# Supplementary material for: A frog with three sex chromosomes that co-mingle together in nature: Xenopus tropicalis has a degenerate W and a Y that evolved from a Z chromosome
Source: PLoS Genet. 2020 Nov 9;16(11):e1009121. doi: 10.1371/journal.pgen.1009121 (PMC7652241; doi:10.1371/journal.pgen.1009121)
Supplement: S1 Data — (ZIP) [file pgen.1009121.s001.zip]

Archive with 55 entries (41 files):
- SI_Data/
- SI_Data/Fig_4_and_S3/
- SI_Data/.DS_Store
- __MACOSX/SI_Data/._.DS_Store
- SI_Data/Fig_6_and_S5/
- SI_Data/Fig_S12/
- SI_Data/Fig_S7/
- SI_Data/Fig_S9/
- SI_Data/Fig_S8/
- SI_Data/Fig_S6/
- SI_Data/Fig_5_and_S4/
- SI_Data/Fig_S10/
- SI_Data/Fig_1/
- SI_Data/Fig_S11/
- SI_Data/Fig_7/
- SI_Data/Fig_3_and_S2/
- SI_Data/Fig_4_and_S3/.Rhistory
- SI_Data/Fig_4_and_S3/.DS_Store
- __MACOSX/SI_Data/Fig_4_and_S3/._.DS_Store
- SI_Data/Fig_4_and_S3/FigS3_data.tsv
- SI_Data/Fig_4_and_S3/Fig4_data.tsv
- SI_Data/Fig_6_and_S5/Fig6_and_S5.csv
- SI_Data/Fig_S12/FigS12_data.csv
- __MACOSX/SI_Data/Fig_S12/._FigS12_data.csv
- SI_Data/Fig_S7/FigS7.csv
- SI_Data/Fig_S9/.DS_Store
- __MACOSX/SI_Data/Fig_S9/._.DS_Store
- SI_Data/Fig_S9/FigS9.csv
- SI_Data/Fig_S8/.DS_Store
- __MACOSX/SI_Data/Fig_S8/._.DS_Store
- SI_Data/Fig_S8/FigS8.csv
- SI_Data/Fig_S6/FigS6.csv
- SI_Data/Fig_5_and_S4/Fig3_and_S4.csv
- __MACOSX/SI_Data/Fig_5_and_S4/._Fig3_and_S4.csv
- SI_Data/Fig_S10/.DS_Store
- __MACOSX/SI_Data/Fig_S10/._.DS_Store
- SI_Data/Fig_S10/FigS10.csv
- SI_Data/Fig_1/.DS_Store
- __MACOSX/SI_Data/Fig_1/._.DS_Store
- SI_Data/Fig_1/Fig1_B_data.tsv
- SI_Data/Fig_1/Fig1_A_data.tsv
- SI_Data/Fig_S11/.Rhistory
- SI_Data/Fig_S11/.DS_Store
- __MACOSX/SI_Data/Fig_S11/._.DS_Store
- SI_Data/Fig_S11/FigS11_data.tsv
- SI_Data/Fig_7/Fig7_A_data.tsv
- SI_Data/Fig_7/.Rhistory
- SI_Data/Fig_7/.DS_Store
- __MACOSX/SI_Data/Fig_7/._.DS_Store
- SI_Data/Fig_7/Fig7_b_data.tsv
- SI_Data/Fig_3_and_S2/.Rhistory
- SI_Data/Fig_3_and_S2/.DS_Store
- __MACOSX/SI_Data/Fig_3_and_S2/._.DS_Store
- SI_Data/Fig_3_and_S2/Fig3_data.tsv
- SI_Data/Fig_3_and_S2/FigS2_data.tsv
