# Supplementary material for: A frog with three sex chromosomes that co-mingle together in nature: Xenopus tropicalis has a degenerate W and a Y that evolved from a Z chromosome
Source: PLoS Genet. 2020 Nov 9;16(11):e1009121. doi: 10.1371/journal.pgen.1009121 (PMC7652241; doi:10.1371/journal.pgen.1009121)
Supplement: S1 Data — (ZIP) [file pgen.1009121.s001.zip › SI_Data/Fig_4_and_S3/FigS3_data.tsv]

chrom	pos	ref	site_status	site_type	sex_chi	pop	girl_sex_bias	boy_sex_bias	sex_fdr	raw_p	fdr_thres	raw_thres	plotP	plotCol
Chr10	650733	G	goodTag	hetDad	0.01	Ghana east	0.71	0.75	0.9569294414885136	0.920344325445942	FALSE	FALSE	0.920344325445942	FALSE
Chr10	779495	G	goodTag	hetDad	0.73	Ghana east	0.71	0.67	0.934954435186487	0.39288318849133075	FALSE	FALSE	0.39288318849133075	FALSE
Chr10	1998752	G	goodTag	hetDad	0.55	Ghana east	0.67	0.6	0.934954435186487	0.45831769413307955	FALSE	FALSE	0.45831769413307955	FALSE
Chr10	2359043	G	goodTag	hetDad	0.39	Ghana east	0.71	0.5	0.934954435186487	0.532299401743323	FALSE	FALSE	0.532299401743323	FALSE
Chr10	4930228	T	goodTag	hetDad	0.21	Ghana east	0.67	0.5	0.934954435186487	0.6467674040054682	FALSE	FALSE	0.6467674040054682	FALSE
Chr10	5698362	C	goodTag	hetDad	0.21	Ghana east	0.67	0.5	0.934954435186487	0.6467674040054682	FALSE	FALSE	0.6467674040054682	FALSE
Chr10	6128759	G	goodTag	hetDad	1.48	Ghana east	0.67	1	0.934954435186487	0.22377452230235317	FALSE	FALSE	0.22377452230235317	FALSE
Chr10	11662417	G	goodTag	hetDad	1.48	Ghana east	0.67	1	0.934954435186487	0.22377452230235317	FALSE	FALSE	0.22377452230235317	FALSE
Chr10	12345223	A	goodTag	hetDad	0.47	Ghana east	0.5	0.75	0.934954435186487	0.4929871685453435	FALSE	FALSE	0.4929871685453435	FALSE
Chr10	13940329	C	goodTag	hetDad	0.47	Ghana east	0.5	0.75	0.934954435186487	0.4929871685453435	FALSE	FALSE	0.4929871685453435	FALSE
Chr10	15126544	T	goodTag	hetDad	1.11	Ghana east	0.67	0.75	0.934954435186487	0.292081948534755	FALSE	FALSE	0.292081948534755	FALSE
Chr10	19922142	G	goodTag	hetDad	0.32	Ghana east	0.57	0.67	0.934954435186487	0.5716076449533315	FALSE	FALSE	0.5716076449533315	FALSE
Chr10	21803524	C	goodTag	hetDad	0	Ghana east	0.5	0.5	1	1	FALSE	FALSE	1	FALSE
Chr10	22489447	G	goodTag	hetDad	0.21	Ghana east	0.67	0.5	0.934954435186487	0.6467674040054682	FALSE	FALSE	0.6467674040054682	FALSE
Chr10	24955625	G	goodTag	hetDad	0.05	Ghana east	0.57	0.67	0.9353509248325916	0.8230632737581215	FALSE	FALSE	0.8230632737581215	FALSE
Chr10	26730566	C	goodTag	hetDad	0.07	Ghana east	0.67	0.75	0.934954435186487	0.7913367801006604	FALSE	FALSE	0.7913367801006604	FALSE
Chr10	27446997	C	goodTag	hetDad	0.05	Ghana east	0.57	0.67	0.9353509248325916	0.8230632737581215	FALSE	FALSE	0.8230632737581215	FALSE
Chr10	27631387	C	goodTag	hetDad	0.32	Ghana east	0.57	0.67	0.934954435186487	0.5716076449533315	FALSE	FALSE	0.5716076449533315	FALSE
Chr10	28596438	C	goodTag	hetDad	0.07	Ghana east	0.67	0.75	0.934954435186487	0.7913367801006604	FALSE	FALSE	0.7913367801006604	FALSE
Chr10	28773120	G	goodTag	hetDad	0.21	Ghana east	0.67	0.5	0.934954435186487	0.6467674040054682	FALSE	FALSE	0.6467674040054682	FALSE
Chr10	32631611	A	goodTag	hetDad	0.95	Ghana east	0.71	1	0.934954435186487	0.329719297312679	FALSE	FALSE	0.329719297312679	FALSE
Chr10	35343225	C	goodTag	hetDad	3.33	Ghana east	0.67	1	0.934954435186487	0.06802687451135381	FALSE	FALSE	0.06802687451135381	FALSE
Chr10	35659066	A	goodTag	hetDad	0.36	Ghana east	0.5	0.75	0.934954435186487	0.5485062355001471	FALSE	FALSE	0.5485062355001471	FALSE
Chr10	37256155	G	goodTag	hetDad	0.47	Ghana east	0.5	0.75	0.934954435186487	0.4929871685453435	FALSE	FALSE	0.4929871685453435	FALSE
Chr10	41259534	T	goodTag	hetDad	0	Ghana east	0.5	0.5	1	1	FALSE	FALSE	1	FALSE
Chr10	48054938	T	goodTag	hetDad	0.27	Ghana east	0.57	0.75	0.934954435186487	0.6033317722918665	FALSE	FALSE	0.6033317722918665	FALSE
Chr10	50672824	C	goodTag	hetDad	1.38	Ghana east	0.86	0.5	0.934954435186487	0.2401011473337621	FALSE	FALSE	0.2401011473337621	FALSE
Chr10	50702767	T	goodTag	hetDad	0.06	Ghana east	0.57	0.67	0.934954435186487	0.8064959405073401	FALSE	FALSE	0.8064959405073401	FALSE
Chr1	1350594	T	goodTag	hetDad	1.69	Ghana east	0.67	0.8	0.934954435186487	0.19360096917122072	FALSE	FALSE	0.19360096917122072	FALSE
Chr1	2182404	T	goodTag	hetDad	0	Ghana east	0.5	0.5	1	1	FALSE	FALSE	1	FALSE
Chr1	2576967	C	goodTag	hetDad	0.21	Ghana east	0.67	0.5	0.934954435186487	0.6467674040054682	FALSE	FALSE	0.6467674040054682	FALSE
Chr1	3009627	T	goodTag	hetDad	1.05	Ghana east	0.83	0.5	0.934954435186487	0.30550708686125394	FALSE	FALSE	0.30550708686125394	FALSE
Chr1	12486651	T	goodTag	hetDad	0.73	Ghana east	0.71	0.67	0.934954435186487	0.39288318849133075	FALSE	FALSE	0.39288318849133075	FALSE
Chr1	14785419	G	goodTag	hetDad	0.32	Ghana east	0.57	0.67	0.934954435186487	0.5716076449533315	FALSE	FALSE	0.5716076449533315	FALSE
Chr1	16253474	A	goodTag	hetDad	0.95	Ghana east	0.71	0.67	0.934954435186487	0.329719297312679	FALSE	FALSE	0.329719297312679	FALSE
Chr1	17991975	C	goodTag	hetDad	0.16	Ghana east	0.67	0.5	0.934954435186487	0.6891565167793516	FALSE	FALSE	0.6891565167793516	FALSE
Chr1	18099258	C	goodTag	hetDad	0.02	Ghana east	0.71	0.67	0.9523955631957636	0.8875370839817152	FALSE	FALSE	0.8875370839817152	FALSE
Chr1	18103950	T	goodTag	hetDad	0.21	Ghana east	0.67	0.5	0.934954435186487	0.6467674040054682	FALSE	FALSE	0.6467674040054682	FALSE
Chr1	18218174	C	goodTag	hetDad	0.07	Ghana east	0.67	0.75	0.934954435186487	0.7913367801006604	FALSE	FALSE	0.7913367801006604	FALSE
Chr1	18611435	T	goodTag	hetDad	0.02	Ghana east	0.71	0.67	0.9523955631957636	0.8875370839817152	FALSE	FALSE	0.8875370839817152	FALSE
Chr1	18918570	G	goodTag	hetDad	0.88	Ghana east	0.86	0.6	0.934954435186487	0.3482016794131262	FALSE	FALSE	0.3482016794131262	FALSE
Chr1	19653046	A	goodTag	hetDad	0.88	Ghana east	0.86	0.6	0.934954435186487	0.3482016794131262	FALSE	FALSE	0.3482016794131262	FALSE
Chr1	24442396	T	goodTag	hetDad	0.09	Ghana east	0.83	0.75	0.934954435186487	0.7641771556220948	FALSE	FALSE	0.7641771556220948	FALSE
Chr1	26143715	C	goodTag	hetDad	1.11	Ghana east	0.67	0.75	0.934954435186487	0.292081948534755	FALSE	FALSE	0.292081948534755	FALSE
Chr1	26259738	C	goodTag	hetDad	0.27	Ghana east	0.6	0.6	0.934954435186487	0.6033317722918665	FALSE	FALSE	0.6033317722918665	FALSE
Chr1	28049209	C	goodTag	hetDad	0.59	Ghana east	0.83	0.5	0.934954435186487	0.4424191187176898	FALSE	FALSE	0.4424191187176898	FALSE
Chr1	28445478	T	goodTag	hetDad	0.42	Ghana east	0.86	0.67	0.934954435186487	0.5169370442644898	FALSE	FALSE	0.5169370442644898	FALSE
Chr1	29804344	A	goodTag	hetDad	0.42	Ghana east	0.86	0.67	0.934954435186487	0.5169370442644898	FALSE	FALSE	0.5169370442644898	FALSE
Chr1	31051468	G	goodTag	hetDad	0.42	Ghana east	0.86	0.67	0.934954435186487	0.5169370442644898	FALSE	FALSE	0.5169370442644898	FALSE
Chr1	32150517	G	goodTag	hetDad	0.09	Ghana east	0.83	0.75	0.934954435186487	0.7641771556220948	FALSE	FALSE	0.7641771556220948	FALSE
Chr1	33920247	C	goodTag	hetDad	0.09	Ghana east	0.83	0.75	0.934954435186487	0.7641771556220948	FALSE	FALSE	0.7641771556220948	FALSE
Chr1	33966729	C	goodTag	hetDad	0	Ghana east	0.8	0.8	1	1	FALSE	FALSE	1	FALSE
Chr1	34699650	G	goodTag	hetDad	0.42	Ghana east	0.86	0.67	0.934954435186487	0.5169370442644898	FALSE	FALSE	0.5169370442644898	FALSE
Chr1	38241325	T	goodTag	hetDad	0.42	Ghana east	0.86	0.67	0.934954435186487	0.5169370442644898	FALSE	FALSE	0.5169370442644898	FALSE
Chr1	39515208	C	goodTag	hetDad	0.42	Ghana east	0.86	0.67	0.934954435186487	0.5169370442644898	FALSE	FALSE	0.5169370442644898	FALSE
Chr1	40195321	A	goodTag	hetDad	0.16	Ghana east	0.86	0.67	0.934954435186487	0.6891565167793516	FALSE	FALSE	0.6891565167793516	FALSE
Chr1	40692403	G	goodTag	hetDad	0.42	Ghana east	0.86	0.67	0.934954435186487	0.5169370442644898	FALSE	FALSE	0.5169370442644898	FALSE
Chr1	40712636	G	goodTag	hetDad	0.42	Ghana east	0.86	0.67	0.934954435186487	0.5169370442644898	FALSE	FALSE	0.5169370442644898	FALSE
Chr1	41077340	G	goodTag	hetDad	0.42	Ghana east	0.86	0.67	0.934954435186487	0.5169370442644898	FALSE	FALSE	0.5169370442644898	FALSE
Chr1	41611416	C	goodTag	hetDad	0.09	Ghana east	0.83	0.75	0.934954435186487	0.7641771556220948	FALSE	FALSE	0.7641771556220948	FALSE
Chr1	42440046	G	goodTag	hetDad	0.09	Ghana east	0.83	0.75	0.934954435186487	0.7641771556220948	FALSE	FALSE	0.7641771556220948	FALSE
Chr1	42986692	A	goodTag	hetDad	0.42	Ghana east	0.86	0.67	0.934954435186487	0.5169370442644898	FALSE	FALSE	0.5169370442644898	FALSE
Chr1	43388634	G	goodTag	hetDad	0.09	Ghana east	0.83	0.75	0.934954435186487	0.7641771556220948	FALSE	FALSE	0.7641771556220948	FALSE
Chr1	47483161	C	goodTag	hetDad	0.42	Ghana east	0.86	0.67	0.934954435186487	0.5169370442644898	FALSE	FALSE	0.5169370442644898	FALSE
Chr1	48080205	A	goodTag	hetDad	0.42	Ghana east	0.86	0.67	0.934954435186487	0.5169370442644898	FALSE	FALSE	0.5169370442644898	FALSE
Chr1	49848387	A	goodTag	hetDad	2.16	Ghana east	0.86	0.75	0.934954435186487	0.14164469029513627	FALSE	FALSE	0.14164469029513627	FALSE
Chr1	50079764	T	goodTag	hetDad	0.42	Ghana east	0.86	0.67	0.934954435186487	0.5169370442644898	FALSE	FALSE	0.5169370442644898	FALSE
Chr1	51749941	T	goodTag	hetDad	0.09	Ghana east	0.83	0.75	0.934954435186487	0.7641771556220948	FALSE	FALSE	0.7641771556220948	FALSE
Chr1	52116607	G	goodTag	hetDad	0.03	Ghana east	0.67	0.6	0.9486259167197981	0.8624902301359216	FALSE	FALSE	0.8624902301359216	FALSE
Chr1	52592551	A	goodTag	hetDad	0.03	Ghana east	0.83	0.75	0.9486259167197981	0.8624902301359216	FALSE	FALSE	0.8624902301359216	FALSE
Chr1	53756789	A	goodTag	hetDad	0.42	Ghana east	0.86	0.67	0.934954435186487	0.5169370442644898	FALSE	FALSE	0.5169370442644898	FALSE
Chr1	55592305	G	goodTag	hetDad	0.42	Ghana east	0.86	0.67	0.934954435186487	0.5169370442644898	FALSE	FALSE	0.5169370442644898	FALSE
Chr1	57837075	C	goodTag	hetDad	0.16	Ghana east	0.86	0.67	0.934954435186487	0.6891565167793516	FALSE	FALSE	0.6891565167793516	FALSE
Chr1	59480758	G	goodTag	hetDad	3.67	Ghana east	0.86	1	0.934954435186487	0.055400184181202516	FALSE	FALSE	0.055400184181202516	FALSE
Chr1	61369547	C	goodTag	hetDad	0.09	Ghana east	0.83	0.75	0.934954435186487	0.7641771556220948	FALSE	FALSE	0.7641771556220948	FALSE
Chr1	62634777	G	goodTag	hetDad	0.16	Ghana east	0.86	0.67	0.934954435186487	0.6891565167793516	FALSE	FALSE	0.6891565167793516	FALSE
Chr1	66646241	C	goodTag	hetDad	0.42	Ghana east	0.86	0.67	0.934954435186487	0.5169370442644898	FALSE	FALSE	0.5169370442644898	FALSE
Chr1	67558423	C	goodTag	hetDad	0	Ghana east	0.8	0.8	1	1	FALSE	FALSE	1	FALSE
Chr1	67590981	A	goodTag	hetDad	0.09	Ghana east	0.83	0.75	0.934954435186487	0.7641771556220948	FALSE	FALSE	0.7641771556220948	FALSE
Chr1	71865886	A	goodTag	hetDad	0.09	Ghana east	0.83	0.75	0.934954435186487	0.7641771556220948	FALSE	FALSE	0.7641771556220948	FALSE
Chr1	72341298	C	goodTag	hetDad	0.42	Ghana east	0.86	0.67	0.934954435186487	0.5169370442644898	FALSE	FALSE	0.5169370442644898	FALSE
Chr1	75560683	G	goodTag	hetDad	0.42	Ghana east	0.86	0.67	0.934954435186487	0.5169370442644898	FALSE	FALSE	0.5169370442644898	FALSE
Chr1	76887354	G	goodTag	hetDad	2.22	Ghana east	1	0.6	0.934954435186487	0.13623305963795818	FALSE	FALSE	0.13623305963795818	FALSE
Chr1	77090926	C	goodTag	hetDad	1.27	Ghana east	0.86	0.67	0.934954435186487	0.25976667989933555	FALSE	FALSE	0.25976667989933555	FALSE
Chr1	77624260	C	goodTag	hetDad	0.73	Ghana east	0.71	0.67	0.934954435186487	0.39288318849133075	FALSE	FALSE	0.39288318849133075	FALSE
Chr1	83677564	G	goodTag	hetDad	0.01	Ghana east	0.57	0.6	0.9569294414885136	0.920344325445942	FALSE	FALSE	0.920344325445942	FALSE
Chr1	84661704	C	goodTag	hetDad	1.94	Ghana east	0.83	0.75	0.934954435186487	0.16366853410340487	FALSE	FALSE	0.16366853410340487	FALSE
Chr1	85066149	C	goodTag	hetDad	0.01	Ghana east	0.71	0.67	0.9569294414885136	0.920344325445942	FALSE	FALSE	0.920344325445942	FALSE
Chr1	95604609	G	goodTag	hetDad	0.42	Ghana east	0.86	0.67	0.934954435186487	0.5169370442644898	FALSE	FALSE	0.5169370442644898	FALSE
Chr1	99139275	T	goodTag	hetDad	0.09	Ghana east	0.83	0.75	0.934954435186487	0.7641771556220948	FALSE	FALSE	0.7641771556220948	FALSE
Chr1	99223046	T	goodTag	hetDad	0.42	Ghana east	0.86	0.67	0.934954435186487	0.5169370442644898	FALSE	FALSE	0.5169370442644898	FALSE
Chr1	99771794	T	goodTag	hetDad	0.09	Ghana east	0.83	0.75	0.934954435186487	0.7641771556220948	FALSE	FALSE	0.7641771556220948	FALSE
Chr1	100081253	G	goodTag	hetDad	0.42	Ghana east	0.86	0.67	0.934954435186487	0.5169370442644898	FALSE	FALSE	0.5169370442644898	FALSE
Chr1	100126058	A	goodTag	hetDad	0.09	Ghana east	0.83	0.75	0.934954435186487	0.7641771556220948	FALSE	FALSE	0.7641771556220948	FALSE
Chr1	103214443	G	goodTag	hetDad	0.42	Ghana east	0.86	0.67	0.934954435186487	0.5169370442644898	FALSE	FALSE	0.5169370442644898	FALSE
Chr1	108091448	A	goodTag	hetDad	0.42	Ghana east	0.86	0.67	0.934954435186487	0.5169370442644898	FALSE	FALSE	0.5169370442644898	FALSE
Chr1	108859491	T	goodTag	hetDad	0.42	Ghana east	0.86	0.67	0.934954435186487	0.5169370442644898	FALSE	FALSE	0.5169370442644898	FALSE
Chr1	111369318	A	goodTag	hetDad	0.42	Ghana east	0.86	0.67	0.934954435186487	0.5169370442644898	FALSE	FALSE	0.5169370442644898	FALSE
Chr1	113319082	G	goodTag	hetDad	0.09	Ghana east	0.83	0.75	0.934954435186487	0.7641771556220948	FALSE	FALSE	0.7641771556220948	FALSE
Chr1	114270008	G	goodTag	hetDad	0.42	Ghana east	0.86	0.67	0.934954435186487	0.5169370442644898	FALSE	FALSE	0.5169370442644898	FALSE
Chr1	115338993	A	goodTag	hetDad	0.42	Ghana east	0.86	0.67	0.934954435186487	0.5169370442644898	FALSE	FALSE	0.5169370442644898	FALSE
Chr1	117029837	C	goodTag	hetDad	0.27	Ghana east	0.71	0.5	0.934954435186487	0.6033317722918665	FALSE	FALSE	0.6033317722918665	FALSE
Chr1	117309969	A	goodTag	hetDad	0.16	Ghana east	0.86	0.67	0.934954435186487	0.6891565167793516	FALSE	FALSE	0.6891565167793516	FALSE
Chr1	118647330	G	goodTag	hetDad	0.42	Ghana east	0.86	0.67	0.934954435186487	0.5169370442644898	FALSE	FALSE	0.5169370442644898	FALSE
Chr1	119067950	C	goodTag	hetDad	0.42	Ghana east	0.86	0.67	0.934954435186487	0.5169370442644898	FALSE	FALSE	0.5169370442644898	FALSE
Chr1	123043805	G	goodTag	hetDad	0.09	Ghana east	0.83	0.75	0.934954435186487	0.7641771556220948	FALSE	FALSE	0.7641771556220948	FALSE
Chr1	124093419	A	goodTag	hetDad	0.42	Ghana east	0.86	0.67	0.934954435186487	0.5169370442644898	FALSE	FALSE	0.5169370442644898	FALSE
Chr1	126917430	G	goodTag	hetDad	0.42	Ghana east	0.86	0.67	0.934954435186487	0.5169370442644898	FALSE	FALSE	0.5169370442644898	FALSE
Chr1	126958844	A	goodTag	hetDad	0.59	Ghana east	0.83	0.5	0.934954435186487	0.4424191187176898	FALSE	FALSE	0.4424191187176898	FALSE
Chr1	130724543	C	goodTag	hetDad	0.42	Ghana east	0.86	0.67	0.934954435186487	0.5169370442644898	FALSE	FALSE	0.5169370442644898	FALSE
Chr1	131139328	T	goodTag	hetDad	0.16	Ghana east	0.86	0.67	0.934954435186487	0.6891565167793516	FALSE	FALSE	0.6891565167793516	FALSE
Chr1	131580154	T	goodTag	hetDad	0.42	Ghana east	0.86	0.67	0.934954435186487	0.5169370442644898	FALSE	FALSE	0.5169370442644898	FALSE
Chr1	131793096	T	goodTag	hetDad	0.59	Ghana east	0.83	0.5	0.934954435186487	0.4424191187176898	FALSE	FALSE	0.4424191187176898	FALSE
Chr1	135684739	T	goodTag	hetDad	0.16	Ghana east	0.67	0.5	0.934954435186487	0.6891565167793516	FALSE	FALSE	0.6891565167793516	FALSE
Chr1	139136085	G	goodTag	hetDad	0.59	Ghana east	0.83	0.5	0.934954435186487	0.4424191187176898	FALSE	FALSE	0.4424191187176898	FALSE
Chr1	139802776	T	goodTag	hetDad	0.95	Ghana east	0.8	0.6	0.934954435186487	0.329719297312679	FALSE	FALSE	0.329719297312679	FALSE
Chr1	141447660	A	goodTag	hetDad	0.42	Ghana east	0.86	0.67	0.934954435186487	0.5169370442644898	FALSE	FALSE	0.5169370442644898	FALSE
Chr1	144497000	G	goodTag	hetDad	0.42	Ghana east	0.86	0.67	0.934954435186487	0.5169370442644898	FALSE	FALSE	0.5169370442644898	FALSE
Chr1	144820534	A	goodTag	hetDad	0.09	Ghana east	0.83	0.75	0.934954435186487	0.7641771556220948	FALSE	FALSE	0.7641771556220948	FALSE
Chr1	145468318	C	goodTag	hetDad	1.27	Ghana east	0.86	0.67	0.934954435186487	0.25976667989933555	FALSE	FALSE	0.25976667989933555	FALSE
Chr1	145480449	C	goodTag	hetDad	0.42	Ghana east	0.86	0.67	0.934954435186487	0.5169370442644898	FALSE	FALSE	0.5169370442644898	FALSE
Chr1	146790987	T	goodTag	hetDad	0.42	Ghana east	0.86	0.67	0.934954435186487	0.5169370442644898	FALSE	FALSE	0.5169370442644898	FALSE
Chr1	149606876	G	goodTag	hetDad	0.42	Ghana east	0.86	0.67	0.934954435186487	0.5169370442644898	FALSE	FALSE	0.5169370442644898	FALSE
Chr1	150374788	G	goodTag	hetDad	0.42	Ghana east	0.86	0.67	0.934954435186487	0.5169370442644898	FALSE	FALSE	0.5169370442644898	FALSE
Chr1	150526020	T	goodTag	hetDad	0.42	Ghana east	0.86	0.67	0.934954435186487	0.5169370442644898	FALSE	FALSE	0.5169370442644898	FALSE
Chr1	150778963	C	goodTag	hetDad	0.42	Ghana east	0.86	0.67	0.934954435186487	0.5169370442644898	FALSE	FALSE	0.5169370442644898	FALSE
Chr1	152407603	A	goodTag	hetDad	0.02	Ghana east	0.83	0.8	0.9523955631957636	0.8875370839817152	FALSE	FALSE	0.8875370839817152	FALSE
Chr1	153819343	T	goodTag	hetDad	0.42	Ghana east	0.86	0.67	0.934954435186487	0.5169370442644898	FALSE	FALSE	0.5169370442644898	FALSE
Chr1	153947303	T	goodTag	hetDad	0.42	Ghana east	0.86	0.67	0.934954435186487	0.5169370442644898	FALSE	FALSE	0.5169370442644898	FALSE
Chr1	154376346	C	goodTag	hetDad	0.09	Ghana east	0.83	0.75	0.934954435186487	0.7641771556220948	FALSE	FALSE	0.7641771556220948	FALSE
Chr1	157300338	C	goodTag	hetDad	0.42	Ghana east	0.86	0.67	0.934954435186487	0.5169370442644898	FALSE	FALSE	0.5169370442644898	FALSE
Chr1	158799471	G	goodTag	hetDad	1.94	Ghana east	0.83	0.75	0.934954435186487	0.16366853410340487	FALSE	FALSE	0.16366853410340487	FALSE
Chr1	163516684	C	goodTag	hetDad	0.41	Ghana east	0.86	0.6	0.934954435186487	0.5219695053554594	FALSE	FALSE	0.5219695053554594	FALSE
Chr1	164402187	G	goodTag	hetDad	0.42	Ghana east	0.86	0.67	0.934954435186487	0.5169370442644898	FALSE	FALSE	0.5169370442644898	FALSE
Chr1	164518634	G	goodTag	hetDad	0.09	Ghana east	0.83	0.75	0.934954435186487	0.7641771556220948	FALSE	FALSE	0.7641771556220948	FALSE
Chr1	165935883	T	goodTag	hetDad	0.42	Ghana east	0.86	0.67	0.934954435186487	0.5169370442644898	FALSE	FALSE	0.5169370442644898	FALSE
Chr1	169241604	G	goodTag	hetDad	0.09	Ghana east	0.83	0.75	0.934954435186487	0.7641771556220948	FALSE	FALSE	0.7641771556220948	FALSE
Chr1	170045564	T	goodTag	hetDad	0.09	Ghana east	0.83	0.75	0.934954435186487	0.7641771556220948	FALSE	FALSE	0.7641771556220948	FALSE
Chr1	171658701	C	goodTag	hetDad	0.01	Ghana east	0.71	0.75	0.9569294414885136	0.920344325445942	FALSE	FALSE	0.920344325445942	FALSE
Chr1	173346834	C	goodTag	hetDad	0.42	Ghana east	0.86	0.67	0.934954435186487	0.5169370442644898	FALSE	FALSE	0.5169370442644898	FALSE
Chr1	175246019	C	goodTag	hetDad	0.73	Ghana east	0.71	0.67	0.934954435186487	0.39288318849133075	FALSE	FALSE	0.39288318849133075	FALSE
Chr1	180944489	T	goodTag	hetDad	0.42	Ghana east	0.86	0.67	0.934954435186487	0.5169370442644898	FALSE	FALSE	0.5169370442644898	FALSE
Chr1	181094044	G	goodTag	hetDad	0.42	Ghana east	0.86	0.67	0.934954435186487	0.5169370442644898	FALSE	FALSE	0.5169370442644898	FALSE
Chr1	181135341	C	goodTag	hetDad	0.09	Ghana east	0.83	0.75	0.934954435186487	0.7641771556220948	FALSE	FALSE	0.7641771556220948	FALSE
Chr1	181346296	G	goodTag	hetDad	0.42	Ghana east	0.86	0.67	0.934954435186487	0.5169370442644898	FALSE	FALSE	0.5169370442644898	FALSE
Chr1	182795701	T	goodTag	hetDad	0.09	Ghana east	0.83	0.75	0.934954435186487	0.7641771556220948	FALSE	FALSE	0.7641771556220948	FALSE
Chr1	183352079	C	goodTag	hetDad	0.42	Ghana east	0.86	0.67	0.934954435186487	0.5169370442644898	FALSE	FALSE	0.5169370442644898	FALSE
Chr1	183883061	A	goodTag	hetDad	0.09	Ghana east	0.83	0.75	0.934954435186487	0.7641771556220948	FALSE	FALSE	0.7641771556220948	FALSE
Chr1	184084849	G	goodTag	hetDad	0.09	Ghana east	0.83	0.75	0.934954435186487	0.7641771556220948	FALSE	FALSE	0.7641771556220948	FALSE
Chr1	184107105	C	goodTag	hetDad	0.09	Ghana east	0.83	0.75	0.934954435186487	0.7641771556220948	FALSE	FALSE	0.7641771556220948	FALSE
Chr1	184910784	C	goodTag	hetDad	0.09	Ghana east	0.83	0.75	0.934954435186487	0.7641771556220948	FALSE	FALSE	0.7641771556220948	FALSE
Chr1	185650880	T	goodTag	hetDad	0	Ghana east	0.8	0.8	1	1	FALSE	FALSE	1	FALSE
Chr1	186735510	T	goodTag	hetDad	0.42	Ghana east	0.86	0.67	0.934954435186487	0.5169370442644898	FALSE	FALSE	0.5169370442644898	FALSE
Chr1	187174665	A	goodTag	hetDad	0.42	Ghana east	0.86	0.67	0.934954435186487	0.5169370442644898	FALSE	FALSE	0.5169370442644898	FALSE
Chr1	187219822	G	goodTag	hetDad	0.42	Ghana east	0.86	0.67	0.934954435186487	0.5169370442644898	FALSE	FALSE	0.5169370442644898	FALSE
Chr1	189593650	T	goodTag	hetDad	0.42	Ghana east	0.86	0.67	0.934954435186487	0.5169370442644898	FALSE	FALSE	0.5169370442644898	FALSE
Chr1	190354406	G	goodTag	hetDad	0.42	Ghana east	0.86	0.67	0.934954435186487	0.5169370442644898	FALSE	FALSE	0.5169370442644898	FALSE
Chr1	194153625	A	goodTag	hetDad	0.42	Ghana east	0.86	0.67	0.934954435186487	0.5169370442644898	FALSE	FALSE	0.5169370442644898	FALSE
Chr1	194633927	A	goodTag	hetDad	0.59	Ghana east	0.83	0.5	0.934954435186487	0.4424191187176898	FALSE	FALSE	0.4424191187176898	FALSE
Chr1	198178579	A	goodTag	hetDad	0.09	Ghana east	0.83	0.75	0.934954435186487	0.7641771556220948	FALSE	FALSE	0.7641771556220948	FALSE
Chr1	198906786	G	goodTag	hetDad	0.42	Ghana east	0.86	0.67	0.934954435186487	0.5169370442644898	FALSE	FALSE	0.5169370442644898	FALSE
Chr1	215745951	T	goodTag	hetDad	2.26	Ghana east	0.86	0.67	0.934954435186487	0.13275406101282172	FALSE	FALSE	0.13275406101282172	FALSE
Chr1	215990946	C	goodTag	hetDad	0.32	Ghana east	0.57	0.67	0.934954435186487	0.5716076449533315	FALSE	FALSE	0.5716076449533315	FALSE
Chr1	216459492	G	goodTag	hetDad	0.32	Ghana east	0.57	0.67	0.934954435186487	0.5716076449533315	FALSE	FALSE	0.5716076449533315	FALSE
Chr2	119038	G	goodTag	hetDad	0.59	Ghana east	0.83	0.5	0.934954435186487	0.4424191187176898	FALSE	FALSE	0.4424191187176898	FALSE
Chr2	625923	A	goodTag	hetDad	0.42	Ghana east	0.86	0.67	0.934954435186487	0.5169370442644898	FALSE	FALSE	0.5169370442644898	FALSE
Chr2	3462675	A	goodTag	hetDad	0.27	Ghana east	0.71	0.5	0.934954435186487	0.6033317722918665	FALSE	FALSE	0.6033317722918665	FALSE
Chr2	5103561	G	goodTag	hetDad	0.09	Ghana east	0.83	0.75	0.934954435186487	0.7641771556220948	FALSE	FALSE	0.7641771556220948	FALSE
Chr2	7259113	C	goodTag	hetDad	1.27	Ghana east	0.86	0.67	0.934954435186487	0.25976667989933555	FALSE	FALSE	0.25976667989933555	FALSE
Chr2	8248599	G	goodTag	hetDad	0.42	Ghana east	0.86	0.67	0.934954435186487	0.5169370442644898	FALSE	FALSE	0.5169370442644898	FALSE
Chr2	10544965	C	goodTag	hetDad	1.05	Ghana east	0.83	0.5	0.934954435186487	0.30550708686125394	FALSE	FALSE	0.30550708686125394	FALSE
Chr2	14764893	T	goodTag	hetDad	0.42	Ghana east	0.86	0.67	0.934954435186487	0.5169370442644898	FALSE	FALSE	0.5169370442644898	FALSE
Chr2	14823055	G	goodTag	hetDad	0.07	Ghana east	0.67	0.75	0.934954435186487	0.7913367801006604	FALSE	FALSE	0.7913367801006604	FALSE
Chr2	18743356	C	goodTag	hetDad	0.32	Ghana east	0.57	0.67	0.934954435186487	0.5716076449533315	FALSE	FALSE	0.5716076449533315	FALSE
Chr2	22336642	C	goodTag	hetDad	0.02	Ghana east	0.71	0.67	0.9523955631957636	0.8875370839817152	FALSE	FALSE	0.8875370839817152	FALSE
Chr2	22590798	T	goodTag	hetDad	0.09	Ghana east	0.83	0.75	0.934954435186487	0.7641771556220948	FALSE	FALSE	0.7641771556220948	FALSE
Chr2	24225437	C	goodTag	hetDad	0.95	Ghana east	0.71	0.67	0.934954435186487	0.329719297312679	FALSE	FALSE	0.329719297312679	FALSE
Chr2	27461216	C	goodTag	hetDad	1.56	Ghana east	0.71	0.75	0.934954435186487	0.2116652202692184	FALSE	FALSE	0.2116652202692184	FALSE
Chr2	27481956	T	goodTag	hetDad	0.08	Ghana east	0.5	0.6	0.934954435186487	0.7772974107895215	FALSE	FALSE	0.7772974107895215	FALSE
Chr2	27487022	C	goodTag	hetDad	0.07	Ghana east	0.67	0.75	0.934954435186487	0.7913367801006604	FALSE	FALSE	0.7913367801006604	FALSE
Chr2	28646049	G	goodTag	hetDad	0.21	Ghana east	0.67	0.5	0.934954435186487	0.6467674040054682	FALSE	FALSE	0.6467674040054682	FALSE
Chr2	30664431	T	goodTag	hetDad	0.32	Ghana east	0.57	0.67	0.934954435186487	0.5716076449533315	FALSE	FALSE	0.5716076449533315	FALSE
Chr2	31540842	A	goodTag	hetDad	0.75	Ghana east	0.57	0.75	0.934954435186487	0.3864762307712327	FALSE	FALSE	0.3864762307712327	FALSE
Chr2	31823428	G	goodTag	hetDad	0.04	Ghana east	0.67	0.6	0.9353509248325916	0.841480581121794	FALSE	FALSE	0.841480581121794	FALSE
Chr2	32156194	C	goodTag	hetDad	0.32	Ghana east	0.57	0.67	0.934954435186487	0.5716076449533315	FALSE	FALSE	0.5716076449533315	FALSE
Chr2	36074349	T	goodTag	hetDad	0.39	Ghana east	0.71	0.5	0.934954435186487	0.532299401743323	FALSE	FALSE	0.532299401743323	FALSE
Chr2	37617687	G	goodTag	hetDad	0.01	Ghana east	0.71	0.75	0.9569294414885136	0.920344325445942	FALSE	FALSE	0.920344325445942	FALSE
Chr2	39332729	A	goodTag	hetDad	0.06	Ghana east	0.57	0.67	0.934954435186487	0.8064959405073401	FALSE	FALSE	0.8064959405073401	FALSE
Chr2	40744161	C	goodTag	hetDad	2.14	Ghana east	0.57	1	0.934954435186487	0.14350189138893588	FALSE	FALSE	0.14350189138893588	FALSE
Chr2	42067168	T	goodTag	hetDad	2.14	Ghana east	0.57	1	0.934954435186487	0.14350189138893588	FALSE	FALSE	0.14350189138893588	FALSE
Chr2	42074001	A	goodTag	hetDad	2.14	Ghana east	0.57	1	0.934954435186487	0.14350189138893588	FALSE	FALSE	0.14350189138893588	FALSE
Chr2	42607212	G	goodTag	hetDad	2.79	Ghana east	0.57	1	0.934954435186487	0.09485422745357874	FALSE	FALSE	0.09485422745357874	FALSE
Chr2	43449703	A	goodTag	hetDad	0.06	Ghana east	0.57	0.67	0.934954435186487	0.8064959405073401	FALSE	FALSE	0.8064959405073401	FALSE
Chr2	43958199	T	goodTag	hetDad	0.21	Ghana east	0.67	0.5	0.934954435186487	0.6467674040054682	FALSE	FALSE	0.6467674040054682	FALSE
Chr2	45445816	T	goodTag	hetDad	0.39	Ghana east	0.71	0.5	0.934954435186487	0.532299401743323	FALSE	FALSE	0.532299401743323	FALSE
Chr2	45743996	G	goodTag	hetDad	0.21	Ghana east	0.67	0.5	0.934954435186487	0.6467674040054682	FALSE	FALSE	0.6467674040054682	FALSE
Chr2	46429595	T	goodTag	hetDad	2.14	Ghana east	0.57	1	0.934954435186487	0.14350189138893588	FALSE	FALSE	0.14350189138893588	FALSE
Chr2	46463784	C	goodTag	hetDad	2.14	Ghana east	0.57	1	0.934954435186487	0.14350189138893588	FALSE	FALSE	0.14350189138893588	FALSE
Chr2	47277574	G	goodTag	hetDad	1.11	Ghana east	0.67	0.75	0.934954435186487	0.292081948534755	FALSE	FALSE	0.292081948534755	FALSE
Chr2	48631368	C	goodTag	hetDad	1.11	Ghana east	0.67	0.75	0.934954435186487	0.292081948534755	FALSE	FALSE	0.292081948534755	FALSE
Chr2	48759517	A	goodTag	hetDad	0.27	Ghana east	0.6	0.6	0.934954435186487	0.6033317722918665	FALSE	FALSE	0.6033317722918665	FALSE
Chr2	51177883	A	goodTag	hetDad	0.06	Ghana east	0.57	0.67	0.934954435186487	0.8064959405073401	FALSE	FALSE	0.8064959405073401	FALSE
Chr2	51683825	C	goodTag	hetDad	1.11	Ghana east	0.67	0.75	0.934954435186487	0.292081948534755	FALSE	FALSE	0.292081948534755	FALSE
Chr2	54849119	G	goodTag	hetDad	0.27	Ghana east	0.6	0.6	0.934954435186487	0.6033317722918665	FALSE	FALSE	0.6033317722918665	FALSE
Chr2	55408335	G	goodTag	hetDad	0.21	Ghana east	0.67	0.5	0.934954435186487	0.6467674040054682	FALSE	FALSE	0.6467674040054682	FALSE
Chr2	57949455	C	goodTag	hetDad	0.21	Ghana east	0.67	0.5	0.934954435186487	0.6467674040054682	FALSE	FALSE	0.6467674040054682	FALSE
Chr2	63353423	G	goodTag	hetDad	0.23	Ghana east	0.57	0.6	0.934954435186487	0.6315238284906244	FALSE	FALSE	0.6315238284906244	FALSE
Chr2	63920732	T	goodTag	hetDad	0.03	Ghana east	0.57	0.5	0.9486259167197981	0.8624902301359216	FALSE	FALSE	0.8624902301359216	FALSE
Chr2	65603432	T	goodTag	hetDad	0.87	Ghana east	0.71	0.6	0.934954435186487	0.3509553086398456	FALSE	FALSE	0.3509553086398456	FALSE
Chr2	69444423	G	goodTag	hetDad	1.11	Ghana east	0.67	0.75	0.934954435186487	0.292081948534755	FALSE	FALSE	0.292081948534755	FALSE
Chr2	74020041	T	goodTag	hetDad	0.32	Ghana east	0.57	0.67	0.934954435186487	0.5716076449533315	FALSE	FALSE	0.5716076449533315	FALSE
Chr2	74600336	A	goodTag	hetDad	0	Ghana east	0.5	0.5	1	1	FALSE	FALSE	1	FALSE
Chr2	74601794	A	goodTag	hetDad	0.07	Ghana east	0.67	0.75	0.934954435186487	0.7913367801006604	FALSE	FALSE	0.7913367801006604	FALSE
Chr2	75964320	G	goodTag	hetDad	0.95	Ghana east	0.71	0.67	0.934954435186487	0.329719297312679	FALSE	FALSE	0.329719297312679	FALSE
Chr2	76498404	C	goodTag	hetDad	1.22	Ghana east	0.57	0.8	0.934954435186487	0.2693606520164482	FALSE	FALSE	0.2693606520164482	FALSE
Chr2	77220813	C	goodTag	hetDad	0.32	Ghana east	0.57	0.67	0.934954435186487	0.5716076449533315	FALSE	FALSE	0.5716076449533315	FALSE
Chr2	78069683	T	goodTag	hetDad	2.14	Ghana east	0.57	1	0.934954435186487	0.14350189138893588	FALSE	FALSE	0.14350189138893588	FALSE
Chr2	78856497	G	goodTag	hetDad	1.69	Ghana east	0.67	0.8	0.934954435186487	0.19360096917122072	FALSE	FALSE	0.19360096917122072	FALSE
Chr2	79493223	G	goodTag	hetDad	0.47	Ghana east	0.5	0.75	0.934954435186487	0.4929871685453435	FALSE	FALSE	0.4929871685453435	FALSE
Chr2	80582417	C	goodTag	hetDad	0.06	Ghana east	0.57	0.67	0.934954435186487	0.8064959405073401	FALSE	FALSE	0.8064959405073401	FALSE
Chr2	82808885	C	goodTag	hetDad	0.27	Ghana east	0.57	0.75	0.934954435186487	0.6033317722918665	FALSE	FALSE	0.6033317722918665	FALSE
Chr2	82973535	G	goodTag	hetDad	0.21	Ghana east	0.67	0.5	0.934954435186487	0.6467674040054682	FALSE	FALSE	0.6467674040054682	FALSE
Chr2	83196456	C	goodTag	hetDad	0.32	Ghana east	0.57	0.67	0.934954435186487	0.5716076449533315	FALSE	FALSE	0.5716076449533315	FALSE
Chr2	85784176	C	goodTag	hetDad	2.14	Ghana east	0.57	1	0.934954435186487	0.14350189138893588	FALSE	FALSE	0.14350189138893588	FALSE
Chr2	86984961	C	goodTag	hetDad	0.32	Ghana east	0.57	0.67	0.934954435186487	0.5716076449533315	FALSE	FALSE	0.5716076449533315	FALSE
Chr2	87684480	C	goodTag	hetDad	0.75	Ghana east	0.57	0.75	0.934954435186487	0.3864762307712327	FALSE	FALSE	0.3864762307712327	FALSE
Chr2	90344776	G	goodTag	hetDad	0.39	Ghana east	0.71	0.5	0.934954435186487	0.532299401743323	FALSE	FALSE	0.532299401743323	FALSE
Chr2	90760879	A	goodTag	hetDad	0.07	Ghana east	0.67	0.75	0.934954435186487	0.7913367801006604	FALSE	FALSE	0.7913367801006604	FALSE
Chr2	91662694	A	goodTag	hetDad	0.08	Ghana east	0.5	0.6	0.934954435186487	0.7772974107895215	FALSE	FALSE	0.7772974107895215	FALSE
Chr2	94083621	A	goodTag	hetDad	0.06	Ghana east	0.57	0.67	0.934954435186487	0.8064959405073401	FALSE	FALSE	0.8064959405073401	FALSE
Chr2	94115195	T	goodTag	hetDad	0.47	Ghana east	0.5	0.75	0.934954435186487	0.4929871685453435	FALSE	FALSE	0.4929871685453435	FALSE
Chr2	98356580	A	goodTag	hetDad	0.95	Ghana east	0.71	0.67	0.934954435186487	0.329719297312679	FALSE	FALSE	0.329719297312679	FALSE
Chr2	98410508	C	goodTag	hetDad	0.21	Ghana east	0.67	0.5	0.934954435186487	0.6467674040054682	FALSE	FALSE	0.6467674040054682	FALSE
Chr2	103283092	G	goodTag	hetDad	0.21	Ghana east	0.67	0.5	0.934954435186487	0.6467674040054682	FALSE	FALSE	0.6467674040054682	FALSE
Chr2	104937574	C	goodTag	hetDad	0.32	Ghana east	0.57	0.67	0.934954435186487	0.5716076449533315	FALSE	FALSE	0.5716076449533315	FALSE
Chr2	107387052	C	goodTag	hetDad	1.51	Ghana east	0.57	1	0.934954435186487	0.21913908637253499	FALSE	FALSE	0.21913908637253499	FALSE
Chr2	109601902	C	goodTag	hetDad	0.47	Ghana east	0.5	0.75	0.934954435186487	0.4929871685453435	FALSE	FALSE	0.4929871685453435	FALSE
Chr2	110472552	C	goodTag	hetDad	0.55	Ghana east	0.67	0.6	0.934954435186487	0.45831769413307955	FALSE	FALSE	0.45831769413307955	FALSE
Chr2	112167471	C	goodTag	hetDad	0.07	Ghana east	0.67	0.75	0.934954435186487	0.7913367801006604	FALSE	FALSE	0.7913367801006604	FALSE
Chr2	113880221	A	goodTag	hetDad	0.06	Ghana east	0.57	0.67	0.934954435186487	0.8064959405073401	FALSE	FALSE	0.8064959405073401	FALSE
Chr2	114935214	G	goodTag	hetDad	0.02	Ghana east	0.71	0.67	0.9523955631957636	0.8875370839817152	FALSE	FALSE	0.8875370839817152	FALSE
Chr2	115321933	C	goodTag	hetDad	0.04	Ghana east	0.57	0.5	0.9353509248325916	0.841480581121794	FALSE	FALSE	0.841480581121794	FALSE
Chr2	115597257	G	goodTag	hetDad	0.06	Ghana east	0.57	0.67	0.934954435186487	0.8064959405073401	FALSE	FALSE	0.8064959405073401	FALSE
Chr2	115721584	G	goodTag	hetDad	0.21	Ghana east	0.67	0.5	0.934954435186487	0.6467674040054682	FALSE	FALSE	0.6467674040054682	FALSE
Chr2	116455233	A	goodTag	hetDad	0.04	Ghana east	0.57	0.5	0.9353509248325916	0.841480581121794	FALSE	FALSE	0.841480581121794	FALSE
Chr2	120313678	T	goodTag	hetDad	1.11	Ghana east	0.67	0.75	0.934954435186487	0.292081948534755	FALSE	FALSE	0.292081948534755	FALSE
Chr2	124177152	C	goodTag	hetDad	0.21	Ghana east	0.67	0.5	0.934954435186487	0.6467674040054682	FALSE	FALSE	0.6467674040054682	FALSE
Chr2	124223705	A	goodTag	hetDad	0.21	Ghana east	0.67	0.5	0.934954435186487	0.6467674040054682	FALSE	FALSE	0.6467674040054682	FALSE
Chr2	125410011	C	goodTag	hetDad	0.39	Ghana east	0.71	0.5	0.934954435186487	0.532299401743323	FALSE	FALSE	0.532299401743323	FALSE
Chr2	127585464	A	goodTag	hetDad	0.95	Ghana east	0.71	0.67	0.934954435186487	0.329719297312679	FALSE	FALSE	0.329719297312679	FALSE
Chr2	129137583	A	goodTag	hetDad	1.72	Ghana east	0.83	0.6	0.934954435186487	0.1896930449612102	FALSE	FALSE	0.1896930449612102	FALSE
Chr2	154196623	T	goodTag	hetDad	0.23	Ghana east	0.57	0.6	0.934954435186487	0.6315238284906244	FALSE	FALSE	0.6315238284906244	FALSE
Chr2	154342514	A	goodTag	hetDad	0.75	Ghana east	0.57	0.75	0.934954435186487	0.3864762307712327	FALSE	FALSE	0.3864762307712327	FALSE
Chr2	154400903	C	goodTag	hetDad	0.32	Ghana east	0.57	0.67	0.934954435186487	0.5716076449533315	FALSE	FALSE	0.5716076449533315	FALSE
Chr2	154876883	A	goodTag	hetDad	0.21	Ghana east	0.67	0.5	0.934954435186487	0.6467674040054682	FALSE	FALSE	0.6467674040054682	FALSE
Chr2	155921356	G	goodTag	hetDad	2.14	Ghana east	0.57	1	0.934954435186487	0.14350189138893588	FALSE	FALSE	0.14350189138893588	FALSE
Chr2	156579447	G	goodTag	hetDad	2.14	Ghana east	0.57	1	0.934954435186487	0.14350189138893588	FALSE	FALSE	0.14350189138893588	FALSE
Chr2	158890871	C	goodTag	hetDad	0.32	Ghana east	0.57	0.67	0.934954435186487	0.5716076449533315	FALSE	FALSE	0.5716076449533315	FALSE
Chr2	159473689	C	goodTag	hetDad	2.79	Ghana east	0.57	1	0.934954435186487	0.09485422745357874	FALSE	FALSE	0.09485422745357874	FALSE
Chr2	159504786	T	goodTag	hetDad	1.11	Ghana east	0.67	0.75	0.934954435186487	0.292081948534755	FALSE	FALSE	0.292081948534755	FALSE
Chr2	161789710	T	goodTag	hetDad	0.06	Ghana east	0.57	0.67	0.934954435186487	0.8064959405073401	FALSE	FALSE	0.8064959405073401	FALSE
Chr2	162592228	G	goodTag	hetDad	0	Ghana east	0.5	0.5	1	1	FALSE	FALSE	1	FALSE
Chr2	163343683	G	goodTag	hetDad	0.21	Ghana east	0.67	0.5	0.934954435186487	0.6467674040054682	FALSE	FALSE	0.6467674040054682	FALSE
Chr2	165653027	T	goodTag	hetDad	0.32	Ghana east	0.57	0.67	0.934954435186487	0.5716076449533315	FALSE	FALSE	0.5716076449533315	FALSE
Chr2	166870650	G	goodTag	hetDad	0.04	Ghana east	0.57	0.5	0.9353509248325916	0.841480581121794	FALSE	FALSE	0.841480581121794	FALSE
Chr2	167114308	C	goodTag	hetDad	0	Ghana east	0.5	0.5	1	1	FALSE	FALSE	1	FALSE
Chr2	167674613	C	goodTag	hetDad	0	Ghana east	0.6	0.6	1	1	FALSE	FALSE	1	FALSE
Chr2	168758922	G	goodTag	hetDad	0.07	Ghana east	0.67	0.75	0.934954435186487	0.7913367801006604	FALSE	FALSE	0.7913367801006604	FALSE
Chr2	171879880	T	goodTag	hetDad	0.01	Ghana east	0.71	0.75	0.9569294414885136	0.920344325445942	FALSE	FALSE	0.920344325445942	FALSE
Chr2	173580316	A	goodTag	hetDad	0.47	Ghana east	0.5	0.75	0.934954435186487	0.4929871685453435	FALSE	FALSE	0.4929871685453435	FALSE
Chr2	176059088	G	goodTag	hetDad	0.47	Ghana east	0.5	0.75	0.934954435186487	0.4929871685453435	FALSE	FALSE	0.4929871685453435	FALSE
Chr2	176761894	C	goodTag	hetDad	0.47	Ghana east	0.5	0.75	0.934954435186487	0.4929871685453435	FALSE	FALSE	0.4929871685453435	FALSE
Chr2	177322121	G	goodTag	hetDad	0.06	Ghana east	0.57	0.67	0.934954435186487	0.8064959405073401	FALSE	FALSE	0.8064959405073401	FALSE
Chr2	178146942	T	goodTag	hetDad	0.27	Ghana east	0.6	0.6	0.934954435186487	0.6033317722918665	FALSE	FALSE	0.6033317722918665	FALSE
Chr2	179037127	C	goodTag	hetDad	0.06	Ghana east	0.57	0.67	0.934954435186487	0.8064959405073401	FALSE	FALSE	0.8064959405073401	FALSE
Chr2	180164903	T	goodTag	hetDad	0.32	Ghana east	0.57	0.67	0.934954435186487	0.5716076449533315	FALSE	FALSE	0.5716076449533315	FALSE
Chr2	180799260	G	goodTag	hetDad	0.06	Ghana east	0.57	0.67	0.934954435186487	0.8064959405073401	FALSE	FALSE	0.8064959405073401	FALSE
Chr3	695379	T	goodTag	hetDad	4.44	Ghana east	0.83	1	0.934954435186487	0.03510624748929114	FALSE	TRUE	0.03510624748929114	TRUE
Chr3	2018006	T	goodTag	hetDad	3.43	Ghana east	0.57	1	0.934954435186487	0.06402210128302688	FALSE	FALSE	0.06402210128302688	FALSE
Chr3	4942634	C	goodTag	hetDad	2.79	Ghana east	0.57	1	0.934954435186487	0.09485422745357874	FALSE	FALSE	0.09485422745357874	FALSE
Chr3	8310207	C	goodTag	hetDad	1.51	Ghana east	0.57	1	0.934954435186487	0.21913908637253499	FALSE	FALSE	0.21913908637253499	FALSE
Chr3	11924528	T	goodTag	hetDad	1.94	Ghana east	0.83	0.75	0.934954435186487	0.16366853410340487	FALSE	FALSE	0.16366853410340487	FALSE
Chr3	17191964	G	goodTag	hetDad	0.16	Ghana east	0.86	0.67	0.934954435186487	0.6891565167793516	FALSE	FALSE	0.6891565167793516	FALSE
Chr3	18239827	C	goodTag	hetDad	0.16	Ghana east	0.86	0.67	0.934954435186487	0.6891565167793516	FALSE	FALSE	0.6891565167793516	FALSE
Chr3	21012603	G	goodTag	hetDad	0.7	Ghana east	0.86	0.5	0.934954435186487	0.40278369424647564	FALSE	FALSE	0.40278369424647564	FALSE
Chr3	25863067	A	goodTag	hetDad	1.25	Ghana east	1	0.5	0.934954435186487	0.2635524772829727	FALSE	FALSE	0.2635524772829727	FALSE
Chr3	27188997	G	goodTag	hetDad	0.16	Ghana east	0.86	0.67	0.934954435186487	0.6891565167793516	FALSE	FALSE	0.6891565167793516	FALSE
Chr3	29493900	C	goodTag	hetDad	0.95	Ghana east	0.8	0.6	0.934954435186487	0.329719297312679	FALSE	FALSE	0.329719297312679	FALSE
Chr3	32424902	T	goodTag	hetDad	0.16	Ghana east	0.86	0.67	0.934954435186487	0.6891565167793516	FALSE	FALSE	0.6891565167793516	FALSE
Chr3	32436064	C	goodTag	hetDad	0.59	Ghana east	0.83	0.5	0.934954435186487	0.4424191187176898	FALSE	FALSE	0.4424191187176898	FALSE
Chr3	34303915	T	goodTag	hetDad	1.27	Ghana east	0.86	0.67	0.934954435186487	0.25976667989933555	FALSE	FALSE	0.25976667989933555	FALSE
Chr3	34780818	T	goodTag	hetDad	1.25	Ghana east	1	0.5	0.934954435186487	0.2635524772829727	FALSE	FALSE	0.2635524772829727	FALSE
Chr3	35365505	A	goodTag	hetDad	0.7	Ghana east	0.86	0.5	0.934954435186487	0.40278369424647564	FALSE	FALSE	0.40278369424647564	FALSE
Chr3	36746812	T	goodTag	hetDad	0.59	Ghana east	0.83	0.5	0.934954435186487	0.4424191187176898	FALSE	FALSE	0.4424191187176898	FALSE
Chr3	37598388	G	goodTag	hetDad	0.59	Ghana east	0.83	0.5	0.934954435186487	0.4424191187176898	FALSE	FALSE	0.4424191187176898	FALSE
Chr3	37742143	C	goodTag	hetDad	1.27	Ghana east	0.86	0.67	0.934954435186487	0.25976667989933555	FALSE	FALSE	0.25976667989933555	FALSE
Chr3	40349720	G	goodTag	hetDad	1.27	Ghana east	0.86	0.67	0.934954435186487	0.25976667989933555	FALSE	FALSE	0.25976667989933555	FALSE
Chr3	42101877	A	goodTag	hetDad	0.41	Ghana east	0.86	0.6	0.934954435186487	0.5219695053554594	FALSE	FALSE	0.5219695053554594	FALSE
Chr3	43055572	C	goodTag	hetDad	0.27	Ghana east	0.71	0.5	0.934954435186487	0.6033317722918665	FALSE	FALSE	0.6033317722918665	FALSE
Chr3	50433979	C	goodTag	hetDad	0.59	Ghana east	0.83	0.5	0.934954435186487	0.4424191187176898	FALSE	FALSE	0.4424191187176898	FALSE
Chr3	50696212	A	goodTag	hetDad	0.59	Ghana east	0.83	0.5	0.934954435186487	0.4424191187176898	FALSE	FALSE	0.4424191187176898	FALSE
Chr3	52528352	T	goodTag	hetDad	0.83	Ghana east	1	0.6	0.934954435186487	0.36227252900455187	FALSE	FALSE	0.36227252900455187	FALSE
Chr3	56117100	C	goodTag	hetDad	1.25	Ghana east	1	0.5	0.934954435186487	0.2635524772829727	FALSE	FALSE	0.2635524772829727	FALSE
Chr3	56123583	G	goodTag	hetDad	0.27	Ghana east	0.71	0.5	0.934954435186487	0.6033317722918665	FALSE	FALSE	0.6033317722918665	FALSE
Chr3	62109596	T	goodTag	hetDad	1.98	Ghana east	1	0.6	0.934954435186487	0.15939040677403415	FALSE	FALSE	0.15939040677403415	FALSE
Chr3	62842532	A	goodTag	hetDad	2.26	Ghana east	0.86	0.67	0.934954435186487	0.13275406101282172	FALSE	FALSE	0.13275406101282172	FALSE
Chr3	63525059	T	goodTag	hetDad	0.7	Ghana east	0.86	0.5	0.934954435186487	0.40278369424647564	FALSE	FALSE	0.40278369424647564	FALSE
Chr3	64352324	G	goodTag	hetDad	0.16	Ghana east	0.86	0.67	0.934954435186487	0.6891565167793516	FALSE	FALSE	0.6891565167793516	FALSE
Chr3	64780113	C	goodTag	hetDad	0.7	Ghana east	0.86	0.5	0.934954435186487	0.40278369424647564	FALSE	FALSE	0.40278369424647564	FALSE
Chr3	71862119	G	goodTag	hetDad	0.16	Ghana east	0.86	0.67	0.934954435186487	0.6891565167793516	FALSE	FALSE	0.6891565167793516	FALSE
Chr3	72124995	A	goodTag	hetDad	1.18	Ghana east	0.83	0.6	0.934954435186487	0.27735599555519685	FALSE	FALSE	0.27735599555519685	FALSE
Chr3	74368321	C	goodTag	hetDad	1.27	Ghana east	0.86	0.67	0.934954435186487	0.25976667989933555	FALSE	FALSE	0.25976667989933555	FALSE
Chr3	78492516	G	goodTag	hetDad	0.27	Ghana east	0.71	0.5	0.934954435186487	0.6033317722918665	FALSE	FALSE	0.6033317722918665	FALSE
Chr3	83558483	A	goodTag	hetDad	3.33	Ghana east	1	0.5	0.934954435186487	0.06802687451135381	FALSE	FALSE	0.06802687451135381	FALSE
Chr3	84633395	T	goodTag	hetDad	0.16	Ghana east	0.86	0.67	0.934954435186487	0.6891565167793516	FALSE	FALSE	0.6891565167793516	FALSE
Chr3	88533923	G	goodTag	hetDad	0.16	Ghana east	0.86	0.67	0.934954435186487	0.6891565167793516	FALSE	FALSE	0.6891565167793516	FALSE
Chr3	91688647	G	goodTag	hetDad	1.25	Ghana east	1	0.5	0.934954435186487	0.2635524772829727	FALSE	FALSE	0.2635524772829727	FALSE
Chr3	91767249	C	goodTag	hetDad	1.25	Ghana east	1	0.5	0.934954435186487	0.2635524772829727	FALSE	FALSE	0.2635524772829727	FALSE
Chr3	95006261	C	goodTag	hetDad	3.67	Ghana east	0.86	1	0.934954435186487	0.055400184181202516	FALSE	FALSE	0.055400184181202516	FALSE
Chr3	95386843	A	goodTag	hetDad	0.32	Ghana east	0.83	0.6	0.934954435186487	0.5716076449533315	FALSE	FALSE	0.5716076449533315	FALSE
Chr3	97183002	G	goodTag	hetDad	0.42	Ghana east	0.86	0.67	0.934954435186487	0.5169370442644898	FALSE	FALSE	0.5169370442644898	FALSE
Chr3	98907130	C	goodTag	hetDad	0.16	Ghana east	0.86	0.67	0.934954435186487	0.6891565167793516	FALSE	FALSE	0.6891565167793516	FALSE
Chr3	100008846	T	goodTag	hetDad	1.25	Ghana east	1	0.5	0.934954435186487	0.2635524772829727	FALSE	FALSE	0.2635524772829727	FALSE
Chr3	102133827	G	goodTag	hetDad	1.94	Ghana east	0.83	0.75	0.934954435186487	0.16366853410340487	FALSE	FALSE	0.16366853410340487	FALSE
Chr3	107969215	T	goodTag	hetDad	0.42	Ghana east	0.86	0.67	0.934954435186487	0.5169370442644898	FALSE	FALSE	0.5169370442644898	FALSE
Chr3	108135549	G	goodTag	hetDad	1.18	Ghana east	0.83	0.6	0.934954435186487	0.27735599555519685	FALSE	FALSE	0.27735599555519685	FALSE
Chr3	114731857	G	goodTag	hetDad	0.27	Ghana east	0.71	0.5	0.934954435186487	0.6033317722918665	FALSE	FALSE	0.6033317722918665	FALSE
Chr3	118156931	C	goodTag	hetDad	0.42	Ghana east	0.86	0.67	0.934954435186487	0.5169370442644898	FALSE	FALSE	0.5169370442644898	FALSE
Chr3	118459965	C	goodTag	hetDad	0.42	Ghana east	0.86	0.67	0.934954435186487	0.5169370442644898	FALSE	FALSE	0.5169370442644898	FALSE
Chr3	118981489	C	goodTag	hetDad	1.94	Ghana east	0.83	0.75	0.934954435186487	0.16366853410340487	FALSE	FALSE	0.16366853410340487	FALSE
Chr3	120070282	A	goodTag	hetDad	3.33	Ghana east	1	0.5	0.934954435186487	0.06802687451135381	FALSE	FALSE	0.06802687451135381	FALSE
Chr3	120424621	T	goodTag	hetDad	3.33	Ghana east	1	0.5	0.934954435186487	0.06802687451135381	FALSE	FALSE	0.06802687451135381	FALSE
Chr3	120514353	G	goodTag	hetDad	0.42	Ghana east	0.86	0.67	0.934954435186487	0.5169370442644898	FALSE	FALSE	0.5169370442644898	FALSE
Chr3	120743878	C	goodTag	hetDad	1.27	Ghana east	0.86	0.67	0.934954435186487	0.25976667989933555	FALSE	FALSE	0.25976667989933555	FALSE
Chr3	121549828	T	goodTag	hetDad	3.33	Ghana east	1	0.5	0.934954435186487	0.06802687451135381	FALSE	FALSE	0.06802687451135381	FALSE
Chr3	122581883	C	goodTag	hetDad	1.27	Ghana east	0.86	0.67	0.934954435186487	0.25976667989933555	FALSE	FALSE	0.25976667989933555	FALSE
Chr3	123775754	A	goodTag	hetDad	3.33	Ghana east	1	0.5	0.934954435186487	0.06802687451135381	FALSE	FALSE	0.06802687451135381	FALSE
Chr3	125349325	T	goodTag	hetDad	0.41	Ghana east	0.86	0.6	0.934954435186487	0.5219695053554594	FALSE	FALSE	0.5219695053554594	FALSE
Chr3	130328637	G	goodTag	hetDad	1.27	Ghana east	0.86	0.67	0.934954435186487	0.25976667989933555	FALSE	FALSE	0.25976667989933555	FALSE
Chr3	131322250	T	goodTag	hetDad	2.16	Ghana east	0.86	0.75	0.934954435186487	0.14164469029513627	FALSE	FALSE	0.14164469029513627	FALSE
Chr3	132133327	G	goodTag	hetDad	2.16	Ghana east	0.86	0.75	0.934954435186487	0.14164469029513627	FALSE	FALSE	0.14164469029513627	FALSE
Chr3	134016042	C	goodTag	hetDad	1.27	Ghana east	0.86	0.67	0.934954435186487	0.25976667989933555	FALSE	FALSE	0.25976667989933555	FALSE
Chr3	134125901	G	goodTag	hetDad	0.7	Ghana east	0.86	0.5	0.934954435186487	0.40278369424647564	FALSE	FALSE	0.40278369424647564	FALSE
Chr3	149546535	T	goodTag	hetDad	0.21	Ghana east	0.67	0.5	0.934954435186487	0.6467674040054682	FALSE	FALSE	0.6467674040054682	FALSE
Chr3	151154297	C	goodTag	hetDad	2.79	Ghana east	0.57	1	0.934954435186487	0.09485422745357874	FALSE	FALSE	0.09485422745357874	FALSE
Chr4	121807	C	goodTag	hetDad	0.42	Ghana east	0.86	0.67	0.934954435186487	0.5169370442644898	FALSE	FALSE	0.5169370442644898	FALSE
Chr4	300034	G	goodTag	hetDad	2.12	Ghana east	1	0.6	0.934954435186487	0.1453865441357628	FALSE	FALSE	0.1453865441357628	FALSE
Chr4	440293	C	goodTag	hetDad	2.26	Ghana east	0.86	0.67	0.934954435186487	0.13275406101282172	FALSE	FALSE	0.13275406101282172	FALSE
Chr4	646338	G	goodTag	hetDad	0.42	Ghana east	0.86	0.67	0.934954435186487	0.5169370442644898	FALSE	FALSE	0.5169370442644898	FALSE
Chr4	1888815	A	goodTag	hetDad	3.33	Ghana east	1	0.5	0.934954435186487	0.06802687451135381	FALSE	FALSE	0.06802687451135381	FALSE
Chr4	3985163	G	goodTag	hetDad	3.33	Ghana east	1	0.5	0.934954435186487	0.06802687451135381	FALSE	FALSE	0.06802687451135381	FALSE
Chr4	4250604	C	goodTag	hetDad	3.67	Ghana east	0.86	1	0.934954435186487	0.055400184181202516	FALSE	FALSE	0.055400184181202516	FALSE
Chr4	5721978	C	goodTag	hetDad	2.86	Ghana east	0.71	1	0.934954435186487	0.09080749848638481	FALSE	FALSE	0.09080749848638481	FALSE
Chr4	6550515	G	goodTag	hetDad	0.73	Ghana east	0.71	0.67	0.934954435186487	0.39288318849133075	FALSE	FALSE	0.39288318849133075	FALSE
Chr4	6740006	G	goodTag	hetDad	3.7	Ghana east	0.71	1	0.934954435186487	0.054412467991601265	FALSE	FALSE	0.054412467991601265	FALSE
Chr4	7431104	G	goodTag	hetDad	0.73	Ghana east	0.71	0.67	0.934954435186487	0.39288318849133075	FALSE	FALSE	0.39288318849133075	FALSE
Chr4	7891554	C	goodTag	hetDad	0.73	Ghana east	0.71	0.67	0.934954435186487	0.39288318849133075	FALSE	FALSE	0.39288318849133075	FALSE
Chr4	9574170	G	goodTag	hetDad	0.32	Ghana east	0.57	0.67	0.934954435186487	0.5716076449533315	FALSE	FALSE	0.5716076449533315	FALSE
Chr4	10035726	G	goodTag	hetDad	1.11	Ghana east	0.67	0.75	0.934954435186487	0.292081948534755	FALSE	FALSE	0.292081948534755	FALSE
Chr4	10628818	G	goodTag	hetDad	0.47	Ghana east	0.5	0.75	0.934954435186487	0.4929871685453435	FALSE	FALSE	0.4929871685453435	FALSE
Chr4	21093073	T	goodTag	hetDad	0.02	Ghana east	0.71	0.67	0.9523955631957636	0.8875370839817152	FALSE	FALSE	0.8875370839817152	FALSE
Chr4	25681528	C	goodTag	hetDad	0	Ghana east	0.5	0.5	1	1	FALSE	FALSE	1	FALSE
Chr4	26617648	T	goodTag	hetDad	0.07	Ghana east	0.67	0.75	0.934954435186487	0.7913367801006604	FALSE	FALSE	0.7913367801006604	FALSE
Chr4	26722382	C	goodTag	hetDad	0.02	Ghana east	0.71	0.67	0.9523955631957636	0.8875370839817152	FALSE	FALSE	0.8875370839817152	FALSE
Chr4	26853823	G	goodTag	hetDad	0.32	Ghana east	0.57	0.67	0.934954435186487	0.5716076449533315	FALSE	FALSE	0.5716076449533315	FALSE
Chr4	29742118	C	goodTag	hetDad	1.98	Ghana east	0.57	1	0.934954435186487	0.15939040677403415	FALSE	FALSE	0.15939040677403415	FALSE
Chr4	31827803	A	goodTag	hetDad	0.27	Ghana east	0.57	0.75	0.934954435186487	0.6033317722918665	FALSE	FALSE	0.6033317722918665	FALSE
Chr4	32645711	T	goodTag	hetDad	0.07	Ghana east	0.67	0.75	0.934954435186487	0.7913367801006604	FALSE	FALSE	0.7913367801006604	FALSE
Chr4	33689620	G	goodTag	hetDad	0.32	Ghana east	0.57	0.67	0.934954435186487	0.5716076449533315	FALSE	FALSE	0.5716076449533315	FALSE
Chr4	36134038	T	goodTag	hetDad	0.47	Ghana east	0.5	0.75	0.934954435186487	0.4929871685453435	FALSE	FALSE	0.4929871685453435	FALSE
Chr4	39186366	G	goodTag	hetDad	0.32	Ghana east	0.57	0.67	0.934954435186487	0.5716076449533315	FALSE	FALSE	0.5716076449533315	FALSE
Chr4	40689929	A	goodTag	hetDad	0.27	Ghana east	0.57	0.75	0.934954435186487	0.6033317722918665	FALSE	FALSE	0.6033317722918665	FALSE
Chr4	41760605	C	goodTag	hetDad	0.1	Ghana east	0.71	0.8	0.934954435186487	0.7518296340458492	FALSE	FALSE	0.7518296340458492	FALSE
Chr4	46653027	C	goodTag	hetDad	0.01	Ghana east	0.71	0.75	0.9569294414885136	0.920344325445942	FALSE	FALSE	0.920344325445942	FALSE
Chr4	47995370	C	goodTag	hetDad	0.55	Ghana east	0.57	0.8	0.934954435186487	0.45831769413307955	FALSE	FALSE	0.45831769413307955	FALSE
Chr4	49534495	G	goodTag	hetDad	0.07	Ghana east	0.67	0.75	0.934954435186487	0.7913367801006604	FALSE	FALSE	0.7913367801006604	FALSE
Chr4	50728458	C	goodTag	hetDad	0.27	Ghana east	0.57	0.75	0.934954435186487	0.6033317722918665	FALSE	FALSE	0.6033317722918665	FALSE
Chr4	52650642	G	goodTag	hetDad	0.21	Ghana east	0.67	0.8	0.934954435186487	0.6467674040054682	FALSE	FALSE	0.6467674040054682	FALSE
Chr4	53365622	A	goodTag	hetDad	0.21	Ghana east	0.67	0.8	0.934954435186487	0.6467674040054682	FALSE	FALSE	0.6467674040054682	FALSE
Chr4	53489842	A	goodTag	hetDad	0.05	Ghana east	0.57	0.67	0.9353509248325916	0.8230632737581215	FALSE	FALSE	0.8230632737581215	FALSE
Chr4	58251517	C	goodTag	hetDad	0.42	Ghana east	0.86	0.67	0.934954435186487	0.5169370442644898	FALSE	FALSE	0.5169370442644898	FALSE
Chr4	61522354	G	goodTag	hetDad	0.04	Ghana east	0.67	0.75	0.9353509248325916	0.841480581121794	FALSE	FALSE	0.841480581121794	FALSE
Chr4	66033292	G	goodTag	hetDad	0.55	Ghana east	0.57	0.8	0.934954435186487	0.45831769413307955	FALSE	FALSE	0.45831769413307955	FALSE
Chr4	67890390	C	goodTag	hetDad	0.36	Ghana east	0.5	0.75	0.934954435186487	0.5485062355001471	FALSE	FALSE	0.5485062355001471	FALSE
Chr4	71278280	C	goodTag	hetDad	0.06	Ghana east	0.57	0.67	0.934954435186487	0.8064959405073401	FALSE	FALSE	0.8064959405073401	FALSE
Chr4	71574833	A	goodTag	hetDad	0.55	Ghana east	0.57	0.8	0.934954435186487	0.45831769413307955	FALSE	FALSE	0.45831769413307955	FALSE
Chr4	71599995	C	goodTag	hetDad	0.27	Ghana east	0.57	0.75	0.934954435186487	0.6033317722918665	FALSE	FALSE	0.6033317722918665	FALSE
Chr4	72087248	C	goodTag	hetDad	0.07	Ghana east	0.67	0.75	0.934954435186487	0.7913367801006604	FALSE	FALSE	0.7913367801006604	FALSE
Chr4	73378485	G	goodTag	hetDad	0.27	Ghana east	0.57	0.75	0.934954435186487	0.6033317722918665	FALSE	FALSE	0.6033317722918665	FALSE
Chr4	73638193	T	goodTag	hetDad	0.05	Ghana east	0.57	0.67	0.9353509248325916	0.8230632737581215	FALSE	FALSE	0.8230632737581215	FALSE
Chr4	74171769	C	goodTag	hetDad	0.03	Ghana east	0.57	0.5	0.9486259167197981	0.8624902301359216	FALSE	FALSE	0.8624902301359216	FALSE
Chr4	74282429	T	goodTag	hetDad	0.07	Ghana east	0.67	0.75	0.934954435186487	0.7913367801006604	FALSE	FALSE	0.7913367801006604	FALSE
Chr4	75916624	G	goodTag	hetDad	0.36	Ghana east	0.5	0.75	0.934954435186487	0.5485062355001471	FALSE	FALSE	0.5485062355001471	FALSE
Chr4	76284243	T	goodTag	hetDad	0.47	Ghana east	0.5	0.75	0.934954435186487	0.4929871685453435	FALSE	FALSE	0.4929871685453435	FALSE
Chr4	80609917	C	goodTag	hetDad	2.35	Ghana east	0.5	1	0.934954435186487	0.12528300738504616	FALSE	FALSE	0.12528300738504616	FALSE
Chr4	81664122	C	goodTag	hetDad	0.07	Ghana east	0.67	0.75	0.934954435186487	0.7913367801006604	FALSE	FALSE	0.7913367801006604	FALSE
Chr4	83082778	T	goodTag	hetDad	0	Ghana east	0.5	0.5	1	1	FALSE	FALSE	1	FALSE
Chr4	86240823	T	goodTag	hetDad	0.06	Ghana east	0.57	0.67	0.934954435186487	0.8064959405073401	FALSE	FALSE	0.8064959405073401	FALSE
Chr4	86417379	G	goodTag	hetDad	0.21	Ghana east	0.67	0.8	0.934954435186487	0.6467674040054682	FALSE	FALSE	0.6467674040054682	FALSE
Chr4	88238942	G	goodTag	hetDad	0.05	Ghana east	0.57	0.67	0.9353509248325916	0.8230632737581215	FALSE	FALSE	0.8230632737581215	FALSE
Chr4	88535235	A	goodTag	hetDad	0.16	Ghana east	0.67	0.5	0.934954435186487	0.6891565167793516	FALSE	FALSE	0.6891565167793516	FALSE
Chr4	89965346	A	goodTag	hetDad	0.06	Ghana east	0.57	0.67	0.934954435186487	0.8064959405073401	FALSE	FALSE	0.8064959405073401	FALSE
Chr4	91762773	C	goodTag	hetDad	0.07	Ghana east	0.67	0.75	0.934954435186487	0.7913367801006604	FALSE	FALSE	0.7913367801006604	FALSE
Chr4	94923519	C	goodTag	hetDad	0.08	Ghana east	0.5	0.6	0.934954435186487	0.7772974107895215	FALSE	FALSE	0.7772974107895215	FALSE
Chr4	94965654	A	goodTag	hetDad	0.05	Ghana east	0.57	0.67	0.9353509248325916	0.8230632737581215	FALSE	FALSE	0.8230632737581215	FALSE
Chr4	95858465	G	goodTag	hetDad	0.07	Ghana east	0.67	0.75	0.934954435186487	0.7913367801006604	FALSE	FALSE	0.7913367801006604	FALSE
Chr4	97593519	T	goodTag	hetDad	0.09	Ghana east	0.83	0.75	0.934954435186487	0.7641771556220948	FALSE	FALSE	0.7641771556220948	FALSE
Chr4	98666646	C	goodTag	hetDad	0.01	Ghana east	0.71	0.75	0.9569294414885136	0.920344325445942	FALSE	FALSE	0.920344325445942	FALSE
Chr4	99751691	T	goodTag	hetDad	0.07	Ghana east	0.67	0.75	0.934954435186487	0.7913367801006604	FALSE	FALSE	0.7913367801006604	FALSE
Chr4	101868310	A	goodTag	hetDad	0.02	Ghana east	0.71	0.67	0.9523955631957636	0.8875370839817152	FALSE	FALSE	0.8875370839817152	FALSE
Chr4	105403644	T	goodTag	hetDad	0.02	Ghana east	0.71	0.67	0.9523955631957636	0.8875370839817152	FALSE	FALSE	0.8875370839817152	FALSE
Chr4	106258206	T	goodTag	hetDad	0.06	Ghana east	0.57	0.67	0.934954435186487	0.8064959405073401	FALSE	FALSE	0.8064959405073401	FALSE
Chr4	107900230	C	goodTag	hetDad	0.16	Ghana east	0.67	0.5	0.934954435186487	0.6891565167793516	FALSE	FALSE	0.6891565167793516	FALSE
Chr4	108503397	G	goodTag	hetDad	0.07	Ghana east	0.67	0.75	0.934954435186487	0.7913367801006604	FALSE	FALSE	0.7913367801006604	FALSE
Chr4	111397484	T	goodTag	hetDad	0.32	Ghana east	0.57	0.67	0.934954435186487	0.5716076449533315	FALSE	FALSE	0.5716076449533315	FALSE
Chr4	111986234	G	goodTag	hetDad	0.16	Ghana east	0.67	0.5	0.934954435186487	0.6891565167793516	FALSE	FALSE	0.6891565167793516	FALSE
Chr4	113503320	G	goodTag	hetDad	0.02	Ghana east	0.71	0.67	0.9523955631957636	0.8875370839817152	FALSE	FALSE	0.8875370839817152	FALSE
Chr4	113667166	G	goodTag	hetDad	0.07	Ghana east	0.67	0.75	0.934954435186487	0.7913367801006604	FALSE	FALSE	0.7913367801006604	FALSE
Chr4	113956948	C	goodTag	hetDad	0.06	Ghana east	0.57	0.67	0.934954435186487	0.8064959405073401	FALSE	FALSE	0.8064959405073401	FALSE
Chr4	115640858	T	goodTag	hetDad	0.27	Ghana east	0.57	0.75	0.934954435186487	0.6033317722918665	FALSE	FALSE	0.6033317722918665	FALSE
Chr4	115833560	A	goodTag	hetDad	0.27	Ghana east	0.57	0.75	0.934954435186487	0.6033317722918665	FALSE	FALSE	0.6033317722918665	FALSE
Chr4	116203936	C	goodTag	hetDad	0.55	Ghana east	0.57	0.8	0.934954435186487	0.45831769413307955	FALSE	FALSE	0.45831769413307955	FALSE
Chr4	117993954	A	goodTag	hetDad	0.07	Ghana east	0.67	0.75	0.934954435186487	0.7913367801006604	FALSE	FALSE	0.7913367801006604	FALSE
Chr4	118115860	A	goodTag	hetDad	0.07	Ghana east	0.67	0.75	0.934954435186487	0.7913367801006604	FALSE	FALSE	0.7913367801006604	FALSE
Chr4	118768114	C	goodTag	hetDad	0.07	Ghana east	0.67	0.75	0.934954435186487	0.7913367801006604	FALSE	FALSE	0.7913367801006604	FALSE
Chr4	119071557	T	goodTag	hetDad	0.07	Ghana east	0.67	0.75	0.934954435186487	0.7913367801006604	FALSE	FALSE	0.7913367801006604	FALSE
Chr4	119457108	C	goodTag	hetDad	0.32	Ghana east	0.57	0.67	0.934954435186487	0.5716076449533315	FALSE	FALSE	0.5716076449533315	FALSE
Chr4	120916327	T	goodTag	hetDad	0.01	Ghana east	0.71	0.75	0.9569294414885136	0.920344325445942	FALSE	FALSE	0.920344325445942	FALSE
Chr4	122749641	G	goodTag	hetDad	0.21	Ghana east	0.67	0.8	0.934954435186487	0.6467674040054682	FALSE	FALSE	0.6467674040054682	FALSE
Chr4	123017210	C	goodTag	hetDad	0.27	Ghana east	0.57	0.75	0.934954435186487	0.6033317722918665	FALSE	FALSE	0.6033317722918665	FALSE
Chr4	125428453	A	goodTag	hetDad	0.32	Ghana east	0.57	0.67	0.934954435186487	0.5716076449533315	FALSE	FALSE	0.5716076449533315	FALSE
Chr4	125778791	T	goodTag	hetDad	0.27	Ghana east	0.57	0.75	0.934954435186487	0.6033317722918665	FALSE	FALSE	0.6033317722918665	FALSE
Chr4	125932350	T	goodTag	hetDad	0.21	Ghana east	0.67	0.8	0.934954435186487	0.6467674040054682	FALSE	FALSE	0.6467674040054682	FALSE
Chr4	126048506	A	goodTag	hetDad	0.21	Ghana east	0.67	0.8	0.934954435186487	0.6467674040054682	FALSE	FALSE	0.6467674040054682	FALSE
Chr4	126259390	T	goodTag	hetDad	0.07	Ghana east	0.67	0.75	0.934954435186487	0.7913367801006604	FALSE	FALSE	0.7913367801006604	FALSE
Chr4	126383805	G	goodTag	hetDad	0.39	Ghana east	0.6	0.8	0.934954435186487	0.532299401743323	FALSE	FALSE	0.532299401743323	FALSE
Chr4	126502399	G	goodTag	hetDad	0.39	Ghana east	0.6	0.8	0.934954435186487	0.532299401743323	FALSE	FALSE	0.532299401743323	FALSE
Chr4	127213995	A	goodTag	hetDad	0.21	Ghana east	0.67	0.8	0.934954435186487	0.6467674040054682	FALSE	FALSE	0.6467674040054682	FALSE
Chr4	127229001	C	goodTag	hetDad	0.01	Ghana east	0.71	0.75	0.9569294414885136	0.920344325445942	FALSE	FALSE	0.920344325445942	FALSE
Chr4	127390751	T	goodTag	hetDad	0.02	Ghana east	0.71	0.67	0.9523955631957636	0.8875370839817152	FALSE	FALSE	0.8875370839817152	FALSE
Chr4	127809436	G	goodTag	hetDad	0.05	Ghana east	0.57	0.67	0.9353509248325916	0.8230632737581215	FALSE	FALSE	0.8230632737581215	FALSE
Chr4	130493462	C	goodTag	hetDad	0.42	Ghana east	0.86	0.67	0.934954435186487	0.5169370442644898	FALSE	FALSE	0.5169370442644898	FALSE
Chr4	130596511	A	goodTag	hetDad	0.09	Ghana east	0.83	0.75	0.934954435186487	0.7641771556220948	FALSE	FALSE	0.7641771556220948	FALSE
Chr4	130891909	A	goodTag	hetDad	0.09	Ghana east	0.83	0.75	0.934954435186487	0.7641771556220948	FALSE	FALSE	0.7641771556220948	FALSE
Chr4	132858720	A	goodTag	hetDad	0.01	Ghana east	0.71	0.67	0.9569294414885136	0.920344325445942	FALSE	FALSE	0.920344325445942	FALSE
Chr4	133109095	C	goodTag	hetDad	0.09	Ghana east	0.71	0.6	0.934954435186487	0.7641771556220948	FALSE	FALSE	0.7641771556220948	FALSE
Chr4	134639608	A	goodTag	hetDad	0.04	Ghana east	0.67	0.75	0.9353509248325916	0.841480581121794	FALSE	FALSE	0.841480581121794	FALSE
Chr4	136717321	G	goodTag	hetDad	0.36	Ghana east	0.71	1	0.934954435186487	0.5485062355001471	FALSE	FALSE	0.5485062355001471	FALSE
Chr4	138812781	A	goodTag	hetDad	0.1	Ghana east	0.67	0.8	0.934954435186487	0.7518296340458492	FALSE	FALSE	0.7518296340458492	FALSE
Chr4	139947984	A	goodTag	hetDad	0.36	Ghana east	0.71	1	0.934954435186487	0.5485062355001471	FALSE	FALSE	0.5485062355001471	FALSE
Chr4	141505558	A	goodTag	hetDad	0.27	Ghana east	0.57	0.75	0.934954435186487	0.6033317722918665	FALSE	FALSE	0.6033317722918665	FALSE
Chr4	151015730	C	goodTag	hetDad	0.47	Ghana east	0.5	0.75	0.934954435186487	0.4929871685453435	FALSE	FALSE	0.4929871685453435	FALSE
Chr4	151812805	T	goodTag	hetDad	2.35	Ghana east	0.5	1	0.934954435186487	0.12528300738504616	FALSE	FALSE	0.12528300738504616	FALSE
Chr4	152887300	T	goodTag	hetDad	2.35	Ghana east	0.5	1	0.934954435186487	0.12528300738504616	FALSE	FALSE	0.12528300738504616	FALSE
Chr4	153709213	G	goodTag	hetDad	1.11	Ghana east	0.67	0.75	0.934954435186487	0.292081948534755	FALSE	FALSE	0.292081948534755	FALSE
Chr5	491033	A	goodTag	hetDad	0.04	Ghana east	0.57	0.5	0.9353509248325916	0.841480581121794	FALSE	FALSE	0.841480581121794	FALSE
Chr5	712959	G	goodTag	hetDad	0	Ghana east	0.5	0.5	1	1	FALSE	FALSE	1	FALSE
Chr5	1855334	G	goodTag	hetDad	0.06	Ghana east	0.57	0.67	0.934954435186487	0.8064959405073401	FALSE	FALSE	0.8064959405073401	FALSE
Chr5	2291868	A	goodTag	hetDad	0.32	Ghana east	0.57	0.67	0.934954435186487	0.5716076449533315	FALSE	FALSE	0.5716076449533315	FALSE
Chr5	3595455	T	goodTag	hetDad	0.32	Ghana east	0.57	0.67	0.934954435186487	0.5716076449533315	FALSE	FALSE	0.5716076449533315	FALSE
Chr5	5976332	A	goodTag	hetDad	3.33	Ghana east	0.67	1	0.934954435186487	0.06802687451135381	FALSE	FALSE	0.06802687451135381	FALSE
Chr5	6711544	G	goodTag	hetDad	1.25	Ghana east	0.8	0.6	0.934954435186487	0.2635524772829727	FALSE	FALSE	0.2635524772829727	FALSE
Chr5	7333992	G	goodTag	hetDad	1.11	Ghana east	0.67	0.75	0.934954435186487	0.292081948534755	FALSE	FALSE	0.292081948534755	FALSE
Chr5	7493437	T	goodTag	hetDad	2.14	Ghana east	0.57	1	0.934954435186487	0.14350189138893588	FALSE	FALSE	0.14350189138893588	FALSE
Chr5	7661319	T	goodTag	hetDad	1.11	Ghana east	0.67	0.75	0.934954435186487	0.292081948534755	FALSE	FALSE	0.292081948534755	FALSE
Chr5	9696190	A	goodTag	hetDad	1.11	Ghana east	0.67	0.75	0.934954435186487	0.292081948534755	FALSE	FALSE	0.292081948534755	FALSE
Chr5	13066202	C	goodTag	hetDad	2.14	Ghana east	0.57	1	0.934954435186487	0.14350189138893588	FALSE	FALSE	0.14350189138893588	FALSE
Chr5	13680845	A	goodTag	hetDad	2.35	Ghana east	0.5	1	0.934954435186487	0.12528300738504616	FALSE	FALSE	0.12528300738504616	FALSE
Chr5	15267251	G	goodTag	hetDad	0.27	Ghana east	0.57	0.75	0.934954435186487	0.6033317722918665	FALSE	FALSE	0.6033317722918665	FALSE
Chr5	16146321	G	goodTag	hetDad	2.35	Ghana east	0.5	1	0.934954435186487	0.12528300738504616	FALSE	FALSE	0.12528300738504616	FALSE
Chr5	17395777	C	goodTag	hetDad	0	Ghana east	0.5	0.5	1	1	FALSE	FALSE	1	FALSE
Chr5	20448246	C	goodTag	hetDad	0	Ghana east	0.5	0.5	1	1	FALSE	FALSE	1	FALSE
Chr5	21420811	G	goodTag	hetDad	0.32	Ghana east	0.57	0.67	0.934954435186487	0.5716076449533315	FALSE	FALSE	0.5716076449533315	FALSE
Chr5	23062861	T	goodTag	hetDad	0.07	Ghana east	0.67	0.75	0.934954435186487	0.7913367801006604	FALSE	FALSE	0.7913367801006604	FALSE
Chr5	24033203	G	goodTag	hetDad	1.51	Ghana east	0.57	1	0.934954435186487	0.21913908637253499	FALSE	FALSE	0.21913908637253499	FALSE
Chr5	26135895	A	goodTag	hetDad	0.16	Ghana east	0.67	0.5	0.934954435186487	0.6891565167793516	FALSE	FALSE	0.6891565167793516	FALSE
Chr5	29759657	A	goodTag	hetDad	1.98	Ghana east	0.57	1	0.934954435186487	0.15939040677403415	FALSE	FALSE	0.15939040677403415	FALSE
Chr5	30272160	C	goodTag	hetDad	0.47	Ghana east	0.5	0.75	0.934954435186487	0.4929871685453435	FALSE	FALSE	0.4929871685453435	FALSE
Chr5	31277085	A	goodTag	hetDad	0.49	Ghana east	0.67	0.6	0.934954435186487	0.48392730444614607	FALSE	FALSE	0.48392730444614607	FALSE
Chr5	33501036	G	goodTag	hetDad	2.79	Ghana east	0.57	1	0.934954435186487	0.09485422745357874	FALSE	FALSE	0.09485422745357874	FALSE
Chr5	34879874	G	goodTag	hetDad	0.21	Ghana east	0.67	0.5	0.934954435186487	0.6467674040054682	FALSE	FALSE	0.6467674040054682	FALSE
Chr5	35274198	C	goodTag	hetDad	0.66	Ghana east	0.57	0.75	0.934954435186487	0.416559943276791	FALSE	FALSE	0.416559943276791	FALSE
Chr5	35436343	C	goodTag	hetDad	0.21	Ghana east	0.67	0.5	0.934954435186487	0.6467674040054682	FALSE	FALSE	0.6467674040054682	FALSE
Chr5	40032296	G	goodTag	hetDad	1.11	Ghana east	0.67	0.75	0.934954435186487	0.292081948534755	FALSE	FALSE	0.292081948534755	FALSE
Chr5	40674484	A	goodTag	hetDad	2.14	Ghana east	0.57	1	0.934954435186487	0.14350189138893588	FALSE	FALSE	0.14350189138893588	FALSE
Chr5	43596719	C	goodTag	hetDad	2.14	Ghana east	0.57	1	0.934954435186487	0.14350189138893588	FALSE	FALSE	0.14350189138893588	FALSE
Chr5	43781742	T	goodTag	hetDad	0.47	Ghana east	0.5	0.75	0.934954435186487	0.4929871685453435	FALSE	FALSE	0.4929871685453435	FALSE
Chr5	43966652	G	goodTag	hetDad	0.21	Ghana east	0.67	0.5	0.934954435186487	0.6467674040054682	FALSE	FALSE	0.6467674040054682	FALSE
Chr5	47826921	G	goodTag	hetDad	1.72	Ghana east	0.83	0.6	0.934954435186487	0.1896930449612102	FALSE	FALSE	0.1896930449612102	FALSE
Chr5	48294809	G	goodTag	hetDad	0.75	Ghana east	0.57	0.75	0.934954435186487	0.3864762307712327	FALSE	FALSE	0.3864762307712327	FALSE
Chr5	52159658	T	goodTag	hetDad	0.21	Ghana east	0.67	0.5	0.934954435186487	0.6467674040054682	FALSE	FALSE	0.6467674040054682	FALSE
Chr5	52817585	C	goodTag	hetDad	0.04	Ghana east	0.57	0.5	0.9353509248325916	0.841480581121794	FALSE	FALSE	0.841480581121794	FALSE
Chr5	53190026	T	goodTag	hetDad	0.75	Ghana east	0.57	0.75	0.934954435186487	0.3864762307712327	FALSE	FALSE	0.3864762307712327	FALSE
Chr5	55796763	A	goodTag	hetDad	0.21	Ghana east	0.67	0.5	0.934954435186487	0.6467674040054682	FALSE	FALSE	0.6467674040054682	FALSE
Chr5	56861392	G	goodTag	hetDad	0.47	Ghana east	0.5	0.75	0.934954435186487	0.4929871685453435	FALSE	FALSE	0.4929871685453435	FALSE
Chr5	63779764	A	goodTag	hetDad	0.07	Ghana east	0.67	0.75	0.934954435186487	0.7913367801006604	FALSE	FALSE	0.7913367801006604	FALSE
Chr5	66159466	C	goodTag	hetDad	0.02	Ghana east	0.71	0.67	0.9523955631957636	0.8875370839817152	FALSE	FALSE	0.8875370839817152	FALSE
Chr5	69404461	A	goodTag	hetDad	0	Ghana east	0.5	0.5	1	1	FALSE	FALSE	1	FALSE
Chr5	71320192	A	goodTag	hetDad	0.07	Ghana east	0.67	0.75	0.934954435186487	0.7913367801006604	FALSE	FALSE	0.7913367801006604	FALSE
Chr5	76775795	G	goodTag	hetDad	0.95	Ghana east	0.71	0.67	0.934954435186487	0.329719297312679	FALSE	FALSE	0.329719297312679	FALSE
Chr5	78870740	G	goodTag	hetDad	0.27	Ghana east	0.57	0.75	0.934954435186487	0.6033317722918665	FALSE	FALSE	0.6033317722918665	FALSE
Chr5	79201785	T	goodTag	hetDad	0.47	Ghana east	0.5	0.75	0.934954435186487	0.4929871685453435	FALSE	FALSE	0.4929871685453435	FALSE
Chr5	79578747	C	goodTag	hetDad	1.11	Ghana east	0.67	0.75	0.934954435186487	0.292081948534755	FALSE	FALSE	0.292081948534755	FALSE
Chr5	82469937	G	goodTag	hetDad	2.79	Ghana east	0.57	1	0.934954435186487	0.09485422745357874	FALSE	FALSE	0.09485422745357874	FALSE
Chr5	84863629	A	goodTag	hetDad	1.11	Ghana east	0.67	0.75	0.934954435186487	0.292081948534755	FALSE	FALSE	0.292081948534755	FALSE
Chr5	87018500	C	goodTag	hetDad	0.32	Ghana east	0.57	0.67	0.934954435186487	0.5716076449533315	FALSE	FALSE	0.5716076449533315	FALSE
Chr5	90849454	T	goodTag	hetDad	0.04	Ghana east	0.67	0.6	0.9353509248325916	0.841480581121794	FALSE	FALSE	0.841480581121794	FALSE
Chr5	91230970	C	goodTag	hetDad	1.25	Ghana east	0.8	0.6	0.934954435186487	0.2635524772829727	FALSE	FALSE	0.2635524772829727	FALSE
Chr5	94507777	C	goodTag	hetDad	0.06	Ghana east	0.57	0.67	0.934954435186487	0.8064959405073401	FALSE	FALSE	0.8064959405073401	FALSE
Chr5	97007094	C	goodTag	hetDad	0.32	Ghana east	0.57	0.67	0.934954435186487	0.5716076449533315	FALSE	FALSE	0.5716076449533315	FALSE
Chr5	97856732	A	goodTag	hetDad	2.14	Ghana east	0.57	1	0.934954435186487	0.14350189138893588	FALSE	FALSE	0.14350189138893588	FALSE
Chr5	97893567	A	goodTag	hetDad	1.11	Ghana east	0.67	0.75	0.934954435186487	0.292081948534755	FALSE	FALSE	0.292081948534755	FALSE
Chr5	103293040	C	goodTag	hetDad	0.04	Ghana east	0.67	0.6	0.9353509248325916	0.841480581121794	FALSE	FALSE	0.841480581121794	FALSE
Chr5	103904638	C	goodTag	hetDad	0.32	Ghana east	0.57	0.67	0.934954435186487	0.5716076449533315	FALSE	FALSE	0.5716076449533315	FALSE
Chr5	103982932	G	goodTag	hetDad	2.14	Ghana east	0.57	1	0.934954435186487	0.14350189138893588	FALSE	FALSE	0.14350189138893588	FALSE
Chr5	111280845	A	goodTag	hetDad	1.51	Ghana east	0.57	1	0.934954435186487	0.21913908637253499	FALSE	FALSE	0.21913908637253499	FALSE
Chr5	111684155	A	goodTag	hetDad	0.32	Ghana east	0.57	0.67	0.934954435186487	0.5716076449533315	FALSE	FALSE	0.5716076449533315	FALSE
Chr5	112068188	A	goodTag	hetDad	0.66	Ghana east	0.57	0.75	0.934954435186487	0.416559943276791	FALSE	FALSE	0.416559943276791	FALSE
Chr5	112450075	C	goodTag	hetDad	2.14	Ghana east	0.57	1	0.934954435186487	0.14350189138893588	FALSE	FALSE	0.14350189138893588	FALSE
Chr5	114293364	A	goodTag	hetDad	2.79	Ghana east	0.57	1	0.934954435186487	0.09485422745357874	FALSE	FALSE	0.09485422745357874	FALSE
Chr5	115920785	G	goodTag	hetDad	1.11	Ghana east	0.67	0.75	0.934954435186487	0.292081948534755	FALSE	FALSE	0.292081948534755	FALSE
Chr5	118915292	G	goodTag	hetDad	0.04	Ghana east	0.57	0.5	0.9353509248325916	0.841480581121794	FALSE	FALSE	0.841480581121794	FALSE
Chr5	120008307	G	goodTag	hetDad	0.04	Ghana east	0.57	0.5	0.9353509248325916	0.841480581121794	FALSE	FALSE	0.841480581121794	FALSE
Chr5	122316990	G	goodTag	hetDad	0.55	Ghana east	0.67	0.6	0.934954435186487	0.45831769413307955	FALSE	FALSE	0.45831769413307955	FALSE
Chr5	122440059	G	goodTag	hetDad	2.14	Ghana east	0.57	1	0.934954435186487	0.14350189138893588	FALSE	FALSE	0.14350189138893588	FALSE
Chr5	122935853	A	goodTag	hetDad	1.25	Ghana east	0.8	0.6	0.934954435186487	0.2635524772829727	FALSE	FALSE	0.2635524772829727	FALSE
Chr5	123667127	T	goodTag	hetDad	0.55	Ghana east	0.67	0.6	0.934954435186487	0.45831769413307955	FALSE	FALSE	0.45831769413307955	FALSE
Chr5	124166501	T	goodTag	hetDad	1.11	Ghana east	0.67	0.75	0.934954435186487	0.292081948534755	FALSE	FALSE	0.292081948534755	FALSE
Chr5	125208202	G	goodTag	hetDad	1.11	Ghana east	0.67	0.75	0.934954435186487	0.292081948534755	FALSE	FALSE	0.292081948534755	FALSE
Chr5	125795127	G	goodTag	hetDad	0.01	Ghana east	0.71	0.75	0.9569294414885136	0.920344325445942	FALSE	FALSE	0.920344325445942	FALSE
Chr5	126172215	A	goodTag	hetDad	0.21	Ghana east	0.67	0.5	0.934954435186487	0.6467674040054682	FALSE	FALSE	0.6467674040054682	FALSE
Chr5	128680752	G	goodTag	hetDad	2.14	Ghana east	0.57	1	0.934954435186487	0.14350189138893588	FALSE	FALSE	0.14350189138893588	FALSE
Chr5	130878757	G	goodTag	hetDad	4.07	Ghana east	0.67	1	0.934954435186487	0.04365127434044058	FALSE	TRUE	0.04365127434044058	TRUE
Chr5	131623820	G	goodTag	hetDad	2.79	Ghana east	0.57	1	0.934954435186487	0.09485422745357874	FALSE	FALSE	0.09485422745357874	FALSE
Chr5	132961507	C	goodTag	hetDad	0.21	Ghana east	0.67	0.5	0.934954435186487	0.6467674040054682	FALSE	FALSE	0.6467674040054682	FALSE
Chr5	133301880	A	goodTag	hetDad	0.32	Ghana east	0.57	0.67	0.934954435186487	0.5716076449533315	FALSE	FALSE	0.5716076449533315	FALSE
Chr5	133482741	C	goodTag	hetDad	0.32	Ghana east	0.57	0.67	0.934954435186487	0.5716076449533315	FALSE	FALSE	0.5716076449533315	FALSE
Chr5	134148770	A	goodTag	hetDad	0.32	Ghana east	0.57	0.67	0.934954435186487	0.5716076449533315	FALSE	FALSE	0.5716076449533315	FALSE
Chr5	136466483	C	goodTag	hetDad	2.14	Ghana east	0.57	1	0.934954435186487	0.14350189138893588	FALSE	FALSE	0.14350189138893588	FALSE
Chr5	137136627	C	goodTag	hetDad	0.07	Ghana east	0.67	0.75	0.934954435186487	0.7913367801006604	FALSE	FALSE	0.7913367801006604	FALSE
Chr5	139576690	T	goodTag	hetDad	0.32	Ghana east	0.57	0.67	0.934954435186487	0.5716076449533315	FALSE	FALSE	0.5716076449533315	FALSE
Chr5	139763370	T	goodTag	hetDad	0.21	Ghana east	0.67	0.5	0.934954435186487	0.6467674040054682	FALSE	FALSE	0.6467674040054682	FALSE
Chr5	156114186	T	goodTag	hetDad	0.95	Ghana east	0.71	0.67	0.934954435186487	0.329719297312679	FALSE	FALSE	0.329719297312679	FALSE
Chr5	156472756	T	goodTag	hetDad	0.21	Ghana east	0.67	0.5	0.934954435186487	0.6467674040054682	FALSE	FALSE	0.6467674040054682	FALSE
Chr5	160984171	C	goodTag	hetDad	0.14	Ghana east	0.71	0.6	0.934954435186487	0.7082810122906027	FALSE	FALSE	0.7082810122906027	FALSE
Chr6	2209189	C	goodTag	hetDad	0	Ghana east	0.6	0.6	1	1	FALSE	FALSE	1	FALSE
Chr6	2326253	C	goodTag	hetDad	0.23	Ghana east	0.57	0.6	0.934954435186487	0.6315238284906244	FALSE	FALSE	0.6315238284906244	FALSE
Chr6	2487239	G	goodTag	hetDad	0	Ghana east	0.5	0.5	1	1	FALSE	FALSE	1	FALSE
Chr6	3073638	C	goodTag	hetDad	0	Ghana east	0.5	0.5	1	1	FALSE	FALSE	1	FALSE
Chr6	7468633	A	goodTag	hetDad	2.35	Ghana east	0.5	1	0.934954435186487	0.12528300738504616	FALSE	FALSE	0.12528300738504616	FALSE
Chr6	13261575	T	goodTag	hetDad	0	Ghana east	0.5	0.5	1	1	FALSE	FALSE	1	FALSE
Chr6	14573730	C	goodTag	hetDad	1.48	Ghana east	0.67	1	0.934954435186487	0.22377452230235317	FALSE	FALSE	0.22377452230235317	FALSE
Chr6	14952650	T	goodTag	hetDad	1.48	Ghana east	0.67	1	0.934954435186487	0.22377452230235317	FALSE	FALSE	0.22377452230235317	FALSE
Chr6	15242558	G	goodTag	hetDad	1.48	Ghana east	0.67	1	0.934954435186487	0.22377452230235317	FALSE	FALSE	0.22377452230235317	FALSE
Chr6	15900203	C	goodTag	hetDad	1.48	Ghana east	0.67	1	0.934954435186487	0.22377452230235317	FALSE	FALSE	0.22377452230235317	FALSE
Chr6	17395812	A	goodTag	hetDad	0.95	Ghana east	0.71	1	0.934954435186487	0.329719297312679	FALSE	FALSE	0.329719297312679	FALSE
Chr6	17567747	C	goodTag	hetDad	0.95	Ghana east	0.71	1	0.934954435186487	0.329719297312679	FALSE	FALSE	0.329719297312679	FALSE
Chr6	17699099	A	goodTag	hetDad	0.95	Ghana east	0.71	1	0.934954435186487	0.329719297312679	FALSE	FALSE	0.329719297312679	FALSE
Chr6	17848189	G	goodTag	hetDad	0.95	Ghana east	0.71	1	0.934954435186487	0.329719297312679	FALSE	FALSE	0.329719297312679	FALSE
Chr6	21414035	G	goodTag	hetDad	1.11	Ghana east	0.67	0.75	0.934954435186487	0.292081948534755	FALSE	FALSE	0.292081948534755	FALSE
Chr6	22421620	C	goodTag	hetDad	0.16	Ghana east	0.67	0.5	0.934954435186487	0.6891565167793516	FALSE	FALSE	0.6891565167793516	FALSE
Chr6	22783048	G	goodTag	hetDad	1.48	Ghana east	0.67	1	0.934954435186487	0.22377452230235317	FALSE	FALSE	0.22377452230235317	FALSE
Chr6	24972774	G	goodTag	hetDad	0.85	Ghana east	0.57	1	0.934954435186487	0.35655233776726036	FALSE	FALSE	0.35655233776726036	FALSE
Chr6	25830904	T	goodTag	hetDad	1.48	Ghana east	0.67	1	0.934954435186487	0.22377452230235317	FALSE	FALSE	0.22377452230235317	FALSE
Chr6	25902154	C	goodTag	hetDad	0.95	Ghana east	0.71	1	0.934954435186487	0.329719297312679	FALSE	FALSE	0.329719297312679	FALSE
Chr6	28092612	A	goodTag	hetDad	1.48	Ghana east	0.67	1	0.934954435186487	0.22377452230235317	FALSE	FALSE	0.22377452230235317	FALSE
Chr6	28688215	C	goodTag	hetDad	0.95	Ghana east	0.71	1	0.934954435186487	0.329719297312679	FALSE	FALSE	0.329719297312679	FALSE
Chr6	33321610	G	goodTag	hetDad	0.05	Ghana east	0.57	0.67	0.9353509248325916	0.8230632737581215	FALSE	FALSE	0.8230632737581215	FALSE
Chr6	35475932	C	goodTag	hetDad	0.95	Ghana east	0.71	1	0.934954435186487	0.329719297312679	FALSE	FALSE	0.329719297312679	FALSE
Chr6	35832234	C	goodTag	hetDad	0.27	Ghana east	0.71	0.5	0.934954435186487	0.6033317722918665	FALSE	FALSE	0.6033317722918665	FALSE
Chr6	36491184	A	goodTag	hetDad	0.01	Ghana east	0.71	0.75	0.9569294414885136	0.920344325445942	FALSE	FALSE	0.920344325445942	FALSE
Chr6	36727849	G	goodTag	hetDad	1.48	Ghana east	0.67	1	0.934954435186487	0.22377452230235317	FALSE	FALSE	0.22377452230235317	FALSE
Chr6	37229483	T	goodTag	hetDad	1.48	Ghana east	0.67	1	0.934954435186487	0.22377452230235317	FALSE	FALSE	0.22377452230235317	FALSE
Chr6	37402127	G	goodTag	hetDad	1.48	Ghana east	0.67	1	0.934954435186487	0.22377452230235317	FALSE	FALSE	0.22377452230235317	FALSE
Chr6	38540800	G	goodTag	hetDad	1.48	Ghana east	0.67	1	0.934954435186487	0.22377452230235317	FALSE	FALSE	0.22377452230235317	FALSE
Chr6	42442391	C	goodTag	hetDad	1.48	Ghana east	0.67	1	0.934954435186487	0.22377452230235317	FALSE	FALSE	0.22377452230235317	FALSE
Chr6	43338768	G	goodTag	hetDad	0.95	Ghana east	0.71	1	0.934954435186487	0.329719297312679	FALSE	FALSE	0.329719297312679	FALSE
Chr6	48273064	A	goodTag	hetDad	0.95	Ghana east	0.71	1	0.934954435186487	0.329719297312679	FALSE	FALSE	0.329719297312679	FALSE
Chr6	52915727	G	goodTag	hetDad	1.48	Ghana east	0.67	1	0.934954435186487	0.22377452230235317	FALSE	FALSE	0.22377452230235317	FALSE
Chr6	53280572	T	goodTag	hetDad	1.48	Ghana east	0.67	1	0.934954435186487	0.22377452230235317	FALSE	FALSE	0.22377452230235317	FALSE
Chr6	55340963	C	goodTag	hetDad	1.48	Ghana east	0.67	1	0.934954435186487	0.22377452230235317	FALSE	FALSE	0.22377452230235317	FALSE
Chr6	57098272	G	goodTag	hetDad	0.95	Ghana east	0.71	1	0.934954435186487	0.329719297312679	FALSE	FALSE	0.329719297312679	FALSE
Chr6	59105578	T	goodTag	hetDad	1.48	Ghana east	0.67	1	0.934954435186487	0.22377452230235317	FALSE	FALSE	0.22377452230235317	FALSE
Chr6	66532369	C	goodTag	hetDad	1.92	Ghana east	0.57	1	0.934954435186487	0.16585666034291002	FALSE	FALSE	0.16585666034291002	FALSE
Chr6	74278676	G	goodTag	hetDad	1.11	Ghana east	0.67	0.75	0.934954435186487	0.292081948534755	FALSE	FALSE	0.292081948534755	FALSE
Chr6	75932049	G	goodTag	hetDad	0.16	Ghana east	0.67	0.5	0.934954435186487	0.6891565167793516	FALSE	FALSE	0.6891565167793516	FALSE
Chr6	78057479	T	goodTag	hetDad	0.95	Ghana east	0.71	1	0.934954435186487	0.329719297312679	FALSE	FALSE	0.329719297312679	FALSE
Chr6	82594909	T	goodTag	hetDad	0.27	Ghana east	0.71	0.5	0.934954435186487	0.6033317722918665	FALSE	FALSE	0.6033317722918665	FALSE
Chr6	83127863	G	goodTag	hetDad	0.95	Ghana east	0.71	1	0.934954435186487	0.329719297312679	FALSE	FALSE	0.329719297312679	FALSE
Chr6	83814882	G	goodTag	hetDad	0.95	Ghana east	0.71	1	0.934954435186487	0.329719297312679	FALSE	FALSE	0.329719297312679	FALSE
Chr6	84742563	G	goodTag	hetDad	0.01	Ghana east	0.71	0.67	0.9569294414885136	0.920344325445942	FALSE	FALSE	0.920344325445942	FALSE
Chr6	89744443	T	goodTag	hetDad	0.95	Ghana east	0.71	1	0.934954435186487	0.329719297312679	FALSE	FALSE	0.329719297312679	FALSE
Chr6	90272929	G	goodTag	hetDad	0.95	Ghana east	0.71	1	0.934954435186487	0.329719297312679	FALSE	FALSE	0.329719297312679	FALSE
Chr6	91542946	G	goodTag	hetDad	1.48	Ghana east	0.67	1	0.934954435186487	0.22377452230235317	FALSE	FALSE	0.22377452230235317	FALSE
Chr6	91904074	G	goodTag	hetDad	0.95	Ghana east	0.71	1	0.934954435186487	0.329719297312679	FALSE	FALSE	0.329719297312679	FALSE
Chr6	91925840	G	goodTag	hetDad	1.48	Ghana east	0.67	1	0.934954435186487	0.22377452230235317	FALSE	FALSE	0.22377452230235317	FALSE
Chr6	93366593	T	goodTag	hetDad	1.48	Ghana east	0.67	1	0.934954435186487	0.22377452230235317	FALSE	FALSE	0.22377452230235317	FALSE
Chr6	98075656	T	goodTag	hetDad	0.16	Ghana east	0.67	0.5	0.934954435186487	0.6891565167793516	FALSE	FALSE	0.6891565167793516	FALSE
Chr6	99059987	C	goodTag	hetDad	1.48	Ghana east	0.67	1	0.934954435186487	0.22377452230235317	FALSE	FALSE	0.22377452230235317	FALSE
Chr6	101249886	T	goodTag	hetDad	1.32	Ghana east	0.5	1	0.934954435186487	0.25059205068568424	FALSE	FALSE	0.25059205068568424	FALSE
Chr6	102641172	C	goodTag	hetDad	1.48	Ghana east	0.67	1	0.934954435186487	0.22377452230235317	FALSE	FALSE	0.22377452230235317	FALSE
Chr6	109824210	T	goodTag	hetDad	0	Ghana east	0.6	0.6	1	1	FALSE	FALSE	1	FALSE
Chr6	110101635	G	goodTag	hetDad	0.19	Ghana east	0.57	0.75	0.934954435186487	0.6629166175161068	FALSE	FALSE	0.6629166175161068	FALSE
Chr6	112595012	A	goodTag	hetDad	0.04	Ghana east	0.67	0.75	0.9353509248325916	0.841480581121794	FALSE	FALSE	0.841480581121794	FALSE
Chr6	112690581	G	goodTag	hetDad	1.48	Ghana east	0.67	1	0.934954435186487	0.22377452230235317	FALSE	FALSE	0.22377452230235317	FALSE
Chr6	113179737	G	goodTag	hetDad	0.95	Ghana east	0.71	1	0.934954435186487	0.329719297312679	FALSE	FALSE	0.329719297312679	FALSE
Chr6	114423900	G	goodTag	hetDad	1.48	Ghana east	0.67	1	0.934954435186487	0.22377452230235317	FALSE	FALSE	0.22377452230235317	FALSE
Chr6	116573855	C	goodTag	hetDad	1.48	Ghana east	0.67	1	0.934954435186487	0.22377452230235317	FALSE	FALSE	0.22377452230235317	FALSE
Chr6	119934948	A	goodTag	hetDad	0.95	Ghana east	0.71	1	0.934954435186487	0.329719297312679	FALSE	FALSE	0.329719297312679	FALSE
Chr6	120128251	G	goodTag	hetDad	1.48	Ghana east	0.67	1	0.934954435186487	0.22377452230235317	FALSE	FALSE	0.22377452230235317	FALSE
Chr6	123408193	T	goodTag	hetDad	0.95	Ghana east	0.71	1	0.934954435186487	0.329719297312679	FALSE	FALSE	0.329719297312679	FALSE
Chr6	123448925	C	goodTag	hetDad	0.95	Ghana east	0.71	1	0.934954435186487	0.329719297312679	FALSE	FALSE	0.329719297312679	FALSE
Chr6	123515162	G	goodTag	hetDad	0.95	Ghana east	0.71	1	0.934954435186487	0.329719297312679	FALSE	FALSE	0.329719297312679	FALSE
Chr6	125527786	C	goodTag	hetDad	0.95	Ghana east	0.71	1	0.934954435186487	0.329719297312679	FALSE	FALSE	0.329719297312679	FALSE
Chr6	125595018	A	goodTag	hetDad	1.48	Ghana east	0.67	1	0.934954435186487	0.22377452230235317	FALSE	FALSE	0.22377452230235317	FALSE
Chr6	130003749	T	goodTag	hetDad	0.56	Ghana east	0.67	1	0.934954435186487	0.45426024256681885	FALSE	FALSE	0.45426024256681885	FALSE
Chr6	130333287	G	goodTag	hetDad	0.95	Ghana east	0.71	1	0.934954435186487	0.329719297312679	FALSE	FALSE	0.329719297312679	FALSE
Chr6	132213673	G	goodTag	hetDad	0.16	Ghana east	0.86	0.67	0.934954435186487	0.6891565167793516	FALSE	FALSE	0.6891565167793516	FALSE
Chr6	137281076	C	goodTag	hetDad	0.04	Ghana east	0.67	0.75	0.9353509248325916	0.841480581121794	FALSE	FALSE	0.841480581121794	FALSE
Chr6	145979643	A	goodTag	hetDad	0.95	Ghana east	0.71	0.67	0.934954435186487	0.329719297312679	FALSE	FALSE	0.329719297312679	FALSE
Chr6	147106346	A	goodTag	hetDad	0.95	Ghana east	0.71	0.67	0.934954435186487	0.329719297312679	FALSE	FALSE	0.329719297312679	FALSE
Chr6	147423302	G	goodTag	hetDad	0.07	Ghana east	0.67	0.75	0.934954435186487	0.7913367801006604	FALSE	FALSE	0.7913367801006604	FALSE
Chr6	147923619	G	goodTag	hetDad	0.02	Ghana east	0.71	0.67	0.9523955631957636	0.8875370839817152	FALSE	FALSE	0.8875370839817152	FALSE
Chr6	151419412	A	goodTag	hetDad	0.32	Ghana east	0.57	0.67	0.934954435186487	0.5716076449533315	FALSE	FALSE	0.5716076449533315	FALSE
Chr7	2679758	G	goodTag	hetDad	5.71	Ghana east	1	1	0.934954435186487	0.016868539397458027	FALSE	TRUE	0.016868539397458027	TRUE
Chr7	5227940	G	goodTag	hetDad	7.5	Ghana east	1	1	0.934954435186487	0.0061698993205441255	FALSE	TRUE	0.0061698993205441255	TRUE
Chr7	6542981	C	goodTag	hetDad	4.62	Ghana east	1	1	0.934954435186487	0.031601238182256686	FALSE	TRUE	0.031601238182256686	TRUE
Chr7	12663964	C	goodTag	hetDad	1.11	Ghana east	0.67	0.75	0.934954435186487	0.292081948534755	FALSE	FALSE	0.292081948534755	FALSE
Chr7	17651967	C	goodTag	hetDad	1.69	Ghana east	0.67	0.8	0.934954435186487	0.19360096917122072	FALSE	FALSE	0.19360096917122072	FALSE
Chr7	17783810	C	goodTag	hetDad	1.22	Ghana east	0.57	0.8	0.934954435186487	0.2693606520164482	FALSE	FALSE	0.2693606520164482	FALSE
Chr7	17827325	G	goodTag	hetDad	0.47	Ghana east	0.5	0.75	0.934954435186487	0.4929871685453435	FALSE	FALSE	0.4929871685453435	FALSE
Chr7	18499594	C	goodTag	hetDad	0.39	Ghana east	0.6	0.8	0.934954435186487	0.532299401743323	FALSE	FALSE	0.532299401743323	FALSE
Chr7	19157205	T	goodTag	hetDad	0.39	Ghana east	0.6	0.8	0.934954435186487	0.532299401743323	FALSE	FALSE	0.532299401743323	FALSE
Chr7	20441855	C	goodTag	hetDad	0.04	Ghana east	0.57	0.5	0.9353509248325916	0.841480581121794	FALSE	FALSE	0.841480581121794	FALSE
Chr7	20796001	C	goodTag	hetDad	0.47	Ghana east	0.5	0.75	0.934954435186487	0.4929871685453435	FALSE	FALSE	0.4929871685453435	FALSE
Chr7	22163146	A	goodTag	hetDad	0.39	Ghana east	0.6	0.8	0.934954435186487	0.532299401743323	FALSE	FALSE	0.532299401743323	FALSE
Chr7	23816324	A	goodTag	hetDad	0.21	Ghana east	0.67	0.8	0.934954435186487	0.6467674040054682	FALSE	FALSE	0.6467674040054682	FALSE
Chr7	23870937	A	goodTag	hetDad	0.07	Ghana east	0.67	0.75	0.934954435186487	0.7913367801006604	FALSE	FALSE	0.7913367801006604	FALSE
Chr7	24029996	A	goodTag	hetDad	0.27	Ghana east	0.57	0.75	0.934954435186487	0.6033317722918665	FALSE	FALSE	0.6033317722918665	FALSE
Chr7	27384383	G	goodTag	hetDad	0.19	Ghana east	0.57	0.75	0.934954435186487	0.6629166175161068	FALSE	FALSE	0.6629166175161068	FALSE
Chr7	27738899	T	goodTag	hetDad	0.05	Ghana east	0.57	0.67	0.9353509248325916	0.8230632737581215	FALSE	FALSE	0.8230632737581215	FALSE
Chr7	28991015	C	goodTag	hetDad	0.27	Ghana east	0.57	0.75	0.934954435186487	0.6033317722918665	FALSE	FALSE	0.6033317722918665	FALSE
Chr7	30067937	G	goodTag	hetDad	0.47	Ghana east	0.5	0.75	0.934954435186487	0.4929871685453435	FALSE	FALSE	0.4929871685453435	FALSE
Chr7	30089427	T	goodTag	hetDad	0.06	Ghana east	0.57	0.67	0.934954435186487	0.8064959405073401	FALSE	FALSE	0.8064959405073401	FALSE
Chr7	30765310	G	goodTag	hetDad	0.21	Ghana east	0.67	0.8	0.934954435186487	0.6467674040054682	FALSE	FALSE	0.6467674040054682	FALSE
Chr7	30797337	G	goodTag	hetDad	0.55	Ghana east	0.57	0.8	0.934954435186487	0.45831769413307955	FALSE	FALSE	0.45831769413307955	FALSE
Chr7	33368185	A	goodTag	hetDad	0.07	Ghana east	0.67	0.75	0.934954435186487	0.7913367801006604	FALSE	FALSE	0.7913367801006604	FALSE
Chr7	34418850	C	goodTag	hetDad	0.27	Ghana east	0.57	0.75	0.934954435186487	0.6033317722918665	FALSE	FALSE	0.6033317722918665	FALSE
Chr7	37022239	C	goodTag	hetDad	0.03	Ghana east	0.57	0.5	0.9486259167197981	0.8624902301359216	FALSE	FALSE	0.8624902301359216	FALSE
Chr7	38959312	G	goodTag	hetDad	0.27	Ghana east	0.57	0.75	0.934954435186487	0.6033317722918665	FALSE	FALSE	0.6033317722918665	FALSE
Chr7	39497023	G	goodTag	hetDad	0.55	Ghana east	0.57	0.8	0.934954435186487	0.45831769413307955	FALSE	FALSE	0.45831769413307955	FALSE
Chr7	40000386	C	goodTag	hetDad	0.47	Ghana east	0.5	0.75	0.934954435186487	0.4929871685453435	FALSE	FALSE	0.4929871685453435	FALSE
Chr7	41010027	T	goodTag	hetDad	0.36	Ghana east	0.5	0.75	0.934954435186487	0.5485062355001471	FALSE	FALSE	0.5485062355001471	FALSE
Chr7	41988680	T	goodTag	hetDad	0.06	Ghana east	0.57	0.67	0.934954435186487	0.8064959405073401	FALSE	FALSE	0.8064959405073401	FALSE
Chr7	42460532	C	goodTag	hetDad	0.47	Ghana east	0.5	0.75	0.934954435186487	0.4929871685453435	FALSE	FALSE	0.4929871685453435	FALSE
Chr7	44632983	A	goodTag	hetDad	0.06	Ghana east	0.57	0.67	0.934954435186487	0.8064959405073401	FALSE	FALSE	0.8064959405073401	FALSE
Chr7	45264102	T	goodTag	hetDad	0.27	Ghana east	0.57	0.75	0.934954435186487	0.6033317722918665	FALSE	FALSE	0.6033317722918665	FALSE
Chr7	46551752	G	goodTag	hetDad	0.06	Ghana east	0.57	0.67	0.934954435186487	0.8064959405073401	FALSE	FALSE	0.8064959405073401	FALSE
Chr7	50174071	A	goodTag	hetDad	0.47	Ghana east	0.5	0.75	0.934954435186487	0.4929871685453435	FALSE	FALSE	0.4929871685453435	FALSE
Chr7	50897315	T	goodTag	hetDad	0.05	Ghana east	0.57	0.67	0.9353509248325916	0.8230632737581215	FALSE	FALSE	0.8230632737581215	FALSE
Chr7	51184167	G	goodTag	hetDad	0.06	Ghana east	0.57	0.67	0.934954435186487	0.8064959405073401	FALSE	FALSE	0.8064959405073401	FALSE
Chr7	52285154	G	goodTag	hetDad	0.47	Ghana east	0.5	0.75	0.934954435186487	0.4929871685453435	FALSE	FALSE	0.4929871685453435	FALSE
Chr7	52734408	G	goodTag	hetDad	0.06	Ghana east	0.57	0.67	0.934954435186487	0.8064959405073401	FALSE	FALSE	0.8064959405073401	FALSE
Chr7	63081854	G	goodTag	hetDad	0.02	Ghana east	0.71	0.67	0.9523955631957636	0.8875370839817152	FALSE	FALSE	0.8875370839817152	FALSE
Chr7	65572778	T	goodTag	hetDad	0.06	Ghana east	0.57	0.67	0.934954435186487	0.8064959405073401	FALSE	FALSE	0.8064959405073401	FALSE
Chr7	66188628	G	goodTag	hetDad	0.06	Ghana east	0.57	0.67	0.934954435186487	0.8064959405073401	FALSE	FALSE	0.8064959405073401	FALSE
Chr7	68084246	C	goodTag	hetDad	0.55	Ghana east	0.57	0.8	0.934954435186487	0.45831769413307955	FALSE	FALSE	0.45831769413307955	FALSE
Chr7	68934587	G	goodTag	hetDad	0.07	Ghana east	0.67	0.75	0.934954435186487	0.7913367801006604	FALSE	FALSE	0.7913367801006604	FALSE
Chr7	70412539	G	goodTag	hetDad	0.07	Ghana east	0.67	0.75	0.934954435186487	0.7913367801006604	FALSE	FALSE	0.7913367801006604	FALSE
Chr7	75217645	C	goodTag	hetDad	0.06	Ghana east	0.57	0.67	0.934954435186487	0.8064959405073401	FALSE	FALSE	0.8064959405073401	FALSE
Chr7	75305704	C	goodTag	hetDad	0.27	Ghana east	0.57	0.75	0.934954435186487	0.6033317722918665	FALSE	FALSE	0.6033317722918665	FALSE
Chr7	75456489	A	goodTag	hetDad	0.07	Ghana east	0.67	0.75	0.934954435186487	0.7913367801006604	FALSE	FALSE	0.7913367801006604	FALSE
Chr7	75668950	T	goodTag	hetDad	0.06	Ghana east	0.57	0.67	0.934954435186487	0.8064959405073401	FALSE	FALSE	0.8064959405073401	FALSE
Chr7	76344684	C	goodTag	hetDad	0.19	Ghana east	0.57	0.75	0.934954435186487	0.6629166175161068	FALSE	FALSE	0.6629166175161068	FALSE
Chr7	76593323	G	goodTag	hetDad	0.06	Ghana east	0.57	0.67	0.934954435186487	0.8064959405073401	FALSE	FALSE	0.8064959405073401	FALSE
Chr7	79126625	C	goodTag	hetDad	0.07	Ghana east	0.5	0.6	0.934954435186487	0.7913367801006604	FALSE	FALSE	0.7913367801006604	FALSE
Chr7	79984898	G	goodTag	hetDad	0.06	Ghana east	0.57	0.67	0.934954435186487	0.8064959405073401	FALSE	FALSE	0.8064959405073401	FALSE
Chr7	80385676	G	goodTag	hetDad	0.07	Ghana east	0.67	0.75	0.934954435186487	0.7913367801006604	FALSE	FALSE	0.7913367801006604	FALSE
Chr7	81244974	C	goodTag	hetDad	0.32	Ghana east	0.57	0.67	0.934954435186487	0.5716076449533315	FALSE	FALSE	0.5716076449533315	FALSE
Chr7	83719894	T	goodTag	hetDad	0.06	Ghana east	0.57	0.67	0.934954435186487	0.8064959405073401	FALSE	FALSE	0.8064959405073401	FALSE
Chr7	84742371	G	goodTag	hetDad	0.47	Ghana east	0.5	0.75	0.934954435186487	0.4929871685453435	FALSE	FALSE	0.4929871685453435	FALSE
Chr7	84933351	C	goodTag	hetDad	0.01	Ghana east	0.57	0.6	0.9569294414885136	0.920344325445942	FALSE	FALSE	0.920344325445942	FALSE
Chr7	87178785	T	goodTag	hetDad	0.55	Ghana east	0.57	0.8	0.934954435186487	0.45831769413307955	FALSE	FALSE	0.45831769413307955	FALSE
Chr7	87255760	A	goodTag	hetDad	0.47	Ghana east	0.5	0.75	0.934954435186487	0.4929871685453435	FALSE	FALSE	0.4929871685453435	FALSE
Chr7	91738973	C	goodTag	hetDad	0.06	Ghana east	0.57	0.67	0.934954435186487	0.8064959405073401	FALSE	FALSE	0.8064959405073401	FALSE
Chr7	96268213	C	goodTag	hetDad	1.11	Ghana east	0.67	0.75	0.934954435186487	0.292081948534755	FALSE	FALSE	0.292081948534755	FALSE
Chr7	97853420	C	goodTag	hetDad	0.06	Ghana east	0.57	0.67	0.934954435186487	0.8064959405073401	FALSE	FALSE	0.8064959405073401	FALSE
Chr7	98997052	G	goodTag	hetDad	0	Ghana east	0.5	0.5	1	1	FALSE	FALSE	1	FALSE
Chr7	99012430	G	goodTag	hetDad	0.32	Ghana east	0.57	0.67	0.934954435186487	0.5716076449533315	FALSE	FALSE	0.5716076449533315	FALSE
Chr7	100192988	G	goodTag	hetDad	0.07	Ghana east	0.67	0.75	0.934954435186487	0.7913367801006604	FALSE	FALSE	0.7913367801006604	FALSE
Chr7	101097671	G	goodTag	hetDad	0.21	Ghana east	0.67	0.8	0.934954435186487	0.6467674040054682	FALSE	FALSE	0.6467674040054682	FALSE
Chr7	101397727	C	goodTag	hetDad	0.27	Ghana east	0.57	0.75	0.934954435186487	0.6033317722918665	FALSE	FALSE	0.6033317722918665	FALSE
Chr7	102789932	C	goodTag	hetDad	0.47	Ghana east	0.5	0.75	0.934954435186487	0.4929871685453435	FALSE	FALSE	0.4929871685453435	FALSE
Chr7	103336476	T	goodTag	hetDad	0.32	Ghana east	0.57	0.67	0.934954435186487	0.5716076449533315	FALSE	FALSE	0.5716076449533315	FALSE
Chr7	104467348	T	goodTag	hetDad	0	Ghana east	0.5	0.5	1	1	FALSE	FALSE	1	FALSE
Chr7	104565816	C	goodTag	hetDad	0.27	Ghana east	0.57	0.75	0.934954435186487	0.6033317722918665	FALSE	FALSE	0.6033317722918665	FALSE
Chr7	106874331	C	goodTag	hetDad	2.14	Ghana east	0.57	1	0.934954435186487	0.14350189138893588	FALSE	FALSE	0.14350189138893588	FALSE
Chr7	107602501	C	goodTag	hetDad	0.55	Ghana east	0.57	0.8	0.934954435186487	0.45831769413307955	FALSE	FALSE	0.45831769413307955	FALSE
Chr7	108407251	G	goodTag	hetDad	0.06	Ghana east	0.57	0.67	0.934954435186487	0.8064959405073401	FALSE	FALSE	0.8064959405073401	FALSE
Chr7	108809604	A	goodTag	hetDad	0.05	Ghana east	0.57	0.67	0.9353509248325916	0.8230632737581215	FALSE	FALSE	0.8230632737581215	FALSE
Chr7	109010824	T	goodTag	hetDad	0.27	Ghana east	0.57	0.75	0.934954435186487	0.6033317722918665	FALSE	FALSE	0.6033317722918665	FALSE
Chr7	111140853	A	goodTag	hetDad	2.35	Ghana east	0.5	1	0.934954435186487	0.12528300738504616	FALSE	FALSE	0.12528300738504616	FALSE
Chr7	111232704	T	goodTag	hetDad	1.51	Ghana east	0.57	1	0.934954435186487	0.21913908637253499	FALSE	FALSE	0.21913908637253499	FALSE
Chr7	120273732	A	goodTag	hetDad	0.32	Ghana east	0.57	0.67	0.934954435186487	0.5716076449533315	FALSE	FALSE	0.5716076449533315	FALSE
Chr7	120820760	T	goodTag	hetDad	0.21	Ghana east	0.67	0.5	0.934954435186487	0.6467674040054682	FALSE	FALSE	0.6467674040054682	FALSE
Chr7	121365065	A	goodTag	hetDad	0.21	Ghana east	0.67	0.5	0.934954435186487	0.6467674040054682	FALSE	FALSE	0.6467674040054682	FALSE
Chr7	121803213	G	goodTag	hetDad	0.39	Ghana east	0.71	0.5	0.934954435186487	0.532299401743323	FALSE	FALSE	0.532299401743323	FALSE
Chr7	124232087	G	goodTag	hetDad	1.69	Ghana east	0.67	0.8	0.934954435186487	0.19360096917122072	FALSE	FALSE	0.19360096917122072	FALSE
Chr7	124771200	G	goodTag	hetDad	1.56	Ghana east	0.71	0.75	0.934954435186487	0.2116652202692184	FALSE	FALSE	0.2116652202692184	FALSE
Chr7	133050630	T	goodTag	hetDad	0.01	Ghana east	0.71	0.75	0.9569294414885136	0.920344325445942	FALSE	FALSE	0.920344325445942	FALSE
Chr7	133104779	A	goodTag	hetDad	0.27	Ghana east	0.71	0.5	0.934954435186487	0.6033317722918665	FALSE	FALSE	0.6033317722918665	FALSE
Chr7	133146747	C	goodTag	hetDad	0.21	Ghana east	0.67	0.8	0.934954435186487	0.6467674040054682	FALSE	FALSE	0.6467674040054682	FALSE
Chr8	3106872	G	goodTag	hetDad	0.08	Ghana east	0.5	0.6	0.934954435186487	0.7772974107895215	FALSE	FALSE	0.7772974107895215	FALSE
Chr8	7192459	A	goodTag	hetDad	0.09	Ghana east	0.83	0.75	0.934954435186487	0.7641771556220948	FALSE	FALSE	0.7641771556220948	FALSE
Chr8	10503935	T	goodTag	hetDad	0.05	Ghana east	0.71	0.8	0.9353509248325916	0.8230632737581215	FALSE	FALSE	0.8230632737581215	FALSE
Chr8	21827761	C	goodTag	hetDad	0.09	Ghana east	0.71	0.6	0.934954435186487	0.7641771556220948	FALSE	FALSE	0.7641771556220948	FALSE
Chr8	23555484	C	goodTag	hetDad	0.09	Ghana east	0.83	0.75	0.934954435186487	0.7641771556220948	FALSE	FALSE	0.7641771556220948	FALSE
Chr8	28003847	G	goodTag	hetDad	0.16	Ghana east	0.67	0.5	0.934954435186487	0.6891565167793516	FALSE	FALSE	0.6891565167793516	FALSE
Chr8	28212983	C	goodTag	hetDad	0.42	Ghana east	0.86	0.67	0.934954435186487	0.5169370442644898	FALSE	FALSE	0.5169370442644898	FALSE
Chr8	30427739	T	goodTag	hetDad	0.59	Ghana east	0.83	0.5	0.934954435186487	0.4424191187176898	FALSE	FALSE	0.4424191187176898	FALSE
Chr8	32180393	G	goodTag	hetDad	0.16	Ghana east	0.86	0.67	0.934954435186487	0.6891565167793516	FALSE	FALSE	0.6891565167793516	FALSE
Chr8	32295667	C	goodTag	hetDad	0.09	Ghana east	0.83	0.75	0.934954435186487	0.7641771556220948	FALSE	FALSE	0.7641771556220948	FALSE
Chr8	33860636	T	goodTag	hetDad	0.03	Ghana east	0.83	0.75	0.9486259167197981	0.8624902301359216	FALSE	FALSE	0.8624902301359216	FALSE
Chr8	34234424	G	goodTag	hetDad	0.09	Ghana east	0.83	0.75	0.934954435186487	0.7641771556220948	FALSE	FALSE	0.7641771556220948	FALSE
Chr8	36144517	A	goodTag	hetDad	0.07	Ghana east	0.67	0.75	0.934954435186487	0.7913367801006604	FALSE	FALSE	0.7913367801006604	FALSE
Chr8	42625398	G	goodTag	hetDad	0.59	Ghana east	0.83	0.5	0.934954435186487	0.4424191187176898	FALSE	FALSE	0.4424191187176898	FALSE
Chr8	43458302	C	goodTag	hetDad	0.1	Ghana east	0.67	0.8	0.934954435186487	0.7518296340458492	FALSE	FALSE	0.7518296340458492	FALSE
Chr8	51077067	C	goodTag	hetDad	0	Ghana east	0.8	0.8	1	1	FALSE	FALSE	1	FALSE
Chr8	51594092	T	goodTag	hetDad	0.42	Ghana east	0.86	0.67	0.934954435186487	0.5169370442644898	FALSE	FALSE	0.5169370442644898	FALSE
Chr8	53851383	A	goodTag	hetDad	0.36	Ghana east	0.5	0.75	0.934954435186487	0.5485062355001471	FALSE	FALSE	0.5485062355001471	FALSE
Chr8	57756762	A	goodTag	hetDad	0.01	Ghana east	0.71	0.67	0.9569294414885136	0.920344325445942	FALSE	FALSE	0.920344325445942	FALSE
Chr8	61007656	T	goodTag	hetDad	0.59	Ghana east	0.83	0.5	0.934954435186487	0.4424191187176898	FALSE	FALSE	0.4424191187176898	FALSE
Chr8	63612534	T	goodTag	hetDad	0.09	Ghana east	0.83	0.75	0.934954435186487	0.7641771556220948	FALSE	FALSE	0.7641771556220948	FALSE
Chr8	64637326	G	goodTag	hetDad	0.16	Ghana east	0.67	0.5	0.934954435186487	0.6891565167793516	FALSE	FALSE	0.6891565167793516	FALSE
Chr8	71073533	A	goodTag	hetDad	0.01	Ghana east	0.71	0.67	0.9569294414885136	0.920344325445942	FALSE	FALSE	0.920344325445942	FALSE
Chr8	71279294	G	goodTag	hetDad	0.59	Ghana east	0.83	0.5	0.934954435186487	0.4424191187176898	FALSE	FALSE	0.4424191187176898	FALSE
Chr8	71571986	C	goodTag	hetDad	0.03	Ghana east	0.83	0.75	0.9486259167197981	0.8624902301359216	FALSE	FALSE	0.8624902301359216	FALSE
Chr8	72315023	C	goodTag	hetDad	0.36	Ghana east	0.5	0.75	0.934954435186487	0.5485062355001471	FALSE	FALSE	0.5485062355001471	FALSE
Chr8	76643737	C	goodTag	hetDad	0.73	Ghana east	0.71	0.67	0.934954435186487	0.39288318849133075	FALSE	FALSE	0.39288318849133075	FALSE
Chr8	79495036	T	goodTag	hetDad	0.09	Ghana east	0.83	0.75	0.934954435186487	0.7641771556220948	FALSE	FALSE	0.7641771556220948	FALSE
Chr8	79795171	T	goodTag	hetDad	0.36	Ghana east	0.71	1	0.934954435186487	0.5485062355001471	FALSE	FALSE	0.5485062355001471	FALSE
Chr8	81821316	T	goodTag	hetDad	0.16	Ghana east	0.86	0.67	0.934954435186487	0.6891565167793516	FALSE	FALSE	0.6891565167793516	FALSE
Chr8	83484484	T	goodTag	hetDad	0.59	Ghana east	0.83	0.5	0.934954435186487	0.4424191187176898	FALSE	FALSE	0.4424191187176898	FALSE
Chr8	85549894	A	goodTag	hetDad	0.03	Ghana east	0.83	0.75	0.9486259167197981	0.8624902301359216	FALSE	FALSE	0.8624902301359216	FALSE
Chr8	85692153	G	goodTag	hetDad	0.01	Ghana east	0.71	0.75	0.9569294414885136	0.920344325445942	FALSE	FALSE	0.920344325445942	FALSE
Chr8	89284591	C	goodTag	hetDad	1.38	Ghana east	0.71	0.75	0.934954435186487	0.2401011473337621	FALSE	FALSE	0.2401011473337621	FALSE
Chr8	90326313	C	goodTag	hetDad	0.09	Ghana east	0.83	0.75	0.934954435186487	0.7641771556220948	FALSE	FALSE	0.7641771556220948	FALSE
Chr8	95509492	C	goodTag	hetDad	0.42	Ghana east	0.86	0.67	0.934954435186487	0.5169370442644898	FALSE	FALSE	0.5169370442644898	FALSE
Chr8	112666906	C	goodTag	hetDad	0.16	Ghana east	0.86	0.67	0.934954435186487	0.6891565167793516	FALSE	FALSE	0.6891565167793516	FALSE
Chr8	114083969	C	goodTag	hetDad	0.16	Ghana east	0.86	0.67	0.934954435186487	0.6891565167793516	FALSE	FALSE	0.6891565167793516	FALSE
Chr8	114219403	T	goodTag	hetDad	0.7	Ghana east	0.86	0.5	0.934954435186487	0.40278369424647564	FALSE	FALSE	0.40278369424647564	FALSE
Chr8	117612289	C	goodTag	hetDad	0.1	Ghana east	0.67	0.8	0.934954435186487	0.7518296340458492	FALSE	FALSE	0.7518296340458492	FALSE
Chr8	117989297	T	goodTag	hetDad	0.95	Ghana east	0.71	1	0.934954435186487	0.329719297312679	FALSE	FALSE	0.329719297312679	FALSE
Chr8	118770546	C	goodTag	hetDad	1.48	Ghana east	0.67	1	0.934954435186487	0.22377452230235317	FALSE	FALSE	0.22377452230235317	FALSE
Chr8	119981973	A	goodTag	hetDad	0.01	Ghana east	0.71	0.67	0.9569294414885136	0.920344325445942	FALSE	FALSE	0.920344325445942	FALSE
Chr8	120908898	A	goodTag	hetDad	0.36	Ghana east	0.71	1	0.934954435186487	0.5485062355001471	FALSE	FALSE	0.5485062355001471	FALSE
Chr8	121319579	T	goodTag	hetDad	0.21	Ghana east	0.67	0.8	0.934954435186487	0.6467674040054682	FALSE	FALSE	0.6467674040054682	FALSE
Chr8	123512369	G	goodTag	hetDad	1.48	Ghana east	0.67	1	0.934954435186487	0.22377452230235317	FALSE	FALSE	0.22377452230235317	FALSE
Chr8	125161790	G	goodTag	hetDad	0.85	Ghana east	0.57	1	0.934954435186487	0.35655233776726036	FALSE	FALSE	0.35655233776726036	FALSE
Chr8	125598885	C	goodTag	hetDad	0.36	Ghana east	0.71	1	0.934954435186487	0.5485062355001471	FALSE	FALSE	0.5485062355001471	FALSE
Chr8	125643990	C	goodTag	hetDad	0.95	Ghana east	0.71	1	0.934954435186487	0.329719297312679	FALSE	FALSE	0.329719297312679	FALSE
Chr8	126050658	G	goodTag	hetDad	1.48	Ghana east	0.67	1	0.934954435186487	0.22377452230235317	FALSE	FALSE	0.22377452230235317	FALSE
Chr8	126195169	C	goodTag	hetDad	0	Ghana east	0.8	0.8	1	1	FALSE	FALSE	1	FALSE
Chr8	126988295	A	goodTag	hetDad	0.21	Ghana east	0.67	0.8	0.934954435186487	0.6467674040054682	FALSE	FALSE	0.6467674040054682	FALSE
Chr8	127001980	T	goodTag	hetDad	0.04	Ghana east	0.67	0.75	0.9353509248325916	0.841480581121794	FALSE	FALSE	0.841480581121794	FALSE
Chr8	127306747	A	goodTag	hetDad	0.02	Ghana east	0.71	0.67	0.9523955631957636	0.8875370839817152	FALSE	FALSE	0.8875370839817152	FALSE
Chr8	128403557	C	goodTag	hetDad	0.07	Ghana east	0.67	0.75	0.934954435186487	0.7913367801006604	FALSE	FALSE	0.7913367801006604	FALSE
Chr8	132971758	G	goodTag	hetDad	0.32	Ghana east	0.57	0.67	0.934954435186487	0.5716076449533315	FALSE	FALSE	0.5716076449533315	FALSE
Chr8	133510302	T	goodTag	hetDad	0.06	Ghana east	0.57	0.67	0.934954435186487	0.8064959405073401	FALSE	FALSE	0.8064959405073401	FALSE
Chr8	134115266	C	goodTag	hetDad	1.48	Ghana east	0.67	1	0.934954435186487	0.22377452230235317	FALSE	FALSE	0.22377452230235317	FALSE
Chr8	136122359	A	goodTag	hetDad	0	Ghana east	0.6	0.6	1	1	FALSE	FALSE	1	FALSE
Chr8	137869753	C	goodTag	hetDad	0.21	Ghana east	0.67	0.5	0.934954435186487	0.6467674040054682	FALSE	FALSE	0.6467674040054682	FALSE
Chr8	138109963	G	goodTag	hetDad	0	Ghana east	0.5	0.5	1	1	FALSE	FALSE	1	FALSE
Chr8	138327875	C	goodTag	hetDad	0.47	Ghana east	0.5	0.75	0.934954435186487	0.4929871685453435	FALSE	FALSE	0.4929871685453435	FALSE
Chr8	140827439	C	goodTag	hetDad	1.05	Ghana east	0.83	0.5	0.934954435186487	0.30550708686125394	FALSE	FALSE	0.30550708686125394	FALSE
Chr8	141399981	C	goodTag	hetDad	0.01	Ghana east	0.71	0.75	0.9569294414885136	0.920344325445942	FALSE	FALSE	0.920344325445942	FALSE
Chr8	141713378	C	goodTag	hetDad	0.07	Ghana east	0.67	0.75	0.934954435186487	0.7913367801006604	FALSE	FALSE	0.7913367801006604	FALSE
Chr8	142437968	C	goodTag	hetDad	0.02	Ghana east	0.71	0.67	0.9523955631957636	0.8875370839817152	FALSE	FALSE	0.8875370839817152	FALSE
Chr8	142921879	G	goodTag	hetDad	0.04	Ghana east	0.67	0.75	0.9353509248325916	0.841480581121794	FALSE	FALSE	0.841480581121794	FALSE
Chr8	143368424	A	goodTag	hetDad	0.02	Ghana east	0.71	0.67	0.9523955631957636	0.8875370839817152	FALSE	FALSE	0.8875370839817152	FALSE
Chr8	143476195	C	goodTag	hetDad	0.02	Ghana east	0.71	0.67	0.9523955631957636	0.8875370839817152	FALSE	FALSE	0.8875370839817152	FALSE
Chr8	143752400	C	goodTag	hetDad	0.01	Ghana east	0.71	0.75	0.9569294414885136	0.920344325445942	FALSE	FALSE	0.920344325445942	FALSE
Chr8	144214813	G	goodTag	hetDad	0.21	Ghana east	0.67	0.5	0.934954435186487	0.6467674040054682	FALSE	FALSE	0.6467674040054682	FALSE
Chr8	144849235	A	goodTag	hetDad	0.32	Ghana east	0.57	0.67	0.934954435186487	0.5716076449533315	FALSE	FALSE	0.5716076449533315	FALSE
Chr8	144983303	A	goodTag	hetDad	0.06	Ghana east	0.57	0.67	0.934954435186487	0.8064959405073401	FALSE	FALSE	0.8064959405073401	FALSE
Chr8	145194745	G	goodTag	hetDad	0.32	Ghana east	0.57	0.67	0.934954435186487	0.5716076449533315	FALSE	FALSE	0.5716076449533315	FALSE
Chr8	146578042	G	goodTag	hetDad	0	Ghana east	0.5	0.5	1	1	FALSE	FALSE	1	FALSE
Chr9	1678721	T	goodTag	hetDad	0.66	Ghana east	0.57	0.75	0.934954435186487	0.416559943276791	FALSE	FALSE	0.416559943276791	FALSE
Chr9	5326620	G	goodTag	hetDad	0	Ghana east	0.5	0.5	1	1	FALSE	FALSE	1	FALSE
Chr9	5331991	T	goodTag	hetDad	1.14	Ghana east	0.57	1	0.934954435186487	0.28565232751782466	FALSE	FALSE	0.28565232751782466	FALSE
Chr9	5838137	C	goodTag	hetDad	1.48	Ghana east	0.67	1	0.934954435186487	0.22377452230235317	FALSE	FALSE	0.22377452230235317	FALSE
Chr9	7298806	C	goodTag	hetDad	1.48	Ghana east	0.67	1	0.934954435186487	0.22377452230235317	FALSE	FALSE	0.22377452230235317	FALSE
Chr9	8432256	C	goodTag	hetDad	1.98	Ghana east	0.57	1	0.934954435186487	0.15939040677403415	FALSE	FALSE	0.15939040677403415	FALSE
Chr9	8611945	A	goodTag	hetDad	1.51	Ghana east	0.57	1	0.934954435186487	0.21913908637253499	FALSE	FALSE	0.21913908637253499	FALSE
Chr9	12641088	A	goodTag	hetDad	0.01	Ghana east	0.57	0.6	0.9569294414885136	0.920344325445942	FALSE	FALSE	0.920344325445942	FALSE
Chr9	12785746	A	goodTag	hetDad	1.48	Ghana east	0.67	1	0.934954435186487	0.22377452230235317	FALSE	FALSE	0.22377452230235317	FALSE
Chr9	14686247	T	goodTag	hetDad	1.51	Ghana east	0.57	1	0.934954435186487	0.21913908637253499	FALSE	FALSE	0.21913908637253499	FALSE
Chr9	14689929	G	goodTag	hetDad	1.51	Ghana east	0.57	1	0.934954435186487	0.21913908637253499	FALSE	FALSE	0.21913908637253499	FALSE
Chr9	14736429	T	goodTag	hetDad	0.05	Ghana east	0.57	0.67	0.9353509248325916	0.8230632737581215	FALSE	FALSE	0.8230632737581215	FALSE
Chr9	18289586	T	goodTag	hetDad	0.07	Ghana east	0.67	0.75	0.934954435186487	0.7913367801006604	FALSE	FALSE	0.7913367801006604	FALSE
Chr9	27698517	G	goodTag	hetDad	1.22	Ghana east	0.57	0.8	0.934954435186487	0.2693606520164482	FALSE	FALSE	0.2693606520164482	FALSE
Chr9	27956984	C	goodTag	hetDad	0.75	Ghana east	0.57	0.75	0.934954435186487	0.3864762307712327	FALSE	FALSE	0.3864762307712327	FALSE
Chr9	29228636	A	goodTag	hetDad	0.07	Ghana east	0.67	0.75	0.934954435186487	0.7913367801006604	FALSE	FALSE	0.7913367801006604	FALSE
Chr9	29796356	T	goodTag	hetDad	0.27	Ghana east	0.57	0.75	0.934954435186487	0.6033317722918665	FALSE	FALSE	0.6033317722918665	FALSE
Chr9	29982754	A	goodTag	hetDad	0.06	Ghana east	0.57	0.67	0.934954435186487	0.8064959405073401	FALSE	FALSE	0.8064959405073401	FALSE
Chr9	30407409	G	goodTag	hetDad	1.51	Ghana east	0.57	1	0.934954435186487	0.21913908637253499	FALSE	FALSE	0.21913908637253499	FALSE
Chr9	32049434	C	goodTag	hetDad	0.19	Ghana east	0.57	0.75	0.934954435186487	0.6629166175161068	FALSE	FALSE	0.6629166175161068	FALSE
Chr9	34528411	G	goodTag	hetDad	0	Ghana east	0.8	0.8	1	1	FALSE	FALSE	1	FALSE
Chr9	35057838	G	goodTag	hetDad	0.32	Ghana east	0.57	0.67	0.934954435186487	0.5716076449533315	FALSE	FALSE	0.5716076449533315	FALSE
Chr9	36714083	A	goodTag	hetDad	0.21	Ghana east	0.67	0.8	0.934954435186487	0.6467674040054682	FALSE	FALSE	0.6467674040054682	FALSE
Chr9	40548985	C	goodTag	hetDad	0	Ghana east	0.5	0.5	1	1	FALSE	FALSE	1	FALSE
Chr9	45779025	C	goodTag	hetDad	0.07	Ghana east	0.67	0.75	0.934954435186487	0.7913367801006604	FALSE	FALSE	0.7913367801006604	FALSE
Chr9	46762587	G	goodTag	hetDad	0.39	Ghana east	0.8	0.6	0.934954435186487	0.532299401743323	FALSE	FALSE	0.532299401743323	FALSE
Chr9	48050710	T	goodTag	hetDad	0.02	Ghana east	0.71	0.67	0.9523955631957636	0.8875370839817152	FALSE	FALSE	0.8875370839817152	FALSE
Chr9	48539728	A	goodTag	hetDad	1.51	Ghana east	0.57	1	0.934954435186487	0.21913908637253499	FALSE	FALSE	0.21913908637253499	FALSE
Chr9	49271329	G	goodTag	hetDad	0.32	Ghana east	0.57	0.67	0.934954435186487	0.5716076449533315	FALSE	FALSE	0.5716076449533315	FALSE
Chr9	52886292	A	goodTag	hetDad	0.21	Ghana east	0.67	0.5	0.934954435186487	0.6467674040054682	FALSE	FALSE	0.6467674040054682	FALSE
Chr9	54735813	T	goodTag	hetDad	0	Ghana east	0.5	0.5	1	1	FALSE	FALSE	1	FALSE
Chr9	56818589	T	goodTag	hetDad	0.32	Ghana east	0.57	0.67	0.934954435186487	0.5716076449533315	FALSE	FALSE	0.5716076449533315	FALSE
Chr9	57725293	C	goodTag	hetDad	0.01	Ghana east	0.57	0.6	0.9569294414885136	0.920344325445942	FALSE	FALSE	0.920344325445942	FALSE
Chr9	58078585	A	goodTag	hetDad	0.01	Ghana east	0.57	0.6	0.9569294414885136	0.920344325445942	FALSE	FALSE	0.920344325445942	FALSE
Chr9	62486352	A	goodTag	hetDad	0.05	Ghana east	0.57	0.67	0.9353509248325916	0.8230632737581215	FALSE	FALSE	0.8230632737581215	FALSE
Chr9	62504627	C	goodTag	hetDad	0.07	Ghana east	0.67	0.75	0.934954435186487	0.7913367801006604	FALSE	FALSE	0.7913367801006604	FALSE
Chr9	66988378	G	goodTag	hetDad	1.05	Ghana east	0.83	0.5	0.934954435186487	0.30550708686125394	FALSE	FALSE	0.30550708686125394	FALSE
Chr9	71275418	C	goodTag	hetDad	0.49	Ghana east	0.67	0.6	0.934954435186487	0.48392730444614607	FALSE	FALSE	0.48392730444614607	FALSE
Chr9	74228386	G	goodTag	hetDad	0.21	Ghana east	0.67	0.5	0.934954435186487	0.6467674040054682	FALSE	FALSE	0.6467674040054682	FALSE
Chr9	74288245	T	goodTag	hetDad	0.47	Ghana east	0.5	0.75	0.934954435186487	0.4929871685453435	FALSE	FALSE	0.4929871685453435	FALSE
Chr9	78292211	C	goodTag	hetDad	0.06	Ghana east	0.57	0.67	0.934954435186487	0.8064959405073401	FALSE	FALSE	0.8064959405073401	FALSE
Chr9	82635115	T	goodTag	hetDad	0.73	Ghana east	0.71	0.67	0.934954435186487	0.39288318849133075	FALSE	FALSE	0.39288318849133075	FALSE
Chr9	82656744	T	goodTag	hetDad	0.22	Ghana east	0.8	0.6	0.934954435186487	0.6390399183714749	FALSE	FALSE	0.6390399183714749	FALSE
Chr9	83155462	A	goodTag	hetDad	0.42	Ghana east	0.86	0.67	0.934954435186487	0.5169370442644898	FALSE	FALSE	0.5169370442644898	FALSE
Chr9	83554994	A	goodTag	hetDad	0.42	Ghana east	0.86	0.67	0.934954435186487	0.5169370442644898	FALSE	FALSE	0.5169370442644898	FALSE
Chr9	83814743	G	goodTag	hetDad	0.42	Ghana east	0.86	0.67	0.934954435186487	0.5169370442644898	FALSE	FALSE	0.5169370442644898	FALSE
Chr9	85528206	G	goodTag	hetDad	0.09	Ghana east	0.83	0.75	0.934954435186487	0.7641771556220948	FALSE	FALSE	0.7641771556220948	FALSE
Chr9	87018754	G	goodTag	hetDad	0.18	Ghana east	0.86	0.75	0.934954435186487	0.6713732405408726	FALSE	FALSE	0.6713732405408726	FALSE
Chr9	90118380	T	goodTag	hetDad	0.09	Ghana east	0.83	0.75	0.934954435186487	0.7641771556220948	FALSE	FALSE	0.7641771556220948	FALSE
Chr9	90807329	C	goodTag	hetDad	0.95	Ghana east	0.71	0.67	0.934954435186487	0.329719297312679	FALSE	FALSE	0.329719297312679	FALSE
Chr10	38679	A	goodTag	hetDad	0.24	Ghana west	0.53	0.58	0.8740356001128432	0.624206114766406	FALSE	FALSE	0.8740356001128432	FALSE
Chr10	53999	A	goodTag	hetDad	0.03	Ghana west	0.53	0.56	0.9400593387007936	0.8624902301359216	FALSE	FALSE	0.9400593387007936	FALSE
Chr10	126511	G	goodTag	hetDad	0.2	Ghana west	0.53	0.57	0.8872496173599603	0.654720846018577	FALSE	FALSE	0.8872496173599603	FALSE
Chr10	158275	A	goodTag	hetDad	0.02	Ghana west	0.53	0.5	0.9400593387007936	0.8875370839817152	FALSE	FALSE	0.9400593387007936	FALSE
Chr10	181632	C	goodTag	hetDad	0	Ghana west	0.59	0.58	1	1	FALSE	FALSE	1	FALSE
Chr10	570684	A	goodTag	hetDad	0.23	Ghana west	0.5	0.6	0.8740356001128432	0.6315238284906244	FALSE	FALSE	0.8740356001128432	FALSE
Chr10	2448677	T	goodTag	hetDad	0.15	Ghana west	0.59	0.5	0.8952103620974826	0.6985353583033387	FALSE	FALSE	0.8952103620974826	FALSE
Chr10	4901436	G	goodTag	hetDad	0.31	Ghana west	0.5	0.62	0.8575519281411762	0.5776801853408735	FALSE	FALSE	0.8575519281411762	FALSE
Chr10	6646824	A	goodTag	hetDad	0.16	Ghana west	0.59	0.67	0.8929439039496876	0.6891565167793516	FALSE	FALSE	0.8929439039496876	FALSE
Chr10	8573246	T	goodTag	hetDad	0.02	Ghana west	0.61	0.64	0.9400593387007936	0.8875370839817152	FALSE	FALSE	0.9400593387007936	FALSE
Chr10	10800369	G	goodTag	hetDad	0.48	Ghana west	0.62	0.54	0.8327906746013337	0.4884223166225936	FALSE	FALSE	0.8327906746013337	FALSE
Chr10	12789269	T	goodTag	hetDad	0.48	Ghana west	0.62	0.54	0.8327906746013337	0.4884223166225936	FALSE	FALSE	0.8327906746013337	FALSE
Chr10	17671328	A	goodTag	hetDad	1.18	Ghana west	0.57	0.67	0.7964871949059814	0.27735599555519685	FALSE	FALSE	0.7964871949059814	FALSE
Chr10	18230597	T	goodTag	hetDad	1.43	Ghana west	0.71	0.57	0.7964871949059814	0.23176443848334005	FALSE	FALSE	0.7964871949059814	FALSE
Chr10	19167753	T	goodTag	hetDad	0.19	Ghana west	0.56	0.54	0.8872496173599603	0.6629166175161068	FALSE	FALSE	0.8872496173599603	FALSE
Chr10	21449445	A	goodTag	hetDad	3.01	Ghana west	0.79	0.53	0.7733311448885662	0.08275229107235604	FALSE	FALSE	0.7733311448885662	FALSE
Chr10	21863086	T	goodTag	hetDad	1.73	Ghana west	0.76	0.5	0.7964871949059814	0.18841089755395268	FALSE	FALSE	0.7964871949059814	FALSE
Chr10	22713412	T	goodTag	hetDad	1.52	Ghana west	0.74	0.5	0.7964871949059814	0.21761949324671492	FALSE	FALSE	0.7964871949059814	FALSE
Chr10	24955612	G	goodTag	hetDad	1.65	Ghana west	0.76	0.53	0.7964871949059814	0.19895893109240226	FALSE	FALSE	0.7964871949059814	FALSE
Chr10	25120326	C	goodTag	hetDad	0.56	Ghana west	0.64	0.53	0.8185986623729704	0.45426024256681885	FALSE	FALSE	0.8185986623729704	FALSE
Chr10	26188153	G	goodTag	hetDad	1.1	Ghana west	0.67	0.57	0.7964871949059814	0.2942661043049629	FALSE	FALSE	0.7964871949059814	FALSE
Chr10	26664731	A	goodTag	hetDad	0.57	Ghana west	0.71	0.56	0.8185986623729704	0.4502589163819717	FALSE	FALSE	0.8185986623729704	FALSE
Chr10	27317476	G	goodTag	hetDad	0.74	Ghana west	0.62	0.57	0.8185986623729704	0.3896608781146148	FALSE	FALSE	0.8185986623729704	FALSE
Chr10	30258189	G	goodTag	hetDad	1.23	Ghana west	0.69	0.57	0.7964871949059814	0.26740703807111565	FALSE	FALSE	0.7964871949059814	FALSE
Chr10	33504952	C	goodTag	hetDad	1.36	Ghana west	0.76	0.54	0.7964871949059814	0.24353748158974076	FALSE	FALSE	0.7964871949059814	FALSE
Chr10	33579619	G	goodTag	hetDad	2.09	Ghana west	0.72	0.62	0.7964871949059814	0.14826607027243888	FALSE	FALSE	0.7964871949059814	FALSE
Chr10	35963275	C	goodTag	hetDad	0.44	Ghana west	0.53	0.67	0.8332428970808506	0.5071224553598253	FALSE	FALSE	0.8332428970808506	FALSE
Chr10	38794901	T	goodTag	hetDad	0.48	Ghana west	0.62	0.54	0.8327906746013337	0.4884223166225936	FALSE	FALSE	0.8327906746013337	FALSE
Chr10	38859895	C	goodTag	hetDad	0.26	Ghana west	0.64	0.53	0.868311163701035	0.6101201547975076	FALSE	FALSE	0.868311163701035	FALSE
Chr10	39166844	G	goodTag	hetDad	0.45	Ghana west	0.5	0.64	0.8332428970808506	0.502334954360502	FALSE	FALSE	0.8332428970808506	FALSE
Chr10	40347485	A	goodTag	hetDad	0.31	Ghana west	0.71	0.6	0.8575519281411762	0.5776801853408735	FALSE	FALSE	0.8575519281411762	FALSE
Chr10	51059740	G	goodTag	hetDad	1.25	Ghana west	0.59	0.67	0.7964871949059814	0.2635524772829727	FALSE	FALSE	0.7964871949059814	FALSE
Chr10	51757367	A	goodTag	hetDad	2.77	Ghana west	0.75	0.56	0.7964871949059814	0.09604616128695165	FALSE	FALSE	0.7964871949059814	FALSE
Chr1	56406	C	goodTag	hetDad	0.13	Ghana west	0.53	0.6	0.8978274947802578	0.7184320389103389	FALSE	FALSE	0.8978274947802578	FALSE
Chr1	502080	T	goodTag	hetDad	0.66	Ghana west	0.53	0.69	0.8185986623729704	0.416559943276791	FALSE	FALSE	0.8185986623729704	FALSE
Chr1	4249532	A	goodTag	hetDad	0.29	Ghana west	0.58	0.53	0.8608741436048732	0.5902205302745532	FALSE	FALSE	0.8608741436048732	FALSE
Chr1	8986756	G	goodTag	hetDad	1.09	Ghana west	0.53	0.73	0.7964871949059814	0.29647120886815503	FALSE	FALSE	0.7964871949059814	FALSE
Chr1	10438065	A	goodTag	hetDad	1.07	Ghana west	0.5	0.71	0.7964871949059814	0.3009454458025441	FALSE	FALSE	0.7964871949059814	FALSE
Chr1	11362525	T	goodTag	hetDad	3.83	Ghana west	0.61	0.85	0.5655546488770409	0.050342932759888104	FALSE	FALSE	0.5655546488770409	FALSE
Chr1	12138384	G	goodTag	hetDad	2.74	Ghana west	0.61	0.77	0.7964871949059814	0.09786476681409928	FALSE	FALSE	0.7964871949059814	FALSE
Chr1	12966553	C	goodTag	hetDad	3.1	Ghana west	0.5	0.85	0.7381844876661529	0.07829229414641015	FALSE	FALSE	0.7381844876661529	FALSE
Chr1	13011316	C	goodTag	hetDad	1.07	Ghana west	0.53	0.69	0.7964871949059814	0.3009454458025441	FALSE	FALSE	0.7964871949059814	FALSE
Chr1	14150039	C	goodTag	hetDad	2.4	Ghana west	0.61	0.75	0.7964871949059814	0.12133525035848303	FALSE	FALSE	0.7964871949059814	FALSE
Chr1	15233751	C	goodTag	hetDad	1.37	Ghana west	0.56	0.73	0.7964871949059814	0.24181188370444728	FALSE	FALSE	0.7964871949059814	FALSE
Chr1	15527668	C	goodTag	hetDad	1.41	Ghana west	0.5	0.75	0.7964871949059814	0.2350563932393388	FALSE	FALSE	0.7964871949059814	FALSE
Chr1	17025343	A	goodTag	hetDad	0.4	Ghana west	0.53	0.62	0.8332428970808506	0.5270892568655381	FALSE	FALSE	0.8332428970808506	FALSE
Chr1	17321679	C	goodTag	hetDad	1.4	Ghana west	0.53	0.71	0.7964871949059814	0.23672357063785743	FALSE	FALSE	0.7964871949059814	FALSE
Chr1	21834923	G	goodTag	hetDad	1.14	Ghana west	0.61	0.64	0.7964871949059814	0.28565232751782466	FALSE	FALSE	0.7964871949059814	FALSE
Chr1	23440995	C	goodTag	hetDad	1.16	Ghana west	0.58	0.67	0.7964871949059814	0.2814655404324198	FALSE	FALSE	0.7964871949059814	FALSE
Chr1	23499435	T	goodTag	hetDad	0.03	Ghana west	0.5	0.54	0.9400593387007936	0.8624902301359216	FALSE	FALSE	0.9400593387007936	FALSE
Chr1	23852514	G	goodTag	hetDad	0.81	Ghana west	0.59	0.62	0.8185986623729704	0.36812025069351906	FALSE	FALSE	0.8185986623729704	FALSE
Chr1	24153908	T	goodTag	hetDad	1.67	Ghana west	0.58	0.73	0.7964871949059814	0.19625853446238695	FALSE	FALSE	0.7964871949059814	FALSE
Chr1	24858670	A	goodTag	hetDad	0.33	Ghana west	0.59	0.53	0.8509059786412889	0.5656590880740386	FALSE	FALSE	0.8509059786412889	FALSE
Chr1	28096777	C	goodTag	hetDad	1.33	Ghana west	0.53	0.75	0.7964871949059814	0.24880521778400444	FALSE	FALSE	0.7964871949059814	FALSE
Chr1	28253355	G	goodTag	hetDad	0.16	Ghana west	0.55	0.64	0.8929439039496876	0.6891565167793516	FALSE	FALSE	0.8929439039496876	FALSE
Chr1	28310188	C	goodTag	hetDad	1.69	Ghana west	0.53	0.75	0.7964871949059814	0.19360096917122072	FALSE	FALSE	0.7964871949059814	FALSE
Chr1	29668757	T	goodTag	hetDad	0.47	Ghana west	0.5	0.64	0.8327906746013337	0.4929871685453435	FALSE	FALSE	0.8327906746013337	FALSE
Chr1	32954985	G	goodTag	hetDad	0.61	Ghana west	0.67	0.5	0.8185986623729704	0.43478781014221846	FALSE	FALSE	0.8185986623729704	FALSE
Chr1	33243317	A	goodTag	hetDad	0.91	Ghana west	0.56	0.67	0.8185986623729704	0.3401144187180106	FALSE	FALSE	0.8185986623729704	FALSE
Chr1	33984965	C	goodTag	hetDad	1.41	Ghana west	0.5	0.75	0.7964871949059814	0.2350563932393388	FALSE	FALSE	0.7964871949059814	FALSE
Chr1	35116206	G	goodTag	hetDad	2.32	Ghana west	0.59	0.77	0.7964871949059814	0.12772002613003197	FALSE	FALSE	0.7964871949059814	FALSE
Chr1	36604244	T	goodTag	hetDad	1.4	Ghana west	0.53	0.71	0.7964871949059814	0.23672357063785743	FALSE	FALSE	0.7964871949059814	FALSE
Chr1	37468234	C	goodTag	hetDad	2.41	Ghana west	0.56	0.77	0.7964871949059814	0.12056236607827375	FALSE	FALSE	0.7964871949059814	FALSE
Chr1	37665386	T	goodTag	hetDad	2.96	Ghana west	0.65	0.73	0.787810675432065	0.08534794078719454	FALSE	FALSE	0.787810675432065	FALSE
Chr1	38886554	T	goodTag	hetDad	0.41	Ghana west	0.56	0.69	0.8332428970808506	0.5219695053554594	FALSE	FALSE	0.8332428970808506	FALSE
Chr1	39443114	T	goodTag	hetDad	1.38	Ghana west	0.53	0.71	0.7964871949059814	0.2401011473337621	FALSE	FALSE	0.7964871949059814	FALSE
Chr1	39846997	C	goodTag	hetDad	0.19	Ghana west	0.56	0.55	0.8872496173599603	0.6629166175161068	FALSE	FALSE	0.8872496173599603	FALSE
Chr1	40220194	G	goodTag	hetDad	0.68	Ghana west	0.5	0.67	0.8185986623729704	0.4095867241207256	FALSE	FALSE	0.8185986623729704	FALSE
Chr1	40357231	T	goodTag	hetDad	2.3	Ghana west	0.59	0.75	0.7964871949059814	0.1293739988362974	FALSE	FALSE	0.7964871949059814	FALSE
Chr1	41077234	A	goodTag	hetDad	1.17	Ghana west	0.56	0.69	0.7964871949059814	0.2794012405091344	FALSE	FALSE	0.7964871949059814	FALSE
Chr1	42986651	A	goodTag	hetDad	0.68	Ghana west	0.5	0.67	0.8185986623729704	0.4095867241207256	FALSE	FALSE	0.8185986623729704	FALSE
Chr1	43419057	T	goodTag	hetDad	0.59	Ghana west	0.56	0.62	0.8185986623729704	0.4424191187176898	FALSE	FALSE	0.8185986623729704	FALSE
Chr1	46177521	C	goodTag	hetDad	2.31	Ghana west	0.59	0.75	0.7964871949059814	0.12854405001796987	FALSE	FALSE	0.7964871949059814	FALSE
Chr1	48877103	C	goodTag	hetDad	2.03	Ghana west	0.58	0.73	0.7964871949059814	0.15422060732748177	FALSE	FALSE	0.7964871949059814	FALSE
Chr1	49576437	G	goodTag	hetDad	0.68	Ghana west	0.5	0.67	0.8185986623729704	0.4095867241207256	FALSE	FALSE	0.8185986623729704	FALSE
Chr1	52849213	G	goodTag	hetDad	2.05	Ghana west	0.6	0.73	0.7964871949059814	0.15220618978713252	FALSE	FALSE	0.7964871949059814	FALSE
Chr1	52944612	G	goodTag	hetDad	2	Ghana west	0.58	0.75	0.7964871949059814	0.15729920705028455	FALSE	FALSE	0.7964871949059814	FALSE
Chr1	54137936	C	goodTag	hetDad	0.19	Ghana west	0.56	0.64	0.8872496173599603	0.6629166175161068	FALSE	FALSE	0.8872496173599603	FALSE
Chr1	55435639	C	goodTag	hetDad	0.78	Ghana west	0.53	0.67	0.8185986623729704	0.3771411397870088	FALSE	FALSE	0.8185986623729704	FALSE
Chr1	58335507	C	goodTag	hetDad	0.58	Ghana west	0.56	0.62	0.8185986623729704	0.44631232093194284	FALSE	FALSE	0.8185986623729704	FALSE
Chr1	58531644	T	goodTag	hetDad	0.47	Ghana west	0.53	0.64	0.8327906746013337	0.4929871685453435	FALSE	FALSE	0.8327906746013337	FALSE
Chr1	58753158	G	goodTag	hetDad	1.79	Ghana west	0.6	0.71	0.7964871949059814	0.1809261629298342	FALSE	FALSE	0.7964871949059814	FALSE
Chr1	59480779	A	goodTag	hetDad	1.33	Ghana west	0.59	0.67	0.7964871949059814	0.24880521778400444	FALSE	FALSE	0.7964871949059814	FALSE
Chr1	61369477	G	goodTag	hetDad	1.67	Ghana west	0.56	0.73	0.7964871949059814	0.19625853446238695	FALSE	FALSE	0.7964871949059814	FALSE
Chr1	62893624	G	goodTag	hetDad	0.91	Ghana west	0.5	0.71	0.8185986623729704	0.3401144187180106	FALSE	FALSE	0.8185986623729704	FALSE
Chr1	63254660	A	goodTag	hetDad	0.91	Ghana west	0.53	0.69	0.8185986623729704	0.3401144187180106	FALSE	FALSE	0.8185986623729704	FALSE
Chr1	63575983	A	goodTag	hetDad	3.51	Ghana west	0.53	0.85	0.6441542509992949	0.06099945558705444	FALSE	FALSE	0.6441542509992949	FALSE
Chr1	64169102	A	goodTag	hetDad	2.83	Ghana west	0.56	0.79	0.7943039644067322	0.09251835949055687	FALSE	FALSE	0.7943039644067322	FALSE
Chr1	64500876	C	goodTag	hetDad	1.37	Ghana west	0.56	0.73	0.7964871949059814	0.24181188370444728	FALSE	FALSE	0.7964871949059814	FALSE
Chr1	64719524	T	goodTag	hetDad	0.84	Ghana west	0.53	0.7	0.8185986623729704	0.35939677082051935	FALSE	FALSE	0.8185986623729704	FALSE
Chr1	66661415	C	goodTag	hetDad	0	Ghana west	0.62	0.62	1	1	FALSE	FALSE	1	FALSE
Chr1	68198916	G	goodTag	hetDad	0.4	Ghana west	0.53	0.62	0.8332428970808506	0.5270892568655381	FALSE	FALSE	0.8332428970808506	FALSE
Chr1	68289195	C	goodTag	hetDad	0.37	Ghana west	0.56	0.58	0.8395497908554246	0.543004268138499	FALSE	FALSE	0.8395497908554246	FALSE
Chr1	69181797	G	goodTag	hetDad	1.08	Ghana west	0.53	0.69	0.7964871949059814	0.29869755599497017	FALSE	FALSE	0.7964871949059814	FALSE
Chr1	70039571	G	goodTag	hetDad	1.33	Ghana west	0.59	0.67	0.7964871949059814	0.24880521778400444	FALSE	FALSE	0.7964871949059814	FALSE
Chr1	72341257	A	goodTag	hetDad	0.84	Ghana west	0.53	0.71	0.8185986623729704	0.35939677082051935	FALSE	FALSE	0.8185986623729704	FALSE
Chr1	72412523	C	goodTag	hetDad	1.67	Ghana west	0.58	0.73	0.7964871949059814	0.19625853446238695	FALSE	FALSE	0.7964871949059814	FALSE
Chr1	73357477	G	goodTag	hetDad	3.9	Ghana west	0.69	0.77	0.5542405402888673	0.04828610767668162	FALSE	TRUE	0.5542405402888673	FALSE
Chr1	75100870	A	goodTag	hetDad	1.17	Ghana west	0.56	0.69	0.7964871949059814	0.2794012405091344	FALSE	FALSE	0.7964871949059814	FALSE
Chr1	78153959	A	goodTag	hetDad	0.37	Ghana west	0.56	0.58	0.8395497908554246	0.543004268138499	FALSE	FALSE	0.8395497908554246	FALSE
Chr1	78861686	C	goodTag	hetDad	1.61	Ghana west	0.53	0.77	0.7964871949059814	0.2044918021017209	FALSE	FALSE	0.7964871949059814	FALSE
Chr1	80969375	A	goodTag	hetDad	0.01	Ghana west	0.63	0.62	0.9491050856161277	0.920344325445942	FALSE	FALSE	0.9491050856161277	FALSE
Chr1	95604481	C	goodTag	hetDad	1.31	Ghana west	0.63	0.62	0.7964871949059814	0.2523946553597739	FALSE	FALSE	0.7964871949059814	FALSE
Chr1	98836245	C	goodTag	hetDad	0.78	Ghana west	0.53	0.67	0.8185986623729704	0.3771411397870088	FALSE	FALSE	0.8185986623729704	FALSE
Chr1	99514173	C	goodTag	hetDad	0.86	Ghana west	0.58	0.64	0.8185986623729704	0.35373869157926585	FALSE	FALSE	0.8185986623729704	FALSE
Chr1	99554162	G	goodTag	hetDad	1.16	Ghana west	0.5	0.71	0.7964871949059814	0.2814655404324198	FALSE	FALSE	0.7964871949059814	FALSE
Chr1	99615959	G	goodTag	hetDad	0.28	Ghana west	0.56	0.67	0.8643573180606313	0.5967012167293563	FALSE	FALSE	0.8643573180606313	FALSE
Chr1	100712623	G	goodTag	hetDad	1.14	Ghana west	0.53	0.71	0.7964871949059814	0.28565232751782466	FALSE	FALSE	0.7964871949059814	FALSE
Chr1	102462905	G	goodTag	hetDad	1.41	Ghana west	0.56	0.71	0.7964871949059814	0.2350563932393388	FALSE	FALSE	0.7964871949059814	FALSE
Chr1	103843993	C	goodTag	hetDad	2.62	Ghana west	0.65	0.71	0.7964871949059814	0.1055244407950533	FALSE	FALSE	0.7964871949059814	FALSE
Chr1	104718680	C	goodTag	hetDad	0.52	Ghana west	0.5	0.67	0.8300648016395774	0.4708416819906315	FALSE	FALSE	0.8300648016395774	FALSE
Chr1	106966320	C	goodTag	hetDad	0.71	Ghana west	0.5	0.69	0.8185986623729704	0.39944381189523437	FALSE	FALSE	0.8185986623729704	FALSE
Chr1	107111864	T	goodTag	hetDad	0.18	Ghana west	0.56	0.54	0.8906660075517103	0.6713732405408726	FALSE	FALSE	0.8906660075517103	FALSE
Chr1	109937939	C	goodTag	hetDad	2.2	Ghana west	0.56	0.79	0.7964871949059814	0.13801073756865834	FALSE	FALSE	0.7964871949059814	FALSE
Chr1	112038044	T	goodTag	hetDad	0.35	Ghana west	0.53	0.67	0.849264826347365	0.5541131300694455	FALSE	FALSE	0.849264826347365	FALSE
Chr1	114497607	C	goodTag	hetDad	0.23	Ghana west	0.53	0.58	0.8740356001128432	0.6315238284906244	FALSE	FALSE	0.8740356001128432	FALSE
Chr1	114771965	T	goodTag	hetDad	0.69	Ghana west	0.53	0.67	0.8185986623729704	0.40616438071332595	FALSE	FALSE	0.8185986623729704	FALSE
Chr1	116259709	C	goodTag	hetDad	2.89	Ghana west	0.65	0.75	0.7909433390423748	0.08913092551708579	FALSE	FALSE	0.7909433390423748	FALSE
Chr1	118924940	G	goodTag	hetDad	1.33	Ghana west	0.53	0.75	0.7964871949059814	0.24880521778400444	FALSE	FALSE	0.7964871949059814	FALSE
Chr1	119975021	C	goodTag	hetDad	0.01	Ghana west	0.56	0.57	0.9491050856161277	0.920344325445942	FALSE	FALSE	0.9491050856161277	FALSE
Chr1	120134959	T	goodTag	hetDad	0.34	Ghana west	0.53	0.6	0.8509059786412889	0.5598292219170771	FALSE	FALSE	0.8509059786412889	FALSE
Chr1	121966773	C	goodTag	hetDad	1.66	Ghana west	0.67	0.6	0.7964871949059814	0.1976033238588667	FALSE	FALSE	0.7964871949059814	FALSE
Chr1	137922218	T	goodTag	hetDad	0.75	Ghana west	0.59	0.6	0.8185986623729704	0.3864762307712327	FALSE	FALSE	0.8185986623729704	FALSE
Chr1	139134372	C	goodTag	hetDad	1.75	Ghana west	0.5	0.77	0.7964871949059814	0.18587673236587587	FALSE	FALSE	0.7964871949059814	FALSE
Chr1	139764772	A	goodTag	hetDad	3.1	Ghana west	0.62	0.79	0.7381844876661529	0.07829229414641015	FALSE	FALSE	0.7381844876661529	FALSE
Chr1	143808199	G	goodTag	hetDad	1.89	Ghana west	0.69	0.62	0.7964871949059814	0.16920192165920178	FALSE	FALSE	0.7964871949059814	FALSE
Chr1	143815069	C	goodTag	hetDad	2.77	Ghana west	0.76	0.58	0.7964871949059814	0.09604616128695165	FALSE	FALSE	0.7964871949059814	FALSE
Chr1	144534460	C	goodTag	hetDad	2.3	Ghana west	0.56	0.82	0.7964871949059814	0.1293739988362974	FALSE	FALSE	0.7964871949059814	FALSE
Chr1	145468236	T	goodTag	hetDad	0.2	Ghana west	0.53	0.57	0.8872496173599603	0.654720846018577	FALSE	FALSE	0.8872496173599603	FALSE
Chr1	146726593	G	goodTag	hetDad	1.18	Ghana west	0.53	0.75	0.7964871949059814	0.27735599555519685	FALSE	FALSE	0.7964871949059814	FALSE
Chr1	148855068	C	goodTag	hetDad	1.14	Ghana west	0.53	0.71	0.7964871949059814	0.28565232751782466	FALSE	FALSE	0.7964871949059814	FALSE
Chr1	149212375	G	goodTag	hetDad	0.91	Ghana west	0.56	0.67	0.8185986623729704	0.3401144187180106	FALSE	FALSE	0.8185986623729704	FALSE
Chr1	149665714	G	goodTag	hetDad	0.58	Ghana west	0.56	0.62	0.8185986623729704	0.44631232093194284	FALSE	FALSE	0.8185986623729704	FALSE
Chr1	151466363	A	goodTag	hetDad	2.07	Ghana west	0.53	0.75	0.7964871949059814	0.15022152126946442	FALSE	FALSE	0.7964871949059814	FALSE
Chr1	151744191	C	goodTag	hetDad	1.81	Ghana west	0.5	0.77	0.7964871949059814	0.17850822988309045	FALSE	FALSE	0.7964871949059814	FALSE
Chr1	153408332	T	goodTag	hetDad	1.45	Ghana west	0.5	0.75	0.7964871949059814	0.22852795250839686	FALSE	FALSE	0.7964871949059814	FALSE
Chr1	153947303	T	goodTag	hetDad	1.11	Ghana west	0.6	0.64	0.7964871949059814	0.292081948534755	FALSE	FALSE	0.7964871949059814	FALSE
Chr1	154592751	C	goodTag	hetDad	1.75	Ghana west	0.58	0.71	0.7964871949059814	0.18587673236587587	FALSE	FALSE	0.7964871949059814	FALSE
Chr1	155383540	T	goodTag	hetDad	1.36	Ghana west	0.53	0.73	0.7964871949059814	0.24353748158974076	FALSE	FALSE	0.7964871949059814	FALSE
Chr1	155412257	G	goodTag	hetDad	3.31	Ghana west	0.59	0.85	0.7059769285363929	0.06885949208262165	FALSE	FALSE	0.7059769285363929	FALSE
Chr1	157300341	C	goodTag	hetDad	2.59	Ghana west	0.56	0.83	0.7964871949059814	0.10754033571976196	FALSE	FALSE	0.7964871949059814	FALSE
Chr1	160128180	C	goodTag	hetDad	2.5	Ghana west	0.62	0.73	0.7964871949059814	0.11384629800665813	FALSE	FALSE	0.7964871949059814	FALSE
Chr1	161399258	C	goodTag	hetDad	1.58	Ghana west	0.59	0.69	0.7964871949059814	0.2087606934952334	FALSE	FALSE	0.7964871949059814	FALSE
Chr1	164460686	T	goodTag	hetDad	0.03	Ghana west	0.53	0.57	0.9400593387007936	0.8624902301359216	FALSE	FALSE	0.9400593387007936	FALSE
Chr1	165935883	T	goodTag	hetDad	2.48	Ghana west	0.53	0.79	0.7964871949059814	0.11530225282016304	FALSE	FALSE	0.7964871949059814	FALSE
Chr1	166126914	G	goodTag	hetDad	1.19	Ghana west	0.59	0.67	0.7964871949059814	0.275329556287251	FALSE	FALSE	0.7964871949059814	FALSE
Chr1	168588622	T	goodTag	hetDad	0.65	Ghana west	0.53	0.69	0.8185986623729704	0.42011267955064013	FALSE	FALSE	0.8185986623729704	FALSE
Chr1	170494709	T	goodTag	hetDad	1.61	Ghana west	0.53	0.77	0.7964871949059814	0.2044918021017209	FALSE	FALSE	0.7964871949059814	FALSE
Chr1	170827883	C	goodTag	hetDad	2.04	Ghana west	0.59	0.73	0.7964871949059814	0.15320964621956812	FALSE	FALSE	0.7964871949059814	FALSE
Chr1	171658756	A	goodTag	hetDad	1.18	Ghana west	0.53	0.75	0.7964871949059814	0.27735599555519685	FALSE	FALSE	0.7964871949059814	FALSE
Chr1	173341751	C	goodTag	hetDad	1	Ghana west	0.6	0.62	0.8185986623729704	0.31731050786291404	FALSE	FALSE	0.8185986623729704	FALSE
Chr1	176669783	T	goodTag	hetDad	0.78	Ghana west	0.53	0.67	0.8185986623729704	0.3771411397870088	FALSE	FALSE	0.8185986623729704	FALSE
Chr1	178795389	C	goodTag	hetDad	1.72	Ghana west	0.62	0.67	0.7964871949059814	0.1896930449612102	FALSE	FALSE	0.7964871949059814	FALSE
Chr1	181738628	C	goodTag	hetDad	0.23	Ghana west	0.53	0.58	0.8740356001128432	0.6315238284906244	FALSE	FALSE	0.8740356001128432	FALSE
Chr1	183204812	C	goodTag	hetDad	1.06	Ghana west	0.61	0.62	0.798491858629813	0.3032151849531771	FALSE	FALSE	0.798491858629813	FALSE
Chr1	183222815	G	goodTag	hetDad	0.25	Ghana west	0.53	0.64	0.8740356001128432	0.6170750774519738	FALSE	FALSE	0.8740356001128432	FALSE
Chr1	186099696	A	goodTag	hetDad	1.43	Ghana west	0.62	0.64	0.7964871949059814	0.23176443848334005	FALSE	FALSE	0.7964871949059814	FALSE
Chr1	196103833	G	goodTag	hetDad	0.81	Ghana west	0.56	0.64	0.8185986623729704	0.36812025069351906	FALSE	FALSE	0.8185986623729704	FALSE
Chr1	197541016	C	goodTag	hetDad	0.43	Ghana west	0.53	0.62	0.8332428970808506	0.5119889482425648	FALSE	FALSE	0.8332428970808506	FALSE
Chr1	205508777	G	goodTag	hetDad	0.76	Ghana west	0.61	0.58	0.8185986623729704	0.3833285226481784	FALSE	FALSE	0.8185986623729704	FALSE
Chr1	205595001	A	goodTag	hetDad	0.68	Ghana west	0.5	0.67	0.8185986623729704	0.4095867241207256	FALSE	FALSE	0.8185986623729704	FALSE
Chr1	205719762	G	goodTag	hetDad	1.75	Ghana west	0.5	0.77	0.7964871949059814	0.18587673236587587	FALSE	FALSE	0.7964871949059814	FALSE
Chr1	209123632	T	goodTag	hetDad	0.88	Ghana west	0.56	0.64	0.8185986623729704	0.3482016794131262	FALSE	FALSE	0.8185986623729704	FALSE
Chr1	209691917	C	goodTag	hetDad	2.06	Ghana west	0.6	0.71	0.7964871949059814	0.15121017041209328	FALSE	FALSE	0.7964871949059814	FALSE
Chr1	210825800	C	goodTag	hetDad	1.18	Ghana west	0.57	0.67	0.7964871949059814	0.27735599555519685	FALSE	FALSE	0.7964871949059814	FALSE
Chr1	211380565	C	goodTag	hetDad	0.27	Ghana west	0.65	0.54	0.864475375224167	0.6033317722918665	FALSE	FALSE	0.864475375224167	FALSE
Chr1	212728193	G	goodTag	hetDad	0.77	Ghana west	0.56	0.73	0.8185986623729704	0.3802170523247185	FALSE	FALSE	0.8185986623729704	FALSE
Chr1	215317356	G	goodTag	hetDad	0.15	Ghana west	0.56	0.64	0.8952103620974826	0.6985353583033387	FALSE	FALSE	0.8952103620974826	FALSE
Chr1	216284993	T	goodTag	hetDad	0.04	Ghana west	0.61	0.57	0.9400593387007936	0.841480581121794	FALSE	FALSE	0.9400593387007936	FALSE
Chr1	216459448	C	goodTag	hetDad	0.04	Ghana west	0.58	0.54	0.9400593387007936	0.841480581121794	FALSE	FALSE	0.9400593387007936	FALSE
Chr2	43156	A	goodTag	hetDad	0.59	Ghana west	0.59	0.73	0.8185986623729704	0.4424191187176898	FALSE	FALSE	0.8185986623729704	FALSE
Chr2	96512	G	goodTag	hetDad	0.16	Ghana west	0.59	0.5	0.8929439039496876	0.6891565167793516	FALSE	FALSE	0.8929439039496876	FALSE
Chr2	298308	C	goodTag	hetDad	0.01	Ghana west	0.61	0.64	0.9491050856161277	0.920344325445942	FALSE	FALSE	0.9491050856161277	FALSE
Chr2	446490	A	goodTag	hetDad	1.04	Ghana west	0.71	0.5	0.8065991919000937	0.30782147190884257	FALSE	FALSE	0.8065991919000937	FALSE
Chr2	570436	G	goodTag	hetDad	1.94	Ghana west	0.75	0.54	0.7964871949059814	0.16366853410340487	FALSE	FALSE	0.7964871949059814	FALSE
Chr2	1405623	A	goodTag	hetDad	0.62	Ghana west	0.65	0.54	0.8185986623729704	0.43104728596061026	FALSE	FALSE	0.8185986623729704	FALSE
Chr2	1700533	C	goodTag	hetDad	2.26	Ghana west	0.76	0.54	0.7964871949059814	0.13275406101282172	FALSE	FALSE	0.7964871949059814	FALSE
Chr2	5686997	A	goodTag	hetDad	0.12	Ghana west	0.58	0.6	0.9025327326529626	0.729034489538804	FALSE	FALSE	0.9025327326529626	FALSE
Chr2	7465367	G	goodTag	hetDad	0.01	Ghana west	0.53	0.5	0.9491050856161277	0.920344325445942	FALSE	FALSE	0.9491050856161277	FALSE
Chr2	9277024	A	goodTag	hetDad	0.03	Ghana west	0.58	0.62	0.9400593387007936	0.8624902301359216	FALSE	FALSE	0.9400593387007936	FALSE
Chr2	9581603	T	goodTag	hetDad	0	Ghana west	0.5	0.5	1	1	FALSE	FALSE	1	FALSE
Chr2	11652813	T	goodTag	hetDad	0	Ghana west	0.53	0.54	1	1	FALSE	FALSE	1	FALSE
Chr2	12383727	G	goodTag	hetDad	0.06	Ghana west	0.56	0.62	0.9348624732993974	0.8064959405073401	FALSE	FALSE	0.9348624732993974	FALSE
Chr2	19090298	C	goodTag	hetDad	0.65	Ghana west	0.56	0.73	0.8185986623729704	0.42011267955064013	FALSE	FALSE	0.8185986623729704	FALSE
Chr2	20060221	G	goodTag	hetDad	0.84	Ghana west	0.5	0.69	0.8185986623729704	0.35939677082051935	FALSE	FALSE	0.8185986623729704	FALSE
Chr2	20407036	G	goodTag	hetDad	1.32	Ghana west	0.53	0.73	0.7964871949059814	0.25059205068568424	FALSE	FALSE	0.7964871949059814	FALSE
Chr2	24784842	G	goodTag	hetDad	1.07	Ghana west	0.5	0.71	0.7964871949059814	0.3009454458025441	FALSE	FALSE	0.7964871949059814	FALSE
Chr2	25375249	G	goodTag	hetDad	0.06	Ghana west	0.56	0.5	0.9348624732993974	0.8064959405073401	FALSE	FALSE	0.9348624732993974	FALSE
Chr2	25519949	C	goodTag	hetDad	1.38	Ghana west	0.53	0.71	0.7964871949059814	0.2401011473337621	FALSE	FALSE	0.7964871949059814	FALSE
Chr2	25997747	G	goodTag	hetDad	0.27	Ghana west	0.65	0.54	0.864475375224167	0.6033317722918665	FALSE	FALSE	0.864475375224167	FALSE
Chr2	26662150	A	goodTag	hetDad	0.82	Ghana west	0.69	0.5	0.8185986623729704	0.3651801658320336	FALSE	FALSE	0.8185986623729704	FALSE
Chr2	26844020	C	goodTag	hetDad	0.78	Ghana west	0.71	0.53	0.8185986623729704	0.3771411397870088	FALSE	FALSE	0.8185986623729704	FALSE
Chr2	29478528	G	goodTag	hetDad	0	Ghana west	0.59	0.58	1	1	FALSE	FALSE	1	FALSE
Chr2	29690593	C	goodTag	hetDad	0.03	Ghana west	0.5	0.54	0.9400593387007936	0.8624902301359216	FALSE	FALSE	0.9400593387007936	FALSE
Chr2	30102285	C	goodTag	hetDad	0.02	Ghana west	0.53	0.5	0.9400593387007936	0.8875370839817152	FALSE	FALSE	0.9400593387007936	FALSE
Chr2	30887788	T	goodTag	hetDad	0.01	Ghana west	0.61	0.64	0.9491050856161277	0.920344325445942	FALSE	FALSE	0.9491050856161277	FALSE
Chr2	31205883	T	goodTag	hetDad	0.18	Ghana west	0.56	0.54	0.8906660075517103	0.6713732405408726	FALSE	FALSE	0.8906660075517103	FALSE
Chr2	31243773	C	goodTag	hetDad	0.33	Ghana west	0.59	0.54	0.8509059786412889	0.5656590880740386	FALSE	FALSE	0.8509059786412889	FALSE
Chr2	32639515	G	goodTag	hetDad	0.65	Ghana west	0.53	0.64	0.8185986623729704	0.42011267955064013	FALSE	FALSE	0.8185986623729704	FALSE
Chr2	32939598	G	goodTag	hetDad	0.73	Ghana west	0.61	0.57	0.8185986623729704	0.39288318849133075	FALSE	FALSE	0.8185986623729704	FALSE
Chr2	33583071	G	goodTag	hetDad	0.04	Ghana west	0.61	0.57	0.9400593387007936	0.841480581121794	FALSE	FALSE	0.9400593387007936	FALSE
Chr2	35544096	C	goodTag	hetDad	0.5	Ghana west	0.65	0.5	0.8327906746013337	0.4795001221869535	FALSE	FALSE	0.8327906746013337	FALSE
Chr2	37205006	A	goodTag	hetDad	0.14	Ghana west	0.5	0.58	0.8978274947802578	0.7082810122906027	FALSE	FALSE	0.8978274947802578	FALSE
Chr2	39081666	G	goodTag	hetDad	0.46	Ghana west	0.65	0.5	0.8327906746013337	0.4976239731756076	FALSE	FALSE	0.8327906746013337	FALSE
Chr2	39325863	G	goodTag	hetDad	0.3	Ghana west	0.53	0.64	0.8575519281411762	0.5838824207703652	FALSE	FALSE	0.8575519281411762	FALSE
Chr2	40519976	G	goodTag	hetDad	0.46	Ghana west	0.53	0.67	0.8327906746013337	0.4976239731756076	FALSE	FALSE	0.8327906746013337	FALSE
Chr2	40975460	G	goodTag	hetDad	0.99	Ghana west	0.56	0.67	0.8185986623729704	0.3197423744922734	FALSE	FALSE	0.8185986623729704	FALSE
Chr2	43449700	C	goodTag	hetDad	0	Ghana west	0.56	0.57	1	1	FALSE	FALSE	1	FALSE
Chr2	43464038	G	goodTag	hetDad	0.57	Ghana west	0.56	0.71	0.8185986623729704	0.4502589163819717	FALSE	FALSE	0.8185986623729704	FALSE
Chr2	44450247	G	goodTag	hetDad	0.02	Ghana west	0.6	0.57	0.9400593387007936	0.8875370839817152	FALSE	FALSE	0.9400593387007936	FALSE
Chr2	45185638	G	goodTag	hetDad	0.88	Ghana west	0.67	0.53	0.8185986623729704	0.3482016794131262	FALSE	FALSE	0.8185986623729704	FALSE
Chr2	45743909	G	goodTag	hetDad	0.28	Ghana west	0.61	0.5	0.8643573180606313	0.5967012167293563	FALSE	FALSE	0.8643573180606313	FALSE
Chr2	46405921	G	goodTag	hetDad	0.08	Ghana west	0.53	0.53	0.9285362735223244	0.7772974107895215	FALSE	FALSE	0.9285362735223244	FALSE
Chr2	47284252	A	goodTag	hetDad	0.14	Ghana west	0.5	0.58	0.8978274947802578	0.7082810122906027	FALSE	FALSE	0.8978274947802578	FALSE
Chr2	48559539	T	goodTag	hetDad	0.06	Ghana west	0.62	0.56	0.9348624732993974	0.8064959405073401	FALSE	FALSE	0.9348624732993974	FALSE
Chr2	49679534	A	goodTag	hetDad	0.12	Ghana west	0.53	0.6	0.9025327326529626	0.729034489538804	FALSE	FALSE	0.9025327326529626	FALSE
Chr2	51594032	G	goodTag	hetDad	0.04	Ghana west	0.53	0.57	0.9400593387007936	0.841480581121794	FALSE	FALSE	0.9400593387007936	FALSE
Chr2	52940528	C	goodTag	hetDad	0.01	Ghana west	0.6	0.57	0.9491050856161277	0.920344325445942	FALSE	FALSE	0.9491050856161277	FALSE
Chr2	53312423	C	goodTag	hetDad	0.2	Ghana west	0.62	0.53	0.8872496173599603	0.654720846018577	FALSE	FALSE	0.8872496173599603	FALSE
Chr2	54849119	G	goodTag	hetDad	0.01	Ghana west	0.56	0.57	0.9491050856161277	0.920344325445942	FALSE	FALSE	0.9491050856161277	FALSE
Chr2	56419534	G	goodTag	hetDad	0.02	Ghana west	0.5	0.53	0.9400593387007936	0.8875370839817152	FALSE	FALSE	0.9400593387007936	FALSE
Chr2	57314258	G	goodTag	hetDad	0.13	Ghana west	0.58	0.5	0.8978274947802578	0.7184320389103389	FALSE	FALSE	0.8978274947802578	FALSE
Chr2	57356496	T	goodTag	hetDad	0.43	Ghana west	0.53	0.62	0.8332428970808506	0.5119889482425648	FALSE	FALSE	0.8332428970808506	FALSE
Chr2	57745286	A	goodTag	hetDad	0.76	Ghana west	0.61	0.58	0.8185986623729704	0.3833285226481784	FALSE	FALSE	0.8185986623729704	FALSE
Chr2	59041343	G	goodTag	hetDad	0.11	Ghana west	0.5	0.57	0.9130750086561109	0.7401441358045748	FALSE	FALSE	0.9130750086561109	FALSE
Chr2	59680186	T	goodTag	hetDad	0.04	Ghana west	0.58	0.54	0.9400593387007936	0.841480581121794	FALSE	FALSE	0.9400593387007936	FALSE
Chr2	63111133	G	goodTag	hetDad	0.02	Ghana west	0.59	0.56	0.9400593387007936	0.8875370839817152	FALSE	FALSE	0.9400593387007936	FALSE
Chr2	63688027	G	goodTag	hetDad	1.07	Ghana west	0.65	0.58	0.7964871949059814	0.3009454458025441	FALSE	FALSE	0.7964871949059814	FALSE
Chr2	65603432	T	goodTag	hetDad	0	Ghana west	0.53	0.54	1	1	FALSE	FALSE	1	FALSE
Chr2	70163825	G	goodTag	hetDad	0.65	Ghana west	0.59	0.75	0.8185986623729704	0.42011267955064013	FALSE	FALSE	0.8185986623729704	FALSE
Chr2	70464549	C	goodTag	hetDad	0.05	Ghana west	0.62	0.67	0.9400593387007936	0.8230632737581215	FALSE	FALSE	0.9400593387007936	FALSE
Chr2	70564590	A	goodTag	hetDad	0.22	Ghana west	0.5	0.6	0.8798254938725912	0.6390399183714749	FALSE	FALSE	0.8798254938725912	FALSE
Chr2	72462637	G	goodTag	hetDad	1.07	Ghana west	0.53	0.69	0.7964871949059814	0.3009454458025441	FALSE	FALSE	0.7964871949059814	FALSE
Chr2	73884978	C	goodTag	hetDad	0.02	Ghana west	0.53	0.5	0.9400593387007936	0.8875370839817152	FALSE	FALSE	0.9400593387007936	FALSE
Chr2	74008806	C	goodTag	hetDad	0.23	Ghana west	0.5	0.6	0.8740356001128432	0.6315238284906244	FALSE	FALSE	0.8740356001128432	FALSE
Chr2	74569277	G	goodTag	hetDad	0.04	Ghana west	0.5	0.55	0.9400593387007936	0.841480581121794	FALSE	FALSE	0.9400593387007936	FALSE
Chr2	78555128	G	goodTag	hetDad	0.02	Ghana west	0.59	0.62	0.9400593387007936	0.8875370839817152	FALSE	FALSE	0.9400593387007936	FALSE
Chr2	78732237	T	goodTag	hetDad	0	Ghana west	0.53	0.54	1	1	FALSE	FALSE	1	FALSE
Chr2	78741634	C	goodTag	hetDad	0.14	Ghana west	0.59	0.67	0.8978274947802578	0.7082810122906027	FALSE	FALSE	0.8978274947802578	FALSE
Chr2	81840803	G	goodTag	hetDad	0.17	Ghana west	0.56	0.54	0.8929439039496876	0.680111807679288	FALSE	FALSE	0.8929439039496876	FALSE
Chr2	82043150	G	goodTag	hetDad	0.03	Ghana west	0.53	0.57	0.9400593387007936	0.8624902301359216	FALSE	FALSE	0.9400593387007936	FALSE
Chr2	82808885	C	goodTag	hetDad	0.02	Ghana west	0.61	0.58	0.9400593387007936	0.8875370839817152	FALSE	FALSE	0.9400593387007936	FALSE
Chr2	83175941	A	goodTag	hetDad	0.17	Ghana west	0.67	0.58	0.8929439039496876	0.680111807679288	FALSE	FALSE	0.8929439039496876	FALSE
Chr2	83627341	C	goodTag	hetDad	0.32	Ghana west	0.55	0.67	0.8549825397602239	0.5716076449533315	FALSE	FALSE	0.8549825397602239	FALSE
Chr2	84070007	T	goodTag	hetDad	0.05	Ghana west	0.53	0.57	0.9400593387007936	0.8230632737581215	FALSE	FALSE	0.9400593387007936	FALSE
Chr2	86984961	C	goodTag	hetDad	0.03	Ghana west	0.6	0.56	0.9400593387007936	0.8624902301359216	FALSE	FALSE	0.9400593387007936	FALSE
Chr2	87798623	G	goodTag	hetDad	0.29	Ghana west	0.5	0.62	0.8608741436048732	0.5902205302745532	FALSE	FALSE	0.8608741436048732	FALSE
Chr2	88170869	A	goodTag	hetDad	0.16	Ghana west	0.53	0.62	0.8929439039496876	0.6891565167793516	FALSE	FALSE	0.8929439039496876	FALSE
Chr2	89249761	C	goodTag	hetDad	0.66	Ghana west	0.53	0.64	0.8185986623729704	0.416559943276791	FALSE	FALSE	0.8185986623729704	FALSE
Chr2	89277941	G	goodTag	hetDad	0.86	Ghana west	0.56	0.64	0.8185986623729704	0.35373869157926585	FALSE	FALSE	0.8185986623729704	FALSE
Chr2	90760789	G	goodTag	hetDad	0.31	Ghana west	0.56	0.56	0.8575519281411762	0.5776801853408735	FALSE	FALSE	0.8575519281411762	FALSE
Chr2	90795320	A	goodTag	hetDad	0.06	Ghana west	0.6	0.55	0.9348624732993974	0.8064959405073401	FALSE	FALSE	0.9348624732993974	FALSE
Chr2	91662694	A	goodTag	hetDad	0.13	Ghana west	0.58	0.5	0.8978274947802578	0.7184320389103389	FALSE	FALSE	0.8978274947802578	FALSE
Chr2	92251174	C	goodTag	hetDad	0.17	Ghana west	0.56	0.53	0.8929439039496876	0.680111807679288	FALSE	FALSE	0.8929439039496876	FALSE
Chr2	94415274	A	goodTag	hetDad	0.56	Ghana west	0.62	0.53	0.8185986623729704	0.45426024256681885	FALSE	FALSE	0.8185986623729704	FALSE
Chr2	95226031	C	goodTag	hetDad	0.76	Ghana west	0.65	0.53	0.8185986623729704	0.3833285226481784	FALSE	FALSE	0.8185986623729704	FALSE
Chr2	95995844	G	goodTag	hetDad	0.02	Ghana west	0.5	0.53	0.9400593387007936	0.8875370839817152	FALSE	FALSE	0.9400593387007936	FALSE
Chr2	96369802	C	goodTag	hetDad	0.07	Ghana west	0.62	0.57	0.93264691940434985	0.7913367801006604	FALSE	FALSE	0.93264691940434985	FALSE
Chr2	96502567	T	goodTag	hetDad	0.11	Ghana west	0.5	0.57	0.9130750086561109	0.7401441358045748	FALSE	FALSE	0.9130750086561109	FALSE
Chr2	97146167	A	goodTag	hetDad	0.08	Ghana west	0.56	0.5	0.9285362735223244	0.7772974107895215	FALSE	FALSE	0.9285362735223244	FALSE
Chr2	98523653	T	goodTag	hetDad	0.01	Ghana west	0.65	0.67	0.9491050856161277	0.920344325445942	FALSE	FALSE	0.9491050856161277	FALSE
Chr2	98531276	G	goodTag	hetDad	0.28	Ghana west	0.61	0.5	0.8643573180606313	0.5967012167293563	FALSE	FALSE	0.8643573180606313	FALSE
Chr2	99429638	A	goodTag	hetDad	0.01	Ghana west	0.56	0.57	0.9491050856161277	0.920344325445942	FALSE	FALSE	0.9491050856161277	FALSE
Chr2	99795760	G	goodTag	hetDad	0.68	Ghana west	0.67	0.5	0.8185986623729704	0.4095867241207256	FALSE	FALSE	0.8185986623729704	FALSE
Chr2	102840178	A	goodTag	hetDad	1.08	Ghana west	0.53	0.69	0.7964871949059814	0.29869755599497017	FALSE	FALSE	0.7964871949059814	FALSE
Chr2	102977059	C	goodTag	hetDad	1.33	Ghana west	0.62	0.62	0.7964871949059814	0.24880521778400444	FALSE	FALSE	0.7964871949059814	FALSE
Chr2	103313560	C	goodTag	hetDad	0.02	Ghana west	0.57	0.6	0.9400593387007936	0.8875370839817152	FALSE	FALSE	0.9400593387007936	FALSE
Chr2	104042425	C	goodTag	hetDad	0.96	Ghana west	0.67	0.54	0.8185986623729704	0.32718687779030564	FALSE	FALSE	0.8185986623729704	FALSE
Chr2	104811177	G	goodTag	hetDad	1.12	Ghana west	0.5	0.71	0.7964871949059814	0.28991845394256976	FALSE	FALSE	0.7964871949059814	FALSE
Chr2	104878730	T	goodTag	hetDad	0.16	Ghana west	0.53	0.62	0.8929439039496876	0.6891565167793516	FALSE	FALSE	0.8929439039496876	FALSE
Chr2	105070213	A	goodTag	hetDad	0.91	Ghana west	0.53	0.67	0.8185986623729704	0.3401144187180106	FALSE	FALSE	0.8185986623729704	FALSE
Chr2	105312930	G	goodTag	hetDad	0.29	Ghana west	0.58	0.53	0.8608741436048732	0.5902205302745532	FALSE	FALSE	0.8608741436048732	FALSE
Chr2	106791836	T	goodTag	hetDad	0.07	Ghana west	0.56	0.5	0.93264691940434985	0.7913367801006604	FALSE	FALSE	0.93264691940434985	FALSE
Chr2	107730580	T	goodTag	hetDad	0.03	Ghana west	0.56	0.6	0.9400593387007936	0.8624902301359216	FALSE	FALSE	0.9400593387007936	FALSE
Chr2	110472552	C	goodTag	hetDad	0.13	Ghana west	0.53	0.6	0.8978274947802578	0.7184320389103389	FALSE	FALSE	0.8978274947802578	FALSE
Chr2	110651788	C	goodTag	hetDad	0.02	Ghana west	0.58	0.55	0.9400593387007936	0.8875370839817152	FALSE	FALSE	0.9400593387007936	FALSE
Chr2	112265941	G	goodTag	hetDad	0.09	Ghana west	0.61	0.55	0.9191014536867107	0.7641771556220948	FALSE	FALSE	0.9191014536867107	FALSE
Chr2	112766474	C	goodTag	hetDad	0.5	Ghana west	0.65	0.5	0.8327906746013337	0.4795001221869535	FALSE	FALSE	0.8327906746013337	FALSE
Chr2	113457862	T	goodTag	hetDad	1.35	Ghana west	0.61	0.64	0.7964871949059814	0.24527811680677292	FALSE	FALSE	0.7964871949059814	FALSE
Chr2	116065465	G	goodTag	hetDad	0.03	Ghana west	0.5	0.54	0.9400593387007936	0.8624902301359216	FALSE	FALSE	0.9400593387007936	FALSE
Chr2	116091655	G	goodTag	hetDad	0.37	Ghana west	0.56	0.58	0.8395497908554246	0.543004268138499	FALSE	FALSE	0.8395497908554246	FALSE
Chr2	116895915	G	goodTag	hetDad	0.16	Ghana west	0.62	0.54	0.8929439039496876	0.6891565167793516	FALSE	FALSE	0.8929439039496876	FALSE
Chr2	117013393	C	goodTag	hetDad	0.33	Ghana west	0.59	0.54	0.8509059786412889	0.5656590880740386	FALSE	FALSE	0.8509059786412889	FALSE
Chr2	119639039	T	goodTag	hetDad	1.01	Ghana west	0.61	0.62	0.8185986623729704	0.3149028390117895	FALSE	FALSE	0.8185986623729704	FALSE
Chr2	120791911	C	goodTag	hetDad	0.31	Ghana west	0.56	0.56	0.8575519281411762	0.5776801853408735	FALSE	FALSE	0.8575519281411762	FALSE
Chr2	121315708	G	goodTag	hetDad	0.64	Ghana west	0.63	0.55	0.8185986623729704	0.4237107971667934	FALSE	FALSE	0.8185986623729704	FALSE
Chr2	122289485	G	goodTag	hetDad	0	Ghana west	0.5	0.5	1	1	FALSE	FALSE	1	FALSE
Chr2	122319747	C	goodTag	hetDad	0.54	Ghana west	0.56	0.6	0.8234889698679645	0.4624327264504763	FALSE	FALSE	0.8234889698679645	FALSE
Chr2	122724629	A	goodTag	hetDad	0.48	Ghana west	0.58	0.57	0.8327906746013337	0.4884223166225936	FALSE	FALSE	0.8327906746013337	FALSE
Chr2	122862255	C	goodTag	hetDad	0.78	Ghana west	0.53	0.67	0.8185986623729704	0.3771411397870088	FALSE	FALSE	0.8185986623729704	FALSE
Chr2	123574778	C	goodTag	hetDad	0.73	Ghana west	0.61	0.57	0.8185986623729704	0.39288318849133075	FALSE	FALSE	0.8185986623729704	FALSE
Chr2	124303052	C	goodTag	hetDad	0.12	Ghana west	0.61	0.54	0.9025327326529626	0.729034489538804	FALSE	FALSE	0.9025327326529626	FALSE
Chr2	124516719	C	goodTag	hetDad	0.22	Ghana west	0.53	0.57	0.8798254938725912	0.6390399183714749	FALSE	FALSE	0.8798254938725912	FALSE
Chr2	127306289	A	goodTag	hetDad	0	Ghana west	0.62	0.62	1	1	FALSE	FALSE	1	FALSE
Chr2	130351351	G	goodTag	hetDad	0.61	Ghana west	0.53	0.69	0.8185986623729704	0.43478781014221846	FALSE	FALSE	0.8185986623729704	FALSE
Chr2	131013152	T	goodTag	hetDad	0.03	Ghana west	0.5	0.54	0.9400593387007936	0.8624902301359216	FALSE	FALSE	0.9400593387007936	FALSE
Chr2	131543114	A	goodTag	hetDad	0.27	Ghana west	0.58	0.54	0.864475375224167	0.6033317722918665	FALSE	FALSE	0.864475375224167	FALSE
Chr2	133235206	T	goodTag	hetDad	0.23	Ghana west	0.5	0.6	0.8740356001128432	0.6315238284906244	FALSE	FALSE	0.8740356001128432	FALSE
Chr2	133482787	A	goodTag	hetDad	0.3	Ghana west	0.53	0.64	0.8575519281411762	0.5838824207703652	FALSE	FALSE	0.8575519281411762	FALSE
Chr2	133643432	G	goodTag	hetDad	0.56	Ghana west	0.62	0.53	0.8185986623729704	0.45426024256681885	FALSE	FALSE	0.8185986623729704	FALSE
Chr2	133971772	T	goodTag	hetDad	0.27	Ghana west	0.5	0.62	0.864475375224167	0.6033317722918665	FALSE	FALSE	0.864475375224167	FALSE
Chr2	134255684	C	goodTag	hetDad	0.46	Ghana west	0.65	0.5	0.8327906746013337	0.4976239731756076	FALSE	FALSE	0.8327906746013337	FALSE
Chr2	134527458	C	goodTag	hetDad	0.26	Ghana west	0.61	0.5	0.868311163701035	0.6101201547975076	FALSE	FALSE	0.868311163701035	FALSE
Chr2	135889913	C	goodTag	hetDad	0.39	Ghana west	0.56	0.69	0.8339883801794497	0.532299401743323	FALSE	FALSE	0.8339883801794497	FALSE
Chr2	137053340	C	goodTag	hetDad	0.1	Ghana west	0.5	0.57	0.9167807084900886	0.7518296340458492	FALSE	FALSE	0.9167807084900886	FALSE
Chr2	137532346	C	goodTag	hetDad	0.1	Ghana west	0.6	0.53	0.9167807084900886	0.7518296340458492	FALSE	FALSE	0.9167807084900886	FALSE
Chr2	137905572	G	goodTag	hetDad	0.15	Ghana west	0.56	0.64	0.8952103620974826	0.6985353583033387	FALSE	FALSE	0.8952103620974826	FALSE
Chr2	138131285	A	goodTag	hetDad	0	Ghana west	0.53	0.54	1	1	FALSE	FALSE	1	FALSE
Chr2	139865098	G	goodTag	hetDad	0.02	Ghana west	0.6	0.57	0.9400593387007936	0.8875370839817152	FALSE	FALSE	0.9400593387007936	FALSE
Chr2	141862021	G	goodTag	hetDad	0.7	Ghana west	0.61	0.77	0.8185986623729704	0.40278369424647564	FALSE	FALSE	0.8185986623729704	FALSE
Chr2	142146977	C	goodTag	hetDad	0.21	Ghana west	0.53	0.57	0.8846973816447855	0.6467674040054682	FALSE	FALSE	0.8846973816447855	FALSE
Chr2	144469222	T	goodTag	hetDad	0.07	Ghana west	0.61	0.67	0.93264691940434985	0.7913367801006604	FALSE	FALSE	0.93264691940434985	FALSE
Chr2	144623123	A	goodTag	hetDad	0.57	Ghana west	0.53	0.64	0.8185986623729704	0.4502589163819717	FALSE	FALSE	0.8185986623729704	FALSE
Chr2	145242218	G	goodTag	hetDad	0.27	Ghana west	0.58	0.54	0.864475375224167	0.6033317722918665	FALSE	FALSE	0.864475375224167	FALSE
Chr2	150357680	G	goodTag	hetDad	0.97	Ghana west	0.71	0.5	0.8185986623729704	0.3246801788984245	FALSE	FALSE	0.8185986623729704	FALSE
Chr2	151727283	C	goodTag	hetDad	0.56	Ghana west	0.62	0.53	0.8185986623729704	0.45426024256681885	FALSE	FALSE	0.8185986623729704	FALSE
Chr2	152049225	C	goodTag	hetDad	0.29	Ghana west	0.5	0.62	0.8608741436048732	0.5902205302745532	FALSE	FALSE	0.8608741436048732	FALSE
Chr2	152990199	T	goodTag	hetDad	2.26	Ghana west	0.76	0.54	0.7964871949059814	0.13275406101282172	FALSE	FALSE	0.7964871949059814	FALSE
Chr2	155038113	C	goodTag	hetDad	0.78	Ghana west	0.53	0.67	0.8185986623729704	0.3771411397870088	FALSE	FALSE	0.8185986623729704	FALSE
Chr2	155578125	G	goodTag	hetDad	1.41	Ghana west	0.53	0.77	0.7964871949059814	0.2350563932393388	FALSE	FALSE	0.7964871949059814	FALSE
Chr2	157975161	C	goodTag	hetDad	0.14	Ghana west	0.59	0.67	0.8978274947802578	0.7082810122906027	FALSE	FALSE	0.8978274947802578	FALSE
Chr2	159504704	G	goodTag	hetDad	0.46	Ghana west	0.53	0.67	0.8327906746013337	0.4976239731756076	FALSE	FALSE	0.8327906746013337	FALSE
Chr2	160388685	C	goodTag	hetDad	0.02	Ghana west	0.61	0.58	0.9400593387007936	0.8875370839817152	FALSE	FALSE	0.9400593387007936	FALSE
Chr2	161127122	G	goodTag	hetDad	2.05	Ghana west	0.73	0.57	0.7964871949059814	0.15220618978713252	FALSE	FALSE	0.7964871949059814	FALSE
Chr2	161621943	G	goodTag	hetDad	1.28	Ghana west	0.72	0.5	0.7964871949059814	0.2578990352923396	FALSE	FALSE	0.7964871949059814	FALSE
Chr2	162359172	C	goodTag	hetDad	0.05	Ghana west	0.55	0.6	0.9400593387007936	0.8230632737581215	FALSE	FALSE	0.9400593387007936	FALSE
Chr2	164228494	C	goodTag	hetDad	0.3	Ghana west	0.58	0.54	0.8575519281411762	0.5838824207703652	FALSE	FALSE	0.8575519281411762	FALSE
Chr2	168546158	G	goodTag	hetDad	1.89	Ghana west	0.65	0.67	0.7964871949059814	0.16920192165920178	FALSE	FALSE	0.7964871949059814	FALSE
Chr2	168584531	A	goodTag	hetDad	0.09	Ghana west	0.53	0.54	0.9191014536867107	0.7641771556220948	FALSE	FALSE	0.9191014536867107	FALSE
Chr2	168758962	G	goodTag	hetDad	0.02	Ghana west	0.61	0.58	0.9400593387007936	0.8875370839817152	FALSE	FALSE	0.9400593387007936	FALSE
Chr2	169073262	C	goodTag	hetDad	0.2	Ghana west	0.56	0.54	0.8872496173599603	0.654720846018577	FALSE	FALSE	0.8872496173599603	FALSE
Chr2	170757883	C	goodTag	hetDad	0.18	Ghana west	0.56	0.54	0.8906660075517103	0.6713732405408726	FALSE	FALSE	0.8906660075517103	FALSE
Chr2	171724733	C	goodTag	hetDad	0.5	Ghana west	0.53	0.62	0.8327906746013337	0.4795001221869535	FALSE	FALSE	0.8327906746013337	FALSE
Chr2	172018691	A	goodTag	hetDad	0.1	Ghana west	0.58	0.64	0.9167807084900886	0.7518296340458492	FALSE	FALSE	0.9167807084900886	FALSE
Chr2	174495721	G	goodTag	hetDad	0.03	Ghana west	0.5	0.54	0.9400593387007936	0.8624902301359216	FALSE	FALSE	0.9400593387007936	FALSE
Chr2	176364264	G	goodTag	hetDad	0	Ghana west	0.62	0.62	1	1	FALSE	FALSE	1	FALSE
Chr2	176886034	A	goodTag	hetDad	1.25	Ghana west	0.63	0.6	0.7964871949059814	0.2635524772829727	FALSE	FALSE	0.7964871949059814	FALSE
Chr2	177069228	G	goodTag	hetDad	1.07	Ghana west	0.5	0.73	0.7964871949059814	0.3009454458025441	FALSE	FALSE	0.7964871949059814	FALSE
Chr2	177553613	G	goodTag	hetDad	0.56	Ghana west	0.56	0.6	0.8185986623729704	0.45426024256681885	FALSE	FALSE	0.8185986623729704	FALSE
Chr2	178720531	T	goodTag	hetDad	0	Ghana west	0.53	0.54	1	1	FALSE	FALSE	1	FALSE
Chr3	1016650	C	goodTag	hetDad	0.17	Ghana west	0.56	0.54	0.8929439039496876	0.680111807679288	FALSE	FALSE	0.8929439039496876	FALSE
Chr3	5837915	A	goodTag	hetDad	2.6	Ghana west	0.72	0.62	0.7964871949059814	0.10686371499337899	FALSE	FALSE	0.7964871949059814	FALSE
Chr3	6148394	C	goodTag	hetDad	0.57	Ghana west	0.59	0.58	0.8185986623729704	0.4502589163819717	FALSE	FALSE	0.8185986623729704	FALSE
Chr3	8565487	G	goodTag	hetDad	1.67	Ghana west	0.53	0.73	0.7964871949059814	0.19625853446238695	FALSE	FALSE	0.7964871949059814	FALSE
Chr3	11207588	C	goodTag	hetDad	1.12	Ghana west	0.59	0.64	0.7964871949059814	0.28991845394256976	FALSE	FALSE	0.7964871949059814	FALSE
Chr3	12270210	T	goodTag	hetDad	2.45	Ghana west	0.68	0.64	0.7964871949059814	0.11752486809663876	FALSE	FALSE	0.7964871949059814	FALSE
Chr3	16181482	A	goodTag	hetDad	0.68	Ghana west	0.67	0.5	0.8185986623729704	0.4095867241207256	FALSE	FALSE	0.8185986623729704	FALSE
Chr3	21220579	T	goodTag	hetDad	0.45	Ghana west	0.56	0.69	0.8332428970808506	0.502334954360502	FALSE	FALSE	0.8332428970808506	FALSE
Chr3	22118008	T	goodTag	hetDad	0.3	Ghana west	0.59	0.54	0.8575519281411762	0.5838824207703652	FALSE	FALSE	0.8575519281411762	FALSE
Chr3	22914219	G	goodTag	hetDad	0.09	Ghana west	0.61	0.55	0.9191014536867107	0.7641771556220948	FALSE	FALSE	0.9191014536867107	FALSE
Chr3	26454304	G	goodTag	hetDad	0.03	Ghana west	0.5	0.54	0.9400593387007936	0.8624902301359216	FALSE	FALSE	0.9400593387007936	FALSE
Chr3	26511479	G	goodTag	hetDad	0.09	Ghana west	0.53	0.54	0.9191014536867107	0.7641771556220948	FALSE	FALSE	0.9191014536867107	FALSE
Chr3	27861607	A	goodTag	hetDad	0.03	Ghana west	0.57	0.53	0.9400593387007936	0.8624902301359216	FALSE	FALSE	0.9400593387007936	FALSE
Chr3	29997684	G	goodTag	hetDad	0.1	Ghana west	0.6	0.53	0.9167807084900886	0.7518296340458492	FALSE	FALSE	0.9167807084900886	FALSE
Chr3	31764232	A	goodTag	hetDad	0.59	Ghana west	0.5	0.67	0.8185986623729704	0.4424191187176898	FALSE	FALSE	0.8185986623729704	FALSE
Chr3	32390889	T	goodTag	hetDad	0.57	Ghana west	0.59	0.58	0.8185986623729704	0.4502589163819717	FALSE	FALSE	0.8185986623729704	FALSE
Chr3	33571681	C	goodTag	hetDad	0.96	Ghana west	0.6	0.8	0.8185986623729704	0.32718687779030564	FALSE	FALSE	0.8185986623729704	FALSE
Chr3	33615725	A	goodTag	hetDad	0.52	Ghana west	0.69	0.54	0.8300648016395774	0.4708416819906315	FALSE	FALSE	0.8300648016395774	FALSE
Chr3	33812178	T	goodTag	hetDad	0.99	Ghana west	0.56	0.67	0.8185986623729704	0.3197423744922734	FALSE	FALSE	0.8185986623729704	FALSE
Chr3	36746903	C	goodTag	hetDad	0.23	Ghana west	0.5	0.6	0.8740356001128432	0.6315238284906244	FALSE	FALSE	0.8740356001128432	FALSE
Chr3	38976675	C	goodTag	hetDad	1.97	Ghana west	0.62	0.69	0.7964871949059814	0.1604478619648485	FALSE	FALSE	0.7964871949059814	FALSE
Chr3	43964197	G	goodTag	hetDad	0.2	Ghana west	0.62	0.53	0.8872496173599603	0.654720846018577	FALSE	FALSE	0.8872496173599603	FALSE
Chr3	45701106	A	goodTag	hetDad	0.24	Ghana west	0.53	0.58	0.8740356001128432	0.624206114766406	FALSE	FALSE	0.8740356001128432	FALSE
Chr3	45992905	G	goodTag	hetDad	0.07	Ghana west	0.59	0.53	0.93264691940434985	0.7913367801006604	FALSE	FALSE	0.93264691940434985	FALSE
Chr3	46175371	C	goodTag	hetDad	0.06	Ghana west	0.53	0.58	0.9348624732993974	0.8064959405073401	FALSE	FALSE	0.9348624732993974	FALSE
Chr3	47260871	A	goodTag	hetDad	2.92	Ghana west	0.75	0.62	0.787810675432065	0.08748786394219188	FALSE	FALSE	0.787810675432065	FALSE
Chr3	51807985	C	goodTag	hetDad	0.53	Ghana west	0.58	0.58	0.8267396704944634	0.4666068594836176	FALSE	FALSE	0.8267396704944634	FALSE
Chr3	52079608	G	goodTag	hetDad	1.75	Ghana west	0.5	0.77	0.7964871949059814	0.18587673236587587	FALSE	FALSE	0.7964871949059814	FALSE
Chr3	52360979	G	goodTag	hetDad	0.13	Ghana west	0.58	0.5	0.8978274947802578	0.7184320389103389	FALSE	FALSE	0.8978274947802578	FALSE
Chr3	55722418	G	goodTag	hetDad	1.98	Ghana west	0.56	0.75	0.7964871949059814	0.15939040677403415	FALSE	FALSE	0.7964871949059814	FALSE
Chr3	56117068	C	goodTag	hetDad	0.6	Ghana west	0.56	0.62	0.8185986623729704	0.43857802608099994	FALSE	FALSE	0.8185986623729704	FALSE
Chr3	56555257	G	goodTag	hetDad	0.46	Ghana west	0.53	0.67	0.8327906746013337	0.4976239731756076	FALSE	FALSE	0.8327906746013337	FALSE
Chr3	57845570	C	goodTag	hetDad	0.02	Ghana west	0.61	0.58	0.9400593387007936	0.8875370839817152	FALSE	FALSE	0.9400593387007936	FALSE
Chr3	58640958	G	goodTag	hetDad	0.59	Ghana west	0.56	0.62	0.8185986623729704	0.4424191187176898	FALSE	FALSE	0.8185986623729704	FALSE
Chr3	59548963	T	goodTag	hetDad	0.6	Ghana west	0.56	0.62	0.8185986623729704	0.43857802608099994	FALSE	FALSE	0.8185986623729704	FALSE
Chr3	61480594	C	goodTag	hetDad	1.66	Ghana west	0.67	0.6	0.7964871949059814	0.1976033238588667	FALSE	FALSE	0.7964871949059814	FALSE
Chr3	62178170	T	goodTag	hetDad	0.73	Ghana west	0.61	0.57	0.8185986623729704	0.39288318849133075	FALSE	FALSE	0.8185986623729704	FALSE
Chr3	63505361	G	goodTag	hetDad	0.43	Ghana west	0.53	0.62	0.8332428970808506	0.5119889482425648	FALSE	FALSE	0.8332428970808506	FALSE
Chr3	65418994	T	goodTag	hetDad	2.24	Ghana west	0.67	0.67	0.7964871949059814	0.13448098014381582	FALSE	FALSE	0.7964871949059814	FALSE
Chr3	65594424	C	goodTag	hetDad	0.94	Ghana west	0.67	0.55	0.8185986623729704	0.3322778416567713	FALSE	FALSE	0.8185986623729704	FALSE
Chr3	65666695	G	goodTag	hetDad	0.02	Ghana west	0.61	0.58	0.9400593387007936	0.8875370839817152	FALSE	FALSE	0.9400593387007936	FALSE
Chr3	67387886	G	goodTag	hetDad	1.07	Ghana west	0.5	0.71	0.7964871949059814	0.3009454458025441	FALSE	FALSE	0.7964871949059814	FALSE
Chr3	68205677	A	goodTag	hetDad	1.83	Ghana west	0.58	0.73	0.7964871949059814	0.17612754548398768	FALSE	FALSE	0.7964871949059814	FALSE
Chr3	69478523	G	goodTag	hetDad	1.89	Ghana west	0.61	0.69	0.7964871949059814	0.16920192165920178	FALSE	FALSE	0.7964871949059814	FALSE
Chr3	69536740	A	goodTag	hetDad	2.05	Ghana west	0.53	0.77	0.7964871949059814	0.15220618978713252	FALSE	FALSE	0.7964871949059814	FALSE
Chr3	70385965	C	goodTag	hetDad	0.53	Ghana west	0.58	0.58	0.8267396704944634	0.4666068594836176	FALSE	FALSE	0.8267396704944634	FALSE
Chr3	70885573	T	goodTag	hetDad	0.62	Ghana west	0.56	0.62	0.8185986623729704	0.43104728596061026	FALSE	FALSE	0.8185986623729704	FALSE
Chr3	71127401	T	goodTag	hetDad	0.21	Ghana west	0.53	0.57	0.8846973816447855	0.6467674040054682	FALSE	FALSE	0.8846973816447855	FALSE
Chr3	71862065	G	goodTag	hetDad	0.09	Ghana west	0.63	0.57	0.9191014536867107	0.7641771556220948	FALSE	FALSE	0.9191014536867107	FALSE
Chr3	72124995	A	goodTag	hetDad	0.98	Ghana west	0.67	0.53	0.8185986623729704	0.32219880616258156	FALSE	FALSE	0.8185986623729704	FALSE
Chr3	75659241	G	goodTag	hetDad	0.34	Ghana west	0.69	0.57	0.8509059786412889	0.5598292219170771	FALSE	FALSE	0.8509059786412889	FALSE
Chr3	76633609	T	goodTag	hetDad	0.13	Ghana west	0.58	0.5	0.8978274947802578	0.7184320389103389	FALSE	FALSE	0.8978274947802578	FALSE
Chr3	78797329	T	goodTag	hetDad	0.19	Ghana west	0.56	0.54	0.8872496173599603	0.6629166175161068	FALSE	FALSE	0.8872496173599603	FALSE
Chr3	83624356	T	goodTag	hetDad	1.93	Ghana west	0.67	0.64	0.7964871949059814	0.16475844489410296	FALSE	FALSE	0.7964871949059814	FALSE
Chr3	85639457	G	goodTag	hetDad	1.42	Ghana west	0.65	0.62	0.7964871949059814	0.23340340307438712	FALSE	FALSE	0.7964871949059814	FALSE
Chr3	88936496	A	goodTag	hetDad	3.27	Ghana west	0.56	0.8	0.7096081004975788	0.07055762362902063	FALSE	FALSE	0.7096081004975788	FALSE
Chr3	90151241	T	goodTag	hetDad	0.43	Ghana west	0.53	0.62	0.8332428970808506	0.5119889482425648	FALSE	FALSE	0.8332428970808506	FALSE
Chr3	90183571	G	goodTag	hetDad	1.33	Ghana west	0.56	0.69	0.7964871949059814	0.24880521778400444	FALSE	FALSE	0.7964871949059814	FALSE
Chr3	90287889	T	goodTag	hetDad	1.17	Ghana west	0.6	0.64	0.7964871949059814	0.2794012405091344	FALSE	FALSE	0.7964871949059814	FALSE
Chr3	92620505	C	goodTag	hetDad	2.3	Ghana west	0.56	0.82	0.7964871949059814	0.1293739988362974	FALSE	FALSE	0.7964871949059814	FALSE
Chr3	92932498	T	goodTag	hetDad	0.61	Ghana west	0.53	0.69	0.8185986623729704	0.43478781014221846	FALSE	FALSE	0.8185986623729704	FALSE
Chr3	92943625	G	goodTag	hetDad	0.42	Ghana west	0.63	0.5	0.8332428970808506	0.5169370442644898	FALSE	FALSE	0.8332428970808506	FALSE
Chr3	94784740	C	goodTag	hetDad	0.81	Ghana west	0.59	0.62	0.8185986623729704	0.36812025069351906	FALSE	FALSE	0.8185986623729704	FALSE
Chr3	95355076	C	goodTag	hetDad	0.35	Ghana west	0.63	0.6	0.849264826347365	0.5541131300694455	FALSE	FALSE	0.849264826347365	FALSE
Chr3	95796260	C	goodTag	hetDad	0.68	Ghana west	0.67	0.5	0.8185986623729704	0.4095867241207256	FALSE	FALSE	0.8185986623729704	FALSE
Chr3	95970399	C	goodTag	hetDad	0.97	Ghana west	0.63	0.58	0.8185986623729704	0.3246801788984245	FALSE	FALSE	0.8185986623729704	FALSE
Chr3	96517092	A	goodTag	hetDad	1.81	Ghana west	0.67	0.64	0.7964871949059814	0.17850822988309045	FALSE	FALSE	0.7964871949059814	FALSE
Chr3	99888393	C	goodTag	hetDad	1.56	Ghana west	0.75	0.5	0.7964871949059814	0.2116652202692184	FALSE	FALSE	0.7964871949059814	FALSE
Chr3	99967000	C	goodTag	hetDad	0.43	Ghana west	0.61	0.53	0.8332428970808506	0.5119889482425648	FALSE	FALSE	0.8332428970808506	FALSE
Chr3	100015405	G	goodTag	hetDad	0.3	Ghana west	0.59	0.54	0.8575519281411762	0.5838824207703652	FALSE	FALSE	0.8575519281411762	FALSE
Chr3	101929439	G	goodTag	hetDad	1.37	Ghana west	0.71	0.54	0.7964871949059814	0.24181188370444728	FALSE	FALSE	0.7964871949059814	FALSE
Chr3	103003662	G	goodTag	hetDad	2.83	Ghana west	0.56	0.79	0.7943039644067322	0.09251835949055687	FALSE	FALSE	0.7943039644067322	FALSE
Chr3	103074059	A	goodTag	hetDad	1.94	Ghana west	0.75	0.54	0.7964871949059814	0.16366853410340487	FALSE	FALSE	0.7964871949059814	FALSE
Chr3	103199382	A	goodTag	hetDad	1.73	Ghana west	0.76	0.5	0.7964871949059814	0.18841089755395268	FALSE	FALSE	0.7964871949059814	FALSE
Chr3	104080310	A	goodTag	hetDad	0.13	Ghana west	0.62	0.54	0.8978274947802578	0.7184320389103389	FALSE	FALSE	0.8978274947802578	FALSE
Chr3	105026004	G	goodTag	hetDad	2.26	Ghana west	0.65	0.69	0.7964871949059814	0.13275406101282172	FALSE	FALSE	0.7964871949059814	FALSE
Chr3	105362468	G	goodTag	hetDad	1.79	Ghana west	0.71	0.58	0.7964871949059814	0.1809261629298342	FALSE	FALSE	0.7964871949059814	FALSE
Chr3	106195712	G	goodTag	hetDad	1.31	Ghana west	0.63	0.62	0.7964871949059814	0.2523946553597739	FALSE	FALSE	0.7964871949059814	FALSE
Chr3	107282946	G	goodTag	hetDad	1.62	Ghana west	0.59	0.69	0.7964871949059814	0.20309178757716795	FALSE	FALSE	0.7964871949059814	FALSE
Chr3	108681597	G	goodTag	hetDad	1.07	Ghana west	0.56	0.77	0.7964871949059814	0.3009454458025441	FALSE	FALSE	0.7964871949059814	FALSE
Chr3	109765558	A	goodTag	hetDad	0.65	Ghana west	0.53	0.64	0.8185986623729704	0.42011267955064013	FALSE	FALSE	0.8185986623729704	FALSE
Chr3	110377770	C	goodTag	hetDad	0.33	Ghana west	0.6	0.71	0.8509059786412889	0.5656590880740386	FALSE	FALSE	0.8509059786412889	FALSE
Chr3	113338452	G	goodTag	hetDad	1.93	Ghana west	0.56	0.77	0.7964871949059814	0.16475844489410296	FALSE	FALSE	0.7964871949059814	FALSE
Chr3	113921114	G	goodTag	hetDad	0.6	Ghana west	0.56	0.62	0.8185986623729704	0.43857802608099994	FALSE	FALSE	0.8185986623729704	FALSE
Chr3	114252747	G	goodTag	hetDad	0.01	Ghana west	0.62	0.64	0.9491050856161277	0.920344325445942	FALSE	FALSE	0.9491050856161277	FALSE
Chr3	114818538	T	goodTag	hetDad	0.92	Ghana west	0.65	0.57	0.8185986623729704	0.337474972266266	FALSE	FALSE	0.8185986623729704	FALSE
Chr3	115403949	T	goodTag	hetDad	0.76	Ghana west	0.65	0.53	0.8185986623729704	0.3833285226481784	FALSE	FALSE	0.8185986623729704	FALSE
Chr3	116917954	A	goodTag	hetDad	2.41	Ghana west	0.75	0.57	0.7964871949059814	0.12056236607827375	FALSE	FALSE	0.7964871949059814	FALSE
Chr3	118981402	G	goodTag	hetDad	0.16	Ghana west	0.63	0.55	0.8929439039496876	0.6891565167793516	FALSE	FALSE	0.8929439039496876	FALSE
Chr3	119322372	C	goodTag	hetDad	1.72	Ghana west	0.67	0.62	0.7964871949059814	0.1896930449612102	FALSE	FALSE	0.7964871949059814	FALSE
Chr3	119899015	G	goodTag	hetDad	0.68	Ghana west	0.67	0.5	0.8185986623729704	0.4095867241207256	FALSE	FALSE	0.8185986623729704	FALSE
Chr3	120806318	C	goodTag	hetDad	0.88	Ghana west	0.56	0.64	0.8185986623729704	0.3482016794131262	FALSE	FALSE	0.8185986623729704	FALSE
Chr3	121484499	C	goodTag	hetDad	2.41	Ghana west	0.56	0.77	0.7964871949059814	0.12056236607827375	FALSE	FALSE	0.7964871949059814	FALSE
Chr3	129368545	C	goodTag	hetDad	0.55	Ghana west	0.62	0.54	0.8217037096851137	0.45831769413307955	FALSE	FALSE	0.8217037096851137	FALSE
Chr3	129566815	G	goodTag	hetDad	0.6	Ghana west	0.56	0.62	0.8185986623729704	0.43857802608099994	FALSE	FALSE	0.8185986623729704	FALSE
Chr3	129826906	A	goodTag	hetDad	0.14	Ghana west	0.65	0.57	0.8978274947802578	0.7082810122906027	FALSE	FALSE	0.8978274947802578	FALSE
Chr3	130521621	A	goodTag	hetDad	1.4	Ghana west	0.63	0.64	0.7964871949059814	0.23672357063785743	FALSE	FALSE	0.7964871949059814	FALSE
Chr3	132206380	C	goodTag	hetDad	2.91	Ghana west	0.56	0.82	0.787810675432065	0.0880318747168406	FALSE	FALSE	0.787810675432065	FALSE
Chr3	135774791	C	goodTag	hetDad	0.96	Ghana west	0.67	0.54	0.8185986623729704	0.32718687779030564	FALSE	FALSE	0.8185986623729704	FALSE
Chr3	136022858	C	goodTag	hetDad	1.36	Ghana west	0.65	0.6	0.7964871949059814	0.24353748158974076	FALSE	FALSE	0.7964871949059814	FALSE
Chr3	136053497	C	goodTag	hetDad	1.37	Ghana west	0.71	0.54	0.7964871949059814	0.24181188370444728	FALSE	FALSE	0.7964871949059814	FALSE
Chr3	137829569	A	goodTag	hetDad	0.65	Ghana west	0.63	0.54	0.8185986623729704	0.42011267955064013	FALSE	FALSE	0.8185986623729704	FALSE
Chr3	138577190	G	goodTag	hetDad	1.81	Ghana west	0.61	0.69	0.7964871949059814	0.17850822988309045	FALSE	FALSE	0.7964871949059814	FALSE
Chr3	139232973	G	goodTag	hetDad	1.08	Ghana west	0.53	0.69	0.7964871949059814	0.29869755599497017	FALSE	FALSE	0.7964871949059814	FALSE
Chr3	140477025	G	goodTag	hetDad	1.07	Ghana west	0.53	0.69	0.7964871949059814	0.3009454458025441	FALSE	FALSE	0.7964871949059814	FALSE
Chr3	148648104	G	goodTag	hetDad	0.19	Ghana west	0.56	0.54	0.8872496173599603	0.6629166175161068	FALSE	FALSE	0.8872496173599603	FALSE
Chr3	151271329	G	goodTag	hetDad	0.82	Ghana west	0.72	0.5	0.8185986623729704	0.3651801658320336	FALSE	FALSE	0.8185986623729704	FALSE
Chr3	151859047	C	goodTag	hetDad	0.15	Ghana west	0.59	0.5	0.8952103620974826	0.6985353583033387	FALSE	FALSE	0.8952103620974826	FALSE
Chr3	152522212	G	goodTag	hetDad	0.13	Ghana west	0.68	0.62	0.8978274947802578	0.7184320389103389	FALSE	FALSE	0.8978274947802578	FALSE
Chr4	300068	A	goodTag	hetDad	0.13	Ghana west	0.68	0.62	0.8978274947802578	0.7184320389103389	FALSE	FALSE	0.8978274947802578	FALSE
Chr4	550195	G	goodTag	hetDad	0.14	Ghana west	0.56	0.64	0.8978274947802578	0.7082810122906027	FALSE	FALSE	0.8978274947802578	FALSE
Chr4	646297	G	goodTag	hetDad	0.15	Ghana west	0.56	0.64	0.8952103620974826	0.6985353583033387	FALSE	FALSE	0.8952103620974826	FALSE
Chr4	3321058	T	goodTag	hetDad	0.06	Ghana west	0.53	0.58	0.9348624732993974	0.8064959405073401	FALSE	FALSE	0.9348624732993974	FALSE
Chr4	3410029	G	goodTag	hetDad	0.91	Ghana west	0.56	0.75	0.8185986623729704	0.3401144187180106	FALSE	FALSE	0.8185986623729704	FALSE
Chr4	5712804	T	goodTag	hetDad	0.07	Ghana west	0.58	0.64	0.93264691940434985	0.7913367801006604	FALSE	FALSE	0.93264691940434985	FALSE
Chr4	6226509	C	goodTag	hetDad	0.45	Ghana west	0.5	0.64	0.8332428970808506	0.502334954360502	FALSE	FALSE	0.8332428970808506	FALSE
Chr4	6286898	G	goodTag	hetDad	0.75	Ghana west	0.65	0.54	0.8185986623729704	0.3864762307712327	FALSE	FALSE	0.8185986623729704	FALSE
Chr4	9759731	T	goodTag	hetDad	0.32	Ghana west	0.53	0.67	0.8549825397602239	0.5716076449533315	FALSE	FALSE	0.8549825397602239	FALSE
Chr4	11414499	C	goodTag	hetDad	0.1	Ghana west	0.61	0.54	0.9167807084900886	0.7518296340458492	FALSE	FALSE	0.9167807084900886	FALSE
Chr4	12959478	G	goodTag	hetDad	0.22	Ghana west	0.55	0.64	0.8798254938725912	0.6390399183714749	FALSE	FALSE	0.8798254938725912	FALSE
Chr4	13305618	C	goodTag	hetDad	0.02	Ghana west	0.5	0.53	0.9400593387007936	0.8875370839817152	FALSE	FALSE	0.9400593387007936	FALSE
Chr4	15098614	G	goodTag	hetDad	0.09	Ghana west	0.63	0.57	0.9191014536867107	0.7641771556220948	FALSE	FALSE	0.9191014536867107	FALSE
Chr4	15129019	C	goodTag	hetDad	0	Ghana west	0.53	0.54	1	1	FALSE	FALSE	1	FALSE
Chr4	15812500	G	goodTag	hetDad	0.07	Ghana west	0.62	0.57	0.93264691940434985	0.7913367801006604	FALSE	FALSE	0.93264691940434985	FALSE
Chr4	16908522	A	goodTag	hetDad	0.02	Ghana west	0.53	0.5	0.9400593387007936	0.8875370839817152	FALSE	FALSE	0.9400593387007936	FALSE
Chr4	18634402	G	goodTag	hetDad	0.45	Ghana west	0.56	0.69	0.8332428970808506	0.502334954360502	FALSE	FALSE	0.8332428970808506	FALSE
Chr4	18820751	G	goodTag	hetDad	0.02	Ghana west	0.53	0.5	0.9400593387007936	0.8875370839817152	FALSE	FALSE	0.9400593387007936	FALSE
Chr4	20354080	G	goodTag	hetDad	0.03	Ghana west	0.5	0.54	0.9400593387007936	0.8624902301359216	FALSE	FALSE	0.9400593387007936	FALSE
Chr4	21068246	T	goodTag	hetDad	0.05	Ghana west	0.56	0.62	0.9400593387007936	0.8230632737581215	FALSE	FALSE	0.9400593387007936	FALSE
Chr4	21167149	C	goodTag	hetDad	0.04	Ghana west	0.6	0.64	0.9400593387007936	0.841480581121794	FALSE	FALSE	0.9400593387007936	FALSE
Chr4	21215799	G	goodTag	hetDad	0.01	Ghana west	0.62	0.64	0.9491050856161277	0.920344325445942	FALSE	FALSE	0.9491050856161277	FALSE
Chr4	22485032	A	goodTag	hetDad	0.24	Ghana west	0.5	0.62	0.8740356001128432	0.624206114766406	FALSE	FALSE	0.8740356001128432	FALSE
Chr4	24596115	T	goodTag	hetDad	1.89	Ghana west	0.65	0.67	0.7964871949059814	0.16920192165920178	FALSE	FALSE	0.7964871949059814	FALSE
Chr4	26278232	A	goodTag	hetDad	0.4	Ghana west	0.67	0.54	0.8332428970808506	0.5270892568655381	FALSE	FALSE	0.8332428970808506	FALSE
Chr4	26452307	A	goodTag	hetDad	0.61	Ghana west	0.53	0.69	0.8185986623729704	0.43478781014221846	FALSE	FALSE	0.8185986623729704	FALSE
Chr4	26790066	C	goodTag	hetDad	0.09	Ghana west	0.53	0.54	0.9191014536867107	0.7641771556220948	FALSE	FALSE	0.9191014536867107	FALSE
Chr4	30580323	G	goodTag	hetDad	0.38	Ghana west	0.63	0.5	0.8395497908554246	0.5376032363488861	FALSE	FALSE	0.8395497908554246	FALSE
Chr4	31806330	C	goodTag	hetDad	0.39	Ghana west	0.53	0.62	0.8339883801794497	0.532299401743323	FALSE	FALSE	0.8339883801794497	FALSE
Chr4	31814537	T	goodTag	hetDad	0.57	Ghana west	0.59	0.58	0.8185986623729704	0.4502589163819717	FALSE	FALSE	0.8185986623729704	FALSE
Chr4	32708734	C	goodTag	hetDad	0.61	Ghana west	0.53	0.69	0.8185986623729704	0.43478781014221846	FALSE	FALSE	0.8185986623729704	FALSE
Chr4	32929062	T	goodTag	hetDad	0.15	Ghana west	0.56	0.64	0.8952103620974826	0.6985353583033387	FALSE	FALSE	0.8952103620974826	FALSE
Chr4	35275144	T	goodTag	hetDad	0.12	Ghana west	0.56	0.62	0.9025327326529626	0.729034489538804	FALSE	FALSE	0.9025327326529626	FALSE
Chr4	35760390	T	goodTag	hetDad	0.44	Ghana west	0.61	0.73	0.8332428970808506	0.5071224553598253	FALSE	FALSE	0.8332428970808506	FALSE
Chr4	40137104	C	goodTag	hetDad	0.72	Ghana west	0.56	0.62	0.8185986623729704	0.3961439091520741	FALSE	FALSE	0.8185986623729704	FALSE
Chr4	40208299	G	goodTag	hetDad	0.53	Ghana west	0.59	0.57	0.8267396704944634	0.4666068594836176	FALSE	FALSE	0.8267396704944634	FALSE
Chr4	40518029	A	goodTag	hetDad	0.18	Ghana west	0.56	0.54	0.8906660075517103	0.6713732405408726	FALSE	FALSE	0.8906660075517103	FALSE
Chr4	55081519	T	goodTag	hetDad	0.59	Ghana west	0.59	0.73	0.8185986623729704	0.4424191187176898	FALSE	FALSE	0.8185986623729704	FALSE
Chr4	55554864	T	goodTag	hetDad	0.71	Ghana west	0.53	0.69	0.8185986623729704	0.39944381189523437	FALSE	FALSE	0.8185986623729704	FALSE
Chr4	56700776	A	goodTag	hetDad	1.09	Ghana west	0.53	0.73	0.7964871949059814	0.29647120886815503	FALSE	FALSE	0.7964871949059814	FALSE
Chr4	57724867	C	goodTag	hetDad	1.12	Ghana west	0.5	0.71	0.7964871949059814	0.28991845394256976	FALSE	FALSE	0.7964871949059814	FALSE
Chr4	59393710	C	goodTag	hetDad	0.39	Ghana west	0.53	0.62	0.8339883801794497	0.532299401743323	FALSE	FALSE	0.8339883801794497	FALSE
Chr4	60036291	A	goodTag	hetDad	0.15	Ghana west	0.53	0.62	0.8952103620974826	0.6985353583033387	FALSE	FALSE	0.8952103620974826	FALSE
Chr4	64343358	C	goodTag	hetDad	0.04	Ghana west	0.53	0.57	0.9400593387007936	0.841480581121794	FALSE	FALSE	0.9400593387007936	FALSE
Chr4	65539687	A	goodTag	hetDad	1.41	Ghana west	0.5	0.75	0.7964871949059814	0.2350563932393388	FALSE	FALSE	0.7964871949059814	FALSE
Chr4	68051861	C	goodTag	hetDad	0.61	Ghana west	0.53	0.69	0.8185986623729704	0.43478781014221846	FALSE	FALSE	0.8185986623729704	FALSE
Chr4	68508112	C	goodTag	hetDad	0.65	Ghana west	0.53	0.69	0.8185986623729704	0.42011267955064013	FALSE	FALSE	0.8185986623729704	FALSE
Chr4	68748874	G	goodTag	hetDad	0.78	Ghana west	0.58	0.62	0.8185986623729704	0.3771411397870088	FALSE	FALSE	0.8185986623729704	FALSE
Chr4	68753598	T	goodTag	hetDad	1.81	Ghana west	0.5	0.77	0.7964871949059814	0.17850822988309045	FALSE	FALSE	0.7964871949059814	FALSE
Chr4	73604657	G	goodTag	hetDad	0.33	Ghana west	0.53	0.64	0.8509059786412889	0.5656590880740386	FALSE	FALSE	0.8509059786412889	FALSE
Chr4	75465087	C	goodTag	hetDad	0.91	Ghana west	0.53	0.69	0.8185986623729704	0.3401144187180106	FALSE	FALSE	0.8185986623729704	FALSE
Chr4	77775963	C	goodTag	hetDad	0.59	Ghana west	0.5	0.67	0.8185986623729704	0.4424191187176898	FALSE	FALSE	0.8185986623729704	FALSE
Chr4	78000376	G	goodTag	hetDad	1.4	Ghana west	0.53	0.71	0.7964871949059814	0.23672357063785743	FALSE	FALSE	0.7964871949059814	FALSE
Chr4	79258975	G	goodTag	hetDad	0.91	Ghana west	0.5	0.71	0.8185986623729704	0.3401144187180106	FALSE	FALSE	0.8185986623729704	FALSE
Chr4	79275657	T	goodTag	hetDad	0.9	Ghana west	0.53	0.71	0.8185986623729704	0.34278171114791145	FALSE	FALSE	0.8185986623729704	FALSE
Chr4	79423111	C	goodTag	hetDad	0.23	Ghana west	0.53	0.58	0.8740356001128432	0.6315238284906244	FALSE	FALSE	0.8740356001128432	FALSE
Chr4	80609937	T	goodTag	hetDad	0.71	Ghana west	0.53	0.69	0.8185986623729704	0.39944381189523437	FALSE	FALSE	0.8185986623729704	FALSE
Chr4	80667623	C	goodTag	hetDad	0.81	Ghana west	0.59	0.62	0.8185986623729704	0.36812025069351906	FALSE	FALSE	0.8185986623729704	FALSE
Chr4	81852056	T	goodTag	hetDad	1.08	Ghana west	0.53	0.69	0.7964871949059814	0.29869755599497017	FALSE	FALSE	0.7964871949059814	FALSE
Chr4	81886939	T	goodTag	hetDad	0.48	Ghana west	0.61	0.55	0.8327906746013337	0.4884223166225936	FALSE	FALSE	0.8327906746013337	FALSE
Chr4	83082778	T	goodTag	hetDad	0.49	Ghana west	0.5	0.64	0.8327906746013337	0.48392730444614607	FALSE	FALSE	0.8327906746013337	FALSE
Chr4	83100081	C	goodTag	hetDad	1.48	Ghana west	0.59	0.69	0.7964871949059814	0.22377452230235317	FALSE	FALSE	0.7964871949059814	FALSE
Chr4	84576455	A	goodTag	hetDad	1.64	Ghana west	0.5	0.75	0.7964871949059814	0.20032546813087837	FALSE	FALSE	0.7964871949059814	FALSE
Chr4	86625880	C	goodTag	hetDad	0.68	Ghana west	0.53	0.67	0.8185986623729704	0.4095867241207256	FALSE	FALSE	0.8185986623729704	FALSE
Chr4	88151773	C	goodTag	hetDad	0.06	Ghana west	0.56	0.5	0.9348624732993974	0.8064959405073401	FALSE	FALSE	0.9348624732993974	FALSE
Chr4	88739931	C	goodTag	hetDad	0.57	Ghana west	0.59	0.58	0.8185986623729704	0.4502589163819717	FALSE	FALSE	0.8185986623729704	FALSE
Chr4	90731797	C	goodTag	hetDad	0.43	Ghana west	0.53	0.62	0.8332428970808506	0.5119889482425648	FALSE	FALSE	0.8332428970808506	FALSE
Chr4	92072338	G	goodTag	hetDad	0.9	Ghana west	0.53	0.71	0.8185986623729704	0.34278171114791145	FALSE	FALSE	0.8185986623729704	FALSE
Chr4	93533480	C	goodTag	hetDad	0.02	Ghana west	0.5	0.53	0.9400593387007936	0.8875370839817152	FALSE	FALSE	0.9400593387007936	FALSE
Chr4	93780005	G	goodTag	hetDad	1.33	Ghana west	0.59	0.67	0.7964871949059814	0.24880521778400444	FALSE	FALSE	0.7964871949059814	FALSE
Chr4	97455012	T	goodTag	hetDad	2.11	Ghana west	0.5	0.79	0.7964871949059814	0.14633931759091534	FALSE	FALSE	0.7964871949059814	FALSE
Chr4	98328109	C	goodTag	hetDad	1.35	Ghana west	0.61	0.64	0.7964871949059814	0.24527811680677292	FALSE	FALSE	0.7964871949059814	FALSE
Chr4	100077156	A	goodTag	hetDad	0.39	Ghana west	0.53	0.62	0.8339883801794497	0.532299401743323	FALSE	FALSE	0.8339883801794497	FALSE
Chr4	100143970	G	goodTag	hetDad	0.57	Ghana west	0.59	0.58	0.8185986623729704	0.4502589163819717	FALSE	FALSE	0.8185986623729704	FALSE
Chr4	102115441	G	goodTag	hetDad	1.28	Ghana west	0.5	0.73	0.7964871949059814	0.2578990352923396	FALSE	FALSE	0.7964871949059814	FALSE
Chr4	103932680	C	goodTag	hetDad	0.06	Ghana west	0.53	0.58	0.9348624732993974	0.8064959405073401	FALSE	FALSE	0.9348624732993974	FALSE
Chr4	104900605	T	goodTag	hetDad	0.01	Ghana west	0.61	0.64	0.9491050856161277	0.920344325445942	FALSE	FALSE	0.9491050856161277	FALSE
Chr4	105741805	G	goodTag	hetDad	2.25	Ghana west	0.5	0.82	0.7964871949059814	0.13361440253771517	FALSE	FALSE	0.7964871949059814	FALSE
Chr4	106592250	A	goodTag	hetDad	1.7	Ghana west	0.53	0.73	0.7964871949059814	0.1922879771115198	FALSE	FALSE	0.7964871949059814	FALSE
Chr4	108677017	C	goodTag	hetDad	2.17	Ghana west	0.5	0.79	0.7964871949059814	0.1407262339926143	FALSE	FALSE	0.7964871949059814	FALSE
Chr4	109468797	C	goodTag	hetDad	0.9	Ghana west	0.53	0.67	0.8185986623729704	0.34278171114791145	FALSE	FALSE	0.8185986623729704	FALSE
Chr4	110523457	T	goodTag	hetDad	1.67	Ghana west	0.53	0.75	0.7964871949059814	0.19625853446238695	FALSE	FALSE	0.7964871949059814	FALSE
Chr4	111739294	T	goodTag	hetDad	0.33	Ghana west	0.6	0.71	0.8509059786412889	0.5656590880740386	FALSE	FALSE	0.8509059786412889	FALSE
Chr4	112111417	A	goodTag	hetDad	0.17	Ghana west	0.61	0.69	0.8929439039496876	0.680111807679288	FALSE	FALSE	0.8929439039496876	FALSE
Chr4	112319592	C	goodTag	hetDad	0.44	Ghana west	0.53	0.67	0.8332428970808506	0.5071224553598253	FALSE	FALSE	0.8332428970808506	FALSE
Chr4	115538342	T	goodTag	hetDad	1.19	Ghana west	0.59	0.67	0.7964871949059814	0.275329556287251	FALSE	FALSE	0.7964871949059814	FALSE
Chr4	115761313	G	goodTag	hetDad	0.91	Ghana west	0.53	0.69	0.8185986623729704	0.3401144187180106	FALSE	FALSE	0.8185986623729704	FALSE
Chr4	115833560	A	goodTag	hetDad	0.37	Ghana west	0.56	0.58	0.8395497908554246	0.543004268138499	FALSE	FALSE	0.8395497908554246	FALSE
Chr4	118671686	T	goodTag	hetDad	0.26	Ghana west	0.61	0.5	0.868311163701035	0.6101201547975076	FALSE	FALSE	0.868311163701035	FALSE
Chr4	119258353	T	goodTag	hetDad	0.26	Ghana west	0.61	0.5	0.868311163701035	0.6101201547975076	FALSE	FALSE	0.868311163701035	FALSE
Chr4	119457041	A	goodTag	hetDad	0.19	Ghana west	0.56	0.54	0.8872496173599603	0.6629166175161068	FALSE	FALSE	0.8872496173599603	FALSE
Chr4	120099598	A	goodTag	hetDad	1.33	Ghana west	0.56	0.69	0.7964871949059814	0.24880521778400444	FALSE	FALSE	0.7964871949059814	FALSE
Chr4	121858810	A	goodTag	hetDad	0.06	Ghana west	0.53	0.58	0.9348624732993974	0.8064959405073401	FALSE	FALSE	0.9348624732993974	FALSE
Chr4	122603035	G	goodTag	hetDad	0.15	Ghana west	0.56	0.64	0.8952103620974826	0.6985353583033387	FALSE	FALSE	0.8952103620974826	FALSE
Chr4	123239158	A	goodTag	hetDad	0.5	Ghana west	0.58	0.71	0.8327906746013337	0.4795001221869535	FALSE	FALSE	0.8327906746013337	FALSE
Chr4	127163509	T	goodTag	hetDad	0.2	Ghana west	0.56	0.54	0.8872496173599603	0.654720846018577	FALSE	FALSE	0.8872496173599603	FALSE
Chr4	131649096	G	goodTag	hetDad	1.08	Ghana west	0.53	0.69	0.7964871949059814	0.29869755599497017	FALSE	FALSE	0.7964871949059814	FALSE
Chr4	132023728	C	goodTag	hetDad	1.19	Ghana west	0.59	0.67	0.7964871949059814	0.275329556287251	FALSE	FALSE	0.7964871949059814	FALSE
Chr4	136449169	G	goodTag	hetDad	0.21	Ghana west	0.6	0.5	0.8846973816447855	0.6467674040054682	FALSE	FALSE	0.8846973816447855	FALSE
Chr4	136819073	A	goodTag	hetDad	0.04	Ghana west	0.5	0.55	0.9400593387007936	0.841480581121794	FALSE	FALSE	0.9400593387007936	FALSE
Chr4	145697978	C	goodTag	hetDad	3.9	Ghana west	0.56	0.85	0.5542405402888673	0.04828610767668162	FALSE	TRUE	0.5542405402888673	FALSE
Chr4	147000639	G	goodTag	hetDad	3.47	Ghana west	0.53	0.85	0.6533744958423602	0.0624913106818924	FALSE	FALSE	0.6533744958423602	FALSE
Chr4	147909088	G	goodTag	hetDad	3.87	Ghana west	0.53	0.9	0.5581643725945082	0.049156521450084534	FALSE	TRUE	0.5581643725945082	FALSE
Chr4	148078339	C	goodTag	hetDad	1.89	Ghana west	0.65	0.67	0.7964871949059814	0.16920192165920178	FALSE	FALSE	0.7964871949059814	FALSE
Chr4	150041604	G	goodTag	hetDad	1.48	Ghana west	0.61	0.67	0.7964871949059814	0.22377452230235317	FALSE	FALSE	0.7964871949059814	FALSE
Chr4	150612011	C	goodTag	hetDad	1.69	Ghana west	0.53	0.75	0.7964871949059814	0.19360096917122072	FALSE	FALSE	0.7964871949059814	FALSE
Chr4	152956197	G	goodTag	hetDad	0.58	Ghana west	0.56	0.62	0.8185986623729704	0.44631232093194284	FALSE	FALSE	0.8185986623729704	FALSE
Chr5	682204	G	goodTag	hetDad	0.28	Ghana west	0.61	0.5	0.8643573180606313	0.5967012167293563	FALSE	FALSE	0.8643573180606313	FALSE
Chr5	700009	T	goodTag	hetDad	0.04	Ghana west	0.58	0.54	0.9400593387007936	0.841480581121794	FALSE	FALSE	0.9400593387007936	FALSE
Chr5	712944	C	goodTag	hetDad	0.07	Ghana west	0.61	0.67	0.93264691940434985	0.7913367801006604	FALSE	FALSE	0.93264691940434985	FALSE
Chr5	9565536	T	goodTag	hetDad	1.07	Ghana west	0.5	0.71	0.7964871949059814	0.3009454458025441	FALSE	FALSE	0.7964871949059814	FALSE
Chr5	10470706	A	goodTag	hetDad	1.41	Ghana west	0.53	0.77	0.7964871949059814	0.2350563932393388	FALSE	FALSE	0.7964871949059814	FALSE
Chr5	13066134	G	goodTag	hetDad	0.84	Ghana west	0.53	0.71	0.8185986623729704	0.35939677082051935	FALSE	FALSE	0.8185986623729704	FALSE
Chr5	13680829	A	goodTag	hetDad	1.07	Ghana west	0.5	0.75	0.7964871949059814	0.3009454458025441	FALSE	FALSE	0.7964871949059814	FALSE
Chr5	14024163	T	goodTag	hetDad	0.59	Ghana west	0.56	0.62	0.8185986623729704	0.4424191187176898	FALSE	FALSE	0.8185986623729704	FALSE
Chr5	14978559	A	goodTag	hetDad	0.4	Ghana west	0.53	0.67	0.8332428970808506	0.5270892568655381	FALSE	FALSE	0.8332428970808506	FALSE
Chr5	16068775	A	goodTag	hetDad	0.01	Ghana west	0.53	0.55	0.9491050856161277	0.920344325445942	FALSE	FALSE	0.9491050856161277	FALSE
Chr5	16717210	G	goodTag	hetDad	2.66	Ghana west	0.53	0.85	0.7964871949059814	0.10290073451336645	FALSE	FALSE	0.7964871949059814	FALSE
Chr5	16750949	A	goodTag	hetDad	0.7	Ghana west	0.61	0.77	0.8185986623729704	0.40278369424647564	FALSE	FALSE	0.8185986623729704	FALSE
Chr5	18746383	C	goodTag	hetDad	1.27	Ghana west	0.53	0.73	0.7964871949059814	0.25976667989933555	FALSE	FALSE	0.7964871949059814	FALSE
Chr5	19900859	C	goodTag	hetDad	1.35	Ghana west	0.5	0.73	0.7964871949059814	0.24527811680677292	FALSE	FALSE	0.7964871949059814	FALSE
Chr5	20894303	C	goodTag	hetDad	0.61	Ghana west	0.53	0.69	0.8185986623729704	0.43478781014221846	FALSE	FALSE	0.8185986623729704	FALSE
Chr5	21267226	T	goodTag	hetDad	1.41	Ghana west	0.5	0.75	0.7964871949059814	0.2350563932393388	FALSE	FALSE	0.7964871949059814	FALSE
Chr5	22481620	C	goodTag	hetDad	1.69	Ghana west	0.53	0.75	0.7964871949059814	0.19360096917122072	FALSE	FALSE	0.7964871949059814	FALSE
Chr5	24737074	A	goodTag	hetDad	1.41	Ghana west	0.53	0.77	0.7964871949059814	0.2350563932393388	FALSE	FALSE	0.7964871949059814	FALSE
Chr5	25529885	G	goodTag	hetDad	0.1	Ghana west	0.53	0.55	0.9167807084900886	0.7518296340458492	FALSE	FALSE	0.9167807084900886	FALSE
Chr5	25998459	G	goodTag	hetDad	0.48	Ghana west	0.61	0.55	0.8327906746013337	0.4884223166225936	FALSE	FALSE	0.8327906746013337	FALSE
Chr5	26121451	A	goodTag	hetDad	0.27	Ghana west	0.53	0.6	0.864475375224167	0.6033317722918665	FALSE	FALSE	0.864475375224167	FALSE
Chr5	27036013	C	goodTag	hetDad	1.64	Ghana west	0.5	0.75	0.7964871949059814	0.20032546813087837	FALSE	FALSE	0.7964871949059814	FALSE
Chr5	27300982	A	goodTag	hetDad	2.04	Ghana west	0.56	0.73	0.7964871949059814	0.15320964621956812	FALSE	FALSE	0.7964871949059814	FALSE
Chr5	27887037	C	goodTag	hetDad	1.41	Ghana west	0.5	0.75	0.7964871949059814	0.2350563932393388	FALSE	FALSE	0.7964871949059814	FALSE
Chr5	28102388	G	goodTag	hetDad	1.38	Ghana west	0.53	0.71	0.7964871949059814	0.2401011473337621	FALSE	FALSE	0.7964871949059814	FALSE
Chr5	30284489	C	goodTag	hetDad	0.43	Ghana west	0.53	0.62	0.8332428970808506	0.5119889482425648	FALSE	FALSE	0.8332428970808506	FALSE
Chr5	30485895	A	goodTag	hetDad	1.34	Ghana west	0.56	0.69	0.7964871949059814	0.2470339682135383	FALSE	FALSE	0.7964871949059814	FALSE
Chr5	30914275	G	goodTag	hetDad	0.61	Ghana west	0.53	0.69	0.8185986623729704	0.43478781014221846	FALSE	FALSE	0.8185986623729704	FALSE
Chr5	31243257	A	goodTag	hetDad	1.49	Ghana west	0.53	0.77	0.7964871949059814	0.22221645984415828	FALSE	FALSE	0.7964871949059814	FALSE
Chr5	33026429	A	goodTag	hetDad	0.48	Ghana west	0.56	0.69	0.8327906746013337	0.4884223166225936	FALSE	FALSE	0.8327906746013337	FALSE
Chr5	33834094	G	goodTag	hetDad	1.02	Ghana west	0.55	0.67	0.8168813704442923	0.3125190091472482	FALSE	FALSE	0.8168813704442923	FALSE
Chr5	35614222	G	goodTag	hetDad	0.57	Ghana west	0.59	0.58	0.8185986623729704	0.4502589163819717	FALSE	FALSE	0.8185986623729704	FALSE
Chr5	36196863	T	goodTag	hetDad	0.81	Ghana west	0.59	0.62	0.8185986623729704	0.36812025069351906	FALSE	FALSE	0.8185986623729704	FALSE
Chr5	36249631	G	goodTag	hetDad	0.33	Ghana west	0.56	0.56	0.8509059786412889	0.5656590880740386	FALSE	FALSE	0.8509059786412889	FALSE
Chr5	36599106	G	goodTag	hetDad	1.38	Ghana west	0.53	0.71	0.7964871949059814	0.2401011473337621	FALSE	FALSE	0.7964871949059814	FALSE
Chr5	36648675	C	goodTag	hetDad	0.41	Ghana west	0.56	0.69	0.8332428970808506	0.5219695053554594	FALSE	FALSE	0.8332428970808506	FALSE
Chr5	37492026	G	goodTag	hetDad	3.1	Ghana west	0.5	0.85	0.7381844876661529	0.07829229414641015	FALSE	FALSE	0.7381844876661529	FALSE
Chr5	39028558	T	goodTag	hetDad	0.32	Ghana west	0.56	0.67	0.8549825397602239	0.5716076449533315	FALSE	FALSE	0.8549825397602239	FALSE
Chr5	39502075	C	goodTag	hetDad	1.16	Ghana west	0.56	0.67	0.7964871949059814	0.2814655404324198	FALSE	FALSE	0.7964871949059814	FALSE
Chr5	40032325	G	goodTag	hetDad	0.39	Ghana west	0.56	0.69	0.8339883801794497	0.532299401743323	FALSE	FALSE	0.8339883801794497	FALSE
Chr5	40674516	C	goodTag	hetDad	0.43	Ghana west	0.53	0.62	0.8332428970808506	0.5119889482425648	FALSE	FALSE	0.8332428970808506	FALSE
Chr5	42277457	C	goodTag	hetDad	1.36	Ghana west	0.6	0.67	0.7964871949059814	0.24353748158974076	FALSE	FALSE	0.7964871949059814	FALSE
Chr5	43579285	C	goodTag	hetDad	0.35	Ghana west	0.63	0.6	0.849264826347365	0.5541131300694455	FALSE	FALSE	0.849264826347365	FALSE
Chr5	44893646	T	goodTag	hetDad	0.18	Ghana west	0.53	0.62	0.8906660075517103	0.6713732405408726	FALSE	FALSE	0.8906660075517103	FALSE
Chr5	45295053	G	goodTag	hetDad	1	Ghana west	0.73	0.53	0.8185986623729704	0.31731050786291404	FALSE	FALSE	0.8185986623729704	FALSE
Chr5	45389558	C	goodTag	hetDad	0.65	Ghana west	0.53	0.64	0.8185986623729704	0.42011267955064013	FALSE	FALSE	0.8185986623729704	FALSE
Chr5	46387715	A	goodTag	hetDad	0.34	Ghana west	0.56	0.57	0.8509059786412889	0.5598292219170771	FALSE	FALSE	0.8509059786412889	FALSE
Chr5	46474337	G	goodTag	hetDad	1.68	Ghana west	0.56	0.71	0.7964871949059814	0.19492445251365742	FALSE	FALSE	0.7964871949059814	FALSE
Chr5	48245279	A	goodTag	hetDad	0.39	Ghana west	0.56	0.69	0.8339883801794497	0.532299401743323	FALSE	FALSE	0.8339883801794497	FALSE
Chr5	48917559	A	goodTag	hetDad	0.78	Ghana west	0.53	0.67	0.8185986623729704	0.3771411397870088	FALSE	FALSE	0.8185986623729704	FALSE
Chr5	49707347	G	goodTag	hetDad	0.73	Ghana west	0.61	0.57	0.8185986623729704	0.39288318849133075	FALSE	FALSE	0.8185986623729704	FALSE
Chr5	49891755	T	goodTag	hetDad	1.07	Ghana west	0.65	0.58	0.7964871949059814	0.3009454458025441	FALSE	FALSE	0.7964871949059814	FALSE
Chr5	50267795	T	goodTag	hetDad	1.07	Ghana west	0.65	0.58	0.7964871949059814	0.3009454458025441	FALSE	FALSE	0.7964871949059814	FALSE
Chr5	52079163	G	goodTag	hetDad	0.42	Ghana west	0.67	0.53	0.8332428970808506	0.5169370442644898	FALSE	FALSE	0.8332428970808506	FALSE
Chr5	54101022	G	goodTag	hetDad	1.41	Ghana west	0.5	0.73	0.7964871949059814	0.2350563932393388	FALSE	FALSE	0.7964871949059814	FALSE
Chr5	55022213	T	goodTag	hetDad	1.75	Ghana west	0.5	0.77	0.7964871949059814	0.18587673236587587	FALSE	FALSE	0.7964871949059814	FALSE
Chr5	55936230	C	goodTag	hetDad	2.77	Ghana west	0.59	0.77	0.7964871949059814	0.09604616128695165	FALSE	FALSE	0.7964871949059814	FALSE
Chr5	56291237	G	goodTag	hetDad	2.48	Ghana west	0.53	0.79	0.7964871949059814	0.11530225282016304	FALSE	FALSE	0.7964871949059814	FALSE
Chr5	57684044	G	goodTag	hetDad	1.07	Ghana west	0.5	0.75	0.7964871949059814	0.3009454458025441	FALSE	FALSE	0.7964871949059814	FALSE
Chr5	59607489	T	goodTag	hetDad	1.98	Ghana west	0.56	0.75	0.7964871949059814	0.15939040677403415	FALSE	FALSE	0.7964871949059814	FALSE
Chr5	60507407	G	goodTag	hetDad	2.07	Ghana west	0.53	0.75	0.7964871949059814	0.15022152126946442	FALSE	FALSE	0.7964871949059814	FALSE
Chr5	65579642	C	goodTag	hetDad	1.52	Ghana west	0.65	0.6	0.7964871949059814	0.21761949324671492	FALSE	FALSE	0.7964871949059814	FALSE
Chr5	66138716	C	goodTag	hetDad	1.37	Ghana west	0.71	0.54	0.7964871949059814	0.24181188370444728	FALSE	FALSE	0.7964871949059814	FALSE
Chr5	70327679	A	goodTag	hetDad	1.06	Ghana west	0.61	0.62	0.798491858629813	0.3032151849531771	FALSE	FALSE	0.798491858629813	FALSE
Chr5	71751598	A	goodTag	hetDad	0.16	Ghana west	0.59	0.67	0.8929439039496876	0.6891565167793516	FALSE	FALSE	0.8929439039496876	FALSE
Chr5	72691879	A	goodTag	hetDad	0.68	Ghana west	0.5	0.67	0.8185986623729704	0.4095867241207256	FALSE	FALSE	0.8185986623729704	FALSE
Chr5	74324265	A	goodTag	hetDad	0.66	Ghana west	0.53	0.64	0.8185986623729704	0.416559943276791	FALSE	FALSE	0.8185986623729704	FALSE
Chr5	76186660	A	goodTag	hetDad	0.58	Ghana west	0.56	0.62	0.8185986623729704	0.44631232093194284	FALSE	FALSE	0.8185986623729704	FALSE
Chr5	76426159	T	goodTag	hetDad	0.18	Ghana west	0.55	0.55	0.8906660075517103	0.6713732405408726	FALSE	FALSE	0.8906660075517103	FALSE
Chr5	78080123	G	goodTag	hetDad	1.16	Ghana west	0.53	0.73	0.7964871949059814	0.2814655404324198	FALSE	FALSE	0.7964871949059814	FALSE
Chr5	78906820	A	goodTag	hetDad	1.48	Ghana west	0.61	0.67	0.7964871949059814	0.22377452230235317	FALSE	FALSE	0.7964871949059814	FALSE
Chr5	79306466	A	goodTag	hetDad	0.91	Ghana west	0.56	0.67	0.8185986623729704	0.3401144187180106	FALSE	FALSE	0.8185986623729704	FALSE
Chr5	79681143	G	goodTag	hetDad	2.4	Ghana west	0.61	0.75	0.7964871949059814	0.12133525035848303	FALSE	FALSE	0.7964871949059814	FALSE
Chr5	82885339	G	goodTag	hetDad	0.48	Ghana west	0.61	0.54	0.8327906746013337	0.4884223166225936	FALSE	FALSE	0.8327906746013337	FALSE
Chr5	85016000	C	goodTag	hetDad	0.23	Ghana west	0.53	0.58	0.8740356001128432	0.6315238284906244	FALSE	FALSE	0.8740356001128432	FALSE
Chr5	86746679	T	goodTag	hetDad	1.48	Ghana west	0.59	0.69	0.7964871949059814	0.22377452230235317	FALSE	FALSE	0.7964871949059814	FALSE
Chr5	90438691	C	goodTag	hetDad	0.33	Ghana west	0.59	0.53	0.8509059786412889	0.5656590880740386	FALSE	FALSE	0.8509059786412889	FALSE
Chr5	90446183	A	goodTag	hetDad	1.07	Ghana west	0.5	0.73	0.7964871949059814	0.3009454458025441	FALSE	FALSE	0.7964871949059814	FALSE
Chr5	90767773	A	goodTag	hetDad	1.04	Ghana west	0.58	0.64	0.8065991919000937	0.30782147190884257	FALSE	FALSE	0.8065991919000937	FALSE
Chr5	94044569	G	goodTag	hetDad	1.07	Ghana west	0.62	0.6	0.7964871949059814	0.3009454458025441	FALSE	FALSE	0.7964871949059814	FALSE
Chr5	94858219	G	goodTag	hetDad	0.19	Ghana west	0.56	0.64	0.8872496173599603	0.6629166175161068	FALSE	FALSE	0.8872496173599603	FALSE
Chr5	96979271	A	goodTag	hetDad	0.46	Ghana west	0.53	0.67	0.8327906746013337	0.4976239731756076	FALSE	FALSE	0.8327906746013337	FALSE
Chr5	97893622	A	goodTag	hetDad	0.84	Ghana west	0.5	0.69	0.8185986623729704	0.35939677082051935	FALSE	FALSE	0.8185986623729704	FALSE
Chr5	98078856	C	goodTag	hetDad	1.11	Ghana west	0.53	0.75	0.7964871949059814	0.292081948534755	FALSE	FALSE	0.7964871949059814	FALSE
Chr5	100818439	G	goodTag	hetDad	0.02	Ghana west	0.59	0.62	0.9400593387007936	0.8875370839817152	FALSE	FALSE	0.9400593387007936	FALSE
Chr5	102248406	G	goodTag	hetDad	0.4	Ghana west	0.53	0.62	0.8332428970808506	0.5270892568655381	FALSE	FALSE	0.8332428970808506	FALSE
Chr5	105170205	G	goodTag	hetDad	0.66	Ghana west	0.56	0.64	0.8185986623729704	0.416559943276791	FALSE	FALSE	0.8185986623729704	FALSE
Chr5	107740463	A	goodTag	hetDad	0.01	Ghana west	0.65	0.67	0.9491050856161277	0.920344325445942	FALSE	FALSE	0.9491050856161277	FALSE
Chr5	108133759	C	goodTag	hetDad	1.33	Ghana west	0.62	0.62	0.7964871949059814	0.24880521778400444	FALSE	FALSE	0.7964871949059814	FALSE
Chr5	108176068	G	goodTag	hetDad	2.14	Ghana west	0.61	0.71	0.7964871949059814	0.14350189138893588	FALSE	FALSE	0.7964871949059814	FALSE
Chr5	109541245	C	goodTag	hetDad	2.62	Ghana west	0.65	0.71	0.7964871949059814	0.1055244407950533	FALSE	FALSE	0.7964871949059814	FALSE
Chr5	110684117	C	goodTag	hetDad	0.3	Ghana west	0.58	0.55	0.8575519281411762	0.5838824207703652	FALSE	FALSE	0.8575519281411762	FALSE
Chr5	111067492	G	goodTag	hetDad	1.07	Ghana west	0.5	0.71	0.7964871949059814	0.3009454458025441	FALSE	FALSE	0.7964871949059814	FALSE
Chr5	111359869	C	goodTag	hetDad	1.41	Ghana west	0.5	0.73	0.7964871949059814	0.2350563932393388	FALSE	FALSE	0.7964871949059814	FALSE
Chr5	112654684	C	goodTag	hetDad	2.17	Ghana west	0.5	0.79	0.7964871949059814	0.1407262339926143	FALSE	FALSE	0.7964871949059814	FALSE
Chr5	112976897	G	goodTag	hetDad	1.12	Ghana west	0.5	0.71	0.7964871949059814	0.28991845394256976	FALSE	FALSE	0.7964871949059814	FALSE
Chr5	113132728	G	goodTag	hetDad	1.46	Ghana west	0.58	0.69	0.7964871949059814	0.2269301207501111	FALSE	FALSE	0.7964871949059814	FALSE
Chr5	115105090	A	goodTag	hetDad	1.73	Ghana west	0.53	0.73	0.7964871949059814	0.18841089755395268	FALSE	FALSE	0.7964871949059814	FALSE
Chr5	115703196	G	goodTag	hetDad	1.73	Ghana west	0.53	0.79	0.7964871949059814	0.18841089755395268	FALSE	FALSE	0.7964871949059814	FALSE
Chr5	116229992	C	goodTag	hetDad	2.48	Ghana west	0.5	0.8	0.7964871949059814	0.11530225282016304	FALSE	FALSE	0.7964871949059814	FALSE
Chr5	116281351	C	goodTag	hetDad	0.87	Ghana west	0.59	0.77	0.8185986623729704	0.3509553086398456	FALSE	FALSE	0.8185986623729704	FALSE
Chr5	117115788	C	goodTag	hetDad	0.9	Ghana west	0.53	0.71	0.8185986623729704	0.34278171114791145	FALSE	FALSE	0.8185986623729704	FALSE
Chr5	118745147	G	goodTag	hetDad	0.03	Ghana west	0.5	0.54	0.9400593387007936	0.8624902301359216	FALSE	FALSE	0.9400593387007936	FALSE
Chr5	120324612	T	goodTag	hetDad	0.57	Ghana west	0.56	0.71	0.8185986623729704	0.4502589163819717	FALSE	FALSE	0.8185986623729704	FALSE
Chr5	120342456	C	goodTag	hetDad	1.77	Ghana west	0.59	0.71	0.7964871949059814	0.18338207903801707	FALSE	FALSE	0.7964871949059814	FALSE
Chr5	121606429	A	goodTag	hetDad	1.67	Ghana west	0.58	0.73	0.7964871949059814	0.19625853446238695	FALSE	FALSE	0.7964871949059814	FALSE
Chr5	121905824	G	goodTag	hetDad	1.46	Ghana west	0.5	0.73	0.7964871949059814	0.2269301207501111	FALSE	FALSE	0.7964871949059814	FALSE
Chr5	121930718	C	goodTag	hetDad	0.68	Ghana west	0.5	0.67	0.8185986623729704	0.4095867241207256	FALSE	FALSE	0.8185986623729704	FALSE
Chr5	122986788	G	goodTag	hetDad	1.35	Ghana west	0.61	0.64	0.7964871949059814	0.24527811680677292	FALSE	FALSE	0.7964871949059814	FALSE
Chr5	125108595	T	goodTag	hetDad	0.8	Ghana west	0.6	0.6	0.8185986623729704	0.37109336952269767	FALSE	FALSE	0.8185986623729704	FALSE
Chr5	125360796	G	goodTag	hetDad	1.3	Ghana west	0.58	0.67	0.7964871949059814	0.25421322360396437	FALSE	FALSE	0.7964871949059814	FALSE
Chr5	127427151	G	goodTag	hetDad	0.45	Ghana west	0.5	0.64	0.8332428970808506	0.502334954360502	FALSE	FALSE	0.8332428970808506	FALSE
Chr5	127438115	T	goodTag	hetDad	1.65	Ghana west	0.63	0.64	0.7964871949059814	0.19895893109240226	FALSE	FALSE	0.7964871949059814	FALSE
Chr5	128069584	C	goodTag	hetDad	0.76	Ghana west	0.61	0.58	0.8185986623729704	0.3833285226481784	FALSE	FALSE	0.8185986623729704	FALSE
Chr5	130878783	A	goodTag	hetDad	1.97	Ghana west	0.55	0.75	0.7964871949059814	0.1604478619648485	FALSE	FALSE	0.7964871949059814	FALSE
Chr5	130937464	G	goodTag	hetDad	0.58	Ghana west	0.56	0.62	0.8185986623729704	0.44631232093194284	FALSE	FALSE	0.8185986623729704	FALSE
Chr5	133168899	G	goodTag	hetDad	1.41	Ghana west	0.5	0.75	0.7964871949059814	0.2350563932393388	FALSE	FALSE	0.7964871949059814	FALSE
Chr5	133483302	C	goodTag	hetDad	0.68	Ghana west	0.53	0.67	0.8185986623729704	0.4095867241207256	FALSE	FALSE	0.8185986623729704	FALSE
Chr5	133737854	C	goodTag	hetDad	0.55	Ghana west	0.62	0.54	0.8217037096851137	0.45831769413307955	FALSE	FALSE	0.8217037096851137	FALSE
Chr5	133766144	C	goodTag	hetDad	1.34	Ghana west	0.56	0.69	0.7964871949059814	0.2470339682135383	FALSE	FALSE	0.7964871949059814	FALSE
Chr5	136272244	C	goodTag	hetDad	0.62	Ghana west	0.56	0.62	0.8185986623729704	0.43104728596061026	FALSE	FALSE	0.8185986623729704	FALSE
Chr5	137508911	G	goodTag	hetDad	1.62	Ghana west	0.53	0.79	0.7964871949059814	0.20309178757716795	FALSE	FALSE	0.7964871949059814	FALSE
Chr5	140838599	G	goodTag	hetDad	0.99	Ghana west	0.56	0.75	0.8185986623729704	0.3197423744922734	FALSE	FALSE	0.8185986623729704	FALSE
Chr5	141769306	T	goodTag	hetDad	2.83	Ghana west	0.56	0.79	0.7943039644067322	0.09251835949055687	FALSE	FALSE	0.7943039644067322	FALSE
Chr5	145968883	T	goodTag	hetDad	0.16	Ghana west	0.62	0.54	0.8929439039496876	0.6891565167793516	FALSE	FALSE	0.8929439039496876	FALSE
Chr5	147985983	C	goodTag	hetDad	0.02	Ghana west	0.56	0.58	0.9400593387007936	0.8875370839817152	FALSE	FALSE	0.9400593387007936	FALSE
Chr5	149582043	G	goodTag	hetDad	0.13	Ghana west	0.5	0.58	0.8978274947802578	0.7184320389103389	FALSE	FALSE	0.8978274947802578	FALSE
Chr5	151225347	G	goodTag	hetDad	1.41	Ghana west	0.5	0.75	0.7964871949059814	0.2350563932393388	FALSE	FALSE	0.7964871949059814	FALSE
Chr5	152327382	T	goodTag	hetDad	1.07	Ghana west	0.56	0.77	0.7964871949059814	0.3009454458025441	FALSE	FALSE	0.7964871949059814	FALSE
Chr5	153485391	T	goodTag	hetDad	0.87	Ghana west	0.5	0.69	0.8185986623729704	0.3509553086398456	FALSE	FALSE	0.8185986623729704	FALSE
Chr5	153690065	G	goodTag	hetDad	2.08	Ghana west	0.53	0.77	0.7964871949059814	0.14924017631488895	FALSE	FALSE	0.7964871949059814	FALSE
Chr5	154355150	G	goodTag	hetDad	0.48	Ghana west	0.61	0.54	0.8327906746013337	0.4884223166225936	FALSE	FALSE	0.8327906746013337	FALSE
Chr5	159674887	T	goodTag	hetDad	1.32	Ghana west	0.53	0.73	0.7964871949059814	0.25059205068568424	FALSE	FALSE	0.7964871949059814	FALSE
Chr5	159692379	C	goodTag	hetDad	0.86	Ghana west	0.56	0.64	0.8185986623729704	0.35373869157926585	FALSE	FALSE	0.8185986623729704	FALSE
Chr5	160821901	C	goodTag	hetDad	1.35	Ghana west	0.61	0.64	0.7964871949059814	0.24527811680677292	FALSE	FALSE	0.7964871949059814	FALSE
Chr5	161240221	A	goodTag	hetDad	0.35	Ghana west	0.63	0.6	0.849264826347365	0.5541131300694455	FALSE	FALSE	0.849264826347365	FALSE
Chr5	162614835	G	goodTag	hetDad	0.72	Ghana west	0.68	0.6	0.8185986623729704	0.3961439091520741	FALSE	FALSE	0.8185986623729704	FALSE
Chr5	162643176	T	goodTag	hetDad	1.33	Ghana west	0.67	0.58	0.7964871949059814	0.24880521778400444	FALSE	FALSE	0.7964871949059814	FALSE
Chr5	162680263	G	goodTag	hetDad	1.07	Ghana west	0.53	0.69	0.7964871949059814	0.3009454458025441	FALSE	FALSE	0.7964871949059814	FALSE
Chr5	163139804	T	goodTag	hetDad	1.59	Ghana west	0.68	0.58	0.7964871949059814	0.20732613381924758	FALSE	FALSE	0.7964871949059814	FALSE
Chr5	163342310	A	goodTag	hetDad	2.4	Ghana west	0.71	0.62	0.7964871949059814	0.12133525035848303	FALSE	FALSE	0.7964871949059814	FALSE
Chr5	163594928	A	goodTag	hetDad	0.96	Ghana west	0.67	0.54	0.8185986623729704	0.32718687779030564	FALSE	FALSE	0.8185986623729704	FALSE
Chr6	723485	A	goodTag	hetDad	0.02	Ghana west	0.6	0.57	0.9400593387007936	0.8875370839817152	FALSE	FALSE	0.9400593387007936	FALSE
Chr6	2208259	C	goodTag	hetDad	0.09	Ghana west	0.53	0.54	0.9191014536867107	0.7641771556220948	FALSE	FALSE	0.9191014536867107	FALSE
Chr6	5864862	C	goodTag	hetDad	0	Ghana west	0.56	0.55	1	1	FALSE	FALSE	1	FALSE
Chr6	11291191	G	goodTag	hetDad	1.08	Ghana west	0.62	0.62	0.7964871949059814	0.29869755599497017	FALSE	FALSE	0.7964871949059814	FALSE
Chr6	16598555	C	goodTag	hetDad	0.01	Ghana west	0.67	0.64	0.9491050856161277	0.920344325445942	FALSE	FALSE	0.9491050856161277	FALSE
Chr6	20113222	C	goodTag	hetDad	0.42	Ghana west	0.61	0.55	0.8332428970808506	0.5169370442644898	FALSE	FALSE	0.8332428970808506	FALSE
Chr6	23507008	G	goodTag	hetDad	0.24	Ghana west	0.53	0.58	0.8740356001128432	0.624206114766406	FALSE	FALSE	0.8740356001128432	FALSE
Chr6	24589104	C	goodTag	hetDad	0.08	Ghana west	0.58	0.64	0.9285362735223244	0.7772974107895215	FALSE	FALSE	0.9285362735223244	FALSE
Chr6	24972774	G	goodTag	hetDad	0.04	Ghana west	0.56	0.6	0.9400593387007936	0.841480581121794	FALSE	FALSE	0.9400593387007936	FALSE
Chr6	27238673	G	goodTag	hetDad	0	Ghana west	0.65	0.64	1	1	FALSE	FALSE	1	FALSE
Chr6	27736675	G	goodTag	hetDad	0	Ghana west	0.56	0.55	1	1	FALSE	FALSE	1	FALSE
Chr6	28254123	A	goodTag	hetDad	0.06	Ghana west	0.68	0.64	0.9348624732993974	0.8064959405073401	FALSE	FALSE	0.9348624732993974	FALSE
Chr6	30398447	T	goodTag	hetDad	0.5	Ghana west	0.65	0.5	0.8327906746013337	0.4795001221869535	FALSE	FALSE	0.8327906746013337	FALSE
Chr6	31499399	G	goodTag	hetDad	0.01	Ghana west	0.63	0.62	0.9491050856161277	0.920344325445942	FALSE	FALSE	0.9491050856161277	FALSE
Chr6	31528233	T	goodTag	hetDad	0.77	Ghana west	0.67	0.54	0.8185986623729704	0.3802170523247185	FALSE	FALSE	0.8185986623729704	FALSE
Chr6	32570614	C	goodTag	hetDad	0.23	Ghana west	0.67	0.57	0.8740356001128432	0.6315238284906244	FALSE	FALSE	0.8740356001128432	FALSE
Chr6	33927542	T	goodTag	hetDad	0.22	Ghana west	0.71	0.62	0.8798254938725912	0.6390399183714749	FALSE	FALSE	0.8798254938725912	FALSE
Chr6	35498660	C	goodTag	hetDad	0.1	Ghana west	0.65	0.57	0.9167807084900886	0.7518296340458492	FALSE	FALSE	0.9167807084900886	FALSE
Chr6	36985758	T	goodTag	hetDad	0.78	Ghana west	0.53	0.67	0.8185986623729704	0.3771411397870088	FALSE	FALSE	0.8185986623729704	FALSE
Chr6	39389514	G	goodTag	hetDad	0.02	Ghana west	0.53	0.5	0.9400593387007936	0.8875370839817152	FALSE	FALSE	0.9400593387007936	FALSE
Chr6	39719644	A	goodTag	hetDad	0.4	Ghana west	0.53	0.67	0.8332428970808506	0.5270892568655381	FALSE	FALSE	0.8332428970808506	FALSE
Chr6	41856033	T	goodTag	hetDad	0.14	Ghana west	0.59	0.67	0.8978274947802578	0.7082810122906027	FALSE	FALSE	0.8978274947802578	FALSE
Chr6	43021280	G	goodTag	hetDad	0.32	Ghana west	0.72	0.62	0.8549825397602239	0.5716076449533315	FALSE	FALSE	0.8549825397602239	FALSE
Chr6	43038227	G	goodTag	hetDad	0.74	Ghana west	0.58	0.75	0.8185986623729704	0.3896608781146148	FALSE	FALSE	0.8185986623729704	FALSE
Chr6	43338694	A	goodTag	hetDad	0	Ghana west	0.56	0.57	1	1	FALSE	FALSE	1	FALSE
Chr6	45102300	T	goodTag	hetDad	0.05	Ghana west	0.65	0.69	0.9400593387007936	0.8230632737581215	FALSE	FALSE	0.9400593387007936	FALSE
Chr6	45845364	C	goodTag	hetDad	0.16	Ghana west	0.63	0.54	0.8929439039496876	0.6891565167793516	FALSE	FALSE	0.8929439039496876	FALSE
Chr6	46923215	T	goodTag	hetDad	0.06	Ghana west	0.59	0.53	0.9348624732993974	0.8064959405073401	FALSE	FALSE	0.9348624732993974	FALSE
Chr6	48424267	T	goodTag	hetDad	0.01	Ghana west	0.71	0.69	0.9491050856161277	0.920344325445942	FALSE	FALSE	0.9491050856161277	FALSE
Chr6	51123663	T	goodTag	hetDad	0.01	Ghana west	0.61	0.58	0.9491050856161277	0.920344325445942	FALSE	FALSE	0.9491050856161277	FALSE
Chr6	51180635	C	goodTag	hetDad	0.03	Ghana west	0.53	0.57	0.9400593387007936	0.8624902301359216	FALSE	FALSE	0.9400593387007936	FALSE
Chr6	51483372	T	goodTag	hetDad	0.1	Ghana west	0.63	0.69	0.9167807084900886	0.7518296340458492	FALSE	FALSE	0.9167807084900886	FALSE
Chr6	52359625	C	goodTag	hetDad	0.05	Ghana west	0.6	0.64	0.9400593387007936	0.8230632737581215	FALSE	FALSE	0.9400593387007936	FALSE
Chr6	52773008	G	goodTag	hetDad	0.14	Ghana west	0.56	0.64	0.8978274947802578	0.7082810122906027	FALSE	FALSE	0.8978274947802578	FALSE
Chr6	53130346	C	goodTag	hetDad	0.07	Ghana west	0.67	0.62	0.93264691940434985	0.7913367801006604	FALSE	FALSE	0.93264691940434985	FALSE
Chr6	53597550	T	goodTag	hetDad	0.12	Ghana west	0.61	0.54	0.9025327326529626	0.729034489538804	FALSE	FALSE	0.9025327326529626	FALSE
Chr6	54632449	A	goodTag	hetDad	0.13	Ghana west	0.58	0.5	0.8978274947802578	0.7184320389103389	FALSE	FALSE	0.8978274947802578	FALSE
Chr6	54874101	G	goodTag	hetDad	0.03	Ghana west	0.58	0.54	0.9400593387007936	0.8624902301359216	FALSE	FALSE	0.9400593387007936	FALSE
Chr6	56301222	G	goodTag	hetDad	0	Ghana west	0.5	0.5	1	1	FALSE	FALSE	1	FALSE
Chr6	60730308	C	goodTag	hetDad	0	Ghana west	0.63	0.64	1	1	FALSE	FALSE	1	FALSE
Chr6	61306174	A	goodTag	hetDad	0.04	Ghana west	0.6	0.64	0.9400593387007936	0.841480581121794	FALSE	FALSE	0.9400593387007936	FALSE
Chr6	61521101	T	goodTag	hetDad	0.59	Ghana west	0.56	0.62	0.8185986623729704	0.4424191187176898	FALSE	FALSE	0.8185986623729704	FALSE
Chr6	63726129	G	goodTag	hetDad	0.09	Ghana west	0.53	0.54	0.9191014536867107	0.7641771556220948	FALSE	FALSE	0.9191014536867107	FALSE
Chr6	64366233	T	goodTag	hetDad	0.59	Ghana west	0.56	0.62	0.8185986623729704	0.4424191187176898	FALSE	FALSE	0.8185986623729704	FALSE
Chr6	65307443	T	goodTag	hetDad	0.16	Ghana west	0.53	0.62	0.8929439039496876	0.6891565167793516	FALSE	FALSE	0.8929439039496876	FALSE
Chr6	65386697	C	goodTag	hetDad	0.38	Ghana west	0.63	0.75	0.8395497908554246	0.5376032363488861	FALSE	FALSE	0.8395497908554246	FALSE
Chr6	66065956	G	goodTag	hetDad	0.03	Ghana west	0.61	0.57	0.9400593387007936	0.8624902301359216	FALSE	FALSE	0.9400593387007936	FALSE
Chr6	68446148	T	goodTag	hetDad	0	Ghana west	0.61	0.6	1	1	FALSE	FALSE	1	FALSE
Chr6	68470373	G	goodTag	hetDad	0.03	Ghana west	0.53	0.56	0.9400593387007936	0.8624902301359216	FALSE	FALSE	0.9400593387007936	FALSE
Chr6	69562787	C	goodTag	hetDad	0.23	Ghana west	0.6	0.69	0.8740356001128432	0.6315238284906244	FALSE	FALSE	0.8740356001128432	FALSE
Chr6	70924222	C	goodTag	hetDad	0.37	Ghana west	0.56	0.58	0.8395497908554246	0.543004268138499	FALSE	FALSE	0.8395497908554246	FALSE
Chr6	72111301	G	goodTag	hetDad	0.01	Ghana west	0.56	0.53	0.9491050856161277	0.920344325445942	FALSE	FALSE	0.9491050856161277	FALSE
Chr6	77633602	C	goodTag	hetDad	0.01	Ghana west	0.58	0.6	0.9491050856161277	0.920344325445942	FALSE	FALSE	0.9491050856161277	FALSE
Chr6	79757139	A	goodTag	hetDad	0.01	Ghana west	0.59	0.62	0.9491050856161277	0.920344325445942	FALSE	FALSE	0.9491050856161277	FALSE
Chr6	79921652	A	goodTag	hetDad	0	Ghana west	0.56	0.57	1	1	FALSE	FALSE	1	FALSE
Chr6	82524527	C	goodTag	hetDad	0.48	Ghana west	0.53	0.7	0.8327906746013337	0.4884223166225936	FALSE	FALSE	0.8327906746013337	FALSE
Chr6	82947102	A	goodTag	hetDad	0.02	Ghana west	0.53	0.5	0.9400593387007936	0.8875370839817152	FALSE	FALSE	0.9400593387007936	FALSE
Chr6	83381600	C	goodTag	hetDad	0.04	Ghana west	0.59	0.54	0.9400593387007936	0.841480581121794	FALSE	FALSE	0.9400593387007936	FALSE
Chr6	84040406	T	goodTag	hetDad	0.42	Ghana west	0.63	0.5	0.8332428970808506	0.5169370442644898	FALSE	FALSE	0.8332428970808506	FALSE
Chr6	84180015	G	goodTag	hetDad	0.12	Ghana west	0.61	0.54	0.9025327326529626	0.729034489538804	FALSE	FALSE	0.9025327326529626	FALSE
Chr6	84388148	G	goodTag	hetDad	0.12	Ghana west	0.67	0.6	0.9025327326529626	0.729034489538804	FALSE	FALSE	0.9025327326529626	FALSE
Chr6	84742650	G	goodTag	hetDad	0.3	Ghana west	0.59	0.53	0.8575519281411762	0.5838824207703652	FALSE	FALSE	0.8575519281411762	FALSE
Chr6	87747490	C	goodTag	hetDad	0.6	Ghana west	0.56	0.62	0.8185986623729704	0.43857802608099994	FALSE	FALSE	0.8185986623729704	FALSE
Chr6	87994349	C	goodTag	hetDad	0.27	Ghana west	0.58	0.53	0.864475375224167	0.6033317722918665	FALSE	FALSE	0.864475375224167	FALSE
Chr6	90576518	G	goodTag	hetDad	0.04	Ghana west	0.5	0.55	0.9400593387007936	0.841480581121794	FALSE	FALSE	0.9400593387007936	FALSE
Chr6	90862897	A	goodTag	hetDad	0.02	Ghana west	0.53	0.5	0.9400593387007936	0.8875370839817152	FALSE	FALSE	0.9400593387007936	FALSE
Chr6	91814859	G	goodTag	hetDad	0.02	Ghana west	0.59	0.62	0.9400593387007936	0.8875370839817152	FALSE	FALSE	0.9400593387007936	FALSE
Chr6	94098218	T	goodTag	hetDad	0	Ghana west	0.56	0.57	1	1	FALSE	FALSE	1	FALSE
Chr6	95742551	C	goodTag	hetDad	0.02	Ghana west	0.53	0.5	0.9400593387007936	0.8875370839817152	FALSE	FALSE	0.9400593387007936	FALSE
Chr6	97970705	G	goodTag	hetDad	0.34	Ghana west	0.69	0.57	0.8509059786412889	0.5598292219170771	FALSE	FALSE	0.8509059786412889	FALSE
Chr6	98516046	C	goodTag	hetDad	0.19	Ghana west	0.56	0.54	0.8872496173599603	0.6629166175161068	FALSE	FALSE	0.8872496173599603	FALSE
Chr6	98842897	G	goodTag	hetDad	0.16	Ghana west	0.63	0.55	0.8929439039496876	0.6891565167793516	FALSE	FALSE	0.8929439039496876	FALSE
Chr6	101490294	T	goodTag	hetDad	0.04	Ghana west	0.53	0.57	0.9400593387007936	0.841480581121794	FALSE	FALSE	0.9400593387007936	FALSE
Chr6	101740444	A	goodTag	hetDad	0.08	Ghana west	0.53	0.53	0.9285362735223244	0.7772974107895215	FALSE	FALSE	0.9285362735223244	FALSE
Chr6	102272254	T	goodTag	hetDad	0	Ghana west	0.6	0.6	1	1	FALSE	FALSE	1	FALSE
Chr6	103614389	C	goodTag	hetDad	0	Ghana west	0.58	0.58	1	1	FALSE	FALSE	1	FALSE
Chr6	103634672	A	goodTag	hetDad	0.01	Ghana west	0.6	0.58	0.9491050856161277	0.920344325445942	FALSE	FALSE	0.9491050856161277	FALSE
Chr6	103772904	T	goodTag	hetDad	0.14	Ghana west	0.56	0.64	0.8978274947802578	0.7082810122906027	FALSE	FALSE	0.8978274947802578	FALSE
Chr6	106018701	C	goodTag	hetDad	0.1	Ghana west	0.5	0.57	0.9167807084900886	0.7518296340458492	FALSE	FALSE	0.9167807084900886	FALSE
Chr6	106045663	C	goodTag	hetDad	0.34	Ghana west	0.56	0.57	0.8509059786412889	0.5598292219170771	FALSE	FALSE	0.8509059786412889	FALSE
Chr6	108916316	G	goodTag	hetDad	0.04	Ghana west	0.58	0.53	0.9400593387007936	0.841480581121794	FALSE	FALSE	0.9400593387007936	FALSE
Chr6	109722586	T	goodTag	hetDad	0	Ghana west	0.63	0.64	1	1	FALSE	FALSE	1	FALSE
Chr6	109765629	A	goodTag	hetDad	0.02	Ghana west	0.6	0.57	0.9400593387007936	0.8875370839817152	FALSE	FALSE	0.9400593387007936	FALSE
Chr6	110328093	C	goodTag	hetDad	0.02	Ghana west	0.56	0.53	0.9400593387007936	0.8875370839817152	FALSE	FALSE	0.9400593387007936	FALSE
Chr6	111437230	A	goodTag	hetDad	0.19	Ghana west	0.72	0.64	0.8872496173599603	0.6629166175161068	FALSE	FALSE	0.8872496173599603	FALSE
Chr6	111451362	G	goodTag	hetDad	0.07	Ghana west	0.61	0.67	0.93264691940434985	0.7913367801006604	FALSE	FALSE	0.93264691940434985	FALSE
Chr6	111464467	C	goodTag	hetDad	0.2	Ghana west	0.69	0.6	0.8872496173599603	0.654720846018577	FALSE	FALSE	0.8872496173599603	FALSE
Chr6	111615678	C	goodTag	hetDad	0.09	Ghana west	0.53	0.54	0.9191014536867107	0.7641771556220948	FALSE	FALSE	0.9191014536867107	FALSE
Chr6	114423900	G	goodTag	hetDad	0.01	Ghana west	0.59	0.57	0.9491050856161277	0.920344325445942	FALSE	FALSE	0.9491050856161277	FALSE
Chr6	115855295	G	goodTag	hetDad	1.12	Ghana west	0.75	0.54	0.7964871949059814	0.28991845394256976	FALSE	FALSE	0.7964871949059814	FALSE
Chr6	117054221	A	goodTag	hetDad	0	Ghana west	0.63	0.64	1	1	FALSE	FALSE	1	FALSE
Chr6	117482631	A	goodTag	hetDad	0.01	Ghana west	0.56	0.54	0.9491050856161277	0.920344325445942	FALSE	FALSE	0.9491050856161277	FALSE
Chr6	118321057	T	goodTag	hetDad	0.06	Ghana west	0.56	0.5	0.9348624732993974	0.8064959405073401	FALSE	FALSE	0.9348624732993974	FALSE
Chr6	118379588	G	goodTag	hetDad	0.18	Ghana west	0.56	0.55	0.8906660075517103	0.6713732405408726	FALSE	FALSE	0.8906660075517103	FALSE
Chr6	121516004	C	goodTag	hetDad	1.48	Ghana west	0.62	0.85	0.7964871949059814	0.22377452230235317	FALSE	FALSE	0.7964871949059814	FALSE
Chr6	121534589	C	goodTag	hetDad	0.02	Ghana west	0.56	0.58	0.9400593387007936	0.8875370839817152	FALSE	FALSE	0.9400593387007936	FALSE
Chr6	121925517	C	goodTag	hetDad	0	Ghana west	0.5	0.5	1	1	FALSE	FALSE	1	FALSE
Chr6	122286895	T	goodTag	hetDad	0.86	Ghana west	0.58	0.64	0.8185986623729704	0.35373869157926585	FALSE	FALSE	0.8185986623729704	FALSE
Chr6	123050271	G	goodTag	hetDad	0.59	Ghana west	0.5	0.67	0.8185986623729704	0.4424191187176898	FALSE	FALSE	0.8185986623729704	FALSE
Chr6	124615410	G	goodTag	hetDad	0.09	Ghana west	0.61	0.55	0.9191014536867107	0.7641771556220948	FALSE	FALSE	0.9191014536867107	FALSE
Chr6	125964580	A	goodTag	hetDad	0.01	Ghana west	0.56	0.57	0.9491050856161277	0.920344325445942	FALSE	FALSE	0.9491050856161277	FALSE
Chr6	126368676	A	goodTag	hetDad	0.29	Ghana west	0.53	0.6	0.8608741436048732	0.5902205302745532	FALSE	FALSE	0.8608741436048732	FALSE
Chr6	131529639	C	goodTag	hetDad	0.08	Ghana west	0.56	0.5	0.9285362735223244	0.7772974107895215	FALSE	FALSE	0.9285362735223244	FALSE
Chr6	134499890	G	goodTag	hetDad	0.4	Ghana west	0.67	0.54	0.8332428970808506	0.5270892568655381	FALSE	FALSE	0.8332428970808506	FALSE
Chr6	134975871	G	goodTag	hetDad	0.05	Ghana west	0.58	0.53	0.9400593387007936	0.8230632737581215	FALSE	FALSE	0.9400593387007936	FALSE
Chr6	137149778	C	goodTag	hetDad	0.4	Ghana west	0.53	0.67	0.8332428970808506	0.5270892568655381	FALSE	FALSE	0.8332428970808506	FALSE
Chr6	141313346	G	goodTag	hetDad	2.41	Ghana west	0.56	0.77	0.7964871949059814	0.12056236607827375	FALSE	FALSE	0.7964871949059814	FALSE
Chr6	141612256	G	goodTag	hetDad	0.66	Ghana west	0.56	0.64	0.8185986623729704	0.416559943276791	FALSE	FALSE	0.8185986623729704	FALSE
Chr6	142518969	C	goodTag	hetDad	0.91	Ghana west	0.56	0.75	0.8185986623729704	0.3401144187180106	FALSE	FALSE	0.8185986623729704	FALSE
Chr6	143426840	T	goodTag	hetDad	1.35	Ghana west	0.5	0.73	0.7964871949059814	0.24527811680677292	FALSE	FALSE	0.7964871949059814	FALSE
Chr6	143975397	C	goodTag	hetDad	0.06	Ghana west	0.56	0.62	0.9348624732993974	0.8064959405073401	FALSE	FALSE	0.9348624732993974	FALSE
Chr6	146673508	G	goodTag	hetDad	0.84	Ghana west	0.5	0.69	0.8185986623729704	0.35939677082051935	FALSE	FALSE	0.8185986623729704	FALSE
Chr6	151698083	A	goodTag	hetDad	1.13	Ghana west	0.62	0.62	0.7964871949059814	0.287775338885774	FALSE	FALSE	0.7964871949059814	FALSE
Chr6	151947175	G	goodTag	hetDad	0.21	Ghana west	0.58	0.67	0.8846973816447855	0.6467674040054682	FALSE	FALSE	0.8846973816447855	FALSE
Chr6	151962113	T	goodTag	hetDad	0.87	Ghana west	0.59	0.77	0.8185986623729704	0.3509553086398456	FALSE	FALSE	0.8185986623729704	FALSE
Chr6	154142143	C	goodTag	hetDad	0.07	Ghana west	0.53	0.58	0.93264691940434985	0.7913367801006604	FALSE	FALSE	0.93264691940434985	FALSE
Chr7	1078794	T	goodTag	hetDad	2.48	Ghana west	0.83	0.56	0.7964871949059814	0.11530225282016304	FALSE	FALSE	0.7964871949059814	FALSE
Chr7	3103317	C	goodTag	hetDad	2	Ghana west	0.78	0.5	0.7964871949059814	0.15729920705028455	FALSE	FALSE	0.7964871949059814	FALSE
Chr7	3128271	C	goodTag	hetDad	5.31	Ghana west	0.78	0.73	0.3109825594732441	0.02120335632772119	FALSE	TRUE	0.3109825594732441	FALSE
Chr7	4960150	T	goodTag	hetDad	4.53	Ghana west	0.76	0.69	0.41377332139141704	0.033305617725634895	FALSE	TRUE	0.41377332139141704	FALSE
Chr7	8104283	C	goodTag	hetDad	15.65	Ghana west	0.94	0.93	0.016096097186662914	7.621258137624487e-5	TRUE	TRUE	0.016096097186662914	TRUE
Chr7	9149465	T	goodTag	hetDad	21.43	Ghana west	1	1	0.003875350890751861	3.669839858666535e-6	TRUE	TRUE	0.003875350890751861	TRUE
Chr7	9591529	G	goodTag	hetDad	16.21	Ghana west	0.86	1	0.014967229583922936	5.669405145425355e-5	TRUE	TRUE	0.014967229583922936	TRUE
Chr7	10357198	G	goodTag	hetDad	16.71	Ghana west	1	0.85	0.014967229583922936	4.3550831678729196e-5	TRUE	TRUE	0.014967229583922936	TRUE
Chr7	13233855	G	goodTag	hetDad	11.28	Ghana west	0.83	0.92	0.0972580540082582	7.834655654150868e-4	FALSE	TRUE	0.0972580540082582	FALSE
Chr7	13579674	C	goodTag	hetDad	18.82	Ghana west	0.94	1	0.0075848698672391635	1.4365283839468113e-5	TRUE	TRUE	0.0075848698672391635	TRUE
Chr7	16916430	G	goodTag	hetDad	8.92	Ghana west	0.76	0.92	0.12242422997941797	0.0028206451203302008	FALSE	TRUE	0.12242422997941797	FALSE
Chr7	23352910	C	goodTag	hetDad	8.54	Ghana west	0.8	0.86	0.12651085110075216	0.003474256327577474	FALSE	TRUE	0.12651085110075216	FALSE
Chr7	23988028	G	goodTag	hetDad	8.74	Ghana west	0.89	0.69	0.12242422997941797	0.0031130451967494865	FALSE	TRUE	0.12242422997941797	FALSE
Chr7	26394459	C	goodTag	hetDad	10.98	Ghana west	0.88	0.83	0.0972580540082582	9.210042993206269e-4	FALSE	TRUE	0.0972580540082582	FALSE
Chr7	27193804	G	goodTag	hetDad	12.31	Ghana west	0.89	0.85	0.06796687132474334	4.5053797279659413e-4	FALSE	TRUE	0.06796687132474334	FALSE
Chr7	28492690	A	goodTag	hetDad	8.93	Ghana west	0.81	0.86	0.12242422997941797	0.002805243465051732	FALSE	TRUE	0.12242422997941797	FALSE
Chr7	28738415	C	goodTag	hetDad	6.46	Ghana west	0.79	0.75	0.20083433754044727	0.01103296447586033	FALSE	TRUE	0.20083433754044727	FALSE
Chr7	28877592	A	goodTag	hetDad	9.07	Ghana west	0.88	0.77	0.12242422997941797	0.00259837069486768	FALSE	TRUE	0.12242422997941797	FALSE
Chr7	30524032	T	goodTag	hetDad	4.87	Ghana west	0.57	0.87	0.36492894574822077	0.0273275004514969	FALSE	TRUE	0.36492894574822077	FALSE
Chr7	33029454	G	goodTag	hetDad	5.57	Ghana west	0.81	0.69	0.2796220777509028	0.018270760762132854	FALSE	TRUE	0.2796220777509028	FALSE
Chr7	33058235	G	goodTag	hetDad	8.73	Ghana west	0.82	0.83	0.12242422997941797	0.003130164971064664	FALSE	TRUE	0.12242422997941797	FALSE
Chr7	33365456	A	goodTag	hetDad	8.93	Ghana west	0.81	0.86	0.12242422997941797	0.002805243465051732	FALSE	TRUE	0.12242422997941797	FALSE
Chr7	33521488	C	goodTag	hetDad	7.54	Ghana west	0.84	0.73	0.15715773232875227	0.00603440426973012	FALSE	TRUE	0.15715773232875227	FALSE
Chr7	33731560	C	goodTag	hetDad	8.22	Ghana west	0.8	0.79	0.1458378247594798	0.00414312002157613	FALSE	TRUE	0.1458378247594798	FALSE
Chr7	35731576	T	goodTag	hetDad	5.03	Ghana west	0.78	0.69	0.34614427293470806	0.02491189843090702	FALSE	TRUE	0.34614427293470806	FALSE
Chr7	36391012	C	goodTag	hetDad	10.72	Ghana west	0.88	0.85	0.10174432539931644	0.0010598367229095462	FALSE	TRUE	0.10174432539931644	FALSE
Chr7	37421794	T	goodTag	hetDad	6.53	Ghana west	0.69	0.86	0.19985169145494536	0.010606995698573485	FALSE	TRUE	0.19985169145494536	FALSE
Chr7	37481726	G	goodTag	hetDad	10.98	Ghana west	0.88	0.83	0.0972580540082582	9.210042993206269e-4	FALSE	TRUE	0.0972580540082582	FALSE
Chr7	38209921	C	goodTag	hetDad	5.14	Ghana west	0.68	0.83	0.32919952649343204	0.02338064818845398	FALSE	TRUE	0.32919952649343204	FALSE
Chr7	39935193	G	goodTag	hetDad	8.56	Ghana west	0.74	0.92	0.12651085110075216	0.0034362942125228946	FALSE	TRUE	0.12651085110075216	FALSE
Chr7	41418066	A	goodTag	hetDad	6.97	Ghana west	0.78	0.79	0.1796321363057054	0.008288749672403783	FALSE	TRUE	0.1796321363057054	FALSE
Chr7	43628280	A	goodTag	hetDad	5.2	Ghana west	0.7	0.82	0.32232099866721375	0.022586888164179753	FALSE	TRUE	0.32232099866721375	FALSE
Chr7	43775781	G	goodTag	hetDad	3.97	Ghana west	0.72	0.73	0.5434618629974157	0.04631777241455248	FALSE	TRUE	0.5434618629974157	FALSE
Chr7	46016603	T	goodTag	hetDad	4.74	Ghana west	0.82	0.62	0.37950413715098463	0.029469071256042367	FALSE	TRUE	0.37950413715098463	FALSE
Chr7	46551869	C	goodTag	hetDad	4.9	Ghana west	0.79	0.67	0.3635983391787911	0.026856695507524342	FALSE	TRUE	0.3635983391787911	FALSE
Chr7	46715055	G	goodTag	hetDad	6.67	Ghana west	0.67	0.87	0.19756330308909412	0.009804918845847554	FALSE	TRUE	0.19756330308909412	FALSE
Chr7	49417500	T	goodTag	hetDad	7.64	Ghana west	0.71	0.87	0.15715773232875227	0.005708791721278028	FALSE	TRUE	0.15715773232875227	FALSE
Chr7	50835432	T	goodTag	hetDad	8.08	Ghana west	0.72	0.87	0.14769627077417757	0.004475644568914472	FALSE	TRUE	0.14769627077417757	FALSE
Chr7	51062926	C	goodTag	hetDad	7.62	Ghana west	0.75	0.85	0.15715773232875227	0.005772448802431218	FALSE	TRUE	0.15715773232875227	FALSE
Chr7	52173228	C	goodTag	hetDad	2.42	Ghana west	0.74	0.58	0.7964871949059814	0.11979493042591827	FALSE	FALSE	0.7964871949059814	FALSE
Chr7	52798945	G	goodTag	hetDad	5.28	Ghana west	0.65	0.85	0.31205158675059236	0.021571747947720876	FALSE	TRUE	0.31205158675059236	FALSE
Chr7	53074958	G	goodTag	hetDad	7.44	Ghana west	0.78	0.8	0.16038600975308626	0.006378989024270476	FALSE	TRUE	0.16038600975308626	FALSE
Chr7	54088983	T	goodTag	hetDad	7.52	Ghana west	0.78	0.83	0.15715773232875227	0.006101768016551934	FALSE	TRUE	0.15715773232875227	FALSE
Chr7	55657699	G	goodTag	hetDad	8.16	Ghana west	0.79	0.83	0.1458791487009131	0.004282437130424532	FALSE	TRUE	0.1458791487009131	FALSE
Chr7	61165836	G	goodTag	hetDad	10.52	Ghana west	0.72	0.93	0.10391874635241383	0.0011808948449137935	FALSE	TRUE	0.10391874635241383	FALSE
Chr7	64528327	C	goodTag	hetDad	8.86	Ghana west	0.75	0.87	0.12242422997941797	0.0029148757366497247	FALSE	TRUE	0.12242422997941797	FALSE
Chr7	65854426	T	goodTag	hetDad	5.91	Ghana west	0.78	0.75	0.23728748485602488	0.015055171861130368	FALSE	TRUE	0.23728748485602488	FALSE
Chr7	66784856	T	goodTag	hetDad	7.05	Ghana west	0.79	0.77	0.1796321363057054	0.007926525135988016	FALSE	TRUE	0.1796321363057054	FALSE
Chr7	67332939	A	goodTag	hetDad	9.37	Ghana west	0.74	0.92	0.12242422997941797	0.0022056552001026297	FALSE	TRUE	0.12242422997941797	FALSE
Chr7	68804648	C	goodTag	hetDad	6.53	Ghana west	0.69	0.86	0.19985169145494536	0.010606995698573485	FALSE	TRUE	0.19985169145494536	FALSE
Chr7	69488028	T	goodTag	hetDad	6.07	Ghana west	0.72	0.8	0.22592383879208366	0.01374969607821852	FALSE	TRUE	0.22592383879208366	FALSE
Chr7	72727301	T	goodTag	hetDad	5.33	Ghana west	0.71	0.83	0.3109825594732441	0.020961385168473456	FALSE	TRUE	0.3109825594732441	FALSE
Chr7	73275538	G	goodTag	hetDad	6.96	Ghana west	0.67	0.87	0.1796321363057054	0.008335203294488225	FALSE	TRUE	0.1796321363057054	FALSE
Chr7	73555704	C	goodTag	hetDad	6.05	Ghana west	0.67	0.86	0.22592383879208366	0.01390629689534606	FALSE	TRUE	0.22592383879208366	FALSE
Chr7	75346102	A	goodTag	hetDad	3.12	Ghana west	0.61	0.77	0.7381844876661529	0.07733678360610474	FALSE	FALSE	0.7381844876661529	FALSE
Chr7	75510345	C	goodTag	hetDad	4.16	Ghana west	0.74	0.69	0.49667284810979107	0.041389404009149255	FALSE	TRUE	0.49667284810979107	FALSE
Chr7	75830179	G	goodTag	hetDad	4.65	Ghana west	0.68	0.79	0.3950909170452145	0.031053547457152275	FALSE	TRUE	0.3950909170452145	FALSE
Chr7	76593353	C	goodTag	hetDad	6.65	Ghana west	0.68	0.88	0.19756330308909412	0.009915582446706428	FALSE	TRUE	0.19756330308909412	FALSE
Chr7	77172509	T	goodTag	hetDad	6.5	Ghana west	0.65	0.87	0.19985169145494536	0.010787449254670345	FALSE	TRUE	0.19985169145494536	FALSE
Chr7	82187204	G	goodTag	hetDad	6.96	Ghana west	0.67	0.87	0.1796321363057054	0.008335203294488225	FALSE	TRUE	0.1796321363057054	FALSE
Chr7	83059124	C	goodTag	hetDad	6.67	Ghana west	0.67	0.87	0.19756330308909412	0.009804918845847554	FALSE	TRUE	0.19756330308909412	FALSE
Chr7	83861118	G	goodTag	hetDad	9.18	Ghana west	0.79	0.86	0.12242422997941797	0.0024467402364486412	FALSE	TRUE	0.12242422997941797	FALSE
Chr7	85552278	G	goodTag	hetDad	9.37	Ghana west	0.8	0.85	0.12242422997941797	0.0022056552001026297	FALSE	TRUE	0.12242422997941797	FALSE
Chr7	87752633	C	goodTag	hetDad	8.92	Ghana west	0.76	0.92	0.12242422997941797	0.0028206451203302008	FALSE	TRUE	0.12242422997941797	FALSE
Chr7	87918190	C	goodTag	hetDad	4.74	Ghana west	0.82	0.62	0.37950413715098463	0.029469071256042367	FALSE	TRUE	0.37950413715098463	FALSE
Chr7	88217903	T	goodTag	hetDad	9.51	Ghana west	0.84	0.79	0.12242422997941797	0.0020435516283214827	FALSE	TRUE	0.12242422997941797	FALSE
Chr7	88507016	G	goodTag	hetDad	8.79	Ghana west	0.72	0.88	0.12242422997941797	0.0030288624920634666	FALSE	TRUE	0.12242422997941797	FALSE
Chr7	88576501	A	goodTag	hetDad	6.56	Ghana west	0.62	0.88	0.19985169145494536	0.01042963662815577	FALSE	TRUE	0.19985169145494536	FALSE
Chr7	88644694	T	goodTag	hetDad	7.64	Ghana west	0.71	0.87	0.15715773232875227	0.005708791721278028	FALSE	TRUE	0.15715773232875227	FALSE
Chr7	89461879	T	goodTag	hetDad	6.27	Ghana west	0.71	0.85	0.2161264917961644	0.012279914306600248	FALSE	TRUE	0.2161264917961644	FALSE
Chr7	92330522	T	goodTag	hetDad	5.71	Ghana west	0.75	0.79	0.26195849417228934	0.016868539397458027	FALSE	TRUE	0.26195849417228934	FALSE
Chr7	92427565	T	goodTag	hetDad	4.32	Ghana west	0.53	0.87	0.45719850429231895	0.03766692222862855	FALSE	TRUE	0.45719850429231895	FALSE
Chr7	92482709	T	goodTag	hetDad	7.74	Ghana west	0.74	0.86	0.15715773232875227	0.005401080090807198	FALSE	TRUE	0.15715773232875227	FALSE
Chr7	92924804	C	goodTag	hetDad	6.73	Ghana west	0.68	0.86	0.19756330308909412	0.0094804599870969	FALSE	TRUE	0.19756330308909412	FALSE
Chr7	94222402	T	goodTag	hetDad	4.62	Ghana west	0.72	0.73	0.3972727085769412	0.031601238182256686	FALSE	TRUE	0.3972727085769412	FALSE
Chr7	96571293	T	goodTag	hetDad	7	Ghana west	0.74	0.85	0.1796321363057054	0.008150971593502643	FALSE	TRUE	0.1796321363057054	FALSE
Chr7	97941752	A	goodTag	hetDad	7.33	Ghana west	0.76	0.85	0.16653624399883635	0.006781305390104131	FALSE	TRUE	0.16653624399883635	FALSE
Chr7	100986066	G	goodTag	hetDad	6.05	Ghana west	0.68	0.85	0.22592383879208366	0.01390629689534606	FALSE	TRUE	0.22592383879208366	FALSE
Chr7	101074344	C	goodTag	hetDad	9.97	Ghana west	0.83	0.85	0.12242422997941797	0.001591114923177983	FALSE	TRUE	0.12242422997941797	FALSE
Chr7	103312016	G	goodTag	hetDad	13.06	Ghana west	0.78	1	0.053093820702072136	3.0166943580722805e-4	FALSE	TRUE	0.053093820702072136	FALSE
Chr7	103404170	T	goodTag	hetDad	7.95	Ghana west	0.73	0.87	0.153879604929422	0.004808737654044437	FALSE	TRUE	0.153879604929422	FALSE
Chr7	105707834	C	goodTag	hetDad	7.52	Ghana west	0.78	0.83	0.15715773232875227	0.006101768016551934	FALSE	TRUE	0.15715773232875227	FALSE
Chr7	105995322	G	goodTag	hetDad	8.86	Ghana west	0.69	0.93	0.12242422997941797	0.0029148757366497247	FALSE	TRUE	0.12242422997941797	FALSE
Chr7	107193360	A	goodTag	hetDad	6.24	Ghana west	0.74	0.83	0.21621422714078725	0.01248964759051896	FALSE	TRUE	0.21621422714078725	FALSE
Chr7	107347336	G	goodTag	hetDad	6.97	Ghana west	0.78	0.82	0.1796321363057054	0.008288749672403783	FALSE	TRUE	0.1796321363057054	FALSE
Chr7	108809519	T	goodTag	hetDad	7.52	Ghana west	0.78	0.83	0.15715773232875227	0.006101768016551934	FALSE	TRUE	0.15715773232875227	FALSE
Chr7	110247496	C	goodTag	hetDad	5.93	Ghana west	0.72	0.83	0.23728748485602488	0.014885241837624297	FALSE	TRUE	0.23728748485602488	FALSE
Chr7	112856116	C	goodTag	hetDad	6.43	Ghana west	0.59	0.92	0.20083433754044727	0.011220857873945445	FALSE	TRUE	0.20083433754044727	FALSE
Chr7	114342845	C	goodTag	hetDad	5.49	Ghana west	0.74	0.82	0.2885224778415053	0.019125543038736148	FALSE	TRUE	0.2885224778415053	FALSE
Chr7	130563405	C	goodTag	hetDad	0.02	Ghana west	0.53	0.5	0.9400593387007936	0.8875370839817152	FALSE	FALSE	0.9400593387007936	FALSE
Chr7	132190381	G	goodTag	hetDad	0	Ghana west	0.59	0.58	1	1	FALSE	FALSE	1	FALSE
Chr7	132638748	T	goodTag	hetDad	1.07	Ghana west	0.5	0.73	0.7964871949059814	0.3009454458025441	FALSE	FALSE	0.7964871949059814	FALSE
Chr7	132979213	T	goodTag	hetDad	0.76	Ghana west	0.65	0.53	0.8185986623729704	0.3833285226481784	FALSE	FALSE	0.8185986623729704	FALSE
Chr7	133146744	G	goodTag	hetDad	4.14	Ghana west	0.61	0.8	0.496927133542232	0.04188116939891917	FALSE	TRUE	0.496927133542232	FALSE
Chr8	1229888	C	goodTag	hetDad	0.91	Ghana west	0.53	0.67	0.8185986623729704	0.3401144187180106	FALSE	FALSE	0.8185986623729704	FALSE
Chr8	10830067	G	goodTag	hetDad	0.23	Ghana west	0.6	0.69	0.8740356001128432	0.6315238284906244	FALSE	FALSE	0.8740356001128432	FALSE
Chr8	11801446	A	goodTag	hetDad	0.24	Ghana west	0.53	0.58	0.8740356001128432	0.624206114766406	FALSE	FALSE	0.8740356001128432	FALSE
Chr8	13129737	C	goodTag	hetDad	0.4	Ghana west	0.67	0.54	0.8332428970808506	0.5270892568655381	FALSE	FALSE	0.8332428970808506	FALSE
Chr8	21827761	C	goodTag	hetDad	0.24	Ghana west	0.58	0.69	0.8740356001128432	0.624206114766406	FALSE	FALSE	0.8740356001128432	FALSE
Chr8	23406986	T	goodTag	hetDad	0.96	Ghana west	0.67	0.54	0.8185986623729704	0.32718687779030564	FALSE	FALSE	0.8185986623729704	FALSE
Chr8	23611504	G	goodTag	hetDad	0.65	Ghana west	0.63	0.54	0.8185986623729704	0.42011267955064013	FALSE	FALSE	0.8185986623729704	FALSE
Chr8	23741662	C	goodTag	hetDad	0.02	Ghana west	0.53	0.5	0.9400593387007936	0.8875370839817152	FALSE	FALSE	0.9400593387007936	FALSE
Chr8	24228253	T	goodTag	hetDad	0.31	Ghana west	0.63	0.5	0.8575519281411762	0.5776801853408735	FALSE	FALSE	0.8575519281411762	FALSE
Chr8	26156642	C	goodTag	hetDad	0.09	Ghana west	0.53	0.54	0.9191014536867107	0.7641771556220948	FALSE	FALSE	0.9191014536867107	FALSE
Chr8	26775943	G	goodTag	hetDad	0.08	Ghana west	0.53	0.53	0.9285362735223244	0.7772974107895215	FALSE	FALSE	0.9285362735223244	FALSE
Chr8	26859026	C	goodTag	hetDad	0.27	Ghana west	0.65	0.54	0.864475375224167	0.6033317722918665	FALSE	FALSE	0.864475375224167	FALSE
Chr8	29666771	C	goodTag	hetDad	0.62	Ghana west	0.67	0.5	0.8185986623729704	0.43104728596061026	FALSE	FALSE	0.8185986623729704	FALSE
Chr8	32110565	T	goodTag	hetDad	0.02	Ghana west	0.65	0.62	0.9400593387007936	0.8875370839817152	FALSE	FALSE	0.9400593387007936	FALSE
Chr8	32399264	A	goodTag	hetDad	0.46	Ghana west	0.65	0.5	0.8327906746013337	0.4976239731756076	FALSE	FALSE	0.8327906746013337	FALSE
Chr8	33418819	G	goodTag	hetDad	0.1	Ghana west	0.53	0.6	0.9167807084900886	0.7518296340458492	FALSE	FALSE	0.9167807084900886	FALSE
Chr8	37734016	C	goodTag	hetDad	3.81	Ghana west	0.78	0.64	0.5663211339549089	0.05094745049783744	FALSE	FALSE	0.5663211339549089	FALSE
Chr8	38773359	C	goodTag	hetDad	3.74	Ghana west	0.78	0.62	0.5843688971395072	0.05312444519450066	FALSE	FALSE	0.5843688971395072	FALSE
Chr8	39392807	A	goodTag	hetDad	3.27	Ghana west	0.56	0.8	0.7096081004975788	0.07055762362902063	FALSE	FALSE	0.7096081004975788	FALSE
Chr8	40035788	C	goodTag	hetDad	3.12	Ghana west	0.61	0.77	0.7381844876661529	0.07733678360610474	FALSE	FALSE	0.7381844876661529	FALSE
Chr8	40473168	G	goodTag	hetDad	6.05	Ghana west	0.67	0.86	0.22592383879208366	0.01390629689534606	FALSE	TRUE	0.22592383879208366	FALSE
Chr8	41071482	G	goodTag	hetDad	3.57	Ghana west	0.65	0.77	0.6339481701557944	0.0588323112455188	FALSE	FALSE	0.6339481701557944	FALSE
Chr8	41732746	C	goodTag	hetDad	4.85	Ghana west	0.68	0.79	0.36492894574822077	0.02764613225365309	FALSE	TRUE	0.36492894574822077	FALSE
Chr8	42678164	T	goodTag	hetDad	2.92	Ghana west	0.63	0.75	0.787810675432065	0.08748786394219188	FALSE	FALSE	0.787810675432065	FALSE
Chr8	45558626	T	goodTag	hetDad	1.35	Ghana west	0.53	0.71	0.7964871949059814	0.24527811680677292	FALSE	FALSE	0.7964871949059814	FALSE
Chr8	46924607	A	goodTag	hetDad	0.88	Ghana west	0.56	0.64	0.8185986623729704	0.3482016794131262	FALSE	FALSE	0.8185986623729704	FALSE
Chr8	48348467	G	goodTag	hetDad	0.13	Ghana west	0.53	0.6	0.8978274947802578	0.7184320389103389	FALSE	FALSE	0.8978274947802578	FALSE
Chr8	50474172	G	goodTag	hetDad	1.72	Ghana west	0.61	0.67	0.7964871949059814	0.1896930449612102	FALSE	FALSE	0.7964871949059814	FALSE
Chr8	50786655	C	goodTag	hetDad	1.31	Ghana west	0.63	0.62	0.7964871949059814	0.2523946553597739	FALSE	FALSE	0.7964871949059814	FALSE
Chr8	51924168	C	goodTag	hetDad	1.07	Ghana west	0.5	0.71	0.7964871949059814	0.3009454458025441	FALSE	FALSE	0.7964871949059814	FALSE
Chr8	52773506	G	goodTag	hetDad	0.66	Ghana west	0.56	0.64	0.8185986623729704	0.416559943276791	FALSE	FALSE	0.8185986623729704	FALSE
Chr8	52787965	A	goodTag	hetDad	1.97	Ghana west	0.58	0.71	0.7964871949059814	0.1604478619648485	FALSE	FALSE	0.7964871949059814	FALSE
Chr8	52813652	T	goodTag	hetDad	0.48	Ghana west	0.61	0.54	0.8327906746013337	0.4884223166225936	FALSE	FALSE	0.8327906746013337	FALSE
Chr8	52888892	T	goodTag	hetDad	1.94	Ghana west	0.75	0.54	0.7964871949059814	0.16366853410340487	FALSE	FALSE	0.7964871949059814	FALSE
Chr8	55033317	A	goodTag	hetDad	0.52	Ghana west	0.69	0.54	0.8300648016395774	0.4708416819906315	FALSE	FALSE	0.8300648016395774	FALSE
Chr8	55750968	C	goodTag	hetDad	2.92	Ghana west	0.75	0.62	0.787810675432065	0.08748786394219188	FALSE	FALSE	0.787810675432065	FALSE
Chr8	56138428	G	goodTag	hetDad	1.12	Ghana west	0.69	0.54	0.7964871949059814	0.28991845394256976	FALSE	FALSE	0.7964871949059814	FALSE
Chr8	56923457	G	goodTag	hetDad	1.72	Ghana west	0.67	0.62	0.7964871949059814	0.1896930449612102	FALSE	FALSE	0.7964871949059814	FALSE
Chr8	58198766	G	goodTag	hetDad	1.68	Ghana west	0.56	0.71	0.7964871949059814	0.19492445251365742	FALSE	FALSE	0.7964871949059814	FALSE
Chr8	59000315	G	goodTag	hetDad	0.4	Ghana west	0.67	0.54	0.8332428970808506	0.5270892568655381	FALSE	FALSE	0.8332428970808506	FALSE
Chr8	60558648	C	goodTag	hetDad	0.47	Ghana west	0.65	0.6	0.8327906746013337	0.4929871685453435	FALSE	FALSE	0.8327906746013337	FALSE
Chr8	60836886	G	goodTag	hetDad	3.33	Ghana west	0.76	0.62	0.7042782302351924	0.06802687451135381	FALSE	FALSE	0.7042782302351924	FALSE
Chr8	61181889	T	goodTag	hetDad	2.1	Ghana west	0.72	0.58	0.7964871949059814	0.14729913862267618	FALSE	FALSE	0.7964871949059814	FALSE
Chr8	61220004	A	goodTag	hetDad	2.32	Ghana west	0.76	0.53	0.7964871949059814	0.12772002613003197	FALSE	FALSE	0.7964871949059814	FALSE
Chr8	65308021	G	goodTag	hetDad	0.56	Ghana west	0.56	0.6	0.8185986623729704	0.45426024256681885	FALSE	FALSE	0.8185986623729704	FALSE
Chr8	66925441	G	goodTag	hetDad	0.51	Ghana west	0.59	0.57	0.8327906746013337	0.47513885608320394	FALSE	FALSE	0.8327906746013337	FALSE
Chr8	67489500	G	goodTag	hetDad	0.77	Ghana west	0.56	0.62	0.8185986623729704	0.3802170523247185	FALSE	FALSE	0.8185986623729704	FALSE
Chr8	68357708	G	goodTag	hetDad	0.81	Ghana west	0.59	0.62	0.8185986623729704	0.36812025069351906	FALSE	FALSE	0.8185986623729704	FALSE
Chr8	71279294	G	goodTag	hetDad	2.28	Ghana west	0.69	0.64	0.7964871949059814	0.1310518736837366	FALSE	FALSE	0.7964871949059814	FALSE
Chr8	72047155	T	goodTag	hetDad	0.57	Ghana west	0.56	0.71	0.8185986623729704	0.4502589163819717	FALSE	FALSE	0.8185986623729704	FALSE
Chr8	73083725	G	goodTag	hetDad	0.36	Ghana west	0.56	0.57	0.8455804156031465	0.5485062355001471	FALSE	FALSE	0.8455804156031465	FALSE
Chr8	73929585	G	goodTag	hetDad	0.97	Ghana west	0.71	0.5	0.8185986623729704	0.3246801788984245	FALSE	FALSE	0.8185986623729704	FALSE
Chr8	74984251	C	goodTag	hetDad	1.92	Ghana west	0.74	0.54	0.7964871949059814	0.16585666034291002	FALSE	FALSE	0.7964871949059814	FALSE
Chr8	75413309	G	goodTag	hetDad	0.88	Ghana west	0.56	0.64	0.8185986623729704	0.3482016794131262	FALSE	FALSE	0.8185986623729704	FALSE
Chr8	79223806	C	goodTag	hetDad	1.86	Ghana west	0.65	0.62	0.7964871949059814	0.17262480026296567	FALSE	FALSE	0.7964871949059814	FALSE
Chr8	79775540	C	goodTag	hetDad	2.78	Ghana west	0.76	0.57	0.7964871949059814	0.09544816851705673	FALSE	FALSE	0.7964871949059814	FALSE
Chr8	84006514	C	goodTag	hetDad	4.33	Ghana west	0.8	0.64	0.45719850429231895	0.037446245810103806	FALSE	TRUE	0.45719850429231895	FALSE
Chr8	84039065	C	goodTag	hetDad	0.86	Ghana west	0.68	0.5	0.8185986623729704	0.35373869157926585	FALSE	FALSE	0.8185986623729704	FALSE
Chr8	90326394	C	goodTag	hetDad	1.58	Ghana west	0.68	0.57	0.7964871949059814	0.2087606934952334	FALSE	FALSE	0.7964871949059814	FALSE
Chr8	90503571	C	goodTag	hetDad	0.86	Ghana west	0.68	0.5	0.8185986623729704	0.35373869157926585	FALSE	FALSE	0.8185986623729704	FALSE
Chr8	91743250	C	goodTag	hetDad	1.99	Ghana west	0.75	0.53	0.7964871949059814	0.1583408793536506	FALSE	FALSE	0.7964871949059814	FALSE
Chr8	92257746	G	goodTag	hetDad	2.26	Ghana west	0.76	0.54	0.7964871949059814	0.13275406101282172	FALSE	FALSE	0.7964871949059814	FALSE
Chr8	93107505	T	goodTag	hetDad	2.59	Ghana west	0.78	0.54	0.7964871949059814	0.10754033571976196	FALSE	FALSE	0.7964871949059814	FALSE
Chr8	93545713	T	goodTag	hetDad	1.46	Ghana west	0.7	0.53	0.7964871949059814	0.2269301207501111	FALSE	FALSE	0.7964871949059814	FALSE
Chr8	98146143	C	goodTag	hetDad	1.57	Ghana west	0.67	0.64	0.7964871949059814	0.21020701370993622	FALSE	FALSE	0.7964871949059814	FALSE
Chr8	98232974	C	goodTag	hetDad	0.06	Ghana west	0.68	0.64	0.9348624732993974	0.8064959405073401	FALSE	FALSE	0.9348624732993974	FALSE
Chr8	100443118	C	goodTag	hetDad	0.51	Ghana west	0.59	0.57	0.8327906746013337	0.47513885608320394	FALSE	FALSE	0.8327906746013337	FALSE
Chr8	100668497	A	goodTag	hetDad	0.46	Ghana west	0.65	0.5	0.8327906746013337	0.4976239731756076	FALSE	FALSE	0.8327906746013337	FALSE
Chr8	101886955	T	goodTag	hetDad	1.37	Ghana west	0.71	0.54	0.7964871949059814	0.24181188370444728	FALSE	FALSE	0.7964871949059814	FALSE
Chr8	102088334	C	goodTag	hetDad	2.22	Ghana west	0.67	0.67	0.7964871949059814	0.13623305963795818	FALSE	FALSE	0.7964871949059814	FALSE
Chr8	102276282	A	goodTag	hetDad	1.97	Ghana west	0.62	0.69	0.7964871949059814	0.1604478619648485	FALSE	FALSE	0.7964871949059814	FALSE
Chr8	102293074	T	goodTag	hetDad	1.97	Ghana west	0.62	0.69	0.7964871949059814	0.1604478619648485	FALSE	FALSE	0.7964871949059814	FALSE
Chr8	102996223	C	goodTag	hetDad	3.21	Ghana west	0.62	0.77	0.7223186397992203	0.07318948338874676	FALSE	FALSE	0.7223186397992203	FALSE
Chr8	103242649	G	goodTag	hetDad	0.81	Ghana west	0.59	0.62	0.8185986623729704	0.36812025069351906	FALSE	FALSE	0.8185986623729704	FALSE
Chr8	103585345	G	goodTag	hetDad	2.1	Ghana west	0.67	0.64	0.7964871949059814	0.14729913862267618	FALSE	FALSE	0.7964871949059814	FALSE
Chr8	103940595	G	goodTag	hetDad	2.83	Ghana west	0.69	0.69	0.7943039644067322	0.09251835949055687	FALSE	FALSE	0.7943039644067322	FALSE
Chr8	104073493	T	goodTag	hetDad	3.21	Ghana west	0.62	0.77	0.7223186397992203	0.07318948338874676	FALSE	FALSE	0.7223186397992203	FALSE
Chr8	109035119	A	goodTag	hetDad	0.21	Ghana west	0.53	0.57	0.8846973816447855	0.6467674040054682	FALSE	FALSE	0.8846973816447855	FALSE
Chr8	109728149	G	goodTag	hetDad	1.7	Ghana west	0.53	0.73	0.7964871949059814	0.1922879771115198	FALSE	FALSE	0.7964871949059814	FALSE
Chr8	112852274	C	goodTag	hetDad	2.09	Ghana west	0.65	0.67	0.7964871949059814	0.14826607027243888	FALSE	FALSE	0.7964871949059814	FALSE
Chr8	114314492	C	goodTag	hetDad	0.74	Ghana west	0.62	0.57	0.8185986623729704	0.3896608781146148	FALSE	FALSE	0.8185986623729704	FALSE
Chr8	115511114	C	goodTag	hetDad	1.17	Ghana west	0.65	0.57	0.7964871949059814	0.2794012405091344	FALSE	FALSE	0.7964871949059814	FALSE
Chr8	116502533	C	goodTag	hetDad	0.81	Ghana west	0.62	0.57	0.8185986623729704	0.36812025069351906	FALSE	FALSE	0.8185986623729704	FALSE
Chr8	119549411	T	goodTag	hetDad	0.54	Ghana west	0.59	0.58	0.8234889698679645	0.4624327264504763	FALSE	FALSE	0.8234889698679645	FALSE
Chr8	119708046	A	goodTag	hetDad	1.3	Ghana west	0.65	0.62	0.7964871949059814	0.25421322360396437	FALSE	FALSE	0.7964871949059814	FALSE
Chr8	122057111	C	goodTag	hetDad	2.29	Ghana west	0.7	0.6	0.7964871949059814	0.13020992305356094	FALSE	FALSE	0.7964871949059814	FALSE
Chr8	122349436	T	goodTag	hetDad	1.99	Ghana west	0.63	0.67	0.7964871949059814	0.1583408793536506	FALSE	FALSE	0.7964871949059814	FALSE
Chr8	122497580	G	goodTag	hetDad	1.12	Ghana west	0.59	0.64	0.7964871949059814	0.28991845394256976	FALSE	FALSE	0.7964871949059814	FALSE
Chr8	125947799	T	goodTag	hetDad	0.02	Ghana west	0.63	0.6	0.9400593387007936	0.8875370839817152	FALSE	FALSE	0.9400593387007936	FALSE
Chr8	125986525	C	goodTag	hetDad	0.36	Ghana west	0.56	0.57	0.8455804156031465	0.5485062355001471	FALSE	FALSE	0.8455804156031465	FALSE
Chr8	127570147	G	goodTag	hetDad	0.3	Ghana west	0.59	0.53	0.8575519281411762	0.5838824207703652	FALSE	FALSE	0.8575519281411762	FALSE
Chr8	128863811	A	goodTag	hetDad	0.4	Ghana west	0.67	0.54	0.8332428970808506	0.5270892568655381	FALSE	FALSE	0.8332428970808506	FALSE
Chr8	129053172	C	goodTag	hetDad	0.42	Ghana west	0.63	0.5	0.8332428970808506	0.5169370442644898	FALSE	FALSE	0.8332428970808506	FALSE
Chr8	132272717	C	goodTag	hetDad	3.67	Ghana west	0.76	0.67	0.6031195308798954	0.055400184181202516	FALSE	FALSE	0.6031195308798954	FALSE
Chr8	132971744	G	goodTag	hetDad	0.16	Ghana west	0.62	0.54	0.8929439039496876	0.6891565167793516	FALSE	FALSE	0.8929439039496876	FALSE
Chr8	137100801	C	goodTag	hetDad	0.02	Ghana west	0.56	0.53	0.9400593387007936	0.8875370839817152	FALSE	FALSE	0.9400593387007936	FALSE
Chr8	137287892	G	goodTag	hetDad	0	Ghana west	0.58	0.57	1	1	FALSE	FALSE	1	FALSE
Chr8	137914805	G	goodTag	hetDad	0.26	Ghana west	0.53	0.64	0.868311163701035	0.6101201547975076	FALSE	FALSE	0.868311163701035	FALSE
Chr8	140465283	T	goodTag	hetDad	0.19	Ghana west	0.56	0.53	0.8872496173599603	0.6629166175161068	FALSE	FALSE	0.8872496173599603	FALSE
Chr8	142393656	T	goodTag	hetDad	0.02	Ghana west	0.61	0.58	0.9400593387007936	0.8875370839817152	FALSE	FALSE	0.9400593387007936	FALSE
Chr8	144454393	C	goodTag	hetDad	1.17	Ghana west	0.81	0.62	0.7964871949059814	0.2794012405091344	FALSE	FALSE	0.7964871949059814	FALSE
Chr8	144717854	G	goodTag	hetDad	1.5	Ghana west	0.76	0.53	0.7964871949059814	0.22067136191984682	FALSE	FALSE	0.7964871949059814	FALSE
Chr8	146031346	G	goodTag	hetDad	0.01	Ghana west	0.56	0.53	0.9491050856161277	0.920344325445942	FALSE	FALSE	0.9491050856161277	FALSE
Chr9	475789	G	goodTag	hetDad	0.54	Ghana west	0.68	0.54	0.8234889698679645	0.4624327264504763	FALSE	FALSE	0.8234889698679645	FALSE
Chr9	1800682	A	goodTag	hetDad	0.54	Ghana west	0.59	0.58	0.8234889698679645	0.4624327264504763	FALSE	FALSE	0.8234889698679645	FALSE
Chr9	1832305	C	goodTag	hetDad	1.3	Ghana west	0.65	0.62	0.7964871949059814	0.25421322360396437	FALSE	FALSE	0.7964871949059814	FALSE
Chr9	2064737	C	goodTag	hetDad	1.41	Ghana west	0.71	0.53	0.7964871949059814	0.2350563932393388	FALSE	FALSE	0.7964871949059814	FALSE
Chr9	2129585	G	goodTag	hetDad	0.77	Ghana west	0.67	0.54	0.8185986623729704	0.3802170523247185	FALSE	FALSE	0.8185986623729704	FALSE
Chr9	3082699	A	goodTag	hetDad	0.97	Ghana west	0.71	0.5	0.8185986623729704	0.3246801788984245	FALSE	FALSE	0.8185986623729704	FALSE
Chr9	5202237	T	goodTag	hetDad	0.37	Ghana west	0.71	0.58	0.8395497908554246	0.543004268138499	FALSE	FALSE	0.8395497908554246	FALSE
Chr9	8611945	A	goodTag	hetDad	0.55	Ghana west	0.63	0.54	0.8217037096851137	0.45831769413307955	FALSE	FALSE	0.8217037096851137	FALSE
Chr9	11696958	A	goodTag	hetDad	0.65	Ghana west	0.53	0.64	0.8185986623729704	0.42011267955064013	FALSE	FALSE	0.8185986623729704	FALSE
Chr9	11978104	G	goodTag	hetDad	0.46	Ghana west	0.67	0.53	0.8327906746013337	0.4976239731756076	FALSE	FALSE	0.8327906746013337	FALSE
Chr9	12068293	G	goodTag	hetDad	1.78	Ghana west	0.71	0.56	0.7964871949059814	0.18214932643758908	FALSE	FALSE	0.7964871949059814	FALSE
Chr9	14835181	C	goodTag	hetDad	0.01	Ghana west	0.65	0.67	0.9491050856161277	0.920344325445942	FALSE	FALSE	0.9491050856161277	FALSE
Chr9	29726339	T	goodTag	hetDad	1.56	Ghana west	0.75	0.5	0.7964871949059814	0.2116652202692184	FALSE	FALSE	0.7964871949059814	FALSE
Chr9	34300624	A	goodTag	hetDad	0.11	Ghana west	0.62	0.69	0.9130750086561109	0.7401441358045748	FALSE	FALSE	0.9130750086561109	FALSE
Chr9	35068798	T	goodTag	hetDad	0.04	Ghana west	0.53	0.57	0.9400593387007936	0.841480581121794	FALSE	FALSE	0.9400593387007936	FALSE
Chr9	35846796	A	goodTag	hetDad	0.25	Ghana west	0.63	0.53	0.8740356001128432	0.6170750774519738	FALSE	FALSE	0.8740356001128432	FALSE
Chr9	36487180	G	goodTag	hetDad	0.15	Ghana west	0.59	0.5	0.8952103620974826	0.6985353583033387	FALSE	FALSE	0.8952103620974826	FALSE
Chr9	39275466	C	goodTag	hetDad	1.35	Ghana west	0.61	0.64	0.7964871949059814	0.24527811680677292	FALSE	FALSE	0.7964871949059814	FALSE
Chr9	46145606	T	goodTag	hetDad	0.44	Ghana west	0.72	0.6	0.8332428970808506	0.5071224553598253	FALSE	FALSE	0.8332428970808506	FALSE
Chr9	47302383	G	goodTag	hetDad	0	Ghana west	0.57	0.56	1	1	FALSE	FALSE	1	FALSE
Chr9	47958456	T	goodTag	hetDad	0.24	Ghana west	0.53	0.58	0.8740356001128432	0.624206114766406	FALSE	FALSE	0.8740356001128432	FALSE
Chr9	48824179	G	goodTag	hetDad	0.24	Ghana west	0.53	0.58	0.8740356001128432	0.624206114766406	FALSE	FALSE	0.8740356001128432	FALSE
Chr9	51248861	T	goodTag	hetDad	0.03	Ghana west	0.58	0.62	0.9400593387007936	0.8624902301359216	FALSE	FALSE	0.9400593387007936	FALSE
Chr9	53125303	A	goodTag	hetDad	0.07	Ghana west	0.59	0.53	0.93264691940434985	0.7913367801006604	FALSE	FALSE	0.93264691940434985	FALSE
Chr9	53808981	T	goodTag	hetDad	0.42	Ghana west	0.61	0.55	0.8332428970808506	0.5169370442644898	FALSE	FALSE	0.8332428970808506	FALSE
Chr9	53929873	A	goodTag	hetDad	0.28	Ghana west	0.58	0.55	0.8643573180606313	0.5967012167293563	FALSE	FALSE	0.8643573180606313	FALSE
Chr9	57503170	C	goodTag	hetDad	1.68	Ghana west	0.56	0.71	0.7964871949059814	0.19492445251365742	FALSE	FALSE	0.7964871949059814	FALSE
Chr9	57725293	C	goodTag	hetDad	0.78	Ghana west	0.58	0.62	0.8185986623729704	0.3771411397870088	FALSE	FALSE	0.8185986623729704	FALSE
Chr9	63445133	T	goodTag	hetDad	0.4	Ghana west	0.53	0.67	0.8332428970808506	0.5270892568655381	FALSE	FALSE	0.8332428970808506	FALSE
Chr9	65861936	G	goodTag	hetDad	0.06	Ghana west	0.56	0.5	0.9348624732993974	0.8064959405073401	FALSE	FALSE	0.9348624732993974	FALSE
Chr9	66287668	C	goodTag	hetDad	0.67	Ghana west	0.61	0.57	0.8185986623729704	0.4130516070340553	FALSE	FALSE	0.8185986623729704	FALSE
Chr9	67081510	G	goodTag	hetDad	0.04	Ghana west	0.59	0.54	0.9400593387007936	0.841480581121794	FALSE	FALSE	0.9400593387007936	FALSE
Chr9	67213315	G	goodTag	hetDad	0.17	Ghana west	0.67	0.58	0.8929439039496876	0.680111807679288	FALSE	FALSE	0.8929439039496876	FALSE
Chr9	67789604	C	goodTag	hetDad	0.02	Ghana west	0.53	0.5	0.9400593387007936	0.8875370839817152	FALSE	FALSE	0.9400593387007936	FALSE
Chr9	70328735	A	goodTag	hetDad	0	Ghana west	0.56	0.55	1	1	FALSE	FALSE	1	FALSE
Chr9	73566362	T	goodTag	hetDad	0.02	Ghana west	0.61	0.58	0.9400593387007936	0.8875370839817152	FALSE	FALSE	0.9400593387007936	FALSE
Chr9	74344350	C	goodTag	hetDad	2.01	Ghana west	0.59	0.71	0.7964871949059814	0.15626531808411426	FALSE	FALSE	0.7964871949059814	FALSE
Chr9	75146029	T	goodTag	hetDad	0.02	Ghana west	0.6	0.57	0.9400593387007936	0.8875370839817152	FALSE	FALSE	0.9400593387007936	FALSE
Chr9	78292068	T	goodTag	hetDad	0.64	Ghana west	0.76	0.62	0.8185986623729704	0.4237107971667934	FALSE	FALSE	0.8185986623729704	FALSE
Chr9	81102770	T	goodTag	hetDad	3.51	Ghana west	0.75	0.69	0.6441542509992949	0.06099945558705444	FALSE	FALSE	0.6441542509992949	FALSE
Chr9	81516445	C	goodTag	hetDad	4.92	Ghana west	0.86	0.6	0.3635983391787911	0.02654751711549186	FALSE	TRUE	0.3635983391787911	FALSE
Chr9	84799792	C	goodTag	hetDad	0.46	Ghana west	0.65	0.5	0.8327906746013337	0.4976239731756076	FALSE	FALSE	0.8327906746013337	FALSE
Chr9	84836096	A	goodTag	hetDad	0.07	Ghana west	0.62	0.57	0.93264691940434985	0.7913367801006604	FALSE	FALSE	0.93264691940434985	FALSE
Chr9	89825654	C	goodTag	hetDad	0.37	Ghana west	0.56	0.58	0.8395497908554246	0.543004268138499	FALSE	FALSE	0.8395497908554246	FALSE
Chr9	90366567	G	goodTag	hetDad	0.12	Ghana west	0.67	0.6	0.9025327326529626	0.729034489538804	FALSE	FALSE	0.9025327326529626	FALSE
