# Supplementary material for: A frog with three sex chromosomes that co-mingle together in nature: Xenopus tropicalis has a degenerate W and a Y that evolved from a Z chromosome
Source: PLoS Genet. 2020 Nov 9;16(11):e1009121. doi: 10.1371/journal.pgen.1009121 (PMC7652241; doi:10.1371/journal.pgen.1009121)
Supplement: S1 Data — (ZIP) [file pgen.1009121.s001.zip › SI_Data/Fig_4_and_S3/Fig4_data.tsv]

chrom	pos	ref	site_status	site_type	sex_chi	pop	girl_sex_bias	boy_sex_bias	sex_fdr	raw_p	fdr_thres	raw_thres	plotP	plotCol
Chr7	2679758	G	goodTag	hetDad	5.71	Ghana east	1	1	0.934954435186487	0.016868539397458027	FALSE	TRUE	0.016868539397458027	TRUE
Chr7	5227940	G	goodTag	hetDad	7.5	Ghana east	1	1	0.934954435186487	0.0061698993205441255	FALSE	TRUE	0.0061698993205441255	TRUE
Chr7	6542981	C	goodTag	hetDad	4.62	Ghana east	1	1	0.934954435186487	0.031601238182256686	FALSE	TRUE	0.031601238182256686	TRUE
Chr7	12663964	C	goodTag	hetDad	1.11	Ghana east	0.67	0.75	0.934954435186487	0.292081948534755	FALSE	FALSE	0.292081948534755	FALSE
Chr7	17651967	C	goodTag	hetDad	1.69	Ghana east	0.67	0.8	0.934954435186487	0.19360096917122072	FALSE	FALSE	0.19360096917122072	FALSE
Chr7	17783810	C	goodTag	hetDad	1.22	Ghana east	0.57	0.8	0.934954435186487	0.2693606520164482	FALSE	FALSE	0.2693606520164482	FALSE
Chr7	17827325	G	goodTag	hetDad	0.47	Ghana east	0.5	0.75	0.934954435186487	0.4929871685453435	FALSE	FALSE	0.4929871685453435	FALSE
Chr7	18499594	C	goodTag	hetDad	0.39	Ghana east	0.6	0.8	0.934954435186487	0.532299401743323	FALSE	FALSE	0.532299401743323	FALSE
Chr7	19157205	T	goodTag	hetDad	0.39	Ghana east	0.6	0.8	0.934954435186487	0.532299401743323	FALSE	FALSE	0.532299401743323	FALSE
Chr7	20441855	C	goodTag	hetDad	0.04	Ghana east	0.57	0.5	0.9353509248325916	0.841480581121794	FALSE	FALSE	0.841480581121794	FALSE
Chr7	20796001	C	goodTag	hetDad	0.47	Ghana east	0.5	0.75	0.934954435186487	0.4929871685453435	FALSE	FALSE	0.4929871685453435	FALSE
Chr7	22163146	A	goodTag	hetDad	0.39	Ghana east	0.6	0.8	0.934954435186487	0.532299401743323	FALSE	FALSE	0.532299401743323	FALSE
Chr7	23816324	A	goodTag	hetDad	0.21	Ghana east	0.67	0.8	0.934954435186487	0.6467674040054682	FALSE	FALSE	0.6467674040054682	FALSE
Chr7	23870937	A	goodTag	hetDad	0.07	Ghana east	0.67	0.75	0.934954435186487	0.7913367801006604	FALSE	FALSE	0.7913367801006604	FALSE
Chr7	24029996	A	goodTag	hetDad	0.27	Ghana east	0.57	0.75	0.934954435186487	0.6033317722918665	FALSE	FALSE	0.6033317722918665	FALSE
Chr7	27384383	G	goodTag	hetDad	0.19	Ghana east	0.57	0.75	0.934954435186487	0.6629166175161068	FALSE	FALSE	0.6629166175161068	FALSE
Chr7	27738899	T	goodTag	hetDad	0.05	Ghana east	0.57	0.67	0.9353509248325916	0.8230632737581215	FALSE	FALSE	0.8230632737581215	FALSE
Chr7	28991015	C	goodTag	hetDad	0.27	Ghana east	0.57	0.75	0.934954435186487	0.6033317722918665	FALSE	FALSE	0.6033317722918665	FALSE
Chr7	30067937	G	goodTag	hetDad	0.47	Ghana east	0.5	0.75	0.934954435186487	0.4929871685453435	FALSE	FALSE	0.4929871685453435	FALSE
Chr7	30089427	T	goodTag	hetDad	0.06	Ghana east	0.57	0.67	0.934954435186487	0.8064959405073401	FALSE	FALSE	0.8064959405073401	FALSE
Chr7	30765310	G	goodTag	hetDad	0.21	Ghana east	0.67	0.8	0.934954435186487	0.6467674040054682	FALSE	FALSE	0.6467674040054682	FALSE
Chr7	30797337	G	goodTag	hetDad	0.55	Ghana east	0.57	0.8	0.934954435186487	0.45831769413307955	FALSE	FALSE	0.45831769413307955	FALSE
Chr7	33368185	A	goodTag	hetDad	0.07	Ghana east	0.67	0.75	0.934954435186487	0.7913367801006604	FALSE	FALSE	0.7913367801006604	FALSE
Chr7	34418850	C	goodTag	hetDad	0.27	Ghana east	0.57	0.75	0.934954435186487	0.6033317722918665	FALSE	FALSE	0.6033317722918665	FALSE
Chr7	37022239	C	goodTag	hetDad	0.03	Ghana east	0.57	0.5	0.9486259167197981	0.8624902301359216	FALSE	FALSE	0.8624902301359216	FALSE
Chr7	38959312	G	goodTag	hetDad	0.27	Ghana east	0.57	0.75	0.934954435186487	0.6033317722918665	FALSE	FALSE	0.6033317722918665	FALSE
Chr7	39497023	G	goodTag	hetDad	0.55	Ghana east	0.57	0.8	0.934954435186487	0.45831769413307955	FALSE	FALSE	0.45831769413307955	FALSE
Chr7	40000386	C	goodTag	hetDad	0.47	Ghana east	0.5	0.75	0.934954435186487	0.4929871685453435	FALSE	FALSE	0.4929871685453435	FALSE
Chr7	41010027	T	goodTag	hetDad	0.36	Ghana east	0.5	0.75	0.934954435186487	0.5485062355001471	FALSE	FALSE	0.5485062355001471	FALSE
Chr7	41988680	T	goodTag	hetDad	0.06	Ghana east	0.57	0.67	0.934954435186487	0.8064959405073401	FALSE	FALSE	0.8064959405073401	FALSE
Chr7	42460532	C	goodTag	hetDad	0.47	Ghana east	0.5	0.75	0.934954435186487	0.4929871685453435	FALSE	FALSE	0.4929871685453435	FALSE
Chr7	44632983	A	goodTag	hetDad	0.06	Ghana east	0.57	0.67	0.934954435186487	0.8064959405073401	FALSE	FALSE	0.8064959405073401	FALSE
Chr7	45264102	T	goodTag	hetDad	0.27	Ghana east	0.57	0.75	0.934954435186487	0.6033317722918665	FALSE	FALSE	0.6033317722918665	FALSE
Chr7	46551752	G	goodTag	hetDad	0.06	Ghana east	0.57	0.67	0.934954435186487	0.8064959405073401	FALSE	FALSE	0.8064959405073401	FALSE
Chr7	50174071	A	goodTag	hetDad	0.47	Ghana east	0.5	0.75	0.934954435186487	0.4929871685453435	FALSE	FALSE	0.4929871685453435	FALSE
Chr7	50897315	T	goodTag	hetDad	0.05	Ghana east	0.57	0.67	0.9353509248325916	0.8230632737581215	FALSE	FALSE	0.8230632737581215	FALSE
Chr7	51184167	G	goodTag	hetDad	0.06	Ghana east	0.57	0.67	0.934954435186487	0.8064959405073401	FALSE	FALSE	0.8064959405073401	FALSE
Chr7	52285154	G	goodTag	hetDad	0.47	Ghana east	0.5	0.75	0.934954435186487	0.4929871685453435	FALSE	FALSE	0.4929871685453435	FALSE
Chr7	52734408	G	goodTag	hetDad	0.06	Ghana east	0.57	0.67	0.934954435186487	0.8064959405073401	FALSE	FALSE	0.8064959405073401	FALSE
Chr7	63081854	G	goodTag	hetDad	0.02	Ghana east	0.71	0.67	0.9523955631957636	0.8875370839817152	FALSE	FALSE	0.8875370839817152	FALSE
Chr7	65572778	T	goodTag	hetDad	0.06	Ghana east	0.57	0.67	0.934954435186487	0.8064959405073401	FALSE	FALSE	0.8064959405073401	FALSE
Chr7	66188628	G	goodTag	hetDad	0.06	Ghana east	0.57	0.67	0.934954435186487	0.8064959405073401	FALSE	FALSE	0.8064959405073401	FALSE
Chr7	68084246	C	goodTag	hetDad	0.55	Ghana east	0.57	0.8	0.934954435186487	0.45831769413307955	FALSE	FALSE	0.45831769413307955	FALSE
Chr7	68934587	G	goodTag	hetDad	0.07	Ghana east	0.67	0.75	0.934954435186487	0.7913367801006604	FALSE	FALSE	0.7913367801006604	FALSE
Chr7	70412539	G	goodTag	hetDad	0.07	Ghana east	0.67	0.75	0.934954435186487	0.7913367801006604	FALSE	FALSE	0.7913367801006604	FALSE
Chr7	75217645	C	goodTag	hetDad	0.06	Ghana east	0.57	0.67	0.934954435186487	0.8064959405073401	FALSE	FALSE	0.8064959405073401	FALSE
Chr7	75305704	C	goodTag	hetDad	0.27	Ghana east	0.57	0.75	0.934954435186487	0.6033317722918665	FALSE	FALSE	0.6033317722918665	FALSE
Chr7	75456489	A	goodTag	hetDad	0.07	Ghana east	0.67	0.75	0.934954435186487	0.7913367801006604	FALSE	FALSE	0.7913367801006604	FALSE
Chr7	75668950	T	goodTag	hetDad	0.06	Ghana east	0.57	0.67	0.934954435186487	0.8064959405073401	FALSE	FALSE	0.8064959405073401	FALSE
Chr7	76344684	C	goodTag	hetDad	0.19	Ghana east	0.57	0.75	0.934954435186487	0.6629166175161068	FALSE	FALSE	0.6629166175161068	FALSE
Chr7	76593323	G	goodTag	hetDad	0.06	Ghana east	0.57	0.67	0.934954435186487	0.8064959405073401	FALSE	FALSE	0.8064959405073401	FALSE
Chr7	79126625	C	goodTag	hetDad	0.07	Ghana east	0.5	0.6	0.934954435186487	0.7913367801006604	FALSE	FALSE	0.7913367801006604	FALSE
Chr7	79984898	G	goodTag	hetDad	0.06	Ghana east	0.57	0.67	0.934954435186487	0.8064959405073401	FALSE	FALSE	0.8064959405073401	FALSE
Chr7	80385676	G	goodTag	hetDad	0.07	Ghana east	0.67	0.75	0.934954435186487	0.7913367801006604	FALSE	FALSE	0.7913367801006604	FALSE
Chr7	81244974	C	goodTag	hetDad	0.32	Ghana east	0.57	0.67	0.934954435186487	0.5716076449533315	FALSE	FALSE	0.5716076449533315	FALSE
Chr7	83719894	T	goodTag	hetDad	0.06	Ghana east	0.57	0.67	0.934954435186487	0.8064959405073401	FALSE	FALSE	0.8064959405073401	FALSE
Chr7	84742371	G	goodTag	hetDad	0.47	Ghana east	0.5	0.75	0.934954435186487	0.4929871685453435	FALSE	FALSE	0.4929871685453435	FALSE
Chr7	84933351	C	goodTag	hetDad	0.01	Ghana east	0.57	0.6	0.9569294414885136	0.920344325445942	FALSE	FALSE	0.920344325445942	FALSE
Chr7	87178785	T	goodTag	hetDad	0.55	Ghana east	0.57	0.8	0.934954435186487	0.45831769413307955	FALSE	FALSE	0.45831769413307955	FALSE
Chr7	87255760	A	goodTag	hetDad	0.47	Ghana east	0.5	0.75	0.934954435186487	0.4929871685453435	FALSE	FALSE	0.4929871685453435	FALSE
Chr7	91738973	C	goodTag	hetDad	0.06	Ghana east	0.57	0.67	0.934954435186487	0.8064959405073401	FALSE	FALSE	0.8064959405073401	FALSE
Chr7	96268213	C	goodTag	hetDad	1.11	Ghana east	0.67	0.75	0.934954435186487	0.292081948534755	FALSE	FALSE	0.292081948534755	FALSE
Chr7	97853420	C	goodTag	hetDad	0.06	Ghana east	0.57	0.67	0.934954435186487	0.8064959405073401	FALSE	FALSE	0.8064959405073401	FALSE
Chr7	98997052	G	goodTag	hetDad	0	Ghana east	0.5	0.5	1	1	FALSE	FALSE	1	FALSE
Chr7	99012430	G	goodTag	hetDad	0.32	Ghana east	0.57	0.67	0.934954435186487	0.5716076449533315	FALSE	FALSE	0.5716076449533315	FALSE
Chr7	100192988	G	goodTag	hetDad	0.07	Ghana east	0.67	0.75	0.934954435186487	0.7913367801006604	FALSE	FALSE	0.7913367801006604	FALSE
Chr7	101097671	G	goodTag	hetDad	0.21	Ghana east	0.67	0.8	0.934954435186487	0.6467674040054682	FALSE	FALSE	0.6467674040054682	FALSE
Chr7	101397727	C	goodTag	hetDad	0.27	Ghana east	0.57	0.75	0.934954435186487	0.6033317722918665	FALSE	FALSE	0.6033317722918665	FALSE
Chr7	102789932	C	goodTag	hetDad	0.47	Ghana east	0.5	0.75	0.934954435186487	0.4929871685453435	FALSE	FALSE	0.4929871685453435	FALSE
Chr7	103336476	T	goodTag	hetDad	0.32	Ghana east	0.57	0.67	0.934954435186487	0.5716076449533315	FALSE	FALSE	0.5716076449533315	FALSE
Chr7	104467348	T	goodTag	hetDad	0	Ghana east	0.5	0.5	1	1	FALSE	FALSE	1	FALSE
Chr7	104565816	C	goodTag	hetDad	0.27	Ghana east	0.57	0.75	0.934954435186487	0.6033317722918665	FALSE	FALSE	0.6033317722918665	FALSE
Chr7	106874331	C	goodTag	hetDad	2.14	Ghana east	0.57	1	0.934954435186487	0.14350189138893588	FALSE	FALSE	0.14350189138893588	FALSE
Chr7	107602501	C	goodTag	hetDad	0.55	Ghana east	0.57	0.8	0.934954435186487	0.45831769413307955	FALSE	FALSE	0.45831769413307955	FALSE
Chr7	108407251	G	goodTag	hetDad	0.06	Ghana east	0.57	0.67	0.934954435186487	0.8064959405073401	FALSE	FALSE	0.8064959405073401	FALSE
Chr7	108809604	A	goodTag	hetDad	0.05	Ghana east	0.57	0.67	0.9353509248325916	0.8230632737581215	FALSE	FALSE	0.8230632737581215	FALSE
Chr7	109010824	T	goodTag	hetDad	0.27	Ghana east	0.57	0.75	0.934954435186487	0.6033317722918665	FALSE	FALSE	0.6033317722918665	FALSE
Chr7	111140853	A	goodTag	hetDad	2.35	Ghana east	0.5	1	0.934954435186487	0.12528300738504616	FALSE	FALSE	0.12528300738504616	FALSE
Chr7	111232704	T	goodTag	hetDad	1.51	Ghana east	0.57	1	0.934954435186487	0.21913908637253499	FALSE	FALSE	0.21913908637253499	FALSE
Chr7	120273732	A	goodTag	hetDad	0.32	Ghana east	0.57	0.67	0.934954435186487	0.5716076449533315	FALSE	FALSE	0.5716076449533315	FALSE
Chr7	120820760	T	goodTag	hetDad	0.21	Ghana east	0.67	0.5	0.934954435186487	0.6467674040054682	FALSE	FALSE	0.6467674040054682	FALSE
Chr7	121365065	A	goodTag	hetDad	0.21	Ghana east	0.67	0.5	0.934954435186487	0.6467674040054682	FALSE	FALSE	0.6467674040054682	FALSE
Chr7	121803213	G	goodTag	hetDad	0.39	Ghana east	0.71	0.5	0.934954435186487	0.532299401743323	FALSE	FALSE	0.532299401743323	FALSE
Chr7	124232087	G	goodTag	hetDad	1.69	Ghana east	0.67	0.8	0.934954435186487	0.19360096917122072	FALSE	FALSE	0.19360096917122072	FALSE
Chr7	124771200	G	goodTag	hetDad	1.56	Ghana east	0.71	0.75	0.934954435186487	0.2116652202692184	FALSE	FALSE	0.2116652202692184	FALSE
Chr7	133050630	T	goodTag	hetDad	0.01	Ghana east	0.71	0.75	0.9569294414885136	0.920344325445942	FALSE	FALSE	0.920344325445942	FALSE
Chr7	133104779	A	goodTag	hetDad	0.27	Ghana east	0.71	0.5	0.934954435186487	0.6033317722918665	FALSE	FALSE	0.6033317722918665	FALSE
Chr7	133146747	C	goodTag	hetDad	0.21	Ghana east	0.67	0.8	0.934954435186487	0.6467674040054682	FALSE	FALSE	0.6467674040054682	FALSE
Chr7	1078794	T	goodTag	hetDad	2.48	Ghana west	0.83	0.56	0.7964871949059814	0.11530225282016304	FALSE	FALSE	0.7964871949059814	FALSE
Chr7	3103317	C	goodTag	hetDad	2	Ghana west	0.78	0.5	0.7964871949059814	0.15729920705028455	FALSE	FALSE	0.7964871949059814	FALSE
Chr7	3128271	C	goodTag	hetDad	5.31	Ghana west	0.78	0.73	0.3109825594732441	0.02120335632772119	FALSE	TRUE	0.3109825594732441	FALSE
Chr7	4960150	T	goodTag	hetDad	4.53	Ghana west	0.76	0.69	0.41377332139141704	0.033305617725634895	FALSE	TRUE	0.41377332139141704	FALSE
Chr7	8104283	C	goodTag	hetDad	15.65	Ghana west	0.94	0.93	0.016096097186662914	7.621258137624487e-5	TRUE	TRUE	0.016096097186662914	TRUE
Chr7	9149465	T	goodTag	hetDad	21.43	Ghana west	1	1	0.003875350890751861	3.669839858666535e-6	TRUE	TRUE	0.003875350890751861	TRUE
Chr7	9591529	G	goodTag	hetDad	16.21	Ghana west	0.86	1	0.014967229583922936	5.669405145425355e-5	TRUE	TRUE	0.014967229583922936	TRUE
Chr7	10357198	G	goodTag	hetDad	16.71	Ghana west	1	0.85	0.014967229583922936	4.3550831678729196e-5	TRUE	TRUE	0.014967229583922936	TRUE
Chr7	13233855	G	goodTag	hetDad	11.28	Ghana west	0.83	0.92	0.0972580540082582	7.834655654150868e-4	FALSE	TRUE	0.0972580540082582	FALSE
Chr7	13579674	C	goodTag	hetDad	18.82	Ghana west	0.94	1	0.0075848698672391635	1.4365283839468113e-5	TRUE	TRUE	0.0075848698672391635	TRUE
Chr7	16916430	G	goodTag	hetDad	8.92	Ghana west	0.76	0.92	0.12242422997941797	0.0028206451203302008	FALSE	TRUE	0.12242422997941797	FALSE
Chr7	23352910	C	goodTag	hetDad	8.54	Ghana west	0.8	0.86	0.12651085110075216	0.003474256327577474	FALSE	TRUE	0.12651085110075216	FALSE
Chr7	23988028	G	goodTag	hetDad	8.74	Ghana west	0.89	0.69	0.12242422997941797	0.0031130451967494865	FALSE	TRUE	0.12242422997941797	FALSE
Chr7	26394459	C	goodTag	hetDad	10.98	Ghana west	0.88	0.83	0.0972580540082582	9.210042993206269e-4	FALSE	TRUE	0.0972580540082582	FALSE
Chr7	27193804	G	goodTag	hetDad	12.31	Ghana west	0.89	0.85	0.06796687132474334	4.5053797279659413e-4	FALSE	TRUE	0.06796687132474334	FALSE
Chr7	28492690	A	goodTag	hetDad	8.93	Ghana west	0.81	0.86	0.12242422997941797	0.002805243465051732	FALSE	TRUE	0.12242422997941797	FALSE
Chr7	28738415	C	goodTag	hetDad	6.46	Ghana west	0.79	0.75	0.20083433754044727	0.01103296447586033	FALSE	TRUE	0.20083433754044727	FALSE
Chr7	28877592	A	goodTag	hetDad	9.07	Ghana west	0.88	0.77	0.12242422997941797	0.00259837069486768	FALSE	TRUE	0.12242422997941797	FALSE
Chr7	30524032	T	goodTag	hetDad	4.87	Ghana west	0.57	0.87	0.36492894574822077	0.0273275004514969	FALSE	TRUE	0.36492894574822077	FALSE
Chr7	33029454	G	goodTag	hetDad	5.57	Ghana west	0.81	0.69	0.2796220777509028	0.018270760762132854	FALSE	TRUE	0.2796220777509028	FALSE
Chr7	33058235	G	goodTag	hetDad	8.73	Ghana west	0.82	0.83	0.12242422997941797	0.003130164971064664	FALSE	TRUE	0.12242422997941797	FALSE
Chr7	33365456	A	goodTag	hetDad	8.93	Ghana west	0.81	0.86	0.12242422997941797	0.002805243465051732	FALSE	TRUE	0.12242422997941797	FALSE
Chr7	33521488	C	goodTag	hetDad	7.54	Ghana west	0.84	0.73	0.15715773232875227	0.00603440426973012	FALSE	TRUE	0.15715773232875227	FALSE
Chr7	33731560	C	goodTag	hetDad	8.22	Ghana west	0.8	0.79	0.1458378247594798	0.00414312002157613	FALSE	TRUE	0.1458378247594798	FALSE
Chr7	35731576	T	goodTag	hetDad	5.03	Ghana west	0.78	0.69	0.34614427293470806	0.02491189843090702	FALSE	TRUE	0.34614427293470806	FALSE
Chr7	36391012	C	goodTag	hetDad	10.72	Ghana west	0.88	0.85	0.10174432539931644	0.0010598367229095462	FALSE	TRUE	0.10174432539931644	FALSE
Chr7	37421794	T	goodTag	hetDad	6.53	Ghana west	0.69	0.86	0.19985169145494536	0.010606995698573485	FALSE	TRUE	0.19985169145494536	FALSE
Chr7	37481726	G	goodTag	hetDad	10.98	Ghana west	0.88	0.83	0.0972580540082582	9.210042993206269e-4	FALSE	TRUE	0.0972580540082582	FALSE
Chr7	38209921	C	goodTag	hetDad	5.14	Ghana west	0.68	0.83	0.32919952649343204	0.02338064818845398	FALSE	TRUE	0.32919952649343204	FALSE
Chr7	39935193	G	goodTag	hetDad	8.56	Ghana west	0.74	0.92	0.12651085110075216	0.0034362942125228946	FALSE	TRUE	0.12651085110075216	FALSE
Chr7	41418066	A	goodTag	hetDad	6.97	Ghana west	0.78	0.79	0.1796321363057054	0.008288749672403783	FALSE	TRUE	0.1796321363057054	FALSE
Chr7	43628280	A	goodTag	hetDad	5.2	Ghana west	0.7	0.82	0.32232099866721375	0.022586888164179753	FALSE	TRUE	0.32232099866721375	FALSE
Chr7	43775781	G	goodTag	hetDad	3.97	Ghana west	0.72	0.73	0.5434618629974157	0.04631777241455248	FALSE	TRUE	0.5434618629974157	FALSE
Chr7	46016603	T	goodTag	hetDad	4.74	Ghana west	0.82	0.62	0.37950413715098463	0.029469071256042367	FALSE	TRUE	0.37950413715098463	FALSE
Chr7	46551869	C	goodTag	hetDad	4.9	Ghana west	0.79	0.67	0.3635983391787911	0.026856695507524342	FALSE	TRUE	0.3635983391787911	FALSE
Chr7	46715055	G	goodTag	hetDad	6.67	Ghana west	0.67	0.87	0.19756330308909412	0.009804918845847554	FALSE	TRUE	0.19756330308909412	FALSE
Chr7	49417500	T	goodTag	hetDad	7.64	Ghana west	0.71	0.87	0.15715773232875227	0.005708791721278028	FALSE	TRUE	0.15715773232875227	FALSE
Chr7	50835432	T	goodTag	hetDad	8.08	Ghana west	0.72	0.87	0.14769627077417757	0.004475644568914472	FALSE	TRUE	0.14769627077417757	FALSE
Chr7	51062926	C	goodTag	hetDad	7.62	Ghana west	0.75	0.85	0.15715773232875227	0.005772448802431218	FALSE	TRUE	0.15715773232875227	FALSE
Chr7	52173228	C	goodTag	hetDad	2.42	Ghana west	0.74	0.58	0.7964871949059814	0.11979493042591827	FALSE	FALSE	0.7964871949059814	FALSE
Chr7	52798945	G	goodTag	hetDad	5.28	Ghana west	0.65	0.85	0.31205158675059236	0.021571747947720876	FALSE	TRUE	0.31205158675059236	FALSE
Chr7	53074958	G	goodTag	hetDad	7.44	Ghana west	0.78	0.8	0.16038600975308626	0.006378989024270476	FALSE	TRUE	0.16038600975308626	FALSE
Chr7	54088983	T	goodTag	hetDad	7.52	Ghana west	0.78	0.83	0.15715773232875227	0.006101768016551934	FALSE	TRUE	0.15715773232875227	FALSE
Chr7	55657699	G	goodTag	hetDad	8.16	Ghana west	0.79	0.83	0.1458791487009131	0.004282437130424532	FALSE	TRUE	0.1458791487009131	FALSE
Chr7	61165836	G	goodTag	hetDad	10.52	Ghana west	0.72	0.93	0.10391874635241383	0.0011808948449137935	FALSE	TRUE	0.10391874635241383	FALSE
Chr7	64528327	C	goodTag	hetDad	8.86	Ghana west	0.75	0.87	0.12242422997941797	0.0029148757366497247	FALSE	TRUE	0.12242422997941797	FALSE
Chr7	65854426	T	goodTag	hetDad	5.91	Ghana west	0.78	0.75	0.23728748485602488	0.015055171861130368	FALSE	TRUE	0.23728748485602488	FALSE
Chr7	66784856	T	goodTag	hetDad	7.05	Ghana west	0.79	0.77	0.1796321363057054	0.007926525135988016	FALSE	TRUE	0.1796321363057054	FALSE
Chr7	67332939	A	goodTag	hetDad	9.37	Ghana west	0.74	0.92	0.12242422997941797	0.0022056552001026297	FALSE	TRUE	0.12242422997941797	FALSE
Chr7	68804648	C	goodTag	hetDad	6.53	Ghana west	0.69	0.86	0.19985169145494536	0.010606995698573485	FALSE	TRUE	0.19985169145494536	FALSE
Chr7	69488028	T	goodTag	hetDad	6.07	Ghana west	0.72	0.8	0.22592383879208366	0.01374969607821852	FALSE	TRUE	0.22592383879208366	FALSE
Chr7	72727301	T	goodTag	hetDad	5.33	Ghana west	0.71	0.83	0.3109825594732441	0.020961385168473456	FALSE	TRUE	0.3109825594732441	FALSE
Chr7	73275538	G	goodTag	hetDad	6.96	Ghana west	0.67	0.87	0.1796321363057054	0.008335203294488225	FALSE	TRUE	0.1796321363057054	FALSE
Chr7	73555704	C	goodTag	hetDad	6.05	Ghana west	0.67	0.86	0.22592383879208366	0.01390629689534606	FALSE	TRUE	0.22592383879208366	FALSE
Chr7	75346102	A	goodTag	hetDad	3.12	Ghana west	0.61	0.77	0.7381844876661529	0.07733678360610474	FALSE	FALSE	0.7381844876661529	FALSE
Chr7	75510345	C	goodTag	hetDad	4.16	Ghana west	0.74	0.69	0.49667284810979107	0.041389404009149255	FALSE	TRUE	0.49667284810979107	FALSE
Chr7	75830179	G	goodTag	hetDad	4.65	Ghana west	0.68	0.79	0.3950909170452145	0.031053547457152275	FALSE	TRUE	0.3950909170452145	FALSE
Chr7	76593353	C	goodTag	hetDad	6.65	Ghana west	0.68	0.88	0.19756330308909412	0.009915582446706428	FALSE	TRUE	0.19756330308909412	FALSE
Chr7	77172509	T	goodTag	hetDad	6.5	Ghana west	0.65	0.87	0.19985169145494536	0.010787449254670345	FALSE	TRUE	0.19985169145494536	FALSE
Chr7	82187204	G	goodTag	hetDad	6.96	Ghana west	0.67	0.87	0.1796321363057054	0.008335203294488225	FALSE	TRUE	0.1796321363057054	FALSE
Chr7	83059124	C	goodTag	hetDad	6.67	Ghana west	0.67	0.87	0.19756330308909412	0.009804918845847554	FALSE	TRUE	0.19756330308909412	FALSE
Chr7	83861118	G	goodTag	hetDad	9.18	Ghana west	0.79	0.86	0.12242422997941797	0.0024467402364486412	FALSE	TRUE	0.12242422997941797	FALSE
Chr7	85552278	G	goodTag	hetDad	9.37	Ghana west	0.8	0.85	0.12242422997941797	0.0022056552001026297	FALSE	TRUE	0.12242422997941797	FALSE
Chr7	87752633	C	goodTag	hetDad	8.92	Ghana west	0.76	0.92	0.12242422997941797	0.0028206451203302008	FALSE	TRUE	0.12242422997941797	FALSE
Chr7	87918190	C	goodTag	hetDad	4.74	Ghana west	0.82	0.62	0.37950413715098463	0.029469071256042367	FALSE	TRUE	0.37950413715098463	FALSE
Chr7	88217903	T	goodTag	hetDad	9.51	Ghana west	0.84	0.79	0.12242422997941797	0.0020435516283214827	FALSE	TRUE	0.12242422997941797	FALSE
Chr7	88507016	G	goodTag	hetDad	8.79	Ghana west	0.72	0.88	0.12242422997941797	0.0030288624920634666	FALSE	TRUE	0.12242422997941797	FALSE
Chr7	88576501	A	goodTag	hetDad	6.56	Ghana west	0.62	0.88	0.19985169145494536	0.01042963662815577	FALSE	TRUE	0.19985169145494536	FALSE
Chr7	88644694	T	goodTag	hetDad	7.64	Ghana west	0.71	0.87	0.15715773232875227	0.005708791721278028	FALSE	TRUE	0.15715773232875227	FALSE
Chr7	89461879	T	goodTag	hetDad	6.27	Ghana west	0.71	0.85	0.2161264917961644	0.012279914306600248	FALSE	TRUE	0.2161264917961644	FALSE
Chr7	92330522	T	goodTag	hetDad	5.71	Ghana west	0.75	0.79	0.26195849417228934	0.016868539397458027	FALSE	TRUE	0.26195849417228934	FALSE
Chr7	92427565	T	goodTag	hetDad	4.32	Ghana west	0.53	0.87	0.45719850429231895	0.03766692222862855	FALSE	TRUE	0.45719850429231895	FALSE
Chr7	92482709	T	goodTag	hetDad	7.74	Ghana west	0.74	0.86	0.15715773232875227	0.005401080090807198	FALSE	TRUE	0.15715773232875227	FALSE
Chr7	92924804	C	goodTag	hetDad	6.73	Ghana west	0.68	0.86	0.19756330308909412	0.0094804599870969	FALSE	TRUE	0.19756330308909412	FALSE
Chr7	94222402	T	goodTag	hetDad	4.62	Ghana west	0.72	0.73	0.3972727085769412	0.031601238182256686	FALSE	TRUE	0.3972727085769412	FALSE
Chr7	96571293	T	goodTag	hetDad	7	Ghana west	0.74	0.85	0.1796321363057054	0.008150971593502643	FALSE	TRUE	0.1796321363057054	FALSE
Chr7	97941752	A	goodTag	hetDad	7.33	Ghana west	0.76	0.85	0.16653624399883635	0.006781305390104131	FALSE	TRUE	0.16653624399883635	FALSE
Chr7	100986066	G	goodTag	hetDad	6.05	Ghana west	0.68	0.85	0.22592383879208366	0.01390629689534606	FALSE	TRUE	0.22592383879208366	FALSE
Chr7	101074344	C	goodTag	hetDad	9.97	Ghana west	0.83	0.85	0.12242422997941797	0.001591114923177983	FALSE	TRUE	0.12242422997941797	FALSE
Chr7	103312016	G	goodTag	hetDad	13.06	Ghana west	0.78	1	0.053093820702072136	3.0166943580722805e-4	FALSE	TRUE	0.053093820702072136	FALSE
Chr7	103404170	T	goodTag	hetDad	7.95	Ghana west	0.73	0.87	0.153879604929422	0.004808737654044437	FALSE	TRUE	0.153879604929422	FALSE
Chr7	105707834	C	goodTag	hetDad	7.52	Ghana west	0.78	0.83	0.15715773232875227	0.006101768016551934	FALSE	TRUE	0.15715773232875227	FALSE
Chr7	105995322	G	goodTag	hetDad	8.86	Ghana west	0.69	0.93	0.12242422997941797	0.0029148757366497247	FALSE	TRUE	0.12242422997941797	FALSE
Chr7	107193360	A	goodTag	hetDad	6.24	Ghana west	0.74	0.83	0.21621422714078725	0.01248964759051896	FALSE	TRUE	0.21621422714078725	FALSE
Chr7	107347336	G	goodTag	hetDad	6.97	Ghana west	0.78	0.82	0.1796321363057054	0.008288749672403783	FALSE	TRUE	0.1796321363057054	FALSE
Chr7	108809519	T	goodTag	hetDad	7.52	Ghana west	0.78	0.83	0.15715773232875227	0.006101768016551934	FALSE	TRUE	0.15715773232875227	FALSE
Chr7	110247496	C	goodTag	hetDad	5.93	Ghana west	0.72	0.83	0.23728748485602488	0.014885241837624297	FALSE	TRUE	0.23728748485602488	FALSE
Chr7	112856116	C	goodTag	hetDad	6.43	Ghana west	0.59	0.92	0.20083433754044727	0.011220857873945445	FALSE	TRUE	0.20083433754044727	FALSE
Chr7	114342845	C	goodTag	hetDad	5.49	Ghana west	0.74	0.82	0.2885224778415053	0.019125543038736148	FALSE	TRUE	0.2885224778415053	FALSE
Chr7	130563405	C	goodTag	hetDad	0.02	Ghana west	0.53	0.5	0.9400593387007936	0.8875370839817152	FALSE	FALSE	0.9400593387007936	FALSE
Chr7	132190381	G	goodTag	hetDad	0	Ghana west	0.59	0.58	1	1	FALSE	FALSE	1	FALSE
Chr7	132638748	T	goodTag	hetDad	1.07	Ghana west	0.5	0.73	0.7964871949059814	0.3009454458025441	FALSE	FALSE	0.7964871949059814	FALSE
Chr7	132979213	T	goodTag	hetDad	0.76	Ghana west	0.65	0.53	0.8185986623729704	0.3833285226481784	FALSE	FALSE	0.8185986623729704	FALSE
Chr7	133146744	G	goodTag	hetDad	4.14	Ghana west	0.61	0.8	0.496927133542232	0.04188116939891917	FALSE	TRUE	0.496927133542232	FALSE
