# Supplementary material for: A frog with three sex chromosomes that co-mingle together in nature: Xenopus tropicalis has a degenerate W and a Y that evolved from a Z chromosome
Source: PLoS Genet. 2020 Nov 9;16(11):e1009121. doi: 10.1371/journal.pgen.1009121 (PMC7652241; doi:10.1371/journal.pgen.1009121)
Supplement: S1 Data — (ZIP) [file pgen.1009121.s001.zip › SI_Data/Fig_6_and_S5/Fig6_and_S5.csv]

trans_id	chromosome	start	end	logFC	FDR	XT1	XT10	XT11	XT13	XT16	XT17	XT19	XT2	XT20	XT3	XT6	XT7	XT8	XT9
TRINITY_DN86387_c2_g1_i1	Chr4	11062496	11062784	-1.11499084313503	1	0	0	0.764471	0	0.728213	0.787551	0.853614	0	0	0	0	0	0	1.62699
TRINITY_DN86303_c0_g1_i1	Chr6	24847054	24847351	0.384939226480733	1	0.812648	0	0.749005	1.31173	0	0	0.835771	0	0	0	2.21902	0	0	0.796806
TRINITY_DN86387_c1_g1_i1	Chr5	110929312	110929633	-0.857636741302386	1	0	1.83063	0	0.581666	1.26439	0.682835	0	0	0.705042	0.700966	0.654511	0	1.33861	0.705036
TRINITY_DN86364_c0_g1_i1	Chr8	105683783	105684064	-0.349015445732288	1	0	2.27245	0	0	0	0.855326	1.85569	0	0	0	0.819127	0	0	0
TRINITY_DN86333_c0_g1_i1	Chr1	100168023	100168230	1.63089428454156	1	0	0	1.55193	2.74712	0	1.62431	3.46343	0	0	0	0	1.60275	0	0
TRINITY_DN86352_c0_g1_i1	Chr4	75808315	75808533	0.267780082425236	1	1.53686	0	0	1.22786	0	1.45262	0	0	1.50556	0	1.41218	1.43779	0	1.48337
TRINITY_DN86401_c0_g1_i1	Chr10	35062037	35062390	-0.658991911014325	1	0.57756	0.493443	0.531452	0.471567	0	1.10313	0	0	0	0	1.04993	0	0	0
TRINITY_DN86375_c0_g1_i1	Chr10	34580895	34581137	-1.19447991840918	1	0	1.03236	1.13787	0	0	1.4709	0	1.20158	0	0	1.12706	1.15621	0	0
TRINITY_DN86356_c0_g1_i1	Chr3	45594486	45594725	1.33876941133834	1	0	0	0	1.01279	0	1.20082	1.28361	0	1.24182	0	0	0	2.36174	0
TRINITY_DN86307_c0_g1_i1	Chr4	97550574	97550908	-0.13268742384334	1	0	1.64581	1.77348	1.57313	0.566851	0	0.664002	0	1.90133	0.628021	1.17068	1.2039	0.602192	0
TRINITY_DN86303_c0_g2_i1	Chr6	24846098	24847065	0.439763443577566	1	1.01983	0.480218	0.321751	0.655665	0.297988	0.766581	0.464711	0.223814	0	0.338558	0.526694	0.323045	0.6398	0.897102
TRINITY_DN86387_c3_g3_i1	Chr4	111226516	111226998	-0.587898763414985	1	0.648515	0.277448	1.5047	0.267043	0.860692	1.87928	0.334731	0.317741	0.949291	0	0.297587	0.919384	0.303484	0.32137
TRINITY_DN86391_c0_g2_i1	Chr8	51484043	51484424	-1.12665262497762	1	0	0.426643	0	0	0.879979	0.95474	0	0	0	0	0	0	0.465203	0
TRINITY_DN86397_c0_g2_i1	Chr5	132392365	132392976	0.181015617407777	1	1.53034	0.372682	0.204442	0.361238	0.385728	0.633793	0.902304	1.07592	0.853778	0.433866	1.0077	0.415248	0.410134	0.216974
TRINITY_DN86327_c0_g2_i1	Chr1	153368404	153368815	-1.32633183558491	1	0	0	0.398755	0.354567	0	1.6613	0	0	0	0	0	0	0	0.42797
TRINITY_DN86363_c0_g1_i1	Chr9	45818444	45818717	0.590540288704736	1	0.971776	0.81534	0	0	0	1.83813	0	0	0	0	0	1.80669	0	0
TRINITY_DN86355_c0_g1_i1	Chr9	88477759	88478179	-1.1744484362293801	1	0	0	0.38845	0.345273	0	1.61767	0	0.412242	0.410302	0	0.38476900000000003	0	0.392866	0.416731
TRINITY_DN86366_c0_g2_i1	Chr3	152541584	152542025	-0.864262901433275	1	0.346672	0	0	0.285114	1.53406	0	0.357911	0.339611	0.676581	0	0.635141	0	0	0
TRINITY_DN86334_c0_g1_i1	Chr2	130996023	130996231	-1.36120899145396	1	0	2.83212	1.53469	0	0	0	0	3.28189	0	0	1.56427	1.58738	0	0
TRINITY_DN86302_c0_g1_i1	Chr8	142180030	142180326	-0.0758163153054248	1	0	1.38353	1.50834	1.98072	0	0	0	0	0.802793	0.856451	0	0	0.763647	0.801943
TRINITY_DN86389_c0_g1_i1	Chr8	89179881	89180279	0.426671048925629	1	0.918384	0	0.845793	0	0.405606	0	0	0	0	0	0.419293	0	0.592287	0
TRINITY_DN86366_c0_g1_i1	Chr3	152541012	152541473	-0.779627373513492	1	0	1.19994	0.650643	0.288339	0.620854	0.338443	0.362129	0.343634	0	1.38422	0	0.993034	0	0.347595
TRINITY_DN86346_c0_g1_i1	Chr3	125496910	125497172	-0.422364859720528	1	0	0	0	0	0	3.89802	0	0	0	0	0.937441	0.958619	0.962331	0
TRINITY_DN86378_c0_g1_i1	Chr5	32713856	32714352	0.145674311668941	1	1.23381	0	0.859221	0.25423	0.273007	0	0	0.302513	0.602629	0	0.283385	0	0.28869	0.30566
TRINITY_DN86349_c0_g1_i1	Chr4	88730090	88730317	1.43546992141108	1	0	0	0	0	0	0	5.69104	0	2.764	0	0	0	0	0
TRINITY_DN86371_c0_g1_i1	Chr10	9018561	9019131	0.453931882628751	1	0	0.219914	0	0.637442	0	0.497904	0	0	0.251446	0	0	0.732763	0	0.766432
TRINITY_DN86393_c1_g1_i1	Chr7	26924920	26925616	-0.44843758412425	1	0.289462	0	0.537998	0	0	0.279631	0	0	0	0.28606	0	0	0.270922	0.286614
TRINITY_DN86384_c0_g2_i1	Chr8	58651912	58652262	0.106900581982093	1	0.586439	0	0.53987	1.43767	0	0.559686	0	1.14564	0	0.57359	0.53402	0	0	0
TRINITY_DN86387_c3_g1_i1	Chr8	10775889	10776593	-3.03259004576876	1	0	0	1.32331	0	1.54936	1.53069	0	0	0.68719	0.52492	1.78906	0	0.496305	0.873081
TRINITY_DN86384_c0_g1_i1	Chr8	58652450	58653014	0.838902034675877	1	1.24383	0	0.231728	0.410406	0.219413	0.240464	0.256577	0	0	0.492736	0.228822	0	0	0.24673
TRINITY_DN86331_c0_g1_i1	Chr2	92306251	92307339	0.423985566139398	1	0.291314	0.0822106	0.368326	0.802501	0.170073	0.280481	0.497054	0.383776	0.56729	0.580399	0.0900393	0.461159	0.0913881	0.192045
TRINITY_DN86388_c0_g1_i1	Chr7	120092481	120092709	-1.74566853994732	1	0	0	1.28175	0	0	0	0	0	0	5.41734	2.56704	0	1.30053	1.35048
TRINITY_DN86318_c0_g1_i1	Chr6	22943966	22944456	0.523144769572468	1	0.944689	0.539132	0	0.259584	0.278758	0.913395	0.649802	0	0.61536	0	0	0	0.294982	0
TRINITY_DN86390_c0_g1_i1	Chr6	131859384	131904792	0.189174512104315	1	0.205346	0	0.192343	0.169808	0.543023	0.595117	0	0	0.400717	0.203889	0	0.780923	0.1927	0
TRINITY_DN86395_c0_g1_i1	Chr3	115159511	115159975	0.448116448373497	1	1.03614	0.295395	0.640948	0.567995	0	0	0.713177	0	0.674114	1.02203	0	0.65192	0.322752	1.37018
TRINITY_DN86394_c0_g1_i1	Chr5	71546384	71546789	-0.16320791278135	1	0.444465	0.761537	2.0487	0	0.393344	0	0.460015	0	0	0	0	0.838046	0	0
TRINITY_DN86306_c0_g1_i1	Chr8	119665595	119666246	1.44688279852458	1	1.19986	0.170381	0.187429	0	0	0	0	0.196966	0	0	0.184565	0.35216	0.563091	0.396846
TRINITY_DN86351_c0_g1_i1	Chr7	64792489	64793047	-1.28326547629157	1	0	0	0	0.209401	0	0.490765	0.262027	0.249331	0.247706	0	0	0	0	1.51016
TRINITY_DN86337_c0_g1_i1	Chr2	98317902	98318430	-1.7588730478358	1	0	0.240136	0.784173	0.231628	0.248124	0.54312	0	0.55142	0.548354	0	0.516755	0	0.263086	0.278363
TRINITY_DN86321_c0_g1_i1	Chr1	200293494	200294065	0.921479314404258	1	0.7229	1.02776	0	0.994257	0.212719	0.932082	0.994403	0.473695	0.470644	0.477587	0.443786	0.45749	1.8069	0.239056
TRINITY_DN86306_c0_g1_i2	Chr8	119665399	119666246	1.27406877222275	1	0	0	0	0.338513	0	0.394845	0.280362	0	0.133023	0.135817	0	0.408565	0	0
TRINITY_DN86400_c0_g2_i1	Chr7	130741649	130742158	-0.967758135308989	1	0	0	0.467467	0.20699	0	0.485059	0	0	0.489625	0	0.461531	0.237973	0.235013	0.746465
TRINITY_DN86339_c0_g1_i1	Chr5	69475770	69476009	1.62156304206802	1	0	0	1.14671	1.99002	0	0	1.26087	0	0	0	0	0	2.32638	1.20481
TRINITY_DN86362_c0_g1_i1	Chr4	52742102	52742334	-1.33800154121315	1	0	0	0	0	0	3.82624	0	0	1.31785	0	0	1.2614	0	2.6014
TRINITY_DN86326_c1_g1_i1	Chr1	90293451	90293874	-0.428397517189271	1	0.819742	0.351503	2.27331	0.336378	0.725421	0	0.423879	0.803095	0.399568	0.402554	0.375061	0.386176	0.382689	0
TRINITY_DN86326_c0_g3_i1	Chr1	25679151	25679407	0.850991184193324	1	3.29615	0	0	0	0	0	0	2.13563	0	1.06054	0	1.02466	0	0
TRINITY_DN86326_c0_g1_i2	Chr1	25679387	25680003	-1.54522211501095	1	0	0.182783	0	0	0.191211	0.207064	0.220473	0	0.417172	0	0	0	0	0.435255
TRINITY_DN86382_c1_g1_i1	Chr8	62699360	62700046	-1.72663650332192	1	0	0	0.840965	0.444422	0.157624	0	0	0.352976	0	0.355892	0.330816	0	0	1.24332
TRINITY_DN86326_c3_g1_i1	Chr5	71766192	71766610	1.61634209528622	1	0	0	0	0.345273	0	0	0.435179	0	0	0.413521	0.38476900000000003	0.793208	0.392866	0
TRINITY_DN86326_c0_g2_i1	Chr1	25681117	25681757	-0.231157832410869	1	0.437239	0	0.408883	0.180619	0.578593	0	0.225576	0	0.213444	0.433866	0.403079	0.415248	0	0.433948
TRINITY_DN86381_c0_g1_i1	Chr10	5325473	5325781	0.65152974723291	1	0	0	0	0.610371	0	0	0.778695	0	0.742784	0	2.06388	2.1155	0	0.743123
TRINITY_DN86387_c0_g1_i1	Chr1	111007266	111007978	-0.270843988420666	1	4.01574	7.13429	7.41313	5.63276	8.29583	7.7708	6.48049	10.2279	6.8155	6.82877	11.0026	10.3045	12.1761	12.4791
TRINITY_DN69636_c0_g2_i1	Chr3	52371216	52371828	-1.02340210444312	1	0	0.185866	0	0.540441	0	0.421416	0	0.643944	0	0.21637	0.804075	0	0	0
TRINITY_DN69636_c0_g3_i1	Chr3	52372487	52372714	1.33833892574994	1	0	0	0	0	0	0	1.42276	0	1.382	0	1.29542	2.64151	1.31045	0
TRINITY_DN86345_c0_g2_i1	Chr5	154387795	154388201	1.81881855786809	1	1.21967	0.348199	0	0.667015	0.359538	0	0	0	0	0	0	0	1.13794	0.402597
TRINITY_DN69632_c0_g2_i1	Chr1	152919241	152919485	-1.71823445951347	1	0	1.96602	1.08384	0	0	1.10709	0	0	3.45344	1.13083	0	1.09578	0	0
TRINITY_DN69608_c0_g2_i1	Chr7	56162838	56163321	-0.468326289750588	1	0.323036	0.552937	0.599749	0.266175	0	1.56012	0.666896	0.316525	0.630656	0	0.592967	0.610868	0.30244	0.960453
TRINITY_DN69678_c1_g1_i1	Chr1	127118189	127118885	-1.84907649938563	1	0.179091	0.305011	0.336386	0	0	0.172985	0	0.176488	0.174743	0.355892	0.827039	0.170451	0	0.177618
TRINITY_DN69635_c0_g1_i1	Chr5	85313782	85314181	1.29179533466653	1	1.321	0	0.81227	2.52575	0.389789	0.845447	0.455508	0	0	0	1.20724	0.414979	0.822271	0.435907
TRINITY_DN69632_c0_g1_i1	Chr1	152919597	152927290	0.667865896076894	1	0.542235	0.152626	0.286889	0.199066	0.052643	0	0	0.297962	0.234401	0.180155	0.0559718	0.285801	0.226855	0
TRINITY_DN86389_c0_g1_i2	Chr2	52315100	52315437	2.72378983842101	1	0	0	0	1.03189	0	0	0.652049	0	0.621838	0	0	1.77584	0.956234	0
TRINITY_DN69640_c0_g2_i1	Chr7	44122902	44123359	0.108779490755927	1	0.356271	0	0.330425	0.878642	0.630403	0.343447	0	0.349115	0	0.350994	0	0	0	0
TRINITY_DN69615_c0_g2_i1	Chr4	61197744	61198173	0.294914739211947	1	0.399322	0	0	0.655839	0.353255	0.768059	0.413013	0.782045	0	0	0.730525	0.376188	0.372746	0.395801
TRINITY_DN69691_c0_g1_i1	Chr7	110733292	110734005	-0.34531373196369	1	0.691301	0.735371	0.487184	0.143931	0.15202	0.667666	0.356313	0.170328	0.674462	0.343522	0.478964	0.328979	0.324817	0.172633
TRINITY_DN69604_c0_g2_i1	Chr6	139866345	139866791	0.721290655825252	1	0	0.636857	0.345163	0	0	0	1.15412	0	0	0	0	0	0	0
TRINITY_DN69678_c1_g2_i1	Chr1	127118936	127119358	-1.12687944395867	1	0	0	0.422897	0	0.405606	0	0	0	0	0	0.838587	0	0.428422	0.454279
TRINITY_DN69678_c0_g1_i1	Chr5	91884570	91885463	0.147234075232921	1	0.372445	0.104321	0.465132	0.610095	0.215759	0.474316	0	0.121434	0.359542	0	0.113881	0.35075	0	0.24355
TRINITY_DN86326_c0_g4_i1	Chr1	25679985	25681088	-2.88232697982934	1	0	0.965224	1.03963	0	0.498953	0	0	0.550666	0.555089	0	0	0	0	0
TRINITY_DN69626_c0_g2_i1	Chr2	129587597	129587969	0.577823400721161	1	2.60811	0	0	0	0.460301	0	0	1.53201	1.02262	0	0	0.489671	0	0
TRINITY_DN69661_c0_g1_i1	Chr3	112995336	112995686	-0.451521208769357	1	0.586439	0	0.53987	0	0.518903	1.11937	0	0.57282	0	0	0	0	0.548383	0
TRINITY_DN69626_c0_g1_i1	Chr2	129587977	129588686	-0.908285358146843	1	0	0.296634	0.654891	0.144128	0.306605	0.168322	0.35926400000000003	0.68697	1.02018	0	0	0.663479	0	0.691191
TRINITY_DN69619_c0_g2_i1	Chr9	70263754	70264086	1.21191894927058	1	0.649526	0	0	1.06064	0.573669	0	0	0	0	0.63624	0	0.609045	0.609389	0.6395
TRINITY_DN69619_c0_g1_i1	Chr9	70264116	70264459	-1.02758497883609	1	0	1.04058	0	0	0.539548	0.582144	0	0	0.600544	0	0.556075	0.572177	0.571218	1.19791
TRINITY_DN69640_c0_g1_i1	Chr9	64294277	64295638	0.495801720998225	1	0.221502	0.124814	0.14041	0.330692	0	0.626663	0.0754269	0	0.108096	0.14806	0.205634	0.210237	0.277987	0
TRINITY_DN69644_c0_g1_i1	Chr1	107429947	107430232	-2.88281066604161	1	0	0.740627	0.812961	0	0	0	0	0.857867	1.73313	0	1.60436	0	0	0
TRINITY_DN69664_c0_g1_i1	Chr1	58200567	58200849	0.593160776653605	1	0	0	0	0.737728	0	0	0.939918	0	0.897347	0	1.6622	0	0.854576	0
TRINITY_DN86397_c0_g1_i1	Chr3	94919936	94920807	0.121842619364031	1	0.344664	0.290584	0	0.848555	0.450542	0.824509	0.703748	0.673066	0.666149	0.169662	0.315542	0.162776	0.321269	0.338613
TRINITY_DN69608_c0_g1_i1	Chr7	56163732	56164050	0.415197708535371	1	0.84834	0.361392	0	0.350535	0.373974	0.204855	0.218765	0.208795	0.414018	0.210526	0	0	0.397963	0.420953
TRINITY_DN69700_c0_g3_i1	Chr4	80150676	80151385	-0.979033157548028	1	0.176816	0	0	0.292538	0.311199	0	0	0.174257	0.862644	0	0.163325	0.168291	0	0.876807
TRINITY_DN69632_c0_g1_i2	Chr1	152919597	152927544	-1.29158359801136	1	0	0	0	0	0	0.37973	0.115172	0	0	0	0	0	0	0.222891
TRINITY_DN69669_c0_g3_i1	Chr3	39529679	39530383	-0.078049820631635	1	0.17607	0	0.165414	0.145651	0	0.170077	0	0.173544	0	0	0.162642	0	0.496305	0.873081
TRINITY_DN69646_c0_g1_i1	Chr8	24104078	24104342	-0.124145753523426	1	0	0.866452	1.8968	0	0	0	2.11062	1.00223	0	0	0	0	0	0
TRINITY_DN69669_c0_g1_i1	Chr3	39530362	39531492	0.35271267447686	1	0.463941	0	0.176065	0	0.243706	0.357272	0.284863	0.0916907	0	0	0.258168	0.264361	0.0873279	0.275206
TRINITY_DN69631_c0_g2_i1	Chr2	45268883	45269432	0.21917980365336	1	0.259221	0.221211	0	0.213756	0	0	0	0.509202	0	0	0.476607	0.491396	0.24273	0.513996
TRINITY_DN69697_c0_g1_i1	Chr5	83440567	83441138	0.56152806676167	1	0.974926	0.415892	0.45439	0.804612	0.430087	0.471296	0.251477	0	0	0	0.22434	0	0	0.241772
TRINITY_DN69664_c0_g2_i1	Chr1	58199441	58200583	0.101194217688702	1	0.365067	0.308945	0.259813	0.527937	0.239688	0.351386	0.186769	0.180383	0.177698	0.0909256	0.423259	0.173343	0.0858968	0.0902247
TRINITY_DN69665_c0_g1_i1	Chr1	174752309	174753738	-0.527103059628969	1	0.903891	0.176254	0.198437	0	0.182362	0.0668502	0	0.412527	0.270584	0.485052	0.90389	0.26394	0.0654473	0.137331
TRINITY_DN69697_c0_g2_i1	Chr5	83441120	83442230	0.78047286128585	1	0.665037	0.160843	0	0.235539	0.249563	0.548775	0.388972	0.187751	0.277496	0.18929	0	0.45116	0.357654	0.375749
TRINITY_DN69689_c0_g1_i1	Chr1	205434534	205434916	1.33241259408236	1	0	0.4248	0	0.406223	0	0	0	0	0	0	0	0.932638	0.462962	0.489472
TRINITY_DN69697_c0_g3_i1	Chr5	83442288	83443582	0.404239421950455	1	0.54887300000000006	0.132593	0.298065	0.647844	0.205764	0.829646	0.160271	0.232547	0	0.234398	0.145552	0.223299	0.147605	0.154936
TRINITY_DN69659_c0_g1_i1	Chr5	66974380	66974747	-1.12075938281117	1	0	0	0	0	0.472808	1.02343	0.553802	0	0.525051	0	0	0	0	0.527112
TRINITY_DN69667_c0_g1_i1	Chr5	53371075	53371284	0.592068818558763	1	0	0	0	2.69093	0	3.17484	0	1.62514	1.63497	0	0	0	3.10992	0
TRINITY_DN69669_c0_g2_i1	Chr10	8540718	8541367	0.427262849154196	1	0.372529	0	0	0.154041	0	0.719746	0	0	0	0.185005	0.171989	0.708822	0.349801	0.923847
TRINITY_DN69688_c0_g1_i1	Chr10	45713543	45716045	0.909332826030541	1	0	0	0	1.00454	0	0	2.54512	2.44867	0	1.20786	0	1.17711	0	0
TRINITY_DN69610_c0_g1_i1	Chr3	32500217	32500777	-1.00725491634306	1	0	0.214751	0.468836	0	0	0.243242	0.259644	0	0	0.249141	0	0.238507	0	0.748656
TRINITY_DN69672_c0_g1_i1	Chr2	68908390	68908753	0.87719095323463	1	0	0	0.502664	1.34209	0	1.56767	0	0	0	0	0	0.513315	1.01956	0.53766099999999994
TRINITY_DN69679_c0_g1_i1	Chr4	148371181	148371735	-0.551811430838354	1	0	1.3118	0.238512	0	0.677827	0.495122	0.2644	0.25158	0	0.253565	0.706399	0.72841	1.19945	1.52339
TRINITY_DN69687_c0_g1_i1	Chr2	32572731	32574129	0.555228185820054	1	0.571959	0	0.407994	0	0.25005	0.174712	0.657194	0.0706932	0.278246	0.142498	0.265525	0.203561	0.403776	0.494286
TRINITY_DN69693_c0_g1_i1	Chr7	29396982	29397221	0.867962348349828	1	2.52241	0	0	2.02558	1.10241	2.40164	0	0	0	1.21723	1.15841	1.18721	1.18087	0
TRINITY_DN69693_c1_g1_i1	Chr7	29397239	29397445	0.567648847835663	1	0	0	0	2.7744	1.47496	0	0	0	0	0	0	0	1.59879	3.33407
TRINITY_DN69679_c0_g2_i1	Chr4	148371766	148377930	-0.349012131098203	1	0.225709	0.382604	0.320463	0.0932861	0.197848	0.434982	0.115702	0	0.219867	0.224792	0.522789	0.857948	0.424805	1.45185
TRINITY_DN69693_c1_g2_i1	Chr7	29397429	29397738	-1.32927466412476	1	0	0	0	0	0	0.714625	0.773609	0.728271	0	0	1.36612	0	0	1.47616
TRINITY_DN69681_c0_g1_i1	Chr5	111649848	111650081	1.22400767000208	1	0	0	1.22657	2.1288	0	1.2663	2.70136	0	1.3072	0	0	0	1.24837	0
TRINITY_DN69605_c0_g1_i1	Chr6	31209733	31209975	1.12762682994292	1	2.46114	0	0	0.986148	0	1.16799	0	0	2.41909	0	1.12706	1.15621	2.30642	0
TRINITY_DN69681_c0_g2_i1	Chr5	111649154	111649780	0.47080463382677	1	0	0	0.397871	0.175679	0	0	0.657993	0	0.622617	0	0	0.202015	0	0.211017
TRINITY_DN69696_c0_g1_i1	Chr7	15913307	15913583	1.21287559981179	1	0.817766	0	0.754171	0.660239	0	0	0.841588	0.793219	0	0	0	1.52827	0	0.801943
TRINITY_DN69692_c0_g1_i2	Chr3	126624528	126625020	-1.35221055468333	1	0	0	0	0.23929	0	0.561109	0	0.284865	0	0	0.533574	0	0	0.287558
TRINITY_DN69637_c0_g2_i1	Chr1	21267468	21267731	0.251497762015443	1	0	0	0	0	1.82026	0.981095	0	0	0	0	0.944418	2.90117	0	0
TRINITY_DN69637_c0_g1_i1	Chr1	21268154	21268405	-1.12940198798698	1	0	1.91883	1.05394	0	0	0	0	0	1.12387	0	1.03914	1.06621	0	0
TRINITY_DN69622_c0_g1_i1	Chr6	129356743	129357589	0.10076027494885	1	0.632579	0	0.148858	0.26158	0.417027	0.30532	0	0.155961	0	0.943422	0	0.451482	0.446089	0.783954
TRINITY_DN69655_c0_g1_i1	Chr6	112883038	112883289	0.934588620410971	1	2.28826	0	1.05394	0.920034	0	1.07967	1.16052	1.1128	0	0	0	0	0	0
TRINITY_DN69614_c0_g2_i1	Chr2	68277894	68278454	-0.206444700067368	1	0	0.214751	0.234418	0	0.221982	0.243242	0.259644	0	0	0	0.231429	0	0.471388	0.249552
TRINITY_DN69643_c0_g1_i1	Chr2	126194845	126195951	-0.496411795694511	1	0.468227	0.398026	0.440837	0	0	0	0.160612	0.789997	0.30452	0.310373	0.577161	0.445545	0.146961	0
TRINITY_DN69616_c0_g1_i1	Chr7	40527972	40528344	-1.30508744473087	1	0.888931	0.380768	0.81948	0	0	0.426508	0	0.871551	0	0	1.21742	0	0	0.43983
TRINITY_DN69650_c0_g1_i1	Chr8	75342819	75343361	1.43990084424597	1	0.79658	0	0	0	0.468621	1.13264	0.615615	0	0	0	0	1.50945	0	0
TRINITY_DN69613_c0_g1_i2	Chr6	139690271	139691278	-0.134828104027033	1	0	0.64522	0	0	0	0.723564	0	0.73719	0.747369	0	0.692272	2.83626	0	1.80954
TRINITY_DN86387_c3_g2_i1	Chr1	19531038	19593988	0.360800615481128	1	0.698719	0	0	0.287196	0.309234	0.674243	0	0	0	0	0.319922	0	0.326406	0.346451
TRINITY_DN69690_c0_g1_i1	Chr2	134867749	134868301	-0.468956694727004	1	0.772865	1.5394	0.239892	1.48737	1.13666	0.995808	0	0	0.754339	1.02027	1.4214	0.488509	0.241264	0
TRINITY_DN69649_c0_g1_i1	Chr1	83784120	83784426	-0.0888805852714487	1	0	1.29899	0.705438	0	0.672932	0.728085	2.36492	1.48493	0.752018	0	2.08969	0.713453	1.42522	0
TRINITY_DN69628_c0_g1_i1	Chr7	81109130	81109725	-0.834526220767498	1	0	0.388932	0.213018	0.564882	0.603749	0.440899	0.235323	0	0.222626	0	0.840583	0	0	0
TRINITY_DN69627_c0_g1_i1	Chr6	108000917	108001300	-0.168093321613559	1	0	0	0	0	0	0	0.911016	0.863094	0	0	1.20724	0	0.411135	0.435907
TRINITY_DN69629_c0_g1_i1	Chr3	112946982	112947520	-0.331843199812753	1	0	0	0.250213	0.886718	0	1.81736	0	0	0	0	0	0	0.251733	0.799331
TRINITY_DN69625_c0_g2_i1	Chr7	38573781	38574602	0.980507909117715	1	0.141299	0.240002	0.266581	0.116844	0.124085	0	0.145198	0.13943	0	0	0.261432	0.403218	0.531718	0
TRINITY_DN69639_c0_g2_i1	Chr8	67548952	67549317	0.866671589953332	1	0.540831	0	0	0.884709	0	0	0	0	0	1.05894	0	0.507739	0.504565	1.0646
TRINITY_DN69666_c0_g1_i2	Chr7	81328247	81329631	-3.4588181747274	1	0	0	0.83101	0	0	1.57829	0	0	0	0	0.219456	0	0	0
TRINITY_DN69612_c0_g1_i1	Chr10	28254610	28255262	-0.303666986698965	1	0.591432	0.671878	0.369668	0.163107	0.347483	0.190442	0.406862	0.194192	0.384747	0	0.546033	0.187513	0	0
TRINITY_DN69648_c0_g2_i1	Chr4	16428330	16428614	0.576055571489693	1	0	0	0.81987	1.43257	0.78226	0	0	0	0	0	0	0.827956	0	0.867155
TRINITY_DN69677_c0_g2_i1	Chr3	26263726	26264258	-0.490558822277042	1	0.273941	0.233905	0.254916	0.27183	0	0	0.282857	0.268952	0	0.542043	0.755451	0	0	0
TRINITY_DN69618_c0_g1_i1	Chr7	117424249	117424564	-0.154963876914422	1	0	1.22797	0.66609	0	0.636427	0	2.23746	0.702752	0.709442	0	0	0	0	0
TRINITY_DN69677_c0_g1_i1	Chr3	26264269	26264975	0.832926400842298	1	1.1925	0	0.320243	0	0	0.329125	0.175572	0.167925	0	0.338634	0.15741	0.162177	0	0
TRINITY_DN69611_c0_g1_i1	Chr1	191305807	191306141	-0.047073029520289	1	1.03766	0	0.477802	0	0.457955	0.992568	0.537419	0	0.508819	0.508891	0.473362	0	0.483704	0
TRINITY_DN69666_c0_g1_i1	Chr7	81328247	81329631	0.446279661539804	1	0	0	0.295983	0.415185	0	0.27988	0	0	0	0	0	0	0.235694	0.249552
TRINITY_DN69623_c0_g3_i1	Chr5	96301927	96302340	0.231461233934139	1	0	0	0	0.712048	1.15327	0	0	0	0	0	0	0	0.405544	0.429891
TRINITY_DN69673_c0_g1_i3	Chr9	18460710	18460995	0.930819901272435	1	0.860269	0	0	0.693007	0.753464	0.815147	0	0	0	0	0	0	1.60391	0.839488
TRINITY_DN69623_c0_g2_i1	Chr5	96302340	96341037	-0.308003875223572	1	0.189573	0	0	0.627256	1.6699	0	0	0	0	0	0	0	0	0
TRINITY_DN69607_c0_g1_i1	Chr3	7283981	7284385	1.18075033391307	1	1.35131	0	0.831121	0	0	0	1.39869	0	0.440333	0.441901	0	0	0	0
TRINITY_DN69609_c0_g2_i1	Chr5	32561950	32562501	-0.703817433294237	1	0.258419	0.441077	0.72184	0.426233	0.227977	0.499357	0	0	0	0	0	0	0	0.256274
TRINITY_DN69656_c0_g1_i1	Chr2	155673312	155673569	1.21332051809052	1	3.28073	0.914514	0	0.876549	0	1.02895	0	0	0	0	0	1.01671	0	1.05096
TRINITY_DN69673_c1_g1_i2	Chr4	148888417	148889278	0.909405340864196	1	0.976068	0	0	0.267807	0.288005	0.314315	0	0	0	0.321435	0	0	0	0
TRINITY_DN69700_c0_g2_i1	Chr7	57213384	57213846	0.250922602415499	1	0.346672	0	0	0.570228	0.306813	0	0.715821	0	0	0.342004	0.31757	0	0	1.37549
TRINITY_DN69630_c0_g1_i1	Chr2	137066218	137066826	-0.0757423566056414	1	0	0.563453	0.205999	0.546097	0	0.42586	0.227392	0	0	0.218575	0.406236	0	0.206643	0
TRINITY_DN69641_c0_g1_i1	Chr4	14693049	14693257	1.62337375009687	1	3.38727	0	0	0	0	0	1.71296	0	1.65155	0	1.56427	0	3.13818	0
TRINITY_DN69642_c0_g1_i1	Chr3	116647302	116647963	-0.249174370869684	1	0	0	0.363001	0.320153	0	0.373914	0	0	0.755383	0.384412	0.178667	0.368299	0.363325	0.191954
TRINITY_DN69674_c0_g1_i1	Chr6	118931046	118931681	0.45377274140762	1	0.610072	0	0.190061	0.168909	0.178782	0	0.627821	0.5994	0.197972	0.201464	0.374384	0.385815	0.190386	0.603897
TRINITY_DN69695_c0_g1_i1	Chr3	45693489	45694320	-1.04907545380325	1	0.272011	0.461894	0.256777	0.112469	0.119398	0.131183	0	0.536908	0	0	0.251707	0	0.127954	0.134753
TRINITY_DN69624_c1_g1_i1	Chr6	117845219	117845569	0.863816369020578	1	0.586439	0	0	1.91689	0	0	0	0.57282	0	0	0.53402	0	0	1.15353
TRINITY_DN69671_c0_g1_i1	Chr9	65080935	65081853	-0.207622643293582	1	0.954247	0.901385	0.558699	0.195296	0.310726	0.455447	0.484649	1.04976	0.115084	0.941071	0.875184	1.23495	0.222289	0.584619
TRINITY_DN69609_c0_g1_i1	Chr5	32562534	32562891	0.858565055961877	1	0.949199	0.406731	0	0.388554	0.419702	0.455351	0	0	0.928267	0	0	1.34078	0	0
TRINITY_DN69634_c0_g2_i1	Chr7	95070539	95070746	1.34056476845732	1	3.4125	0	0	0	0	1.62431	1.73171	0	1.66665	0	0	1.60275	0	0
TRINITY_DN69680_c0_g1_i1	Chr8	50903398	50905130	-0.478607214099505	1	1.76377	1.0701	0.367662	0.273152	0.240726	0.158863	0.393474	2.01746	1.23285	0.604362	0.153657	0.261422	0.207542	0.543951
TRINITY_DN64483_c0_g1_i1	Chr4	1095071	1095392	0.91965148621503	1	0	0.59162	0.641238	1.69341	0	1.32529	2.15825	0	0.684468	0	0	0	0	0
TRINITY_DN69624_c0_g3_i2	Chr3	50901571	50901958	-0.0957307010450795	1	0	1.1328	0	0.420626	0	0.491863	1.06369	0	0.503485	0.503992	0	0	0	0
TRINITY_DN64456_c0_g1_i1	Chr4	88527731	88528155	-0.636814641969789	1	0	0	1.12727	0.333507	0	0	0.420559	0	0	0.399115	0	0	0	0.805195
TRINITY_DN64455_c0_g1_i2	Chr4	127977827	127978468	-1.61871633077061	1	0	0	0.190061	0.335717	0	0	0	0.1998	0.197972	0.201464	0.748767	0	0	0.911851
TRINITY_DN64483_c0_g2_i1	Chr4	1094777	1095083	-0.461254257885805	1	0.835908	0.705935	0	0.674625	0	0.793126	0	0	1.6389	0.810844	0	0	0	0
TRINITY_DN64458_c1_g1_i1	Chr10	41832411	41832951	1.15744600140782	1	0.801598	0.22815	0.248659	0	0	0	0	0	0	0	0.491266	0	0.750772	0
TRINITY_DN64455_c0_g1_i1	Chr4	127964804	127978468	-0.0620794769088943	1	0	0.327389	0	0	0	0.371384	0.198333	0	0	0	0	0.365743	0	0.280241
TRINITY_DN64458_c0_g1_i1	Chr10	41832122	41832327	0.267514869995066	1	3.48464	0	1.58773	0	0	1.66426	0	1.69419	0	0	0	1.64179	0	1.68826
TRINITY_DN64475_c0_g1_i1	Chr2	16444387	16444837	-0.695017885324263	1	0	0	0	0.300978	0	0	0	0	1.07146	0	0	0.345124	0	1.08964
TRINITY_DN69650_c0_g1_i2	Chr8	75342819	75343042	-0.590084764160267	1	0	1.78848	0.979656	0.855985	0	1.59178	1.90577	1.03475	1.04873	0	0.966891	0	0	0
TRINITY_DN64420_c0_g1_i1	Chr10	44513484	44513928	2.38936731552403	1	0.75356	0.322316	0	0.309397	0	0.362501	1.55763	0	0	0.370432	0	1.77493	0	0
TRINITY_DN69662_c0_g1_i1	Chr9	1103284	1103554	-0.353838981581159	1	0.986755	1.28392	0	0	0.86284	0	1.00716	1.91378	0	0	0.89583	0	0.91798	1.14894
TRINITY_DN64465_c0_g2_i1	Chr2	38818441	38818637	0.74949200647618	1	1.02365	0.633331	0	0.78283	0	3.43651	0	0	3.19235	0	1.67614	3.11809	4.57698	0
TRINITY_DN64482_c0_g2_i1	Chr7	84020841	84021421	-0.589713020688821	1	0	0	0	0.39236	0.62933	0	0	0	0.232025	0	0	0	0.222709	0.942986
TRINITY_DN64492_c0_g1_i1	Chr7	63925034	63925306	0.616835792813601	1	0	0	0	0.781296	0	0.919067	0	0	0	0	0.882742	1.80669	0.904993	1.88393
TRINITY_DN69624_c3_g1_i1	Chr1	184779236	184779636	0.287945040307447	1	1.68476	0.805087	0	0.91837	0.831238	0.450999	0.486109	1.38138	0.919606	0	0.858865	0	0.877441	0
TRINITY_DN64429_c0_g3_i1	Chr2	82111052	82111455	0.013997907546644	1	0.446468	0.382641	0.823351	1.09728	0.395022	0.42829	0.462181	0	0	0.437952	0.815526	0.421121	0	0.88364
TRINITY_DN64416_c0_g1_i1	Chr3	10241967	10242223	-1.99811850448679	1	0	3.40848	0	0	0	1.28599	0	2.66561	1.33031	0	1.2494	0	1.2657	2.6285
TRINITY_DN64429_c0_g4_i1	Chr1	109206911	109207237	0.932830046913011	1	0	0	1.36664	1.1972	0	0	0.764501	0.71976	0	0	0	0.690018	0	0
TRINITY_DN64429_c1_g1_i1	Chr5	100223651	100223908	-1.54926070184144	1	0	0	0	0	0.951558	1.02895	0	0	2.14583	1.0528	1.97834	1.01671	0	0
TRINITY_DN64468_c0_g1_i1	Chr2	91220171	91220481	-0.451262330531982	1	0	1.3054	1.42309	1.2543	1.34831	0	1.5746	0	0	0	1.43992	0	0	1.51094
TRINITY_DN64469_c0_g1_i1	Chr4	78720458	78720762	-1.18873493291581	1	0	0.65383	0.710872	0.623452	0.678032	0	0.792908	2.24211	1.51328	0	0.701082	0	0	0
TRINITY_DN64485_c0_g2_i1	Chr4	121750363	121750791	0.90111796358714	1	0.401157	0.687258	0.371108	0.329177	0	0	0.414819	0.392716	0	0	0	0	0.748732	0
TRINITY_DN64499_c0_g1_i4	Chr1	67164004	67165523	2.82607274649091	1	0	0	0.124788	0.546298	0	0	0.407113	0	0	0	0	0	0	0
TRINITY_DN69624_c4_g1_i1	Chr7	95482322	95482818	0.583425344245577	1	0	0	0.432989	0.384958	0	0	0.486109	0	0.459803	0	0	0	0.438721	0.465067
TRINITY_DN64429_c0_g5_i1	Chr6	92476312	92476978	-0.98072204292015	1	0	0.162951	0.179817	0.158239	0.168539	0.369705	0	0.188709	0	0.190033	0	0	0.359176	0.759105
TRINITY_DN64410_c0_g1_i1	Chr2	97756485	97756797	1.09410238784375	1	0.735748	1.2497	0.679096	0.595531	0.647496	0.700697	2.27941	0	0	0	0	0.686121	0.685667	0
TRINITY_DN64499_c0_g1_i3	Chr1	67164004	67165523	-0.604344830715801	1	0	0.129746	0	0	0.134148	0.294723	0	0.150597	0	0.455469	0	0.145241	0.287105	0
TRINITY_DN64437_c0_g1_i1	Chr3	91578740	91579228	0.627793160218769	1	0	0	0	0.261475	0.561423	0.306581	0	0	0	0	0.582701	0.900308	0.297121	0
TRINITY_DN64448_c0_g1_i1	Chr6	85533218	85533703	-1.00055345567281	1	0	0	0.297675	0	0	0.309797	0.661958	0.628625	0.62617	0	0	0	0	0.635611
TRINITY_DN64426_c0_g1_i1	Chr1	130663653	130672252	-0.156597162154273	1	5.58404	0	0.933201	4.28643e-7	0	1.83288	0	3.53713	4.27504	3.03709	0	2.33239	0	0
TRINITY_DN64448_c0_g2_i1	Chr6	85532626	85533212	-1.35611526496137	1	0	0.380689	0.417282	0	0.787789	0.647276	0.230368	0.439471	0.653911	0	0.617288	0.423987	0.209331	0
TRINITY_DN64430_c0_g2_i1	Chr8	95813341	95814153	0.0114346510135164	1	0.430454	0	0	0.237309	0.504086	0.415347	0.147472	0.141577	0	0.142788	0.398169	0	0.404909	0.4266
TRINITY_DN64434_c0_g2_i1	Chr5	19207692	19213806	-0.50064332586974	1	0.139993	0.354884	0.133171	0.289131	0.611967	0.2019	0	0.553717	0.476704	0.27903	0.12999	0.863571	0.0658861	0.414765
TRINITY_DN64434_c0_g3_i1	Chr5	19139348	19139847	2.38491465920746	1	0	0	0	0	0	0	0	0	0.298112	0	0	0.866908	0.857154	0
TRINITY_DN69683_c0_g2_i1	Chr9	27211374	27211702	1.64000503667347	1	0.454625	0	0.419303	0	0	0	0.940809	0	0	0	0.415258	0	0.84939	0
TRINITY_DN64429_c0_g1_i1	Chr3	46175914	46176332	-0.0268681833022232	1	0	0.721163	0.777943	0.780685	0	0	0	0.824485	1.23091	0	2.30862	1.18981	2.75006	2.50039
TRINITY_DN64443_c0_g1_i1	Chr3	58194902	58195393	-1.45285668033753	1	0.313745	1.07436	0.874154	0	0	0	0	0.307831	0	0.930238	0	0	0.293939	0
TRINITY_DN64414_c0_g2_i1	Chr5	83326441	83326885	1.13447042284635	1	1.12572	0	0.347879	0.308237	0.331835	0	0.387988	0	0.731859	0	0	0	0.350474	0
TRINITY_DN69621_c0_g1_i1	Chr8	136669694	136670005	0.371274676570886	1	0.401157	0	0.371108	0	0	0.385598	0.414819	0	0	0	0.366947	0.755894	0	0.795183
TRINITY_DN64417_c1_g1_i1	Chr4	115054642	115055602	0.0234575889353694	1	0	0.775778	0.757857	0.189132	0.463086	0.220489	1.17304	0.112977	1.003	0.113933	0.211943	0.434872	0.430622	0
TRINITY_DN64417_c0_g2_i1	Chr1	146662555	146662936	0.623082639657223	1	0.498641	0	0.459069	0.408234	0	0	0	0.495927	1.46592	0.489225	0	0.937457	0.930407	0
TRINITY_DN64498_c0_g1_i1	Chr8	65409081	65412284	-1.12993054430384	1	1.44828	0	0	0	0	0	0	0	0	1.40633	1.33242	0	0	4.20342
TRINITY_DN64417_c1_g2_i1	Chr2	112178898	112179273	-0.667743563046179	1	0	0.439702	0.472916	0.420626	0.453341	0	0.531846	0	1.00697	0	0.468773	0	0	0
TRINITY_DN64464_c0_g1_i1	Chr3	54578668	54578903	1.61609571348547	1	1.30867	0	0	0	0	0	1.32768	1.28052	0	1.26651	0	2.45462	1.22552	0
TRINITY_DN64464_c0_g2_i1	Chr3	54578229	54578532	-0.172270544747545	1	0	0	1.4413	0	0	0.742311	0.804041	0	0.765699	0	0	0.728636	0	0
TRINITY_DN86373_c0_g2_i1	Chr5	91811384	91811795	-0.695123922876574	1	0	0	0	0.167858	0	0.783771	0.627821	0.3996	0.791887	0	0.374384	0	0	0
TRINITY_DN64414_c1_g1_i1	Chr2	91563572	91564174	-0.972068147354774	1	0	0	0	0.876549	0.951558	0	1.1094	2.12168	5.19073	0	0.989171	1.03116	0	2.10193
TRINITY_DN64491_c1_g1_i1	Chr1	46210458	46210725	0.583128657661486	1	0	0	0.926903	0.810499	0	0.952768	1.02859	0.980925	0	0	0	0.936974	0	0
TRINITY_DN64417_c0_g1_i1	Chr8	48856530	48856825	1.11991193490918	1	2.96096	0	0.683319	1.1972	0	0	0	0.71976	0	0	0	0	0	1.45786
TRINITY_DN64486_c0_g2_i1	Chr9	32410655	32410950	-1.13510761523099	1	0	0.682384	0	0.651231	0.710505	0	0	0.782502	0.792696	0	0	0	0	0.791545
TRINITY_DN64412_c0_g1_i1	Chr7	92337511	92338113	0.0755040584943723	1	0.447654	0	0.418372	0.184889	0.197463	0.432684	0.923986	0.220298	1.5296	0	0	0.212542	0	0
TRINITY_DN64406_c0_g1_i1	Chr7	96844336	96844673	-0.17300507936473	1	0	0.542287	0	0	0	1.21236	0.655955	0	0.625643	0	0	0	0.59491	0
TRINITY_DN64406_c0_g2_i1	Chr7	96843862	96844169	-1.28909876691293	1	0	0	0	0	0.668492	1.44713	0.784347	0	0	0	2.07682	0	0	0
TRINITY_DN64406_c0_g3_i1	Chr7	96844669	96845468	0.90084236936332	1	0.289457	0.245862	0.272942	0.598424	0.381332	0.418973	0.297534	0.142799	0	0	0.267729	0.826012	0	0
TRINITY_DN64484_c1_g2_i1	Chr5	106305295	106305598	-2.72734566473293	1	0	0.657651	0	0	0	1.4739	0	0	0	2.2703700000000002	0	0	0	0
TRINITY_DN64484_c0_g3_i1	Chr5	106301012	106301687	0.609939321343904	1	0.375002	0.159696	0.175936	0.155081	0	0.181104	0	1.10848	0.548859	0.372493	0.173137	2.14086	0	0
TRINITY_DN64484_c0_g1_i3	Chr5	106301012	106302764	-0.757311075266913	1	0.257622	0.219914	0.239892	0	0.227333	0	0	0.759207	1.27343	0.510133	0.604954	1.22127	0	0.403552
TRINITY_DN64484_c0_g1_i2	Chr5	106301012	106306924	-0.0501896065616746	1	0.612332	0.388246	0	0.632387	0.200836	0.883412	0	0	0.293133	0.169292	0.173811	0	0	0.107403
TRINITY_DN64484_c0_g1_i1	Chr5	106301012	106306924	-0.554870668480298	1	0	0	0.254044	0	0	0	0	0.705382	0	0.247147	0	0.508327	0	0
TRINITY_DN64484_c0_g5_i1	Chr5	106314843	106315687	0.538950932133659	1	0.405375	0.917751	0.127571	0.446959	0	0.521417	0.41641	0.666807	0.263452	0.269002	0.250089	1.02806	0.635631	0.26775
TRINITY_DN64435_c0_g1_i1	Chr1	105647756	105647994	0.584436911719216	1	0	0	0	1.02152	0	1.21108	1.29622	0	2.50852	0	0	1.19595	0	0
TRINITY_DN64445_c0_g2_i1	Chr6	69427949	69428757	1.54953306116877	1	0.289457	0.122931	0.272942	0.359054	0	0	0.148767	0	0	0	0.669323	1.10135	0.136125	0
TRINITY_DN64445_c0_g1_i1	Chr6	69587145	69612105	0.262472700387016	1	0	0	0.56161	0.995819	0.539548	0	0	0	0	0	1.11215	0.572177	0	0
TRINITY_DN64479_c0_g1_i2	Chr1	89591445	89591646	1.30824941986316	1	3.55194	0	0	2.86033	0	0	0	1.73168	0	0	0	0	0	1.72364
TRINITY_DN64445_c0_g3_i1	Chr6	69430984	69587130	0.139387430204881	1	0.586411	0	0.272442	0	0.259215	0.283393	0	0	0	0.289867	0.269368	0.277742	0.274484	0.290402
TRINITY_DN69624_c0_g1_i1	Chr3	36547506	36548043	0.434651257457089	1	0.275225	0	0.255705	0.396952	0	0.522007	0	0	0	0	0.252635	0.999317	0	1.0893
TRINITY_DN64454_c0_g1_i1	Chr8	71983677	71984017	1.8595322515524	1	1.23806	0	0	0	0	0	1.28274	0.606296	0	0	0.565764	1.16316	0	0
TRINITY_DN64473_c0_g1_i1	Chr5	68161611	68161859	0.268034089470938	1	0	0.98301	0	0	0	1.10709	1.18933	1.13969	1.15115	0	0	1.09578	1.09371	0
TRINITY_DN64418_c1_g1_i1	Chr5	56717824	56718165	0.167808455609384	1	0.615792	0	0	0.503826	0	1.17766	1.27604	0	0.608055	0	1.12524	0	0	0.606134
TRINITY_DN64496_c0_g1_i1	Chr3	20036059	20036371	-0.405759835789483	1	1.5078	0	0	0	0.663544	1.43751	0	0.732436	0.742784	0.738632	0	0.705166	0	0.743123
TRINITY_DN64444_c0_g1_i1	Chr7	132945938	132947018	0.00519016172008289	1	3.29275	1.37083	0	0	0	0	0	1.5929	1.60729	0	0	0	1.5232	3.16681
TRINITY_DN64494_c0_g1_i1	Chr2	30291034	30291543	1.33091497789341	1	0.295219	0	0.274197	0.243294	0	0	0.304868	0.28953	0	0.29178	0.542163	0.279508	1.65764	0.292319
TRINITY_DN64405_c0_g2_i1	Chr7	64843273	64844252	0.971300485795497	1	1.00431	0	0	0	0	0	0	0	0	0.496981	0	0	0.467569	0.494347
TRINITY_DN64484_c0_g4_i1	Chr5	106307112	106307885	-0.198259300123486	1	0.304746	1.03605	0	0.378021	0.133901	0.882543	0.313498	0.450971	1.18905	0.757734	0	1.30478	0.286582	0.453218
TRINITY_DN64432_c0_g1_i1	Chr6	45053583	45053866	-1.54671661220994	1	0	3.02994	0.830937	0	0	0	0	0.87722	0	0.874892	0	0	0.843427	0
TRINITY_DN64422_c0_g1_i1	Chr10	11702670	11702883	-0.448447877064672	1	0	1.34679	0	0	0	3.05106	0	0	0	1.56513	1.48077	0	2.98379	0
TRINITY_DN64496_c1_g1_i1	Chr5	39957402	39957782	-0.858006016377865	1	0.518831	0	0.477802	0	0	0	0.537419	0.507919	0	1.01778	0	0	0	1.53463
TRINITY_DN64490_c0_g5_i1	Chr1	195560214	195560516	1.42932505928672	1	2.3541	0	0	1.27129	0.690507	0.747101	0	0.761007	0	0	0	0	0.732667	0
TRINITY_DN64424_c0_g1_i1	Chr3	4337244	4337598	0.369966330400826	1	0.57757	0	0	0	0	1.64897	0	0	0.566605	0	0	0.540577	1.07946	0.566249
TRINITY_DN64490_c0_g2_i1	Chr5	116070608	116071278	-0.233606021253509	1	0.568719	0.161484	0.53367	0.156814	0.16699	0	0.391365	0.747329	0.555123	0	0	0	0	0
TRINITY_DN64436_c0_g2_i1	Chr8	76948402	76948795	0.665997059747882	1	0.470257	0.402543	0	0	0	0	0.972218	0	0	0	0.858865	0.44278	0.438721	0.930134
TRINITY_DN64450_c0_g1_i1	Chr4	51363934	51364172	-0.22756689550566	1	1.30867	0	0	0	0	1.24327	0	2.56104	0	1.26651	0	1.22731	0	0
TRINITY_DN64461_c0_g1_i1	Chr10	18740584	18740946	-1.31572782139528	1	0.549909	1.41098	0.505566	0	0	0	0	0	0	0	1.00039	0	0	0
TRINITY_DN64446_c0_g1_i2	Chr4	5491901	5493244	0.505972619477215	1	0.676355	0	0.213991	0.12952	0.196848	0.432941	0.307245	0.296718	0.152341	0.149533	0.208947	0.356604	0.211861	0.297028
TRINITY_DN64463_c0_g1_i1	Chr1	87593814	87594108	1.85892726440822	1	0.806805	0	0.744269	0	0	0.766967	0.83015	0	0	0	0	0.754047	2.25805	0
TRINITY_DN64490_c0_g1_i1	Chr4	16438193	16439124	-0.168883710574046	1	0.152803	0.193766	0.435745	0.126246	0.668224	0.29393	0.624543	0.151068	0.0743458	0.228399	0.283675	0.435128	0.0719123	0.301903
TRINITY_DN64421_c0_g2_i1	Chr1	151936941	151937315	-1.02598653648623	1	0	0.448512	0.482744	0.429351	0	1.00281	0.54264	0.513287	1.02833	0	0	0	0	0.516564
TRINITY_DN58055_c0_g1_i1	Chr1	170574647	170574905	-0.453615488723684	1	0	0	0	0	0	0	0	0	0	1.04383	1.96425	1.00992	1.00871	2.08157
TRINITY_DN64490_c0_g4_i1	Chr1	195559638	195560166	0.377939149737604	1	0.782444	0	0.971011	0.860361	0.460006	0.251886	0	0	0.254579	0.257968	0	0.247084	0	0.258537
TRINITY_DN58067_c0_g1_i4	Chr8	1958969	1959414	0.313696258578245	1	0	0	3.38704	0.978076	1.06364	2.31302	0	0	0	0	2.23471	2.28836	3.43183	0
TRINITY_DN58043_c0_g1_i1	Chr4	89669369	89670856	0.184484908865879	1	0.532728	0.168769	0.95057	0.385072	0.291037	0.448104	0.747809	0.460977	0.712593	0.0663671	0.556595	0.442331	0.752183	0.657538
TRINITY_DN58059_c0_g3_i1	Chr5	96650918	96651410	-0.986874483881814	1	0	0.802943	0.290387	0.2578	0.830832	0	0.322724	0.613567	0	0.308961	0	0.296005	0	0.310085
TRINITY_DN64490_c0_g3_i1	Chr5	116071356	116072179	1.14334231861691	1	0.213858	0.0905908	0.101282	0.265143	0	0.515022	0.76697	0	0.416574	0	0.105676	0.304782	0.100822	0
TRINITY_DN64421_c0_g1_i1	Chr1	151935837	151936909	-0.451037780444612	1	0.494729	0.0837803	0.750459	0.245321	0.0866587	0.762203	0.303939	0.391032	0.385385	0.394258	0.183476	0.375944	0	0.293555
TRINITY_DN58059_c0_g2_i1	Chr5	96650275	96650709	-0.0430284789024504	1	0.781667	0	0.362239	0	0	0	0	1.14845	0.381402	0	0	0.368285	0	0
TRINITY_DN58085_c0_g1_i1	Chr2	135303781	135305318	-0.0796638304133114	1	0.755698	0.212751	0.0599553	0.260102	0.110069	0	0.192809	0.373705	0.0612568	1.00426	0.233986	0	0.0592792	0.0621723
TRINITY_DN58015_c0_g1_i1	Chr3	91869759	91869989	-0.182939007234783	1	1.38149	0	1.27007	0	0	2.62105	0	0	0	0	0	1.29231	0	1.33754
TRINITY_DN58077_c0_g1_i1	Chr2	101037026	101038899	0.368150950942501	1	0.406092	0.128507	0.677553	0.377323	0.398954	0.487582	0.258737	0.100446	0.0987187	0.101206	0.0471817	0.337019	0.286716	0.150257
TRINITY_DN58098_c0_g1_i1	Chr7	119086674	119087203	2.40644765935216	1	0.557878	0	0	0.227209	0	0	0	0	0	0	0	0.783472	0	0.273147
TRINITY_DN58004_c0_g1_i1	Chr7	96755833	96756912	0.0160040321606558	1	0.196033	0.497928	0.557795	0.810261	0.429301	0.377681	0.100353	0.193685	0.381755	0.0976628	0.545284	0.558604	0.368984	0.387714
TRINITY_DN58009_c0_g1_i1	Chr1	38564976	38566067	0.227128353642429	1	0.387967	0.16422900000000001	0.0919757	0.160314	0.0849373	0.560307	0.0992944	0.0958329	0.377753	0.0966209	0.0899353	0.368498	0.091282	0
TRINITY_DN58009_c0_g2_i1	Chr1	38563746	38564913	-0.0483507673599744	1	0.436303	0.221476	0.165683	0.144211	0.152741	0.167947	0.178505	0.258727	0.594576	0.0869398	0.323812	0.24857	0.246385	0.172496
TRINITY_DN58095_c0_g2_i1	Chr5	138539349	138539803	-1.5173474381389	1	0.420823	0	1.23386	0	0.322574	0	0	0	0.355732	0.359162	0	0	0	0.361765
TRINITY_DN58077_c0_g2_i1	Chr2	101035252	101037016	0.309693730898028	1	0.662287	0.139763	0.473329	0.319099	0.192836	0.530245	0.450283	0.0545978	0.375711	0.165044	0.205146	0.261768	0.103908	0.326803
TRINITY_DN58098_c0_g1_i2	Chr7	119086674	119087203	-1.14087759143345	1	0	0.273462	0.593265	0	0	0.617329	0.329758	0	0	0	0.293399	0	0.299231	0.950035
TRINITY_DN58073_c0_g1_i1	Chr5	29732674	29733407	0.678672160283394	1	0	0.141785	0	0.413562	0	0.160937	0.514978	0.328548	0.162563	0.16563	0	0.475843	0	0.495763
TRINITY_DN58073_c0_g2_i1	Chr5	29732425	29732673	1.33338532511745	1	0	0	0	1.88503	0	0	2.37866	1.13969	1.15115	0	0	0	0	0
TRINITY_DN58012_c0_g2_i1	Chr3	122715290	122741297	-1.00763140050549	1	0	0	0.413587	0	1.19002	1.29096	0.464269	0	0	0.43994	0	0	0.418447	0
TRINITY_DN58012_c0_g4_i1	Chr3	122713464	122715201	0.374635836683523	1	0	0.0934857	0.105531	0.365895	0.145108	0.425607	0.112946	0	0	0.0551968	0	0.21011	0.312758	0.546483
TRINITY_DN58012_c0_g3_i1	Chr3	122712649	122713491	0.362345548012971	1	0.5458	0	0.386405	0.338513	0.239582	0.52646	0.280362	0.134664	0.133023	0	0	0.129774	0	0.270393
TRINITY_DN58076_c0_g1_i1	Chr9	73914875	73915194	0.922360004339996	1	0	0	0.649366	0	0	0	0	0	0	0.687852	0	0.657339	1.97206	0.692824
TRINITY_DN58017_c0_g1_i1	Chr2	64149560	64150532	0.233438703197712	1	0.491259	0.104166	0.696686	0.304598	0.430879	0.35521	0.252057	0.121256	0.239341	0.122297	0	0.116744	0.462173	0.243189
TRINITY_DN58042_c0_g2_i1	Chr4	34440782	34441188	-1.08908773987295	1	0.442343	0	0	0	0	0.424561	0	0	0	0	1.61683	0	0	0
TRINITY_DN58012_c0_g1_i1	Chr3	122741281	122766700	0.639465387593362	1	0.809509	0	0.74831	0	0	0.388776	0.418744	0	0	0	0	0	0.37761	0.400928
TRINITY_DN58079_c0_g1_i1	Chr4	64196081	64196844	-0.0242251230671704	1	0.469984	0	0.589948	0.12956	0.413118	0.151232	0.161223	0.309008	0.152834	0	0	0.149075	0.147304	0.155309
TRINITY_DN58093_c0_g1_i1	Chr5	84394112	84394516	0.254786786963921	1	0	0	0.823351	1.09728	0	0	0.462181	0	1.3079	1.31385	0	0.421121	0.416538	0
TRINITY_DN58027_c0_g1_i1	Chr3	99806453	99806673	1.31310874362061	1	0	0	0	1.20086	1.30085	0	0	0	0	0	1.38145	4.23717	0	0
TRINITY_DN58099_c0_g1_i1	Chr5	117517472	117518672	0.285965519666099	1	0.516546	0.436978	1.71659	0.995927	0.602731	0.911271	1.05656	0.340358	0.586587	0.257328	0.239618	0.817432	0.567196	0.510523
TRINITY_DN58013_c0_g1_i2	Chr4	1849917	1861872	1.54458353252941	1	0	1.08964e-9	0	0.515347	0	0.529957	0	0	1.75248e-9	3.32028e-9	0	0.456489	0	0
TRINITY_DN58013_c0_g1_i1	Chr4	1849917	1861872	0.181456873680484	1	0.350895	0.594982	0.663954	0.539556	0.307658	0.362922	0.719768	0.693001	0.227903	0.349447	1.08332	0.980937	0.9905	1.04934
TRINITY_DN58087_c0_g1_i3	Chr5	51212237	51214150	-0.412806571350265	1	0	0	0.254567	0	0.299626	0	0.233637	0	0.110987	0	0.10554	0	0.107215	0
TRINITY_DN58036_c0_g1_i1	Chr2	107007922	107008298	0.29635955016125	1	1.53373	0.874978	0	0	0	0.489285	0	0	0	0	0.466264	0	0	0
TRINITY_DN58040_c0_g2_i1	Chr3	99256488	99257119	0.514300644126259	1	0.831528	1.06283	0	0.515623	0.183253	0.200843	0.857773	0.204703	0	0.412831	0.383379	0.197592	0	0.206312
TRINITY_DN58040_c0_g1_i1	Chr3	99257380	99257667	-1.70910276851016	1	0.872838	0.732189	1.60332	0	0.765138	0.826304	0	0	1.7091	0	0	0	0	0.849774
TRINITY_DN58030_c0_g1_i1	Chr2	149851915	149852929	-0.139690787759779	1	0.212768	0	0.201544	0	0.186431	0.717336	0.32701	0.210168	0.207222	0	0	0.404298	0.200232	0.631469
TRINITY_DN58048_c0_g1_i1	Chr7	109020329	109020707	0.436119278772988	1	0	0	0.93191	0.829068	0.446802	0.969903	0.52377	0	0	0	0.461381	0	0.94425	0
TRINITY_DN58087_c0_g1_i1	Chr5	51212237	51213723	0.133713673164712	1	0.50623	0.216008	0	0	0	0.368418	0	0.248657	0.247025	0	0	0.479811	0	0.376556
TRINITY_DN58096_c0_g2_i1	Chr3	79159706	79160142	0.359431280042541	1	0.775214	0.332072	0.718787	0	0	0	0	0.379734	0	0	0	0.730683	0	0.384189
TRINITY_DN58096_c0_g3_i1	Chr3	79159259	79159570	1.31142262476037	1	1.48048	0	0	0	0	0	0.764501	1.43952	0	0	0	0.690018	0	0
TRINITY_DN58092_c0_g1_i1	Chr5	125849201	125849410	-0.448150181565812	1	1.6753	0	0	0	0	1.58742	1.69319	1.62514	0	1.63176	3.09607	0	0	0
TRINITY_DN58095_c0_g2_i2	Chr5	138539349	138539620	0.365864401128359	1	2.31284	0	0.264154	0	0	0	0	0.78821	1.59502	0	0	0	0	0
TRINITY_DN58072_c3_g1_i1	Chr4	49076940	49077443	0.118017092941242	1	0.30128	0	0	0	0.362228	0	0	0	0.293998	0.595111	0	0.570189	0	0
TRINITY_DN58019_c0_g1_i1	Chr8	113231775	113232067	-0.406950156340643	1	0	0	0	0	1.47807	0.797859	0	0.816592	0	0.815917	0.76549	0.784936	1.56874	0.824246
TRINITY_DN58072_c1_g1_i5	Chr2	68275693	68276074	0.998499565016593	1	0.496157	0.4248	0.71891	0.406223	0	0	1.02733	0	0	0	0.904818	0.932638	0	0
TRINITY_DN58072_c2_g1_i1	Chr4	49077421	49077662	-0.226200940763419	1	3.71821	1.04027	0	0	1.08463	0	0	1.21435	0	1.19603	0	0	0	2.40962
TRINITY_DN58072_c0_g1_i1	Chr3	78048803	78049454	0.467033053695964	1	0.592832	0	0.741046	0.653978	0.174141	0.763586	0.815436	0.194649	0.192831	0	0	0.375917	0	0.980379
TRINITY_DN58038_c0_g1_i1	Chr6	6478863	6479286	1.92556285350075	1	1.22961	0.351503	0	1.34551	0	0.787888	1.27164	0	0	0	0	0.386176	0.765377	0.811538
TRINITY_DN58029_c0_g2_i1	Chr3	19486537	19486878	-0.211681931648238	1	0	0	0	0	0	1.76649	0	0	0	0.603312	0	1.15743	0	0
TRINITY_DN58086_c0_g1_i1	Chr3	115711385	115711598	0.577177570536985	1	0	0	0	2.55547	1.37122	1.50942	0	0	0	0	1.46854	0	1.47718	0
TRINITY_DN58033_c0_g1_i1	Chr10	3004490	3004813	2.16307534533528	1	1.37135	0	0	0.558114	0	0	0	0	0	0.671398	0	0	1.28275	0
TRINITY_DN58081_c0_g1_i1	Chr2	19572823	19573133	-0.184267207964497	1	0	0	1.37696	0.602519	0	0.710204	0	0	0	0	0	0	0.694728	0.733294
TRINITY_DN58082_c0_g1_i1	Chr3	3909251	3910520	0.190907290198056	1	0.892103	0.273956	1.07571	0.0684207	0.779048	0.155674	0.165472	0.320157	1.10393	0.565012	0.525634	1.30514	1.5224	0.88137
TRINITY_DN58001_c0_g1_i1	Chr2	170792663	170792894	-0.600937971071309	1	1.35976	0	1.24781	0	0	0	0	1.3328	6.65156	0	1.2494	2.5415	0	0
TRINITY_DN58041_c0_g1_i1	Chr1	184407851	184408627	-1.44335390294879	1	0	0	0.144038	0.126469	0.268792	0.4429	0	0	0.298356	0.1521	0	0	0.143815	0.30326
TRINITY_DN58028_c0_g1_i1	Chr1	152075015	152075254	0.0028473137685723	1	0	0	1.17338	0	0	0	1.29622	1.24585	2.50852	1.22874	0	0	2.38311	0
TRINITY_DN58033_c0_g2_i1	Chr10	3003299	3004202	-0.289841830302813	1	0.234982	0	1.09686	0.38802	0	1.13612	0.485034	0.231058	0	0.23295	0.216469	0.223051	0.220235	0.466331
TRINITY_DN58045_c0_g1_i1	Chr5	99546277	99546625	-0.146915612515564	1	1.77819	1.52018	2.18204	1.45481	0	1.13227	0	0.579047	1.1669	0.579898	0.540487	0	1.10955	0.583041
TRINITY_DN58000_c0_g1_i1	Chr4	64872687	64873180	2.03524164072593	1	0	0	0.868275	0.256944	0	0	0.965287	0	0	0	0	0.589983	0.875449	0
TRINITY_DN58023_c0_g1_i1	Chr2	157706028	157707076	-1.59823122752939	1	0	0.715595	0.44555	0	0	0	0.192279	0	0	0	0	0	0	0
TRINITY_DN58094_c0_g1_i1	Chr8	63233585	63234410	0.705328361738756	1	0.701746	0.119186	0.662046	0.34817	0.123244	0	0	0	0.27368	0.139689	0.519375	0.667492	0.132036	0
TRINITY_DN58023_c0_g1_i2	Chr2	157706028	157707076	0.0794841932632426	1	0.384838	0	0	0.238528	0.421241	0.463138	0	0.190124	0	0.287528	0	0.274137	0.271638	0.475667
TRINITY_DN58089_c0_g4_i1	Chr8	9663121	9663360	-0.0859790048086928	1	2.52241	2.11762	2.32648	1.01279	1.10241	1.20082	0	1.23489	0	0	1.15841	0	2.36174	1.2246
TRINITY_DN58089_c1_g1_i1	Chr4	88417259	88418585	-0.146959530473798	1	0.380961	0.579698	0.434563	0.314749	0.266554	0.146561	0.389263	0.0753276	0.444851	0.607399	0.141451	0.216967	0.286862	0.225805
TRINITY_DN58089_c0_g1_i1	Chr5	38353868	38354329	-0.760262485995045	1	0.358968	0	1.33202	0	0	0	0	0.70345	1.40067	0	0.657162	0.338619	1.00622	1.06815
TRINITY_DN58089_c0_g2_i1	Chr2	175942229	175942468	0.66263998556929	1	1.28382	0	1.18354	1.02838	1.12276	2.52663	2.61142	0	0	0	2.36045	0	2.40373	0
TRINITY_DN58089_c0_g3_i1	Chr2	117191505	117192115	0.740940409567967	1	0.21862	1.11804	0	0.180619	0	0	1.12788	0.43037	0	0	0	0.207624	0.205067	0.216974
TRINITY_DN58074_c0_g1_i1	Chr4	139155191	139155952	1.06604569411017	1	0.801745	0.678489	1.47972	1.29463	0.705139	0	0	0.777552	0	0	0	0	2.98988	0
TRINITY_DN58050_c0_g2_i1	Chr5	53402703	53403509	-0.226469567426597	1	0.434185	0.245862	0.409413	0.239369	0	0	0.148767	0.142799	0.423383	0.144008	0.267729	0	0.272249	0.573763
TRINITY_DN58083_c0_g1_i2	Chr5	101749670	101776034	-1.09424412834712	1	0	0.612049	0.663384	0	0.316411	0.34475	0	0.350451	0	0.704741	0.654599	0	1.00236	0.354624
TRINITY_DN58097_c0_g1_i1	Chr1	142081177	142082491	0.171980656343461	1	0.231964	0.261482	0.293962	0.255534	0.270523	0.223112	0.553101	0.305765	0.451457	0.154097	0.358845	0.366982	0.363888	0.305551
TRINITY_DN58049_c0_g1_i2	Chr4	76387296	76388093	0.992051020223289	1	0.231605	0	0	0	0.409242	0	0.638814	0.153075	0	0.154324	0	0.147683	0	0
TRINITY_DN58026_c0_g1_i1	Chr2	71035399	71035775	0.363920922639551	1	0	0.455653	0.489892	0.435699	0	0.508968	1.10248	0.52029	0	0	0.485016	0.49994	0	0
TRINITY_DN58016_c0_g1_i1	Chr8	22492531	22510735	0.0818626753557141	1	0.380009	0	0.534858	0.157172	0	0.18358	0	0.37451	0.185464	0.18876	0.350959	0.361634	0.356767	0.188471
TRINITY_DN64414_c1_g2_i1	Chr2	87856485	87858198	0.328963187412888	1	0.348404	0.492342	0.221761	0.255739	0.202685	0.148644	0.433621	0.0766284	0.302874	0.115793	0.216024	0.22029	0.182225	0.114523
TRINITY_DN58046_c1_g1_i1	Chr8	109917869	109918623	0.266727414605752	1	0.796681	0.406476	1.0497	1.05432	0.280161	0.153834	0.328065	0	0.155472	0.792087	0.29456	0.151648	0	0.157981
TRINITY_DN58014_c0_g1_i1	Chr1	21727414	21727997	0.382901970029195	1	0.50623	0	0.235727	0.417533	0.223301	0.244632	0.261219	0.248657	0.988102	0	0	0.239905	0.474135	0.502002
TRINITY_DN58014_c0_g2_i1	Chr1	21726681	21727415	-0.562658327546611	1	0.159336	0.135492	0.749789	0	0.280161	0.615337	0.492097	0.314291	0.155472	0	0	0	0.29963	0.157981
TRINITY_DN58032_c0_g1_i1	Chr2	32413937	32414184	0.63341153756831	1	2.359	0	2.18637	0	0	0	1.19884	0	0	0	0	0	0	1.14275
TRINITY_DN58031_c0_g1_i1	Chr1	196536691	196536956	-0.151825505244525	1	1.05788	0	1.85381	0	0	0	0	0	0	0	0.915615	0	0.938909	0.973864
TRINITY_DN58075_c0_g1_i2	Chr4	65166317	65169562	-0.977734998570396	1	0	0.656695	0	0	0.468762	0	0	1.03314	0.222054	0	0.688774	0.387846	0.757625	0.917814
TRINITY_DN58080_c0_g1_i1	Chr7	115942118	115942477	2.38453117336718	1	0	0	0	1.13262	0	0.44274	0.476567	0	0	0	0	1.30391	0.860899	0.456266
TRINITY_DN58025_c0_g1_i1	Chr1	199168118	199168341	-0.385760243116098	1	0	0	0	0	0	1.35806	0	0	1.40631	0	1.32155	1.34798	2.66285	5.54859
TRINITY_DN58007_c0_g1_i1	Chr7	65915137	65915681	1.0699980777823	1	0.79658	0.226722	0	0.219083	0	0	0.274319	0.260948	0.518409	0	0	0.50315	0	0.263297
TRINITY_DN58075_c0_g1_i1	Chr4	65165960	65169562	-0.55546664601292	1	0.687871	1.18535	0.64923	0.682614	0.24525	0.265414	0	0.556824	1.09395	0.8216	1.04657	1.10986	0	0.213492
TRINITY_DN58007_c0_g2_i1	Chr7	65915674	65916533	0.588779095102834	1	0.398285	0.112693	0.125374	0.548908	0.349579	0.128071	0.272719	0	0.258826	0.528616	0.368618	0.378753	0.124905	0
TRINITY_DN58053_c0_g1_i1	Chr2	42805135	42805978	-0.0845022194511393	1	0	0.346957	0.642974	1.01388	0.119594	0.394197	0	0.134445	0	0.406788	0.252115	0.388683	0	0.404923
TRINITY_DN58090_c0_g1_i1	Chr1	70426023	70426391	1.33622536054212	1	0.530018	0	0	0	0	0.506588	0	0	0	0	0	0.497507	0.9879	0.521867
TRINITY_DN58024_c0_g1_i1	Chr3	121078747	121085457	1.42355020727628	1	0.303637	0.129031	0	0.12556	0.266819	0.146552	1.0932	0.149779	0	0	0.140385	0.28892	0.428312	0.451558
TRINITY_DN58064_c0_g1_i1	Chr5	58693307	58693417	0.278262931408035	1	0	0	0.913362	0.798563	0	1.87714	1.01443	0	0	0	0	0.923649	0	0.96261
TRINITY_DN58024_c0_g2_i1	Chr3	121078029	121079209	0.99602457770345	1	0	0	0	0	2.67076	1.46465	6.00533	0	0	0	0	0	0	0
TRINITY_DN58021_c1_g1_i1	Chr3	3205472	3206068	0.970192697176341	1	0.682321	0.193968	0.212474	0.1878	0.200714	0	0.469343	0.223785	0.888155	0	0	0.647881	0.21322	0
TRINITY_DN58088_c0_g1_i1	Chr8	85932204	85933466	0.863847687107639	1	0.325356	0	0.906227	0.535615	0	0.628631	0.336059	0.318901	0	0	0	0.615181	0.304598	0
TRINITY_DN58021_c0_g5_i1	Chr8	114494826	114495654	-1.03407115090733	1	0.139879	0.118783	0.527891	0	0.368482	0.404837	0.14372	0.138034	0.272759	0.139222	0	0.266098	0	0
TRINITY_DN58021_c0_g1_i1	Chr8	114492939	114496074	-0.836063559956647	1	4.1486	3.52176	7.20268	1.77061	4.11138	4.90599	4.3989	3.56627	4.43544	7.19338	3.96321	2.03627	1.51086	2.25385
TRINITY_DN58010_c0_g1_i1	Chr1	13678176	13678992	0.553156511324606	1	0.716193	0.24333	0.270179	0.355351	0.251607	0.967468	0.73608	0.424007	0	0.285116	0.132497	1.08996	0.808431	1.70345
TRINITY_DN58011_c0_g1_i1	Chr6	26455564	26455961	0.241992083939049	1	0	0.394895	0	0.377538	0.814803	0.44274	0.953134	0	0	0	0.421343	0.434638	0.430449	0.912533
TRINITY_DN58057_c0_g1_i1	Chr1	72178753	72179080	0.674077399211509	1	0	1.71265	0.616318	1.092	0	1.27857	0	0	0	0	0	0	2.50661	0
TRINITY_DN58021_c0_g3_i1	Chr8	114496057	114497983	0.483687253513746	1	0	0.711707	0.756962	0.100455	0	0	0.606884	0	0	0.322951	0	0.799965	0	0
TRINITY_DN58044_c0_g1_i1	Chr1	154933798	154934384	-1.48765277198139	1	0.234982	0.400827	0	0.19401	0.414931	0.45445	0	0.231058	0.688402	0.471226	0.216469	0	0.220235	0.699497
TRINITY_DN58035_c0_g2_i1	Chr3	8718525	8718807	0.340960480818619	1	0	1.4508	0	0	1.49808	0	1.76882	0	0	0	0.776258	0.812326	2.40325	2.52207
TRINITY_DN58021_c0_g3_i2	Chr8	114496178	114497983	-1.04483752093569	1	0.101833	0	0	0.107173	0.222319	0.293444	0	0.403006	0.19804	0.176159	0.378601	0	0.383453	0.452149
TRINITY_DN58035_c0_g1_i2	Chr3	8718064	8718530	-0.748814707450309	1	0.351131	1.80243	0.324686	1.16013	0.617633	0.6712	0.359324	0.342625	1.358	2.41793	0.642365	0.984266	0.974618	3.11282
TRINITY_DN58071_c0_g1_i1	Chr8	81686538	81686985	-1.30051090932167	1	0	0	0.343751	0	0.327856	0.713709	0.383046	0	1.44609	0	0.339323	0.349228	0	0.367596
TRINITY_DN58003_c0_g1_i2	Chr4	33671684	33672105	-0.328357530198412	1	0.413417	1.06361	2.29241	0	0	0.794547	1.71066	0	0	0.406099	0.756635	0.389533	0	0
TRINITY_DN58063_c0_g1_i1	Chr5	112460448	112460813	1.3376040879223	1	1.68479	0.480334	0.516798	0	0	0	0.581101	0.547805	0	0	0.51113	1.05522	0.524226	0
TRINITY_DN58021_c0_g6_i1	Chr8	114493945	114494846	-0.211749111238331	1	0	0.218716	0.60882	0.106556	0.452329	0.276615	0.529254	0	0.37681	0.1283	0.119293	0.490134	0	0
TRINITY_DN58002_c0_g2_i1	Chr3	92903366	92903907	1.44334712693786	1	0	0	0	0.439386	0	0.257274	0	0	0	0	0.244909	0.504705	0.498977	0.264089
TRINITY_DN58034_c0_g1_i1	Chr3	77838459	77838716	0.135321496546455	1	0	0	0.991432	0	1.00588	2.00948	1.08539	0	0	0	0	2.98014	0	2.10333
TRINITY_DN58065_c0_g1_i1	Chr2	86522530	86523201	0.567088962424464	1	0.187904	0.160028	0.352646	0.93249	0.661878	0.181515	0.387821	0.925799	0	0	0.173523	0.178808	0.529253	0
TRINITY_DN58072_c1_g1_i2	Chr2	68275652	68276074	-0.427832346380794	1	0.809509	0.346662	0.533545	0	0	0.388776	0	0.396274	1.18442	0	0.370095	0	0.75522	0.400928
TRINITY_DN58021_c0_g4_i1	Chr8	114498094	114498756	-0.0122065907451011	1	0.217275	0.36726	0.206629	0.299172	0.126659	0.208932	0.295912	0.0716111	0.281874	0.360875	0.537933	0.343693	0.204514	0.143068
TRINITY_DN58052_c0_g1_i1	Chr5	153125203	153125797	0.414073694963013	1	0.919598	0.196036	0.858925	0.569436	0	0.785381	0.474506	0.226187	0	0.457273	0.635331	0.654905	0.431073	0.684449
TRINITY_DN58006_c0_g1_i2	Chr7	113685409	113686211	-2.64060568785078	1	0	0	0	0	0	0.564544	0	0	0	0	0.270521	0	0	0
TRINITY_DN58006_c0_g1_i1	Chr7	113685409	113686202	1.26678583789431	1	1.04375	0	0	0.246627	0.131005	0	0	0	0.436294	0.296676	0	0	0.140238	0
TRINITY_DN58069_c0_g3_i1	Chr4	123989846	123990370	0.353102492792301	1	0.259221	0	0	0	0.228648	0.75123	0.535214	0.254601	0.50598	0.256509	0.238304	0.245698	0.728189	0
TRINITY_DN58069_c0_g1_i2	Chr5	96916428	96917905	0.16417211627885	1	0.0669649	0.113147	0.13131	0.331917	0.0773604	0.259093	0.0078764	0.0662228	0	0.266957	0.249894	0.580313	0.567303	1.26322
TRINITY_DN58049_c0_g1_i1	Chr4	76387384	76388093	0.58035649392254	1	0.238895	0	0	0	0	0.764759	0	0.156255	0	0.157534	0	0.452343	0.446935	0.15709
TRINITY_DN65413_c0_g1_i1	Chr6	95184768	95185136	-0.404556732808243	1	0	1.36696	0	0	0.940538	0	0.551239	1.04058	0	0	0	0.49994	0.496585	0
TRINITY_DN65446_c0_g1_i1	Chr6	44793830	44794090	0.297190023447951	1	0	0	0	0	0	1.0461	0	0	0	3.20996	0	0	4.12877	1.06808
TRINITY_DN58069_c1_g1_i1	Chr9	54217277	54218984	-0.26149677422265	1	0.396826	0	0.270055	0.140474	0.148568	0.8715	0.173466	0.224313	0.220532	0.226029	0.368727	0.322667	0.320188	0.447604
TRINITY_DN65490_c0_g1_i1	Chr5	114797232	114797817	1.25161629320667	1	0.229268	0	0.428314	0.757162	0	0.443254	0	0	0	0	0	0.435445	0.214969	0.227541
TRINITY_DN65449_c0_g1_i1	Chr3	84791184	84791511	0.841868613795527	1	0	0.545552	0.587803	0.521372	0.563703	0.609598	1.32013	0.624169	1.25958	0	0	2.99079	0	0
TRINITY_DN65433_c0_g1_i1	Chr9	77039602	77040069	2.23078379951896	1	0.342685	0	0.318122	0.563755	0	0	0.353939	0	0	0	0	0.646921	0.640901	0.339921
TRINITY_DN65491_c0_g2_i1	Chr9	18643327	18643668	0.0156177324595583	1	0.615792	0.52622	0	0.503826	0	0.58883	0.642353	0	0	0.603312	1.12524	0	0	0
TRINITY_DN65484_c0_g1_i1	Chr5	37707008	37707576	1.17947581797494	1	0.466076	0	0.435299	0.577212	0.411491	0.225305	0.2405	0.229275	0.227558	0	0.214699	0.66387	0.873776	0.231244
TRINITY_DN65458_c0_g1_i1	Chr4	112142486	112142988	-0.427558048812238	1	0	0.775008	0.841759	0.249075	0	0	0.936014	0.296375	0	0.597184	0.555318	0	0.282951	0.29929
TRINITY_DN65419_c0_g1_i1	Chr3	121201804	121202325	0.65581299954811	1	0	0.485104	0.263816	0.467785	0.250564	0	0.293035	0	0.276875	0	0	0.5376	0.265673	0.281135
TRINITY_DN65470_c0_g1_i1	Chr4	73078973	73079445	0.949268039859373	1	2.34398	0	0.311027	0.275628	0	0	0	0.985101	0.326963	0.330781	0	0	0.313559	0.332262
TRINITY_DN65466_c0_g1_i1	Chr8	121354806	121361093	-0.298869139701282	1	0	1.81613	0.398862	0.704512	0	0	0.2199	0	0	0	0	0.202512	0	0.211539
TRINITY_DN65499_c0_g1_i1	Chr1	177811677	177811949	1.32586453997869	1	0	0	0	1.5514	0	0	0	0.935862	0	0	0.875606	0.896675	0.897936	0
TRINITY_DN65479_c0_g1_i1	Chr9	62837275	62837656	-0.711260535583335	1	0.498641	0.853285	0.459069	0.408234	0.879979	0.95474	0.516571	0	0.48864	0	0.454568	0	0	0
TRINITY_DN65499_c0_g3_i2	Chr3	37832335	37832712	-0.683599402017925	1	0	0.422838	0	0.40419	0	0.472915	0.510955	0	0	1.4528	0	0	0	0.487364
TRINITY_DN65420_c0_g3_i1	Chr6	99150599	99150905	-0.192100034890303	1	0	0.649493	0	0	0.672932	0	0	0	0	0	0	0.713453	0.71261	1.50557
TRINITY_DN65420_c0_g1_i1	Chr6	99149928	99150323	0.590791054372868	1	0.92268	0.78979	0	0.377538	0	0	0	0	0	0	0.421343	0	0	0
TRINITY_DN58054_c0_g1_i1	Chr2	135714385	135714704	-0.0679402750098083	1	0.820249	0	1.53834	0	0	1.34128	2.40421	1.37341	2.7717	0.687852	0.64201	1.97202	0	0.692824
TRINITY_DN65472_c0_g1_i1	Chr2	175187198	175187480	0.385481986314552	1	0	0	3.34933	0.731748	0	0.860043	0	0	0	0	0	1.69071	0.848685	0
TRINITY_DN65416_c0_g1_i1	Chr2	104378771	104379031	0.910868802950099	1	1.0669	0	0	0.855985	0.9309	0	0	0	0	2.05685	0	0.99338	0.99365	0
TRINITY_DN65492_c7_g1_i1	Chr8	81442000	81442306	-1.173349928303	1	0.730016	0	2.0248	0.59221	0.64389	1.39176	0	0	2.15477	0	0	0	0	0
TRINITY_DN64429_c0_g2_i1	Chr2	67123855	67123940	0.00426918399346769	1	0	0	0.43111	0	0.413565	0.457012	0	0	0	0.459185	0.427345	0.440832	0.873127	0
TRINITY_DN65457_c0_g1_i1	Chr5	130721210	130721803	-0.359617161720411	1	0	0.192373	0	0	0	0.436136	0	0	0.660754	0.223703	0.415841	0.856907	0.21152	0.447735
TRINITY_DN65447_c0_g1_i1	Chr1	88566581	88567158	0.706862295468471	1	0.961189	0	1.12042	0.594898	0	0.232367	0.247948	0.236219	0	0	0.221262	0	0	0
TRINITY_DN65497_c0_g2_i1	Chr5	29708926	29709249	3.32091927758347	1	2.13589	0	0	1.73391	0	0	0	0	0	0	0	0	0	0
TRINITY_DN65497_c0_g1_i1	Chr5	29709251	29709635	-0.0395602104996239	1	0	0	1.37022	0	0	0	0	0	0	0.486785	0	0.932638	0.925923	1.46842
TRINITY_DN65451_c0_g1_i1	Chr3	107553905	107554314	0.23289932367468	1	0	0.373894	0.402473	0.357646	0.772279	0.838022	0.451187	0	0.42592	0	0	0.822722	0.407433	0
TRINITY_DN65429_c0_g2_i1	Chr6	64985596	64985997	-1.50554973506727	1	0	0	0	0	0	1.67604	0.451187	0.427713	0.42592	0	0	0	0	0.431877
TRINITY_DN65438_c0_g1_i1	Chr3	65506896	65507309	0.711927292752243	1	0.428414	0.367167	0.395393	0.351176	0	0.823499	2.21631	0.419828	0.417979	0.421008	0	0	0.399906	0.424093
TRINITY_DN65453_c0_g2_i1	Chr9	18662992	18663294	-1.51660387198331	1	0	0	1.44976	0	0	2.9884	0	0	0	0.766257	0	0	0.732667	0
TRINITY_DN65423_c0_g1_i1	Chr2	9597456	9597740	-0.193299303357968	1	0	0	1.06345	0.927815	0	0	0	0	1.13286	0	2.09866	1.07603	0	0
TRINITY_DN65441_c0_g1_i1	Chr10	37735330	37735658	0.618371226987581	1	0.629847	0	0.581152	0	0.557651	0	0.652049	0	0.621838	0	0	1.18389	0	0.620697
TRINITY_DN65453_c0_g1_i1	Chr9	18661991	18662695	-0.519940841832686	1	0	1.09087	0	0.894727	0	1.56767	0	0	0	0	0	0	0	0
TRINITY_DN65453_c0_g4_i1	Chr9	18663352	18664273	-1.10145849807508	1	0	0.414206	0.23089	0.201876	0	1.05936	0	0	0.118968	0	0	0.116059	0.114868	0
TRINITY_DN65481_c0_g3_i1	Chr3	92347177	92347573	-0.532468434964249	1	1.39726	0.398573	2.14513	0.381312	0.823066	0.446972	0.481468	1.82635	0.455367	0	1.27584	0.877805	0.434612	1.38224
TRINITY_DN65434_c0_g1_i1	Chr3	90031697	90032075	0.616220753617765	1	0	0.433041	0	0.414534	0	0	0.52377	0	0	0.49681	0	0.950767	0	0.998325
TRINITY_DN65481_c0_g5_i1	Chr2	70125995	70126380	-0.0245421920654887	1	2.87747	0	0.437307	0.394211	1.2591	1.36605	0.490792	0.464701	2.7848	0.931412	2.16721	1.35879	1.32888	1.40798
TRINITY_DN65481_c0_g4_i1	Chr4	120872052	120873161	0.324835030277662	1	0.375746	0.556574	0.08911	0.465771	0.49347800000000003	0.542572	0.576837	0.464111	0.365821	0	0.522696	0.892139	0.530448	0.74300600000000006
TRINITY_DN65498_c0_g1_i1	Chr9	64385997	64386369	-1.03048234199182	1	0	0	0.482744	0.429351	0	1.00281	0	0	1.02833	0.514173	0.956106	0	0.48877	0
TRINITY_DN65481_c0_g2_i2	Chr4	120873174	120875540	-0.106950566255479	1	0.408826	0.560079	0.380334	0.295451	0.312393	0.245437	0.156292	0.455044	0.462261	0.356604	0.474985	0.533173	0.499941	0.100847
TRINITY_DN65481_c0_g1_i1	Chr3	92345719	92346772	0.172482691505434	1	1.72501	0.343735	0.961732	0.168248	0.904938	0.293159	0.519613	0.801964	0.395249	0.404304	1.1288	1.34949	1.05045	1.8065
TRINITY_DN65411_c1_g3_i1	Chr4	114968675	114969178	-0.884888808191086	1	0	0.51483	0	0.248203	0	0	0	0.295347	0.293998	0.892667	0.830015	0.285095	0.281993	0
TRINITY_DN65492_c0_g1_i1	Chr1	214451105	214451733	0.21060766207271	1	0.416802	0.532758	2.34163	1.37843	0	0.201328	0	0	0	1.44821	0.192144	0.396134	3.52001	4.04032
TRINITY_DN65402_c0_g1_i2	Chr10	35696243	35709557	-0.302101066805078	1	0.190873	0	0.611576	0	0	0.757541	0.197008	0.212565	0.506713	0.00992444	0	0	0.584724	0
TRINITY_DN65411_c0_g1_i1	Chr4	114967730	114968012	0.421063169964947	1	0.916975	0	0	0.737728	0	0	1.87984	0.889199	0	1.77486	2.49331	0	0.854576	0
TRINITY_DN65402_c0_g1_i4	Chr10	35682061	35683838	0.384654980602252	1	0.364149	0.667218	0	0	0.0980166	0	0	0	0	0	0.15088	0.170001	0.259516	0
TRINITY_DN65402_c1_g1_i1	Chr8	106262758	106263567	0.25673124073132	1	0	0	0	0	0	0	0	0.133147	0	0.472702	0	0.348726	0.126921	0
TRINITY_DN65402_c1_g1_i2	Chr8	106262758	106263692	0.865412295366218	1	0.224798	0.762094	0.425581	1.022	0.492608	0.216608	2.07414	0	0.985395	0	0.208276	0.136922	0	0.111227
TRINITY_DN65402_c0_g1_i5	Chr10	35682061	35709557	-3.76078209944227	0.476594349013655	0	0.6474	0.660756	0	0	1.3991	0	1.04551	1.26099	0.748476	0.823194	0.225546	0.0511367	0.165842
TRINITY_DN65402_c0_g2_i1	Chr10	35680259	35682046	-0.140842639223809	1	0.377843	0.455599	0.514434	0.713326	0.56575	0.518558	0.550421	0.587396	0.524914	0.376644	0.300975	0.460808	0.609751	1.27841
TRINITY_DN65487_c0_g1_i1	Chr8	71136419	71136835	0.902586414610174	1	0.422928	0	0	0.401083	0	1.62451	0.437147	0	0.412042	0	0.38648	0.398393	1.18389	0
TRINITY_DN65439_c0_g1_i1	Chr5	129785443	129785738	-0.860405165239604	1	0	0	1.51902	0.664255	0.724042	0.781864	0.847937	0	0.808465	0	0.750097	0	0	0.807775
TRINITY_DN65402_c0_g1_i1	Chr10	35682061	35709557	1.46156723294315	1	0.553991	0	0.349609	0.59055	0.716486	0	0.553372	0	0	0	0	0.879044	0.655857	0.902016
TRINITY_DN65469_c0_g1_i1	Chr2	30564293	30564850	0.0500291091958654	1	0	0	0.472798	0.628202	0.22399	0.245382	0.262027	0	0.743117	0.251346	0	0.240611	0	0
TRINITY_DN65465_c0_g1_i1	Chr4	67585520	67585820	-1.51955131784832	1	0	0	0.744269	0	0	0.766967	0.83015	0.782502	0	0	0.73467	0	0	2.37463
TRINITY_DN65467_c0_g1_i1	Chr3	81754224	81754546	0.259249097066334	1	1.37995	1.17588	0	0.561271	0	0.658922	0	0	0	0.675508	0	0	0	0
TRINITY_DN65402_c1_g2_i2	Chr8	106261244	106262779	-1.94814323042903	1	0	0	0	0	1.85541e-9	0.624652	1.45792e-8	3.42991e-9	0	0	0	0.0616625	0	7.55726e-9
TRINITY_DN65489_c0_g1_i1	Chr8	108162151	108162439	0.91121968440873	1	0	0	0	0	0.75965	0	0.888808	1.68033	0	0	0	0.806007	1.61651	0
TRINITY_DN65402_c0_g1_i3	Chr10	35695345	35709557	-0.194867334453937	1	0	2.16733e-8	0.150718	0.34194	0.460404	0	0	0.373909	0	0	0	0.147069	0	0
TRINITY_DN65443_c0_g2_i1	Chr6	19436057	19436795	0.424921588765649	1	0.164293	0.557017	0.153979	0	0	0.158075	0.677367	0	0.638852	0.325501	0.154672	0.625235	0.461577	0.326002
TRINITY_DN65489_c0_g2_i1	Chr8	108160937	108162126	0.754166005269054	1	0.353476	0.0747687	0.419415	0.365111	0.154691	0.255134	0.723163	0.087335	0.172042	0.176085	0.0819764	0.167824	0	0.174696
TRINITY_DN65414_c0_g1_i1	Chr6	112919754	112920213	-0.540580612215274	1	0	0	0.655839	0.290501	0.625686	0.681886	0.729972	0	0	0.348524	0.323484	0	0	0
TRINITY_DN65401_c0_g1_i1	Chr5	153342396	153342644	0.584733363202431	1	2.34071	0	0	0	0	2.21418	0	0	1.15115	0	0	1.09578	0	0
TRINITY_DN65440_c0_g1_i1	Chr10	8868373	8868843	-1.00571270275931	1	0	0.280546	0.912838	0.269739	0.580254	0	0.338606	0	0	0	0.300703	0	0	0.324951
TRINITY_DN65463_c0_g1_i1	Chr5	83237238	83237495	-2.69911940703641	1	0	1.82903	0	0	0	0	0	2.12168	0	0	0.989171	0	0	1.05096
TRINITY_DN65427_c0_g1_i1	Chr2	71716873	71717211	1.60042051729712	1	0.626408	0.536251	0	1.02562	0	0	0	0.613573	0	0	0	1.17698	0	0
TRINITY_DN65405_c0_g1_i1	Chr7	13519383	13520420	-0.592708315064755	1	0.566571	0.384175	0.429001	0.561999	0.794636	0.436764	0.348533	1.11907	0.883062	0.112853	0.629887	0.538408	0.213267	0.897102
TRINITY_DN65464_c0_g2_i1	Chr5	88171368	88171689	0.576682492572134	1	1.28308	0	0.591159	0	0	0	0.664002	0	0	1.25604	0	0	0	0
TRINITY_DN65459_c0_g1_i1	Chr4	14971343	14971702	-0.198081124949763	1	0	0	1.02774	0.456931	0	0	0	0	0	0.546651	0	0.524462	0	0.54875
TRINITY_DN65425_c0_g1_i1	Chr8	120046288	120046891	0.0425350720534612	1	1.33937	0.190345	0.834563	0.368825	0	0.216366	0.230368	0.659206	0.435941	1.10696	1.4567	0.851025	0.418662	0.221543
TRINITY_DN65445_c0_g1_i2	Chr7	81221233	81221456	0.911085810216456	1	3.01607	0	0	0	0	0	0	1.46905	0	0	0	2.82478	0	2.90652
TRINITY_DN65445_c1_g1_i1	Chr4	122072142	122072486	0.35879211747047	1	0.518831	0.444595	0	0	0.457955	0.496284	0.537419	0	0	0.508891	0.473362	0.487082	0.483704	0
TRINITY_DN2069_c0_g1_i17	Chr9	584380	587067	0.0762550070700441	1	6.74376	4.26436	0.750294	5.75004	3.73736	3.95798	0	8.4788	3.82859	3.21364	5.27262	7.67061	5.0427	5.53688
TRINITY_DN2069_c0_g1_i6	Chr9	580252	583826	5.14752866022664	0.287420033253597	0	0	0	5.1579e-6	0.0101871	0	0	9.78494e-5	0	0	0	0.824177	0.812208	0
TRINITY_DN65402_c1_g2_i1	Chr8	106261480	106262779	0.366224987377951	1	0.131711	0.222529	0.8148	0.489621	0.0575621	0	0.672274	0.0689901	0.512516	0	0.0611633	0	0.06199	0.130051
TRINITY_DN2069_c0_g1_i20	Chr9	582995	583826	-0.605706724769252	1	0.607758	0.904739	0.356834	0.456257	0.448912	0.239491	0.354722	0	1.32749	1.26011	0.526386	0.367259	0.374669	0.435216
TRINITY_DN2069_c1_g1_i1	Chr10	24927680	24927933	0.375994215301271	1	1.14413	1.91883	6.54713	4.01794	1.60522	1.07967	5.80259	1.1128	4.49549	4.93003	4.15655	5.81577	7.62171	5.93282
TRINITY_DN2069_c0_g1_i8	Chr9	580252	582703	-0.219875553328648	1	5.81781	3.2011	0	3.23455	0	3.78546	5.11208e-4	3.96792	0	4.23147	3.97285	3.57804	0.876442	6.9638
TRINITY_DN58054_c0_g1_i5	Chr4	86829357	86829611	-0.243581381111983	1	0	0	4.83142	0.899233	0	0	3.42866	1.08509	2.19409	0	1.05365	0	0	0
TRINITY_DN2069_c0_g1_i18	Chr9	585931	587067	-0.333907729537507	1	1.17884	0.842746	0.597427	0.820148	1.62052	1.06875	0.788069	1.43486	2.0554	0.925653	0.734959	1.29248	1.13605	1.59759
TRINITY_DN2069_c0_g1_i19	Chr9	582834	583426	1.0281288562793	1	0	0	0.764879	2.67885	0	0.667622	1.6335	3.70107	1.13937	0	0	4.09314	2.17206	2.40586
TRINITY_DN2069_c0_g1_i13	Chr9	583022	587067	-2.54609125499835	1	0	0	0.0937584	0	0.00248333	2.64641	0.0615552	4.69893	0.0808269	0.252597	8.00497e-6	0.72827	0.00928565	0
TRINITY_DN2069_c0_g1_i1	Chr9	580252	587067	-0.2196817531118	1	6.97244	6.20026	8.14253	4.83206	4.54198	4.34933	7.12484	3.34036	8.40815	6.38344	7.43808	3.44423	4.77353	4.44351
TRINITY_DN2069_c0_g1_i16	Chr9	582995	583826	-2.30627579748575	1	0	4.51798e-9	1.16547	0.66751	0	1.80289	0	1.13799	1.36222	0.89493	0.273562	0	0	0.343256
TRINITY_DN2069_c0_g2_i1	Chr9	577378	577642	-0.4683943134148	1	3.07207	6.00866	2.82458	0	0.894802	0.999234	2.49416	0.995145	0	0	2.7887	0	0.955309	0
TRINITY_DN2046_c3_g1_i4	Chr4	137782163	137783461	-0.306135082809898	1	0	2.0255	1.43492	2.28025	1.13163	1.71302	1.26139	2.25286	1.58466	0	0	0	2.82766	3.66662
TRINITY_DN2046_c0_g3_i1	Chr8	22646784	22653318	-0.25465570458805	1	7.66429	5.1937	6.58386	8.75142	8.47906	6.93415	4.25625	9.65502	5.77431	8.8852	10.1989	6.67516	8.21684	9.1482
TRINITY_DN2046_c3_g1_i1	Chr4	137783194	137783461	-2.40753230864978	1	0	0	0	1.00612	3.35992	1.81213	0	1.85718	3.75488	0	0	0	0	3.71847
TRINITY_DN2046_c2_g2_i2	Chr10	26700401	26706571	0.119661026201833	1	0.53562	0.565571	1.08659	1.62186	0.99841	0.907725	1.49951	0.54415	1.67417	1.31278	0.318548	1.05792	0.264347	0.354581
TRINITY_DN2046_c2_g2_i1	Chr10	26700401	26701577	0.234171984307044	1	1.56393	1.96646	1.62083	2.12092	1.40266	3.13383	1.57971	0.834447	0.748891	2.72604	1.22688	3.81708	2.22907	2.49594
TRINITY_DN2046_c2_g2_i3	Chr10	26700401	26814433	-0.00396460133147533	1	9.31354	8.39927	8.6765	9.60741	9.62601	12.5135	9.09882	8.15087	9.9943	12.5143	6.0168	14.197	9.07092	9.73996
TRINITY_DN2046_c1_g1_i2	Chr7	13099502	13106754	-0.491654756442714	1	0	0	0	0	0.392888	0	1.48638	0	2.89623	2.62265	1.35685	0	1.37186	0
TRINITY_DN2046_c1_g2_i2	Chr4	18845983	18846364	1.12226774163978	1	5.43012	1.69135	0.909066	1.21257	0	3.56008	2.04382	0.483134	0.966359	0	0.900927	2.78361	1.84317	1.46209
TRINITY_DN2069_c0_g3_i1	Chr5	153997102	153997414	-1.75082984007308	1	0	0.754265	0	0	0	1.40139	0.759803	3.15679	0	0	0	0.686121	0	4.62714
TRINITY_DN2046_c2_g4_i1	Chr1	31568057	31569505	0.237334251931151	1	1.37119	0.810981	1.43505	0.906208	0.899028	0.922792	1.33009	0.677966	1.4674	1.09323	1.01865	1.43136	1.93602	1.62489
TRINITY_DN2046_c2_g3_i2	Chr3	147363760	147363975	-1.47027104803509	1	0	1.24479	0	1.1896	2.57316	0	0	0	0	2.24791	1.36784	0	0	1.43844
TRINITY_DN2046_c6_g1_i1	Chr3	116238091	116238316	-0.282964955488108	1	2.38167	0	0.137177	0	0.979922	1.12423	0	0.626839	0	0.812135	0	0	0	1.1539
TRINITY_DN2046_c2_g1_i1	Chr10	26698436	26700537	-0.126178945694558	1	10.964	12.5063	12.5393	13.2712	16.9569	12.6244	12.4153	10.5661	13.4878	16.0431	8.33759	16.0664	9.98819	10.4653
TRINITY_DN2049_c1_g2_i1	Chr4	151276493	151277049	-0.445116956866623	1	1.02155	0	0.237803	0.21066	0	0.987189	0	0.250818	0.747459	0.505591	0.23478	0	0.239207	0.506387
TRINITY_DN2049_c1_g3_i1	Chr6	40165291	40165654	-0.322282500329793	1	0	2.82195	3.0334	1.34937	1.02712	1.06541	2.84449	2.1453	4.32028	1.8274	0.500196	3.79521	0.512541	1.12519
TRINITY_DN2046_c0_g1_i1	Chr4	66817888	66834489	-1.09289789970186	1	0.697163	1.15747	0	0.354588	0	0.447613	0	0	0.499128	1.94876	1.52363	0	0.547625	0
TRINITY_DN2049_c0_g1_i3	Chr2	90715436	90721239	0.332460025198945	1	1.03027	0.379309	1.29663	0.454069	0.121854	1.34096	1.12277	0.135437	1.1216	0.368485	0.193682	0.677178	0.483723	0.175996
TRINITY_DN2046_c0_g1_i2	Chr4	66817888	66834489	-0.21874277202094	1	0.43091	1.07839	0.980603	0.558769	0	2.21578	0	0.557697	0.342902	1.64757	0.883522	0.367469	3.61368	2.19825
TRINITY_DN2046_c0_g1_i3	Chr4	66817888	66834489	-0.0553330964176257	1	4.9336	4.24831	3.85167	5.79658	4.67524	3.75391	3.09739	7.65299	2.37024	2.84111	4.34363	4.71141	4.63389	6.49058
TRINITY_DN2049_c0_g1_i6	Chr2	90710909	90721239	-0.249188243431014	1	0	27.4707	13.3498	18.8883	12.4084	1.43335	11.2575	11.6755	0.263074	10.9953	3.1075	0.454822	11.4675	3.68695
TRINITY_DN2049_c0_g1_i2	Chr2	90712020	90713106	0.011006172022579	1	0.648117	0	0.555487	1.8215	0.428432	1.20308	0	0.450007	0	0	2.14946	0.576493	0	0.624811
TRINITY_DN2049_c0_g1_i5	Chr2	90710909	90721239	-0.566457368745071	1	0	18.596800000000002	11.5373	7.18657	9.45889	3.56968	9.3994	9.23738	0	9.02146	4.68963	0.784299	10.4619	3.24819
TRINITY_DN2049_c0_g1_i1	Chr2	90710909	90721239	-0.194415688387458	1	41.1714	12.1042	27.1403	8.08381	21.3382	46.4621	18.8485	22.213	31.2455	16.7951	48.8823	48.6138	22.0432	39.3469
TRINITY_DN2049_c1_g1_i9	Chr1	162057189	162058618	-0.256305687259704	1	0.619281	0.522704	0.228508	0.243907	0.487795	0.423291	0.15137	0.25238	0.308203	0.510309	0.650093	0.457698	0.440956	0.372476
TRINITY_DN2046_c0_g2_i1	Chr2	44477730	44482231	-0.157838188027268	1	6.5984	7.89322	5.98498	6.66164	5.79301	5.49316	4.65598	6.94851	5.88885	5.8317	8.60102	5.63288	8.40496	7.17971
TRINITY_DN2049_c1_g1_i7	Chr1	162049784	162058618	-0.607661872140789	1	0.681578	0.712112	1.01593	0.548328	0.44481	1.13916	0.581589	1.35256	1.03407	1.12086	0.563711	1.14358	0.598543	1.74153
TRINITY_DN2086_c0_g1_i3	Chr6	26740183	26742403	-0.565756194598926	1	5.07859	8.45584	5.69267	4.89122	10.1058	2.80785	5.18583	6.02349	5.28938	5.44398	7.97577	4.87519	2.90698	4.27444
TRINITY_DN2086_c0_g1_i1	Chr6	26740183	26742254	-0.656298468066206	1	2.16878	3.54472	2.2368	0	1.17478	0.897781	0	3.008	1.54625	1.07388	1.98094	3.66867	1.16838	2.65199
TRINITY_DN2049_c1_g1_i4	Chr1	162042222	162058618	0.667762115095685	1	1.51297	0	1.21175	0	0	0	1.28413	1.02822	0.94295	1.71755	0	2.09783	0	0
TRINITY_DN2086_c0_g1_i2	Chr6	26740183	26817646	0.141135983206558	1	4.32711	2.28652	2.61193	3.75004	4.39898	2.16785	3.53864	4.2946	3.56174	3.01058	3.8369	3.76749	6.34388	6.74428
TRINITY_DN64484_c1_g1_i1	Chr5	141186471	141186675	-0.066429721662655	1	1.10764	0.929756	0	0.892095	0	1.5473	0	1.07614	0	1.06999	0	1.12214	0	1.06808
TRINITY_DN2049_c1_g1_i11	Chr1	162042222	162058618	1.03761437826192	1	0.453665	0	0.315667	0	0	0	0.219358	2.20365e-8	2.0205e-6	0.218658	0	0	0	0
TRINITY_DN2086_c0_g2_i1	Chr6	26741894	26742254	-0.45219944461079	1	0.555715	0	0.511034	0.454422	0	0.531326	0	0.542117	0.545698	0	0.505599	0	0	0
TRINITY_DN2016_c0_g2_i1	Chr7	93804820	93806065	-0.38127794365900203	1	0.239734	0.27029	0.607435	0.462181	1.04861	0.999336	0.571764	1.02695	0.233307	0.0796264	0.524356	0.758611	0.601715	1.02643
TRINITY_DN2016_c0_g1_i5	Chr7	93793473	93798792	-0.0690865487612397	1	0.817842	0.616529	1.14965	0.922149	0.542169	0.914672	0.723879	1.0233	0.681689	0.489921	1.3882	1.23657	0.366799	0.41103
TRINITY_DN2016_c0_g1_i9	Chr7	93793473	93820916	0.202554203724568	1	4.63053e-8	0	0	0.294908	0.615197	0.284618	0.877309	0.646521	1.263e-6	0.457574	0.348634	0.47853	0.0111261	0
TRINITY_DN2016_c0_g1_i4	Chr7	93793473	93820916	1.12618050338629	1	0.480827	0	0.570989	0	0	0	0	0	0	0	0	0	0.540752	0.250568
TRINITY_DN2016_c0_g1_i8	Chr7	93793473	93798792	-0.047973960307724	1	1.49616	1.6981	0.750252	1.21405	0.598523	0.56627	0.871291	0.819305	1.66325	0.811905	0.303458	0.379762	1.20152	1.72954
TRINITY_DN2016_c0_g1_i3	Chr7	93788277	93792871	-0.0407665613083327	1	0.579244	0.649735	0.733652	0.567375	0.730241	0.319766	0.76157	0.429627	0.713901	0.329479	0.741583	0.771994	0.274806	0.441678
TRINITY_DN58054_c0_g1_i2	Chr3	70133892	70134164	-0.88167047825474	1	0	0	1.0147	0	0.86726	0	0	0	0	0	0.917976	0.959328	0	0.960794
TRINITY_DN2016_c0_g1_i1	Chr7	93798777	93820916	0.161826490150361	1	2.76687	1.93599	1.81722	2.44907	1.22968	2.40671	1.82373	1.86767	1.3536	1.39974	1.9919	1.40776	1.89339	1.58771
TRINITY_DN2016_c0_g1_i10	Chr7	93782108	93784832	0.847588298296572	1	0.969567	0.444642	0.880622	0.595454	1.20662	0.416462	0.973417	0	0.328177	0	0	0.475945	0.940734	0.303311
TRINITY_DN2016_c0_g1_i2	Chr7	93782108	93820916	-0.322120875695988	1	1.44767	1.62394	1.37924	1.59592	0.836978	2.10158	1.12294	2.2303	2.35237	1.75786	2.55345	2.34709	1.85441	2.79462
TRINITY_DN2016_c0_g1_i7	Chr7	93793473	93803035	-0.992871483889195	1	0.240985	0.701562	0.375293	0.109129	0.550942	0.261487	0	0.2144	0.371541	0.332253	0.477721	0.311178	0.380172	0.0919748
TRINITY_DN2016_c0_g1_i12	Chr7	93802191	93820916	-4.40269300099701	1	0	0	0.72749	0	0	0	0	0.432353	0	0	0.289274	0	0	0.643768
TRINITY_DN2016_c0_g3_i1	Chr7	93790566	93791381	-0.519443063617282	1	0	0.363734	0.269271	0.236089	0	0.137734	0.586825	0.140854	0.417568	0.568286	0.528189	0.271555	0	0.282931
TRINITY_DN2016_c1_g1_i1	Chr1	108513792	108514330	-0.342022854571572	1	0.928509	1.05891	2.29901	1.02048	2.02913	1.79503	0.958694	1.821	0.302285	0.611863	0.284364	1.17194	0.869175	0.306801
TRINITY_DN2009_c0_g1_i17	Chr6	1187091	1211849	-0.584378581120282	1	1.13478	1.34067	0.933276	0	1.16334	0.534534	0.573325	0.636597	0.0227616	2.82319e-7	0	0.362166	4.93122e-9	0.333541
TRINITY_DN2009_c0_g1_i7	Chr6	1140301	1180646	-0.420642508471149	1	0.843194	0	1.1928	1.1796	1.85535	0.947232	1.446	3.04616	0.804718	0.997871	1.4147	0.779147	0.817989	1.05948
TRINITY_DN2009_c0_g1_i15	Chr6	1139146	1141029	-1.2646320294732	1	0	7.87899	0	0	6.08247	0	1.08121	0	0	0	0	0	3.50533	4.83297
TRINITY_DN2049_c1_g1_i3	Chr1	162042222	162048567	0.481412524918989	1	0.579982	0	0.216556	0	0	0	0.504121	0.891113	0.333978	0.888855	0	1.03095	0	0
TRINITY_DN2009_c0_g1_i13	Chr6	1139881	1211849	0.0860060272307171	1	1.32534	1.33044	2.20125	1.14601	1.08837	1.8318	1.40878	0.516998	1.0643	0.94208	0.237463	1.65777	1.03803	1.3158
TRINITY_DN2009_c0_g1_i12	Chr6	1139881	1180646	-0.12656708284043	1	1.36415	2.3237	2.7308500000000002	1.07914	1.27248	1.4481	1.2794	0.638684	0.641716	1.16199	1.04185	1.93784	1.47032	1.88047
TRINITY_DN2049_c1_g1_i8	Chr1	162042222	162048567	0.4735214534296	1	2.81188e-4	0	0.0415543	0	0	0	0.0474624	0.25065	0.223794	0.0567663	0	0.46452	0	0
TRINITY_DN2009_c0_g1_i18	Chr6	1139881	1211849	0.351016194818485	1	1.53088	0.929651	0.448106	0.677087	0	0.757006	0.749085	0.191783	0.832544	1.80049	0.924215	0.691131	1.84997	1.29675
TRINITY_DN2046_c1_g2_i1	Chr1	178967914	178968502	-0.00220015749729506	1	3.55881	4.19702	2.71619	4.60574	5.30503	3.32941	3.82462	2.34271	3.08144	4.37097	3.84515	4.28445	2.34398	1.64395
TRINITY_DN2009_c1_g1_i3	Chr6	1214420	1215857	1.06264098967382	1	0	1.83557	0	0.671513	1.10702	0	2.48352	0	0	0	0.406087	0	2.58279	1.16698
TRINITY_DN2009_c1_g1_i2	Chr6	1213894	1214620	0.135443309697019	1	13.5732	6.63434	8.61299	10.017	5.52654	7.82126	14.43	8.93869	12.5699	15.4327	7.20331	8.32297	8.88429	11.0243
TRINITY_DN2009_c1_g1_i14	Chr6	1214932	1216131	0.363602181993567	1	2.06134	2.47262	0.723514	1.61515	1.88121	1.15036	5.00831	1.28486	1.29364	1.65837	0.456365	0.977333	1.69369	3.82866
TRINITY_DN2006_c8_g1_i1	Chr5	154455278	154455501	1.1679968220313	1	7.33321	2.4347	1.3386	5.8397	1.26049	2.77073	0	1.42995	2.86798	4.25745	2.69159	2.74341	10.8659	0
TRINITY_DN2009_c0_g1_i10	Chr6	1140301	1211849	0.048123515588986	1	0.985836	0	1.29041	1.21097	1.33917	1.44424	1.51609	1.39435	1.26851	0.841188	0.258515	0.923338	0.696646	0.88566
TRINITY_DN2009_c0_g1_i9	Chr6	1140301	1211849	0.246766370837221	1	1.13483	0	0.214959	0.685636	0	0.540227	0.764947	0.518492	0.984826	1.69184	1.12654	0.337498	1.28559	0.85202
TRINITY_DN2009_c1_g1_i13	Chr6	1214932	1215319	-1.89971442190311	1	0.259298	0	0.821906	0	1.45979	0.569683	0.298303	1.16464	0.867166	1.83459	0.405773	0.453553	0.221561	0.544904
TRINITY_DN2006_c3_g2_i1	Chr2	89803440	90336720	0.00519074225190462	1	1.95567	0.418704	1.34999	0	1.29417	0	0.505957	1.44206	2.51073	0.958937	1.40838	2.30719	1.36883	0.485431
TRINITY_DN2006_c7_g1_i1	Chr4	115600016	115600313	0.273441600349238	1	1.48905	0.632698	0.68848	0	0	0.710204	0	0	0	0	0	0.695242	0	0.733294
TRINITY_DN2006_c1_g2_i1	Chr4	88364288	88371071	-1.49922409949927	1	0.115841	1.4399	0	0.137465	0.0970554	0	0.0864148	0.0627498	0.216005	0	0.0527524	0.0346436	0	0
TRINITY_DN2006_c1_g2_i2	Chr4	88364262	88371071	-0.253006138892288	1	1.2387	0.985173	1.06138	0.617198	0.421426	1.17141	0.75666	0.70854	0.626091	1.1635	1.20645	0.735884	1.00761	1.39559
TRINITY_DN65410_c0_g1_i1	Chr5	100501480	100501794	-0.0914423129318562	1	0	0	0.66609	1.30396	0.636427	0.686623	0	0.702752	0	0	0	0	0	0
TRINITY_DN2006_c4_g1_i1	Chr4	10680441	10680723	0.319904007755044	1	0	0	0.830937	2.18049	0	2.56598	0	0	0.885541	1.74978	0.819127	3.36023	0	0.879431
TRINITY_DN2016_c0_g1_i11	Chr7	93788277	93820916	0.123026582290935	1	2.64718	2.00638	1.53279	2.77801	1.78672	2.41235	1.88088	2.25839	1.24149	2.21368	1.7505	1.80456	2.00567	1.85735
TRINITY_DN2006_c1_g1_i1	Chr4	88364288	88371071	0.93025662808229	1	1.632	0	0	2.32781	1.81004	0	1.72822	1.07936	2.70047	0	1.19392	2.29988	0	0
TRINITY_DN2006_c1_g1_i2	Chr4	88364262	88371071	-0.253006134270802	1	1.2387	0.985173	1.06138	0.617198	0.421426	1.17141	0.75666	0.70854	0.626091	1.1635	1.20645	0.735884	1.00761	1.39559
TRINITY_DN2006_c0_g4_i2	Chr1	40685535	40686894	-0.213263171288817	1	5.99018	4.07293	10.1017	1.97743	6.6741	8.33705	7.11546	7.47424	6.26985	7.60537	4.02281	8.2284	9.113	7.99223
TRINITY_DN2089_c0_g2_i1	Chr8	39829028	39829349	-0.458507681451141	1	23.2555	29.5057	45.3505	94.3999	52.3206	46.3794	41.3196	74.6512	107.025	99.5353	33.4067	34.3099	30.5262	30.8013
TRINITY_DN2089_c0_g3_i4	Chr8	39826883	39829057	-0.712498876340754	1	3.81125	5.4145200000000004	6.73554	6.71162	3.22014	9.52132	8.10758	7.8885	27.1391	13.6736	1.72169	7.96752	4.33262	10.1056
TRINITY_DN2089_c0_g3_i2	Chr8	39825861	39829057	-0.34765566520219	1	25.5625	35.9629	44.0568	102.691	43.0284	82.193	51.397	59.4928	92.0967	113.401	20.9099	39.273	28.4026	43.7458
TRINITY_DN2089_c0_g3_i3	Chr8	39786937	39787662	-0.78210648714328	1	0	0	0	1.01119	0.975785	5.62768	1.09354	0	0	0.322515	0	0	0	0
TRINITY_DN2006_c0_g4_i1	Chr1	40685535	40686894	-0.104268601266126	1	1.14645	5.94451	0	6.29292	0	0	0	0.192031	0.444336	0	6.54599	0	0	1.10209
TRINITY_DN2089_c0_g3_i1	Chr8	39786978	39829057	-0.0894812852322687	1	1.02611	3.27571	5.71188	2.43083	3.28003	2.6989	4.18884	1.1091	4.20654	1.45436	2.76944	2.71844	4.36793	2.32275
TRINITY_DN64449_c0_g1_i1	Chr3	77303450	77303682	-0.554519869998964	1	0	1.27224	0	0.506395	0	0	0	0	2.48363	0	0	0	1.18087	1.2246
TRINITY_DN2009_c1_g1_i5	Chr6	1214401	1216482	-0.47751473400084	1	3.15583	3.8998	1.62661	2.01837	4.34598	3.04599	1.44851	5.15451	2.49081	2.10577	2.88941	3.38151	2.0461	1.94026
TRINITY_DN2006_c0_g3_i2	Chr9	45451432	45451766	2.06786736174826	1	4.05349	1.25314	0	0	0	0	0.813912	0	0	0	0	0	0	0
TRINITY_DN2089_c0_g1_i1	Chr8	39825861	39826900	0.695863578233113	1	0	0.793425	0	1.58431	0	0	1.59604	1.66941	4.3019	0	0	2.13544	1.37382	0
TRINITY_DN2089_c0_g1_i2	Chr8	39825861	39826900	-1.49472327304822	1	1.81319	1.28	3.31366	2.37135	2.7825	8.12129	2.29434	2.27462	7.72537	9.96935	1.55999	1.25425	1.24346	6.12605
TRINITY_DN2089_c0_g1_i3	Chr8	39826560	39826907	-0.166929000449917	1	0	4.69435	1.37664	2.39521	0.927926	0	2.93133	4.17625	10.6915	0	0.189494	4.16754	3.31817	2.10608
TRINITY_DN2006_c0_g2_i1	Chr8	50570302	50570655	0.156511940782374	1	0.580872	0.992748	8.54421	4.77201	1.53789	0.55445	0.599666	0.566117	0.569744	0.573362	0.527887	1.09939	2.71045	1.71076
TRINITY_DN69624_c0_g1_i2	Chr3	36547449	36548043	0.67103833343314	1	0	0	0	1.18487	0.725452	0.00895316	1.69714	0.537904	1.33677	1.35511	0	0	1.02603	0
TRINITY_DN64449_c0_g1_i2	Chr3	77303450	77303682	0.711887575956736	1	3.78362	1.27224	0	0.506395	0	1.20082	0	0	0	0	1.15841	0	0	0
TRINITY_DN2089_c1_g1_i3	Chr1	1067720	1068261	-1.49359527088203	1	3.86427	12.466	3.58649	1.09847	12.1235	6.02299	3.41042	3.54069	6.24023	5.53229	6.247	1.00941	3.24335	2.19079
TRINITY_DN2090_c3_g1_i1	Chr3	139137596	139138409	-0.9229743235233	1	0	1.08053	1.80902	1.72182	0.517569	0	0	2.07877	0.463873	0	0	0	0	0
TRINITY_DN2090_c3_g1_i2	Chr3	139137596	139138409	0.222582696798382	1	1.54931	2.5331	0	0	1.94997	2.78877	2.2394	0	0	1.59947	4.2399	3.15593	3.71624	2.01272
TRINITY_DN2090_c0_g2_i1	Chr9	65656859	65665980	0.0159702378382751	1	95.4139	118.415	97.089	97.681	92.893	105.718	83.6766	87.6525	84.5688	86.3586	105.789	117.198	137.728	101.124
TRINITY_DN2090_c6_g1_i1	Chr1	91243813	91244020	1.34021471288641	1	1.6463699999999999	2.74166	0	3.95413	2.81356	0	3.31228	0	0	0	0	1.53791	4.5696	3.16681
TRINITY_DN2090_c0_g2_i2	Chr9	65656859	65665980	0.488700047813858	1	12.3469	6.9191	13.3744	13.8455	8.75056	14.9652	17.6978	5.33621	13.3565	7.93334	10.087	14.5036	15.5541	9.28969
TRINITY_DN2089_c1_g1_i6	Chr1	1078232	1079629	-0.417997056871382	1	2.6092	1.12614	0.584504	0.114481	1.37669	0.953759	0.478814	0.555081	0.428545	0.517279	1.02626	0.121779	0	0.502509
TRINITY_DN2090_c4_g1_i1	Chr10	19843639	19844005	-3.46209460524039	0.668141254928322	0	1.84125	3.96085	0	0.475113	2.43933	0	0.525536	2.63948	1.58061	0.490016	0.505221	0	1.06009
TRINITY_DN2090_c8_g1_i1	Chr9	46841000	46841394	1.33367196619145	1	0	0	0	0.384958	0	0.901998	0	0	0	0	0	0.44278	0.877441	0
TRINITY_DN2089_c2_g1_i5	Chr5	113690159	113691328	-0.23595903476898	1	1.5991	0.902028	4.11159	1.10117	0.855352	3.218	2.50801	1.81238	1.62179	2.30127	2.96678	3.80566	0.752518	1.75629
TRINITY_DN2090_c0_g1_i7	Chr9	65665967	65669369	-0.278601839668113	1	25.5822	31.0262	30.5793	25.2616	32.7192	29.212	28.9211	27.7054	43.1056	22.9764	24.0651	31.099	23.0522	30.2802
TRINITY_DN2090_c0_g1_i8	Chr9	65665967	65669369	-0.103453900584761	1	7.29259	9.35729	14.9048	10.7253	8.38335	11.8438	13.6999	9.91348	10.4999	8.05499	14.0645	10.8681	10.4503	10.1566
TRINITY_DN2090_c0_g1_i12	Chr9	65665967	65668002	-0.229593807046328	1	0.732192	0.989204	1.51036	0.873831	1.50737	1.23046	1.37023	0.518501	1.04082	0.943863	1.47682	1.18818	1.25849	1.57425
TRINITY_DN2090_c0_g1_i9	Chr4	10132323	10133411	0.0809852670473949	1	2.30658	2.83336	1.58688	0	2.2086	0	0	3.53215	1.38258	0	0	3.82892	3.8604	3.51885
TRINITY_DN2090_c0_g1_i3	Chr4	10132323	10133456	1.63662298153627	1	0	0	0	0	0	0	0	0.508598	0	0	0	0.505283	0.625924	0
TRINITY_DN2090_c0_g1_i11	Chr4	10132323	10133456	1.3615813460766	1	0	0	0	0	0	0	0	1.14603	0	0	0	1.07609	0.946548	0
TRINITY_DN2090_c0_g1_i1	Chr9	65668016	65669369	-0.130884720624762	1	2.43668	1.85389	1.92757	1.71097	1.58772	1.721	1.47832	2.49145	2.02225	1.27986	1.27911	1.37126	1.70513	1.68879
TRINITY_DN2090_c0_g1_i13	Chr4	10133300	10133456	0.0892397660099491	1	7.38262	1.82635	1.25192	2.16454	6.30415	0	0	10.4403	3.51584	0	0	10.8414	0	6.98875
TRINITY_DN2093_c1_g1_i1	Chr4	16282383	16282671	2.15158026742988	1	0	0	0	2.73647	0	0.804014	0	0	0	0	0	0	0.789271	0
TRINITY_DN2006_c2_g2_i1	Chr2	127022005	127023134	0.322930439022792	1	1.94855	2.20959	2.24434	3.00573	1.62608	4.01931	3.51331	1.07756	2.25836	0.924392	1.89324	1.78335	2.16005	0.733883
TRINITY_DN2090_c0_g1_i6	Chr4	10132323	10133411	-0.215160318808164	1	8.6298	9.04244	6.86135	11.4156	5.93236	13.6811	9.42122	8.03298	7.1231	14.646	12.6105	8.21697	5.86358	7.25159
TRINITY_DN2093_c0_g1_i7	Chr4	16242664	16280497	0.0782946156646096	1	25.193	18.8106	29.04	19.1406	21.6347	18.5016	26.2615	24.6194	19.1991	23.8892	12.4305	16.4392	38.0223	30.2071
TRINITY_DN2093_c0_g1_i6	Chr4	16289947	16296850	0.0797514231666438	1	46.4376	38.5573	21.0326	4.7499e-6	21.5906	12.6711	0.00832512	18.892	17.4651	39.9327	7.49185	35.4096	54.7143	27.1151
TRINITY_DN2046_c3_g1_i3	Chr4	137782632	137783461	0.396062210484146	1	1.86694	0.819227	1.31423	0	0.989687	0.830011	0.743474	0	0.679208	1.98295	1.95891	3.31286	1.11088	0
TRINITY_DN2093_c0_g1_i2	Chr4	16290015	16296850	-0.166944272971957	1	2.54261	4.21615e-9	9.0049	16.8249	6.34181	19.7832	21.0664	16.8203	10.7523	2.63171	23.5523	0	10.9417	13.9778
TRINITY_DN2093_c0_g1_i3	Chr4	16282736	16285476	3.58179864228829	1	0.237518	0	0	0	0	0	0	0	0	0	0	0	0	0
TRINITY_DN2002_c1_g1_i1	Chr1	147124508	147125510	-0.386712488355447	1	22.2916	24.324	29.2449	18.7848	26.8726	18.0184	25.1856	31.7913	33.0446	23.502	19.1457	24.6934	14.1217	21.7326
TRINITY_DN2002_c2_g1_i1	Chr4	114642853	114643149	-3.23885317182958	1	0	0	0	0	0	0.771927	0	3.15284	0	0.79046400000000006	0.739673	0	0	1.59361
TRINITY_DN2002_c0_g1_i5	Chr8	78477778	78484321	-0.465726610894784	1	2.56608	4.20078	7.64917	8.78108	6.10839	3.46698	6.89518	8.31593	11.8638	9.7238	3.10183	3.25947	3.61737	4.22906
TRINITY_DN2002_c0_g1_i2	Chr8	78481998	78484321	0.0460104176500017	1	0	1.35512	0.893148	0.354225	0	6.2273e-7	1.98341	0.418313	1.96312	0.951915	1.13239	0.322486	1.58455	0.260129
TRINITY_DN2002_c0_g1_i1	Chr8	78452831	78484321	-0.234322146662758	1	15.6496	13.9989	16.6287	18.2033	14.0861	16.3025	15.3217	13.5805	20.6405	27.0044	12.5226	12.1494	13.1948	11.6611
TRINITY_DN2002_c0_g1_i4	Chr8	78452831	78484321	-0.217616926152892	1	1.57875	0.449748	1.13717	0.731368	1.0598	1.26456	0.777943	0.626234	1.46398	1.14162	0.680838	1.2399	0.0597525	0.61849
TRINITY_DN2002_c0_g1_i3	Chr8	78452831	78484321	-4.53454956647653	1	0	0	8.95854e-7	0	0	0	0	0	0	0	1.42243e-5	0	0	0.62318
TRINITY_DN2002_c0_g1_i6	Chr8	78452831	78482005	0.152226674789627	1	0.349687	0.617621	0.386053	0.511557	0.184187	0.286148	0.85958	0	0.897167	0.745146	0.195658	0.450365	0.337679	0.503161
TRINITY_DN2022_c0_g1_i2	Chr4	151049793	151050230	0.0709109710333955	1	26.6853	37.412	46.7493	26.701	28.2884	38.4631	28.2558	21.5193	21.0583	14.4301	36.3611	53.4706	31.1124	21.9923
TRINITY_DN2093_c0_g1_i10	Chr4	16242664	16285476	0.176275632169748	1	18.1322	9.44401	13.0832	8.2678	8.37463	12.5986	9.32296	10.0028	8.83457	10.0077	7.5366	11.1061	15.9709	12.8096
TRINITY_DN2059_c0_g1_i1	Chr3	32384663	32385807	0.182144883719289	1	0.997495	0.542292	1.52361	0.79481	1.53234	2.24857	0.820894	0	1.93404	0	0.509574	3.11907	1.41328	2.45524
TRINITY_DN2059_c3_g1_i1	Chr4	135965745	135966287	-0.646681187076885	1	1.23969	0.460768	0.752992	0.8894	2.14204	5.46982	0	0	0.789604	0	0	1.02327	0.758027	1.06913
TRINITY_DN2037_c0_g2_i2	Chr3	147362410	147362850	-0.052538392039377	1	0.75356	1.29056	2.0951	0.928192	1.11906	0	1.3198	0	0.367474	1.1113	0.344738	0.899681	0	0.373199
TRINITY_DN2089_c1_g1_i4	Chr1	1068121	1078372	-0.00422301560558795	1	1.19677	1.03912	1.24737	1.07601	0.584008	1.12547	0.821141	0.517657	0.539573	0.609884	1.05717	0.82981	0.915556	1.60382
TRINITY_DN2037_c0_g3_i1	Chr3	132560460	132560687	-0.600494979990601	1	1.40815	0	0	1.12336	2.00694	4.01039	0	0	1.382	0	0	0	0	0
TRINITY_DN2037_c0_g4_i1	Chr8	126693643	126693853	-0.463255724142209	1	4.26954	2.36648	1.30339	1.13631	4.9276	2.69663	4.30461	9.74928	8.36128	4.13438	3.9247	4.00335	3.96085	2.7479
TRINITY_DN2037_c0_g1_i2	Chr8	126667783	126684910	-0.203450996887047	1	0.189858	0	0.186813	0.378943	0.161842	0.776744	0.706115	0.166516	0.32294	0.778781	0.493885	0.285972	0	0.217518
TRINITY_DN2093_c0_g1_i1	Chr4	16290692	16296850	-0.442121462239244	1	3.13865	3.55499	20.9723	17.7023	18.3982	5.0879200000000004	20.4871	19.5262	13.6687	3.67685	5.04559	3.34651	2.026	21.1803
TRINITY_DN2037_c0_g1_i3	Chr8	126667783	126693656	0.140227303589713	1	12.1747	9.1551	8.5278	8.47371	8.06923	10.5799	9.26489	8.88806	8.13927	9.82109	10.5688	12.4677	15.5597	14.2248
TRINITY_DN2037_c0_g1_i1	Chr8	126685301	126693656	-1.63312816907566	1	1.20337	2.26579	1.79201	1.42188	4.86075	1.37728	1.21631	3.6211	4.52338	3.1931	2.77327	0.872599	0.496066	2.38312
TRINITY_DN2037_c1_g1_i1	Chr4	148356773	148356994	0.703147782328832	1	4.4797	0	0.774633	1.1896	0	0	0	2.91728	2.92288	0	0	0	1.384	0
TRINITY_DN2020_c2_g1_i1	Chr4	32583684	32590536	0.222394475845849	1	5.03742	4.14591	4.42613	5.92179	2.6529	4.71788	2.37311	2.74646	2.51293	3.92639	5.63855	5.08625	6.6871	5.73877
TRINITY_DN2020_c1_g2_i1	Chr6	127925253	127926380	0.0193318546992426	1	0.650239	1.1793	0.881294	1.07469	0.487957	1.25185	1.33085	0.734339	0.813915	0.647793	1.29227	0.705748	1.57365	1.74492
TRINITY_DN2020_c3_g1_i1	Chr7	37916307	37917431	-0.558572798795521	1	0.935156	2.77032	2.66145	1.39105	2.56693	1.89045	2.10551	3.6039	1.54776	1.67693	3.29565	1.24338	3.43248	2.49636
TRINITY_DN2089_c2_g2_i2	Chr2	153866889	153870345	-0.372807958852533	1	1.6809	0.697716	4.10837	1.15399	0.496513	3.35206	2.10609	1.07634	1.31741	2.11659	1.93489	2.17243	0.339783	1.58814
TRINITY_DN2020_c0_g3_i1	Chr4	115651763	115652342	-0.977003361883903	1	0.986516	2.69948	0	0	0	2.53895	0	0	0	2.71624	1.23863	1.82566	0.465472	1.4541
TRINITY_DN2020_c0_g1_i2	Chr10	42945343	42948025	2.44977680199483	1	3.57766	5.88886e-4	0	4.26087	1.24958	2.81256	4.71228	0	0	0	0	5.70694	1.78709	2.37744
TRINITY_DN2020_c0_g2_i1	Chr5	16999673	17000463	-0.0134205074858947	1	1.94028	0.76137	2.10959	1.23314	1.31193	2.30494	2.14682	1.03077	2.61961	1.63303	1.7943	1.56055	1.96334	1.47981
TRINITY_DN2020_c0_g3_i2	Chr4	115651763	115653275	-0.0539786993667339	1	0.907126	1.87417	3.08053	3.78769	3.56845	0	3.2831	2.81711	4.0139	1.86222	0.811601	1.7824	1.54861	1.70295
TRINITY_DN2020_c0_g1_i4	Chr10	42945343	42948025	0.740959807308276	1	3.312	4.90358e-4	0	0	1.59294	0	0	0.370762	2.2516e-7	0.219687	0.0565929	0	2.22563	3.12738
TRINITY_DN2020_c1_g1_i8	Chr6	108924307	108933962	-0.462021307211441	1	2.11623	3.23171	1.43649	1.92713	2.57174	2.91615	1.74439	2.57886	3.06182	1.64786	2.32261	2.33417	1.49852	2.29254
TRINITY_DN2020_c1_g1_i5	Chr6	108890970	108938641	-0.0748759458812797	1	7.72882	11.5786	6.49214	6.0191	7.01781	4.71545	8.73294	6.24026	3.7921	8.66143	7.87268	8.49947	4.50694	5.33675
TRINITY_DN2020_c1_g1_i4	Chr6	108899952	108938641	0.502340478140271	1	0.533081	1.43315	3.0184	2.81646	0	0.160475	1.9847	1.31748e-8	2.52229	0	0.514949	0	5.30209	5.99305
TRINITY_DN2020_c1_g1_i7	Chr6	108899952	108938641	-0.509307895858527	1	2.42743	0.203581	0.108295	0.0960574	2.60219	1.77476	0.136735	2.59533	2.20293	0	2.79594	3.01522	0	0.434546
TRINITY_DN2020_c1_g1_i1	Chr6	108899952	108926908	0.283645409598323	1	1.13981	0.95696	0.41812	0.635873	0.788668	0.741907	1.22042	0.648189	0.29277	0.201392	0.534505	0.460054	0.546278	0.915994
TRINITY_DN2020_c1_g1_i6	Chr6	108933751	108938334	-0.459977224015567	1	3.34782	3.53705	3.25944	1.69992	3.86226	2.9183500000000002	3.53748	2.79392	3.68501	2.24372	2.3684	1.58308	1.9093	2.98925
TRINITY_DN2020_c0_g3_i3	Chr4	115652668	115653275	0.413326786270488	1	2.5344	0.378215	0.637016	0	0	2.42723	0	0	0	1.12859	1.38044	3.04316	0.693013	1.87999
TRINITY_DN2092_c0_g1_i3	Chr1	133430336	133458385	0.0715505548903365	1	2.80084	2.02731	1.36084	2.87775	2.12665	2.32404	1.40646	2.41365	1.5078	1.87376	1.87348	2.17692	2.31216	2.8986
TRINITY_DN2020_c1_g1_i3	Chr6	108890970	108924057	0.321325542328047	1	1.80577	0.866264	1.1578	1.03879	1.23174	1.39079	1.35419	0.608081	0.755918	0.881768	1.03813	1.51509	1.09177	1.19713
TRINITY_DN2020_c1_g1_i2	Chr6	108890970	108926908	1.65933413967758	1	0.825638	0.0629101	0.540096	0.27664	0.0232376	0.207626	0.669058	0	0.511276	0.0989553	0.0706477	0.31816	0.712915	1.28806e-5
TRINITY_DN2092_c1_g1_i1	Chr4	52716783	52718947	0.310456927506972	1	1.6535	0.587205	0.747379	1.04211	0.949544	0.835608	0.79792	0.904268	0.634535	1.04117	0.890112	1.23785	0.860248	0.85838
TRINITY_DN2006_c0_g3_i1	Chr9	45451432	45453750	-0.312564603946285	1	5.36362	3.73008	4.5831	4.31824	3.8214	6.4976	3.05493	4.27664	3.84475	5.41269	3.87326	2.80258	4.36708	5.51561
TRINITY_DN2092_c0_g1_i4	Chr1	133430336	133481660	0.157680483535579	1	3.50436	3.69693	2.91637	2.84465	2.86577	4.04615	2.9411	2.31932	3.58449	2.18989	3.17575	4.14405	5.60098	3.83669
TRINITY_DN2092_c4_g1_i1	Chr4	6867352	6868147	0.207810110957784	1	0.295576	0.251138	1.11445	0.488929	0.649176	0.427938	0.607877	0	0	0	0.273373	0.281213	0.277997	0.146509
TRINITY_DN2092_c1_g2_i2	Chr5	153355322	153356938	0.991978453651755	1	7.04626	4.76656	0	0	3.16871	2.31777	0	0	0	0	0	6.39064	0	0
TRINITY_DN2059_c0_g1_i4	Chr3	32384842	32385851	-0.780128904904643	1	0.225523	0	0	1.37132	2.05498	1.21403	0	0.403557	2.06298	1.31971	0	0.318502	0.60995	0.30475
TRINITY_DN2092_c1_g2_i1	Chr5	153355322	153356938	-0.254243605436306	1	4.81791	5.52056	10.3042	11.0598	5.73719	9.53512	11.4042	12.4752	10.7555	15.4906	13.2167	4.26899	15.8111	13.2167
TRINITY_DN2092_c0_g1_i2	Chr1	133017441	133106530	-0.0434675186205425	1	11.9251	13.4348	16.807	13.7366	14.7433	14.1687	17.2424	10.8834	11.412	12.3864	10.7913	12.6828	11.5316	12.0197
TRINITY_DN2004_c1_g2_i1	Chr10	52026391	52027101	0.578865970815169	1	0	0	0	0.944808	0	0	0.680187	0	2.00522	0.964611	0	1.08492	0	0
TRINITY_DN2004_c1_g2_i2	Chr10	52026391	52027101	-0.111690222064746	1	2.61896	1.04042	2.46087	0.0681802	0.921759	1.01196	0.0413123	0.688399	0.213831	0.106492	3.38716	1.07788	3.774	4.07561
TRINITY_DN2004_c1_g1_i2	Chr1	127267769	127269686	-1.80942749349326	1	1.35984	0	2.46742	0	0	0.872017	0	1.1267	2.3758	0.902833	0	0	0	0
TRINITY_DN2004_c1_g1_i3	Chr1	127267769	127269686	0.724484459243005	1	0	1.83987	1.3817	1.1310500000000001	0.692363	0.722204	4.73828	0	0.341979	0.561969	1.47062	1.01964	0.92173	1.25253
TRINITY_DN2004_c0_g1_i2	Chr2	3535720	3539737	6.3451853566223	0.391783473817925	0	0	0	0	0	0	0	0	0	0	0	0	1.17836	0
TRINITY_DN2004_c4_g1_i2	Chr7	126073603	126087777	-0.166376291591048	1	0	0	1.62064	0	1.23776e-7	0.538709	1.46701	1.01109	0	4.44539e-4	0.349741	0	0.596647	0.654756
TRINITY_DN2004_c5_g1_i1	Chr9	41748471	41748715	-1.58924029343524	1	0	0	1.11981	0	0	2.48602	1.22756	0	2.57044	1.16768	0	0	0	1.17353
TRINITY_DN2004_c4_g1_i9	Chr7	126073603	126087777	-1.22888373928151	1	0	0	9.16355	0	3.02214	5.40133	7.56386	4.21776	6.70184	5.03817	3.7776	0	2.27276	3.11805
TRINITY_DN2004_c4_g1_i7	Chr7	126073603	126087777	0.214452350009698	1	1.10849	1.47639	0	0.880565	0.61124	0	0	0	1.68145	0.590946	0	1.15584	0.145167	0.115251
TRINITY_DN2004_c4_g1_i1	Chr7	126081408	126087777	0.332582668093028	1	0.285581	0	0.791005	1.22796	0.697469	1.25793	0.611152	0.559418	0	0	0	0.227781	0.223065	0.269641
TRINITY_DN2004_c4_g1_i6	Chr7	126073603	126087777	1.1368532360294	1	4.42316	5.37582	0	4.86601	2.07489	0	0	0	0.615804	0.479434	2.73904	6.41912	0.454998	0.463169
TRINITY_DN2004_c1_g1_i1	Chr1	127267769	127268828	1.17214375602938	1	1.06156	0	0.34019	0.362144	0	0.146656	3.30951	0.995089	1.23419	0.335998	0.379165	0.315201	0.306282	0.534329
TRINITY_DN2004_c2_g1_i2	Chr10	12033093	12034346	0.903708232007922	1	0.52175	0.382789	0	0	0.329607	0	1.03683	0	0	0	0	0.378911	0	0.996254
TRINITY_DN2004_c2_g1_i1	Chr10	12033075	12034346	-0.034898054344435	1	1.61227	0.795955	3.05092	1.63313	0.170206	2.29774	1.89564	1.70951	3.12596	2.21557	2.67474	2.35237	2.17037	0.780296
TRINITY_DN2042_c0_g1_i2	Chr4	151293764	151294691	-0.0342471274316889	1	9.61445	11.2393	8.82345	9.95438	10.5392	10.954	6.80311	8.3369	7.43015	10.6385	9.60788	12.5979	14.0351	12.9078
TRINITY_DN2042_c0_g1_i3	Chr4	151293764	151294691	-0.800149520505392	1	0	5.84074	0	4.85395	4.85015	0	4.20693	3.82788	3.63068	0	6.53794	0	0	2.72869
TRINITY_DN2042_c0_g1_i1	Chr4	151293764	151294691	1.22409760865307	1	4.56514	0	2.55725	0	0	3.7552	0	0	0	2.7852	0	3.55159	4.90534	0.133308
TRINITY_DN2004_c4_g1_i4	Chr7	126073603	126073910	0.092750114135804	1	0	0	0	1.20537	0	0	0	0	0.672361	1.38859	0.826999	1.01553	0	0.853494
TRINITY_DN2042_c0_g2_i1	Chr4	151294680	151333482	0.0420630434751216	1	12.5625	13.2164	11.1988	11.6754	11.2899	12.5785	9.71287	9.97067	7.25479	13.2691	14.4582	15.8037	15.3397	12.1444
TRINITY_DN2039_c0_g1_i4	Chr8	139832410	139851101	-0.705674261891577	1	0.252598	1.60165	1.68973	0	0	0	0.612606	0	2.42481	0.69193	0.907414	0.494867	1.3142	0
TRINITY_DN2039_c0_g2_i1	Chr8	139851093	139852586	0.135477151454512	1	0.954218	11.0338	13.6209	0	0	0	10.3611	0	11.6627	3.27582	10.0154	4.94202	16.0233	0
TRINITY_DN2033_c1_g1_i1	Chr8	72967938	72968186	1.67523819784639	1	0	6.86703	0	6.57523	0	0	2.09316	3.98058	5.03484	0	0	10.4626	13.3743	0
TRINITY_DN2039_c0_g1_i3	Chr8	139829860	139851101	0.223733770216005	1	1.13952	8.88617	9.57573	0	0	0.123598	4.57461	0	6.48111	1.46726	5.31109	4.66637	11.6094	0
TRINITY_DN2092_c2_g1_i2	Chr7	40253250	40254832	0.471852709096592	1	0	1.36488	1.55209	0.792779	1.37879	0.623165	1.95978	0	0	0	1.22139	1.62773	1.29948	0.87624
TRINITY_DN2005_c0_g1_i6	Chr3	139040954	139041639	-0.307834732811482	1	9.21601	8.6522	7.60256	7.0321	10.8586	8.41243	10.1853	11.5304	11.0619	10.2736	9.88514	9.41405	7.49701	10.5075
TRINITY_DN2033_c0_g1_i1	Chr8	72967530	72968107	-1.11826927721171	1	21.5192	0	84.0022	26.5301	10.4228	54.3369	0	6.09636	10.9515	8.15417	24.734	0	29.8483	107.97
TRINITY_DN2005_c0_g1_i4	Chr3	139042061	139042593	-0.294671246908266	1	1.97638	3.19953	1.59352	1.53732	3.37519	0	1.96353	3.32027	0.765136	1.69026	0	1.47789	0.759097	1.2895
TRINITY_DN2005_c0_g1_i1	Chr3	139042296	139042894	1.17305386251783	1	4.97982	4.67138	0	0	2.45915	0.78116	7.63995	3.85152	0.449999	2.74074	0.797906	4.39026	8.52218	2.06734
TRINITY_DN2005_c0_g1_i3	Chr3	139042264	139042593	-2.84308563853132	1	0	1.13808	5.67891	1.03114	2.93172	0	0	0	1.62222	3.19778	0.844731	0	0	2.57298
TRINITY_DN2005_c0_g1_i5	Chr3	139041583	139042593	-0.787151218162045	1	6.93861	6.01797	9.19127	6.63635	4.52003	8.6775	4.01757	4.54143	8.60371	5.26248	8.82074	2.58199	2.13172	10.4549
TRINITY_DN2059_c0_g1_i5	Chr3	32384663	32385807	-0.125527638640965	1	1.57904	1.63116	1.45278	0	0	0.144771	2.4414	1.57481	0.303333	3.3721	0	0	0.841275	0
TRINITY_DN2004_c4_g1_i5	Chr7	126073603	126073910	-2.64991259782974	1	0	0.62944	0	0	0	0	0	0	0	1.38859	0	0	0	1.70699
TRINITY_DN2092_c2_g1_i1	Chr7	40253250	40254832	-0.306452071990914	1	2.73057	1.87375	2.67611	1.54843	0.530299	2.71856	1.23759	1.82133	2.65612	2.34177	3.55461	1.88782	2.07805	1.54845
TRINITY_DN2059_c2_g1_i1	Chr5	133286271	133286474	1.42727161787115	1	0	1.46977	0	4.25417	0	0	0	1.71434	0	0	0	1.66229	3.25754	1.70558
TRINITY_DN2028_c2_g1_i14	Chr3	9936982	9937304	-0.805321169049033	1	3.27548	2.53746	4.9765	0.63954	0.987323	2.58425	0.893733	0	2.72098	1.80135	1.4902	0	1.99963	3.26194
TRINITY_DN2028_c2_g1_i13	Chr3	9937228	9937550	0.925883913910719	1	5.45913	5.07493	4.9765	7.67448	4.93661	4.30708	9.81135	4.71512	0	3.60271	5.2157	15.4306	4.99907	4.89291
TRINITY_DN2028_c0_g1_i4	Chr1	207070283	207098493	0.0423983779523136	1	4.41285	2.49322	5.11064	3.89968	2.16894	5.52988	3.05507	1.73833	2.70727	5.8519	6.89201	3.94067	7.54241	5.28212
TRINITY_DN2028_c0_g1_i2	Chr1	207069541	207070419	-0.294556094656981	1	7.91731	11.4611	13.273	13.913	5.26571	7.33562	4.98124	4.15954	10.3291	18.306	17.0217	12.5047	10.5717	16.6926
TRINITY_DN2028_c2_g2_i1	Chr3	9936288	9937407	0.750967548937499	1	7.78603	2.39139	6.69369	5.86969	3.64342	8.1305	5.57773	1.92806	2.77165	2.7619	1.94819	8.11679	8.07688	5.55332
TRINITY_DN2028_c1_g2_i1	Chr5	44469865	44470177	-0.317944961174873	1	5.15024	3.12424	1.35819	1.19106	3.88498	2.80279	1.51961	2.85828	3.61596	3.45815	4.01803	2.05836	4.114	3.62092
TRINITY_DN2028_c2_g1_i3	Chr8	14584760	14836945	-1.14582770979494	1	0	0	0	0.27756	0	1.22107	0.221224	0	0	0.50465	0	0	0	0.373761
TRINITY_DN2028_c1_g3_i1	Chr4	104552711	104553182	0.39025735353514	1	2.0402	4.07662	2.21019	2.79762	0.903065	0	3.51151	1.99952	0.663963	1.67818	2.49479	2.56905	0.318216	0
TRINITY_DN2028_c1_g4_i1	Chr9	54022055	54022338	-0.728382658967039	1	1.81876	3.81669	6.69866	2.92699	4.4168	3.44017	1.86755	5.29761	2.67278	3.87323	4.95039	4.22678	2.54605	2.65607
TRINITY_DN2028_c1_g5_i1	Chr1	93498645	93498847	0.338826214621411	1	0	6.01262	1.63946	5.79122	1.53662	1.70904	1.82479	1.74368	0	1.75474	0	0	3.31792	0
TRINITY_DN2028_c2_g2_i12	Chr3	9936518	9937275	-0.508753165128151	1	0	0	1.40545	2.04541	0	1.37896	0.848411	0	1.99751	0	1.84334	0	0	1.23544
TRINITY_DN2028_c1_g1_i2	Chr3	28383780	28384060	0.228895804438311	1	3.6679	0	0	0.737728	3.22043	3.46536	1.87984	0	0	0	3.32441	3.40565	0	3.56597
TRINITY_DN2058_c0_g1_i1	Chr4	59393081	59393320	-1.34352602429268	1	0	0	2.32648	1.01279	1.10241	1.20082	0	7.40937	0	0	0	1.18721	1.18087	4.89841
TRINITY_DN2028_c2_g1_i19	Chr8	14834971	15050240	-2.94798670604027	1	0	0	0	0	0	0.275424	0	0	0	0	0	0	0	0
TRINITY_DN2058_c1_g4_i2	Chr7	5845627	5871789	1.68414258291635	1	0.76729	0.332957	0	0	0.170851	6.4915e-10	0.342715	0.362962	0	0	0.262364	1.27176	0	0
TRINITY_DN2058_c1_g4_i1	Chr7	5845321	5871789	0.212339800950716	1	2.48809	0.871877	2.53939	1.80174	1.397	1.86009	2.61773	1.30823	1.47228	1.7385	1.38925	1.11014	1.7696	1.79154
TRINITY_DN2058_c2_g1_i1	Chr2	45470468	45471309	-0.173426443324997	1	0.820041	2.95625	4.77334	2.37347	3.61577	2.63664	7.16109	2.29302	4.26372	1.58343	2.52934	1.68983	1.67156	1.76045
TRINITY_DN2046_c3_g1_i2	Chr4	137782163	137782631	0.843178090529837	1	2.31945	0.296458	0.626702	0	1.38655	0.455248	1.43731	0	0.202009	0.922525	1.85854	1.3242	1.40458	0
TRINITY_DN2058_c3_g1_i1	Chr2	81061430	81072468	0.925811169588704	1	0	1.20085	1.90906	3.79743	1.01337	0	1.98732	1.86319	0	2.17554	1.59577e-10	0	3.51385	0
TRINITY_DN2058_c0_g2_i1	Chr4	59392010	59393094	-0.054517214860657	1	1.7643	1.90872	2.41635	1.53909	1.63096	0.943761	2.70953	2.80843	1.33614	1.17168	2.72642	2.42062	1.75267	2.81093
TRINITY_DN2058_c3_g1_i2	Chr2	81061430	81072468	-0.229735131294264	1	5.82852	3.82266	3.56329	1.45559	3.21105	5.13784	2.37161	3.34924	3.89976	2.72293	5.58347	5.85661	3.91419	6.56901
TRINITY_DN2058_c1_g3_i1	Chr8	117693120	117698152	0.177012308008143	1	0	2.2305	0	2.37828	0	0.584152	1.1551	3.26745	1.7994	0	0.161216	1.31256	1.01338	0.576177
TRINITY_DN2058_c1_g2_i1	Chr6	65820767	65821640	-0.355175781657756	1	56.1255	62.5476	49.2531	45.1149	62.7404	44.947	53.5712	80.8893	50.0275	61.2257	48.6558	40.185	52.2969	62.4326
TRINITY_DN2058_c2_g2_i1	Chr2	45471286	45471535	-0.363323424260023	1	0	1.1152	0	0	0	1.2663	0	0	1.3072	0	3.68334	3.27176	0	0
TRINITY_DN2058_c1_g3_i2	Chr8	117693120	117698152	-0.980066880382107	1	1.89531	0	0.466875	1.05495	1.3486	1.16857	0	0.447926	0.51713	1.7531	4.05205	0	0.717993	2.54254
TRINITY_DN2053_c3_g1_i2	Chr7	9214371	9214711	1.22411224596966	1	1.85709	0	0	0	0.54865	0.592443	0.641369	0	0	0	0.565764	0.581579	0	0
TRINITY_DN2053_c2_g1_i4	Chr8	81936164	81937267	1.60813360962229	1	0.501127	0.485868	0	1.24359	0.214254	0	1.07709	0.165524	0.720044	0	0	0.272562	0.0900278	0.0945859
TRINITY_DN2058_c1_g5_i1	Chr6	63625434	63625741	0.707006495973287	1	7.20447	3.12275	0	6.77363	3.67863	0	0	0.677373	10.9515	8.83369	0	9.41815	6.48876	2.05007
TRINITY_DN2028_c2_g1_i16	Chr8	14833748	14834994	0.247727735996708	1	6.28508	0.123246	2.65911	2.6425	3.40667	10.9651	0.637158	0	1.61333	0.0106929	1.02769	3.38411	2.32028	2.29936
TRINITY_DN2058_c4_g1_i1	Chr10	45695405	45696477	-0.334977983276263	1	4.69496	8.77936	6.91272	7.26506	9.09155	4.60483	6.23978	6.90836	8.75439	4.5154	5.27884	7.02173	3.40506	5.33481
TRINITY_DN2053_c0_g1_i1	Chr1	39173091	39173450	-0.566420658605771	1	1.13974	1.43344	6.68032	1.86053	10.6201	5.87707	8.42438	2.18723	3.41376	7.10646	2.03339	2.74367	2.1128	0.549971
TRINITY_DN2053_c0_g2_i5	Chr9	89387921	89396494	0.66383106931877	1	45.443	7.52047	29.0169	24.4248	7.09946	28.0137	28.5834	18.6231	24.8797	20.5991	13.749	37.755	19.476	15.9465
TRINITY_DN2053_c0_g2_i2	Chr9	89377135	89396494	0.227290914076831	1	4.9346	3.14875	4.70027	3.12064	5.00061	6.24476	5.10888	2.85211	2.53241	4.21322	2.94349	7.42966	3.59071	2.6963
TRINITY_DN2053_c0_g2_i14	Chr9	89387921	89389139	0.387663631398717	1	4.02427	1.64012	4.66863	3.14857	2.5751	3.47933	4.20555	2.02059	2.65085	3.03084	1.95198	5.51252	1.68724	1.80345
TRINITY_DN2058_c1_g1_i1	Chr3	58884087	58884540	0.0375070032030482	1	3.45379	2.95395	7.03787	5.39595	2.13932	4.45331	4.27906	0.676515	7.53612	2.38473	2.53075	4.56344	2.27754	3.83044
TRINITY_DN2053_c0_g2_i8	Chr9	89373800	89378706	-0.157022468231654	1	2.17259	1.8179	2.2041	1.85086	5.70286	4.54137	4.24198	1.92235	3.58706	3.45896	2.89616	4.59483	2.10148	1.41705
TRINITY_DN2053_c0_g2_i3	Chr9	89377135	89381482	-1.97483090636296	1	1.03789	1.51303	3.31492	0.0033678	3.82082	4.94698	0.0113562	0.842445	0.00625168	0.00515236	1.96823	0.00727163	1.45011	0.00200715
TRINITY_DN2053_c0_g2_i7	Chr9	89377135	89381449	0.640350093262814	1	0.597352	0.736301	1.40833	4.05528	1.93374	1.86973	4.1871	0.662751	3.09283	3.05643	1.40952	5.81776	0.6154	2.44848
TRINITY_DN2053_c0_g2_i4	Chr9	89373153	89381482	-0.786207915091401	1	97.4244	73.1022	93.6098	0.466443	76.3208	69.6619	1.71704	75.3093	2.04562	1.13708	62.9664	0.955164	63.9084	0.536457
TRINITY_DN2053_c0_g2_i12	Chr9	89373153	89381167	-0.582868828662004	1	1.64187	0.954217	1.06674	1.23512	4.72924	4.39546	2.09167	2.45334	1.9252	1.67562	1.58317	2.217	1.46047	2.71227
TRINITY_DN2053_c0_g2_i1	Chr9	89373153	89381449	0.159917611305839	1	74.47	49.5866	56.3968	107.483	51.2661	37.8631	145.863	69.9987	189.467	140.139	53.8213	142.332	39.008	114.342
TRINITY_DN2053_c0_g2_i6	Chr9	89373800	89378813	0.221567497126766	1	1.26734	1.36936	1.92612	2.84206	3.2447	3.1267	2.83805	1.20442	2.21232	2.49276	1.80141	4.49207	2.34243	2.50049
TRINITY_DN2053_c0_g2_i15	Chr9	89373153	89396494	-0.00968839634029196	1	94.1529	69.7157	76.7595	55.3026	61.3427	58.4771	95.9027	91.8957	91.8645	95.899	53.9308	85.7216	70.5807	68.2095
TRINITY_DN2053_c0_g2_i10	Chr9	89373800	89375128	-0.233524389892086	1	5.56787	5.39808	5.57993	4.7576599999999996	14.3456	8.36301	7.29996	3.84228	5.99722	5.76367	6.77857	10.0517	4.71685	6.92239
TRINITY_DN2053_c1_g1_i1	Chr2	30650802	30651011	-0.0954567246220727	1	10.5849	4.19889	9.09294	4.03639	2.86036	13.3089	3.47298	1.62514	1.63497	1.74393	6.48735	1.60178	6.56963	6.47171
TRINITY_DN2053_c0_g2_i17	Chr9	89373800	89378813	-0.189547334583119	1	13.4585	11.0436	11.7905	9.39584	18.6612	11.5385	11.8876	10.7728	14.2077	10.0885	11.5028	17.231	6.72047	10.9202
TRINITY_DN2058_c4_g1_i2	Chr10	45695602	45696477	0.579102104077485	1	0	0	0	0	0	1.20084	0	0	0	0.957453	0	0	1.95355	0
TRINITY_DN2057_c0_g1_i8	Chr5	30517131	30581156	6.01881101631167	0.497454204094238	0	0	0	3.074	0	0	0	0	0	0	0	0	0	0
TRINITY_DN2057_c0_g3_i1	Chr4	83717675	83740045	0.211660797778409	1	12.8077	11.8591	3.99885	6.62712	3.22235	12.7758	4.10876	6.15581	4.75395	9.10517	12.9888	12.497	13.0282	5.18211
TRINITY_DN2057_c0_g3_i2	Chr4	83717675	83738674	-0.964073144033281	1	0	0	6.59884	4.07576	5.86157	0	4.34288	5.37498	4.23303	0	0	0	0	7.35958
TRINITY_DN2028_c2_g2_i6	Chr8	14833526	14837215	-0.0482268847932111	1	11.5975	3.68001	8.06943	8.92724	6.40528	14.5696	1.33	1.5427	6.4788	3.39109	6.65346	6.24974	4.39801	6.60536
TRINITY_DN2057_c0_g4_i7	Chr10	18737233	18737591	1.99360975884652	1	0	0.542388	0	0.475419	0	0	0.65769	0	0	0	0	0	1.21587	0
TRINITY_DN2028_c2_g2_i8	Chr8	14833526	14837215	-4.49942459082087	1	0	0	0	0	0	0.62095	0	0	0	0	0	0	0	0
TRINITY_DN2028_c2_g2_i5	Chr8	14833526	14837215	0.366994283313396	1	2.72963	0	1.62531	1.89837	1.14319	2.95349	0.448206	0	2.37174	0	0.536648	1.17738	0.514306	0.413986
TRINITY_DN2028_c2_g2_i10	Chr8	14833526	14837215	-0.466399542624571	1	0.697435	0.294766	1.39922	1.8049	1.51367	4.91607	0.817634	0.601221	0.10780000000000001	1.15638	2.59264	1.41953	0.840395	0.913415
TRINITY_DN2057_c1_g1_i1	Chr5	73806279	73806580	0.4528248861054	1	3.1388	0	4.34927	0	3.45254	0	3.23956	0.761007	5.39693	0	0	0	6.594	1.54537
TRINITY_DN2028_c2_g2_i13	Chr8	14833526	15087709	0.396485640458571	1	3.3485	0.383449	2.30126	1.93594	0.405815	2.871	0.988702	0.201793	1.74748	0.552258	1.62528	1.45267	0.889386	1.28379
TRINITY_DN2057_c22_g1_i1	Chr7	59566574	59566792	-2.69945518364531	1	0	1.28018	1.39931	0	1.32245	0	0	0	1.50556	2.97996	0	0	0	0
TRINITY_DN2057_c0_g2_i1	Chr1	86984585	86985421	-0.326891439494952	1	9.6564	12.5866	15.1499	10.2347	10.3876	10.4947	15.2294	15.973	10.607	12.9961	13.718	11.3827	6.26974	8.62419
TRINITY_DN2057_c0_g4_i2	Chr6	63588374	63588649	0.85028375282824	1	0	0	0	0	0.262191	2.92333	0	0	0	1.06488	1.32788	1.92964	6.90935	2.43219
TRINITY_DN2057_c8_g1_i1	Chr2	105134316	105155450	-0.427869138334945	1	11.7054	11.0315	10.2575	5.27146	10.6469	7.03005	12.1142	16.6118	21.3308	9.85455	17.8053	13.7524	10.9677	15.023
TRINITY_DN2014_c0_g3_i7	Chr3	129560505	129563273	-0.574534081189743	1	0.720561	0	0	0.00731435	2.06659	1.35862e-9	1.2972	1.85336	1.88872	0	0	0	0.802962	0.950919
TRINITY_DN2057_c0_g4_i4	Chr10	18737233	18737509	-0.0526569401283015	1	8.81614	1.48128	4.02425	1.43492	4.05201	6.77189	0.864365	1.7592	4.20993	6.76428	8.03327	4.04521	8.57703	3.2572
TRINITY_DN2014_c0_g3_i8	Chr8	95459212	95461082	0.855261330585765	1	0.654932	0	1.30367	0.541283	0	1.46928	1.02799	0	0.445368	0	0.457577	0.915807	0.766761	0.189529
TRINITY_DN2014_c0_g3_i4	Chr10	21143461	21143969	-0.517061514851692	1	0.572607	0.896438	0.89129	1.31905	0	2.74137	0.739668	0.290547	5.64561	1.2943	2.1633	1.03337	2.14497	0.506829
TRINITY_DN2014_c0_g3_i9	Chr3	129560505	129563273	0.193585335579419	1	1.37549	2.56412	2.28806	2.77264	1.0333	1.80125	1.55012	7.90413e-10	0.281261	2.52316	3.12503	3.01811	1.07472	0.950919
TRINITY_DN2014_c0_g2_i2	Chr3	129544948	129563273	0.786253677906349	1	0.635231	0.467705	1.37859	2.17409	2.06717e-4	0.889184	2.07725	0.127473	0.332417	1.69544	0	0.455458	0	0.558732
TRINITY_DN2014_c0_g2_i1	Chr3	129544948	129554807	1.03890683981835	1	0.701689	0.617638	0.609657	0.416843	0.246143	0.790694	1.29432	0.183762	0.301469	0.362562	0.540086	1.6343	0.800237	0.283865
TRINITY_DN2014_c0_g2_i4	Chr3	129544948	129563273	0.565583808211195	1	0.379668	0.227422	0.80509	0.602141	0.534426	0.444566	0.447806	0.338966	0.699638	0.510775	0.40125	1.27298	1.14338	0.389833
TRINITY_DN2014_c0_g2_i6	Chr3	129544948	129557505	0.511067479312914	1	0.883589	0.212671	1.30689	0.535869	0	0.641784	0.979476	0.429223	0.607663	0.69002	0.369546	0.73816	0.750706	0.402326
TRINITY_DN2014_c0_g1_i1	Chr3	102403362	102404080	-0.408239265428045	1	0.684219	1.74712	1.28612	0.849208	0.601967	1.81767	1.23412	0.50582800000000006	1.50192	0.85004	1.10623	0.444553	1.60764	1.5269
TRINITY_DN2014_c0_g2_i5	Chr3	129544948	129563273	-0.155497898203919	1	11.1709	11.6487	9.76373	9.44014	9.84803	10.923400000000001	8.57648	13.0758	9.68043	9.95911	12.5438	12.5793	11.459	11.1546
TRINITY_DN2014_c0_g2_i3	Chr3	129544948	129563273	-0.41231244594971	1	0.939599	0	0	0.0758772	0.335373	0.760491	0	0.164302	0	0.57444	0.18809	5.5777e-10	0	0.112839
TRINITY_DN2044_c0_g1_i3	Chr10	39763287	39785266	-0.326826853509085	1	18.5585	22.1266	19.2863	10.7675	18.8952	13.908	24.9279	18.8099	22.6188	26.0057	22.6467	19.1081	12.8734	14.7346
TRINITY_DN2014_c1_g1_i1	Chr4	48700872	48701102	-0.489675263477597	1	0.124972	5.61755	2.51566	0	2.38072	0	3.93398	0	0	3.7474	0	0	2.5549	0.976214
TRINITY_DN2044_c0_g1_i10	Chr10	39763287	39826809	0.26636967024433	1	6.71501	3.53795	5.89983	4.92025	4.64558	4.76338	6.74299	3.62979	4.63334	4.66601	3.57363	5.90729	3.59509	3.4892
TRINITY_DN2014_c1_g2_i1	Chr10	21142273	21142513	-2.70362480734236	1	1.25261	4.19464	0	0	0	2.37956	0	0	3.68954	3.62359	4.58816	0	0	1.21452
TRINITY_DN2044_c0_g1_i2	Chr10	39763287	39785266	0.141203046591359	1	10.0391	6.17399	9.59649	9.16203	7.30539	8.08571	7.547	6.89634	7.80557	8.3341	6.12949	10.4921	8.48972	9.25089
TRINITY_DN2044_c0_g1_i6	Chr10	39788225	39826809	0.174754970294193	1	40.373	27.9667	39.7379	27.3494	30.8003	30.1876	46.2257	25.738	31.8298	34.449	33.8916	47.4424	29.8265	28.3913
TRINITY_DN2044_c0_g1_i5	Chr10	39763287	39826809	-0.266895547091349	1	0.559522	0.392846	0.70074	0.449683	0.276804	0.194172	0.314624	0.463922	0.159437	0.626965	0.345701	0.298477	0.134855	0.376541
TRINITY_DN2044_c0_g1_i4	Chr10	39763287	39785266	1.20592746609303	1	0.503997	0.0991238	0.463126	0.416418	0.281823	0.604422	0.984393	0.124093	0.119044	0.155003	0.106692	0.571329	0.219843	0.0577789
TRINITY_DN2044_c5_g1_i1	Chr1	178934672	178935160	-1.09741086444961	1	3.79774	4.38881	3.45588	3.56839	4.29728	3.1355	1.95587	5.58164	3.28547	3.74593	5.47027	0	0	0
TRINITY_DN2044_c4_g1_i1	Chr2	34508075	34510643	-0.181785378323897	1	11.9286	12.193	10.165	9.14747	10.8748	10.9692	9.67129	13.6455	8.64351	10.7902	13.0438	12.548	11.3649	12.7122
TRINITY_DN2014_c0_g3_i3	Chr8	95460116	95461082	-5.28313648472797	1	0	1.10024	0	0	0	0	0	0	0.272384	0.526499	0	0	0	0
TRINITY_DN2044_c0_g1_i8	Chr10	39763287	39786198	0.256062018242419	1	1.46196	0.916684	1.60174	1.1047	0.917894	0.977437	1.71482	0.56866	1.07611	0.973481	0.893775	1.22065	0.519551	0.591157
TRINITY_DN2044_c0_g1_i9	Chr10	39763287	39770972	-0.150712622930741	1	48.058	54.0158	45.9006	37.6319	64.6788	32.8422	68.4688	55.7301	52.5146	52.4299	43.5859	53.1349	32.693	38.2077
TRINITY_DN2044_c1_g2_i1	Chr10	44344826	44357989	0.25232900146607	1	6.75795	4.28135	6.63488	5.45445	5.13071	7.73796	9.1362	3.8545	3.93392	4.49209	4.26134	5.79246	7.04523	8.58413
TRINITY_DN2044_c2_g1_i1	Chr9	88666171	88691705	-0.41744523706752	1	100.991	88.59	47.5676	66.3197	100.522	70.3585	52.6912	112.109	64.3495	112.061	102.4	71.5953	53.0608	51.8305
TRINITY_DN2079_c0_g3_i1	Chr8	738775	740155	-0.049871115840299	1	13.6824	8.23351	9.8417	7.08175	9.78177	11.5781	9.33795	8.88045	13.0154	10.587	6.53869	9.9228	12.5314	11.8483
TRINITY_DN2079_c0_g2_i1	Chr8	737959	738847	0.110225545560099	1	104.115	80.111	88.2987	90.2263	72.1572	103.423	91.577	66.789	88.5337	91.7885	97.5502	117.065	99.3964	89.8468
TRINITY_DN2079_c0_g2_i4	Chr8	737569	738816	0.0779137182602068	1	18.7381	13.0167	16.8029	12.178	13.383	15.167	16.0456	9.22383	15.2512	15.9718	16.2246	17.6098	16.6059	13.1556
TRINITY_DN2044_c1_g1_i1	Chr5	129633256	129633560	-0.163873010708287	1	0.779389	5.29017	2.92276	3.17729	3.43375	1.49585	5.64879	6.05093	0.803595	6.85258	4.61303	5.10045	5.12506	5.41568
TRINITY_DN2079_c0_g1_i2	Chr8	734361	736396	0.324234593412459	1	3.6653	1.81783	2.87704	2.70737	1.97102	3.3672	2.79447	2.02996	2.55294	2.62334	3.06012	4.62617	3.72957	3.23531
TRINITY_DN2079_c0_g1_i4	Chr8	725680	736248	0.54774554555994	1	4.13146	1.64103	3.74942	3.25922	1.67495	4.16919	3.88974	1.48715	3.65118	2.82371	2.12184	3.93742	5.72883	3.03455
TRINITY_DN2079_c0_g1_i6	Chr8	736128	736443	0.557846982709253	1	12.571	4.42658	15.0119	11.7338	6.3744	4.35242	11.9349	9.13335	6.12424	9.15661	8.22375	14.2851	13.6167	9.91692
TRINITY_DN2079_c0_g1_i1	Chr8	725680	736821	-0.175747727156291	1	0.195307	0.145726	0.176631	0.183039	0	0.335865	0.251732	0.330791	0	0.20825	0.365817	0	0.17995	0
TRINITY_DN2053_c2_g1_i1	Chr8	81936196	81937267	-1.99989032375227	1	0.170409	0	0.364923	0.0497037	0.175502	0.19422	0	0.275154	0.410703	0.232737	0	0	0	0
TRINITY_DN2031_c6_g1_i1	Chr8	50388886	50389430	-0.0916379638259595	1	0.263954	0.901251	0	0.435398	0.698569	0.254892	0.545218	0.259338	0.51527	0.261045	0.970959	1.00024	0.24716	0.52361
TRINITY_DN2053_c2_g1_i3	Chr8	81936196	81936841	-2.09291477834047	1	0.022232	0.163084	1.21539	0.1891	0.544943	0	0	0.202061	0	0.242983	0.267948	0	0.091112	0
TRINITY_DN2031_c0_g2_i4	Chr8	89154550	89154760	0.589024103750675	1	1.38149	3.72842	2.91032	5.05939	1.20014	0	2.84384	2.51201	1.35263	0	0.25299	0	3.57174	2.27457
TRINITY_DN2044_c0_g2_i1	Chr2	87682332	87684535	-0.130696471398165	1	42.1177	43.2874	51.2312	48.804	45.1619	43.82	47.4236	42.2853	24.3031	42.1342	32.9719	31.889	29.579	43.4851
TRINITY_DN2031_c3_g1_i4	Chr9	29700196	29700412	-0.503413829068832	1	3.13356	0	3.91061	3.76291	2.39458	10.1478	0	1.52197	2.33432	14.3546	7.7252	6.66675	5.81313	4.53283
TRINITY_DN2031_c5_g1_i1	Chr10	12825571	12825897	1.95365905562097	1	2.01753	0	0.619975	0	0	0.643442	1.41223	0	1.32875	0	0	1.89451	1.89024	0
TRINITY_DN2031_c0_g1_i9	Chr8	101124029	101143480	1.4221265636213	1	0	0	0.0175854	0.00899174	0	0.196087	0.00273523	0	0	0	0.0594385	0.0140205	0.461129	0.0163603
TRINITY_DN2031_c0_g1_i2	Chr8	101144987	101148000	-0.470748504635515	1	0	2.56315e-10	2.32633	1.06644	0.405219	0.289595	0.878148	0.790632	1.84596	2.33342e-7	0.352057	0.348654	0.299751	0.464825
TRINITY_DN2031_c0_g4_i1	Chr7	114816521	114816750	-0.00618862830215589	1	2.78693	2.32686	9.96424	4.4391	4.84565	5.29173	12.9383	9.57334	2.73549	8.12602	8.98465	10.45	7.80316	13.5048
TRINITY_DN2031_c0_g1_i11	Chr8	101144987	101147684	2.42573659782071	1	0.486601	0.464515	0	0	0	5.37732e-9	1.6712	0	0	0.152151	0	1.91498e-8	0	0
TRINITY_DN2031_c0_g1_i4	Chr8	101071704	101136185	-0.0289949522601224	1	0.198331	0	0	0	0.490099	0	0	0	0	0	0	0	0.307706	0.324199
TRINITY_DN2044_c5_g1_i2	Chr1	178934672	178935103	0.630974093021165	1	0	0	0.617703	0	0	2.99626e-6	0	0	1.58461	0	0	3.59801	3.00943	5.21041
TRINITY_DN2031_c0_g1_i5	Chr8	101124039	101148000	0.531081012232459	1	0	4.30367e-7	0.617183	0.401088	0	0.962638	0.307145	0	0	4.59451e-7	0.261745	0.307939	0.572464	0.189696
TRINITY_DN2031_c0_g1_i14	Chr8	101071704	101136185	-1.87741313034397	1	0	0	0.447663	0.260987	0.524706	0	0	0.496296	0	0.628293	0.460063	0.231475	0	0.596479
TRINITY_DN2031_c0_g1_i7	Chr8	101124034	101147265	0.232064332796775	1	1.03273	3.83501	3.18955	3.78712	2.39644	1.93294	6.14267	1.98828	2.98159	2.1105	0.985869	2.62872	0.86015	1.53763
TRINITY_DN2031_c0_g1_i1	Chr8	101091059	101148000	-0.516769655874002	1	0.378717	0.713042	0.573121	0	0.263836	0	0.98178	0.128309	1.20744	0.36035	0	0	0	0
TRINITY_DN2031_c0_g1_i10	Chr8	101091051	101143480	1.97339751846074	1	0.392036	0.0023093	0.0157833	0	0.00820234	0	0.0286156	0.00243175	0.108637	0	0	0	0	0
TRINITY_DN2031_c0_g1_i8	Chr8	101124049	101148000	0.314976727375162	1	0.262067	0.294142	0.870266	0.296434	0.532988	8.62174e-7	2.37368e-6	0	0.465055	0.00449714	0.567086	1.22302	0.268912	0
TRINITY_DN2031_c0_g1_i12	Chr8	101124041	101143480	1.32195145044239	1	0.199715	1.35024e-4	0.0219718	0.00302737	0.019934	0	0	0	0.0112964	0	0.221551	0.162582	0.104452	0
TRINITY_DN2031_c0_g3_i1	Chr7	114816641	114816954	-0.00465624774026099	1	16.7904	11.1917	9.44905	6.51431	9.01446	6.2629	12.0798	14.2127	5.02779	8.58201	9.32052	8.86634	6.82082	10.7874
TRINITY_DN2077_c0_g3_i2	Chr6	58257940	58590786	0.489509889694401	1	3.24871	1.62972	0.713741	2.62219	2.23162	0	1.27446	0.739331	1.63531	3.40203	1.15321	2.64538	1.01148	0.800543
TRINITY_DN2077_c0_g2_i5	Chr3	76863325	76864412	0.307598286637163	1	4.32445	1.89729	3.62935	2.65231	6.20366	5.72567	4.18627	1.95084	3.49772	3.14026	3.24776	5.19114	9.63627	5.85837
TRINITY_DN2077_c0_g3_i3	Chr6	58257940	58590786	-0.0412914954133154	1	10.6863	6.96986	9.01426	8.08819	9.79832	13.0176	10.159	10.0552	5.69628	10.8267	9.5183700000000009	11.299	8.47224	8.69963
TRINITY_DN2077_c0_g2_i2	Chr3	76863323	76865735	0.608089884320395	1	6.6463	0	4.22254	1.29543e-4	3.53723e-4	0	0.431878	0.510813	7.61872e-8	0.227686	4.53309	2.43271	8.44109	11.2182
TRINITY_DN2077_c0_g1_i2	Chr3	76863618	76865735	0.330360503838587	1	8.04838	0	6.42273	0.0016327	12.0271	14.8987	9.49121	1.80811	8.08513	1.72829	5.54754	19.0516	14.2716	17.9991
TRINITY_DN2077_c0_g2_i3	Chr3	76863323	76865735	0.834834267441539	1	6.1172	0.0540576	3.89827	0.394408	0	0	0	3.16044	0	1.16719	6.45218	0	9.27596	0
TRINITY_DN2077_c0_g2_i4	Chr3	76863323	76865735	-1.08428193871185	1	0.409344	8.47434	0.212746	6.92976	5.44472	5.56013	4.60634	9.34802	5.80336	9.47419	0.970694	0.175444	0.839965	1.09368
TRINITY_DN2077_c0_g4_i1	Chr6	58257437	58258301	0.72238413681962	1	9.70845	2.09016	4.14796	10.6152	3.73841	4.24466	5.56403	4.6026300000000004	1.08832	11.4681	1.34914	5.00076	8.96194	7.4072
TRINITY_DN2077_c0_g1_i1	Chr3	76863618	76865735	0.282226667218501	1	7.31851	13.5163	5.888	15.5802	0	0	0	13.814	0	10.7727	8.21149	0	15.8189	0
TRINITY_DN2031_c0_g1_i13	Chr8	101124034	101143480	0.911297590012344	1	1.65804	0.14029	0.68446	1.10861	0.752839	0.866908	1.46482	0.668844	0.865337	0	0.681057	1.073	0.898885	0.943339
TRINITY_DN2077_c0_g4_i2	Chr6	58257437	58258301	-1.08652554204598	1	0	4.49238	3.1294400000000002	0	4.43132	7.61864	4.05849	3.69157	3.99693	0	7.18151	5.66877	0	0
TRINITY_DN2077_c1_g1_i2	Chr8	13260537	13261929	1.13023889395542	1	30.9434	24.1164	0	29.008	0	0	26.1169	31.5214	26.743	0	0	26.4593	0.557188	0
TRINITY_DN2077_c1_g1_i1	Chr8	13260537	13261929	-0.725355355242725	1	16.3711	21.1339	41.3412	11.8169	44.8692	39.7357	20.3621	22.1709	19.3924	37.2708	39.7609	17.9303	45.3221	44.6914
TRINITY_DN2077_c2_g1_i3	Chr3	147466108	147472985	-0.161986627475561	1	0.595213	0.4494	0	0.251802	0.279112	0.772748	0	0.310186	0.220764	0.45221	0.49866	0.388035	0.52322	0.268345
TRINITY_DN2077_c2_g1_i2	Chr3	147466108	147472985	-0.55434412595517	1	2.98149	3.85438	4.69344	8.29045	2.40854	7.29669	2.33083	5.2624	5.02268	6.36071	5.62167	0.838271	4.32308	7.37843
TRINITY_DN2077_c1_g2_i1	Chr8	13261913	13299701	0.0999850873806301	1	39.7104	30.4247	35.2164	31.6462	30.0183	34.0797	39.4439	32.3554	31.4673	30.1578	29.059	36.5223	38.5134	37.8025
TRINITY_DN2065_c3_g1_i2	Chr9	9271327	9271699	0.786380036946468	1	0	1.67482	0	1.688	0	0	0	0	0	0	0.731678	1.18728	1.36883	1.67358
TRINITY_DN2031_c0_g1_i15	Chr8	101124034	101147265	0.418658398837274	1	0	0	2.36661	2.40814	0.247447	0	0	0.0404918	0.926411	0	1.3223800000000001	0	1.22824	0.168114
TRINITY_DN2031_c0_g1_i6	Chr8	101124034	101147265	0.0587485759969534	1	0.887659	1.84605	0	0	2.09445	1.88576	4.58613	0	0	2.53178	3.63334	2.07084	0	0
TRINITY_DN2077_c2_g1_i1	Chr3	147466108	147472985	1.98223542793285	1	2.47905	0	0	0	2.79139	0	2.0006	1.637	0	0	0	3.8347	3.58564	0
TRINITY_DN2077_c3_g1_i1	Chr4	77147220	77147753	0.0253878440431325	1	23.6846	20.4576	24.5754	19.4577	16.9626	18.7468	18.2748	14.4354	9.83124	18.8507	16.0143	14.4414	18.3544	14.8394
TRINITY_DN2065_c0_g1_i1	Chr2	14758130	14760559	-0.0368300626087629	1	0	4.93863	0.780036	0.539335	0.795012	0	0.769655	0	5.17433	0.218811	4.31102	5.09638	5.40686	4.00835
TRINITY_DN2065_c0_g1_i4	Chr2	14758130	14760426	-0.0901074682567015	1	9.69533	5.06382	8.23732	8.60364	7.02105	12.5655	9.22475	12.0741	5.44438	5.72966	3.39882	5.33473	2.2305	3.05111
TRINITY_DN2018_c0_g1_i8	Chr5	38254057	38259791	-0.232799727368638	1	1.31101	1.06526	0.171233	8.15518e-9	0	0.615027	0.652365	0.170965	0.866192	0.366752	0.476555	3.73495e-10	0	0
TRINITY_DN2018_c0_g2_i1	Chr5	37907106	37907947	-0.766195094697204	1	0.547992	3.69149	0.772004	0.902871	0.377583	0.65768	0.281407	0.672225	0.26683	0.302084	1.00846	0.650223	0.384487	0.135341
TRINITY_DN2018_c0_g1_i6	Chr5	38253997	38259791	-0.150972522416564	1	6.73015	8.49118	6.13663	7.91027	4.93965	6.12775	4.60457	8.14151	6.23537	9.01986	8.76253	6.33353	10.1048	8.3377
TRINITY_DN2065_c3_g1_i1	Chr9	9271327	9271699	-0.56192268328607	1	0	0	2.54142	0	0	0.528467	2.28841	0.539352	0.54288	0.540632	2.6955	1.34669	0	1.92006
TRINITY_DN2018_c0_g1_i7	Chr5	38254057	38256306	0.357939025584488	1	0.585221	0.308041	1.21292	0.879085	1.21979	0.00634638	0.47148	0.687576	0	0	1.27859	1.32957	1.32294	1.35398
TRINITY_DN2085_c0_g1_i5	Chr4	22906449	22926859	0.224348265395381	1	0	0.152667	0.21482	0	0	0	0	0	0.184363	0	0	0	0.385905	0
TRINITY_DN2018_c0_g1_i3	Chr5	38252327	38259791	0.0621952644610565	1	1.34627	2.76086	1.79646	0.800004	1.81841	0.305061	3.1337	1.34936	0.779291	1.10725	2.31682	1.74648	1.6195600000000001	1.52682
TRINITY_DN2085_c0_g1_i7	Chr4	22906449	22911312	-0.10964385304408	1	0.647332	0.418539	0	0	0.194176	0	0	0.407436	0	0	0	0	0	0
TRINITY_DN2085_c0_g1_i4	Chr4	22906449	22911173	-1.02903762729814	1	0.379942	0.252106	0.845864	0.951576	0.038967	2.99694	0.677209	1.17531	1.36075	0.519996	1.08488	0.384866	0.0205356	0.484315
TRINITY_DN2085_c0_g1_i3	Chr4	22906449	22911173	0.192751383068458	1	0.629353	0.395635	0	0	0.123235	0	0	0.422661	0	0	0	0	0.105302	0
TRINITY_DN2085_c0_g1_i2	Chr4	22906449	22910933	0.275373740817148	1	0.0991283	0	0	0	0.139407	0	0	0.155706	0	0	0	0	0.14271	0
TRINITY_DN2085_c0_g1_i1	Chr4	22906449	22911312	-1.24317081269711	1	0.548551	0.140647	0.765508	0	0.271942	0	0	0.540286	0.865096	0.566401	0	0.327191	0	0.148864
TRINITY_DN2085_c0_g1_i6	Chr4	22906449	22911312	-1.9201240717341	1	0.378506	0.259421	1.6879	0	0.0571627	0	0	1.20681	0.814858	1.1781	0	0.597178	0	0.820952
TRINITY_DN2018_c0_g1_i2	Chr5	38256972	38259791	2.30569731575774	1	1.00504	0	0.679382	0	0	0	1.14957	0	0	0	0	0	0	0.0592577
TRINITY_DN2085_c0_g1_i8	Chr4	22906449	22910933	-0.577835442716201	1	0.0538646	0	0.911054	3.32876	0.0404661	9.50212	0.735811	0.487274	0.507081	0.336062	0.245478	0.138141	0.0246553	0.218323
TRINITY_DN2070_c0_g1_i3	Chr2	48670433	48691733	0.0744729508784512	1	3.50422	2.12525	4.72586	1.46409	3.41097	2.7603	6.61451	1.73015	5.79997	3.10017	1.59559	3.2527	2.64967	2.66293
TRINITY_DN2070_c0_g3_i1	Chr7	111000362	111001356	0.467811005493349	1	1.61393	0	1.35203	2.08675	0	2.53852	0	1.48321	0.540384	0.98506	0.910821	1.45892	2.57666	1.8487
TRINITY_DN2018_c0_g1_i10	Chr5	38256972	38259791	0.309763779213686	1	1.11398	0.371784	0.478335	0.289641	0.263142	0.352133	0.335119	0.492714	0.625398	0.13935	0.542268	0.557849	0.830388	0.946588
TRINITY_DN2070_c0_g1_i1	Chr2	48670433	48691733	-0.0690905339219045	1	46.62	45.7015	63.6145	57.1683	60.1859	53.9666	59.501	54.7539	51.8315	57.6322	53.0529	62.5216	53.0366	49.6317
TRINITY_DN2070_c1_g1_i8	Chr1	115132574	115133465	0.0749011589564934	1	14.9817	18.4322	9.93607	11.6674	10.665	6.40625	14.5768	6.74073	16.6133	11.0661	19.0566	15.8571	12.8505	11.4057
TRINITY_DN2070_c1_g1_i4	Chr1	36949178	36949393	0.66188981555056	1	3.03815	1.24479	0	1.1896	1.28658	0	0	1.45864	2.92288	1.44449	0	4.20458	1.414	1.43844
TRINITY_DN2070_c0_g1_i4	Chr2	48670433	48679058	1.29039710149892	1	0	0.368777	0	0.648828	0.251188	0.355909	0.687535	0.218667	0	0	0.188945	0	0.683076	0
TRINITY_DN2070_c1_g1_i6	Chr1	115131386	115133465	-1.20117008578641	1	3.19783	2.30105	2.21801	1.06707	0.754431	2.11247	0	2.27407	3.04154	0.99328	2.3413	0	0	0
TRINITY_DN2070_c0_g1_i2	Chr2	48670433	48679058	-0.232439799287426	1	0.889226	0.369748	0.780547	0	0.756176	0.714998	0.6894	0.334218	1.28623	0.648851	0.301064	1.27962	0	0.26167
TRINITY_DN2070_c1_g1_i5	Chr1	115131386	115133465	0.359909005361971	1	3.2976	0.497769	2.06292	1.86485	5.49377	2.59926	4.75922	2.4708	2.50517	2.66062	2.78296	6.84604	4.17083	6.02636
TRINITY_DN2070_c3_g1_i2	Chr2	150819723	150826952	-2.59805565098924	1	1.24813e-6	0.010256	1.5546e-9	0.0470237	0	0	0	0	0.534498	0	0.313522	0	0	0.171118
TRINITY_DN2057_c0_g1_i4	Chr10	26092181	26248192	-1.3255753849843	1	0.424102	0	1.38988	0	0	6.74978e-6	1.08708	2.66413	0	2.46981	1.49964	0.180765	2.86328e-8	0
TRINITY_DN2070_c3_g1_i3	Chr2	150825066	150826952	0.411560681667727	1	1.81527	0.675072	2.16347	1.51457	0.748559	2.47011	1.28505	0.648566	0.77952	0.703739	0.855077	1.81736	0.949373	0.451568
TRINITY_DN2070_c5_g1_i1	Chr4	46735207	46735488	0.901381667330094	1	0.903097	1.51497	0.830937	0.726831	0	0	0	0	0.885541	0	0	1.68011	0.861844	0
TRINITY_DN2070_c1_g1_i7	Chr1	115127792	115131361	-0.0608194504127899	1	2.28522	1.7832	1.30585	0.926853	3.32685	1.82073	1.37823	1.73524	1.90214	0.670113	1.11744	2.34536	2.24869	1.98853
TRINITY_DN2070_c2_g1_i2	Chr1	184012959	184013778	0.0710413594288073	1	0.706227	0	0.713167	0	0	0	0	0	0	0.359809	0	0	0	0
TRINITY_DN2070_c2_g1_i1	Chr1	184012959	184013778	-0.171362226905006	1	0.791955	1.08445	1.37996	0.704282	0.498693	2.32546	2.18546	0.839409	1.93536	0.600316	0.655785	1.34865	0.13338	0.563162
TRINITY_DN2080_c0_g2_i1	Chr7	92373678	92379138	0.477262489695466	1	0.820041	0	0.645046	0.226045	0.719933	0.527328	1.54455	0.134883	1.19917	0.272078	1.01174	0.779922	0.642908	0.270838
TRINITY_DN2070_c0_g2_i1	Chr2	48681601	48682683	0.0238527072790804	1	2.59537	0.575474	3.75943	1.20375	2.38103	1.68289	3.47938	1.72699	3.02555	2.60793	0.900393	2.3058	1.46221	1.44034
TRINITY_DN2070_c1_g1_i3	Chr1	115126840	115133465	-0.465778865697551	1	71.7628	64.1861	52.4085	38.4804	51.9147	47.0425	37.1958	81.6037	67.2062	68.1934	42.9268	33.4998	43.9378	31.7027
TRINITY_DN2080_c1_g1_i2	Chr8	3274082	3274681	0.05151740100529	1	2.03607	2.70062	5.07296	3.92281	1.39728	6.99725	0	1.55822	3.53326	0.448611	8.12982	4.72532	10.8166	6.28478
TRINITY_DN2071_c0_g1_i2	Chr4	127343466	127347128	-0.914300377887679	1	0	0	3.87794	3.76405	3.46281	0	2.29167	3.74664	4.0196	0	0	0	0	5.46185
TRINITY_DN2080_c2_g1_i1	Chr10	16564489	16566356	-0.692015862581066	1	0.714135	1.85145	0.534949	0.674281	0.356365	0.832952	0.312158	0.252339	1.19042	0.610305	0.711383	0.484241	0.240098	0.201566
TRINITY_DN2080_c0_g1_i9	Chr7	92329052	92370410	0.581882041148424	1	3.32341	1.7303	3.66968	2.39365	1.77771	2.76137	6.13453	1.14438	3.26597	1.32239	2.17044	3.53937	1.30907	1.22329
TRINITY_DN2071_c0_g1_i1	Chr4	127341688	127347128	0.41823126779326403	1	7.20632	5.99893	2.87926	2.52707	3.73474	7.35496	3.1019	2.68824	0.815152	6.40497	6.72516	8.39044	11.9873	4.35111
TRINITY_DN2080_c0_g1_i5	Chr7	92329052	92381434	0.0262227685093349	1	11.0744	18.7891	14.9971	15.0803	11.0146	14.2952	19.0169	11.2215	17.0972	12.7729	18.5337	21.5086	11.5442	10.5877
TRINITY_DN2008_c0_g1_i1	Chr1	84154838	84156178	-0.371122960523661	1	275.684	150.589	215.835	332.099	411.956	474.203	188.47	470.733	499.78	363.041	240.065	236.325	492.186	466.551
TRINITY_DN2080_c3_g1_i1	Chr6	138752834	138754747	-0.65508937036316806	1	0.446803	0.879691	0.946762	0.205009	0.260101	0	0.455435	0.343837	0.675807	0.247453	0.692195	0.470848	0.18694	0.636756
TRINITY_DN2078_c0_g1_i2	Chr1	79267719	79273805	0.130883578917373	1	519.016	91.5559	1096.26	128.147	480.546	709.648	989.689	401.69	151.951	158.151	324.172	995.97	586.966	1705.14
TRINITY_DN2078_c0_g1_i1	Chr1	79267719	79273805	0.0584939679701056	1	2.7699	0.567692	2.82776	0.1137	0.747175	2.13035	2.33342	1.08595	0.483134	0.470606	1.89743	3.23484	4.27742	11.2218
TRINITY_DN2097_c0_g2_i3	Chr9	90250810	90251747	0.761914603693281	1	11.9758	15.8297	0	9.41149	0	15.9831	10.6099	0	1.41829	1.58371	0	1.19291	1.4857	0
TRINITY_DN2057_c0_g1_i1	Chr10	26092181	26248192	-0.0725556808051864	1	0.424102	0	0	0	0	2.92576	1.08708	0	0	0	0.680694	0	0.575213	0.10529
TRINITY_DN2080_c0_g1_i2	Chr7	92329052	92346533	0.297735147559332	1	0.465344	0.461811	0.147865	0.621853	1.05929	0	0.851613	0	0.39667	0.754943	0.158042	0.353923	0	0
TRINITY_DN2097_c0_g2_i8	Chr9	90250810	90251683	-0.742629227281532	1	0	0	19.4924	0	19.974	0	0	25.1149	15.8138	27.9115	26.1532	28.288	32.2522	29.9886
TRINITY_DN2065_c1_g1_i1	Chr5	24505064	24674667	-0.721011238315064	1	0	0	1.11041	0.699044	0	2.84597	0.628906	1.74626	0	0.665079	0	0.559204	0.588977	1.18801
TRINITY_DN2097_c0_g2_i10	Chr9	90249539	90251683	-0.213175980830429	1	24.6116	24.0834	20.8223	21.7873	25.3587	19.2005	15.6482	32.3397	22.1606	28.2975	29.0528	23.6776	34.2772	28.8521
TRINITY_DN2012_c0_g1_i1	Chr6	16857855	16924140	-0.230969330061992	1	5.48361	3.36924	9.68216	6.67274	1.99069	5.6605	4.95865	10.3884	2.42195	5.46804	6.97068	6.08605	2.29722	4.72732
TRINITY_DN2097_c1_g1_i1	Chr6	92852720	92853329	-0.891936236188697	1	0	0	0.0999236	0	0.432238	0	0	0.204703	0.327522	0	0.397421	0.0288156	0.390142	0
TRINITY_DN2097_c1_g1_i3	Chr6	92852720	92853443	0.997507317264172	1	0.677282	0	0.873385	0.70048	0.840272	0.551912	1.97874	0	0.889669	0	1.08376	1.74953	0	0
TRINITY_DN2012_c0_g1_i2	Chr6	16857855	16930866	-0.321964923003626	1	13.3626	13.2036	9.32953	10.8173	7.08486	8.68106	4.90521	18.8484	7.38608	11.0847	16.4472	14.3959	6.74707	11.4199
TRINITY_DN2041_c13_g1_i1	Chr1	85570614	85571408	-0.0741870464794103	1	14.953	8.80559	10.187	8.6939	15.6081	7.14504	15.5287	17.8214	11.9848	10.3102	12.4603	11.5503	9.74713	10.1272
TRINITY_DN2041_c3_g1_i1	Chr5	152927837	152928416	-0.289831865805569	1	5.16766	5.49042	4.11571	2.32525	2.40328	3.49899	3.7687	2.77392	2.05177	3.57751	2.59066	3.05051	0.75522	4.00928
TRINITY_DN2041_c1_g1_i6	Chr8	37102685	37235487	-0.263823049203694	1	5.33816	8.08012	16.016	9.11172	8.81465	7.40051	10.1103	6.08415	8.03253	8.02223	7.46046	5.82799	7.08129	6.67748
TRINITY_DN2041_c3_g3_i1	Chr3	84069812	84070607	-0.0253534636324125	1	0.708954	0	0.758321	0	3.38715	0.794463	1.41459	0	0	0	0.848208	2.07951	2.47757	5.77797
TRINITY_DN2041_c14_g1_i1	Chr8	22854395	22857595	0.237015525402298	1	11.3148	6.28836	6.82098	8.36636	7.1587	7.14573	6.83597	7.98546	4.90314	8.65726	10.1536	9.55096	12.7989	9.99256
TRINITY_DN2041_c3_g3_i2	Chr3	84069812	84070607	-0.902116210500084	1	2.96006	4.87106	1.5911	3.76914	4.71878	5.01586	1.44475	5.22189	4.01447	2.92538	1.72781	0	1.51034	0
TRINITY_DN2041_c12_g1_i1	Chr1	178935024	178935928	-0.269058815643151	1	4.91983	7.30246	4.30247	6.40599	7.87521	5.45463	3.78648	8.13606	4.55419	5.51146	11.3881	9.23643	7.28994	8.88956
TRINITY_DN2041_c1_g2_i1	Chr10	37863224	37864651	-0.419218910231549	1	1.88359	1.29687	1.79185	1.16064	0.609913	1.82878	1.85226	4.34598	2.03618	1.32097	1.8138	1.13143	1.12539	0.826748
TRINITY_DN2041_c0_g2_i1	Chr2	14204488	14204861	-0.156872507843165	1	5.62368	3.49991	3.81788	2.50981	3.60739	5.93668	4.76455	0.505651	4.00863	5.51651	2.79759	1.9192	3.81255	5.04025
TRINITY_DN2041_c0_g1_i4	Chr2	14139409	14210632	0.261624505744135	1	0.72369000000000006	0.3188	0.821093	0.318038	0.413199	0.63298	0.300365	0.155188	0.247643	0.500916	0.0216748	0.545152	0.640433	0.417267
TRINITY_DN2041_c0_g1_i3	Chr2	14139409	14210632	0.786392958765491	1	1.47465	0.768369	2.29196	1.00055	0.721452	1.50123	1.19254	0.208118	0.339658	0.850804	0.224171	1.11108	3.11898	0.946424
TRINITY_DN2041_c0_g1_i2	Chr2	14139409	14204512	0.0702311018328235	1	2.79188	0.980949	1.60994	1.47884	1.35494	2.0953	1.36278	2.02549	2.21951	1.88406	0.652597	2.59301	1.46051	2.4809
TRINITY_DN2041_c1_g1_i4	Chr8	36990417	37087160	-0.372520022899374	1	5.71083	4.42078	5.00617	4.38733	3.75964	4.74752	5.18361	3.50964	6.48869	6.68652	5.50503	2.22523	2.65622	3.65828
TRINITY_DN2041_c0_g1_i1	Chr2	14139409	14204512	0.376958526033388	1	5.34123	2.15447	3.96946	4.10622	2.27955	4.53862	4.5993	2.87711	3.16095	3.10035	5.25523	5.02101	5.81946	5.27244
TRINITY_DN2041_c2_g1_i1	Chr1	206764698	206764974	-2.70569327296799	1	0	2.42879	1.38489	0	2.26842	0	0.46392099999999997	0.623032	0	0	2.75337	0	0	0
TRINITY_DN2041_c2_g1_i2	Chr1	206764698	206764974	-0.380899979331732	1	2.70929	0	2.76979	0	1.13421	1.71065	0.46392099999999997	0.623032	0.994359	1.27903	0.917789	0	2.53028	3.06305
TRINITY_DN2041_c2_g3_i1	Chr9	15395646	15396892	0.30708691294063	1	10.9468	9.12764	6.39985	7.57737	9.05545	4.19668	5.96935	10.8964	3.95834	9.13977	11.2612	17.3402	13.6455	9.20561
TRINITY_DN2097_c0_g1_i1	Chr6	2785928	2787742	0.409771257914254	1	2.24826	1.15262	1.19825	0.780348	0.722111	1.21133	1.23647	1.0824	0.612748	0.941122	0.949639	1.569	1.06053	0.665685
TRINITY_DN2041_c2_g4_i1	Chr1	206764077	206764841	-0.0383609836190186	1	9.15711	9.33962	7.30706	5.90428	8.4184	9.58917	7.50607	4.68096	7.09752	7.02761	3.94864	6.64573	9.92466	9.6205
TRINITY_DN2041_c1_g1_i3	Chr8	36990417	37087241	-0.0873750577923333	1	7.56069	3.47011	7.10469	5.52235	4.52873	5.3396	5.3078	6.50938	7.4108	4.50109	6.01258	3.79982	4.14495	1.84802
TRINITY_DN2041_c1_g1_i7	Chr8	36990417	37141871	0.108205972001301	1	2.07726	5.1271	4.9403	4.07879	1.1867	3.29208	3.11779	1.73466	8.96848	2.71514	1.32673	4.99409	5.92276	2.35002
TRINITY_DN2041_c1_g1_i8	Chr8	37009681	37068501	0.635046124169601	1	4.69081	6.44685	3.08307	7.21642	3.93547	2.59836	7.87766	3.46898	6.47403	3.76374	3.59231	9.96115	5.4408	4.31524
TRINITY_DN2056_c0_g1_i4	Chr8	45738881	45743088	-0.295951981260509	1	930.695	849.274	512.949	588.279	846.792	573.7	593.465	886.17	659.633	849.42	764.976	611.008	527.064	584.749
TRINITY_DN2056_c0_g1_i6	Chr8	45738881	45740821	-0.0932145017598373	1	2.58478	2.55793	0	0	1.14577	2.54953	3.14812	1.21041	2.22289	4.31078	2.53279	3.18834	2.27001	2.94867
TRINITY_DN2056_c0_g4_i1	Chr2	139795693	139796135	0.599425502311471	1	1.86839	0.63936	0.69296	2.14916	0.662346	3.23723	2.79276	0	0.364398	2.57308	1.39576	1.76531	2.79221	3.22488
TRINITY_DN2041_c3_g2_i4	Chr3	3201786	3201996	-0.92358555859806	1	0	1.27727	2.7484	2.12695	0	4.28095	0	1.46905	5.28033	2.38969	4.30425	0	5.15876	4.35978
TRINITY_DN2056_c0_g2_i1	Chr8	45739051	45739707	0.29152556970942	1	0.392435	0.16717	0.735938	0.162339	0.518797	0.189559	0	0.386569	0.766013	0.584713	0.181163	1.30679	1.47358	0.973412
TRINITY_DN2056_c0_g3_i1	Chr8	45739731	45740548	0.110172814102455	1	0.853574	0.604136	0.134184	0.117642	0.124938	0.274522	0.4386	0.421129	0.277426	0.141588	0.921204	0.270626	0.936842	1.12784
TRINITY_DN2048_c1_g1_i13	Chr3	148027908	148046290	-2.00347924713302	1	9.14951e-10	1.32119	0.262182	1.2206	0.256786	1.82564	0	0.634152	1.48527	1.34033	0.998922	0	0	0.827931
TRINITY_DN2048_c1_g1_i9	Chr3	148027908	148042273	1.19269614583795	1	5.38622	0.500474	0	1.63121	6.36171	0.342314	3.18881	5.00543	1.2974	1.12374	0.46072	5.48571	8.32995	1.09252
TRINITY_DN2048_c1_g1_i16	Chr3	148027908	148057226	-0.68140937413294	1	0.661891	0.671213	2.8391	1.68181	1.29212	1.19002	0.374289	7.7227e-7	1.26431	0.873508	1.76033	0.480128	0.31205	0
TRINITY_DN2080_c0_g1_i1	Chr7	92378555	92381434	0.110199098449239	1	1.10983	1.10775	2.02591	0.414465	1.65249	1.43993	4.47493	0.811939	2.97569	0.739399	1.01693	1.10785	0.443057	0.0733993
TRINITY_DN2056_c0_g1_i1	Chr8	45741904	45743088	0.588548398664079	1	0.712529	5.87967e-8	1.58203e-8	0	0.803759	1.98339e-8	0.88374	5.86225e-8	0	0	1.13519	0.304537	1.04626	1.37711
TRINITY_DN2048_c1_g1_i17	Chr3	148027908	148057226	7.62819222621023	7.06478544660133e-8	1.30838	0	0.0177133	0.0715091	0	0	0.985087	0	0	3.73922e-10	0	1.85691	0.629567	0
TRINITY_DN2048_c1_g1_i6	Chr3	148027908	148037534	0.398458691484818	1	3.56975	1.12545	1.49443	0.282614	4.65862	1.35105	3.93411	5.58864	2.27646	0.386893	3.16246	6.02483	3.23291	0.560371
TRINITY_DN2048_c1_g1_i3	Chr3	148027908	148046290	-0.229148703424347	1	1.26392	0.430966	0.263811	0.92962	1.09755	0.361879	0	0.0946147	1.25486	1.61537	0	1.04925	0.299925	1.65217
TRINITY_DN2048_c1_g1_i7	Chr3	148027908	148057226	0.299816456378405	1	4.67158	0.880671	1.74953	0.790701	1.40166	0.929469	2.53151	2.82515	1.95012	2.52993	2.31681	2.36456	1.32246	0.751851
TRINITY_DN2048_c1_g1_i5	Chr3	148027908	148057226	-0.951391837875278	1	0.250213	5.68883	2.58155	4.73439	0.567502	3.15607	0.0136578	0.294058	1.88186	4.14363	3.46656	0	3.34102	6.84842
TRINITY_DN2048_c1_g1_i14	Chr3	148027801	148057226	0.138858004662915	1	0.109335	0.385399	0.389376	0.702189	0	0.555705	0	1.40438e-7	0.186723	0.423364	0.33386	0.312489	0.311272	0
TRINITY_DN2048_c1_g1_i15	Chr3	148042658	148048110	0.423430040791044	1	3.35952	1.79539	0.2356	0.619275	2.33019	1.53556	1.70027	0.56103	1.06337	1.24449	1.46954	0.920007	3.24467	1.67017
TRINITY_DN2048_c1_g1_i10	Chr3	148027801	148057226	0.475774708679512	1	0.861429	0.518411	0.235872	0.323871	0	0.435507	0	0.665112	0.305188	1.27349	0.458956	1.56399	1.36259	0.896298
TRINITY_DN2041_c1_g1_i5	Chr8	36990417	37170499	0.169099336194977	1	1.86665	0.421384	0.56083	0.742882	0.577981	0.304056	0.935922	1.4349	0.503121	0	1.22896	0.370569	0	0.72102
TRINITY_DN2048_c0_g1_i1	Chr3	148026872	148027624	-0.883680490782081	1	7.94155	18.4045	12.9157	14.0055	7.56677	10.2916	5.13579	9.41491	17.9632	17.0188	17.3139	6.25821	7.57298	17.3739
TRINITY_DN2066_c5_g1_i1	Chr2	175565946	175566198	1.26206455917456	1	0	0	0	4.56335	0.991505	2.14389	1.14987	0	2.22739	0	0	2.11413	1.6796	1.09495
TRINITY_DN2048_c1_g1_i20	Chr3	148027908	148057226	3.38211581851156	1	0.652116	0	0	0	0.437319	0	2.2691	0.437759	0	0	0	2.5788	0.656749	0
TRINITY_DN2066_c3_g1_i2	Chr2	125081385	125092612	-0.339355130750159	1	1.23415	1.3066	2.14414	0.425007	1.71182	0.891455	2.52825	2.64159	1.50233	1.43421	0.762676	1.66094	0.387153	0.508638
TRINITY_DN2048_c0_g1_i2	Chr3	148026872	148027624	1.25233979403254	1	9.85093	0	0	0	8.37043	0	6.05283	9.47027	0	0	0	6.08709	6.98359	0.214445
TRINITY_DN2066_c0_g1_i9	Chr9	53815266	53819705	-0.115564229452967	1	3.64626	2.3346	5.29335	4.42897	4.35373	5.56909	4.64404	4.36802	7.85459	5.09574	3.85949	5.21222	5.37939	3.69968
TRINITY_DN2066_c0_g1_i10	Chr7	109241599	109242235	-0.832492942816134	1	0.287542	0.867027	0.720283	0.671356	0.936969	0.210908	0.251995	1.17595	1.14552	0.910385	0	0.716353	0.210283	0.544813
TRINITY_DN2066_c0_g1_i5	Chr10	51575260	51576023	0.358848656002875	1	2.96558	1.80859	3.19615	3.8809	1.71108	2.41548	1.80798	1.73854	1.85902	1.8707	1.44739	1.78712	2.99651	1.696
TRINITY_DN2041_c2_g2_i1	Chr5	138555734	138556845	-0.250349581672561	1	20.5032	26.5287	11.9903	17.9571	27.9287	20.1834	16.0506	26.8747	20.7994	29.1287	16.1365	28.2523	21.5098	23.1121
TRINITY_DN2066_c1_g2_i1	Chr1	130668298	130668797	-0.363433085049282	1	152.766	227.897	103.664	194.885	194.515	113.458	107.798	210.975	120.735	176.219	186.189	116.939	150.954	212.358
TRINITY_DN2066_c0_g1_i3	Chr9	53814234	53815189	-0.231320114095848	1	3.40668	1.00961	3.12597	2.53909	2.9591	1.62678	1.62405	4.82929	2.74882	1.86709	1.71706	1.10945	2.77371	2.40831
TRINITY_DN2066_c1_g1_i1	Chr1	130666253	130668317	-0.177785600744837	1	1.75273	2.65364	1.58646	2.07846	3.88399	2.11461	2.24373	2.49045	2.09727	2.41949	2.5071	1.61949	5.16168	4.52178
TRINITY_DN2067_c1_g1_i3	Chr2	67911956	67912287	0.486329789965701	1	1.47143	0	0	0	0	0	0	2.45974	1.2609	0	0	2.02222	0	0
TRINITY_DN2067_c1_g1_i5	Chr2	68139326	68139509	-0.723731922632161	1	1.0655	2.77233	1.35469	0.882442	2.26323	0	0	2.06876	0.712003	0	2.70332	0.866095	1.96439	1.55038
TRINITY_DN2097_c1_g1_i2	Chr6	92852720	92853443	-3.52066261619453	1	0	0.593268	0	0	0	0.610248	0	0	0	0.346344	0	0	0	0.345596
TRINITY_DN2067_c1_g1_i9	Chr2	68139326	68139509	0.0839661175067794	1	1.44437	0	0	0	0.844884	1.15351	1.18725	0	0.98235	0	0.697307	0.727245	0	1.45155
TRINITY_DN2067_c6_g1_i2	Chr8	18872409	18872644	-0.995735796429009	1	0	1.24856	2.23963	0.223335	0	1.14565	0	1.17943	0	0	0	0	1.13362	0
TRINITY_DN2067_c2_g1_i2	Chr8	16201946	16412391	-0.496603662407322	1	2.7427	0	1.89872	0.558114	2.42173	3.15359	0	0	0.676317	0	0.626039	1.70579	0	3.37756
TRINITY_DN2056_c0_g1_i5	Chr8	45741904	45743088	1.17420105841099	1	2.899	0.228358	0	0.184959	0.140125	1.61613	0	0.157692	0.184592	0	0.330946	1.31252	0.688764	1.11691
TRINITY_DN2067_c6_g1_i1	Chr8	26300355	26300858	0.669409200805639	1	0	0.783279	0	0.748329	0	0.988396	1.06923	0	0.506028	0	0.470954	0.969257	0	0
TRINITY_DN2067_c0_g2_i2	Chr1	88080099	88080435	0.00166229916459998	1	12.2436	9.19562	4.11227	8.86546	5.42275	4.75465	5.71038	7.07516	6.16718	4.03517	9.2084	5.26558	2.87246	8.18506
TRINITY_DN2067_c0_g1_i5	Chr3	9922895	9935534	0.0400724037588203	1	1.40968	0.927026	1.78277	0	1.66251	1.29764	1.25855	0	1.23013	1.06913	0.777104	2.83722	0.844447	1.34958
TRINITY_DN2067_c0_g2_i3	Chr6	71912037	71912360	-0.0412474036041995	1	5.48539	6.66988	4.43849	3.74759	2.42173	3.87167	3.54879	2.89988	8.30331	1.52713	6.94914	10.3524	1.28275	4.96698
TRINITY_DN2067_c0_g1_i14	Chr8	30884341	30962913	-0.446440173781219	1	0.771307	0	0	0.907181	0	5.0813	1.85411	1.0942	0	0	2.66289	0.0328237	0	0
TRINITY_DN2067_c0_g1_i1	Chr8	14235765	14957639	-1.1589056218138	1	0.469381	0	0	1.1078	0	1.44275	0	0.730179	2.55294	1.65613	0	0	0	0
TRINITY_DN2067_c0_g1_i13	Chr10	20815027	20847622	1.68229990632958	1	0.885393	0.610949	0.68568	1.39535	0	0.833409	1.44206	0	0	0.36931	0	0.438143	0.96324	0
TRINITY_DN2067_c0_g1_i2	Chr8	13743563	13791559	-0.135689822575214	1	0.440258	0.783077	0	1.54618	0	2.05454	1.14417	0	1.78212	0.659594	0.610145	0	0	0.226467
TRINITY_DN2072_c0_g7_i1	Chr4	49479641	49480239	-0.926371542166205	1	0	4.37084	0	1.94055	2.03363	0.477921	0.726713	0	1.67435	0	3.43269	1.9008100000000001	0	3.15068
TRINITY_DN2067_c0_g1_i6	Chr8	26300197	26303638	0.532151328003425	1	0	0	0	0	0.715137	0	1.221	0	0.797509	0.79046400000000006	0.888906	1.5182	2.27591	2.39042
TRINITY_DN2072_c0_g6_i1	Chr4	49479640	49480282	0.213855340477846	1	4.25989	1.62559	7.22231	1.61795	1.6738	3.68766	3.95423	2.1978	1.86856	3.22343	1.79273	3.69886	2.66541	0
TRINITY_DN2072_c2_g2_i1	Chr5	56689773	56689998	0.252652222817357	1	1.43651	0	1.31462	1.14673	1.24076	0	0	0	1.47882	1.39328	0	1.34798	0	0
TRINITY_DN2072_c0_g4_i2	Chr9	64249712	64250453	1.06600257731069	1	2.7618	0	2.20978	0.623347	0	0.104677	1.26481	0	1.12299	0.314783	0	1.05193	1.4609e-7	0.848442
TRINITY_DN2072_c0_g1_i1	Chr9	13801628	13802571	3.8810542590523	0.96920619576058	2.64761	0	0	0	0	0	0	0	0	0.373298	0	0.991651	0.939339	0
TRINITY_DN2072_c0_g1_i2	Chr9	13801628	13802571	-1.7946088319337	1	0	0	1.89668	0.844968	0	1.67213	0	0.14202	0	1.36331	0	0	0	1.55526
TRINITY_DN2072_c0_g2_i1	Chr9	64249711	64251296	-0.155267095169897	1	1.77758	4.01182	3.12818	3.6678	1.83605	2.55657	3.90984	2.58766	4.88809	3.55344	2.14807	2.80549	1.38053	0.598269
TRINITY_DN2072_c1_g1_i1	Chr3	78218166	78218504	0.927957441784397	1	1.25282	0	0	0.512812	0.554871	0	0	0	0.618222	0	0.571977	0.588491	0	0
TRINITY_DN2072_c0_g1_i3	Chr9	13801628	13802571	-0.287393337690417	1	0.809781	1.7673	1.25942	0.991285	0.413079	1.38487	1.33686	0.890481	0.548581	0	2.22171	1.23447	0.426532	1.59498
TRINITY_DN2072_c0_g5_i2	Chr6	59948820	59949075	-0.0315855328607851	1	0	0	2.042	2.95105	1.93369	1.39334	0	0	0	1.06999	1.00536	0	1.03219	0
TRINITY_DN2072_c2_g1_i1	Chr1	129326369	129389024	-0.471783923022497	1	1.29526	2.17489	0	2.09615	2.31932	6.21285	1.37067	2.65765	1.2746	0	0	1.21726	0	0
TRINITY_DN2072_c0_g3_i2	Chr9	13801658	13802510	0.665205927741326	1	0.252737	0	0	0	1.45775	4.63128e-5	2.76649	0.00404205	1.69672	0	0.482636	0.758924	0	0
TRINITY_DN2073_c0_g1_i1	Chr5	74143453	74143762	0.245728281557831	1	4.44144	3.94397	4.28269	4.78881	1.98278	4.93609	3.8225	5.29431	3.68863	1.44904	9.53455	5.52015	10.1112	5.83143
TRINITY_DN2023_c0_g1_i7	Chr1	16425363	16429481	0.602304625851299	1	1.31831	0	0	1.05191	0	0	0	0.518931	0	1.51709	1.02291	0	1.53724	1.20507
TRINITY_DN2023_c0_g1_i10	Chr1	190777497	190779662	-0.390442000350511	1	0.90672	1.2367	1.76926	0.960272	0.805421	1.34436	0.934001	1.08149	1.28266	1.36824	0.767868	1.33446	1.10756	1.98996
TRINITY_DN2023_c0_g1_i4	Chr1	16426034	16429481	-1.19263752776669	1	0	5.66104	0.50827	4.95004	4.65742	6.58225	0.508721	0	4.45096	0.399821	4.04494	0.823267	0.208812	4.81914e-5
TRINITY_DN2067_c0_g1_i12	Chr8	13743563	13791559	-0.899964927640325	1	0	0.785424	0.718811	1.00641	2.03444	0.986322	1.14806	5.80383e-8	1.77956	2.26256	0	0	0.640431	0.385651
TRINITY_DN2058_c8_g1_i1	Chr1	156539804	156539951	0.728444308285444	1	2.44485	0	1.12901	0	0	0	1.2394	0	0	0.751899	0	0	0	1.18382
TRINITY_DN2023_c0_g1_i1	Chr1	190778784	190782528	0.63100617096802	1	3.46346	0.605325	4.9583	5.25386	2.00581	3.23481	2.21601	4.05065	1.47102	3.31017	1.42968	7.67222	3.37431	2.63821
TRINITY_DN2023_c0_g1_i5	Chr1	16425391	16429481	-3.34765439271859	1	0	0	0.447676	0	0	0	0	0	0	3.49164e-9	0	0	0	0.27478
TRINITY_DN2023_c0_g1_i9	Chr1	16425888	16429481	0.0765285896307065	1	35.3493	26.2478	23.5585	21.7394	27.831	18.6899	25.2161	25.1017	22.9033	27.6272	28.5819	34.8366	29.7172	29.2119
TRINITY_DN2023_c0_g1_i6	Chr1	16425391	16429481	-0.0696666613365716	1	2.19204e-5	1.80654	1.53477	5.32669e-5	1.04508	1.40971	2.01155	0	0.73514	0.703348	2.40577	2.62342	0.835725	3.35053e-5
TRINITY_DN2023_c0_g1_i11	Chr1	16425363	16426565	0.839941417407474	1	3.39264	0	0	2.95072	0	0	0	1.87954	0	0.867783	0.520393	0	1.1828	3.89918
TRINITY_DN2023_c0_g1_i8	Chr1	190780745	190781923	-0.39242916098025	1	1.86481e-6	3.02795	2.40496	7.02507e-6	1.57912	2.47138	2.41272	0	1.86487	0.309254	1.57941	3.06006	0.526042	4.28685e-6
TRINITY_DN2084_c0_g1_i4	Chr7	44456691	44517241	0.0332799969490747	1	6.34649	4.93837	7.50907	6.67614	5.13808	5.72883	4.68966	6.74993	4.43858	5.65606	6.8826599999999996	6.98287	7.89828	6.48379
TRINITY_DN2084_c0_g1_i1	Chr7	44456691	44517241	0.0113366932848614	1	0.198292	0.441898	0.642159	0.465121	0.365621	1.79068	1.26021	0.419135	0.596312	0.513025	0.447667	0.865429	0.364122	0.185055
TRINITY_DN2084_c1_g1_i1	Chr7	44514166	44514435	-0.10470267014562	1	1.01673	0	0	0	0.868611	0	1.68147	0.964927	0	0	1.80496	0	0	0.96261
TRINITY_DN2067_c0_g1_i10	Chr8	13743563	13791559	-1.62335759864855	1	0	0.0451043	0	0	2.31458	0	0.171864	2.51037	0.29353	0	0	0.858298	0	0
TRINITY_DN2023_c0_g1_i2	Chr1	16425363	16425893	-3.22917033316915	1	0	0	0	6.08294e-4	0	0	0	0.569123	0	0.946642	1.56918	0	0.424902	4.53284
TRINITY_DN2084_c0_g1_i2	Chr7	44456691	44517241	-1.39045341841769	1	0.755994	1.73753	0.296906	1.96692e-5	1.16762	1.27227e-7	0	0.504733	0.292403	0.469657	0	5.83448e-4	0.58083	0.988589
TRINITY_DN2084_c0_g2_i1	Chr7	44504376	44505494	0.131388307683683	1	0.502051	0.070774	0.715239	0.622253	0.585732	0.724575	0.598901	0.165415	0.162882	0.250116	0.232924	0.0794435	0.157511	0.16538
TRINITY_DN2067_c0_g1_i3	Chr8	13743563	13791559	-2.79204093556228	1	0	0.58571	0	0	0	0	0.467214	3.43049	2.11323	0	0	0	0	0
TRINITY_DN2084_c0_g1_i3	Chr7	44456691	44517241	0.346385425579791	1	1.75334	0.840128	1.09592	1.07809	0.277837	1.61864	1.73815	0.943917	0.878505	0.913417	1.44938	1.15312	0.859593	0.786127
TRINITY_DN2001_c0_g1_i3	Chr10	44837214	44851766	-0.115283697411381	1	1.97954	0.619114	0.780286	1.02961	0.337485	2.12857	0	1.09038	0.420236	1.40112	2.28549	1.58243	1.57753	2.18786
TRINITY_DN2001_c0_g1_i25	Chr10	44837214	44852999	0.978527165001933	1	0	0.848737	0	0.254329	0.419975	1.78597	1.55424	0	0.200286	0.143078	0.165018	1.14686	1.97749	0.745326
TRINITY_DN2084_c2_g1_i1	Chr5	6061445	6068630	-0.522532593624896	1	0.763574	0.956102	0.955337	0.20641	0.331941	0.609526	3.84336	0.516888	7.98781	0.759984	0.355827	0.356015	0.138158	0.463536
TRINITY_DN2001_c0_g1_i1	Chr10	44837214	44852999	1.23250318380178	1	0	1.11735	0.148729	2.33131	0.729365	1.52738	1.32254	0	0.256793	0.171938	0.317204	1.98046	1.24104	0.788938
TRINITY_DN2001_c0_g1_i4	Chr10	44851793	44852187	-0.439356544666933	1	1.83677	1.57259	2.11448	1.879	1.21682	2.20316	0	1.35041	1.79506	1.8009	0.419293	1.73033	0.856844	2.2714
TRINITY_DN2001_c0_g1_i16	Chr10	44859136	44859370	0.833816429350097	1	1.72336	12.6196	17.8589	8.32321	1.47496	16.2474	10.1695	0	6.13708	0	7.99061	14.5966	38.371	8.16268
TRINITY_DN2001_c0_g1_i9	Chr10	44837214	44851577	-0.264971824741496	1	7.00006	12.5723	17.0399	5.77859	6.14687	5.01304	6.23239	9.26869	11.4913	7.70889	20.8685	6.76959	23.5214	9.8396
TRINITY_DN2001_c0_g1_i5	Chr10	44837214	44851766	-1.68445699672077	1	1.88419	0.388834	2.33284	3.76733e-10	2.22121	0.193899	0.937422	3.14177	2.01917	1.91027	2.15894	0	0	0.0973674
TRINITY_DN2056_c0_g1_i2	Chr8	45741904	45743088	-0.708515415838216	1	0	0.743463	0.724256	0.8106	0	0.371012	0	1.70275	0.995777	1.34245	0	0.989861	0.382706	0
TRINITY_DN2001_c0_g1_i7	Chr10	44837801	44859283	0.483179203912867	1	1.16971	2.60874	1.6893	3.03164	0.0193714	3.00949	2.49024	1.3569	2.25991	1.75628	3.78839	2.0298	6.16921	1.84866
TRINITY_DN2001_c0_g1_i23	Chr10	44837801	44859283	0.382539920153747	1	1.2333	0.166768	0.328613	0.591743	0.00649519	0.257821	0.172751	0.953479	0.307426	0.538119	0.574417	0.407051	0.309531	0.268463
TRINITY_DN2001_c0_g1_i24	Chr10	44837801	44859161	-4.81329524909993	1	7.39179e-9	0.0113383	0.0972406	3.52843e-9	0.112092	2.40603e-7	1.32582e-7	0	0.00151067	0.0428069	0.00829354	2.34238e-6	1.56798e-8	0
TRINITY_DN2001_c0_g1_i20	Chr10	44837801	44859161	-7.83806091531787	0.0845991172775103	1.21559e-9	0.235391	0.246069	1.60216e-4	1.32758	1.18382e-6	5.40521e-7	0.0588716	0.0195823	0.411089	0.288887	2.85421e-6	9.97601e-8	0
TRINITY_DN2001_c2_g1_i1	Chr3	125792807	125793155	1.15781165846754	1	3.11259	0	0	0	2.20849	0	0	1.83025	0	0	0.569075	2.33925	1.75471	0
TRINITY_DN2029_c1_g2_i4	Chr6	50258099	50527913	-0.509522794823644	1	0	1.02608	2.21751	0.327919	0.353255	1.15209	0.826027	0.782045	0.389726	0	0.365262	1.12856	0.745493	1.1874
TRINITY_DN2029_c1_g2_i2	Chr6	50190181	50259391	0.0436002672279102	1	1.77666	3.04489	0.328229	5.17876	3.20415	3.15726	1.88004	1.78376	0.902011	3.32143	3.42282	2.0985	3.37561	4.39044
TRINITY_DN2029_c0_g1_i1	Chr1	213971707	213972188	0.221583079467434	1	0.976068	0.556926	0.302076	0	0	0.314315	0.336059	0	0	0.3587	0.298639	0	0.304598	0.322566
TRINITY_DN2029_c1_g2_i5	Chr6	50190181	50259391	0.0857986594335422	1	12.1023	7.86054	8.53042	6.97539	6.14343	10.0235	7.32685	10.0184	8.51299	8.29051	13.7686	10.991	16.3525	11.5344
TRINITY_DN2001_c0_g1_i21	Chr10	44837801	44859161	-6.7063448990824	0.567826444113033	5.0386e-10	0.128487	0.418248	1.36935e-9	0.500432	4.50356e-7	2.92253e-7	0	0.00565019	0.100333	0.0321387	2.27742e-6	3.3393e-8	0
TRINITY_DN2001_c0_g1_i8	Chr10	44837801	44859161	-5.98755863259561	0.440179236222128	1.60841e-8	0.0197553	0.0599474	1.00997e-4	0.2668	5.83963e-7	2.31329e-7	0.0603461	0.0046611	0.149415	0.0590776	2.88279e-6	4.17841e-8	0
TRINITY_DN2029_c1_g2_i3	Chr6	50253984	50259391	0.0416534514542061	1	0.427794	0.42582	0.481453	0.491773	0.0732315	0.402708	0.323002	0.200751	0.454502	0.653912	0.714371	0.396047	0.631207	0.331318
TRINITY_DN2098_c0_g1_i4	Chr10	3074584	3079276	-0.620769367572414	1	7.03265	60.3253	52.5315	9.53369	58.2747	6.57879	47.1815	0	34.3101	5.08042	69.1465	58.0831	14.9255	69.4827
TRINITY_DN2098_c0_g1_i3	Chr10	3072059	3074721	-1.08132446439373	1	4.1934	75.4805	50.1796	3.45611	73.7236	4.3738	44.2319	0.796392	39.5866	0.743608	82.8847	57.08	3.9266	73.7772
TRINITY_DN2001_c0_g1_i26	Chr10	44837801	44859283	0.399201919063183	1	0.545074	0.0954369	0.528753	2.22557e-5	0.00276179	0.103573	0.0957258	0	0.0993043	0.154473	0.0810641	0.319349	0.112043	0.313231
TRINITY_DN2001_c0_g1_i14	Chr10	44837801	44859283	0.0252367832444797	1	0.460988	1.41801	2.84213	2.84946e-5	0.00741633	1.10612	1.28814	0	0.64875	0.42969	0.424085	1.54746	1.96953	2.18401
TRINITY_DN2010_c0_g1_i9	Chr5	130245693	130253020	0.563226193483448	1	1.10472	1.30928	1.06708	0.73877	0.771547	0.514406	2.98219	0.355376	0.832388	1.6546400000000001	0.287523	0.907102	0.347993	0
TRINITY_DN2010_c0_g1_i6	Chr5	130245693	130253020	-0.223340385037163	1	0	0.767328	1.36534	0.199305	0.210224	0.427132	1.1718	0	0.956943	0	0	0	0.421724	0
TRINITY_DN2029_c1_g4_i1	Chr6	50253718	50253994	-0.406250594294594	1	0.74024	0.628591	0.683319	1.1972	0.651068	0	0	0	1.455	0.724522	0.673644	0	0	0
TRINITY_DN2010_c0_g1_i8	Chr5	130251021	130256832	0.140131599924173	1	0.839157	0.486119	0.835274	0.297561	0.738413	0.38584	1.55568	0.43936	1.19374	0.774205	0.244551	0.662656	0.3713	0.508212
TRINITY_DN2010_c0_g1_i7	Chr5	130245693	130253020	0.27215914140561	1	0.121949	0.182751	0.186755	0.0701008	0.109402	0.0856358	0.366632	0.06554	0.214794	0.172716	0.0420166	0.16338	0.051829	0
TRINITY_DN2010_c0_g1_i1	Chr5	130248650	130253020	-1.87238189247022	1	0.236962	0	0.979317	0.164933	0.139398	0.676365	0	0.578367	0.803557	0	0.153483	0.247759	0	0.863297
TRINITY_DN2010_c0_g1_i3	Chr5	130245693	130256832	0.388054109518262	1	0.212531	0.790726	0.996898	0.770537	0.78511	0.336359	2.0867	0.122844	1.71162	0	0.228175	0.711502	0.544307	0.744621
TRINITY_DN2010_c0_g1_i4	Chr5	130245693	130253020	1.10754724279609	1	0.0170841	0.0510615	0.0558787	0.0256111	0.0338221	0.0118674	0.183418	0.00313102	0.0707084	0	0.00860666	0.0637066	0.0241763	2.3489e-10
TRINITY_DN2010_c0_g1_i2	Chr5	130253001	130256832	-0.0852131828377699	1	0.111542	0.220817	0.864593	0.179797	0.138648	0.164066	0.573037	0.161076	0.549761	0.283655	0	0.319365	0.15815	0.057798
TRINITY_DN2010_c0_g1_i5	Chr5	130245693	130256832	-0.362184118700537	1	1.36627	2.50967	4.29943	1.64988	2.1941	2.24061	4.68481	2.51371	4.81423	2.47689	0.919953	1.65377	1.01586	0.598683
TRINITY_DN2010_c0_g1_i10	Chr5	130245693	130256832	-0.106547734730504	1	22.3846	36.6662	61.0634	36.9487	35.8558	31.3509	79.0997	33.6155	48.4854	41.2749	13.814	18.4732	15.1839	13.1498
TRINITY_DN2034_c0_g1_i4	Chr9	46573300	46574070	-0.0280149131119572	1	6.58793	7.6267	4.07707	4.16173	2.99074	3.28474	2.38801	3.3563	4.37533	5.38231	5.43335	6.29567	8.58188	11.1918
TRINITY_DN2098_c0_g1_i1	Chr10	3072861	3079276	0.0611518555917782	1	94.185	59.5687	37.8669	88.0991	48.9366	104.287	34.6179	92.5297	33.734	103.239	62.1167	51.5461	103.965	47.8825
TRINITY_DN2010_c0_g2_i1	Chr5	130244939	130245714	-0.371687926178737	1	20.7997	50.339	63.7621	37.1463	52.3127	30.261	90.3813	57.6966	67.1853	41.9833	16.5862	17.4962	17.0089	17.3333
TRINITY_DN2034_c2_g1_i10	Chr9	4338538	4339009	1.28418755851495	1	1.70562	0	0	1.3989	0	0	1.76475	4.17839	1.00693	0	0	3.50368	0	0
TRINITY_DN2034_c1_g1_i1	Chr2	62910946	62913668	-0.0590820635949109	1	10.3315	10.2436	8.18828	9.48046	9.30826	8.87397	8.83185	11.5919	10.2303	11.3033	9.25885	10.1088	12.8005	10.1115
TRINITY_DN2034_c0_g1_i1	Chr7	29308921	29321177	0.0613848660475126	1	26.633	16.8477	29.0452	24.9418	21.5732	29.0962	21.524	24.2138	18.5118	23.268	24.0046	23.3518	38.4909	31.7277
TRINITY_DN2034_c9_g1_i1	Chr4	108795164	108795660	0.199247134546691	1	0.623249	0.26817	0.868275	0.770831	0.827847	0.301272	0.643524	0.305681	0	0.615888	0	0.589983	0	0.617965
TRINITY_DN2034_c2_g1_i5	Chr8	21693742	21694124	-0.222525667547716	1	13.6172	15.2626	9.58975	14.7389	12.8778	8.39375	6.95858	10.7595	10.6932	13.8602	17.9706	13.9589	6.98015	9.43256
TRINITY_DN2098_c0_g1_i7	Chr10	3072059	3074721	0.888602185094781	1	60.6433	0.00466237	9.11801e-9	74.7773	0.0288599	50.1798	0	67.4526	1.16766	60.1038	0.152099	12.9536	56.7552	3.47965e-4
TRINITY_DN2034_c2_g1_i9	Chr9	4338538	4339009	-1.58524254552907	1	0	2.91298	1.94241	0	3.28817	0	0	0	0	2.9178	3.66344	0.917625	2.61643	3.3408
TRINITY_DN2098_c0_g1_i5	Chr10	3072059	3074721	-0.4447058825663	1	76.9424	95.0941	44.5423	45.126	66.1385	73.9071	44.7214	108.99	44.2032	97.6781	73.3148	55.1901	78.7994	64.8394
TRINITY_DN2034_c0_g1_i3	Chr4	16356928	16361683	-0.483768857993344	1	49.6939	68.5161	15.1204	40.0807	44.3702	26.986	18.8067	65.4857	34.1977	60.4102	63.3752	42.1777	32.818	38.9133
TRINITY_DN2034_c0_g1_i2	Chr4	16356928	16361683	0.47995144055689	1	6.31783	3.1634	0.194791	4.0616	0.517225	6.79044	1.60316	0.632104	0	2.82163	12.9362	5.77092	5.12411	0.788242
TRINITY_DN2034_c2_g3_i1	Chr8	21693513	21693760	-0.4012681118328	1	3.45905	5.8013	1.06345	0.927815	0	0	2.33978	1.12194	0	4.44965	3.148	0	1.07744	1.11372
TRINITY_DN2034_c7_g1_i1	Chr3	104936803	104937927	0.583402101630022	1	1.30922	0.633216	1.24201	0.927364	0.245627	0.810194	0.765641	0.646853	0.546267	0.558977	0.607093	1.3322	1.49621	1.29441
TRINITY_DN2034_c3_g1_i1	Chr9	54553792	54554231	-0.711055134993603	1	2.29747	1.63949	3.54943	2.82956	4.40353	1.84247	0.395992	5.25052	3.36096	6.7772	7.35329	2.5253	5.72287	3.41376
TRINITY_DN2063_c2_g1_i1	Chr8	66738977	66739299	-0.781181542861444	1	1.37135	0.584032	1.89872	5.02303	3.6326	1.30956	0	4.01539	4.0579	3.35699	1.25208	1.92672	1.92412	11.4837
TRINITY_DN2024_c0_g1_i1	Chr8	68468973	68470287	-0.290331249516716	1	6.62508	9.6001	9.81172	8.65607	7.20965	7.92817	5.87062	6.09278	12.9689	7.44616	8.36611	8.12977	7.61346	6.39281
TRINITY_DN2063_c0_g3_i2	Chr4	99785145	99803115	0.552770913649609	1	0	0.197945	0.157019	0.34084	0.153841	0.37349	0	0	0	0	0.337495	0.575795	0.1407	0
TRINITY_DN2063_c0_g3_i1	Chr4	99679441	99803115	0.223475299989399	1	1.94886	1.42523	2.16235	1.66574	1.04683	3.45827	1.70129	0.383674	0.773431	1.11085	1.69743	1.74486	3.32183	3.34636
TRINITY_DN2063_c0_g3_i4	Chr4	99800781	99803115	-1.06633972116111	1	0	0.402271	1.09486	0.971481	0	0	0	1.26482	1.65118	0	0	0.341982	0	0.569119
TRINITY_DN2063_c0_g3_i6	Chr4	99679441	99803115	0.294507576150032	1	2.34374	1.49003	3.51093	2.29869	1.34067	1.76516	2.44514	1.97228	1.97294	1.92465	1.17046	2.94542	2.07658	1.49713
TRINITY_DN2063_c0_g3_i5	Chr4	99789801	99819289	0.0616191877490862	1	0.495406	0.511109	0.576997	0.636648	0.432733	0.423075	0.280681	0.217873	0.588843	0.219478	0.358062	0.365526	0.725441	0.760525
TRINITY_DN2063_c0_g3_i3	Chr4	99590077	99803115	0.524313096050757	1	0.59544	0.687652	0.414912	0.849999	0.806742	1.13475	0.795661	0.251182	0.619941	0.687551	0.245759	0.960716	1.27284	0.322603
TRINITY_DN2063_c0_g1_i1	Chr4	99801813	99802272	0.658977331010426	1	0.3534	0.907336	0	0.290501	0.312843	0	0.364986	0	0.344677	0	0	0.333598	0.660432	0.350452
TRINITY_DN2063_c0_g4_i2	Chr6	87500415	87501131	-0.391889192140909	1	0	0.328671	1.12989	0.426355	0	0.237026	0	0	0	0	0.317356	0.401834	0	0
TRINITY_DN2063_c0_g2_i1	Chr4	99804445	99806280	-0.201013910323416	1	4.36771	5.90106	6.27081	5.93598	6.18809	6.5548400000000004	3.53007	6.21347	5.01835	4.1561	4.20109	6.18549	6.5164	6.6846
TRINITY_DN2063_c0_g5_i1	Chr4	99803120	99804472	-0.0763443285731167	1	5.54246	6.05886	8.1509	5.43378	4.7822	8.52803	6.19051	4.8954	7.62204	4.71313	4.66515	7.36481	8.20788	9.12444
TRINITY_DN2060_c0_g1_i3	Chr2	133974876	133999574	-1.45727243065173	1	0.528078	1.36366	0	2.0791e-6	0.434802	0	0	0	0.818057	0.655711	0.350678	0.445537	0	0.530454
TRINITY_DN2060_c0_g1_i4	Chr2	133986048	133999574	-0.828863918018739	1	0.305517	3.39012	0	1.84277	2.59936	0	0.470277	1.59802	1.16987	1.71972	1.23911	1.46676	0	0
TRINITY_DN2060_c0_g1_i1	Chr2	133991739	133999574	-0.64658094692773	1	0.434164	0.688793	0.418891	0.448575	0.774547	1.11501	0.448496	0.312336	0.757922	0.857734	0.823411	0.559489	0.642732	0.931136
TRINITY_DN2060_c0_g1_i2	Chr2	133972465	133999574	0.212435307333491	1	6.46968	5.24238	7.64292	5.69242	4.08096	7.06185	7.06389	5.12146	5.43727	4.76965	5.80163	6.55419	9.52104	6.44758
TRINITY_DN2060_c0_g1_i5	Chr2	133997129	133999574	-0.393636332919864	1	0.991466	0	0.741341	0.326972	1.11074	0.941842	1.08995	1.32899	1.58956	0	1.22785	1.03756	0.270391	1.24794
TRINITY_DN2034_c4_g1_i1	Chr3	92079449	92080114	0.220602080587873	1	6.28149	4.24365	3.94867	5.53835	5.40025	6.28498	4.1464	2.82746	4.108	2.47043	8.30371	6.37231	9.33857	8.43421
TRINITY_DN2030_c0_g2_i3	Chr4	120100479	120109581	0.0644230724445606	1	11.5856	9.31521	8.69241	11.5615	7.85654	11.2402	7.48635	9.10218	9.44323	7.60755	9.64197	9.30741	13.0477	12.4593
TRINITY_DN2030_c0_g2_i1	Chr4	120100479	120103116	4.67148545443505	1	0	0	0	0	0	0	0	0	2.11044e-9	0	0	0	1.06394	0
TRINITY_DN2030_c0_g2_i9	Chr4	120100479	120103116	0.0400113317999833	1	1.35976	1.29754	1.17535	0.488108	1.1055	0	1.42517	0.606675	1.64041	0.482603	0	1.53154	0	1.37002
TRINITY_DN2030_c0_g2_i5	Chr4	120103453	120109099	0.142868783285295	1	1.273	1.70036	2.28874	2.16156	0.622455	4.13995	1.68755	1.50582	1.91627	0.536713	0.629766	3.29553	1.04454	1.37879
TRINITY_DN2030_c0_g2_i2	Chr4	120100479	120109581	-0.593768358765666	1	0.770567	1.15849	0	0.739342	0.907487	1.93677	0	0	0	0.372214	0.307611	0.290559	0.410032	0.960748
TRINITY_DN2030_c0_g2_i6	Chr4	120100479	120109581	0.37467644906812	1	0.558526	0.694441	1.26323	0.557533	1.80371	0.22987	1.6412	1.14861	0.262787	0.634698	0.651863	0.982439	1.58651	0
TRINITY_DN2030_c0_g3_i2	Chr7	38958153	38958505	-0.362043954536221	1	34.4769	37.0713	30.4511	32.5219	43.1531	33.6904	24.9664	43.0401	39.609	33.6054	38.1328	34.6903	27.0562	27.6973
TRINITY_DN2030_c0_g2_i7	Chr4	120100479	120102211	-0.480900169078163	1	0	0.142024	0.480598	0.576815	0.148184	0.77422	0.115419	0.167744	0.0551686	0.339847	0.15961	0.161656	0.265011	0.577268
TRINITY_DN2030_c0_g2_i4	Chr4	120100479	120103116	-0.400940387626207	1	0.00291409	0	0	0.565553	0	1.32942	0	0	0	0.290032	1.06137	0.314063	0.230911	0.00790788
TRINITY_DN2030_c0_g3_i1	Chr7	38958153	38958505	-0.434741129060608	1	6.83843	9.53139	2.8127	1.24308	3.96542	3.04132	2.91968	8.96042	2.67846	4.55115	7.27927	5.12981	8.27098	11.1615
TRINITY_DN2030_c1_g1_i2	Chr3	126872582	126872969	1.16743714031613	1	0.493648	0.845677	1.3636	1.22486	0.435383	0.981143	0.510955	0	0.48318	0	1.80185	3.24755	4.60793	1.46209
TRINITY_DN2030_c1_g1_i1	Chr3	126857742	126872969	1.47635756246905	1	15.0864	6.7846e-6	11.4154	19.4885	8.23301	10.5959	8.03903	5.72656	2.98273e-8	0.0664555	3.75455	21.0989	19.3969	12.0603
TRINITY_DN2030_c1_g2_i3	Chr3	126872948	126885591	0.212887254109319	1	0.565567	0.208585	0	0.529056	0.449869	0.74867	0.747288	0.790674	0	1.22413	0	0.226734	0.594893	0.315244
TRINITY_DN2030_c1_g2_i1	Chr3	126872948	126885591	-0.140541937480871	1	16.766	14.0048	12.0881	13.3666	15.6261	13.8548	10.3536	14.2709	11.602	14.4697	21.8552	16.9626	17.3925	19.7635
TRINITY_DN2030_c1_g1_i3	Chr3	126857716	126872969	-0.606232120511443	1	0	15.734	2.85615	19.559	2.58148	1.56243	4.83059	3.85749	10.0098	11.8704	14.9191	9.09801e-10	0	1.98306
TRINITY_DN2030_c1_g2_i2	Chr3	126872948	126884478	-1.31968970982658	1	0	0	0	0	0.476913	0.651919	0	0	0.907412	0	0.38242	0	0.554717	0
TRINITY_DN2030_c0_g2_i8	Chr4	120100479	120109581	0.0689081078867349	1	1.18307	0.678447	1.72394	0.645321	0	0.853951	1.15915	0.869964	2.12319	0.596119	1.97755	1.54976	1.71266	1.36281
TRINITY_DN2030_c2_g1_i1	Chr7	128797060	128797828	-0.180406802096856	1	8.69149	4.35361	4.9688	5.26251	5.04977	5.99706	2.39555	7.95989	4.99643	5.24701	4.16127	5.02122	7.88135	12.6187
TRINITY_DN2082_c0_g2_i1	Chr9	61514956	61516052	-0.140632884563136	1	13.5812	10.3559	4.84135	7.40291	11.3867	9.27349	5.02865	15.6513	4.74709	11.7063	11.1645	9.14848	18.7647	18.5519
TRINITY_DN2041_c3_g2_i9	Chr4	150749422	150750033	-0.138722687357434	1	4.56565	2.66465	5.15393	1.60135	1.5583	3.25314	0.991793	2.12597	1.64265	3.57202	1.7701	4.14704	3.60345	5.72185
TRINITY_DN2029_c1_g2_i1	Chr6	50246670	50259391	-0.353126377651788	1	0.317909	0.20439	0.26902	0.232945	0.425669	0.133193	0.0889181	0.209775	0.189626	0.280804	0.344168	0.210777	0.130256	0
TRINITY_DN2082_c0_g1_i9	Chr7	86593635	86594123	0.308790779760242	1	3.06407	1.70649	2.93772	3.55401	3.38194	2.4852	2.77345	1.42218	2.20438	2.31151	1.56822	3.65148	2.49456	3.03293
TRINITY_DN2082_c0_g4_i1	Chr3	108438254	108450032	-0.284729407132019	1	843.625	812.43	605.165	631.638	701.663	479.048	628.568	936.152	857.429	991.424	644.681	610.167	566.29	533.053
TRINITY_DN2082_c3_g1_i1	Chr7	74108877	74109664	0.628268144276868	1	6.70513	3.82251	0.513871	4.11238	4.93507	1.60284	1.73433	1.09079	2.74365	1.73287	3.55844	4.19569	6.78018	4.91915
TRINITY_DN2082_c0_g3_i1	Chr2	86261528	86263244	0.118443074137181	1	7.6218	5.91373	6.62144	7.12864	6.46216	7.75375	8.11653	7.59519	7.24888	5.80977	7.91556	9.2504	8.91576	8.07531
TRINITY_DN2082_c1_g1_i1	Chr8	37803705	37804608	0.13663921068434	1	0.79968	0.194986	0	0	1.67221	1.52051	1.21411	0	0	0.462808	1.26317	1.51698	0.962481	1.68839
TRINITY_DN2082_c0_g1_i2	Chr2	9847213	9847434	0.163708135248672	1	0	0	0	0.786017	0.805415	0.767412	0.776923	0	0.0232367	0	0.699582	0	0	0
TRINITY_DN2082_c1_g1_i2	Chr8	37803705	37804608	-0.317075724487802	1	1.87807	3.44631	5.6341	5.41533	3.18223	2.42854	3.2316	4.65925	4.54177	2.58353	1.96196	2.0178	2.08381	2.68187
TRINITY_DN2038_c0_g1_i9	Chr5	131356763	131357861	-0.0876134952941025	1	2.86942	10.6704	4.08911	8.37857	3.54714	8.69384	6.73865	4.98637	4.66268	5.29139	10.0296	8.61584	7.22831	9.39395
TRINITY_DN2038_c0_g1_i3	Chr5	131354774	131355961	0.311356127083305	1	1.10396	0	0	0	0	0	2.10601	0.465946	0.430118	3.6734	3.19081	1.7672	1.01741	4.32186e-7
TRINITY_DN2038_c0_g1_i6	Chr5	131347292	131423855	-0.537858413222266	1	8.59938	17.6688	2.27032	4.38982	2.61477	4.26629	1.0628	10.1278	2.75091	8.12078	13.089	8.49575	6.59136	7.60664
TRINITY_DN2082_c2_g1_i1	Chr3	6796103	6796404	1.18181896827669	1	0.858112	0.65383	2.13262	1.96825	0.768782	0.770017	1.95404	0	0	0	1.40216	2.87268	0.717116	0
TRINITY_DN2038_c0_g1_i10	Chr5	131354774	131355961	-0.227473622893014	1	2.20722	8.26238	9.9684	5.38123	5.22488	4.46165	4.22152	0	1.99726	0	0	0	5.20604	5.01645
TRINITY_DN2038_c0_g1_i8	Chr5	131347479	131357861	0.354130229456723	1	0	0.979384	0	0.29452	0.125192	0.550327	0.215084	0.569733	0	0.198691	0.34556	1.09154	0.748036	0.219788
TRINITY_DN2096_c1_g1_i5	Chr2	80604900	80610654	-5.90612742406466	1	0	0	0	0	0	0	0	0	1.09394	0	0	0	0	0
TRINITY_DN2096_c1_g1_i3	Chr2	80604900	80610654	-5.43023148263538	1	0	0	0	0	0	0.369651	0	0	0	0	0.148074	0	0	0.331876
TRINITY_DN2038_c0_g1_i1	Chr5	131354641	131357861	1.18200311658816	1	1.40125	0	3.42739	0	2.09751	0	3.17234	0	0.763578	0	0	0	3.81268	0
TRINITY_DN2096_c1_g1_i2	Chr2	80604900	80610206	0.462425629126723	1	0	0.742981	6.70593	0.426361	1.83737	9.64135e-10	7.34778	2.61111	0	2.75742	0	0	3.98686	0
TRINITY_DN2096_c1_g1_i7	Chr2	80604900	80609000	-0.0497860205561225	1	2.23737	10.9244	9.68397	13.1107	3.67326	8.78125	10.8285	4.68387	5.11684	7.00442	4.86416	3.14501	4.83935	7.03703
TRINITY_DN2096_c1_g1_i1	Chr2	80604900	80610654	-0.358693024293203	1	65.9866	31.2345	39.8786	27.8451	32.7306	83.8266	52.5398	23.4662	117.342	32.9773	61.8523	62.5166	20.8351	74.8086
TRINITY_DN2096_c1_g1_i4	Chr2	80604900	80610206	0.304146095255883	1	0	23.4252	49.5094	23.9608	18.2763	0	53.0571	18.3978	0	30.3589	0	0	24.098	0
TRINITY_DN2096_c1_g1_i6	Chr2	80604900	80610654	0.0121397034232749	1	0	39.8244	58.369	34.6927	32.9943	0	59.8001	34.1896	0	35.2498	0	0	25.0432	0.333576
TRINITY_DN2096_c0_g1_i2	Chr8	11317843	11320064	0.651404492630374	1	15.1924	13.0625	0	12.3207	0	9.52419	12.9831	17.7003	5.8942	9.04374	0	15.3957	7.09195	10.3299
TRINITY_DN2096_c0_g1_i1	Chr8	11317843	11320064	-1.10882956984905	1	3.36637	3.25671	16.8702	3.31522	12.1525	8.17135	3.11673	2.15296	8.69811	7.08747	15.7392	5.48321	7.27582	8.5883
TRINITY_DN2096_c1_g2_i1	Chr2	80604900	80605920	0.0348094039366858	1	0.739038	1.89069	5.53027	1.14228	0.740788	1.4268	6.75248	1.46727	3.82296	5.17679	1.17592	1.92869	3.90305	2.8408
TRINITY_DN2096_c4_g1_i1	Chr3	115568919	115570116	0.285739192468291	1	1.31283	0.532908	0.493476	1.1453	0.379064	1.0994	0.442996	1.54112	0.758889	0.605387	0.803677	1.31766	0.896854	0.770571
TRINITY_DN2096_c2_g1_i1	Chr1	24426752	24455206	2.44905538495997	1	3.82351	0.164841	0	4.01999	0	0	0	0	0.0954873	0	0	4.53827	0.12644	3.88016
TRINITY_DN2096_c2_g1_i9	Chr1	24435865	24450242	0.335709418978194	1	0.418692	0.0538042	0.273499	0.149943	0.170734	0.669683	0.174943	0.0700663	0	0.165275	0.192229	0.282247	0.218506	0.076165
TRINITY_DN2096_c3_g1_i1	Chr3	62623121	62623272	-1.28778397511684	1	3.09922	2.58353	1.41261	0	2.67076	4.39394	0	1.50723	0	0	4.28043	1.45057	0	2.99319
TRINITY_DN2067_c1_g1_i8	Chr1	105835759	105836092	-4.11777772034662	1	0	0.56749	1.00582	0	1.72986e-6	0	0	1.1528	0	0.920879	3.21805	0	0	0.0288355
TRINITY_DN2094_c0_g1_i2	Chr1	114721909	114841558	0.0607986565392575	1	2.82028	2.15047	3.6094	3.34462	2.33618	3.79126	4.20872	2.65995	3.89985	3.37216	2.616	3.74283	2.54679	2.57187
TRINITY_DN2094_c0_g1_i1	Chr1	114772281	114841558	-0.31439795543331	1	1.52282	0.902209	0.901596	1.67458	1.90233	2.24552	1.23449	2.0813	1.3313	2.23332	1.71802	1.34006	1.69165	2.19663
TRINITY_DN2096_c2_g1_i23	Chr1	24426752	24455206	-1.15074187724993	1	0.171016	3.13064	0	3.69464	4.43985	0	0.0705482	0	0	0	4.64528	0.215482	0.0894391	4.57011
TRINITY_DN2050_c0_g1_i2	Chr1	86967126	86967664	0.283485909827125	1	1.06549	0.227434	1.2856	0.878773	1.17534	0.771822	0	0	0.780029	0.532371	0	1.26176	0.498977	0.264089
TRINITY_DN2050_c0_g1_i11	Chr1	86919881	86982434	0.0156262223145511	1	3.5539	2.87221	4.0826	2.26929	2.75879	2.33755	4.25883	3.40464	3.6199	3.13756	2.40049	4.04787	1.41108	0.811281
TRINITY_DN2050_c0_g1_i14	Chr1	86919881	86980648	0.531936682184667	1	0.304922	0.175466	1.03309	0.564391	0.263891	0.0980044	1.31978	0.409424	0.466055	0.0918124	0.385047	0.282851	0.215794	0.330043
TRINITY_DN2050_c0_g1_i5	Chr1	86919881	86982434	0.375287350930065	1	2.52259	1.25798	4.60266	1.89481	1.38762	2.45326	4.66121	0.616862	1.32323	2.25855	2.17792	2.29383	1.50288	1.02675
TRINITY_DN2050_c0_g1_i6	Chr1	86712369	86795015	0.0325155317663572	1	0.974242	0	0.897965	0	0	0.494411	0.366644	0	1.23261	0	0.00143074	0	0.40664	0.249453
TRINITY_DN2050_c0_g1_i9	Chr1	86919881	86982434	-0.725242126955172	1	1.29635	0.411667	0.850531	1.07153	0.925865	0.310747	0.481884	1.77533	1.40679	0	2.23413	0	0	0
TRINITY_DN2050_c0_g1_i7	Chr1	86885066	86982434	0.0389719411644215	1	0.418079	0.423496	0.750057	0.571761	0.575449	1.32759	1.69644	0.983192	1.75113	1.30595	0.554269	1.75055	0.913878	1.08511
TRINITY_DN2050_c0_g1_i13	Chr1	86712369	86982434	0.240712431408323	1	0.905164	1.01423	0.857694	1.37903	0.423996	1.92281	0.284801	0.387539	0	0.323133	0.580892	1.15929	0.745403	1.03685
TRINITY_DN2050_c0_g2_i1	Chr1	86966306	86967139	-0.078367079091227	1	0.966204	0.70318	1.43295	1.2556	0.848324	0.813513	1.41824	1.36216	0.538274	1.24096	0.766276	0.262564	0.519423	0.136758
TRINITY_DN2040_c0_g1_i3	Chr8	22885851	22891699	-0.47514708940233	1	4.65105	2.92624	2.14875	1.87092	12.1825	8.63714	2.35772	3.38919	1.14184	4.49086	11.2635	6.57046	7.60086	6.74449
TRINITY_DN2040_c0_g1_i1	Chr8	22885851	22887074	0.298398956225887	1	1.73503	1.47084	1.86063	1.62547	0.811264	1.35278	2.13512	1.25647	1.46489	0.92155	1.53857	1.97869	1.08837	1.03033
TRINITY_DN2064_c0_g1_i1	Chr4	141936999	141969820	-0.0998350580822644	1	13.3237	10.5091	12.321	9.25384	10.9439	13.764	9.75774	10.8597	10.5077	10.6383	10.8019	13.298400000000001	11.435	11.7252
TRINITY_DN2088_c0_g2_i2	Chr5	10601524	10602564	-0.798907652216197	1	3.44673e-4	0.0879607	6.70898	4.99165	1.23301e-7	6.92017	1.07824e-6	1.71182	7.09855	6.84546	8.49349	0	11.0734	11.8453
TRINITY_DN2088_c0_g2_i1	Chr5	10601498	10602564	0.24399989995569701	1	7.75638	7.50727	0	0	9.8825	0	7.22143	9.19167	0	0	0	5.93291	0	0
TRINITY_DN2040_c0_g1_i2	Chr8	22889803	22891279	-0.00742856137000133	1	2.76114	3.39715	3.50763	3.9862	1.64032	1.61068	3.62636	2.58476	4.82465	2.88642	2.36511	2.92545	1.01264	1.38972
TRINITY_DN2088_c0_g1_i4	Chr5	10560878	10601379	0.28451117940686	1	2.57724	0.854175	1.41645	0	2.10085	0.155078	2.66826	1.82304	0	0	1.46669	0.119159	2.0869	2.33173
TRINITY_DN2088_c0_g1_i3	Chr5	10560878	10601197	0.00370222233197578	1	0.243584	0.798298	0.0730992	0.0482399	0.684205	0	0.351044	0.361246	0	0	0	0.614854	0	0
TRINITY_DN2088_c0_g1_i2	Chr5	10560878	10601379	0.95709520960192	1	0.225141	0.0616466	0	0.0748182	0	0.078647	0.092757	0.0332006	0.0569472	0.0176237	0.309365	0.0566208	0.345469	0.133829
TRINITY_DN2088_c0_g1_i5	Chr5	10560878	10601197	1.28131590806441	1	1.21427	0.509015	0.0614889	0.0780644	0.750651	0	1.49535	0.972249	0	0	0	0.875876	0	0
TRINITY_DN2088_c0_g1_i1	Chr5	10560878	10601301	-0.144328805624843	1	0	0	1.82088	2.31386	0	2.5	0	0	3.38985	0.518997	2.15678	1.2798	2.58301	1.85991
TRINITY_DN2088_c0_g1_i9	Chr5	10560878	10601379	1.63282976264485	1	0.930056	0.0393993	0	0.114475	0	0.147286	0.337174	0.0821399	0.0359103	0.189396	0.258499	0.0767935	0.397973	0.236382
TRINITY_DN2088_c0_g1_i6	Chr5	10560878	10601379	-0.747390292384186	1	0.554309	1.30564	1.59741	0	1.90136	0.0808623	0.66232	0.705927	0	0	1.73663	0.0864339	1.76289	1.2514
TRINITY_DN2067_c1_g1_i6	Chr1	105835759	105836092	-0.998148446690149	1	3.6901	0	12.3976	3.82818	3.30747	8.51936	0	2.20449	1.79037	1.32948	0	0.53338	3.43867	11.6553
TRINITY_DN2088_c1_g1_i1	Chr4	122870433	122870782	0.136891366492254	1	0.589664	0	1.08576	0.648447	0	0	0	0.575787	0.580052	0	0	0.553325	0	0.579589
TRINITY_DN2088_c0_g1_i8	Chr5	10560878	10601379	0.343127647535989	1	0.519028	0.753572	0	0	0.431138	0	0.0387662	0.888421	0	0	0	1.22427	0	0
TRINITY_DN2088_c0_g1_i10	Chr5	10560878	10601379	0.954624912365735	1	2.40563	0.48887	0	0	0.468627	0	0.15418	2.27737	0	0	0	1.73177	0	0
TRINITY_DN2043_c0_g4_i1	Chr8	107081771	107083397	0.0273832979296795	1	9.20518	9.15676	8.14086	6.56677	7.38767	7.64329	7.25722	6.50363	5.9882	6.43454	8.57671	9.92412	9.75811	10.2161
TRINITY_DN2043_c0_g5_i1	Chr7	13813061	13813834	-0.224628363216446	1	9.04965	6.59269	5.15755	7.17	9.35584	5.87282	4.06794	8.10276	6.5278	8.16948	5.06301	7.38094	6.1503	10.3429
TRINITY_DN2043_c0_g2_i1	Chr9	16873270	16879348	-0.11215839715764	1	382.912	573.249	333.936	511.235	461.205	404.576	329.458	350.284	305.949	464.871	735.428	596.489	507.666	582.21
TRINITY_DN2043_c0_g1_i1	Chr9	16876978	16878079	-0.0026830583919975	1	4.88704	5.5955	5.75032	2.85051	4.0947	4.79443	4.41845	2.55562	4.40773	2.96248	8.43637	7.82433	6.40589	5.77732
TRINITY_DN2076_c0_g1_i6	Chr6	130722004	130729419	-0.671164330544112	1	1.48773	1.5129	0.359054	1.05191	2.52151	0.0461953	1.19654	3.75375	0.414341	0.669474	1.6825	0.478	0.458341	1.02884
TRINITY_DN2088_c0_g1_i7	Chr5	10560878	10601301	-0.45949105174552	1	0	0	1.61528	3.71877	0	4.90735	0	0	2.22351	6.59472	1.82365	1.81638	3.07152	3.49059
TRINITY_DN2076_c0_g1_i10	Chr6	130704296	130729419	-0.0700470672229597	1	9.55923	7.98246	8.60209	8.67346	6.94821	7.97052	6.6189	9.48929	7.46806	9.97605	7.77116	8.41264	9.76377	9.11089
TRINITY_DN2076_c0_g1_i8	Chr6	130715330	130717078	-0.456007408244725	1	0	0	0	0	0	0.412546	0	0	0.812314	0	0.221465	0.216341	0.377427	0
TRINITY_DN2076_c0_g1_i7	Chr6	130724445	130729419	-0.275999992614168	1	0.449526	0.443067	0.27518	0.429606	0.431789	0.799768	0.222165	0.110155	0.599383	0.385185	0.533479	0.367957	0.560351	0.585085
TRINITY_DN2076_c0_g1_i11	Chr6	130704296	130729419	2.484166556885	1	0.23129	0	0	0	0	0.174989	0	0.00811265	0	0	0	0.424465	0	0
TRINITY_DN2076_c0_g1_i4	Chr6	130722004	130722769	0.0927017260470348	1	0	0.125548	0.545233	1.21277	0.582949	0.460151	0.286514	0.422869	0.473088	0.61213	0	1.00442	0.163134	1.13009
TRINITY_DN2076_c0_g1_i9	Chr6	130704296	130721970	-0.404664087895485	1	0.627811	5.03523e-6	0	4.68686e-9	0	0.30537	0.201362	0.343855	0.253144	0.260297	0	0	0.115499	0.928737
TRINITY_DN2076_c0_g1_i3	Chr6	130704296	130729419	-0.459178411524509	1	0.463235	0.868555	1.26816	2.4818e-5	0	2.37699e-6	0.667227	1.18652	0	0.86398	0.828375	0.643937	0.736972	0.704627
TRINITY_DN2076_c0_g1_i1	Chr6	130704296	130729419	0.0843104662207828	1	0.607329	0.562117	0.621912	0.415778	0.462522	0.609062	1.46693	0.38284	0.6623	0.38882100000000003	0.792699	0.446465	0.515291	1.11497
TRINITY_DN2076_c0_g1_i5	Chr6	130704296	130722769	-0.155564842035121	1	0.466906	0	0	0	0.423728	1.15467	0.108459	0.415122	0	0	0.539894	0.918543	0	0.197244
TRINITY_DN2052_c0_g1_i1	Chr1	204605040	204616932	0.151670846273965	1	8.86621	7.3371	7.30572	7.98778	7.59457	9.53126	6.76359	8.31371	6.53741	6.83943	8.56704	10.6767	13.6755	10.2542
TRINITY_DN2076_c0_g1_i2	Chr6	130704296	130721970	0.565808182507958	1	0	0.231789	0	0.219454	0.160695	0	0	5.54891e-8	0	9.074e-6	0.253371	0.375173	0	2.08722e-4
TRINITY_DN2026_c1_g1_i2	Chr4	82779846	82801096	-0.805128059166967	1	0.944081	0.219362	1.34899	2.728	1.99149	0	0.898817	2.54736	2.12481	0.77433	0.278253	0	0	4.75478
TRINITY_DN2026_c1_g1_i5	Chr4	82779846	82801096	0.926079194723596	1	1.88816	1.53679	1.73846	0	0	4.22802	0	0	0	1.1615	1.44378	1.87825	7.54228	0
TRINITY_DN2026_c1_g1_i4	Chr4	82796998	82801096	0.709770335693636	1	0	0.395356	0.389465	0.664474	0	0	0.94971	0	0.831006	2.07782e-6	0.684269	0.360592	0.22148	0
TRINITY_DN2026_c0_g1_i1	Chr8	92561415	92561962	-0.117197343661773	1	2.3609	4.03057	7.8139	5.44086	3.93336	4.84197	5.18171	3.35039	7.94023	3.11459	6.03087	6.2147	5.40573	4.42295
TRINITY_DN2026_c1_g1_i1	Chr4	82796870	82800584	-1.03589753450207	1	0.699174	0	0.430926	0	1.88415	0	0	1.29554	0.604006	0.973487	0	1.01237	0	0.616828
TRINITY_DN2076_c1_g1_i2	Chr1	177173836	177248488	0.426943176695723	1	0.832165	0	0.615385	0.363252	0.773509	0	0.452608	0	0.862215	0	0	0.208171	0.205901	0.218502
TRINITY_DN2050_c0_g1_i1	Chr8	71255431	71255775	-0.0195621964261068	1	1.23157	0	1.12322	1.99164	0	1.16429	0.630927	1.88944	1.20109	1.19273	1.66823	0	1.14244	0.598957
TRINITY_DN2067_c0_g1_i7	Chr10	20758473	20780572	-0.26361089237993	1	0.341072	2.50131	3.04569	5.33428	0.722127	1.98663e-9	0.170353	5.52824	0.174445	0	2.92118	0.00386526	1.42208	0.305276
TRINITY_DN2050_c0_g1_i4	Chr1	86952999	86982434	-0.29105223234627	1	0.284566	0.257263	0.39309500000000003	0.28630100000000003	0.25382	0	0.130022	0.287201	0.311853	0.213983	0.239457	0.135736	0.118571	0
TRINITY_DN2011_c0_g1_i10	Chr6	6763933	6774900	-0.353982723022751	1	1.58891	0.664971	1.06418	0.732159	0.924891	2.54383	9.70137e-4	2.35875	2.21616	1.28209	1.36197	1.42652	3.1568	2.22165
TRINITY_DN2011_c0_g1_i20	Chr6	6770526	6771322	0.902356724058161	1	0	0	0	1.3686	0.433501	0	0.343538	0	0	0	0	0	1.70591	2.78341
TRINITY_DN2011_c2_g1_i1	Chr8	138654827	138655040	-0.934388016383449	1	3.50632	0	1.50556	0	1.41947	6.27217	1.67426	1.60678	3.24682	0	3.3564	0	0	0
TRINITY_DN2011_c0_g1_i3	Chr6	6763933	6774900	-0.230671911884659	1	3.17915	0	2.53442	0	0	3.72696	4.29459e-6	2.30841	2.17846	2.27431	4.53221	4.69434	2.53964	2.73386
TRINITY_DN2011_c0_g1_i26	Chr6	6770526	6771322	-0.0308784318463333	1	0.986498	0	0.240899	0.311249	0	0.335386	0	0	0	1.1422	1.31432	0.307395	0.410956	0.393529
TRINITY_DN2026_c1_g1_i3	Chr4	82779846	82805133	-0.651735229652179	1	0.168092	0.5905	1.26883	1.25021	0.977336	0	0.993208	1.17052	1.20143	0.48541	0.233648	0.535241	0	2.18236
TRINITY_DN2011_c0_g1_i24	Chr6	6770526	6771322	-0.0776189258764057	1	0.0864538	0.918073	0.0907933	0	0.483192	2.76736	0	0.700902	1.04609	0.267285	0.976772	3.06749	1.4332	0.869029
TRINITY_DN2011_c0_g1_i14	Chr6	6770526	6774900	-0.189158813266923	1	4.40512	1.44295	2.98199	1.22041	1.42042	4.42497	1.52991	3.15405	4.53839	2.83701	4.49305	4.06212	4.07192	3.74308
TRINITY_DN2011_c0_g1_i16	Chr6	6763933	6774900	1.17613561989792	1	0	1.33972	0	1.25423	1.33254	0	1.88614	0	0	0	0	0	1.76159	0.919854
TRINITY_DN2011_c0_g1_i7	Chr6	6772522	6774900	0.766908894670142	1	1.35773	0.0177626	0.686817	0.234808	0	1.96909	0	0.0399173	0	0.36265	0.571096	1.75228	0.380696	0
TRINITY_DN2011_c0_g1_i1	Chr6	6772522	6774900	-0.377394657331229	1	0	0.337457	0	0	0	0	0	0	0	0	0	0	1.72949	3.75181
TRINITY_DN2011_c0_g1_i13	Chr6	6768786	6770282	0.428992856729916	1	1.41753	0	0.33289	1.02596	0.779667	1.19794	0	0.873126	0	0.704261	0.818341	0.843249	1.49807	1.23015
TRINITY_DN2011_c0_g1_i5	Chr6	6772522	6774900	0.302403887433606	1	0	0	0.267633	0.752582	0.826538	0	0	0.656785	0.337602	0.440571	0.799296	0	1.74494	0
TRINITY_DN2011_c0_g1_i25	Chr6	6772522	6774900	-0.418178665753013	1	9.50747	17.6194	16.7794	12.0265	10.0582	15.9211	8.67303	14.5442	18.4474	10.3984	18.7753	11.7176	22.7254	24.0534
TRINITY_DN2011_c0_g1_i23	Chr6	6770279	6774900	0.0398581822857651	1	0.810832	0	0.113758	0	0	0.187075	4.30057e-7	0.329346	0.169862	0	0.460792	0.466203	8.87081e-5	0.799714
TRINITY_DN2011_c0_g1_i9	Chr6	6772706	6774900	0.580102065470502	1	0.629543	0.932833	0	0.2771	0.267866	0	0	0.29718	1.13381	1.00932	0.614577	0.738146	2.63118	0.303861
TRINITY_DN2068_c0_g4_i1	Chr4	75581031	75581352	-1.09465039076586	1	0	0	2.59126	0	0	0	0.784841	0	0	0	0	0	0	1.14457
TRINITY_DN2068_c0_g1_i25	Chr9	21640409	21640681	0.641487251468728	1	0	0	2.23029	0.781296	0.538761	1.3786	1.4869	2.28046	0.476381	0.470344	0	1.80669	5.54466	2.8259
TRINITY_DN2011_c0_g1_i27	Chr6	6763933	6774878	0.835050633412515	1	0.471048	0	0	0	0	0.299677	0.146978	0.241247	0	0	0	0	0	0
TRINITY_DN2011_c0_g1_i8	Chr6	6763933	6774878	-0.775127939977849	1	0	0	0	0	0.960389	0	0.143493	0	0	0	0	0	0.581705	1.15244
TRINITY_DN2068_c0_g1_i24	Chr1	197075952	197078117	0.170375765627141	1	1.56492	0	2.15213	0	1.48623	1.22146	2.33936	1.83134	1.16563	0	0.66614	0	1.85208	0
TRINITY_DN2011_c0_g1_i15	Chr6	6770279	6774900	2.53161603411596	1	0	0	0	0	0.113461	0	0.165012	0	0	0	0	0	0.345764	2.11193e-8
TRINITY_DN2068_c0_g1_i16	Chr1	197077269	197078446	-0.452980003230788	1	0	0.55907	0	0.187295	0	0	0.973644	0	0.424433	0	3.07066	0	0.505776	0
TRINITY_DN2011_c0_g1_i21	Chr6	6763933	6774878	0.314096913620457	1	0.415057	0.936655	0	1.3755	0.871862	0	0.0287565	0.497592	0.474347	0.450322	0.346769	0.870036	2.56569	3.64881
TRINITY_DN2011_c0_g1_i11	Chr6	6770279	6774900	0.76376474254772	1	1.14864	0.0986938	0.113906	0.191566	0.542735	0.618088	0.153791	0.329158	0.161737	0.470866	0.834532	1.29177	1.21417	0.683188
TRINITY_DN2068_c0_g3_i1	Chr4	75580875	75581396	-0.424848086632355	1	3.29778	3.05062	5.1036	3.17047	3.63863	5.04441	2.81224	2.96752	3.75421	4.35006	6.06323	3.12389	3.08817	0.905501
TRINITY_DN2067_c0_g1_i8	Chr10	20758473	20780572	-1.9213867881432	1	0.345303	10.7052	3.22995	0	0	8.05783	0.171387	1.90579	15.3046	12.0516	9.8758	6.52967	3.00734	0.617433
TRINITY_DN2068_c0_g2_i5	Chr1	197074427	197076384	0.441442791814787	1	0	0.618838	0.368552	0.805909	0	0	0	0.0388488	0.725825	1.44903e-7	0	0.968474	0.568209	1.25861
TRINITY_DN2068_c0_g2_i13	Chr1	197075901	197076395	0.0138699396033057	1	2.38983	2.58925	6.01712	1.04722	1.56939	4.43492	7.84086	3.32927	2.95746	3.60049	2.94074	2.04827	4.16028	1.68133
TRINITY_DN2068_c0_g1_i2	Chr1	197073525	197078114	-1.00600776520179	1	0.378552	0.693808	0.741765	0.416726	1.25992	0.0164827	0.344449	1.20083	0.604515	1.22392	0	0	0.635217	0
TRINITY_DN2068_c0_g2_i4	Chr1	197073558	197076384	2.11178910103143	1	0.440757	0	0	0	0.0174642	0	0	0.110365	0	0	0	0	0	0
TRINITY_DN2068_c0_g1_i14	Chr1	197073525	197078114	0.122492997181567	1	0.402303	1.40513	2.04053	0.715322	0.747901	1.3239	2.42956	0.152455	0.519557	0.744782	0	1.47077	0.226716	1.43816
TRINITY_DN2068_c0_g2_i2	Chr9	21640409	21640681	0.641487249452522	1	0	0	2.23029	0.781296	0.538761	1.3786	1.4869	2.28046	0.476381	0.470344	0	1.80669	5.54466	2.8259
TRINITY_DN2068_c0_g2_i10	Chr1	197077245	197078446	0.16366401355692	1	2.06926	4.59176	3.7269	4.51587	2.99098	4.41804	3.44798	2.89189	2.21201	3.56195	2.05082	5.78307	4.55653	4.17925
TRINITY_DN2074_c1_g2_i1	Chr3	79493454	79494198	0.0938308091030307	1	1.86941	1.72153	2.4935	2.96318	0.958495	1.05276	0.80154	1.38279	1.67172	1.24632	1.44023	1.48237	1.17196	1.23559
TRINITY_DN2074_c2_g1_i8	Chr6	140336753	140336993	0.678076436640533	1	7.05285	0	0	0.780599	0.209662	2.0198	3.65269	5.65665	2.21285	1.24445	0	0.324098	0	0
TRINITY_DN2074_c2_g1_i11	Chr6	140337351	140338894	-0.480009275869199	1	6.02041	5.93216	4.18471	6.88871	10.4876	6.30759	4.34998	7.1792	8.81048	7.11079	3.77234	4.50854	4.14362	5.95155
TRINITY_DN2068_c0_g1_i4	Chr1	197073525	197078114	1.16567702608407	1	0.27406	0	0.101901	0	0.350235	0.0150141	0.149441	0.551465	0.248186	0	0	0	1.41373	0
TRINITY_DN2068_c0_g2_i3	Chr1	197073558	197076787	1.24224671477711	1	0.353625	0	0	0	0.179782	0	0	0.111423	0	0	0	1.93865	0	1.33431
TRINITY_DN2068_c0_g2_i12	Chr1	197073558	197076384	0.546392952412554	1	0.118858	0.825172	0	1.71905	0.0101267	0	0	0	0	0.750147	0.574657	0	0	0
TRINITY_DN2068_c0_g1_i7	Chr1	197073525	197078114	0.337039305165853	1	0.771718	0	0.606669	1.59243	0.0834999	1.22027	1.26792	0.347203	0.318548	0	2.66196	0	0	0
TRINITY_DN2068_c0_g1_i15	Chr1	197073525	197078114	0.432099548527165	1	0.47535	0	0.418557	0	0.130729	1.19195	1.16217	0.153177	0.260592	0	0	0	0	0
TRINITY_DN2074_c2_g1_i17	Chr6	140334091	140336851	-0.0256776245333979	1	8.71139	6.59149	9.45387	8.1903	7.30551	10.1265	9.42332	7.71767	8.62955	8.76497	6.80625	9.01474	7.68591	8.23189
TRINITY_DN2068_c0_g1_i9	Chr1	197073525	197077910	-1.11959934543118	1	0.0999725	0.405295	0.696584	0.222864	0.241713	0.808389	0.738752	0	0.806588	0.976015	0.285727	0	0.275832	0.897812
TRINITY_DN2074_c4_g1_i1	Chr9	45083181	45083612	1.27128290011695	1	1.18796	0.339008	0.366579	0.650559	0	0.598818	1.63798	0.38772	0.861026	0	0.362014	0.372953	0.739178	0
TRINITY_DN2074_c0_g1_i1	Chr2	29442138	29445282	-0.17997477350791	1	0.312273	0.133273	0.480496	0.159778	0.300418	0.239111	0.36854	0.298366	0.646941	0.245268	0.224755	0.186799	0.546998	0.438703
TRINITY_DN2074_c0_g1_i4	Chr2	29385174	29457629	-0.116158218360459	1	2.96598	3.67507	4.25674	3.24425	3.14559	4.35119	3.33981	3.20042	3.70793	2.64516	3.48034	3.0512	5.50563	4.78797
TRINITY_DN2074_c1_g1_i2	Chr9	75090010	75090549	-0.212560630611958	1	0	0.222546	2.18478	3.22635	0.635217	1.7632	0.538398	1.53691	1.1507	1.03187	0.959089	1.03638	0.244238	1.03415
TRINITY_DN2074_c1_g1_i1	Chr9	75090001	75090549	1.97592363590899	1	0.757277	0	0	0	0.446445	0	0	0	0	0	0	0.91021	0	0
TRINITY_DN2026_c2_g1_i1	Chr4	64030356	64031342	-0.357690280230126	1	0.220348	0.466891	6.33617	4.8363	2.51052	0.212597	5.19532	3.26447	7.19006	0.109731	0.306266	0.104688	0.10368	3.59747
TRINITY_DN2074_c2_g2_i1	Chr8	2848039	2848238	-0.331281296574559	1	3.13356	3.91621	0	0	4.04492	0	3.1492	1.52197	1.52867	7.58974	4.31976	2.92995	2.90656	1.51094
TRINITY_DN2074_c0_g1_i3	Chr2	29385174	29446232	0.020401521923553	1	0	2.4714	1.45856	2.24703	0.553891	1.36526	1.08258	0.765814	0.180811	1.15214	1.22705	0	2.93445	1.58291
TRINITY_DN2061_c0_g1_i12	Chr1	207505002	207641438	0.160814036621931	1	1.24046	0	1.91109	0.775341	0.688235	0.951277	1.23719	0.795216	0.935903	0.535365	1.27529	1.65731	0.638936	1.44414
TRINITY_DN2061_c0_g1_i4	Chr1	207505009	207505429	0.574805534669839	1	6.82209	2.63371	6.55531	5.2027	3.45589	6.40812	11.2739	3.10591	5.71722	4.51267	4.59625	7.51952	4.41034	2.61487
TRINITY_DN2061_c0_g1_i11	Chr1	207505009	207641438	0.527409671520496	1	5.56778	2.83311	5.53804	1.99475	1.95387	5.07155	7.61528	2.55298	2.0987	0.569048	1.19877	1.87254	2.43669	1.37047
TRINITY_DN2072_c3_g1_i1	Chr1	72582097	72582299	-1.36972152895855	1	0	1.26733	0	1.07992	0	1.43969	0	1.48309	0	0	4.19212	0	0.450777	1.46926
TRINITY_DN2061_c0_g2_i1	Chr1	207504622	207505025	-0.126569805470454	1	5.77805	3.80768	8.1948	5.46262	6.29351	8.10365	10.1203	6.97241	7.81202	3.48786	6.0871	2.93316	4.56208	2.19915
TRINITY_DN2099_c1_g2_i1	Chr3	7860824	7861240	0.256429938627809	1	14.6691	7.74426	4.81002	10.0593	9.01375	12.4153	15.3665	16.633	6.92067	12.3723	14.1887	18.3264	9.66361	9.60587
TRINITY_DN2061_c0_g1_i10	Chr1	207505009	207641438	-4.01384173836612	1	0	0	0	0	0	0	0	0	0	0	0	0	0	0.227989
TRINITY_DN2099_c0_g1_i6	Chr8	142492812	142493519	-1.58032546370857	1	0	8.81093	4.81583	0	0	0	5.76782	6.92096	1.74566	7.88824	13.3384	0	3.22611	1.86267
TRINITY_DN2099_c0_g1_i1	Chr8	142491124	142491804	0.25594905548218	1	1.67265	2.86612	3.66247	1.38327	1.47247	0.538598	4.21861	2.02429	1.08811	3.50731	2.05931	3.43044	2.96671	1.65919
TRINITY_DN2099_c0_g1_i5	Chr8	142492812	142493519	-2.36721810699442	1	1.69966	5.17435	13.0303	0.723802	13.7412	0.860645	0	11.0343	0	16.6436	2.87427	2.00981	3.24819	0
TRINITY_DN2099_c0_g1_i4	Chr8	142488951	142493453	-0.274896007145753	1	26.2055	31.826	34.8555	22.1729	23.9294	9.35276	31.5608	34.7719	13.8186	44.4329	31.7893	26.5897	15.7141	19.2966
TRINITY_DN2074_c2_g1_i13	Chr4	49142811	49145178	-0.148118532999521	1	21.5371	12.9954	17.1936	15.2364	16.72	14.9061	15.797	19.3173	14.8172	21.9492	15.6831	18.4728	11.8978	18.9449
TRINITY_DN2099_c0_g2_i1	Chr4	4249069	4259163	1.16824384395576	1	2.21291	0	0.774857	0	0.804486	0	0	0.847513	0.967917	0	0	1.24536	4.48662	2.47295
TRINITY_DN2099_c0_g2_i2	Chr4	4249069	4259163	0.251778373671203	1	0	3.30063	0	1.63163	2.87582e-5	2.24777	0.260774	0.137041	0	0.839144	1.66774	0.707122	3.16197	0
TRINITY_DN2099_c2_g1_i1	Chr8	109571575	109571769	0.0261064980878252	1	7.31879	5.9864	4.18083	5.32108	1.69232	13.8268	1.67426	1.60678	4.71108	5.52245	4.59557	4.66156	8.38687	3.1963
TRINITY_DN2074_c0_g1_i5	Chr2	29385174	29446232	-0.328832288865832	1	1.6156	0.070896700000000007	1.0536	0	0.893698	1.28992	0.477198	0.704439	1.13083	0.358169	1.14615	1.82037	0	1.46913
TRINITY_DN2019_c0_g1_i7	Chr6	6454678	6459836	-1.03819294908338	1	0.154967	0.384284	0.36461	0.252085	0	0.226176	0	0.402955	0.153489	0.326017	0.0715372	0.0777307	0.0751293	0.0781205
TRINITY_DN2019_c0_g1_i6	Chr6	6454966	6464016	0.113409898211907	1	4.76531	26.2725	0.49552	16.2684	15.5231	13.7332	12.4796	0.257493	1.91551	0.720631	0.388988	6.17965	10.726	20.3403
TRINITY_DN2019_c0_g1_i1	Chr6	6454678	6464016	-0.627161654460505	1	4.6722	8.25818	5.29905	3.56798	3.1074	4.64576	3.21412	8.12479	6.36666	4.43957	5.22551	3.11578	4.39357	2.98368
TRINITY_DN2019_c0_g1_i5	Chr6	6454966	6464016	0.424943311244266	1	0.729566	1.47163e-4	8.67262	7.46874	6.10426	2.28127	3.48287	0.0918998	0.425684	0.19045	0.0799768	0.382858	5.21134	5.28369
TRINITY_DN2019_c0_g1_i3	Chr6	6454678	6464016	-0.383352412464127	1	19.4307	6.22936	25.8704	6.23728	6.14474	18.0963	8.47474	22.3772	21.4055	13.762	19.9692	24.2849	7.4745	8.4016
TRINITY_DN2095_c1_g3_i1	Chr7	2185204	2185422	0.832468145057114	1	3.16262	2.56503	7.09187	8.66369	4.1953	4.38844	1.5515	0	1.51484	4.4812	1.41784	1.45448	20.144	7.46046
TRINITY_DN2095_c1_g2_i1	Chr4	15435364	15435866	-0.479095312376084	1	3.2363	6.03123	1.91302	0.73729	2.08198	3.13079	3.04135	1.4678	2.87653	3.20749	1.89156	2.25246	3.13292	6.12977
TRINITY_DN2075_c0_g1_i1	Chr1	99776449	99899547	-0.0277259779841732	1	3.93368	2.26414	3.2137	3.64225	3.50548	3.83447	2.61677	3.12878	2.20883	2.86437	1.81794	2.91776	2.46623	3.80373
TRINITY_DN2095_c0_g1_i2	Chr6	6741411	6743182	-0.630750347246605	1	1.8329	0.41543	1.46946	0	0.178195	0.577867	0.250663	1.35557	1.10851	1.83374	0.420404	0.364349	0.535863	0
TRINITY_DN2095_c0_g1_i3	Chr6	6741411	6744470	-0.54805996320787	1	3.15945	1.23088	3.68401	1.42085	2.07919	2.07017	1.93422	2.93541	2.92967	3.52817	2.41823	2.4702	0	0.720915
TRINITY_DN2095_c0_g1_i1	Chr6	6741411	6755879	0.282560124921829	1	1.20591	1.26338	1.85168	1.41723	0.63357	2.2302	0.6534	0.594928	0.778263	0.724604	1.66274	1.63019	3.20148	1.69019
TRINITY_DN2003_c3_g1_i1	Chr6	93590041	93590879	0.136258317693293	1	0.549392	0.233226	0.909021	0.567907	1.44703	1.85482	1.97561	0.542186	1.47292	0.410126	0.127087	0.91592	1.16294	0.952643
TRINITY_DN2003_c0_g5_i1	Chr4	47490620	47490824	-0.224797091379175	1	3.44672	0	0	1.3872	0	1.64454	0	1.67352	3.36545	1.68285	1.59812	0	0	0
TRINITY_DN2019_c0_g1_i4	Chr6	6454678	6456978	0.33008734250298	1	0	5.26554	0	6.53434	9.52211	0	3.44581	0	0	0	0	0	4.54305	4.46621
TRINITY_DN2095_c0_g2_i2	Chr6	6739746	6741616	-0.467572972806163	1	5.38072	3.21268	6.67873	3.18647	3.2624	5.07086	2.48388	6.1774	5.38017	8.4001	5.47307	4.91085	4.82639	3.8566
TRINITY_DN2095_c3_g1_i1	Chr7	58602548	58602799	1.08021724939714	1	2.28826	0	2.10789	0.920034	0	0	2.32103	0	1.12387	1.10313	1.03914	1.06621	1.06871	0
TRINITY_DN2003_c0_g2_i1	Chr4	76124702	76124978	-0.991035236981796	1	0	3.82693	2.96416	0	0	1.84397	0	0	0	2.76405	0	1.38204	1.83163	0
TRINITY_DN2099_c1_g1_i2	Chr3	7858357	7860981	0.0203892165673317	1	8.67044	20.3474	6.98692	16.6195	17.4445	8.74577	15.0046	25.4274	9.43385	12.898	21.8101	27.6027	16.2839	13.3166
TRINITY_DN2099_c1_g1_i1	Chr3	7858357	7860698	-0.194730468377398	1	24.4738	0	10.9256	0	0	7.22193	0	0	6.579	12.3554	0	0	0	8.22182
TRINITY_DN2019_c0_g1_i2	Chr6	6454678	6460770	-0.300906446238232	1	0.249126	0.63194	1.0494	0.538382	0.514667	0.23774	0.433001	0.429176	0.573386	0.520134	0.227914	0.317073	0.694893	0.488691
TRINITY_DN2000_c1_g1_i2	Chr4	32320502	32322606	-1.11472450375508	1	0	0.447928	7.38967	4.87679	9.75728	0	5.21704	8.63166	5.13149	0	0.463747	0	0	6.51972
TRINITY_DN2000_c1_g1_i3	Chr4	32320502	32322606	0.302850470176946	1	18.8011	25.0524	3.46171	2.71322	0.00633303	18.6463	6.40206	1.78862	4.41739	16.2363	20.9576	21.8882	20.6912	2.76288
TRINITY_DN2000_c2_g1_i1	Chr9	73484903	73485273	-1.94202260410487	1	0	0.870695	3.74627	0.416228	1.34604	1.94822	1.57987	0	12.4607	0	0	0.958601	0	0.501444
TRINITY_DN2000_c1_g2_i1	Chr4	32322586	32323065	0.121771210791821	1	19.2094	17.3769	14.8799	13.8582	9.82491	14.7282	16.3656	10.8879	13.3246	10.6552	16.6626	10.6344	17.233	10.6923
TRINITY_DN2000_c1_g1_i1	Chr4	32320502	32322606	-0.827960078235692	1	0	0	9.17861	9.46248	10.0019	0	7.23024	10.2727	12.5502	0	0	0	0	10.6464
TRINITY_DN2000_c3_g1_i1	Chr1	162862662	162863165	0.665362724944617	1	0.298203	0.254743	0	0.491495	0.263597	0.288238	0.307911	0	0.58196	0	0.273862	0.846645	0	0.295352
TRINITY_DN2000_c0_g1_i3	Chr4	127109804	127110166	-0.216928163323443	1	3.31623	2.83592	4.06627	0	4.39418	0	4.00472	4.85417	6.4004	2.70316	3.52056	3.63358	4.47025	0
TRINITY_DN2003_c2_g1_i2	Chr10	21530741	21531902	-0.129316514455626	1	0	0.607203	1.03299	2.14953	0.0903778	4.0575	0.0917661	0	0.0873181	0.26809500000000003	1.49766	1.27766	0.337684	0.0886673
TRINITY_DN2000_c0_g1_i2	Chr4	127109804	127110166	0.201866060595948	1	3.26328	3.25772	0	4.00426	0	8.83366	0	0	0	0.532212	4.95238	3.57357	2.19593	2.13998
TRINITY_DN2000_c0_g1_i1	Chr4	127109804	127110166	-0.792042419932558	1	0	0	0.497544	0.884709	0.955206	0	1.67834	3.16853	1.70431	0	0	0	0	1.5969
TRINITY_DN2095_c1_g1_i1	Chr9	1843168	1843754	-0.797817325612368	1	0	0.717024	0.58712	0.518699	1.11858	0	0	1.23185	0	0.6225	1.29561	1.2144	0	0
TRINITY_DN2054_c0_g1_i2	Chr6	26849918	26853368	-0.157576413745407	1	2.34029	3.17509	1.34612	2.25513	1.17737	2.00784	1.374	2.5648	2.50465	1.77866	1.97649	2.41143	1.5272	1.80432
TRINITY_DN2054_c0_g1_i8	Chr6	26851854	26860651	0.149598265768702	1	0.354975	0	0.896835	0.332494	0	0	0	0	0.806199	0	0.877741	1.00366	0	0
TRINITY_DN2054_c0_g1_i11	Chr6	26851854	26861286	0.276494955955642	1	4.67372	0	1.33037	5.35075	0.273249	0	0.346233	2.97492	5.32079	0.314669	5.87192	2.9591	0	2.62906
TRINITY_DN2054_c0_g1_i6	Chr6	26849918	26853368	0.658523251197453	1	0.991166	0.621924	0.210341	0.689729	0	0	0.233763	0.047381	0.00119461	7.82347e-6	1.64078	0.363184	0.524943	0.531985
TRINITY_DN2054_c0_g1_i9	Chr6	26849918	26860647	-0.25216991588019	1	2.30337	1.60697	1.39221	1.21911	1.20255	0.837169	1.11392	1.64574	2.48598	2.25766	1.15824	1.50993	0.859311	1.05186
TRINITY_DN2054_c1_g1_i1	Chr3	44000999	44002018	0.191786037098636	1	2.85419	1.07461	0.50071	1.13584	0.740972	2.34196	0.866452	1.67073	1.64725	0.631754	0.391901	1.10476	0.79586	0.732027
TRINITY_DN2054_c0_g1_i4	Chr6	26851143	26860647	-0.818022017280515	1	1.32021	3.81014	0.804452	2.52388	3.36095	2.02938	1.73581	2.90684	2.87126	1.64735	2.25921	1.27429	0.33414	1.50344
TRINITY_DN2054_c0_g1_i7	Chr6	26860560	26860821	-1.96579192494544	1	0	0	1.99535	0.511186	0	0	0	1.01991	1.25409	0	1.02634	0.0281069	0	2.02195
TRINITY_DN2054_c0_g1_i1	Chr6	26849918	26860647	-0.406060367911464	1	25.777	36.5933	24.7212	30.5491	35.0141	25.0204	20.9475	34.6974	29.7223	31.328	40.8312	29.0128	24.5494	30.1976
TRINITY_DN2095_c1_g1_i3	Chr3	146974401	146974708	-0.345481213755264	1	0.613677	1.48042	1.70071	3.0209	3.24024	2.95363	1.89119	3.29253	1.49187	1.50873	3.85719	2.31176	3.71433	5.74461
TRINITY_DN2083_c1_g1_i1	Chr6	58390430	58390651	-0.203047257602893	1	1.50803	0	0	1.20086	2.60169	0	1.52007	1.46905	0	0	4.14435	0	0	0
TRINITY_DN2083_c0_g1_i3	Chr10	2728034	2729177	-0.0435931330932875	1	39.6908	58.4915	36.9848	42.4706	47.7764	34.7666	56.5435	40.3185	41.1812	53.8095	45.4459	47.9112	47.1775	41.2477
TRINITY_DN2083_c0_g2_i1	Chr10	2711685	2728050	-0.0187835521106063	1	90.4018	112.562	94.7706	115.003	113.597	91.424	123.439	88.2823	99.593	116.598	115.589	107.914	116.408	104.605
TRINITY_DN2087_c0_g3_i2	Chr7	98753997	98759681	0.330970839499671	1	6.17153	3.28246	5.17445	5.80692	3.30974	6.46477	5.3647	3.7344	3.03289	3.51163	5.39371	5.82093	5.12709	4.28229
TRINITY_DN2087_c0_g3_i3	Chr7	98753997	98759681	-0.307142104048853	1	0.345508	0.542291	1.10234	0.485166	0.638092	0.528727	0.196175	0.29736	0.58278	0.286002	0.564872	1.0906	0.529285	1.0237
TRINITY_DN2087_c0_g3_i1	Chr7	98753997	98759681	0.664821290018198	1	0.306114	0.536238	0.200328	0.514063	0	0.582817	0.406163	0.276117	0.516021	0.108994	0.202136	0.49613	1.02104	0.530288
TRINITY_DN2003_c0_g1_i1	Chr7	94707580	94707934	0.146757190739208	1	2.87176	0.982309	1.5847	3.75232	3.04114	1.64539	1.78087	6.71641	1.12803	1.12293	1.56726	2.69237	1.60768	1.12805
TRINITY_DN2087_c0_g5_i1	Chr4	23358156	23358539	0.751833942851652	1	1.9945600000000001	0.426643	2.29534	2.04117	0.879979	0.47737	1.03314	1.68315	0	0.489225	1.3637	1.87491	2.32602	1.47625
TRINITY_DN2003_c0_g2_i3	Chr4	76125845	76126216	-0.479839333490404	1	4.72202	1.80324	3.13079	0	0	4.96284	0	0	0	1.15571	2.15263	0	0.967408	0
TRINITY_DN2087_c0_g1_i1	Chr4	23358408	23359204	0.190882287266973	1	3.9009	1.10444	2.4523	1.43373	1.142	1.25473	0.891038	2.07444	1.83147	1.43774	1.46998	1.64915	2.85368	2.86382
TRINITY_DN2083_c1_g1_i2	Chr1	7409512	7409851	-1.84909201905914	1	0.629847	0	2.90576	0	0	0	0.652049	3.70181	0	0.617323	1.7263	0	0	0
TRINITY_DN2036_c0_g1_i11	Chr1	186213018	186242414	0.227108514689305	1	2.9827	0.820091	2.71659	0.677803	1.82268	2.63376	3.13968	1.91357	2.99628	1.01709	1.01751	2.33412	3.9057	3.82696
TRINITY_DN2036_c0_g1_i6	Chr1	186212796	186242414	-0.697162421515877	1	2.22067	0	1.93431	0.431148	0.298604	1.39435	0.0861263	2.56279	0	0.282347	0.60836	0.611836	0	1.95843
TRINITY_DN2036_c0_g1_i14	Chr1	186212796	186242414	1.63201388887131	1	0	0.204033	0	0.941022	0	0	1.30849	0	1.92553	0	0.0480841	0.17934	2.50353	0.524212
TRINITY_DN2036_c0_g1_i4	Chr1	186192773	186242414	0.352586835739742	1	1.02833	0.391006	1.14162	0.306456	0.639012	1.36255	1.27021	0.495833	0.376663	0.836835	0.645367	1.57703	1.45633	1.55477
TRINITY_DN2036_c0_g1_i10	Chr1	186241067	186241430	-0.174982605636641	1	4.92324	5.61318	7.05646	8.05254	5.53982	5.76689	4.37609	5.3351	6.44246	3.75697	8.45911	5.13315	5.60756	5.92766
TRINITY_DN2062_c0_g1_i1	Chr5	110966970	110988570	0.0408483864996732	1	11.1276	7.42901	9.53315	8.25729	6.36292	11.3789	7.62335	8.34019	5.2399	8.51212	7.36647	7.46041	12.8638	13.5222
TRINITY_DN2062_c1_g1_i2	Chr4	97144769	97146172	1.16368595715199	1	0.579237	0.241057	0.271305	0.176741	0.0623515	0.0685693	0.436999	0.0734565	0.27753100000000003	0	0.211127	0.338397	0.346797	0.144199
TRINITY_DN2062_c2_g1_i1	Chr1	161060223	161060768	1.09092621518093	1	0.263149	0	0	0	0.232113	0.254159	1.08705	0	0.256922	0.520564	0.725955	0.748116	0.985742	0.261
TRINITY_DN2062_c1_g1_i4	Chr4	97141865	97147900	0.502954516980906	1	4.14468	1.72868	4.00022	2.29729	1.81302	3.67309	2.85289	1.68586	1.54279	1.90989	2.02699	2.8641	7.98208	5.94192
TRINITY_DN2062_c1_g1_i3	Chr4	97141865	97143720	-0.522350938354269	1	0	0.412629	0.44783	0.243527	0.4431	0.155828	0.179589	0.098592	0.609112	0	0.469478	0.45155	0.359274	0.39611
TRINITY_DN2062_c1_g2_i1	Chr4	97147878	97216465	0.478575668082547	1	3.18591	1.46787	4.4928	2.11077	1.7778	3.98257	2.60253	1.46668	1.8004	1.25588	1.92962	2.63412	7.8124	4.49301
TRINITY_DN2062_c1_g4_i1	Chr4	97147343	97147900	0.233511337587161	1	0.507718	0.433305	0.472798	0	0.251252	0.981529	0	0	0	0	0	0.481223	0.733287	0.251694
TRINITY_DN2091_c2_g1_i1	Chr5	130643358	130797761	0.92955976103549	1	1.03187	0	0	0.565838	0	1.69174	0.355204	0.427807	0.924555	0	0.630447	1.70682	0.643194	0
TRINITY_DN2036_c0_g1_i17	Chr1	186203036	186242414	0.158941299243121	1	3.32994	2.18179	2.80499	1.9496	1.4224	2.86464	3.12211	2.04378	2.09923	1.93061	2.31262	2.42015	2.76105	2.86745
TRINITY_DN2091_c2_g1_i3	Chr5	130651062	130797761	-1.65542434778496	1	0	0	0	0	0.505949	0.848323	0	0	0.418503	0.349219	0	0.412268	0	0.466576
TRINITY_DN2091_c2_g1_i4	Chr5	130651062	130797761	-1.02030186623883	1	0	0	0.405857	0	0.796406	0.693222	0	0.583039	0	0.895223	0	1.12813	0	0.546924
TRINITY_DN2036_c0_g1_i15	Chr1	186202698	186242414	-0.264051475845358	1	2.15666	3.25897	1.68396	4.21498	3.96984	2.75201	1.92064	3.32112	4.2556	3.26066	1.94653	2.9376	2.6781	3.43548
TRINITY_DN2091_c0_g1_i2	Chr2	70194179	70197621	0.0380925783138931	1	3.18115	1.69859	4.46882	8.01497	3.78613	4.24385	5.07207	4.47789	1.46925	5.77681	4.12235	2.29808e-4	2.93225	2.06927
TRINITY_DN2091_c0_g1_i3	Chr2	70193251	70194973	-0.944655499251737	1	0.270116	0.858408	0.253656	0.756742	0.64503	0.547011	0.403821	1.08629	0.483869	0.777869	0.984565	0	0.346289	0.189122
TRINITY_DN2062_c3_g1_i1	Chr9	10133461	10133732	-0.20041851011165	1	0	1.7134	0	0	0	0	0	0	0	0	1.7774	0.909374	0.912176	0
TRINITY_DN2087_c0_g2_i7	Chr4	132937265	132950146	-7.40593386691224	1	0	0.594452	3.10951e-6	0	1.98132e-5	2.67713	0	0	0	0	0	0	0	0
TRINITY_DN2091_c0_g1_i1	Chr2	70194179	70197621	0.0888801272508013	1	6.3623	6.79434	6.59965	0.206751	5.04818	4.24385	3.76604	1.6972	5.87702	6.19626e-7	4.18974	9.02792	5.8645	4.79773
TRINITY_DN2091_c0_g1_i4	Chr2	70193251	70197621	-0.36546773602324	1	6.57386	9.47456	8.14379	7.73349	8.25575	7.50407	8.02829	10.686	6.80747	9.20967	9.09511	8.11171	6.39775	10.2626
TRINITY_DN2025_c0_g2_i1	Chr9	53927100	53928252	-0.0562776543516446	1	9.26225	10.7484	11.1143	11.9852	10.409	9.79755	8.98311	7.54799	6.2264099999999996	7.7185	16.7749	12.5753	10.3438	13.1796
TRINITY_DN2087_c0_g2_i2	Chr4	132937475	132950146	-3.30103141830243	1	2.39728e-5	1.30029	0.812883	0	0.782732	1.9647	0.564427	2.56207	1.04518	6.76264e-9	1.27511	0	0	0
TRINITY_DN2025_c0_g1_i7	Chr6	143513215	143515304	0.078434030338938407	1	9.92374	15.2883	19.1654	19.8175	11.707	45.5495	12.9051	1.77043	13.8511	10.7008	12.3515	15.3015	34.449	22.1589
TRINITY_DN2025_c0_g1_i16	Chr2	38537243	38554836	-1.49426848978173	1	0	6.97725e-9	0.272512	3.14414e-8	0.728523	0.546495	1.02919	0.635724	0	1.38392	0.637553	0	0	0.80052
TRINITY_DN2025_c0_g1_i17	Chr2	38537243	38554836	0.330542967731785	1	0	2.66816	0.510326	2.72282	0.509537	1.03834	0.9015	0.447602	0	1.39593	0.739388	0	2.33871	0.806106
TRINITY_DN2025_c0_g1_i13	Chr2	38537243	38554836	-1.85547205808444	1	0	7.57311e-10	1.04725	3.16027e-9	1.73098	0.601179	2.0252	1.83332	0	4.30493	1.67491	0	0	1.27701
TRINITY_DN2087_c0_g2_i4	Chr4	132937475	132950146	-0.779079456434316	1	0	1.25326	1.04267	6.15083	0.897859	1.17717	0.710839	2.46249	1.79807	0	0	0	0	13.6608
TRINITY_DN2025_c0_g1_i1	Chr2	38537243	38554836	-0.204328224936327	1	0	9.23947	2.15063	6.75275	1.14556	1.27555	1.73753	1.22171	0	4.34898	1.98857	0	2.9949	1.28751
TRINITY_DN2025_c0_g1_i12	Chr2	38537243	38554836	-0.239640022858333	1	16.9203	10.3549	12.8315	8.27383	16.5911	8.07657	8.09308	15.6203	16.0324	14.2031	16.0174	20.2755	10.3002	13.4665
TRINITY_DN2025_c0_g1_i8	Chr2	38539839	38554836	0.738993091229332	1	4.69263	0	0.227161	0	0.927838	0.544355	0.47029	1.01602	4.23587	4.76632e-5	0.800609	3.70274	0	0.670521
TRINITY_DN2025_c0_g1_i9	Chr2	38537243	38545923	-3.03754877334105	1	4.55937e-10	2.79591e-5	1.76486	0	1.52124	1.27462	0.701124	2.11295	1.12826e-8	2.49432e-5	2.59994	0	0	1.04912
TRINITY_DN2025_c0_g1_i18	Chr6	143515880	143516206	-0.344157283295974	1	5.09156	48.1883	55.597	15.2885	3.44967	10.9673	14.9907	0	7.95965	7.10038	51.4493	8.65183	55.5311	36.1306
TRINITY_DN2025_c0_g1_i5	Chr2	38537243	38547561	-1.41363497056324	1	1.47091	7.65145	1.4964	0.995148	2.5161	2.76363	2.33814	0.00204019	0	1.76055	4.1454	0	0.331489	2.96343
TRINITY_DN2091_c1_g1_i1	Chr1	18568050	18618615	0.0572297265117075	1	30.3945	18.0457	24.7322	10.6664	21.908	22.8635	28.0331	23.9014	15.3384	21.0106	14.8336	21.7686	25.3981	21.8487
TRINITY_DN2025_c1_g1_i1	Chr4	96473941	96525531	-0.0432168701019736	1	5.5291	5.89821	5.56695	5.00061	4.29941	4.15199	2.71912	4.20677	4.35065	4.83788	5.14269	4.31488	8.4986	6.49058
TRINITY_DN2025_c0_g1_i3	Chr2	38537243	38554836	-0.347269437043132	1	7.37977	4.30563	4.78698	6.38536	8.14562	7.66091	7.17361	9.74881	8.26164	9.60087	5.54679	5.67614	2.75321	3.51286
TRINITY_DN2025_c4_g1_i1	Chr8	77251742	77252045	0.444907080550761	1	1.55492	1.0464	1.41088	1.88401	0.672932	0.728085	0.788306	0.742465	1.54204	0	0	1.42691	0	0.752784
TRINITY_DN2081_c0_g1_i9	Chr5	23639151	23668718	0.154392698617169	1	0.922411	0.668644	0.147706	0	0	2.05375	0.28725	0	1.05473	0.444446	1.56061	2.46417	0.636653	0.552286
TRINITY_DN2025_c0_g1_i2	Chr2	38537243	38545923	0.416176771295355	1	5.08625	0	0.855217	0	2.30021	0.598619	0.81963	3.17091	4.26944	2.47521e-5	2.18889	6.29334	0	1.04055
TRINITY_DN2081_c0_g1_i7	Chr5	23639151	23649834	-1.5403584369135	1	1.08644	6.16176	2.25388	3.08479	3.58722	3.44586	0	7.99556	3.4367	3.62322	6.67411	2.16022	1.89342	2.64046
TRINITY_DN2025_c0_g1_i10	Chr6	143514692	143515304	-0.43854249074831	1	0	0	22.1867	19.4003	20.5453	21.4174	0	5.66287	10.3951	11.4091	0	14.2051	8.6139	8.42296
TRINITY_DN2081_c0_g1_i8	Chr5	23639151	23668718	-1.4617197606273	1	0	0.488495	0	0.0208639	0.0105597	1.63697	0.264078	0.0140339	0.206434	1.18776	1.55223	0.879853	0	0.3057
TRINITY_DN2081_c0_g1_i6	Chr5	23670322	23698861	0.949034875073775	1	1.57546	0.227497	0.279678	0.590849	0.076469	0.927085	0.464093	0.233341	0.254761	0.304154	0.498817	0.684456	0.527193	0.572258
TRINITY_DN2081_c0_g1_i4	Chr5	23639151	23668718	0.902316779797007	1	0.574982	0	0.340358	0.709781	0.39981	0	0.269968	0.492572	0.642195	3.02036e-6	4.02372e-5	0	0.909762	0.322494
TRINITY_DN2081_c0_g1_i2	Chr5	23639151	23642872	0.079031220347667	1	0.997046	0.809619	0.372216	0.934214	1.05528	0.778739	1.10736	0.475356	1.07089	0.579178	0.822188	0.911317	0.137692	0.467043
TRINITY_DN2087_c0_g2_i1	Chr4	132937265	132950146	1.30053357971739	1	11.0733	0.783825	1.73106	0	2.29356	1.51375	1.27567	2.48113	0.984204	7.25559	7.36055	8.65849	16.7696	0
TRINITY_DN2081_c1_g1_i1	Chr2	108481559	108482532	-0.185882560535754	1	0.995509	0.749884	1.25671	1.09715	1.16334	0.746007	1.58731	0.109247	1.93936	1.21183	1.43489	1.26126	0.520461	1.97009
TRINITY_DN2032_c2_g1_i1	Chr8	77175957	77176469	-0.60749398042581	1	2.63068	0.499232	2.71572	1.68606	1.54992	3.10664	0.603469	2.57999	2.5672	1.15568	2.68466	1.38385	1.91509	4.63147
TRINITY_DN2081_c0_g1_i3	Chr5	23639151	23668718	0.277211008002923	1	4.32686	0.833997	3.37526	3.21466	4.49229	1.67048e-6	3.74236	2.65176	3.21273	1.94971	1.44953	0.179828	5.56649	5.66131
TRINITY_DN2081_c0_g2_i1	Chr5	23664358	23667082	0.254069619037844	1	0.857051	0.250144	0.446585	0.816741	0.494072	0.668582	0.59978	0.635152	0.567118	0.290338	1.14208	0.728748	0.615357	0.637827
TRINITY_DN2081_c0_g1_i1	Chr5	23639151	23698861	0.417126208955808	1	7.36829	3.21031	6.26214	7.24922	3.04226	8.12444	5.3164	5.25181	3.37067	5.55584	4.94936	7.62652	8.9497	6.63665
TRINITY_DN2025_c0_g1_i19	Chr2	38539839	38554836	-2.5734014527201	1	1.38148e-8	5.32875e-5	0.426996	0	0.648624	1.03694	0.411018	0.715354	2.20697e-7	4.79901e-5	0.928785	0	0	0.675206
TRINITY_DN2087_c0_g2_i5	Chr4	132937265	132950146	-1.95228088323764	1	0	0.757425	2.19507	0	2.61788	0.928626	1.58928	2.38674	1.65188	0	0	0	0	0
TRINITY_DN2032_c0_g1_i2	Chr8	82990560	82992883	-0.554503397638296	1	5.23571	2.12432	1.11304	0	4.421	1.73504	0	10.5882	0.719919	1.63347	2.22613	3.5725	2.56495	1.22581
TRINITY_DN2091_c0_g2_i1	Chr2	111886781	111887004	-0.00667499737301091	1	5.86656	4.86941	0	1.16794	2.52097	1.90655	0	4.28984	0	0	2.69159	1.37171	2.71648	1.41335
TRINITY_DN2081_c0_g1_i5	Chr5	23639151	23698861	1.03009354150668	1	0.144952	0.116531	0.0819817	0.55816	0.0449631	1.94169e-4	0	0.0646184	0.135006	0.256141	6.27559e-9	0.236179	0.0577133	0.115364
TRINITY_DN2081_c1_g2_i1	Chr1	26724669	26725111	-0.844827234708642	1	0.747355	2.55744	2.77184	0	1.98278	1.43877	2.70466	3.66072	3.27958	1.47033	2.05152	0.704019	2.44319	0.370298
TRINITY_DN2032_c0_g2_i2	Chr2	157744931	157745473	-0.879033282425409	1	2.95856	0	0	0	3.82089	0	0	1.44478	1.44812	0	2.71371	0	0	0
TRINITY_DN2032_c0_g1_i1	Chr8	82996762	83010103	-0.328506029841086	1	0.994604	0.734751	0.896189	0.721024	1.19134	1.87831	0.951124	0.945307	1.61403	0.625101	1.80716	0.706274	1.94889	1.64141
TRINITY_DN2032_c0_g2_i4	Chr2	157718148	157746987	0.157263174754034	1	12.6959	10.8878	9.96434	11.4233	10.0138	13.4629	8.6043	12.423	10.4785	9.22207	13.2793	14.4914	23.4918	16.5464
TRINITY_DN2032_c0_g2_i3	Chr2	157738384	157746987	-1.45916457605631	1	0.40483	0	0	0	0.756204	0.790919	0	0	0.729498	0	1.11349	0.457919	0	0.504492
TRINITY_DN2032_c0_g1_i3	Chr8	82997253	83010103	-0.00274839081596431	1	36.0874	37.9966	35.1979	33.2115	32.8654	34.4506	34.392	35.0877	35.0292	31.8049	36.0426	37.6045	47.9228	38.6288
TRINITY_DN2032_c1_g1_i1	Chr8	23417562	23417815	-1.30691868675501	1	0	0.94484	3.12574	1.81436	1.96384	1.06177	0	3.28261	1.10405	0	1.02246	0	1.05094	2.17165
TRINITY_DN2007_c0_g1_i4	Chr2	46733466	46733998	-0.0455398957450389	1	0.768278	3.93539	2.38512	3.16959	0.225942	0.541402	1.322	1.50948	0.999684	0.760695	1.4128	0.971214	0.719667	0.507798
TRINITY_DN2032_c0_g2_i1	Chr2	157739270	157746987	0.723189534950737	1	0.894205	0.976443	0.995847	1.04578	0	0.43765	0.628999	0.54196	0	0.631097	0.864257	0.990403	1.32622	0.573091
TRINITY_DN2007_c0_g1_i5	Chr4	450931	458605	-0.384923986775473	1	4.72551	0	9.88625	0	7.11893	0.297013	2.10324e-4	4.48259	8.44855	0	0	1.46319	12.3644	10.0915
TRINITY_DN2007_c0_g1_i3	Chr4	450931	462153	0.189879392101179	1	6.58525	13.5279	6.33024	15.8977	4.76802	18.1583	16.5507	10.1389	5.86266	14.1005	18.8133	19.1385	11.4757	12.2431
TRINITY_DN2007_c0_g1_i7	Chr4	450931	458849	-0.90429747079621	1	5.20102	0	3.98177	0.858611	6.451	0	0	0.466473	4.80686	4.04927	0	0	0.71934	0
TRINITY_DN2015_c0_g4_i1	Chr3	61018935	61019740	-0.565977362447854	1	1.32074	2.86758	1.9368	1.38131	1.28914	1.13309	2.56507	3.04077	2.71929	2.48222	1.76452	1.53575	0.690113	1.16378
TRINITY_DN2015_c0_g1_i1	Chr6	71506023	71507292	-0.62391006893404	1	1.58992	2.89256	1.23909	1.00569	1.50185	1.74735	1.16055	1.58861	2.30389	0.982249	2.1331	1.64616	0.775302	1.39628
TRINITY_DN2007_c0_g1_i1	Chr4	458795	462153	-0.0607846506741556	1	1.5175399999999999	0.571662	1.23587	0.309672	1.62861	0.615399	1.0334700000000001	1.0028	1.6032	1.21333	0.60203	0.986273	1.49993	0.576725
TRINITY_DN2015_c0_g3_i6	Chr6	71516351	71538430	-0.154313703684153	1	0.883542	0.752308	0.728018	0.468063	0.162106	1.18724	0.552375	0.650552	0.649653	0.359602	1.13165	0.737525	0.712203	0.676133
TRINITY_DN2015_c0_g3_i7	Chr6	71506023	71508679	-0.39544882434889	1	2.87057	3.55147	1.42629	1.48497	2.51189	1.79526	1.5644	2.3688	2.64613	2.08808	2.26894	1.98037	1.85092	2.37992
TRINITY_DN2015_c0_g3_i1	Chr6	71506023	71538430	0.430076607937095	1	1.4512100000000001	0.213111	0.53078	0.241124	0	1.28287	0	0.383217	0.347712	0	0.598968	0.5248	1.10645	0.80313
TRINITY_DN2015_c0_g3_i3	Chr6	71506023	71538430	-0.300726289314966	1	11.1456	14.5153	10.4445	13.3213	17.3634	10.9366	11.1451	15.283	16.0549	16.5523	16.9581	13.9346	15.7673	15.2653
TRINITY_DN2015_c0_g3_i4	Chr6	71507313	71538430	-0.187726976846509	1	4.39956	5.9723	2.63173	3.48406	4.62431	5.42576	3.25034	5.66326	3.43124	3.29551	4.32543	4.72919	4.94653	3.74067
TRINITY_DN2007_c0_g1_i6	Chr4	458597	462153	-0.420351403477141	1	7.44148	0	6.82083	0	10.8385	0	0	4.57209	6.68179	0	0	0	9.74805	8.2028
TRINITY_DN2015_c0_g2_i4	Chr1	94168652	94180293	-0.146870334513689	1	7.59962	9.8888	13.3095	9.22644	8.68859	11.2748	9.22543	5.72197	9.9381	5.76226	10.5981	9.09628	8.65912	7.27955
TRINITY_DN2021_c0_g1_i3	Chr5	70072776	70076879	-0.161465716438191	1	50.2823	36.2315	41.7912	121.431	34.8264	31.0574	38.3997	94.256	29.7757	156.409	26.1308	31.2763	24.4576	43.5411
TRINITY_DN2021_c0_g1_i2	Chr5	70072776	70076879	-0.31860955030132	1	2.215	2.38932	2.06424	1.90704	0.925121	0.88253	1.54556	3.48868	1.21921	2.90433	0	1.04738	2.1781	4.64175
TRINITY_DN2021_c0_g1_i1	Chr5	70072776	70076562	0.509633745363115	1	1.26055	0.541006	0.690558	1.07435	0	0.296524	1.45423	2.68021	1.55336	2.07367	0.539199	2.40206	3.36276	2.70848
TRINITY_DN2015_c0_g2_i2	Chr1	94177264	94180293	0.323890053451566	1	3.88796	3.12162	4.50099	4.10701	2.38231	2.75236	5.71829	1.38088	4.32137	5.09809	3.19315	3.89471	4.09286	2.4852
TRINITY_DN2021_c0_g1_i4	Chr5	70072776	70076879	-0.371267436636322	1	0.108039	1.68458	0	2.12819	0.212607	0.202053	0	5.46829	0	2.98691	0.272529	3.02394	0.0774479	3.27085e-5
TRINITY_DN2017_c0_g2_i1	Chr2	14608465	14608809	-1.35006772267169	1	0	0	0.558492	0	0.536243	1.15799	0.627411	0	0.59693	0.593122	0	0	0	0
TRINITY_DN2017_c0_g1_i3	Chr6	61898501	61898705	-3.04401106309187	1	0	2.89133	3.13922	0	1.47496	1.64454	0	0	3.36545	0	0	0	0	0
TRINITY_DN2032_c1_g2_i1	Chr2	112993469	112994062	-0.155151341715478	1	17.4178	17.2991	13.9544	16.2583	15.4044	16.4427	18.9643	20.709	11.7208	13.8896	14.5638	9.66078	12.485	15.0399
TRINITY_DN2055_c0_g2_i7	Chr4	132921641	132933418	0.166847575822556	1	1.1146	2.71852	2.55967	1.36953	1.60275	2.84144	2.52317	0.391143	1.17363	2.06745	3.74198	4.58946	2.65074	1.30846
TRINITY_DN2055_c0_g2_i1	Chr4	132935024	132936956	-0.500549560731276	1	0	0	0.930403	0	0	0.598627	0.407408	0.342407	0	0	0	0.32943	0	0
TRINITY_DN2017_c0_g1_i1	Chr1	93058687	93058924	-0.519507874769234	1	2.56764	0	2.7823	1.02838	0	3.51909	0	0	2.52974	0	2.36045	0	1.20187	1.24279
TRINITY_DN2055_c0_g2_i2	Chr4	132921641	132923404	-0.929034123281195	1	0	1.08627	2.82608	4.05854	1.21085	3.48167	0.351354	0.94059	4.61849	0.258637	0	0	0	1.36639
TRINITY_DN2055_c0_g2_i4	Chr4	132921641	132931473	1.57641681431438	1	0.785156	0.419942	2.01843	0	0	0.50396	2.73625	0.271322	0	0	0	2.15717	0	0.148448
TRINITY_DN2055_c0_g2_i3	Chr4	132935197	132937056	-0.0949551016393403	1	3.9345	8.09328	7.82239	2.89424	5.32175	5.67277	7.36317	2.40882	4.21926	5.39836	14.0245	10.2246	6.92002	2.92936
TRINITY_DN2027_c3_g1_i1	Chr1	36149915	36150202	-0.717737866089192	1	0.876223	0	0.795463	1.3961	0.75965	1.6419	0	0.840163	0.849016	0	0	0	0	2.53279
TRINITY_DN2027_c4_g1_i1	Chr2	104725904	104726252	1.45049204823532	1	0	0.506727	0	0.484938	0	0	1.22589	0	0	0.579898	0	0.556341	1.10955	0.583041
TRINITY_DN2055_c0_g2_i5	Chr4	132921224	132937056	-0.0765787725264024	1	5.59747	7.78097	8.11225	6.15797	5.42241	5.75673	7.49774	3.59985	7.37268	6.35478	9.4085	7.17412	6.19917	4.2014
TRINITY_DN2027_c0_g3_i4	Chr9	49653959	49656174	-0.196412671699362	1	3.69581	6.0178	3.14601	4.43012	6.07417	3.25254	5.44656	3.8411	2.61487	3.56993	4.9417	3.40019	2.25282	3.22872
TRINITY_DN2027_c0_g3_i1	Chr9	49654308	49656174	-0.100282681032954	1	1.84463	2.07989	2.13711	1.98428	1.44186	1.78383	0.906764	2.42388	1.90653	2.12832	5.26647	4.43498	3.24232	3.1161
TRINITY_DN2027_c2_g1_i1	Chr3	20114198	20114521	0.347346023358362	1	0.87613	1.48666	0.632905	0	0	1.30956	0	0.669231	0	1.3428	0.626039	3.85343	0.641373	0.675513
TRINITY_DN2027_c0_g5_i1	Chr9	49656160	49656830	-0.253925678988145	1	10.3126	15.3308	7.03743	10.0802	13.2075	6.33865	11.6081	13.3017	5.8545	10.2436	12.639	10.7043	6.86488	13.763
TRINITY_DN2027_c0_g2_i1	Chr6	126713218	126714470	-1.19344792251191	1	0	1.18412	0.6986	0.344091	0.285954	0.0786095	0.167066	0.403848	0.159047	0.244249	1.06156	0.155146	0.461439	0.403702
TRINITY_DN2027_c1_g1_i1	Chr3	9367111	9367349	-1.10709976553264	1	0	1.22871	1.48527	0	1.30658	1.21108	0	2.52676	1.36978	2.45748	4.67281	1.19595	3.2624	1.23404
TRINITY_DN2027_c0_g1_i1	Chr1	143403643	143404120	0.0273353173057674	1	3.34854	2.29427	2.79925	2.20502	4.74364	3.88451	4.49833	4.59714	4.57748	2.31547	2.45791	3.48237	6.27117	4.65166
TRINITY_DN2027_c0_g4_i1	Chr7	28898505	28899396	0.0215717433086399	1	2.77961	2.14375	2.50844	1.98468	2.22215	6.09149	4.67122	0.997833	1.72373	1.50937	2.47949	1.20114	3.02964	3.50312
TRINITY_DN2027_c0_g6_i1	Chr5	20434836	20436180	-0.050962260063749	1	6.09053	18.2342	15.8079	11.4579	7.99353	14.709	9.29501	8.96788	14.2085	12.0657	10.5284	11.5614	28.0444	13.7713
TRINITY_DN2047_c0_g1_i1	Chr10	7179651	7180104	-1.04110576524017	1	0.567289	7.87141	1.85892	7.90778	3.17302	13.051	0	13.9646	7.13782	9.47685	11.085	6.76254	5.32436	4.26855
TRINITY_DN2025_c0_g1_i6	Chr2	38538355	38554836	1.73218815989888	1	0	0.0330284	0.0626951	0.116221	0	0.0474124	0.0564075	0	0	0	0	0.0460199	0.181582	0.0546057
TRINITY_DN2047_c1_g1_i1	Chr7	80343512	80345282	-0.298464052189213	1	38.6609	44.2117	26.7148	43.1734	46.5557	30.7092	36.8808	51.8487	32.7732	56.1893	53.4132	36.4153	30.4219	34.8883
TRINITY_DN2047_c6_g1_i1	Chr7	31266761	31267475	0.207496059367003	1	3.27689	3.5224	6.32057	3.42463	2.42749	5.82992	9.42249	1.69978	4.54317	2.3997	2.54924	3.11881	2.10696	2.39472
TRINITY_DN2047_c5_g1_i1	Chr2	86496284	86496513	1.24670712362092	1	0	0	2.54015	4.40212	2.78343	0	1.39965	0	0	4.02357	1.27164	2.58463	7.73128	0
TRINITY_DN2047_c4_g1_i1	Chr2	112743044	112743248	1.03262118024215	1	0	1.46977	0	1.41806	1.50964	1.68119	0	0	0	0	0	2.23728	3.25754	0
TRINITY_DN2066_c0_g1_i6	Chr9	53800479	53815189	-0.113416003938805	1	3.4309	5.65819	3.34237	5.19564	4.88854	3.78715	5.41552	3.47301	9.25503	2.93258	4.55887	6.06567	2.39691	2.82296
TRINITY_DN2047_c2_g2_i3	Chr2	53406641	53407351	0.446501550200966	1	0	5.63124	1.83278	6.82693	1.32513	1.70265	1.54806	2.31697	0	1.79994	1.39107	0	5.76877	1.74204
TRINITY_DN2081_c0_g1_i10	Chr5	23645615	23648650	0.428961428636681	1	0.821411	0.380817	0.655121	0.503502	0.286123	0.940828	0.744132	0.119727	0.354753	0.161104	0.704073	0.731959	0.531629	0.649047
TRINITY_DN2047_c2_g2_i2	Chr3	12248630	12249615	-0.345128976540114	1	1.44948	6.62802	4.18275	3.82594	3.13042	2.90064	3.94313	1.32181	3.46193	3.88666	5.68197	5.08561	1.15418	1.87563
TRINITY_DN2047_c2_g2_i1	Chr2	53406641	53503577	-0.454896083229261	1	6.94705	0	3.12698	0	2.34466	3.47514	2.63073	4.43487	6.55146	5.9113	4.40515	6.99745	0	6.58469
TRINITY_DN2017_c0_g1_i2	Chr2	112743050	112743452	-0.592354087771821	1	0.450436	2.31718	5.14851	1.10752	1.19528	0.484713	0	0	1.32176	0	3.10403	2.99318	1.68239	2.84188
TRINITY_DN2035_c0_g1_i3	Chr5	2657031	2658345	0.276113115401714	1	3.7785	2.78002	1.18837	1.99882	1.31741	2.60518	2.00777	1.0895	3.40245	1.73365	2.04553	3.37243	1.50998	1.09079
TRINITY_DN2017_c0_g3_i1	Chr4	85176970	85177155	0.92314352603212	1	4.88793	0	0	0	0	0	0	0	0	0	2.99607	0	3.01565	3.12775
TRINITY_DN2035_c0_g1_i2	Chr5	2657031	2657501	0.205451812083623	1	4.39487	8.54554	3.54042	1.21873	0.959353	0	1.61711	0	0	3.91678	2.99371	8.50023	1.02413	3.1812
TRINITY_DN2045_c0_g1_i7	Chr2	42560099	42590030	0.910944562749779	1	0.364839	0	0.269089	0	0.0566191	0.363888	0.486305	0.113877	0.414951	0.10105600000000001	0.143541	0.187553	0.676394	0.0799634
TRINITY_DN2035_c0_g1_i1	Chr5	2652816	2658345	0.578012548174091	1	0.724181	0	0	0.674137	0	0.531371	0	0	0.620383	1.58546	0	1.17871	0	0
TRINITY_DN2045_c0_g1_i11	Chr2	42587753	42589488	2.0189768559143	1	0.230952	0	0.403716	0.39265099999999997	0.164502	0	0.244406	0	0	0	0.109929	0.412702	0.454178	0
TRINITY_DN2045_c0_g1_i10	Chr2	42540356	42595236	0.517407900883907	1	0	0.0187005	0.496223	0.182852	0.698943	0	0.650855	0.365692	0	0.734615	0	0.0270696	1.19485	0
TRINITY_DN2045_c0_g1_i4	Chr2	42560099	42589488	0.734400537888105	1	0.106438	0.148209	0	0.381913	0.0868188	0.391415	0.253502	0	0.0805969	0.138758	0.0573482	0.248553	0	0.12041
TRINITY_DN2045_c0_g1_i13	Chr2	42540356	42590360	-0.656065333040976	1	0.169931	0	0	0	0.1284	0	0.349468	0.107702	0.241252	0.19947	0.131296	0	0	0.599188
TRINITY_DN2045_c0_g1_i2	Chr2	42540356	42595236	-0.178060705796922	1	0	0.672348	0.759644	0.324347	0.486369	0	0.715417	0.246986	0	0.409736	0	0.0540672	0.250936	0
TRINITY_DN2045_c0_g1_i3	Chr2	42540356	42595236	-0.566224976873162	1	1.18407	0.0177881	0.547086	0.268557	0.557218	2.34022	1.01373	0.628783	3.72708	0.791787	0.75653	0.913422	1.54422	3.05591
TRINITY_DN2045_c0_g1_i8	Chr2	42540356	42593333	1.53514416152844	1	1.01519	0.51574	0.296941	1.19105	0.333539	1.07504	0.560522	0.216738	0.0784972	0.221835	0	0	2.18598	0.151552
TRINITY_DN2045_c0_g1_i5	Chr2	42540356	42595236	0.0991878187487725	1	5.08378	2.74506	2.25748	4.00603	1.70147	3.69508	1.54315	3.32309	0.156686	2.63146	5.36582	3.52984	2.53647	4.41009
TRINITY_DN2045_c0_g1_i6	Chr2	42540356	42592963	0.436702199194559	1	0	0.137857	0	0.369579	0	0.927978	0	0.0167521	0.359752	0.00719674	0.437734	0	1.07324	0
TRINITY_DN2047_c2_g1_i1	Chr2	38536566	38536863	-0.740559289147958	1	4.06324	2.42726	1.49801	0.0382741	3.49049	0.0883207	0.835771	2.2046	3.98754	5.14732	1.47935	3.03641	0	0.970831
TRINITY_DN2045_c0_g1_i12	Chr2	42540356	42595236	-0.252349953550336	1	0	2.93941	2.0625	2.78538	2.14139	0	0.991434	1.96408	0	2.454	0	0.106543	1.96478	0
TRINITY_DN2003_c1_g1_i1	Chr8	67630555	67633076	-0.451579126532256	1	3.53479	2.31086	3.85818	3.54434	3.27289	3.39275	2.26445	3.74869	3.0368	4.38769	4.82293	2.59883	1.52811	1.9916
TRINITY_DN2045_c0_g1_i9	Chr2	42560099	42592963	0.538089201434836	1	1.49786	0.430698	1.23845	0.796688	0.180844	1.17221	0.991146	0.0168503	0.217809	1.73667	0.666714	2.66885	0	1.2637100000000001
TRINITY_DN2013_c0_g1_i1	Chr3	127271756	127272276	-0.628613858869148	1	5.73253	35.9131	7.19195	17.0048	8.74695	20.7714	2.66334	11.2488	5.87337	13.3157	26.3389	13.5716	22.8042	33.7778
TRINITY_DN2051_c0_g1_i2	Chr2	174095056	174098255	-0.223273241229542	1	413.015	316.363	260.188	282.534	306.573	265.384	246.026	433.904	341.178	375.523	283.428	290.871	249.529	253.089
TRINITY_DN2045_c0_g1_i15	Chr2	42540356	42595236	0.486481516405741	1	1.2759	0.633442	0.830791	0.464889	0.392244	0.546983	1.08034	0.416258	1.56806	0.440974	3.15887e-9	1.41636	0.322337	0.569991
TRINITY_DN2045_c0_g1_i17	Chr2	42540356	42592963	-0.212962452426189	1	1.40426	0	0.75425	0	0.267494	1.21972e-7	0.25975	0.852552	0.792763	0.186122	0.531696	0.305747	0	0.276708
TRINITY_DN31648_c0_g1_i1	Chr9	41859902	41860117	-1.130215028703	1	3.16505	10.5398	0	0	0	0	0	0	0	0	1.45381	0	0	0
TRINITY_DN31643_c0_g1_i1	Chr5	148135116	148136051	-1.21847302198145	1	0.305862	0.259973	0.144038	0.126469	0	0.295267	0	0.452616	0.298356	0.1521	0.707029	0.145509	0	0.15163
TRINITY_DN2051_c0_g1_i1	Chr2	174096028	174098255	-0.13698829391328	1	2.78672	1.89739	1.82105	2.77137	2.41265	1.14685	1.35475	3.57234	2.62908	2.7143	2.90785	2.97687	2.3638	3.21756
TRINITY_DN31634_c0_g1_i2	Chr8	99546239	99548824	1.70327269561773	1	0.216268	0	0.255249	0.265437	0.187127	0	0.163849	0	0.104173	0.106785	0	0.101612	1.36138	0.422847
TRINITY_DN31664_c0_g1_i1	Chr9	2071393	2071692	0.580904195613935	1	1.60349	0	0.739862	0.647314	0	0	1.65028	0.777552	1.57414	0	1.45966	1.49739	2.24241	3.93279
TRINITY_DN31660_c0_g1_i1	Chr1	155381143	155382782	0.279726151424918	1	1.66059	0.400615	0.903798	0.489881	0.621809	0.740886	0.242024	0.117326	0.576828	0.29557	0.883415	0.787715	1.45279	1.93185
TRINITY_DN31601_c0_g1_i6	Chr8	35661693	35662130	0.128505527093204	1	7.67896	24.5599	17.3443	14.2388	10.1932	14.9472	30.3526	3.78406	17.2512	19.8939	3.53279	14.4052	10.8665	7.69762
TRINITY_DN31644_c0_g1_i1	Chr7	71765825	71783175	0.529052618269671	1	0.36917	0.374442	0	0.426998	0.258268	0.0710039	0.0754269	0	0.431054	0.147155	0.0685447	0.350394	0.347484	0.437584
TRINITY_DN31644_c0_g2_i1	Chr7	71783199	71785547	0.176494137069246	1	0.425827	0.75071	0	0.479511	0.506712	0.0743219	0.11826	0.0383142	0.865472	0.424575	0	0.84417	0.510229	0.763487
TRINITY_DN31604_c0_g2_i1	Chr9	16871350	16871603	0.484498794152194	1	2.24994	3.77936	1.03891	0.907181	0	0	1.14228	2.18841	0	1.08635	0	3.14661	0	0
TRINITY_DN31634_c0_g1_i1	Chr8	99547994	99548824	-0.261285220909113	1	0.314397	0	0	0	0	0.243584	0	0.250647	0	0	0.117701	0	0	0
TRINITY_DN31656_c5_g1_i1	Chr2	91726973	91727359	-0.657440658973451	1	1.46675	0	0.449998	0.400404	1.72556	0	0	0.956632	0	0.479468	0.89203	0	0	0.482898
TRINITY_DN31656_c1_g1_i1	Chr4	96278920	96279656	1.15374498350199	1	0.329975	0.280736	0.155173	0.272978	0	0.478003	0.509813	0	0.160949	0.328032	0	1.09927	0	0.163609
TRINITY_DN31656_c0_g3_i1	Chr6	44374103	44374637	-0.134463482258416	1	0.270554	0	0	0.446049	0.95495	0	0	0	0	0.267566	0.248649	0.25634	0.506711	1.34037
TRINITY_DN31656_c1_g1_i3	Chr5	62298229	62298488	0.404072956677149	1	0	0.866452	0	1.65679	0.902919	0.974505	0	0	0	1.99374	0.937441	0.958619	1.92466	0
TRINITY_DN31656_c0_g2_i1	Chr4	121677772	121678834	-0.325096926286753	1	1.30172	1.01751	0.759354	0.496534	0.61393	0	0.205078	2.27532	0.284581	0.599813	0.558005	0.665816	0.707998	0.693216
TRINITY_DN31656_c4_g1_i1	Chr8	4220074	4232743	0.364060770766588	1	0.916975	2.30343	1.68811	1.47546	0	0	1.87984	0	0	0.887428	1.6622	0.851413	0.854576	0.891493
TRINITY_DN31656_c0_g4_i1	Chr6	44374621	44375693	-0.396160516233974	1	0.196726	0.582983	0.0932611	0.487749	0.516871	0.284134	0.201421	0.583103	0	0.19597	0.273601	0.280292	0.185143	0.486364
TRINITY_DN31656_c2_g1_i1	Chr2	91727401	91727817	0.0159530975259215	1	0.422928	1.08641	0	1.04016	0	0	0	1.24175	0	0	0.77296	0.398393	0	0
TRINITY_DN31668_c0_g4_i1	Chr2	133088878	133090991	0.415217391638907	1	1.0609	0.671493	1.60273	0.657104	0.501626	0.636682	1.53122	0.568665	0.558676	0.440705	0.328806	0.545268	0.749063	0.479623
TRINITY_DN31668_c0_g2_i2	Chr8	77309964	77311971	0.51087936338249	1	0.422914	0.23785800000000001	0.624539	0.11087	1.05543	0.776724	1.56518	0.0180791	0.124169	0.0974746	0.0311667	0.311946	0.265422	0.185426
TRINITY_DN31668_c0_g2_i1	Chr8	77309964	77311971	-0.442399304343205	1	0	0	0	0.455051	0	0.52119	0	0.074999	0.437615	0	0.148558	0	0	0
TRINITY_DN31668_c0_g3_i1	Chr2	58929319	58930297	0.169104900282979	1	1.00832	0.758857	1.17234	0.637009	0.587943	0.650487	0.924284	0.777095	0.328589	0.556722	0.415138	1.07645	0.421539	0.774822
TRINITY_DN31668_c1_g1_i3	Chr1	144966395	144967072	0.264226010156962	1	0.387915	0.165236	0.181913	0	0	0.374752	0	0.191072	0	0.577952	0	0.553737	0.182083	0
TRINITY_DN31676_c1_g1_i1	Chr3	76910546	76911575	0.702487236297911	1	1.35198	0.264271	0.4927	0.171911	0.364449	0.500834	0.639216	0	0.81025	0.31077	0	0.395204	0.587235	0.411495
TRINITY_DN31683_c0_g1_i1	Chr3	81199300	81199689	0.583416059147433	1	0.479595	0	0	0.392393	0.423415	0.459397	0.496114	0	0	0	0.437532	0	0	0
TRINITY_DN31683_c0_g2_i1	Chr3	81198849	81199318	-0.597123483213377	1	0.340033	0	0.315742	0.279762	0	1.31396	0	0	0	1.00691	0	0.321132	0	0
TRINITY_DN31626_c0_g1_i1	Chr6	125483095	125483839	0.947199809022193	1	0.326141	0.416112	0.306779	0.134886	0	0.157468	0	0.249432	0.159102	0	0.301406	1.70726	0	0.161694
TRINITY_DN31626_c0_g2_i1	Chr6	125483840	125484164	1.07881417445981	1	1.36239	0.580594	0.628438	0.554606	0	0	1.41058	0.665243	0.672361	0	0	1.27653	0	0.671034
TRINITY_DN2017_c1_g1_i1	Chr5	119698652	119698903	-0.262085901524064	1	7.30163	0	6.69043	7.52577	4.55066	3.92438	0	11.1286	1.39537	7.03877	1.88884	0	8.73506	11.0511
TRINITY_DN31651_c0_g1_i1	Chr5	137801428	137802066	-0.0268669928936348	1	0	0.330471	0.459936	0.320898	0.170917	0.187376	0.200167	0.191072	0	0	0.358157	0	0.561859	0.192404
TRINITY_DN31689_c0_g1_i1	Chr5	30507616	30509817	0.593360155302511	1	0.690234	0.122094	0.0585405	0.377169	0.0900291	0.291671	0.277308	0	0.331488	0.46245000000000003	0.408631	0.303757	0.347702	0.449202
TRINITY_DN31641_c2_g1_i1	Chr2	74741716	74744155	2.18193009907322	1	1.06541	0.151192	0	0.293756	0	0.343003	0.549323	0	0	0.176438	0	0.33802	0	0
TRINITY_DN31641_c0_g1_i2	Chr1	182424977	182425410	-0.588539982613706	1	0.785181	1.34529	0.363698	0	0.347342	0	0.406208	0	0.382965	0	0.487969	0	0	0
TRINITY_DN31641_c0_g1_i3	Chr1	182424975	182425743	-0.393120944993659	1	0	0.120413	0.133736	0.234483	0	0.764199	0.437091	0.139901	0.13824	0.141109	0.871004	0.446077	0	0.280996
TRINITY_DN31689_c0_g1_i2	Chr5	30507378	30508045	0.107369317636374	1	0	0.0572709	0.553413	0.601751	0	0.318271	0.156989	0	0.0793827	0	0	0	0.0473009	0.386535
TRINITY_DN31632_c1_g1_i1	Chr5	52739516	52740178	2.49800273864159	1	0	0	0	0	0	0	5.51708	0	1.04396	0	0.169105	0	0	0.353742
TRINITY_DN31608_c1_g1_i1	Chr8	68547571	68547887	0.451513390193639	1	0.716976	0	0	0	1.89659	0.682835	0	0	0	0	0.654511	0.669508	1.56253	0
TRINITY_DN31608_c0_g2_i1	Chr4	101604583	101604812	-0.966172546528838	1	0	0	0	0	1.20014	1.31052	1.69365	0	1.35263	0	1.29719	0	0	1.33896
TRINITY_DN31608_c2_g1_i1	Chr2	100565460	100565813	0.0576132891723202	1	0	0.976469	1.0509	0.466853	0.504418	1.09142	1.77226	0	1.12222	1.11726	0	1.07133	1.06641	1.12212
TRINITY_DN31674_c0_g1_i1	Chr4	138234110	138234636	-2.02209578224047	1	0.280152	1.19659	1.168	0.461705	0.49471	0.812088	0	1.64877	0.546671	0	0	0	0	0.27748
TRINITY_DN31686_c0_g1_i1	Chr1	176634789	176636133	0.112573667907767	1	0.748266	0.442752	1.28052	0.618205	0.261755	1.72709	1.52895	0.517863	0.873721	0.298262	0.972476	0.852277	0.915599	1.113
TRINITY_DN31608_c0_g1_i2	Chr7	81004542	81005056	0.559878329812393	1	0.580872	0	0	0	0	0	0.599666	0	0.569744	1.14735	0	0.547014	0	0
TRINITY_DN31686_c0_g2_i5	Chr7	49908303	49914083	-1.5990676242036	1	0.492767	0	0.00262808	0	0	0	0	0.642642	1.34673	0.8936	0	9.72566e-10	0.129613	0
TRINITY_DN31689_c1_g1_i1	Chr3	89719952	89720656	0.716589743196738	1	0.347775	0.296009	0.163389	0.143827	0.15298	0.335936	0.717151	0.342773	0	0	0	0.331045	0.32681	0.517358
TRINITY_DN31686_c0_g2_i3	Chr7	49909173	49914083	-0.446063180160074	1	0.337731	0.76225	0.874801	0.420635	0.0880239	0.617278	0.28618	0.240762	0.925427	0.297446	0.0793955	0.357951	0.4457	0.431222
TRINITY_DN31686_c0_g2_i1	Chr7	49908303	49914083	0.765465199375799	1	5.20534e-10	0.647802	0.41622	0.322747	0	0	1.10841	0	0	0	0.313646	0.231048	0	0.368984
TRINITY_DN31686_c0_g2_i9	Chr7	49908482	49914083	-0.192021425743069	1	0	0.218316	0.180802	0.0757925	0	0.74907	0.604888	0	0.362749	0	0.36317	0	0.227252	0
TRINITY_DN31653_c0_g2_i1	Chr1	28478333	28478602	1.60939342537373	1	2.06735	0	0	1.65679	0.902919	0	0	0	0	0	0.937441	0	0.962331	0
TRINITY_DN31686_c0_g2_i7	Chr7	49908303	49914083	-2.39517714952458	1	0	0	0.001324	0	0	0	0	0	0	0	0.206584	0	0.0151882	0
TRINITY_DN31650_c0_g1_i1	Chr8	59926527	59926855	0.0697753059582195	1	0.664442	0	0	0	1.17574	0.635334	1.37732	0	0.656593	0.650558	0.607395	1.24763	0	1.31069
TRINITY_DN31658_c3_g1_i1	Chr9	34130376	34130627	0.575486227769376	1	0	0	0	0.855985	0	0	0	0	1.04873	0	0.966891	1.98676	0	1.02571
TRINITY_DN31658_c0_g1_i1	Chr4	90017935	90039274	-0.335588995969107	1	1.1865	0.6301	0.978545	0.858671	0.390902	2.43366	0.610065	0.439006	1.15722	0.590199	0.411505	0.282217	0.697459	0.882201
TRINITY_DN31693_c1_g2_i1	Chr5	14457896	14458398	-1.13555998370007	1	0	0.258336	0.280586	0	0	0	0	0	0	0.597184	0	0.572077	0	1.38063
TRINITY_DN31608_c0_g1_i1	Chr7	81004542	81004958	1.30987682113422	1	0.834318	0	0	0	0.378918	0	0	0	0.406572	0	0	0	0.778766	0
TRINITY_DN31658_c1_g1_i1	Chr5	143570517	143571722	1.16674656571539	1	1.24021	0.279712	0.392678	0.4099	0.144684	0.31819	0.338132	0	0.160942	0	0.230168	0.54948	0.31128	0.571925
TRINITY_DN31658_c0_g2_i1	Chr1	91369591	91370531	0.213969976402086	1	1.29387	0.807233	0.667644	0.875113	0.412538	0.793585	0.844512	0.696893	0.802169	0.819964	0.435754	0.630798	0.553376	0.582135
TRINITY_DN31693_c1_g2_i2	Chr5	14457584	14458398	0.0719882100984699	1	0	0	0	0	0	0.263771	0.846005	0	0	0	0	0	0	1.18718
TRINITY_DN31693_c0_g1_i1	Chr5	78629583	78629795	0.619591433637307	1	1.62931	1.35773	1.48084	1.30552	0	0	0	0	0	0	2.99607	3.04342	0	0
TRINITY_DN31630_c0_g1_i1	Chr6	116402052	116409035	0.75071878483103	1	0.197191	0.500888	0.186958	0.651869	0.0863499	0.379744	0.908556	0.389651	0.192008	0.196432	0.82273	0.749216	0.556741	0.292511
TRINITY_DN31653_c0_g3_i1	Chr1	28478050	28478349	0.0189564467236436	1	0	0	0	0.290501	0	0	0	0	0	0	0.646968	0.333598	0.330216	1.05136
TRINITY_DN31600_c0_g1_i1	Chr1	74277018	74277542	1.02614917449499	1	0.55483	0	0.516199	0.228671	0	0	0.859271	0	0.270653	0	0.510033	0.525628	0.259794	0.549782
TRINITY_DN31684_c0_g3_i1	Chr5	59610222	59610489	1.11945753884757	1	2.0142	0	0.926903	0.810499	0	0.952768	0	0	0.990519	0.975933	0	2.81092	0	0
TRINITY_DN31684_c0_g1_i1	Chr5	90783982	90785132	-0.249748196003267	1	0.448972	0	0.42611	0.252244	0.455401	0.376298	0.266038	0.129462	0.507929	0.522189	0.243282	0.496569	0.123189	0.515861
TRINITY_DN31661_c1_g1_i1	Chr3	45238437	45238747	0.545298725775296	1	1.48905	0	1.37696	0	0	0	0	0	0	0.467098	0.678478	1.39048	0	0.465054
TRINITY_DN31696_c0_g1_i1	Chr8	8401962	8402532	2.29900813854551	1	2.16337	0	0	0.292567	0	0	0.37291	0.351376	0	0	0	2.02103	0	0.709932
TRINITY_DN31661_c0_g1_i1	Chr3	8830754	8831227	0.809491664623074	1	1.33941	0.573568	0	0.275628	0	0.647419	0	0.328367	0	0.661562	0.307239	0.949736	0.627117	0.332262
TRINITY_DN31617_c0_g1_i1	Chr9	25099555	25100156	-0.587221540575296	1	0.220306	0.187818	0	0.182032	0.194392	0.42586	0	0	0	0.655726	0.203118	0	0.206643	0
TRINITY_DN31617_c0_g1_i2	Chr9	25099843	25100156	0.582924484384682	1	0	0	0	0.542528	0.587872	0	0.68866	0.649141	0	0	0.607395	0	0.622983	0
TRINITY_DN31684_c0_g1_i2	Chr5	90783965	90785132	-0.24820677485053	1	0	0.982501	0	0.379239	0.05232	0.457358	0.624762	0.99903	0.333602	0.0463141	0.0209211	0.592674	0.145987	0.623113
TRINITY_DN31677_c0_g1_i1	Chr3	45322011	45322245	0.614903043329921	1	1.43672	0	0	1.12602	0	1.25456	0	0	0	2.55906	0	0	1.23693	0
TRINITY_DN31652_c0_g7_i1	Chr4	43317700	43317977	0.136827439912315	1	0.93759	1.57019	1.72325	1.50875	0	0	0	0.908354	0	0	0.849935	0.871623	0	0
TRINITY_DN31652_c0_g5_i1	Chr5	27998113	27998544	-0.229033667261275	1	0	0.678016	0	0.975597	0	0.762103	0	0.38772	0	0	0	0	0	0.392515
TRINITY_DN31652_c0_g3_i1	Chr4	43318056	43318601	0.137468035222585	1	0	0.657814	0.2392	1.05946	0.453248	0.496559	0.530456	0.757043	0.501388	0.508627	0.708544	0.243527	0.962299	0
TRINITY_DN31652_c0_g2_i1	Chr5	27997682	27997944	0.454694565889594	1	1.03368	0.866452	0	0	0	3.89802	1.05531	0	0	0	0.937441	0.958619	1.92466	0
TRINITY_DN31678_c1_g2_i1	Chr2	45861934	45862147	-2.69412251230752	1	0	0	1.46539	0	2.76732	3.05106	0	0	0	1.56513	0	0	0	0
TRINITY_DN31678_c1_g2_i2	Chr3	84490266	84490486	-0.192742914016442	1	1.50803	1.25547	1.3742	0	0	0	1.52007	0	1.47417	0	0	0	0	1.45326
TRINITY_DN31678_c0_g1_i1	Chr2	69139837	69140107	-0.195986130505567	1	0	0	0.915655	0	0	0.932746	1.00716	0	0	0.955319	0.89583	0	0.91798	0
TRINITY_DN31678_c2_g1_i1	Chr7	55580415	55581082	0.524669397871944	1	0.376656	0	0.176712	0.311532	0	0.363856	0.194355	0	0.183782	0.374128	0.173911	0.179214	0.353629	0.37359
TRINITY_DN31638_c0_g1_i1	Chr7	126074585	126075078	-1.86603838085671	1	0	2.48175	1.14621	0	0	0	0.855332	0.810207	0.806159	0	0	0	0	0.818682
TRINITY_DN31678_c0_g3_i1	Chr8	81987623	81987893	1.24142741938321	1	1.97351	0.827807	0.905879	0	0	0	1.00716	0.956892	0	0	0	1.01903	0.91798	0
TRINITY_DN31678_c1_g1_i1	Chr3	64880599	64882181	-0.425850612494284	1	0	0.777864	0.213018	0.376588	0.603749	0.22045	0.470647	0.224369	0	0.226064	0.420291	0.433104	0	0.226288
TRINITY_DN31680_c0_g5_i1	Chr2	42809389	42809694	1.33184862405787	1	0	0.661271	0	0	0	0.742311	0	0	0	0	0	2.18591	0.727845	0
TRINITY_DN31680_c1_g1_i1	Chr1	104417920	104418226	1.18588685514808	1	2.33817	0.661271	0	1.26231	0	0	0	0	1.5314	0	0	0	0	0
TRINITY_DN31680_c3_g1_i1	Chr1	44786302	44786877	-0.639171164050755	1	0	1.02776	0	0.198851	0.638158	0	0	0	0	0.238794	0.443786	0.228745	0.451725	0
TRINITY_DN31680_c0_g3_i3	Chr9	12481688	12482122	-0.00909417974291829	1	0	0.318428	0.690326	1.22328	0.329137	1.43352	0.384705	0	0	0.808297	0	1.05189	0.347627	1.84471
TRINITY_DN31619_c0_g1_i2	Chr4	48595846	48596336	0.281159629036046	1	0.318337	0.272484	0.295568	1.04956	0	0.307666	0	0	0.621937	0.31454	0	0	0.298218	0.631118
TRINITY_DN31680_c0_g3_i2	Chr7	3554896	3555097	1.61704173304041	1	1.81987	0	1.659	1.46431	0	0	1.84743	0	0	0	1.68162	1.71365	1.67591	0
TRINITY_DN31680_c0_g3_i4	Chr2	7780523	7780801	-0.0399704459032508	1	1.91614	0	0.880378	0	0.839981	0	0.97961	0	2.81616	0	0	0.891197	0	1.85923
TRINITY_DN31680_c2_g1_i2	Chr3	103734026	103737093	0.310084582015662	1	0.975236	0.171333	0.387861	0.314669	0	0	0	0.175891	0.631988	0.44566	0.377875	0.361044	0.382536	0.520948
TRINITY_DN31680_c2_g1_i1	Chr3	103734773	103737093	0.273585714694544	1	0	0	0	0.0233739	0.31765	0.351149	0.602438	0.658279	0	0	0	0.372159	0	0
TRINITY_DN31677_c2_g1_i1	Chr2	100273690	100274017	-0.450489130883461	1	0.652582	0	0.601551	0	0.57708	0	0.676442	0	1.2905	0.639662	0	0	0	0
TRINITY_DN31680_c0_g1_i1	Chr2	165479205	165479590	1.45847551355537	1	1.02287	0.438236	0	0.83686	0	0	1.05846	0.497749	0	0	0	0	0	0.501444
TRINITY_DN31647_c0_g1_i10	Chr1	9531717	9531995	0.51883189953914	1	0	0	0	1.13308	0	0	0	0	0	0.671398	2.16938	0.642239	0.722598	0
TRINITY_DN31699_c0_g1_i1	Chr7	127412987	127413290	0.350584076626835	1	2.33817	2.64508	1.4413	1.26231	0	1.48462	0.804041	0.756366	0	0.761398	1.42133	1.45727	1.45569	0.767386
TRINITY_DN31627_c0_g1_i1	Chr6	93263089	93263590	-1.86101429386074	1	0	0	0.281516	0	0	1.17278	0	0.297381	0.296055	0.299605	0	0	0.2838	0.300292
TRINITY_DN31680_c0_g2_i1	Chr3	137614192	137614659	-0.573145896520025	1	1.0822	0.575802	1.87306	1.10671	1.05469	1.62772	1.04169	0.659284	1.31288	0.331998	2.01275	0.635506	0.315635	1.33389
TRINITY_DN31619_c0_g1_i3	Chr1	186282469	186282798	0.615409560288887	1	0.580872	0	0.534013	0.948355	0	0	0	0	0.569744	0	1.05577	0	0.542091	0
TRINITY_DN2082_c0_g1_i3	Chr3	11309316	11334007	0.297314360372912	1	1.24408	0	1.12608	1.82276	0.97993	0	0	1.15888	1.42288	0	1.03517	0	2.56345	2.09749
TRINITY_DN31665_c0_g2_i1	Chr3	17295703	17296583	0.364124207399465	1	0.774482	0.109529	0.487798	0.640329	0.113258	0.124484	0.265041	0.637028	0	0.51399	0.836336	0.613619	0	0.127836
TRINITY_DN31610_c0_g1_i2	Chr3	91561359	91561763	0.276834297025859	1	1.37582	0	0.638458	2.26335	1.62458	0.99653	0	0.336949	0	0.339392	1.57612	0	0.964791	1.02368
TRINITY_DN31602_c0_g2_i1	Chr7	37907798	37908307	0.485978758908293	1	0.295219	0.504254	0	0	0.782912	0	1.21947	0.28953	0	0	0	0	0	0
TRINITY_DN31665_c0_g1_i1	Chr3	17295298	17295687	1.43763583402592	1	0.959191	0	0.441343	0.784785	0	0	0	0	0	0.470366	0.437532	0.902321	0	0
TRINITY_DN31645_c0_g2_i1	Chr4	3425605	3426161	-0.0315632524215586	1	0.761769	0.433305	1.182	1.047	1.11995	2.20844	0.786081	0.997324	1.73394	0.772867	2.10097	1.20306	2.85313	1.00677
TRINITY_DN31646_c0_g1_i3	Chr1	178170539	178174165	0.724209103369825	1	0.280197	0.236028	0.268857	0.231341	0.113765	0.122178	0.155445	0.126104	0.27884	0.177819	0.213365	0.531103	0.623554	0.301239
TRINITY_DN31685_c0_g1_i8	Chr6	33217677	33226687	0.213659441606554	1	0.588891	0.342431	0	0.18093	0.33295	0	0	0	0.260667	0.237773	0.174378	0.23957	0	0
TRINITY_DN31685_c0_g1_i2	Chr6	33215890	33226687	-0.728165515562986	1	0.391349	0	0.188257	0	0.357264	0.46669	0	0.0983509	0.326743	0.48641	0	0.251692	0.221615	0.427429
TRINITY_DN31685_c0_g1_i5	Chr6	33213105	33226687	-0.175961895181287	1	11.2443	4.83599	6.97581	13.3117	15.8586	15.8087	8.63462	10.3708	7.67689	16.519	6.78702	11.3062	11.606	21.4556
TRINITY_DN31635_c2_g1_i1	Chr7	113162921	113163152	-1.08113272434402	1	1.35976	1.7027	0	0	1.18178	6.42995	0	0	0	0	1.2494	1.27075	0	0
TRINITY_DN31685_c0_g3_i1	Chr6	33212772	33213281	-0.255186712696634	1	6.74573	2.42967	4.21395	7.38511	9.15299	7.18619	3.12591	5.5985	3.93032	7.08873	5.62815	4.71459	5.9795	10.9054
TRINITY_DN31685_c1_g1_i1	Chr2	105732514	105733149	3.72895825779147	0.422054436499584	0.48889	0	0	0.605104	0	0	0.504451	0	0	0	0	0.231914	0	0
TRINITY_DN31685_c0_g1_i1	Chr6	33213105	33216529	-0.563930420993911	1	0.242885	0.36666	0.250826	0.125348	0.582211	1.19636	0.579716	0.668272	0.696658	0.436356	0.362792	0.283618	1.00184	1.02798
TRINITY_DN31685_c0_g2_i1	Chr6	33216865	33217605	-0.582289319707575	1	0.480162	0	0	0.132495	0.56249	0	0	0.157859	0.468212	0.477067	0.295679	0.179142	0	0
TRINITY_DN31645_c0_g1_i1	Chr3	140585731	140586709	-0.407828243807571	1	0.450809	1.14625	0.426715	0.288222	0.691526	0	0.231088	0.335838	0.442583	0.336734	0.523665	0.215996	0.853765	0.557645
TRINITY_DN31679_c0_g1_i1	Chr2	137639059	137640281	0.286722226570809	1	0.157251	0.133686	0.148032	1.0404	0.138216	0	0.161839	0.620334	0.306825	0.625406	0.145369	0	0.147858	0
TRINITY_DN31679_c0_g2_i1	Chr2	137640326	137640761	0.375104894333727	1	0	0.664144	0	0.318259	0	0.373149	0.400906	0	0	0	0	0.730683	0	0.768378
TRINITY_DN31639_c0_g1_i1	Chr8	72265548	72265915	-0.042643889016554	1	1.41541	0	1.30666	0.574664	0	0.674029	0.733182	0	0.69716	0.692804	0	0	0	1.39583
TRINITY_DN31629_c0_g1_i1	Chr7	45006337	45007204	0.40289309035018	1	0.393901	0.222882	0.372044	0.434284	0.460934	0.253304	0.13484	0.259202	0	0.130702	0.486117	0.374566	0.617655	0.260123
TRINITY_DN31629_c0_g2_i1	Chr7	45005838	45006335	0.0761169843793013	1	0.918944	0.523799	0.284402	0.757488	1.89699	0	0.948739	1.50204	0	0.302781	0.562843	0.29	1.14669	1.21386
TRINITY_DN31636_c0_g2_i1	Chr7	131486431	131486861	1.99125947202752	1	0.768794	0	0.356414	0.315705	0	0.370162	1.19268	0	0.375012	0	0	0.724519	0.359239	0
TRINITY_DN31669_c0_g1_i1	Chr7	114056774	114057159	0.00836078129288411	1	0.982434	0	0.45211	0.804186	0.866705	0.470747	0	0	0	0.481726	0.896503	0	0.917291	1.4550399999999999
TRINITY_DN31640_c0_g1_i1	Chr9	44695275	44695725	0.960217566718112	1	0.366094	0.313621	1.01886	1.20391	0	0.353049	0.756852	0	0.714305	0.360494	0.335146	0.345124	1.02601	0
TRINITY_DN31685_c0_g2_i2	Chr6	33216865	33217299	-3.0278919725193	1	0	0	0.517705	0	0	0.163139	0	0	0	0	0	0	0	0.407929
TRINITY_DN31640_c1_g2_i2	Chr6	76119410	76119995	-0.393546276317854	1	0.464758	0	0	0	0.265983	0.225941	0	0	0	0	0.645878	0.221866	0.21903	0.927586
TRINITY_DN31685_c1_g1_i2	Chr2	105732514	105732997	-1.39648718178488	1	0	0.925669	0	0	0	0.347566	0	0	0	0.439103	0.329805	0	0.336739	0
TRINITY_DN31659_c0_g2_i1	Chr10	8472243	8473037	-0.5444608458626	1	1.03087	0.250356	0.694114	0.18261	2.32871	0.142139	0.454278	0	0	0.439566	0.953455	0.140108	0.692544	1.16791
TRINITY_DN31647_c0_g1_i8	Chr1	9682174	9735464	-1.5791535672517	1	0	0	0.679096	1.21027	0	7.49063	0	0	0	0	0.669672	0	0	0
TRINITY_DN31623_c3_g1_i1	Chr2	63590236	63590448	0.596162594092212	1	0	0	1.48084	1.30552	0	3.0696	0	0	0	0	0	0	3.01565	0
TRINITY_DN31654_c0_g1_i1	Chr6	104480397	104480614	-0.224447423621827	1	0	0	2.72284	1.1896	0	0	0	1.45864	2.92288	1.44449	0	1.40153	1.384	0
TRINITY_DN31623_c1_g2_i1	Chr2	69511989	69512290	0.571676497559141	1	0	0	0	0.598602	1.30214	0.705156	0	0	0	0	0	0.690018	0.690041	0
TRINITY_DN31694_c0_g1_i1	Chr7	106781588	106782310	0.0642716205557291	1	0.34002	0.434079	0	0	0	0	0.175209	0.502754	0.165873	0.337947	0	0.32369	0.319568	0.337223
TRINITY_DN31623_c1_g4_i1	Chr7	62539388	62539657	0.406842741318903	1	0	0.83022	0.905879	1.60061	0	0	0	0	0.968649	0	0.946525	2.74992	0	1.90935
TRINITY_DN31667_c0_g2_i2	Chr6	144175206	144190669	0.575372878196485	1	0	0.937735	1.03001	0	0	0	0	0	0	1.07708	0	0	3.12442	0
TRINITY_DN31624_c0_g1_i1	Chr6	91727429	91727887	0.6572790761386	1	0	0.303691	0	0	0	0.34219	0.366451	0.347648	0.346077	0	0.324768	0.669815	0.994111	0.351735
TRINITY_DN31622_c0_g4_i1	Chr4	120769845	120772123	0.360473814587613	1	0.613678	0	0.390508	0.202712	0.107117	0.235665	0.125007	0.121468	0.198853	0.285532	0.266323	0.232751	0.269612	0.282438
TRINITY_DN31622_c0_g2_i1	Chr1	107446823	107447552	0.258157100672944	1	0.501855	0.569441	0.157307	0.415223	0.441466	0.161587	0.344716	0.659649	0.163217	0	0.30919	0.318506	0.471684	0.331843
TRINITY_DN31622_c0_g1_i2	Chr4	120772957	120779411	0.209654789250272	1	0.884086	0.539346	0.321378	0.533563	0.496647	0.651033	0.680906	0.429501	0.401913	0.636087	0.766406	0.879632	0.751058	1.15332
TRINITY_DN31622_c0_g1_i1	Chr4	120764771	120779411	-0.135449487663591	1	7.34132	4.2358	8.36087	5.20188	5.38878	5.65212	7.49483	7.90835	5.81506	6.10291	4.81691	6.16005	4.45874	8.27654
TRINITY_DN31622_c0_g3_i1	Chr1	107447402	107447841	1.15479708482034	1	1.76899	0	0.542881	0	0	0.675365	0	0	0	0	0	1.10665	0	0.579589
TRINITY_DN31615_c3_g1_i1	Chr1	215985111	215985434	-2.69288112272999	1	0	0.584032	1.26581	0	0.605433	0.65478	0	0	0	0	0.626039	0	0	0
TRINITY_DN31622_c0_g1_i3	Chr4	120764771	120779411	0.590162962072818	1	0.610599	0.158233	0.603586	0.402599	0.126387	0.198877	0.326726	0.131941	0.143248	0.0619451	0.235917	0.125019	0.432482	0.524197
TRINITY_DN31615_c1_g1_i1	Chr6	92600939	92601331	1.4530441495151	1	0.470257	0	0	0.769916	0	0.450999	0	0.920918	0.459803	0	0	2.2139	0	0
TRINITY_DN31615_c0_g1_i9	Chr1	215985674	215987311	-0.410978649517262	1	1.5694	2.6600799999999998	0.724878	0.635644	1.38101	2.2413	0.809891	2.28302	0.77099	0	1.43078	1.46717	0.732667	0
TRINITY_DN31613_c0_g1_i2	Chr7	18727296	18727621	1.15619039285109	1	1.35341	0	0	1.65595	1.79455	0	0	0	0	0	0	0	0	0
TRINITY_DN31663_c0_g1_i1	Chr1	181523461	181540710	0.0455334898168682	1	0.595793	0.420406	0.282415	0.492395	0.434849	0	0.203355	0.784846	0.386764	0.296747	0	0.188645	0.186904	0
TRINITY_DN31611_c0_g2_i1	Chr9	68975677	68975949	-1.52706134024827	1	0	0	0	0	0	2.7572	0	0	0.952763	0	1.76548	0.903346	0	0.941965
TRINITY_DN31613_c0_g2_i2	Chr3	15207102	15207889	-0.107971752697965	1	0.141299	0.360003	0.266581	0	0.124085	0.272651	0.435593	0	0	0.281265	0.130716	0.268812	0.132929	0.280039
TRINITY_DN31611_c1_g2_i1	Chr5	114669707	114671181	0.400389450505122	1	0.615876	0.39411	0.27149	0.275271	0.582541	0.512529	0.612335	0.131813	0.583497	0.26568	0.557038	0.505925	0.940979	0.394838
TRINITY_DN31611_c0_g1_i1	Chr2	147634712	147635217	0.784291694682702	1	1.49591	0.255619	0.833422	2.46602	0.793589	1.44567	2.61868	0.293342	2.91969	0.916622	1.14257	1.69901	2.8007	2.37037
TRINITY_DN31692_c0_g1_i1	Chr8	47274650	47275002	1.65657922963535	1	1.15512	0	1.0629	1.4147	0	0	0	0	1.13367	0	0	1.08287	1.07795	0
TRINITY_DN31673_c0_g1_i1	Chr4	32844111	32844657	0.334390550387704	1	0.524644	0	0.488369	0.432752	0	0.760293	1.62552	0.257722	0.768409	0.25988	0.241235	0	0.245715	1.04069
TRINITY_DN31605_c0_g2_i1	Chr9	78853206	78854429	-0.224043899876086	1	0.338775	0.214922	0.241286	0.0699818	0.222337	0.162985	0.173214	0.0837118	0.16487	0.0843857	0.471493	0.321652	0.0797136	0.251102
TRINITY_DN31670_c0_g1_i1	Chr1	15746321	15747876	-0.187215032985622	1	0.328834	0.563228	0	0	0	0.953604	0.67958	0.322401	0	0	0.905057	0.621868	0	0.326174
TRINITY_DN31605_c0_g1_i1	Chr9	25997767	26012890	0.420887817730552	1	0.807565	0.344033	0.189182	0.167045	0	0.77995	0.208266	0.596519	0	0	0	0.575912	0	0.200318
TRINITY_DN31605_c0_g3_i1	Chr9	78852713	78853219	-0.110842291139488	1	0.608597	0.260092	0	0	0.269102	0.904125	0	0.298393	0.29714	0.300687	0.279513	0.863927	0	0
TRINITY_DN31616_c0_g1_i1	Chr5	18700739	18701083	0.662142729063176	1	1.21168	2.58732	0	0.990688	0	0.578995	0	0	0	0	0	1.13742	0	0
TRINITY_DN31698_c0_g2_i1	Chr5	92265728	92266391	0.314196257808743	1	0	0	0	0.157892	0	0	0.394017	0.376138	0.745192	0.1896	0	0.726591	0	0.378678
TRINITY_DN31614_c0_g1_i1	Chr8	65508699	65509345	0.247979163274352	1	0.400914	1.36623	0	0.995032	0.883401	0.967859	0.620223	1.18461	0.586751	0.597231	0.925017	0.571748	2.25775	0.198883
TRINITY_DN31698_c1_g1_i1	Chr8	112135666	112135885	1.22767892088807	1	0	0	1.27007	1.10053	0	1.31052	2.7993	0	0	0	1.27164	2.58463	0	0
TRINITY_DN31607_c0_g1_i14	Chr9	85448510	85450130	0.383832361059165	1	0.244174	0.0688312	0.191357	0.285677	0	0.194864	0.276973	0.259434	0.0792129	0	0.254594	0	0	0
TRINITY_DN31607_c0_g1_i7	Chr9	85449337	85449778	1.49167609264032	1	0	0	0	0	0.184487	0	0	0	0	0	0	0.421294	0	0
TRINITY_DN31607_c0_g1_i10	Chr9	85448510	85448928	0.147112624588266	1	0.830602	0	0.509161	0.323877	0	0.203928	0	0.628002	0	0	0	0	0	0.395341
TRINITY_DN31607_c0_g1_i11	Chr9	85448510	85449455	1.63017054173879	1	0.441778	0	0	0	0	0	0	0.267832	0.215673	0	0	0.327616	0.414333	0
TRINITY_DN31633_c0_g3_i1	Chr5	102869352	102869782	-2.87716285438647	1	0	0.340439	0	0	0	0.765189	0	0	0.388023	0	0.727337	0	0	0.393945
TRINITY_DN31633_c2_g1_i1	Chr1	152144848	152145249	0.359155605011065	1	0	0.393146	0.845793	0.375801	0	0	0.474561	0.450136	0.00697375	0	0	0.865167	0	0.454279
TRINITY_DN31633_c0_g2_i1	Chr1	24354567	24355133	-0.807030151862612	1	0.247317	1.05472	1.08304	0.408017	0.12007	2.17331	0.765252	0	0.723947	0.675121	0.910026	0	1.18141	1.35364
TRINITY_DN31635_c0_g1_i1	Chr3	123922204	123925100	-0.763387328829023	1	1.21967	2.05963	2.30797	1.0104	1.08325	0	0	2.4495	1.18316	1.18904	2.30507	1.14363	1.1367	1.18073
TRINITY_DN31642_c1_g1_i1	Chr5	53332233	53332526	-1.12645432526009	1	0	0	1.54088	0	0	0	0	0	0.81945	0	0.760091	0	0.77973	0.819093
TRINITY_DN31633_c0_g1_i2	Chr2	165479823	165480535	-0.34542688155117	1	0.516338	0.439426	0.161739	0.284796	0.454251	0	0	0.16963	0	0.513166	0.477007	0	0.323481	0.170696
TRINITY_DN31642_c2_g1_i1	Chr8	70244652	70245344	0.744781060442548	1	0	0	0	0	0	0.72342	0.77207	0	0	0	0	0	0	0
TRINITY_DN31642_c2_g1_i2	Chr8	70244652	70245174	-0.733126033007876	1	1.53735	0.447842	1.95348	0.649127	0.462748	0	0	1.03089	1.28068	0	0.241235	0	0.49143	2.34156
TRINITY_DN31633_c0_g4_i1	Chr3	71929478	71995434	-0.399447353360487	1	0.69834	0	0	0	0	0.666816	0	0	2.066	0	1.27587	0.653004	0.652894	0.688013
TRINITY_DN31642_c1_g2_i1	Chr4	97541657	97541919	-0.0656298741858949	1	0	0	0.785171	2.06519	0.749041	0	0	0.828397	0	1.65234	0	0	0	0
TRINITY_DN31691_c0_g2_i1	Chr7	34944330	34945123	-0.0877490255720904	1	0.44415	0.377382	0.418646	0.122449	0.130067	0.142901	0.304484	0.292154	0.288791	0	0.958488	0.563428	0.139245	0.146771
TRINITY_DN31691_c0_g3_i1	Chr7	34945548	34945945	-0.857028170761537	1	0.92268	0.78979	0	0	0.407402	0.44274	0	0	0	0.452478	0.842685	0	0	0
TRINITY_DN31657_c0_g3_i1	Chr4	87314856	87316572	1.61436836598132	1	0.0562313	0.522167	0.107155	1.16115	0.540333	0.162082	0	0	0.0546867	0.0560511	0.0522509	0	1.64094	0
TRINITY_DN31635_c0_g1_i2	Chr6	51014571	51014908	-0.410869220152592	1	70.4041	102.38	79.6259	78.7326	85.0633	50.8898	84.9487	73.3287	187.82	80.7037	97.0781	63.1439	74.9844	69.8619
TRINITY_DN31657_c0_g1_i1	Chr4	87316561	87317066	0.673505604652356	1	0	1.78933	0	1.23301	0.529059	0	0	0	0	0	0	0	1.12028	0
TRINITY_DN31657_c0_g2_i1	Chr8	111915524	111916321	0.790924582537015	1	0	1.12609	0	0.730801	0.258746	0	0	0.145307	0	0	0	0	0.969562	0
TRINITY_DN31612_c0_g1_i1	Chr8	52081903	52082467	-0.914145223965863	1	0	0	1.25956	0.208766	1.60061	0.287394	0.295828	0	0	0.50123	0	0	0.711203	0.426225
TRINITY_DN31642_c0_g3_i1	Chr8	77368679	77369290	-1.69258706608208	1	0.21862	0.403188	1.22665	0.361238	0.578593	1.05632	0.225576	0	0.962859	1.08467	0.604619	0	0.205067	0.216974
TRINITY_DN31662_c0_g1_i1	Chr6	4264271	4265464	0.0645448222530008	1	2.13907	1.47398	2.00056	1.81803	1.12348	1.49998	2.34495	2.44583	0.803164	2.19179	1.87088	1.39285	1.55293	1.35934
TRINITY_DN31666_c0_g1_i1	Chr2	48938998	48940130	0.934125084091134	1	0.740659	0.313428	0.0878394	0.382541	0	0	0.757935	0.274464	0.5408	0.461172	0.0858662	0.175849	0.348537	0.274593
TRINITY_DN31666_c0_g2_i1	Chr2	48938258	48938996	0.295811288238594	1	0.497914	0.423645	0.624321	0.137305	0.145973	0	0.5129	0.163624	0.161914	0.329948	0.153376	0.315961	0.311991	0.329185
TRINITY_DN31642_c0_g4_i1	Chr5	148906015	148906282	-0.190653174443883	1	0	6.72574	9.20378	11.8395	13.9995	7.88801	6.12741	0	4.91667	8.06379	1.81701	8.98504	0	0
TRINITY_DN31675_c2_g1_i1	Chr5	80209654	80210156	1.03832286346368	1	0.602559	0	0	0.496405	0	0.582181	0.621846	0.590695	0	0	0.276672	0	0.563987	0.298204
TRINITY_DN31681_c0_g2_i1	Chr6	31722872	31723129	0.529638468930986	1	3.28073	0.914514	0	0	0	0	0	2.12168	0	0	0	0	0	0
TRINITY_DN31675_c0_g1_i2	Chr1	88554411	88554778	-0.606020349422554	1	0.537171	0	2.95491	0.437796	0	0	0	0	0	0	0	0	0	0
TRINITY_DN31662_c1_g1_i3	Chr5	8917336	8917770	1.22565262368632	1	0.750483	0.321009	0	0.924712	0.331835	0	0	0.73517	0.365929	0.738042	0	1.41419	0.700949	0
TRINITY_DN31649_c0_g1_i2	Chr3	92232261	92233126	-0.0588789662920432	1	0.131567	0	0.272316	0.248739	0.329751	0.731993	0.270183	0.129601	0.511931	0.262145	0.121529	0.499422	0.253407	0.130061
TRINITY_DN31681_c0_g1_i1	Chr6	31722345	31722834	-0.143633288500984	1	0.629792	1.34783	0	0.519169	1.39379	0.304465	1.62451	0.926755	0.30768	0.311174	0	0	0.294982	0.936656
TRINITY_DN31697_c0_g1_i1	Chr7	37237732	37237995	-1.14783343916101	1	0	0	0	0	0.910132	0	0	1.01169	2.04546	0	0.944418	0.96705700000000006	0	0
TRINITY_DN31631_c0_g1_i1	Chr2	120510320	120510893	-0.518299487513059	1	0.484634	0.413485	0.225935	0.199986	0	0.702874	0.250068	0.738438	0.236648	0	0	0	0	0
TRINITY_DN31603_c0_g1_i1	Chr9	85352440	85352808	1.07580424056526	1	1.0647200000000001	0	0	0.871397	0	0	1.10248	0.52029	1.04471	0	0	0.49994	0	1.04855
TRINITY_DN31603_c0_g2_i1	Chr9	85351713	85352273	1.10788424311263	1	1.00676	0.214751	0.234418	0.207592	0.221982	0.486485	0.519289	0	0.491058	0.249141	0	0.71552	0.235694	0
TRINITY_DN31603_c0_g3_i1	Chr1	9425894	9426776	1.05293203988535	1	0.513148	0	0.121211	0.318193	0	0.123714	0.395089	0.253251	0	0.127709	0.237495	0.121967	0.241373	0.381137
TRINITY_DN31628_c0_g1_i1	Chr8	142425530	142425849	-0.209763113343993	1	0.702484	0	1.29873	0.571402	0.620692	0	0	0	1.38585	0	0.64201	0	0.657354	0
TRINITY_DN31675_c0_g2_i1	Chr8	132244714	132245163	0.143842096349801	1	1.45283	0	0.674077	1.19471	0.642562	1.401	0.375347	0	1.06275	1.78902	1.6621	1.37025	1.69649	2.16219
TRINITY_DN31671_c2_g1_i1	Chr3	111579930	111580960	0.213267793495516	1	1.71499	0.559872	0.872154	0.654519	0.463136	1.39982	0.812924	0.911491	0.257184	0.525282	0.488405	0.376349	0.372348	0.130682
TRINITY_DN31662_c1_g1_i1	Chr5	8917320	8917770	-3.40866631816568	1	0	0	0	0	0	1.37379	0	0	0	0	0.978085	0	0	1.41255
TRINITY_DN31671_c1_g2_i1	Chr4	88660983	88661608	-0.311593223089361	1	0.42525	0.90581	0	0.351358	0.187469	1.02691	0	0	0.830157	0	0.195976	0.202015	0.598338	0.211017
TRINITY_DN31621_c0_g2_i1	Chr9	6665459	6702333	-0.110956629031095	1	3.51496	2.93955	3.20879	1.41806	0	5.04357	3.57937	3.42868	1.7228	0	4.89662	0	3.25754	0
TRINITY_DN31671_c1_g1_i1	Chr4	88660636	88660976	-0.750933727845329	1	0	0	1.13016	1.5034	1.08455	0.585466	0	0.598939	0	1.19997	0.559514	0	0	0
TRINITY_DN31671_c4_g1_i1	Chr2	14641188	14641474	-1.14536196412982	1	0	1.47346	0.807068	0	0	0	0	0	0	0.85126	0.83893	0.816869	0	0
TRINITY_DN31687_c0_g4_i1	Chr1	116009590	116009889	-0.86243874158988	1	0	0.678489	1.47972	0	0	0	0	0	1.57414	0.781656	0	0.748694	0.74747	0.786557
TRINITY_DN31687_c0_g3_i1	Chr1	116010333	116010921	1.77439893702223	1	0	0.170779	0	0.829193	0	0	0	0	0.195584	0.199077	0.185003	0.571748	0.376292	0
TRINITY_DN31687_c0_g1_i1	Chr1	116009120	116009588	0.976451512293692	1	0.672198	0	0.312177	0.553355	0.59514	0	0	0.329642	0	0.663996	0	0.635506	0.944249	0.333473
TRINITY_DN31649_c0_g1_i1	Chr3	92232261	92232547	-1.23147664106108	1	0	0.741074	1.11817	0.605944	0.0529714	0.0986548	0	0	0.843956	0.424948	0	0	0	0
TRINITY_DN31687_c0_g2_i1	Chr1	116010968	116011533	-0.0653773287662509	1	0	0.846233	0	0.818457	0.218797	0	0	0.243679	0	0.491332	0.456347	0.705524	0	0.491983
TRINITY_DN31625_c0_g4_i1	Chr3	117290686	117291210	0.413667641708721	1	0.281038	0	0	0	0	0.27156	0	0	0.274177	0.278007	0.516755	0.798903	0.263086	0.278363
TRINITY_DN31671_c0_g2_i1	Chr5	91808631	91809660	-0.0482360787121089	1	0.312386	0.264603	0.197323	0.172126	0.0912266	0.501462	0.21334	0.617177	0.304224	0.207438	0.096517	0.494623	0.195989	0.103003
TRINITY_DN31625_c0_g2_i1	Chr3	117291211	117292379	0.622158463858341	1	0.445142	0.150661	0.507015	0.367839	0	0.257047	0.182151	0.263955	0.779982	0.177398	0.247756	0.929939	0.586539	0.352011
TRINITY_DN31625_c0_g3_i1	Chr3	117289667	117290110	1.05746616322972	1	0.75356	0	0	0.309397	0	1.0875	0.778814	0	0	0	0.344738	0.354986	0.703942	0.746398
TRINITY_DN31625_c0_g1_i1	Chr3	117290128	117290687	0.143788659820982	1	0.252426	0.43082	0.470118	0.20822	0	0	0	0	0	0	0.232096	0.23918	0.236355	0.250287
TRINITY_DN68542_c0_g1_i1	Chr6	75078203	75078498	0.651844365692748	1	0.823371	0	0.75951	0	0	0	1.69587	0	0.808465	0.800406	0	1.53693	0	1.61555
TRINITY_DN68503_c0_g2_i1	Chr4	115141958	115142333	-1.43308815558032	1	0.513838	0	1.41875	0	0.906682	0	0	0	1.51046	0	0.468773	0.482306	0	1.0126
TRINITY_DN68521_c0_g2_i2	Chr2	68807892	68808427	-3.41861408008566	1	0	0.695258	0	0	0	0.786366	0	0	0	0	0.249421	0	0	1.07581
TRINITY_DN68514_c0_g1_i1	Chr4	20983589	20983980	1.97036025671524	1	0	0.394895	0.424919	0	0	0	2.38283	0	0	0	0	0	0.430449	0
TRINITY_DN68585_c0_g1_i1	Chr4	90626360	90626790	0.348807544969782	1	0	0.337625	0	0.971519	0	0.379483	1.2236	0.386031	1.53833	0.38771	0.360486	0	0.368012	0
TRINITY_DN68591_c0_g1_i1	Chr5	14194297	14194670	0.901324776523595	1	1.03766	0	0.955603	0.850251	0	0.496284	0	0	0	0	0	0.487082	0	0.511545
TRINITY_DN68555_c1_g2_i1	Chr2	112524248	112524998	-0.832274011485979	1	0.160871	0.273624	0.30275	0.266126	0.141429	0	0.496907	0.317273	0.784886	0.319876	0.892122	0.153117	0	0.319027
TRINITY_DN68524_c0_g1_i1	Chr4	14724007	14724363	1.06760649103497	1	3.40605	0	1.56794	0	0	0	0	1.10749	0	0	0	0	0.53031	0
TRINITY_DN68560_c0_g1_i1	Chr8	47145790	47146019	0.575060069421776	1	2.76298	0	0	0	2.40028	0	1.39965	0	0	1.34119	0	0	0	0
TRINITY_DN68559_c0_g1_i2	Chr8	133526089	133526506	-2.71770422031478	1	0	0.360582	0	0	0	0	0	1.23673	0	0	0.38476900000000003	0	0	0.416731
TRINITY_DN68579_c0_g1_i1	Chr7	81684808	81685325	0.122878368242131	1	2.01964	0.996842	0.804376	1.66488	0.764251	0.557482	1.48943	1.69801	1.68923	2.2818	1.32512	1.63934	0.270019	0.571409
TRINITY_DN68592_c0_g1_i1	Chr1	56879453	56879773	-1.69754617244046	1	0	1.78541	0.645237	0	1.23323	0	0.72444	0	0.688667	0.683575	0	0	0	0
TRINITY_DN68526_c0_g1_i1	Chr2	64608017	64622004	0.509332952542587	1	0.7068	0	0	0.290501	0.625686	0.340943	0.364986	0	0	0	0.323484	0.667197	0.330216	1.40181
TRINITY_DN68579_c0_g2_i1	Chr3	107233328	107234385	0.200495888195376	1	0.10098	0.0855151	0.669994	0.333829	0.353805	0.68071	0.723906	0.199524	0.589997	0.301764	0.280842	0.575546	0.475167	0.0998733
TRINITY_DN68571_c0_g1_i2	Chr5	95290061	95290753	-1.37359931060039	1	0	0.151846	0	0	0.47083	0	0	0.351476	0.215958	0	0.494123	0.339438	0	0
TRINITY_DN68571_c0_g1_i1	Chr5	95290061	95290753	0.596705172480305	1	0.252426	0	0.940235	0.416439	0	0	1.04166	0	0.679426	0.249889	0	0	0	0
TRINITY_DN68529_c0_g1_i1	Chr3	36556386	36556608	-0.256571076254927	1	0	0	0	2.35797	0	1.40117	0	0	1.44812	2.8629	0	0	0	0
TRINITY_DN68568_c0_g1_i1	Chr2	68483152	68483403	0.595572631164022	1	2.28826	0	0	0.920034	0	1.07967	0	2.22559	0	0	0	1.06621	0	1.10407
TRINITY_DN68575_c0_g1_i1	Chr9	67815375	67815628	1.14856227890483	1	0	1.88968	1.03891	0.907181	0	1.06177	2.28456	0	0	0	0	1.04887	2.10189	0
TRINITY_DN68544_c0_g2_i1	Chr6	29592254	29592619	-0.382147721354857	1	0	0	0.497544	0.442354	0	2.06807	0.559448	0	0.530891	0.529469	0	0	0.504565	0
TRINITY_DN68544_c0_g1_i1	Chr6	29591843	29592203	0.625480719831549	1	0.552704	0.472653	0	0	0	0	1.1442	0.539352	0	0	0.502937	0	0.515564	0.543264
TRINITY_DN68508_c0_g1_i1	Chr5	146952907	146953456	1.08432276040007	1	0.499018	0.212841	0.697201	0.82318	0	0.24114	1.02943	0	0.486783	0.494148	0.229473	0.236462	0.521964	0
TRINITY_DN68600_c0_g1_i1	Chr1	74258433	74259027	1.07998266222246	1	1.36837	0	0	0	0	0.440899	0	0.224369	0	0	0	0	0.2138	0.452576
TRINITY_DN68522_c0_g1_i1	Chr2	145176629	145177022	-1.08083334940975	1	0	1.17944	0.422897	0.375801	1.21682	0.440633	0.949122	0	0	1.35067	0	0	0	0.454279
TRINITY_DN68543_c0_g1_i1	Chr7	127570832	127571038	-1.14061467079269	1	0	0	0	1.3872	0	1.64454	0	0	3.36545	0	0	0	0	3.33407
TRINITY_DN68561_c0_g1_i1	Chr4	59685303	59685812	-1.3574852085974	1	0	0	0	0.243294	0	0	0	0	0	0.29178	0.542163	0	0	0.876958
TRINITY_DN68590_c0_g2_i1	Chr5	87952503	87953036	-1.40324216117614	1	0.546145	0	0.254158	0.450194	0	1.58263	0.564003	1.73879	0.266556	0.810509	1.75703	0	0	1.08245
TRINITY_DN68590_c0_g3_i1	Chr8	27014532	27014769	-0.485189855515156	1	0	3.17644	2.32648	2.02558	1.10241	1.20082	2.56723	1.23489	0	0	1.15841	0	0	1.2246
TRINITY_DN68590_c1_g2_i1	Chr8	110232682	110233408	0.357085812880681	1	0	0.142926	0.315854	0.833796	0.591015	0.162226	0	0.165572	0	0	0.155212	0	0.315718	0
TRINITY_DN68599_c0_g1_i1	Chr7	3636654	3638965	-0.678583719568161	1	0	0.687128	0	0.655865	0	0	0	0	2.39253	0	0.739673	0	0.758637	0.796806
TRINITY_DN68590_c0_g5_i1	Chr8	27015227	27019430	0.388032938275937	1	0.405704	0.172864	0.760243	0.671434	0.357564	0	0.627821	0	0	0	0.561575	0.192907	0	0.603897
TRINITY_DN68590_c0_g1_i1	Chr8	27018084	27019254	-2.0264396874095	1	0	0.376651	0	0.147136	0	0	0	0.412705	0.259994	0.443493	0	0	0.0837913	0.440013
TRINITY_DN68590_c0_g4_i1	Chr8	27015013	27016323	0.728676984625752	1	0	0	0	0.72835	0	0	0	0.651224	0	0	0	0.419023	0	0.43983
TRINITY_DN68590_c1_g4_i1	Chr8	110231768	110232689	-0.839534207273372	1	0	0.102493	0.114291	0.59948	1.2719	0.233013	0	0	0	0.120353	0	0	0	0.119647
TRINITY_DN68590_c0_g6_i1	Chr8	27016313	27019430	0.16513581519359	1	0.363056	0.131311	0.444982	0.257022	0.135885	0.149463	0.317267	0.461817	0	0.258512	0.0482047	0.24597	0.0488246	0.204709
TRINITY_DN68515_c0_g2_i1	Chr7	87913264	87913752	1.12940604199663	1	0.95148	0.271513	0	0.522949	0.280712	0.306581	0.327311	0.311084	0	0	0	0	0	0
TRINITY_DN68590_c0_g4_i2	Chr8	27015794	27016323	0.754872462515927	1	0.270554	0	0	0.223025	0.238738	0.261292	0.558821	0.665969	0	0	0	0.25634	0	0
TRINITY_DN68590_c0_g1_i2	Chr8	27018084	27019254	0.327004238174539	1	0.703971	2.99414e-7	0.58473	0	0.231053	0.508108	0.450056	0.200842	5.54391e-7	1.07939e-6	0	0	0	2.00383e-7
TRINITY_DN68548_c0_g3_i1	Chr10	44571724	44571991	0.256538263625858	1	1.0071	0	0	0	0	2.8583	0	0.980925	0	0	0	1.87395	0	0
TRINITY_DN68548_c0_g2_i1	Chr10	44572118	44572485	0.911213397227428	1	0	0	0	0	0.475113	0.514494	0	0.525536	0	0	0	0.505221	1.50601	0
TRINITY_DN68556_c0_g1_i1	Chr3	50895903	50896236	-0.47136253636153	1	0	0	0	0.551985	0.598183	0	0.701129	0.661612	0.668302	1.32455	0	0	0	0
TRINITY_DN68535_c0_g1_i2	Chr7	57477491	57478126	0.533944208734343	1	0.626704	0.534055	0.586838	1.38189	0.184163	1.00918	0	0.317558	0.508725	0.622206	0.192619	0.992621	0.392088	0
TRINITY_DN68564_c0_g1_i11	Chr5	161689203	161693897	0.825773411761969	1	1.54115	0.596649	0.105095	0.19439	0.360786	1.03448	0.194884	0	0.207384	0.190648	0	0.923311	0.096631	0.182669
TRINITY_DN68535_c0_g1_i1	Chr7	57477662	57478126	-0.211211273612536	1	0	0	0	0	0	0	0.364986	0.850727	0.518686	0	0	0	0.330216	0
TRINITY_DN68588_c0_g1_i1	Chr7	121232285	121232603	2.22392704938967	1	1.41488	0.602315	0	1.72399	0	0	0	0	0	0	0	1.3222	0.661804	0.697121
TRINITY_DN68564_c0_g2_i1	Chr5	161694074	161694267	0.931858679145812	1	0.964868	0	0	0	0.846129	0.912767	0	0	0	0	0.875606	0.896675	1.79587	0
TRINITY_DN68578_c0_g1_i1	Chr7	92458745	92459203	0.0458352824559898	1	1.06449	0.303691	0.3291	0	0	2.05314	0	0	0	0	0.324768	0.334908	0.66274	0.351735
TRINITY_DN68564_c0_g1_i9	Chr5	161689203	161690982	-0.115751746755595	1	8.7855	5.29942	3.82911	3.96203	5.19425	3.77315	3.71495	7.49539	6.18805	2.73078	6.11108	4.90526	4.81212	6.03745
TRINITY_DN68596_c0_g1_i3	Chr8	44321076	44322019	-1.17525235844979	1	0	0.312841	0	0	0.514214	0	0.360906	0.579118	0	0.467237	0.325903	0.222954	0	0
TRINITY_DN68596_c0_g2_i3	Chr1	68739579	68746554	0.952839601268512	1	0.30112	0.169995	0.285434	0	0	0.386627	0.215496	0	0	0.0999842	0	0.381384	0.472312	0.19854
TRINITY_DN68572_c0_g1_i2	Chr1	201831653	201832226	1.31497069899912	1	0.484634	0	0	0	0.427771	0	0	0	0	0	0	0	0.454335	0
TRINITY_DN68577_c0_g1_i2	Chr8	38935213	38935442	1.4114422999877	1	0	1.29693e-8	1.12901	0.978076	0	0	3.71821	0	0	0	1.11736	0	0	0
TRINITY_DN68513_c0_g3_i1	Chr10	21628406	21629232	-0.517620287860099	1	0.420341	0.118984	0.264381	0.463446	0.24607	1.35174	0	0.138265	0.273218	0.27891	0.129627	0	0.26363	0.138837
TRINITY_DN68564_c0_g1_i6	Chr5	161691035	161691827	-0.384738196992393	1	1.87506	0.973056	1.34074	0.437812	1.32091	1.4859	0.541953	1.34865	1.71863	1.03657	3.26172	2.50986	1.18242	1.6346
TRINITY_DN68513_c0_g2_i1	Chr10	21629262	21630554	1.42325725203202	1	0.313347	0.0662338	0.148894	0.453065	0	0.452108	0.160119	0.077443	0.0762334	0.156119	0	0.223089	0.442399	0
TRINITY_DN68596_c0_g2_i2	Chr1	68739623	68746554	-1.15666759932935	1	0	0	0	0	0	0	0.17756	0.0900931	0.266256	0	0.422799	0	0	0
TRINITY_DN68513_c0_g1_i1	Chr10	21630760	21631014	-2.63161814248042	1	0	0	2.06002	0	0	4.21486	0	0	0	0	0	0	0	0
TRINITY_DN68573_c0_g1_i1	Chr1	195536220	195536433	-0.194164248984678	1	0	0	0	0	1.38366	0	0	1.56341	1.57315	0	0	1.50646	1.4919	1.54797
TRINITY_DN68581_c0_g1_i1	Chr3	15462063	15462319	0.342731118237952	1	2.19743	0	0	0.88392	0.959353	1.03784	0	0	2.16303	1.06054	0	1.02466	0	0
TRINITY_DN68572_c0_g1_i1	Chr1	201831523	201832226	-2.0212688941319	1	0	0.313715	0	0.152353	0	0	0	0.544566	0	0	0.850543	0	0	0
TRINITY_DN68570_c0_g1_i1	Chr2	90205487	90206024	-0.0527888690133188	1	0.529423	0	0.246364	0.436778	0.467209	0.511414	0	0.78046	0.258404	0	0.730425	0.752559	0	0
TRINITY_DN68564_c0_g1_i7	Chr5	161690587	161694269	-0.754747259912246	1	0.818977	1.07718	1.93138	0.83413	1.29946	1.89365	0.657619	3.28137	2.54217	2.32784	2.67149	2.72964	1.67649	1.78847
TRINITY_DN68563_c0_g1_i1	Chr5	54872843	54873100	-1.40303497261183	1	0	0.914514	0	0	0	0	0	3.18251	0	1.0528	0	1.01671	0	1.05096
TRINITY_DN68553_c0_g1_i1	Chr3	129969042	129969246	-0.451479966338461	1	0	0	0	0	1.50964	1.68119	1.78968	3.42868	0	0	1.63221	0	1.62877	0
TRINITY_DN68583_c0_g1_i1	Chr2	47399221	47399588	-0.88981390637842706	1	0	0.471742	0.492485	0.437796	1.89123	2.04686	3.87662	0.522671	8.92587	1.04872	0	0.502566	0	0
TRINITY_DN68502_c0_g1_i1	Chr9	28190606	28191020	0.34750122249616	1	1.27921	0	0.393735	0.349726	0	0.409901	0	0.417839	0	0.419154	0	0	0	0.42236
TRINITY_DN68546_c0_g2_i1	Chr9	63945443	63945889	1.76816489876105	1	0	0	0	2.85995	1.03149	0	0	0	0	0	0	0	0	0
TRINITY_DN68541_c0_g2_i1	Chr4	139070320	139070824	-0.2067681107628	1	0.300257	0.76958	0.27869	0	0	0.580246	0	0	0.292995	0	0	0.284128	0.562028	0.297186
TRINITY_DN68539_c0_g1_i1	Chr7	30532702	30535986	0.537120517094869	1	0.298203	0	0	0	0	0	0	0	0	0	0	0.479524	0	0.829032
TRINITY_DN68520_c0_g1_i1	Chr1	134731138	134731485	1.12574268887086	1	0.596029	0.509654	0	1.46314	0.527416	0	0.61621	0.582088	0.58675600000000006	0	0	0.559204	0	0
TRINITY_DN68511_c3_g1_i1	Chr9	57160431	57160738	0.681966853741512	1	1.51785	0	0.700824	0	0.668492	0.723564	2.35304	0	0.747369	0	0	0	0	0.748148
TRINITY_DN68511_c2_g1_i1	Chr5	136791012	136791234	0.0097997242416882	1	0	1.23196	1.34934	1.17899	0	1.40117	1.48638	0	0	1.43145	0	1.38732	0	1.42737
TRINITY_DN68539_c0_g1_i2	Chr7	30532448	30535986	-0.422978637192619	1	0	0.427906	0	0	0.147454	0.323829	0	0	0	0	0.464709	0.367122	0.315086	0.198356
TRINITY_DN68511_c4_g1_i1	Chr1	152267389	152267679	-1.11188924687991	1	0	0	0.785171	0	0	0.809958	0.876023	0	0	0	1.55252	0	0	0.83477
TRINITY_DN99777_c0_g1_i1	Chr6	8316233	8316500	-1.30374180929378	1	0	2.53907	0	0	0	0	1.02859	0	1.98104	0	0.915615	0	0	0
TRINITY_DN68511_c0_g1_i2	Chr4	140240911	140241759	-0.229210667483332	1	0	0	0.971457	0.328821	0	0.639334	0.914623	0.654154	0	0	0	0	0	0.393925
TRINITY_DN68511_c1_g1_i1	Chr2	83389297	83389645	-0.957268980586532	1	0	0	0	0	0	0	0	0	1.88776	0	0.540487	0.562877	0	0
TRINITY_DN99763_c0_g1_i1	Chr7	91200840	91201508	0.434481131108817	1	0.190438	0.324461	0.357368	0.157531	0.335522	0.368004	0.393142	0	0	0.189188	0.351752	0.362463	0.536313	0
TRINITY_DN99776_c0_g1_i1	Chr3	115894109	115894461	0.568317365884313	1	0	0.496374	0	0.948355	0	0	0	0.566117	0	0	0.527887	0.54437	0	0
TRINITY_DN99762_c0_g1_i1	Chr8	87624957	87625238	0.582683585113034	1	0	0.763337	0	0.731748	0.79939	0	0	0	0	0	0	0.845356	0.848685	0.885356
TRINITY_DN99713_c0_g1_i1	Chr7	103616262	103617810	-1.13866936650104	1	0	0	1.16324	0	3.30724	0	0	0	0	0	1.15841	1.18721	0	0
TRINITY_DN99743_c0_g1_i1	Chr9	65781902	65782242	-0.956697984412687	1	0.612179	0.523084	0	0	1.62683	0.585466	0.634487	1.79682	0	0.599985	1.67854	1.15098	0	1.20532
TRINITY_DN99718_c0_g1_i1	Chr3	8819686	8820023	-1.6667923182399	1	0.641539	0.548604	1.77348	0	0	1.22612	0	0.627196	0.633775	1.88406	0	0.601949	0	1.2626
TRINITY_DN68525_c0_g1_i1	Chr10	15211744	15212043	1.59654364110047	1	0	0.554759	0	2.12127	0	0	0	0	0	0	0.592116	0	0.609389	0
TRINITY_DN99750_c0_g1_i1	Chr7	81043650	81044111	0.864585961227608	1	0	0.599969	0	0.576677	0	0.338443	0.362129	0.343634	0	0	0.64209	0	1.31093	0
TRINITY_DN99723_c0_g1_i1	Chr7	70005313	70005646	-1.02281136144279	1	0	1.65508	0	0	0.570104	0	0	0	0.63789	0	1.17795	0.605299	0.605595	0.635668
TRINITY_DN99726_c0_g1_i1	Chr1	40372245	40372479	-0.193677829688514	1	0	3.31852	0	2.11185	0	0	0	0	0	0	1.21524	0	0	0
TRINITY_DN68511_c0_g1_i1	Chr4	140240911	140241759	0.245669996045947	1	1.40468	0.541728	0.752863	0	0.224073	0	0.561276	0	1.24446	0.762748	0.945649	0.728428	0.600667	0
TRINITY_DN99742_c0_g3_i1	Chr6	49105142	49105646	1.66997862564395	1	0.600514	0.256527	0	0.247412	0.265469	0.290123	0.309975	0	0	0	0.275747	0.852384	0.562028	0
TRINITY_DN99742_c0_g2_i1	Chr8	75911774	75912032	0.701161868867699	1	0	0	0	1.7161	0	0	0	0	1.26513	0	1.05866	0	2.17167	1.57973
TRINITY_DN99716_c0_g1_i1	Chr3	9667242	9667519	0.0231134174285749	1	0	0	0	0.759631	0.826969	1.78597	1.93168	1.82933	0	0	0	0	0	0
TRINITY_DN99752_c0_g1_i1	Chr9	66411118	66411435	-0.835676605959141	1	0.689973	3.52764	0	0.561271	0	0	0	0	0	0	0.629803	0	0	0
TRINITY_DN99736_c0_g1_i1	Chr9	85508227	85508452	0.254990033071459	1	8.36079	0	3.28124	0	2.42283	0.915911	0	1.26327	1.36775	1.35434	0	0	0	0
TRINITY_DN99742_c0_g1_i1	Chr6	49062022	49114872	0.258519742756475	1	15.5042	7.32084	15.4133	14.0213	7.36098	16.5216	10.4913	7.50518	8.00988	8.15024	8.71948	11.6231	11.261	10.7871
TRINITY_DN99780_c0_g1_i1	Chr3	56313723	56314093	0.620374546802159	1	0.530018	0	0	0.433576	0.467708	0	1.64502	1.03609	0	1.03916	0	0	0	0
TRINITY_DN31674_c0_g1_i2	Chr4	138234110	138234582	1.35185129176697	1	0.34141	0	0.243468	0	0	0	0	0	0	0.339324	0.157713	0.16251	0.802181	0
TRINITY_DN99706_c0_g1_i1	Chr4	18829880	18830153	-0.210941158836242	1	0.964868	0.809491	0	0.775698	0	0.912767	0	0.935862	0.945036	0	0	0.896675	0	1.87214
TRINITY_DN99786_c0_g1_i1	Chr9	28795404	28795767	-0.933442038426169	1	0	0	0	0	0.911171	0	0	1.51592	0.506028	0.506566	0	0	0.962635	0
TRINITY_DN99710_c0_g1_i1	Chr8	92121159	92121427	-2.65713798324574	1	0	2.52215	0	0	0	1.89081	0	0	0	0	0.908504	0	0	0
TRINITY_DN99733_c0_g1_i3	Chr1	111462248	111463499	0.894286656445722	1	0	0	0	0.240259	0	0	0	0	0	0.246491	0.164473	0.25254	0	0
TRINITY_DN99733_c0_g2_i4	Chr1	111373656	111424680	-0.533377109935628	1	0	0.144603	0.778996	0.93097	0.216027	1.79991	0	0	0.0942473	0	0.24271	0.111202	0.230387	0.202928
TRINITY_DN99733_c0_g2_i3	Chr1	111373656	111424680	-0.071837647558433207	1	0.83704	0.586365	1.31228	1.42488	0.451965	4.01054	0.250839	0.523827	0	0.461745	0.784354	1.14012	1.87189	2.12737
TRINITY_DN99742_c0_g1_i3	Chr6	49108118	49114872	-1.4879299319974	1	0.238056	0.920388	0.00534499	0	0.545005	3.31545e-9	0.272978	0.44032	1.05149e-8	1.09215	6.30107e-7	0	0.219572	0.204018
TRINITY_DN99733_c0_g2_i2	Chr1	111403386	111404224	-0.809523148868257	1	0.20375	0.495016	0.890712	0.46149	0	1.59598	0	0	0	0	0.356834	0	0.404038	0.201528
TRINITY_DN99733_c0_g2_i5	Chr1	111403202	111424680	1.60353691610331	1	0.275696	0	0	1.15495	0.0645686	0.8927	0.218692	0	0.17021	0.0857069	0.227087	0.53810500000000006	2.11508	1.09918
TRINITY_DN99733_c0_g2_i1	Chr1	111404205	111424680	-6.43665053511084	1	0	5.4898e-7	1.10229	0	0	1.50236	0	0	0.239236	0	0	0	0	0
TRINITY_DN99733_c1_g1_i1	Chr6	142891106	142891365	0.576725276755867	1	2.15024	0	0	0	0.937492	0	0	0	1.0570600000000001	0	0	1.00165	0	1.03296
TRINITY_DN99748_c0_g1_i1	Chr8	8035435	8035655	-0.229204905510297	1	0	0	0	2.35797	1.27363	0	0	1.44478	0	0	0	0	0	2.85475
TRINITY_DN99792_c0_g1_i1	Chr9	82892422	82892689	0.627586359290151	1	0	0	0	0	0.833245	0	0	0	0	0	0.862159	0	3.53951	1.8445
TRINITY_DN99771_c0_g1_i1	Chr4	67586128	67586363	-0.455876290640327	1	0	1.0971	0	2.09104	1.13857	0	0	0	0	0	1.20337	0	0	2.52735
TRINITY_DN99711_c1_g1_i1	Chr8	96520634	96520961	-0.447008427321884	1	0	0	1.23264	0	0	0.639285	0	0	0.660725	0	0.611192	0.627744	0.626653	0
TRINITY_DN99729_c0_g1_i1	Chr2	3243633	3244700	0.256968525581185	1	0.299679	0.592115	0.378779	0.247672	0.0874932	0.577151	0.409166	0.197382	0.291813	0.298519	0.185223	0.664218	0.470053	0.296378
TRINITY_DN99737_c0_g1_i1	Chr4	103106314	103106986	-1.57083402832904	1	0.188754	0.321522	0	0.156119	0.166226	0.547028	0	0.557977	0.3684	0	0	0	0	0.187202
TRINITY_DN99730_c0_g1_i1	Chr5	106668367	106668814	-0.848778781493496	1	0.33372	0.285734	1.23942	0.54934	0.295273	0	0.344865	0.654337	0.325749	0.329607	0.306061	0	0	0.662186
TRINITY_DN99711_c0_g1_i1	Chr5	90586469	90586739	-0.221592130633098	1	0.896794	0	0	0.721514	0	0	0	1.74005	0.878959	0	0.812767	0	0	0
TRINITY_DN99782_c0_g1_i1	Chr3	41531880	41532138	1.59846296640275	1	0	0	0	2.551	0	0.995605	0	0	0	0	0.959135	1.96604	0	0
TRINITY_DN99734_c0_g1_i1	Chr1	139433509	139433832	-1.130844818453	1	0	1.16806	0	0	0.605433	0	0	0	0	0	0.626039	0.642239	0	0.675513
TRINITY_DN99753_c0_g1_i1	Chr1	177177316	177177641	0.286757126115276	1	0	0	0	0	0	0	0	0	0	0	0	1.92302	0	2.66836
TRINITY_DN99721_c0_g1_i1	Chr6	113625228	113625627	1.60536222034949	1	0	0	0	1.13849	0	0.444773	0.478953	0.454559	0	0	0	0	0.432497	0
TRINITY_DN99801_c0_g1_i1	Chr8	44816225	44816613	0.88178288400409	1	0.479595	0.821132	0	0.784785	0	0.459397	0	0	0	0.470366	0	0.902321	0	0
TRINITY_DN99765_c0_g1_i1	Chr10	7950609	7951143	-0.239659307625729	1	0	0	0.512996	0.227209	0	0.799137	1.13892	0	0.268993	0	0.506813	0	0.258166	1.3657300000000001
TRINITY_DN99732_c0_g1_i1	Chr7	73260190	73260433	-0.0977315730572332	1	1.22243	1.02457	0	1.95615	0	0	0	4.75862	0	0	0	0	0	0
TRINITY_DN60866_c0_g1_i1	Chr9	31752038	31752795	0.38648834490422	1	0.31689	0.269424	0	0.524154	0.417826	0.764759	0.97851	0	0.463748	0.472603	0.146448	0.301562	0	0.15709
TRINITY_DN60801_c0_g1_i1	Chr2	33202742	33203272	-0.129356926979713	1	1.10278	0	0	0.227209	0	1.3319	0	0.270576	0	0.545428	0	0.261157	0	0.819441
TRINITY_DN60821_c0_g1_i2	Chr3	122313580	122313929	0.827177565614385	1	0	0	0	0	0	0	1.82791	0	0	1.37942	0	0	0	0
TRINITY_DN60869_c0_g2_i1	Chr2	146783866	146784125	0.859694366744199	1	1.07512	0.901426	0	0.861717	0	1.01287	1.09266	1.04235	0	0	1.9473800000000001	1.00165	3.00357	1.03296
TRINITY_DN60869_c0_g1_i5	Chr2	146782715	146783886	2.51147772584386	1	0.337067	0.0867319	0	0	0	0.229325	0	0	0	0	0	0	1.00428	0
TRINITY_DN60869_c0_g1_i3	Chr2	146782715	146783886	0.419857332854073	1	1.0765	0.0867319	0	0.26035	0	0	0	0.525675	0	0.233751	0.719587	0	0	0
TRINITY_DN60869_c0_g1_i1	Chr2	146782715	146783886	-0.735460091126813	1	0	0.0867319	0.45564	0.26035	0	0.591597	0.286798	0	1.05252	0.233751	0	0.569864	0	0.921113
TRINITY_DN60864_c0_g1_i1	Chr6	112907159	112907491	1.63998863508206	1	1.29905	0	0.597931	0	0	0	1.34405	0	0	0	0	0	0.609389	0.6395
TRINITY_DN60818_c0_g1_i1	Chr3	84822565	84822992	0.603839968437678	1	0.40301	0	0.372606	0	0.35646	0	0.833631	0	0	0.395737	0	0	0	0
TRINITY_DN60818_c0_g2_i1	Chr3	84821677	84822585	0.0224619955577748	1	0.247449	0.104945	0.584811	0.409145	0.108524	0.357859	0.126973	0	0.48224	0	0.114552	0.235225	0	0
TRINITY_DN60891_c0_g1_i1	Chr3	39871543	39872266	1.31203868742941	1	0.677282	0.288198	0.318365	0.140096	0.14895	0	0.872438	0	0	0.336615	0	0	0.159137	0
TRINITY_DN60813_c0_g1_i1	Chr1	39077109	39077341	-1.13450497513851	1	1.34767	0	1.23622	0	0	1.27541	0	1.3194	1.31785	0	1.23779	0	0	0
TRINITY_DN60809_c0_g1_i1	Chr2	120965894	120966822	-0.25015986008159	1	0.358427	0.10131	0.113001	0.296303	0.10477	0	0.122564	0.235941	0.349217	0.237956	0.110642	0	0	0.35481
TRINITY_DN60873_c0_g1_i1	Chr5	125955592	125955878	0.533260623070065	1	0	0	0	0	0	0	0	0	0	1.70252	0.797304	1.63374	0.818869	0
TRINITY_DN60812_c0_g1_i1	Chr5	25700406	25700981	-0.84444069471311	1	0.481933	0.616657	0	0	0	0.23302	0.248601	0.236847	0.705966	0.238794	0.665679	0.228745	0	0.239056
TRINITY_DN60862_c0_g1_i2	Chr1	141685526	141686067	-1.15742778984126	1	0	0	0.565078	0.501133	0	0.585466	0	0.598939	0	1.19997	0	0	0	0
TRINITY_DN60861_c0_g2_i1	Chr7	52916459	52916895	0.36069202481751	1	0.775214	0	0	0.318259	0	0.373149	0.400906	0	0.378159	0.381289	0	0	0	0.768378
TRINITY_DN60899_c0_g1_i1	Chr1	153086262	153088360	-0.450104033831803	1	1.75775	1.40386	0.424522	0.391702	2.1113	2.5837	0.311103	0.74085	1.2213	0.799111	1.80547	1.19912	2.40094	2.6799
TRINITY_DN60890_c0_g1_i1	Chr6	99871630	99872016	-0.274829788450182	1	0	0	0	0.398348	0.85852	0	0	1.42776	0	0	0	0	0.908159	0.480698
TRINITY_DN60805_c0_g2_i1	Chr6	18570385	18570589	-1.31180712810753	1	0	0	0	0	0	4.93362	0	0	0	0	0	0	1.59879	5.0011
TRINITY_DN60899_c0_g1_i2	Chr1	153086636	153088360	0.593497158224693	1	1.61942	0	0	0.966325	0	1.88324	0	0	1.70613	0.978378	0	1.62926	0	0
TRINITY_DN60850_c0_g2_i1	Chr5	116198460	116198904	0.317327821155283	1	0	0	0	0.308237	0.331835	0	0.387988	0	0	1.10706	0	0.707093	0	0.371781
TRINITY_DN60850_c0_g1_i1	Chr5	116197930	116198480	0.143197201422958	1	0.248766	0.636593	0.231728	0.615609	0	0.240464	0	0.244374	0	0	0	0.235852	0.232948	0.740191
TRINITY_DN60870_c0_g1_i1	Chr2	32942502	32942866	1.20076547126764	1	1.63164	0	0	0.889835	0.480442	0	0	0	0	0	0	0	0	1.06999
TRINITY_DN60825_c0_g1_i1	Chr2	7558960	7559499	0.571757412226107	1	0.801598	0.22815	0.994637	0.220351	0.235807	0	0.275939	0.262551	0.521535	0.528503	0.245633	1.01264	0.500515	0
TRINITY_DN60811_c0_g2_i1	Chr4	33675137	33675579	2.17934716070966	1	0.750483	0	0	0.308237	0	0	0.387988	0	0	0	0	0.353547	0	0.371781
TRINITY_DN60846_c0_g1_i1	Chr5	120051621	120051893	-2.69326577401495	1	0	0	0	0	0.846129	0	0	0	0	0.934057	0	0	0	3.74428
TRINITY_DN60868_c0_g1_i1	Chr3	31005561	31006029	0.135112126791133	1	0.346672	0	0.643458	0.285114	0	0.334578	0	0.339611	0	0.342004	0.31757	0.654348	0	0
TRINITY_DN60888_c0_g2_i1	Chr2	75079608	75080184	-0.842399723976155	1	0.720892	0	0.672252	0	0.42424	0	0	0	0.234664	0.238135	0.663786	0	0	0
TRINITY_DN60884_c0_g1_i1	Chr2	147883756	147885187	-0.32990328522689	1	0.27812	0.587513	0.529165	0.516965	0.0607873	0.534801	0.426013	0.275018	0.473522	0.277173	0.581072	0	0.392684	0.205996
TRINITY_DN60848_c0_g1_i1	Chr5	129521732	129522054	-2.69929316566017	1	0	0	0.637006	0	0	0.658922	0	1.34718	0	0.675508	0	0	0	0.67957
TRINITY_DN60848_c0_g2_i1	Chr5	129521176	129521735	-0.11150597497866	1	0.252426	0	0.235059	0.624659	0	0.48787	0	0.495823	0	0.249889	0	0	0.236355	0.750861
TRINITY_DN60848_c0_g3_i1	Chr5	129522119	129522607	-0.854919673949721	1	0	0.271513	0.294511	0	0.561423	0.613162	0	0	0.309875	0	0	0	0.594242	0
TRINITY_DN60852_c0_g1_i1	Chr3	53099254	53099552	0.204870485655538	1	0	0	0	1.30246	1.42101	0.766967	0.83015	1.565	1.58539	0	0	0	1.50536	0
TRINITY_DN60875_c0_g1_i1	Chr2	132202529	132203049	0.707535720966533	1	1.41443	0.241717	0.526058	0.233101	0.499457	1.09333	0.292143	0	0	0.279819	0.260079	0.26797	0.794335	0
TRINITY_DN60835_c0_g2_i1	Chr5	57196426	57197522	-0.947041932202434	1	0.384395	0.569473	0.911383	0.158836	0.673205	0.740163	0.098372	0.379812	0.0935663	0.0957326	0.445556	0.0912736	0.542652	0.28507
TRINITY_DN60883_c0_g1_i1	Chr1	79739596	79740262	0.0890722546656246	1	0.19175	0.326628	0.179888	0.317206	0.337861	0.185262	0.395739	0.188928	0	0.380934	0.354154	0	0.359998	0
TRINITY_DN60837_c0_g1_i1	Chr6	4957333	4957588	0.932654074511826	1	0	0	1.021	0.892095	0	1.0461	0	0	0	0	1.00536	1.03243	2.06439	0
TRINITY_DN60898_c0_g1_i1	Chr6	86637332	86637645	0.615152118095447	1	0.730016	0	0.674932	0	0.64389	0.695878	0	0.710637	0	0	0	1.36405	0.682082	0
TRINITY_DN60880_c1_g3_i1	Chr3	100034126	100034372	-1.3333848266291	1	0	1.99817	1.10126	0	0	2.24846	0	0	0	0	1.08745	0	1.11174	0
TRINITY_DN60884_c0_g2_i1	Chr2	147885210	147886120	0.967437209980929	1	0.24563	0	0.116114	0.710728	0.10772	0	0.252057	0.242512	0.239341	0.366891	0.227429	0	0.462173	0.121595
TRINITY_DN60880_c1_g1_i3	Chr9	41459727	41460163	-0.400054689783433	1	0	0.332072	0	0.318259	0.343069	0.746299	0	0	0	0.381289	0.35447	0.365342	0.362176	0.384189
TRINITY_DN60830_c0_g2_i1	Chr4	123608294	123608575	-0.196089931977523	1	0	0	1.67467	0	0.79939	0	0	0	0.890928	0	0	1.69071	0	0
TRINITY_DN60854_c0_g1_i1	Chr8	136193283	136193609	-0.0503236461217229	1	0.672509	0	0.619975	0	0.594701	0.643442	0.696612	0	1.32875	0.658571	0.61497	0.631503	0.630079	0
TRINITY_DN60824_c0_g1_i1	Chr4	86343450	86344295	1.19238682566811	1	0	0	0.641944	0.337408	0.238795	0	1.25747	0.134227	0	0	0.125854	0	0	0
TRINITY_DN60824_c0_g3_i1	Chr4	86344310	86344812	1.30846103745408	1	0	0	0.841759	0	0	0	1.87203	0	0.294978	0	0	0	0	0
TRINITY_DN60827_c1_g1_i1	Chr9	60489747	60525916	3.54417174414153	1	0.711162	0	0	0	0	0	0	0	0	0	0	0	0	0
TRINITY_DN60824_c0_g2_i1	Chr4	86344800	86345952	3.42539845289997	1	0	0	0	0.074442	0.236568	0.086704	2.48846	0	0	0	0	0.0855461	0	0
TRINITY_DN60827_c1_g2_i1	Chr4	43153300	43153582	-0.242832690974362	1	0.896794	0	0.825669	1.44303	0	0.849201	0	0	1.75792	1.7401199999999999	0	0	0	0
TRINITY_DN60827_c1_g1_i2	Chr9	60524920	60525916	0.211969786377065	1	0	0	0.206481	0.630801	0.28663	1.05033	0.223469	0.430731	0	0	0.303085	0.207181	0.718187	0.431478
TRINITY_DN60827_c1_g3_i1	Chr9	60525914	60526656	-0.669776599801685	1	0.160254	0.136358	0.452415	0	0.142228	0.773634	0	0.15803	0	0	0.592484	0.460982	0.301352	0.317794
TRINITY_DN60876_c0_g1_i1	Chr8	72036817	72037070	1.33565406554851	1	1.12497	0.94484	1.03891	0.907181	0	0	0	0	0	0	0	1.04887	1.05094	0
TRINITY_DN60834_c0_g1_i1	Chr7	88883220	88883654	0.357221464407755	1	0	1.03509	0	0.992064	0	0	0.416816	0	0	0.395737	0.368495	0	0	0
TRINITY_DN60849_c0_g2_i1	Chr3	93475036	93475689	-0.664148824074226	1	0.591432	0.16797	0.184834	0	0.347483	0.190442	0	0.388384	0	0	0.728043	0.187513	0.185046	0.586827
TRINITY_DN60842_c0_g1_i1	Chr5	52906150	52906842	0.673028917848061	1	0.365173	0.460471	0.170196	0.298175	0	0	0.561391	0.362792	0	0.179094	0.5337	0.343086	0.169286	0
TRINITY_DN60882_c0_g2_i1	Chr5	36760317	36761025	0.100243308804933	1	0.523792	0.297262	0.328116	0.577719	0	0.16866	0.360027	0.344199	0.851938	0.347065	0.322587	0.332404	0	0.173162
TRINITY_DN60882_c0_g1_i1	Chr5	36759546	36760256	0.51104459735279	1	0.173888	0.148004	0.653555	0.43148	0.15298	0.335936	0.537863	0.171387	0.169674	0	0.321287	0.66209	0.163405	0.344905
TRINITY_DN60807_c0_g2_i1	Chr3	45582183	45582618	0.00615475588576736	1	1.16776	0.333511	0.721805	0	0	1.12387	0.402685	0	0	0	0	0	0	0.385832
TRINITY_DN60823_c0_g1_i1	Chr6	76797209	76797434	-0.20773338565266	1	1.43651	0	1.31462	0	0	0	0	1.40558	2.81263	0	0	1.34798	0	0
TRINITY_DN60815_c0_g1_i1	Chr4	127547859	127548173	0.34671705072165	1	0	0	0.670441	0	0	0.691048	0	0.706502	0.713733	0.710757	0	1.35548	1.35644	0
TRINITY_DN60843_c0_g1_i1	Chr6	138127693	138128040	0.129703786079564	1	0	0	0	0.487713	1.05483	1.70758	0	0	0.58675600000000006	0	0	0.559204	1.11556	0
TRINITY_DN60800_c0_g1_i1	Chr1	107649598	107650023	-0.400224088602271	1	0	0	0.375756	0	0	0.390511	0	0.397975	0.396367	0.399115	0.371786	0.383041	0.758627	0.402597
TRINITY_DN60800_c0_g2_i1	Chr1	107650069	107650916	1.03639091433233	1	1.081	0.229438	0.255141	0.335219	0.118618	0.130354	0.138803	0.400084	0	0	0	0	0.127126	0.133875
TRINITY_DN60828_c0_g5_i1	Chr1	157825625	157826361	-0.923782042832715	1	0.164988	0.421104	0.465519	0.136489	0	0.478003	0.169938	0	0	0.164016	0.152475	0.157039	0	0.490828
TRINITY_DN60833_c0_g1_i1	Chr5	2249123	2249393	-1.36831956607184	1	0	0	1.79753	0.787967	0	0.925076	0	0	0.9605	1.8946	0	0	0	0
TRINITY_DN60828_c0_g4_i1	Chr1	157826841	157827630	-0.0353217311050019	1	0.147266	0.125122	0.138823	0.2436	0.258746	0.426417	0	0.145307	0	0.146526	0.408623	0.420325	0.138509	0
TRINITY_DN60867_c0_g1_i1	Chr5	162303432	162303764	-0.203045630253551	1	0	0	0	0.530319	0	0.620335	0	0.634445	0	0	0	0.609045	0	1.279
TRINITY_DN60881_c0_g1_i1	Chr1	45416321	45416729	-1.86778221679052	1	0.438254	0.751314	0	0	0	0	0	0.859332	0.428079	0.43041	0.800935	0	0	0.433882
TRINITY_DN60826_c0_g1_i1	Chr8	80749199	80749423	1.28676344105627	1	2.89657	0	0	0	1.25067	2.74387	4.37927	0	0	0	0	0	0	0
TRINITY_DN31678_c0_g2_i2	Chr5	132182288	132291199	0.860504503829213	1	0	0.509119	0	0	1.58225	0	2.50534	0.0461232	0	0	0.548458	0.931151	0	0
TRINITY_DN60881_c0_g2_i1	Chr1	45416818	45417243	-1.31303030294633	1	0	1.23916	0.671456	0	0.319966	0	0	0.354413	0.353072	0	0.331073	0.68245	0	0
TRINITY_DN60838_c0_g1_i1	Chr1	76440625	76443345	0.675361562000079	1	0.200963	0.11292	0.351978	1.24455	0.847334	0.128575	0.0340906	0.0994652	0.0976573	0.100194	0.0934791	0.127004	0.157668	0.0330208
TRINITY_DN60820_c0_g1_i1	Chr1	129483122	129483759	0.217654252551976	1	0	0.174566	0.383765	0.169408	0.180558	0	0.211319	0	0.599593	0	0.377907	0.584308	0.384458	0.203291
TRINITY_DN60896_c0_g1_i1	Chr8	98357088	98357566	0.993372366103904	1	0	0.636593	0	0	0	0	0.513154	0	0	0	0	0.235852	0.232948	0
TRINITY_DN60832_c0_g1_i1	Chr10	41785736	41786240	-0.454609570017504	1	0	0	0.55738	0.247412	1.06188	0.580246	0.619951	0	0.878984	0.296617	0	0.284128	0.281014	0
TRINITY_DN60841_c0_g2_i1	Chr5	78981275	78981995	-0.525022009828615	1	0.16932	0	0.795914	0	0.2979	0.327106	0	0.166909	0	0.336615	0.312921	0.32237	0.477412	0.167956
TRINITY_DN60858_c0_g1_i1	Chr2	155046746	155046947	1.33826348527276	1	0	0	0	1.30552	0	1.5348	0	0	0	0	1.49804	0	4.52347	0
TRINITY_DN60878_c0_g1_i1	Chr4	120103926	120104902	-0.17204075066535	1	0.112097	0.570024	0.212227	0.0926589	0.0982553	0.216023	0.689503	0	0.109193	0.223286	0.31158	0.213042	0	0.332781
TRINITY_DN60836_c0_g2_i1	Chr8	23981780	23982113	-0.219456378804717	1	0	0.551695	0	0	1.14021	1.23284	0	0.630762	0	0	0	0.605299	1.21119	0
TRINITY_DN60879_c0_g1_i1	Chr9	28561435	28561890	0.351813867962069	1	0.715301	0.306024	0.331692	0	0	0.689499	0.738836	0.350451	0.348697	0.704741	0.3273	0.337489	0.668237	0
TRINITY_DN60860_c0_g1_i1	Chr7	72046657	72127474	-0.0575727205913562	1	2.456	0	1.39786	0	1.3404	0.969903	1.57131	0	0	2.98086	0.461381	0.475383	0.650149	1.49749
TRINITY_DN60829_c0_g1_i1	Chr3	86283710	86284117	-0.116497785143791	1	0	0.531794	0	0.712048	0.384423	0.834273	0.898259	0	0.847478	0.426812	0	0	0	0
TRINITY_DN39602_c1_g1_i1	Chr2	116051655	116051989	-1.76220298966518	1	0	0	0.591159	0.524377	0	0.61306	0	1.25439	0.633775	0.628021	2.9267	0	0.602192	1.8939
TRINITY_DN39602_c0_g4_i1	Chr8	23515277	23516188	0.0374089975344056	1	0.735806	0.104012	0.115946	0.610031	0.878837	0.591142	0.251682	0.363235	0.238988	0.732706	0.454195	0.58286	0.346121	0.607075
TRINITY_DN60820_c0_g2_i1	Chr1	129481951	129483132	0.295729792983999	1	0.438595	0.0742155	0	0.144969	0.0767737	0.25325	0.269176	0.0866944	0.0853868	0.349584	0.488258	0.166586	0.165119	0.173406
TRINITY_DN39676_c0_g1_i1	Chr3	127070702	127070904	-0.190984573171873	1	0	0	0	0	3.1078	0	1.84743	1.76186	0	0	0	0	1.67591	1.75893
TRINITY_DN60863_c0_g1_i1	Chr10	6021764	6022168	-0.645755623449644	1	0	0	1.33157	0	0.851789	0	0	0	0	0	0	0	0.89968	0.476417
TRINITY_DN39615_c0_g1_i1	Chr4	80175185	80175460	0.540181744314621	1	0	0	0	1.52974	0.833245	0	0.97233	1.84265	0	0	0	0	0	0
TRINITY_DN39649_c0_g1_i1	Chr6	43936666	43936923	0.617321241975888	1	1.09358	0.914514	1.00391	0.876549	0	1.02895	1.1094	0	0	1.0528	0	0	1.01548	0
TRINITY_DN39602_c0_g1_i2	Chr3	87142342	87142967	-0.324787263938942	1	2.29241	1.2431	1.75622	1.03383	2.75574	0.805311	1.50491	2.05211	1.42362	1.86198	1.345	2.17873	0.195556	1.44782
TRINITY_DN39636_c0_g1_i1	Chr10	27383819	27384100	-0.763781987583561	1	0	0	2.11082	0	0.79939	0.860043	0.933774	0	0	0.880937	0.825066	0.845356	0	0
TRINITY_DN39602_c3_g1_i1	Chr3	94048307	94048866	0.863853042720935	1	0.757277	0	0.470118	0.20822	0	0	0.260416	0.247912	0.246275	0	0	0	0.47271	0.500574
TRINITY_DN39636_c2_g1_i3	Chr1	198598250	198646266	0.594237089391031	1	0	0.292049	0	0.264603	0	0	0.252684	0	0	0	0.111064	0	0.117068	0.339414
TRINITY_DN39636_c2_g1_i5	Chr1	198538761	198619970	1.80844897330028	1	2.15316e-10	0	0	1.45111	0.644268	1.99969e-4	0.336494	0	0.244026	0	0.441168	0.693107	0.344499	0.0046187
TRINITY_DN39636_c0_g2_i1	Chr2	141934965	141960179	-0.795216002288252	1	0.375973	1.23879	0.620356	0.141115	0.417448	0.557646	0.208743	0.67666	0.730826	0.27265	0.635927	0.972044	0.28961	0.505467
TRINITY_DN39636_c2_g1_i2	Chr1	198617662	198646266	-1.03782143196202	1	0	0.065402	0.181335	0	1.11412	0	0	0.0767313	0	0.419173	0.579708	0.432567	0.420618	0.414831
TRINITY_DN60827_c0_g1_i1	Chr1	187511539	187512410	-0.651104585198027	1	0.653419	1.10913	1.72817	1.29672	0.929808	1.51264	0.939398	0.515979	1.40117	0.390309	0.725775	0.3728	0	0.647234
TRINITY_DN39636_c4_g1_i1	Chr1	58267955	58268176	-0.449987833816508	1	1.49323	1.24479	2.72284	0	0	0	0	1.45864	0	0	0	1.40153	0	1.43844
TRINITY_DN39636_c2_g1_i4	Chr1	198538761	198646266	-0.136851548481974	1	1.1348800000000001	0.466812	0.803482	0.380539	0.683123	0.939359	0.68469	1.00265	1.10393	1.01196	0.43502	0.561379	1.67047	1.67476
TRINITY_DN39636_c2_g1_i1	Chr1	198538761	198596744	-3.52561446202327	0.256193190799736	0.274145	0.822127	0.270353	4.84988e-10	0.82351	0.660601	0	0.820517	0.199154	1.04068	0.699471	0.0474054	8.35399e-9	0.744373
TRINITY_DN39659_c0_g1_i3	Chr9	5840508	5840763	-0.157072736786411	1	0	0	3.22313	0	0	1.09823	0	0	0	0	0	2.1721	0	0
TRINITY_DN39636_c4_g2_i1	Chr2	81844853	81845908	0.21127397305636	1	1.2236	0.345426	0.289912	0.589916	0.446604	0.589196	0.313305	0.604402	0.397186	0.406276	0.567143	0.63202	0.671729	1.3111
TRINITY_DN39659_c0_g1_i2	Chr9	5840508	5841279	0.22971235537115	1	0.377088	0.266864	0	0.313197	0	0	0	0	0	0	0	0	0	0.748095
TRINITY_DN39610_c0_g2_i1	Chr1	156556536	156558553	-0.193554441145636	1	0	0.5395	0	0.515945	0	0.602941	0	0	0.621838	0	0.575433	0	0.591175	0
TRINITY_DN39699_c0_g2_i1	Chr2	52308257	52309049	-1.01151206984776	1	0.140114	0.356953	0.396572	0.115862	0.123035	0	0.143964	0.414794	0.683046	0	0.388882	0.266547	0	0
TRINITY_DN39677_c0_g1_i1	Chr5	145862122	145862754	1.04790115971844	1	0.829462	0	0	0.342928	0.548376	1.0017	0.213945	0.612594	0.202359	0	0	0.985693	0.972942	0.205816
TRINITY_DN39621_c0_g1_i1	Chr6	120373817	120374174	-0.193355867176331	1	0	0	0.525452	0.466853	0.504418	0.545708	0.590753	0.556491	0	0	0	0	0	0
TRINITY_DN39616_c0_g1_i1	Chr7	113682812	113686243	0.135761181079167	1	1.50803	0	1.3742	0	0	0	1.5469	0	0	1.46202	0	0	0	1.45326
TRINITY_DN39659_c0_g1_i1	Chr9	5840753	5841279	0.217838198210405	1	0.429511	0.229503	1.25107	0.351842	0	0.778867	1.11054	0	0	0.265885	0.741358	0.254688	0.503466	0.584125
TRINITY_DN39621_c0_g1_i2	Chr6	120374057	120374579	0.158985947501757	1	0.284787	0.243294	0	0	0	0.550317	0.587985	0	0.833471	0.281626	0.52334	0.539433	0.26652	0
TRINITY_DN39697_c0_g1_i2	Chr6	97799240	97805795	-0.101906215269259	1	2.69535	1.16467	1.23622	0	2.34209	0	0	0	0	1.82923	0	0	1.25898	0
TRINITY_DN39697_c0_g1_i1	Chr6	97799240	97880676	-0.611964380346897	1	0	0.304364	0	0.243294	0.260971	0	0.304868	0	0.28817	0.875339	0.542163	0	0.276274	0
TRINITY_DN39607_c0_g2_i1	Chr8	70950967	70951354	0.42863187642178	1	0.967848	0.414435	0.445649	0.39627	1.28187	0.463826	0.500956	0	0	0	0	0	0.451809	0
TRINITY_DN39607_c0_g1_i1	Chr8	70950551	70950810	1.61721413133167	1	1.07512	0.901426	0.987057	0	0	0	1.09266	0	0	0	0	1.00165	2.00238	0
TRINITY_DN39668_c0_g1_i1	Chr4	108132462	108133519	0.282680156828028	1	0.509834	0.0863566	0.289912	0.0842738	0.0893209	0	0.41774	0.201467	0.397186	0.101569	0.0945238	0.290593	0	0.504269
TRINITY_DN39688_c0_g1_i1	Chr10	27820760	27821540	1.52411919602968	1	1.38086	0	0	0	0.647729	0	0.465936	0	0	0	0	0.933333	0	0.810088
TRINITY_DN68536_c0_g1_i1	Chr3	93484892	93486192	0.981273496927432	1	0.618569	0.142821	0.0734906	0.255534	0	0.155054	0.158029	0.229324	0.0820702	0.308194	0.358845	0.587172	0.218333	0.152776
TRINITY_DN39682_c0_g1_i1	Chr3	45485460	45486166	1.15615926473612	1	0	0	0	0	0	0.338032	0.5508	0	0	0	0	0	0	0
TRINITY_DN39654_c0_g2_i1	Chr1	162703601	162704026	1.65048554169198	1	0.813115	0	0.375756	0.667015	0	0	0.420559	0	0	0	0.371786	0.766082	0	0.402597
TRINITY_DN39654_c0_g1_i1	Chr1	162704003	162704350	1.20668918631437	1	1.21168	0.517465	0	0.990688	0	0	0	0	0.59693	0	0	0.56871	0	0.595642
TRINITY_DN39671_c0_g1_i1	Chr6	39039218	39065006	0.339975599480347	1	0.284787	0.243294	0	0	0.75414	0	0.587985	0.5587	0.555647	0	0.26167	0.80915	0.26652	0
TRINITY_DN39670_c0_g1_i1	Chr6	44051606	44052488	0.395506622083694	1	0.65043	0.22078	0.245746	0.322663	0.114148	0.12546	0.133565	0.256788	0.507128	0	0.361203	0.123684	0.244755	0
TRINITY_DN39600_c0_g1_i1	Chr7	21144231	21145081	0.0281820207976924	1	0.181426	0	0.17034	0	0.159686	0.701036	0	0	0	0	0	0.690598	0.170387	0.719805
TRINITY_DN39665_c0_g2_i1	Chr2	3140567	3160034	1.14350793220499	1	0.633836	0	0.584489	0	0	0.606179	0	0	0	0	0.578411	0.59476	2.37964	0.624187
TRINITY_DN39600_c0_g3_i1	Chr7	21132558	21144242	0.143981530288289	1	0.149915	0.295168	0.0476479	0.165088	0.0436364	0.287985	0.152816	0.0494424	0.145771	0.0498162	0.232247	0.284372	0.611554	0.986089
TRINITY_DN39653_c0_g1_i1	Chr10	3036087	3036529	0.828319818771372	1	0.75682	0	0.70128	1.24214	0	0.728	0.391042	0.370498	0.737836	0	0	0.712951	0	0.374628
TRINITY_DN39665_c0_g1_i1	Chr2	3160637	3171576	0.577837016664263	1	0.436303	0	0.248525	0.360526	0.229111	0.25192	0.0892526	0.0862425	0	0.347759	0.323812	0.49714	0.328513	0.43124
TRINITY_DN39622_c0_g1_i1	Chr9	13682371	13688123	-0.320197342518829	1	0	0.423645	0.468241	0.549219	0	0.480876	0	0.327248	0	0.164974	0.613505	0.15798	0.467987	0.164592
TRINITY_DN39600_c0_g2_i1	Chr7	20983970	21132566	0.439508394430247	1	0	0	0.304446	0.535352	0.426779	0.624952	0	0.159554	0	0	0.149544	0.308023	0.608414	0.160432
TRINITY_DN39663_c0_g1_i1	Chr7	19106905	19107145	-1.86348860511128	1	1.25261	0	2.31174	0	0	2.37956	0	2.44867	2.45969	0	0	0	0	1.21452
TRINITY_DN39675_c0_g2_i1	Chr5	100652335	100653072	-0.960488050608156	1	0.165314	0.140649	0.621897	0	0.145389	0.319304	0.170279	0.325959	0	0	0.152774	0.157352	0	0
TRINITY_DN39682_c0_g1_i2	Chr3	45485460	45486166	1.72593499529167	1	0.398998	0.509906	0	0.330089	0.175825	0	1.01803	0	0	0	0.184146	0	0.3745	0
TRINITY_DN39628_c0_g3_i1	Chr3	36468314	36468912	-0.914654431141421	1	0	0.383695	0.63079	0.185886	0.794165	0.217475	0.696649	0.221456	0.439309	0.446297	0.414775	0.213669	0	0
TRINITY_DN39628_c0_g2_i1	Chr3	36466878	36467388	0.495767469417002	1	0.294209	0.251301	0	0.727461	0.260116	0.284401	0.607612	0.865824	0	1.16328	0	0.557329	0.275418	0
TRINITY_DN39691_c0_g1_i1	Chr7	2904475	2906997	2.07919964960323	1	1.90296	0.547526	0	0.527977	0.280712	0	0.327311	0.622168	0	0	0	1.50051	0.297121	0
TRINITY_DN39642_c0_g2_i1	Chr2	137241263	137241602	-1.31501682247274	1	0	0	0.55201	0.490246	0	0	0.620155	1.17072	0.589972	0.586231	1.63862	0	0	1.17813
TRINITY_DN39688_c0_g1_i2	Chr10	27820760	27821540	0.526559268664162	1	1.03461	0	0	0	0.476049	0	0	0.329197	0.385164	0	1.09719	0.188345	1.14958	0.337729
TRINITY_DN39628_c1_g1_i1	Chr3	108901097	108902888	0.37805932769886	1	0.947104	0.266443	0.601856	0.26075	0.367629	0.10109	0.107296	0.260278	0.255831	0.314707	0.391212	0.499082	0.693449	0.623051
TRINITY_DN39642_c4_g1_i1	Chr2	106124883	106125179	-0.196345669734356	1	0	1.38353	0	0	0.71919	0.77686	0.841588	0	0	0	1.48969	0.764137	0.763647	0
TRINITY_DN39628_c0_g4_i1	Chr3	36469085	36471316	-0.0403626082289878	1	0.0833346	0.35139	0.119305	0.309686	0.181833	0.200022	0.636621	0.288652	0.526575	0.373886	0.232483	0.316072	0	0.0410948
TRINITY_DN39688_c0_g1_i3	Chr10	27820760	27821540	1.15049518650158	1	0	0.109872	0.12231	0.428212	0	0.124873	0	0.315393	1.61314e-9	0.386685	0	0	1.06401	0
TRINITY_DN39606_c0_g1_i1	Chr8	100136451	100138417	-0.366615245576601	1	0.240502	0.16233	0.0917475	0.119177	0.209988	0.323371	0.196091	0.333155	0.51445	0.239761	0.0447144	0.182472	0.226408	0.142362
TRINITY_DN39642_c2_g1_i2	Chr2	95461187	95461984	0.0337918693439517	1	0.296626	0.347183	0.279584	0	0.260601	0	0.305033	0	0.289306	0	0.408001	0.423325	0	0
TRINITY_DN39606_c0_g2_i1	Chr8	100135138	100136435	-0.646912306562284	1	0.391317	0.397028	0.446268	0.517303	0.479211	0.451683	0.0799841	0.464223	0.380809	0.155973	0.50848	0.297172	0.0736641	0.386611
TRINITY_DN39667_c0_g2_i1	Chr4	105693754	105694363	0.0751438418220092	1	0.436097	0.557599	0.203921	0.360294	0.192354	0	0.224977	0.643944	0.212927	0.21637	0.201019	0	0.409108	0
TRINITY_DN39667_c0_g1_i1	Chr4	105694410	105694720	-0.209392331614791	1	0	0.617883	0	0	0	1.3821	0	0.706502	0	0	1.32469	1.35548	0.678218	0
TRINITY_DN39681_c0_g1_i1	Chr2	74923668	74925227	0.575971259228967	1	0.30768	0.207869	0.351572	0.050831	0.215089	0.413981	0.941894	0.0608638	0.299274	0.0613338	0.114329	0.233537	0.115851	0.121495
TRINITY_DN39694_c1_g1_i1	Chr3	63895844	63896225	0.425629454235705	1	1.49592	0.426643	0	0	0	0.47737	0	0.488163	0	0	0.909136	0	0.930407	0.492083
TRINITY_DN39694_c0_g1_i1	Chr8	65512181	65512538	-0.203388519329643	1	0	1.44784	0	0	0	0	1.16904	0.550666	0	1.10538	0.514001	0	1.05432	0.55505
TRINITY_DN39694_c0_g2_i1	Chr8	65512544	65513226	1.21658345764473	1	0	0	0.319229	0.282919	0	0	0.355204	0	0	0.339392	0.315224	0	0.964791	0
TRINITY_DN39629_c0_g2_i1	Chr1	167214650	167214951	-0.682757693364642	1	0	0	0.72994	0	0.695544	1.50297	0	0.766184	0	0.771282	0	1.47611	0	0
TRINITY_DN31621_c0_g1_i1	Chr9	6665281	6665525	1.65728091275821	1	1.49719	0.636787	0	3.6345	0	1.42925	0	0	0	0	0	0	0.698727	0.738082
TRINITY_DN39684_c1_g2_i1	Chr5	59746857	59747396	0.693783827698579	1	0.252426	0.64623	0.235059	0.20822	0	0.48787	0.520832	0.247912	0	0.249889	0	0.23918	0.94542	0.250287
TRINITY_DN39642_c2_g1_i1	Chr2	95461187	95461984	-0.405288494014551	1	0	0.383186	0	0.634677	0	0	0	0.605637	0	0.305316	0.42939	0	0.144343	0.152192
TRINITY_DN39684_c0_g1_i1	Chr2	159782796	159783587	1.53156505908157	1	1.04004	0.126247	0	0.122886	0.136886	0.43024	1.22233	0.175271	0.434735	0	0.274821	0.424082	0.13974	0
TRINITY_DN39684_c1_g3_i1	Chr7	108611859	108612429	1.3869659125090401	1	0	0	0	0.665039	0	0	0	0	0.377241	0	0	0.509377	0	0.266444
TRINITY_DN39642_c0_g3_i1	Chr8	127774076	127774949	-0.364560116758664	1	1.77152	0.429406	2.08221	1.88308	3.21929	1.3748	2.72747	2.23758	0.493243	1.7636	2.45991	0.481186	0.476168	1.87954
TRINITY_DN39684_c2_g1_i1	Chr9	53937053	53937472	-0.460402522056358	1	0.417159	0.715175	0.770542	0.684266	0	0.400621	0.431342	0	0	1.22939	0.381435	0	0.389383	1.23881
TRINITY_DN39684_c1_g5_i1	Chr3	78047385	78047630	0.322708885860883	1	0	0	0	1.92916	1.0464	1.1359	0	0	2.36135	1.15738	0	2.24772	0	0
TRINITY_DN39629_c0_g1_i1	Chr1	167042106	167214643	-0.025711996669106	1	0.355869	0.190856	0.340022	0.240419	0.366862	0.279412	0.296323	0.640513	0.188649	0.258078	0.150495	0.337339	0.517796	0.542184
TRINITY_DN39684_c1_g3_i2	Chr7	108593711	108594706	0.212154078744163	1	0.109023	0.831409	0	0.630801	0.0955432	0	0	0	0.48446	0.217173	0	0.414362	0	0
TRINITY_DN39684_c0_g2_i1	Chr2	159783578	159784871	-0.170681624838983	1	0.235674	0.132844	0.298621	0.129813	0.412305	0.604519	0.481724	0.310644	0.152898	0.0782795	0.291649	0.149147	0.295765	0.155228
TRINITY_DN39684_c1_g1_i1	Chr6	131744594	131744871	0.33492788641761	1	0.93759	0	0	0.754373	0	2.66089	0	1.81671	0	0	0	0.871623	0.872701	0
TRINITY_DN39641_c0_g1_i1	Chr6	24794090	24795083	0.303991588980593	1	0.244445	0.208564	0.683523	0.605104	0	0.472689	0.504451	0.240238	0.238643	0	0.674966	0.231914	0.91643	0.969942
TRINITY_DN39657_c0_g2_i1	Chr3	83752061	83752305	-0.66564343229701906	1	0	1.01592	3.59517	0	0	0	0	0	0	0	0	0	2.26724	2.34706
TRINITY_DN39684_c3_g1_i3	Chr3	52363892	52364282	-2.50103969197055	1	0	0	0.435068	0	0	0	0	0.462447	0.462031	0.51515	0.431358	0	0	0
TRINITY_DN39642_c1_g1_i2	Chr7	101240593	101241133	-0.170969454504139	1	0.54963	1.65959	2.05907	0.679387	2.91091	1.59297	4.54088	1.34887	0.549604	0.815636	1.01054	0.780972	0	0.272325
TRINITY_DN39685_c0_g1_i1	Chr3	721328	721535	0.354223030196257	1	3.48464	0	0	0	0	1.66426	0	1.69419	1.70401	0	0	1.64179	1.61468	3.37652
TRINITY_DN39613_c0_g2_i1	Chr2	174720582	174724442	-0.839643927462329	1	0	0	0.315742	0	1.20409	0	0.351151	0	0	0	0.311849	0.321132	0	0.337304
TRINITY_DN39609_c0_g1_i1	Chr3	132869571	132870670	-1.76161660104257	1	0.312361	0	0	0	0.2592	1.5985	0	0	0.210224	0	0	0	0	0
TRINITY_DN39613_c0_g1_i1	Chr2	174724447	174732879	0.645831539396321	1	0	0.404074	0.225366	0	0.104469	0	1.0999	0	0.116072	0	0.330986	0.113233	0.448382	0.589653
TRINITY_DN39609_c0_g1_i2	Chr3	132869578	132870670	0.633926858930139	1	0.902645	0.658456	1.19844	1.52837	0.392917	0.432391	1.19433	0.384222	0.876433	0.677919	0.36176	0.659335	1.28113	1.15362
TRINITY_DN39603_c0_g1_i1	Chr8	117019159	117019524	-2.08158079676723	1	0	0.462733	0.497544	0	3.34322	0	0.559448	0	0	0	0.985278	0	0	0
TRINITY_DN39679_c0_g1_i1	Chr6	52946932	52947335	-0.548841753055303	1	0	0	0	0.367516	0.396674	1.29096	0.464269	0	0	0.43994	1.22844	0	0.418447	0
TRINITY_DN39698_c0_g1_i1	Chr9	82938369	82938754	0.643274559241154	1	0.977833	0.418704	0.449998	0	0	0	0.505957	0	0	0.479468	0	0.459738	0.456277	0.965795
TRINITY_DN39603_c0_g2_i1	Chr8	117019566	117019848	-2.46251567193055	1	0	0.785731	0	0	0	1.76797	0	0	0	0	1.70072	0	0	0
TRINITY_DN39662_c0_g2_i1	Chr1	60265032	60265456	-1.71415378223405	1	0	0.349861	0.377333	0	0.722347	0	0	0.399732	0	0.400785	0	0	0.380993	0.808649
TRINITY_DN39662_c0_g1_i1	Chr1	60265440	60265781	-0.217620113402198	1	0	1.05244	0	1.00765	0	0	0	0	0	0.603312	0.562619	0	0.577874	1.21227
TRINITY_DN39646_c0_g1_i1	Chr4	51598878	51599811	0.667495364271408	1	0	0	0	0	0	0	1.22589	0	0	0	0	0.556341	0	1.7526
TRINITY_DN39619_c0_g1_i7	Chr10	51792637	51792926	-0.257770241303275	1	3.44108	11.2249	2.54141	2.64659	1.50693	1.8365	1.99617	1.30165	5.14713	4.54452	4.44293	4.55759	4.21668	0.420708
TRINITY_DN39666_c0_g1_i1	Chr7	92558776	92560068	0.649574131133901	1	0.864951	0.199454	0	0.194903	0.137565	0.529454	0	0.155468	0	0.0783531	0.218942	0.149287	0.296043	0.233063
TRINITY_DN39619_c0_g1_i8	Chr10	51792882	51793220	-1.29527704408581	1	0	2.07048	0	0.968025	1.34023	1.59621	0.967628	2.25792	0.977459	2.28934	3.72001	0	1.57552	1.23408
TRINITY_DN39619_c0_g1_i10	Chr10	51791007	51792779	4.10147790026284	0.469739306742366	1.12087e-6	0	0	0	0	0	0.335507	0	0	0.105703	0	0.523996	0.776616	0
TRINITY_DN39664_c0_g2_i1	Chr5	4220114	4220504	0.583456684635943	1	0	0	0	0.390421	0	0	0.493385	0	0.933014	0	0	0.449274	0	0.471513
TRINITY_DN39619_c0_g1_i5	Chr10	51792637	51792831	-0.26848774056765	1	0	11.1421	1.66148	0.122484	1.88627	1.19061	4.32826	0.43015	6.63883	2.30383	5.13942	6.60295	4.40416	0
TRINITY_DN39664_c0_g1_i1	Chr5	4220496	4220706	-1.14132232001906	1	1.69363	0	0	0	0	1.60429	0	3.28189	0	0	1.56427	0	0	1.6341
TRINITY_DN39632_c0_g1_i1	Chr7	116616515	116616783	-0.395655645687023	1	3.00176	0	0.920378	0	1.74994	0	0	1.94676	2.95	0	0.908504	0	0.931137	0
TRINITY_DN39638_c0_g1_i1	Chr3	20643803	20644139	-0.765621676378777	1	0	1.0725	0.699812	0.664943	0	0	0	0.684316	0.618222	0	0.571977	0	0.587557	0.617038
TRINITY_DN39619_c0_g1_i11	Chr10	51790776	51792779	-2.09212750513187	1	0.549358	1.97316	0.974554	0.584928	0.218051	0.247959	0	0.367656	1.66858	0.603611	1.93738	0	0	0.41878
TRINITY_DN39680_c0_g1_i1	Chr1	171622200	171622686	-0.381240094909695	1	0	0	0	0.498149	0	0.292153	0	0	1.17991	0.597184	0.277659	0.286039	0.565902	0.89787
TRINITY_DN39628_c0_g1_i1	Chr3	36467368	36468056	0.568595552833965	1	0.0927881	0.235597	0.0880325	0.690106	0.0812353	0.714543	0.949543	0.366763	0.542006	0.369757	0	0.352481	0.0873279	0.0917354
TRINITY_DN39651_c0_g1_i1	Chr3	64849332	64849842	0.471913798289407	1	0.588418	0.502602	0.819867	0.727461	0.260116	0.284401	0.607612	0.288608	0	0.87246	0.270222	0.278664	0.826253	0.291372
TRINITY_DN39623_c0_g1_i1	Chr10	50954192	50954899	0.00855634295891729	1	0	0.554759	0	0	0	1.24067	0	0	1.28295	0	0	0.609045	1.21878	0
TRINITY_DN39639_c0_g1_i1	Chr5	80149588	80150171	-0.410269763262624	1	0	0	0	0	0.419553	0	0.490404	0.467243	0.46405	0.235466	0	0	0.222709	0
TRINITY_DN39639_c0_g3_i1	Chr5	80151039	80151627	0.95097834317254	1	0.232413	0	0	0.767551	0.205165	0.674016	0.719531	0	0.453888	0.460837	0.214108	0.441345	0.217904	0
TRINITY_DN39639_c0_g2_i1	Chr5	80150181	80151046	0.533327153525481	1	0.131094	0.333794	0.247646	0.325201	0.345153	0.126452	0.807757	0	0.127781	0.130498	0.12134	0.249317	0	0.259712
TRINITY_DN39672_c1_g1_i1	Chr1	98658824	98659116	0.942591205633983	1	0.885722	0	0.812961	0.711509	0	0.837245	1.81438	0.857867	0	0	0	0	0	0
TRINITY_DN39620_c0_g1_i1	Chr4	21643959	21644731	-0.227543254164332	1	0.15406	0	0.145082	0.254809	0.135398	0.743583	0.158508	0.151965	0.150284	0.153204	0.284883	0.146588	0.28975	0.305515
TRINITY_DN39633_c0_g2_i1	Chr5	109574317	109574780	-1.55557160222798	1	0	0.595373	0.322895	0.286092	0.30805	0	0	0	0.339603	0.686828	0	0	0	0
TRINITY_DN39672_c0_g1_i1	Chr2	50677792	50678555	-0.425722442298871	1	0.313322	0	0	0	0.413118	0.302464	0.322446	0.309008	0.152834	0.155767	0.434482	0	0.294607	0.310619
TRINITY_DN39640_c0_g1_i1	Chr4	68295957	68296718	-0.118608215818862	1	0.299821	0.382176	0.282515	0.371937	0.263435	0	0.430754	0.147905	0.584873	0.29827	0.138635	0	0.281985	0.445842
TRINITY_DN39624_c0_g1_i2	Chr4	122230055	122231113	1.03176280940203	1	0.613024	0	0	0	0	0	0	0.201258	0	0.405833	0.376992	0.582931	0.191779	0
TRINITY_DN39650_c0_g1_i3	Chr3	153497699	153499887	1.62326740374501	1	1.38285	0	0.968114	0	0	0	0	0.456587	0	0	0	0.965056	0.952093	0
TRINITY_DN39650_c0_g1_i1	Chr3	153497699	153504074	-0.123452041334971	1	0	0	0.420134	0	0	0	2.06409	0	0	1.41675	2.08388	0	0	0
TRINITY_DN39650_c0_g1_i2	Chr3	153497699	153504074	0.0534852200843736	1	1.47116	1.98643	0.75688	1.57761	2.63321	2.0482	0	1.52495	1.78656	0	0	1.45001	2.95942	1.01562
TRINITY_DN39648_c0_g3_i1	Chr4	43994354	43995153	0.915777784616111	1	0.589066	0.125122	0.138823	0.4872	0.258746	0.284278	0	0	0	0.146526	0.136208	0.140108	0.554035	0.437966
TRINITY_DN39648_c0_g1_i1	Chr4	43995570	43996139	0.943070132331646	1	0.735489	0	0	0	0	0.237045	0.252902	0	0	0.242899	0	0	0	0.243203
TRINITY_DN39624_c1_g1_i1	Chr9	66413212	66413390	0.163855679422583	1	0	0	2.8252100000000002	1.24186	0	0	0	0	1.51676	0	0	1.56948	0	0
TRINITY_DN39618_c1_g1_i1	Chr10	31699688	31699953	-2.69827624781894	1	0	0	0.933779	0	0	0	0	0.986689	0	0.982435	0	0	0	2.94429
TRINITY_DN39618_c0_g3_i1	Chr1	81127270	81127966	-1.38158985759236	1	0.179476	0.152822	0	0	0.315933	0	0	0.176865	0.17512	0	0.663041	0.170819	0.168577	1.06801
TRINITY_DN39618_c0_g1_i1	Chr1	81125516	81126008	-1.10263405059481	1	0.931774	0.531406	0	0	1.09984	0.600528	0	0	0	0.613868	0.28532	0	0	0.30795
TRINITY_DN39618_c0_g4_i1	Chr1	81126071	81127273	-1.60314074829199	1	0.171828	0.218037	0.0815758	0	0	0.248015	0.0878642	0	0.250876	0.256799	0.239127	0.0815745	0	0.594379
TRINITY_DN39640_c0_g1_i2	Chr4	68295953	68296295	0.362329442302208	1	1.04855	0.897023	0	0	0	0.501406	0.111886	0	0	0	0	0	0.48877	0.516564
TRINITY_DN39611_c0_g1_i1	Chr6	27416965	27417759	0.46670491618737	1	1.83689	0.480005	1.59949	0.383026	0.620427	0.545302	1.59717	0.55772	1.10216	0.562529	0.392149	0.403218	0.93050600000000006	0.280039
TRINITY_DN39696_c0_g3_i1	Chr4	52087131	52087506	1.34572358153415	1	1.02768	0	0.472916	0.841253	0	0.491863	1.59554	0.502779	0	0.503992	0	0	0	0
TRINITY_DN39696_c0_g2_i1	Chr4	52086665	52087147	-0.166500313307088	1	0	0	0.30094	0	0	0.626426	0	0	0	0	0	0	0.606969	0.32137
TRINITY_DN39617_c0_g2_i1	Chr8	121389291	121389656	-1.12902703128528	1	0.534956	0	0.984969	0	0.472808	0	0	0	0.525051	0	0	0	0	0.527112
TRINITY_DN39611_c1_g1_i1	Chr8	70234596	70235123	0.421269335656693	1	0.857377	0.478636	1.04227	0.923872	0.990591	2.43626	1.73761	0.274794	1.36668	0.831332	0	1.06174	1.57357	0.27748
TRINITY_DN39617_c0_g1_i1	Chr4	86843238	86843680	-0.868438058115956	1	0	0.658806	0	0.315705	0.680284	0	0	0.376589	0.375012	0	0.351631	0	0.359239	0
TRINITY_DN39692_c0_g1_i1	Chr4	97864437	97864774	0.0957951220889575	1	0.629847	1.6185	1.1623000000000001	0.75132	0.596936	0	0	0	1.24368	0	0.575433	1.77584	0.591175	0.620697
TRINITY_DN39660_c0_g1_i3	Chr10	1992855	1994018	-0.594913259811612	1	0.119647	0.101457	0.226322	0.122822	0.419684	0	0.122742	0	0	0.119148	0.3324	0	0.225131	0.355321
TRINITY_DN39660_c0_g1_i2	Chr10	1993349	1994018	1.27727921620731	1	0	0	0	0.893226	0	0	0.407866	0	0	0	0.720972	0	0	0
TRINITY_DN39660_c0_g1_i1	Chr10	1993677	1994018	1.32936863454959	1	2.06992	0.58794	0	0	0.60957	0	0	0	0	0	0	0.645885	0	0
TRINITY_DN39614_c0_g1_i1	Chr4	16166611	16167107	-0.12595156414238	1	0.616907	0.527467	0.286407	0.25423	0.273007	0.298178	0	0.605026	0	0.609686	0.566771	0.583987	0.28869	0
TRINITY_DN39652_c0_g1_i1	Chr1	203073753	203073994	0.075791875457791	1	3.5385	0.990737	1.09318	0.950721	4.12551	0	0	1.15038	0	0	2.15511	3.31301	0	2.2855
TRINITY_DN39693_c0_g1_i1	Chr5	86987763	86988131	-0.480933857163122	1	1.0647200000000001	0	0	0	0	0	0	1.04058	0.522353	0	0.970032	0	0	0
TRINITY_DN39612_c0_g1_i1	Chr3	9389431	9390207	-0.305279073314295	1	0.5135	0.944657	0.40415	0.711057	0.372449	0.82778	0.435894	0.424656	0.414298	0.938122	0.634926	0.245003	0.560732	0.168331
TRINITY_DN39617_c1_g1_i1	Chr9	83610966	83611469	-1.15552175510848	1	0	0.184457	0.404831	0.178781	0.381678	0	0	0.638971	0.422524	0.214739	0.997365	0.616644	0	0
TRINITY_DN39674_c0_g1_i1	Chr8	63614978	63615974	0.76377791851829	1	0	0.462503	0	0.180465	0	0	0.335646	0.646939	0.106329	0	0	0.518632	0.308196	0
TRINITY_DN39631_c0_g2_i1	Chr8	144623092	144623551	0.24456805987882901	1	0	0	0	0	0.322574	0	0	0.357292	0.355732	0	0	0	1.02199	0.361765
TRINITY_DN39637_c0_g1_i1	Chr3	15652917	15663361	-0.322105650535153	1	2.01138	1.97305	1.48221	2.62632	3.28912	1.9334	1.85441	2.4384	2.77714	2.06934	2.35027	1.90856	1.7101	2.81874
TRINITY_DN39631_c0_g1_i1	Chr8	144622878	144623113	-0.358464148175337	1	1.29526	0	4.77856	0	0	0	1.31717	0	0	0	1.19064	0	0	0
TRINITY_DN39683_c0_g1_i1	Chr3	84436541	84437125	0.365286483318452	1	0.704947	0.200414	3.03526	0.776039	0	0.227225	1.21258	0.231058	0.688402	0.439348	0.649407	1.11525	0.660706	0.466331
TRINITY_DN39624_c0_g2_i1	Chr4	122229137	122230044	0.9711824187742	1	0.737037	0.124592	0.280328	0.182676	0.064452400000000007	0.212634	0.075292799999999993	0.0728726	0.14343	0.146896	0.273697	0.489684	0.208123	0.0728015
TRINITY_DN39601_c0_g1_i1	Chr1	1081862	1082236	2.92613363371042	1	0	0	0	0	0	0	0.534617	0	0	0	0	4.44032	0.481317	0.764149
TRINITY_DN39656_c0_g1_i1	Chr7	89990386	89992493	0.594248891175851	1	0	0	0.377302	0.330398	0.350704	0.25696600000000003	0.5472	0.131454	0	0	0.123262	0.253311	0.125303	0.131941
TRINITY_DN39601_c1_g2_i1	Chr4	107483422	107483921	0.0229011369032812	1	0.303285	0	0	0	0.268191	0	0	0	0	0	0.278541	0	0.5676	0.900876
TRINITY_DN39601_c1_g1_i1	Chr4	107483912	107484528	0.826185406339999	1	0.208401	0	0	0.516913	0.551148	0.603984	0	0	0	0	0.192144	0.5942	0.195556	0
TRINITY_DN39626_c0_g1_i1	Chr6	100323623	100323933	0.152253411969427	1	0	0	0	0	0.637568	0	1.48239	0	0	1.40193	1.30902	0	1.33861	0.713702
TRINITY_DN39625_c0_g1_i1	Chr6	58809876	58810366	-1.5684156169781	1	0.31716	0	0	0	0.280712	0.613162	0	0.311084	0.61975	0.940166	0.29135	0	0.297121	0.628961
TRINITY_DN39627_c0_g1_i1	Chr6	140301458	140302225	0.523274333987912	1	0.623137	0.5297	0.586706	0.128834	0.410784	0.150394	0.320616	0.153643	0	0.154898	0.144023	0.44471	0.439485	0
TRINITY_DN39678_c0_g2_i1	Chr4	53671409	53672063	-0.855706493175937	1	0	0	1.10645	0.325445	0.173345	0	0	0	0.575812	0.195362	0.363172	0.374251	0	0
TRINITY_DN99742_c0_g1_i2	Chr6	49108118	49114872	0.232564496077909	1	0.205147	0.435819	0.583113	0.769805	0.178599	1.02452	0.208168	0.406543	0	0.172364	0.351703	0.995183	0.102766	0.20193
TRINITY_DN39678_c0_g1_i1	Chr4	53672021	53673233	-1.46158758961159	1	0.170078	0.143869	0.323013	0.0702672	0.148832	0.572782	0.173925	0.084052	0.248314	0.423645	0.0789008	0	0.0800382	0.420215
TRINITY_DN39634_c0_g2_i1	Chr4	58224385	58224864	-0.729657723605007	1	0	0.561092	0	0.539478	0	1.26644	0	0	0.95975	0	0	0.309843	0	0
TRINITY_DN39651_c0_g2_i1	Chr3	64849023	64849306	-0.199548342614577	1	0	0	0	0	0	0.651234	0	0.665243	0.672361	0	0.622396	0	1.27502	0
TRINITY_DN39686_c0_g2_i1	Chr7	13143267	13143555	-1.08031363402051	1	0	0	1.58162	0	0.753464	0	0.882596	0	0	0	1.56325	0	0	0
TRINITY_DN39608_c0_g1_i1	Chr8	66596822	66598251	0.26195874008449	1	0.278817	0.235597	0.19893	0.230338	0.0609402	0.402109	0.498268	0.482484	0.0678158	0.2084	0.517797	0.396904	0.393667	0.34419
TRINITY_DN39669_c0_g1_i1	Chr7	108859667	108860273	-0.19343391720603	1	0	0	0.229122	0.405778	0	0.237749	0.253634	0.241569	0	0	0.678687	0	0	0
TRINITY_DN39605_c0_g5_i1	Chr1	56768626	56769033	-0.18440103470876	1	0.440335	0	0.406135	0.360821	0	0.422724	0	0	0	0	0.804825	0	0	0
TRINITY_DN39605_c0_g4_i1	Chr1	56767629	56768363	-1.31348219092867	1	0	0	0.15195	0.133579	1.13585	0.779667	0.498858	0.318494	0.157572	0.160555	0.447772	0	0.15181	0.320239
TRINITY_DN39605_c0_g6_i1	Chr2	152385490	152385932	-0.0511323084359025	1	0	0.647269	0.35064	0.310535	0	0	0	0.370498	0	0	0	0.356476	0.706522	1.12389
TRINITY_DN39605_c0_g3_i1	Chr1	56769573	56769820	-1.88056588226663	1	0	0	1.09318	0.950721	1.03138	3.35097	0	3.45114	0	0	1.07756	0	0	0
TRINITY_DN39605_c0_g1_i1	Chr2	152384397	152385339	-0.0875032017729763	1	0.351881	0.298334	0	0.387845	0.205686	0.113049	0	0.115824	0.685635	0	0.434538	0.445908	0.220729	0.696588
TRINITY_DN39689_c1_g1_i1	Chr2	55281295	55281610	-0.964356991270633	1	0	0	0	0	0.686809	0	0.736993	0.694007	0.843702	0	0.667777	0	0	0
TRINITY_DN39658_c0_g2_i1	Chr4	101763550	101763873	1.21290377794359	1	0	0.584032	0	1.11623	0	0	0.709759	0	0.676317	0	0.626039	0.642239	0.641373	0
TRINITY_DN39658_c0_g1_i1	Chr4	101763861	101764537	0.359826769489845	1	0.187081	0.159334	0.17555	0	0	0.180695	0.193046	0.184335	0	0	0	0.356007	0	0.185585
TRINITY_DN39695_c0_g1_i1	Chr8	3314824	3315107	2.41546617515312	1	1.72054	0	0.79081	0	0	0	0	0	0	0	0	0.800236	2.40586	0
TRINITY_DN39687_c0_g1_i1	Chr4	123315292	123315876	-0.19698691394179	1	0	0	0.649418	0.191374	0.409174	0.896261	0.717644	0.228034	0.22631	0	0.640561	0.220058	0.651906	0.459992
TRINITY_DN85112_c0_g1_i1	Chr3	99875331	99875616	1.6299603023105	1	0	0	0	0.711509	0	0	1.81438	0	0.866563	0	0	0	1.6505	0.861729
TRINITY_DN39630_c0_g2_i1	Chr1	96317775	96319133	0.461031778711216	1	0.149896	0.125259	0.211355	0	0.129594	0.427541	0.227089	0.0732598	0.0720978	0.0738385	0.206361	0.638926	0.214356	0.146381
TRINITY_DN85111_c0_g1_i1	Chr7	80146752	80147051	-2.00535665548703	1	0	1.35698	1.47972	0	0	0	0	2.33266	0.787069	0	0.729831	0.748694	0	0.786557
TRINITY_DN85134_c0_g1_i1	Chr8	6564454	6564772	0.022924405167916	1	1.79359	0.751123	0	0	0	0.849201	0	0	0	0	1.62553	0	0.837595	0.873594
TRINITY_DN85104_c0_g2_i1	Chr4	74380582	74381288	0.350432209117889	1	0.397585	0	0	0	0	0.765189	0	0.389344	0	0.390821	0	0.374524	0.742359	0.393945
TRINITY_DN39689_c0_g1_i2	Chr8	80866426	80866634	0.0166809572374765	1	0	4.24818	0	0	0	0	5.78002	0	0	3.29421	1.56427	0	0	0
TRINITY_DN85116_c0_g1_i1	Chr9	67724985	67725486	-0.934149235556907	1	0.60657	0.518369	0.844548	0	0.268191	0	0	0	0.888165	0	0.278541	0.28696	0.2838	1.20117
TRINITY_DN85155_c1_g1_i8	Chr4	48595529	48596084	0.144999101715117	1	0	0.219914	0	0.00986133	0	0	0	0	0	0.0126426	0	0	0.482529	0.510955
TRINITY_DN39601_c2_g1_i1	Chr8	70156811	70157098	0.126962186513675	1	0	0.732189	0.801662	0	0	0.826304	0	0.84651	0	0	0	2.4353	1.62684	3.06789
TRINITY_DN85155_c1_g1_i4	Chr4	75087138	75087632	-0.917559913094583	1	0	0	0	0	0.253861	0.887266	0	0	0	0	0	0.272311	0	0
TRINITY_DN85175_c0_g1_i1	Chr2	150685661	150685956	-1.31177388976617	1	0	1.0911	0.587803	0	1.12741	1.82879	0	0.624169	0	0	0.582083	0.598158	0.598832	0
TRINITY_DN85155_c1_g1_i3	Chr4	48595529	48596084	-0.219024405457801	1	0	0.220538	0	0.416342	0.227977	0	0	0	0	0.243071	0.2376	0	0	0
TRINITY_DN85117_c0_g1_i1	Chr1	147742505	147743065	-0.877260464588957	1	0	0.429502	0.57409	0.207592	0.887929	0.243242	0.519289	0	0	0.249141	0	0	0	0
TRINITY_DN85124_c0_g1_i1	Chr1	174497044	174497382	-0.667663391197434	1	0	0.536251	0	0	0	1.19935	0.64842	0	0.618222	0.613615	0.571977	0	0.587557	0
TRINITY_DN85166_c0_g2_i1	Chr7	39356027	39358934	-0.11296889079318	1	0.276058	0.117197	0.260537	0.114146	0.242378	0	0.283648	0	0.134568	0.412155	0.127713	0.131282	0	0.136758
TRINITY_DN85110_c0_g1_i1	Chr1	19291163	19291448	-1.329727879727	1	0	0.740627	1.62592	0	0.776288	0	0.90719	0	1.73313	0	0	0	0	0
TRINITY_DN85118_c0_g1_i1	Chr5	8834737	8835306	-0.857617853135976	1	0	0.2921	0.31696	0.280787	0.301963	0	0.355073	0.334532	0.33321	0.336786	0	0	0	0.338624
TRINITY_DN85187_c0_g1_i1	Chr3	64898501	64898931	-0.400334088636732	1	0	0	0.827174	0.367516	0.396674	0.430319	0	0	0	0.43994	0	0.423151	0.418447	0.887564
TRINITY_DN85155_c1_g1_i5	Chr7	59888125	59888625	0.279529382721699	1	1.07883	0	0.501995	0.22235	0	0.731154	0	0.264995	0	0	0.247906	0	0	0
TRINITY_DN85132_c0_g1_i1	Chr4	18621408	18621797	1.44328330863135	1	0.959191	0	0	0	0	0	0.496114	0	0	0.470366	0	1.35348	0	0.947751
TRINITY_DN85188_c0_g1_i1	Chr2	75798901	75800181	-1.55290503163267	1	0	0	1.31575	0	0	0	0	1.38801	0.700868	0	0	0.665555	0	1.40143
TRINITY_DN85173_c0_g2_i1	Chr1	79667030	79667364	0.582882098543647	1	0.629847	0.5395	0	0.515945	0	0	0.652049	0	0.621838	0.617323	0	0	0	0
TRINITY_DN85139_c0_g2_i1	Chr2	140481279	140481600	0.160749489845218	1	0	0	1.27401	0.561271	0	0.658922	0	0	0	0	0.629803	0	1.93541	1.35914
TRINITY_DN85148_c0_g1_i1	Chr7	120453038	120453258	-0.185538152148588	1	0	0	1.3742	2.40173	0	2.85396	0	0	0	0	1.38145	0	0	0
TRINITY_DN85141_c0_g1_i1	Chr4	69149487	69149925	-0.172642409837611	1	0	0.658806	0	0	0.340142	0.740323	0.79512	0	0.375012	0	0	0.36226	0	0
TRINITY_DN85200_c0_g1_i1	Chr4	75550348	75551192	-0.271876619750455	1	1.08804	0.115474	0.770332	0.337408	0.47759	0.131183	0.279438	0.536908	0	0.406127	1.13268	0.517396	0.255908	1.48228
TRINITY_DN85168_c0_g1_i1	Chr7	62224284	62224564	-0.43552071487416	1	0	0	0	0	0	0.797859	0	0	0	0	1.53098	1.56987	0	1.64849
TRINITY_DN85177_c0_g1_i1	Chr1	178139143	178139594	-1.3543424922993	1	0	0	0.676581	0.299824	0.967722	0.351534	0	0	0	0	0	0	0	0
TRINITY_DN85177_c0_g2_i1	Chr1	178139595	178139932	-1.35270461213592	1	0	0	0.581152	0	0.557651	1.20588	0	0	1.24368	0	0	0.591947	0	0
TRINITY_DN85130_c0_g2_i1	Chr8	32180857	32181154	1.35458203028889	1	0	0	0	0	0	1.48462	0.804041	0	0	0	0	1.45727	0.727845	0
TRINITY_DN85163_c0_g1_i1	Chr8	32152901	32153369	-1.6495460168147	1	0.34801	0	1.61448	0	0.6161	0.671827	0	0.340976	0	0.343414	0.318774	0	0.325223	0.345103
[truncated: 257,572 more rows]
