# Supplementary material for: A frog with three sex chromosomes that co-mingle together in nature: Xenopus tropicalis has a degenerate W and a Y that evolved from a Z chromosome
Source: PLoS Genet. 2020 Nov 9;16(11):e1009121. doi: 10.1371/journal.pgen.1009121 (PMC7652241; doi:10.1371/journal.pgen.1009121)
Supplement: S1 Data — (ZIP) [file pgen.1009121.s001.zip › SI_Data/Fig_S12/FigS12_data.csv]

trans_id	edger_sampleA	edger_sampleB	edger_logFC	edger_logCPM	edger_PValue	edger_FDR	deseq2_baseMean	deseq2_log2FoldChange	deseq2_lfcSE	deseq2_pvalue	deseq2_padj	chromosome	start	end	mid	deseq2_sb	edgeR_sb	Significant Bias
1	TRINITY_DN13694_c1_g1_i1	female	male	0.16563213614012	-0.0054769118683792	0.762657226953324	1	15.6503485931043	2.59169236164749e-06	0.00144268220955332	0.535482460756375	0.999947097233832	Chr7	44911328	44913783	44912555.5	non-sex-biased	non-sex-biased	Neither method
2	TRINITY_DN71037_c0_g2_i1	female	male	0.582653703348883	-2.90465890195313	0.735246659600556	1	0.409521304667687	3.82185267247039e-07	0.00144269434865704	0.628436458428615		Chr7	40017546	40018022	40017784	non-sex-biased	non-sex-biased	Neither method
3	TRINITY_DN4700_c1_g1_i2	female	male	0.135675514428785	-2.17699028734755	0.853893954317987	1	1.9347654317215	2.39166145402604e-07	0.00144269215679126	0.839951278539206	0.999947097233832	Chr7	29434821	29435285	29435053	non-sex-biased	non-sex-biased	Neither method
4	TRINITY_DN115793_c0_g1_i1	female	male	1.62510712976711	-2.87346738818917	0.240297939561991	1	0.461002455605802	5.48740324344096e-07	0.00144269471167576	0.377618811383977		Chr7	56130600	56130892	56130746	non-sex-biased	non-sex-biased	Neither method
5	TRINITY_DN31921_c0_g3_i2	female	male	0.106224918822177	-2.34007294238905	1	1	1.52800665232195	1.17071882489794e-07	0.00144269360225288	0.903582295553575	0.999947097233832	Chr7	26095623	26096543	26096083	non-sex-biased	non-sex-biased	Neither method
6	TRINITY_DN5488_c0_g1_i4	female	male	1.11003250446012	-0.385617247421166	0.410614020391888	1	11.8219464562741	3.38613511468362e-07	0.00144269464705961			Chr7	18038039	18041778	18039908.5	non-sex-biased	non-sex-biased	Neither method
7	TRINITY_DN1343_c3_g1_i1	female	male	0.470920350625969	-0.797533876932287	0.416085395040245	1	8.17341376886334	3.94597865562561e-06	0.00144268649858145	0.163128795049494	0.999947097233832	Chr7	34877248	34877852	34877550	non-sex-biased	non-sex-biased	Neither method
8	TRINITY_DN7063_c0_g1_i1	female	male	0.471751724921019	1.23815802155941	0.337086695236204	1	39.4725615829846	1.27318825799667e-05	0.00144268649852221	0.0136779490769408	0.999947097233832	Chr7	4063999	4065687	4064843	non-sex-biased	non-sex-biased	Neither method
9	TRINITY_DN13241_c0_g1_i2	female	male	-0.134685232770252	6.86163080608022	0.807833679896337	1	2038.44294572597	-4.8359824844815e-05	0.00144303363895793	0.502137023388909	0.999947097233832	Chr7	52709837	52766011	52737924	non-sex-biased	non-sex-biased	Neither method
10	TRINITY_DN11122_c0_g2_i2	female	male	0.121160911705667	-1.58424748101184	0.908149221728784	1	3.88350322715235	2.08204136871661e-07	0.00144269347676264	0.84509369432803	0.999947097233832	Chr7	50545076	50550520	50547798	non-sex-biased	non-sex-biased	Neither method
11	TRINITY_DN25620_c0_g2_i1	female	male	0.860000609276034	-2.12096984425186	0.458569789481295	1	2.15368711431427	3.92201492105363e-07	0.00144269442741265	0.58142645185665	0.999947097233832	Chr7	107875644	107876487	107876065.5	non-sex-biased	non-sex-biased	Neither method
12	TRINITY_DN6794_c0_g3_i2	female	male	-0.209736257064758	-2.90809785602341	1	1	0.405444088846654	-1.02342249657761e-07	0.00144269467779046	0.918626150033501		Chr7	98800963	98801322	98801142.5	non-sex-biased	non-sex-biased	Neither method
13	TRINITY_DN23850_c0_g1_i5	female	male	1.55695636055813	-2.7905546694907	0.194542681140008	1	0.659423101891629	1.14381899805899e-06	0.00144269438053109	0.157119297900291		Chr7	80638151	80646485	80642318	non-sex-biased	non-sex-biased	Neither method
14	TRINITY_DN9356_c1_g1_i2	female	male	0.542654445851347	-2.42242544291042	0.655955296223701	1	1.32533799773527	4.67106511967943e-07	0.00144269399422619	0.59813997783039	0.999947097233832	Chr7	110532901	110534362	110533631.5	non-sex-biased	non-sex-biased	Neither method
15	TRINITY_DN37145_c0_g3_i1	female	male	-1.65952695978236	-2.56272912465287	0.190927280012308	1	1.04558161371845	-1.36506945085779e-06	0.00144269425643457	0.124696864565841	0.999947097233832	Chr7	110154503	110155024	110154763.5	non-sex-biased	non-sex-biased	Neither method
16	TRINITY_DN55962_c0_g1_i1	female	male	-0.953269452150891	-2.7270041350993	0.579357990502588	1	0.706508482872875	-6.91827223887402e-07	0.00144269429209145	0.370401281517407		Chr7	59185825	59186166	59185995.5	non-sex-biased	non-sex-biased	Neither method
17	TRINITY_DN12176_c0_g2_i1	female	male	0.239218854026509	-2.60763109486495	0.775759253319918	1	0.933157291033105	4.18976618601236e-07	0.00144269341644861	0.702260625182605		Chr7	63896702	63896954	63896828	non-sex-biased	non-sex-biased	Neither method
18	TRINITY_DN155713_c0_g1_i1	female	male	0.979850643085855	-2.87345852243092	0.588170069449446	1	0.462522640128302	2.24241304324061e-07	0.00144269481430782	0.677238146305484		Chr7	56620614	56620839	56620726.5	non-sex-biased	non-sex-biased	Neither method
19	TRINITY_DN23160_c0_g1_i2	female	male	1.14805955599772	-1.13080820896254	0.242009752152562	1	6.27180471534411	9.85903392975711e-07	0.00144269403975518	0.293559870864436	0.999947097233832	Chr7	28950520	28963142	28956831	non-sex-biased	non-sex-biased	Neither method
20	TRINITY_DN130430_c0_g1_i1	female	male	-0.643965544331151	-2.82844328496354	0.89351003460018	1	0.529906267443773	-2.64510423202259e-07	0.00144269455557723	0.667123130151559		Chr7	22198012	22198283	22198147.5	non-sex-biased	non-sex-biased	Neither method
21	TRINITY_DN96791_c0_g2_i1	female	male	-0.540804633219828	-2.59223052184153	0.917162442542253	1	0.970195048230561	-2.55124918272251e-07	0.00144269447067501	0.71087737140635		Chr7	69950555	69951062	69950808.5	non-sex-biased	non-sex-biased	Neither method
22	TRINITY_DN19749_c0_g1_i3	female	male	0.28971894474681	-2.87257332911765	0.934187442027629	1	0.461757188696181	9.36694265763938e-08	0.00144269466334926	0.876180051907334		Chr7	123350353	123373969	123362161	non-sex-biased	non-sex-biased	Neither method
23	TRINITY_DN4157_c1_g3_i1	female	male	0.126297255364116	-2.74760485415861	0.995000796186416	1	0.680121397909373	1.02837312161008e-07	0.00144269405419502	0.897887514557326		Chr7	49303518	49303571	49303544.5	non-sex-biased	non-sex-biased	Neither method
24	TRINITY_DN1723_c1_g2_i1	female	male	-0.0408524580663636	2.89911432621447	0.964258992602688	1	128.868546015868	9.30667109302744e-08	0.00144266424610486	0.968605738648263	0.999947097233832	Chr7	5489749	5491467	5490608	non-sex-biased	non-sex-biased	Neither method
25	TRINITY_DN41546_c0_g1_i1	female	male	0.117290640636116	3.72478367969282	0.78985690062513	1	230.462743116162	4.89941178042455e-06	0.00144265584413149	0.446156064432628	0.999947097233832	Chr7	34557801	34586400	34572100.5	non-sex-biased	non-sex-biased	Neither method
26	TRINITY_DN11076_c0_g1_i5	female	male	1.8541185847305	-2.14470947196447	0.108628105073271	1	1.99766713842168	8.99879314692592e-07	0.0014426945519001	0.197127155374437	0.999947097233832	Chr7	23957293	23958229	23957761	non-sex-biased	non-sex-biased	Neither method
27	TRINITY_DN122724_c0_g1_i1	female	male	-1.15823418097748	-1.79923761555728	0.196963399392266	1	3.13346115859998	-2.30969276180455e-06	0.00144269315473003	0.107349740738933	0.999947097233832	Chr7	73302019	73302470	73302244.5	non-sex-biased	non-sex-biased	Neither method
28	TRINITY_DN530_c0_g2_i3	female	male	0.153044197689457	5.16719921214859	0.736038260826185	1	630.125280394505	4.24150069338507e-06	0.00144266837484196	0.426378677540229	0.999947097233832	Chr7	106736852	106785940	106761396	non-sex-biased	non-sex-biased	Neither method
29	TRINITY_DN29_c0_g1_i2	female	male	-0.157740876067847	0.994594746053189	0.944083914287703	1	33.2544212358009	-9.59146867819866e-07	0.00144269410501051	0.916059933190244	0.999947097233832	Chr7	80993977	80996847	80995412	non-sex-biased	non-sex-biased	Neither method
30	TRINITY_DN18804_c0_g1_i2	female	male	0.100114208956729	5.8048721282234	0.819543908963823	1	979.440124557339	7.60086331531188e-06	0.00144268293270917	0.629990909602046	0.999947097233832	Chr7	126248418	126270413	126259415.5	non-sex-biased	non-sex-biased	Neither method
31	TRINITY_DN30756_c2_g2_i1	female	male	0.143217683476805	-1.22016158389061	0.8216335659307	1	5.61486230105961	9.0598800307814e-07	0.00144268859722781	0.711903412714346	0.999947097233832	Chr7	55322622	55323877	55323249.5	non-sex-biased	non-sex-biased	Neither method
32	TRINITY_DN122202_c0_g1_i1	female	male	0.673443354168187	-2.59824804398252	0.477896466004728	1	0.967909778131544	7.38048770310753e-07	0.00144269378930078	0.454774297903694		Chr7	20060148	20060629	20060388.5	non-sex-biased	non-sex-biased	Neither method
33	TRINITY_DN15121_c0_g1_i2	female	male	-3.00069248194763	-1.63119268231909	0.0059998744044102	1	3.77478835602765	-2.77030122853382e-06	0.00144269533540147	0.00380883673363171	0.828237691013269	Chr7	126000244	126000346	126000295	non-sex-biased	non-sex-biased	Neither method
34	TRINITY_DN51259_c0_g1_i1	female	male	-0.39548226990992	-2.85883059528821	1	1	0.496808706894192	-1.47373012025214e-07	0.0014426945101472	0.762375635122227		Chr7	45778361	45778660	45778510.5	non-sex-biased	non-sex-biased	Neither method
35	TRINITY_DN6722_c1_g2_i1	female	male	0.0197437099829555	3.70564193250751	0.944094958759605	1	226.80080754783	5.61404167151742e-07	0.00144267108475915	0.82726086620403	0.999947097233832	Chr7	43720355	43720882	43720618.5	non-sex-biased	non-sex-biased	Neither method
36	TRINITY_DN276_c7_g1_i1	female	male	-0.318388456585075	-0.681034467182133	0.639035429092922	1	9.03307155866923	-2.36528698777849e-06	0.00144268436831001	0.417388560637626	0.999947097233832	Chr7	94963270	94963775	94963522.5	non-sex-biased	non-sex-biased	Neither method
37	TRINITY_DN159814_c0_g1_i1	female	male	-0.651595636815313	-2.83020768425965	0.893756495408349	1	0.528434981602091	-2.70957351544785e-07	0.00144269455867898	0.665888499118847		Chr7	81958541	81958777	81958659	non-sex-biased	non-sex-biased	Neither method
38	TRINITY_DN28801_c0_g1_i1	female	male	-0.17591085732385	-2.30892955237067	1	1	1.60907394218925	-1.98136322611506e-07	0.00144269332123493	0.861199276546553	0.999947097233832	Chr7	62125243	62126082	62125662.5	non-sex-biased	non-sex-biased	Neither method
39	TRINITY_DN14713_c0_g3_i1	female	male	-1.62207962889257	-2.56264495936149	0.272882091199958	1	1.04122425060735	-8.9533977480842e-07	0.00144269450530549	0.190424313658404	0.999947097233832	Chr7	44347140	44347478	44347309	non-sex-biased	non-sex-biased	Neither method
40	TRINITY_DN28171_c6_g1_i1	female	male	-0.193693111285451	-2.90440757136381	1	1	0.411576089038115	-1.18914003174375e-07	0.00144269436474089	0.887864135306561		Chr7	109249585	109249981	109249783	non-sex-biased	non-sex-biased	Neither method
41	TRINITY_DN3334_c0_g5_i1	female	male	0.410077389621318	-1.78752076352117	0.550073304485188	1	3.10177885371122	1.05682795180383e-06	0.00144269200992245	0.488620405143454	0.999947097233832	Chr7	63914944	63915223	63915083.5	non-sex-biased	non-sex-biased	Neither method
42	TRINITY_DN85908_c0_g1_i1	female	male	-1.12079662750892	-2.90483666158085	0.721793257917137	1	0.41452957980196	-3.10933468844742e-07	0.00144269477635932	0.58720912179857		Chr7	127575986	127576233	127576109.5	non-sex-biased	non-sex-biased	Neither method
43	TRINITY_DN397_c0_g1_i11	female	male	-5.89297742287012	-1.4460788656107	0.0424300829925693	1	0.397535063302286	-2.53864610574539e-07	0.00144269504840753	0.570309848323029		Chr7	37391842	37439549	37415695.5	non-sex-biased	non-sex-biased	Neither method
44	TRINITY_DN14511_c0_g1_i1	female	male	0.0873551352199443	0.178487841485206	0.878235355173657	1	17.9952477614237	6.15426739706958e-07	0.00144268844252175	0.779576538543179	0.999947097233832	Chr7	84263446	84266523	84264984.5	non-sex-biased	non-sex-biased	Neither method
45	TRINITY_DN258_c0_g1_i1	female	male	-0.194563220004378	3.49094734356228	0.715938055137206	1	195.40742491226	-1.32094102347357e-05	0.00144258917937554	0.120405388654336	0.999947097233832	Chr7	89717933	89739257	89728595	non-sex-biased	non-sex-biased	Neither method
46	TRINITY_DN8111_c0_g1_i1	female	male	-0.761514486577582	-0.100649351981089	0.326728473554378	1	14.3752156839003	-1.35983666808697e-06	0.00144269175055356	0.223939924734674	0.999947097233832	Chr7	49466730	49482574	49474652	non-sex-biased	non-sex-biased	Neither method
47	TRINITY_DN4827_c0_g1_i1	female	male	-0.469630662373409	-1.88210952953465	0.697028012444095	1	2.81030260891214	-7.61514016944774e-07	0.00144269245102906	0.540606479674223	0.999947097233832	Chr7	133479504	133486310	133482907	non-sex-biased	non-sex-biased	Neither method
48	TRINITY_DN6262_c1_g1_i8	female	male	0.199409117152785	-0.19934584497726	0.805104656633954	1	13.408098866236	2.49586591392405e-07	0.00144269347399379	0.818884017780424	0.999947097233832	Chr7	92014158	92016986	92015572	non-sex-biased	non-sex-biased	Neither method
49	TRINITY_DN91493_c0_g1_i1	female	male	0.266052758209282	-2.87052365034259	0.963232481336606	1	0.46460252813323	1.79267927596678e-07	0.00144269429509047	0.819105661034436		Chr7	111426234	111426482	111426358	non-sex-biased	non-sex-biased	Neither method
50	TRINITY_DN16887_c1_g1_i1	female	male	-0.520929019349061	-0.842218347227586	0.58709615601121	1	7.81462932544485	-9.66099765654719e-07	0.00144269265857989	0.494645531666333	0.999947097233832	Chr7	60043217	60046088	60044652.5	non-sex-biased	non-sex-biased	Neither method
51	TRINITY_DN23880_c0_g1_i7	female	male	0.450853832797406	-2.55437658218702	0.731310251926578	1	1.0721664840603	5.09712189075649e-07	0.00144269375975411	0.601451219762848	0.999947097233832	Chr7	55490088	55490416	55490252	non-sex-biased	non-sex-biased	Neither method
52	TRINITY_DN7021_c2_g1_i1	female	male	-0.0278045430086767	-0.28528075066112	0.991123463173092	1	12.4470642705596	-1.68885677503142e-06	0.00144268297911035	0.982976525257239	0.999947097233832	Chr7	56473928	56474896	56474412	non-sex-biased	non-sex-biased	Neither method
53	TRINITY_DN43243_c0_g5_i1	female	male	-0.191508606932868	-2.91148906582018	1	1	0.397692640271139	-1.15926138999108e-07	0.00144269450957865	0.901128630000868		Chr7	133526367	133526402	133526384.5	non-sex-biased	non-sex-biased	Neither method
54	TRINITY_DN41405_c0_g1_i1	female	male	-1.35744608882219	-2.8574949935619	0.513794413492575	1	0.485609059795123	-5.51406199795893e-07	0.00144269463627911	0.399794966207639		Chr7	77633453	77633717	77633585	non-sex-biased	non-sex-biased	Neither method
55	TRINITY_DN12700_c0_g1_i7	female	male	1.12353354739555	-0.758514844135802	0.320432102317353	1	8.43317296514393	5.86133497583632e-07	0.0014426943529163	0.412839026047024	0.999947097233832	Chr7	114246106	114275934	114261020	non-sex-biased	non-sex-biased	Neither method
56	TRINITY_DN33934_c0_g3_i1	female	male	0.924276538136462	-2.86342086702134	0.440276905528402	1	0.478945133235256	6.28868736980381e-07	0.00144269431399742	0.419045661633821		Chr7	37913651	37914022	37913836.5	non-sex-biased	non-sex-biased	Neither method
57	TRINITY_DN2491_c0_g1_i1	female	male	1.35405503895923	-1.04667814593974	0.167347419889044	1	6.67272229436525	1.2188477011058e-06	0.00144269401190757	0.216693923220011	0.999947097233832	Chr7	40250103	40251071	40250587	non-sex-biased	non-sex-biased	Neither method
58	TRINITY_DN16274_c0_g1_i1	female	male	3.05451431217665	-2.17845459506169	0.000721445346311206	0.395508456875104	1.97813394220913	2.59973794457721	1.18302583508166	0.000973255586141685	0.410974675497568	Chr7	7551982	7777093	7664537.5	non-sex-biased	non-sex-biased	Neither method
59	TRINITY_DN4811_c0_g1_i2	female	male	-0.0282701878123133	1.40148525111785	1	1	44.3723359170492	1.7035483790148e-09	0.00144269292646561	0.998196956329018	0.999947097233832	Chr7	128621905	128662171	128642038	non-sex-biased	non-sex-biased	Neither method
60	TRINITY_DN8946_c0_g1_i2	female	male	-0.349013867857829	1.58969838506335	0.594832768268352	1	50.9801646663116	-2.48575737789096e-07	0.00144268779778746	0.470243546107311	0.999947097233832	Chr7	40276842	40314222	40295532	non-sex-biased	non-sex-biased	Neither method
61	TRINITY_DN7640_c0_g1_i5	female	male	-0.669102409157852	-1.33460806497339	0.628782415631796	1	4.9791087774644	-4.59364284318952e-07	0.00144269416074809	0.57173217991592	0.999947097233832	Chr7	104961158	104962610	104961884	non-sex-biased	non-sex-biased	Neither method
62	TRINITY_DN10799_c0_g2_i1	female	male	0.960700070907018	-2.54051169786944	0.44756421066702	1	1.1116307988092	5.91818212754306e-07	0.00144269435846428	0.423807045729525	0.999947097233832	Chr7	74080569	74080964	74080766.5	non-sex-biased	non-sex-biased	Neither method
63	TRINITY_DN49492_c0_g1_i1	female	male	0.0537206531259583	0.548234411242868	0.922920141574185	1	23.6891944014471	-8.70600735773354e-07	0.00144269199538441	0.910926101725581	0.999947097233832	Chr7	63975842	63999668	63987755	non-sex-biased	non-sex-biased	Neither method
64	TRINITY_DN362_c0_g3_i1	female	male	0.307515968932782	0.189996847384026	0.54818722007405	1	18.1315283619028	5.88826378281891e-06	0.00144267556167991	0.170552424922171	0.999947097233832	Chr7	96007292	96007384	96007338	non-sex-biased	non-sex-biased	Neither method
65	TRINITY_DN6665_c0_g1_i13	female	male	-5.27830393520653	-1.85669258525722	0.0132247599111801	1	2.87996281847406	-4.87004584683615e-07	0.00144269506084394	0.0450158947261656	0.999947097233832	Chr7	129579765	129581103	129580434	non-sex-biased	non-sex-biased	Neither method
66	TRINITY_DN88888_c0_g1_i1	female	male	0.628676063903363	-2.74507719905703	0.572410651494521	1	0.687369410233211	8.17973587361113e-07	0.00144269411492313	0.531485179956516		Chr7	15802825	15803160	15802992.5	non-sex-biased	non-sex-biased	Neither method
67	TRINITY_DN112415_c0_g1_i1	female	male	-0.207893331230263	-2.77761796290677	1	1	0.635218736283835	-1.26965592974331e-07	0.00144269400189188	0.860508715239707		Chr7	102184221	102184546	102184383.5	non-sex-biased	non-sex-biased	Neither method
68	TRINITY_DN55659_c0_g1_i2	female	male	0.842085125351945	-2.91540592782072	0.76679106831196	1	0.438976416708152	2.46099455159435e-07	0.0014426946833794	0.677285493937951		Chr7	58453318	58453572	58453445	non-sex-biased	non-sex-biased	Neither method
69	TRINITY_DN66601_c0_g1_i1	female	male	2.27638640204762	-2.73995175824879	0.0419942048794225	1	0.724396286261591	1.45589821520143e-06	0.00144269461987554	0.0623987572757103		Chr7	21307515	21307885	21307700	non-sex-biased	non-sex-biased	Neither method
70	TRINITY_DN21713_c0_g1_i1	female	male	0.746201434413755	-2.13282472621123	0.364176565281343	1	2.09054708411023	1.06670859544978e-06	0.00144269329517151	0.356309997243382	0.999947097233832	Chr7	41179634	41180334	41179984	non-sex-biased	non-sex-biased	Neither method
71	TRINITY_DN73125_c0_g1_i1	female	male	1.45687941251212	-2.78183066822765	0.16174433852457	1	0.624784189807273	1.12024923072757e-06	0.00144269434604642	0.177906916730656		Chr7	72390611	72390953	72390782	non-sex-biased	non-sex-biased	Neither method
72	TRINITY_DN6809_c2_g1_i1	female	male	-0.377278931129128	-1.76430957972448	0.707635796055568	1	3.22891980003601	-5.4959635830853e-07	0.00144269205748424	0.701728942095926	0.999947097233832	Chr7	76345639	76345923	76345781	non-sex-biased	non-sex-biased	Neither method
73	TRINITY_DN35289_c0_g1_i1	female	male	-0.991003228142057	-2.59481877578655	0.524103364036695	1	0.96916915369478	-8.38396768800135e-07	0.0014426940484232	0.355835691222639		Chr7	6245874	6246157	6246015.5	non-sex-biased	non-sex-biased	Neither method
74	TRINITY_DN29682_c0_g4_i1	female	male	0.446848566047695	-0.701681299565132	0.476772463623073	1	8.91914872919745	2.82592584782221e-06	0.00144268806269748	0.258009453752613	0.999947097233832	Chr7	55175613	55177543	55176578	non-sex-biased	non-sex-biased	Neither method
75	TRINITY_DN102607_c0_g4_i1	female	male	-0.130136234208004	-2.10177727299023	0.895783871560808	1	2.15624729283862	-2.78015173627285e-07	0.00144269165514337	0.875622206656621	0.999947097233832	Chr7	56401900	56404510	56403205	non-sex-biased	non-sex-biased	Neither method
76	TRINITY_DN37984_c0_g1_i1	female	male	-1.31240444286589	-2.4873308666	0.312701764814967	1	1.20377986540813	-1.22797389454308e-06	0.00144269404303255	0.205764147800572	0.999947097233832	Chr7	77092584	77093100	77092842	non-sex-biased	non-sex-biased	Neither method
77	TRINITY_DN16723_c0_g3_i1	female	male	0.473857748961746	-2.71128720215303	0.73836718489283	1	0.749106137403541	3.93643241697175e-07	0.00144269408218146	0.643309928835737		Chr7	46083202	46083441	46083321.5	non-sex-biased	non-sex-biased	Neither method
78	TRINITY_DN86711_c0_g2_i1	female	male	-0.193927843942704	-2.90349943044167	1	1	0.415188938848483	-1.1721677661276e-07	0.00144269436327714	0.887814634858133		Chr7	3626224	3627183	3626703.5	non-sex-biased	non-sex-biased	Neither method
79	TRINITY_DN68260_c0_g1_i3	female	male	-4.94650879442969	-2.05057912366626	0.00254211350140789	0.768898935743185	2.31882860146945	-1.40930332254795e-06	0.00144269517351876	0.0037754021223007	0.824694012008495	Chr7	7405402	7405658	7405530	non-sex-biased	non-sex-biased	Neither method
80	TRINITY_DN174271_c0_g1_i1	female	male	-1.33886962616329	-2.86585749557647	0.594558180695685	1	0.474912881901128	-3.59194625701663e-07	0.00144269479696208	0.506639892905087		Chr7	124411247	124411528	124411387.5	non-sex-biased	non-sex-biased	Neither method
81	TRINITY_DN11111_c0_g2_i3	female	male	1.11343126704693	-2.8218134733826	0.404343126056042	1	0.57517533057728	3.83798674188292e-07	0.00144269467688375	0.470417168853932		Chr7	128573115	128573390	128573252.5	non-sex-biased	non-sex-biased	Neither method
82	TRINITY_DN7777_c0_g2_i1	female	male	1.56710480595406	-2.24501223827366	0.242479196900826	1	1.76921694800672	4.70479415974539e-07	0.0014426946670394	0.423721651300941	0.999947097233832	Chr7	79921006	80013559	79967282.5	non-sex-biased	non-sex-biased	Neither method
83	TRINITY_DN4239_c1_g2_i1	female	male	-0.19086175522069	4.68954763772	0.733843465884478	1	450.173867368671	-3.38596965399752e-06	0.00144266748688077	0.478129118317136	0.999947097233832	Chr7	56824569	56837037	56830803	non-sex-biased	non-sex-biased	Neither method
84	TRINITY_DN126603_c0_g1_i1	female	male	1.03830267546914	-2.60501492412225	0.231623846840198	1	0.953751338764184	1.23625003242045e-06	0.00144269377303488	0.234425273500938		Chr7	115973551	115974059	115973805	non-sex-biased	non-sex-biased	Neither method
85	TRINITY_DN4192_c0_g1_i9	female	male	-0.194079283809952	5.05319744120167	0.729821246119111	1	580.249421145967	-5.70550797842045e-06	0.00144267376144496	0.486535428882084	0.999947097233832	Chr7	19319461	19327844	19323652.5	non-sex-biased	non-sex-biased	Neither method
86	TRINITY_DN28511_c0_g1_i1	female	male	-0.995867557987284	-1.56288185797466	0.185755609275552	1	4.00945555165743	-2.50211555495968e-06	0.00144269253790725	0.122916986045553	0.999947097233832	Chr7	24019427	24022046	24020736.5	non-sex-biased	non-sex-biased	Neither method
87	TRINITY_DN39022_c0_g1_i1	female	male	0.642945936019093	-2.66697055108587	0.493168641032728	1	0.8333136418938	7.25040818889856e-07	0.0014426937417165	0.46872574172793		Chr7	91418242	91418558	91418400	non-sex-biased	non-sex-biased	Neither method
88	TRINITY_DN30699_c0_g1_i1	female	male	0.619713787006792	-1.94176239775348	0.364155903014983	1	2.6185454716778	1.85185334337674e-06	0.00144269176514087	0.278609295190191	0.999947097233832	Chr7	63919349	63920275	63919812	non-sex-biased	non-sex-biased	Neither method
89	TRINITY_DN50669_c0_g1_i1	female	male	-1.98803305829773	-2.69173523001074	0.213007698072456	1	0.788247099656445	-9.57554344161168e-07	0.00144269465676396	0.154740409878389		Chr7	55563787	55564097	55563942	non-sex-biased	non-sex-biased	Neither method
90	TRINITY_DN61682_c0_g1_i1	female	male	-0.344492802934286	-2.1126751093646	0.861225641150784	1	2.1189789296382	-2.29233071653333e-07	0.00144269410692289	0.776151901286419	0.999947097233832	Chr7	1033054	1033758	1033406	non-sex-biased	non-sex-biased	Neither method
91	TRINITY_DN7362_c0_g1_i1	female	male	-0.608726243880642	-0.587818095135463	0.375165055644812	1	9.71045581264774	-2.57707685666568e-06	0.00144268988752754	0.228152682460428	0.999947097233832	Chr7	126660869	126661095	126660982	non-sex-biased	non-sex-biased	Neither method
92	TRINITY_DN127617_c0_g1_i1	female	male	0.628521148370664	-2.18524182567536	0.567308997277385	1	1.92455352383859	5.51680362408049e-07	0.00144269395162942	0.563809330303947	0.999947097233832	Chr7	31193446	31194054	31193750	non-sex-biased	non-sex-biased	Neither method
93	TRINITY_DN105735_c0_g1_i1	female	male	-0.684082904885595	-2.66350119637868	0.733408327698314	1	0.843364969819098	-4.97364475977079e-07	0.00144269409785944	0.554032524997601		Chr7	36050429	36050891	36050660	non-sex-biased	non-sex-biased	Neither method
94	TRINITY_DN4639_c1_g1_i2	female	male	-0.54745367497076	-0.475984722488215	0.437353841219029	1	10.7179737861919	-2.09504704817588e-06	0.00144268999259672	0.326833821369556	0.999947097233832	Chr7	31239238	31239745	31239491.5	non-sex-biased	non-sex-biased	Neither method
95	TRINITY_DN3988_c0_g2_i6	female	male	-0.235408554636919	0.453351892170118	0.727517145498774	1	22.22308076781	2.52978834000233e-06	0.00144268768753805	0.608632985601744	0.999947097233832	Chr7	77760669	77762497	77761583	non-sex-biased	non-sex-biased	Neither method
96	TRINITY_DN31728_c0_g2_i1	female	male	0.033059474067629	-2.83391290367669	1	1	0.52525677231502	-1.2506515520941e-08	0.00144269467024713	0.984744850318072		Chr7	58176106	58176349	58176227.5	non-sex-biased	non-sex-biased	Neither method
97	TRINITY_DN113339_c0_g1_i1	female	male	-0.385778169712664	-2.32393178102678	0.851109092215148	1	1.57698167310835	-5.06860473359203e-07	0.00144269318598303	0.664791656318128	0.999947097233832	Chr7	117167194	117167610	117167402	non-sex-biased	non-sex-biased	Neither method
98	TRINITY_DN3869_c0_g3_i1	female	male	1.01843386065455	-0.948970542102317	0.171028186304007	1	7.21760708385632	2.4175200175965e-06	0.00144269248549206	0.111321618717739	0.999947097233832	Chr7	57788214	57790842	57789528	non-sex-biased	non-sex-biased	Neither method
99	TRINITY_DN6215_c1_g1_i7	female	male	2.31236420887648	-1.33651309977028	0.0751770048373437	1	5.04249246224826	7.76111618243347e-07	0.00144269476756055	0.180020885164885	0.999947097233832	Chr7	126147694	126150602	126149148	non-sex-biased	non-sex-biased	Neither method
100	TRINITY_DN66132_c0_g1_i3	female	male	-0.268155213421217	-2.30811553426434	0.893346576950992	1	1.62233012242548	-2.36252019131949e-07	0.0014426939312933	0.84268285826138	0.999947097233832	Chr7	5396516	5396853	5396684.5	non-sex-biased	non-sex-biased	Neither method
101	TRINITY_DN122094_c0_g1_i1	female	male	-2.83043994807739	-2.87017701926027	0.234397679625535	1	0.467848027971263	-3.42867892655221e-07	0.00144269499862329	0.415405775954529		Chr7	30168542	30168795	30168668.5	non-sex-biased	non-sex-biased	Neither method
102	TRINITY_DN7101_c0_g1_i3	female	male	0.134977684609224	-2.77814802775572	1	1	0.563388563044526	-4.18843462883851e-08	0.00144269415260727	0.966201650578007		Chr7	80605003	80605245	80605124	non-sex-biased	non-sex-biased	Neither method
103	TRINITY_DN12307_c0_g2_i1	female	male	0.314258767094999	-1.70682819429778	0.7170480073839	1	3.47472871416842	7.07270464329947e-07	0.0014426923188765	0.630571445073742	0.999947097233832	Chr7	95810622	95811714	95811168	non-sex-biased	non-sex-biased	Neither method
104	TRINITY_DN85241_c0_g1_i1	female	male	-0.156310816951657	-2.46496152392942	1	1	1.2648080190515	-1.03947688026305e-07	0.00144269378992021	0.912114431268563	0.999947097233832	Chr7	19083469	19084239	19083854	non-sex-biased	non-sex-biased	Neither method
105	TRINITY_DN103643_c0_g1_i1	female	male	-0.880128898974105	-2.76866018384069	0.677484648722601	1	0.647154383159653	-6.10385720647095e-07	0.00144269424678218	0.438284319605387		Chr7	115943585	115944026	115943805.5	non-sex-biased	non-sex-biased	Neither method
106	TRINITY_DN502_c0_g1_i10	female	male	-0.051757671667061	3.87505647333721	0.946058210915812	1	255.505759586352	-1.88422847338803e-06	0.00144266138482501	0.929624716937363	0.999947097233832	Chr7	81678016	81682461	81680238.5	non-sex-biased	non-sex-biased	Neither method
107	TRINITY_DN24905_c0_g1_i2	female	male	-0.114108238815824	3.92848722341734	0.842342091091004	1	265.29673249207	-1.22010124271935e-05	0.0014426385099689	0.533028709469659	0.999947097233832	Chr7	106289116	106295168	106292142	non-sex-biased	non-sex-biased	Neither method
108	TRINITY_DN31943_c1_g1_i1	female	male	0.555807971812765	-0.508345919782352	0.376968024052362	1	10.4155921203785	2.79788514277898e-06	0.00144268942846499	0.21320207047885	0.999947097233832	Chr7	33160603	33162831	33161717	non-sex-biased	non-sex-biased	Neither method
109	TRINITY_DN5573_c0_g1_i3	female	male	0.253823588687681	3.77336050097011	0.646923555256611	1	238.311888992553	1.35206695571762e-06	0.00144268831299864	0.546843792107823	0.999947097233832	Chr7	36152258	36153867	36153062.5	non-sex-biased	non-sex-biased	Neither method
110	TRINITY_DN8855_c0_g3_i1	female	male	1.19768552472587	-0.828124601041792	0.23875333186895	1	7.99613464179406	9.10867943332448e-07	0.00144269414082254	0.309799250974868	0.999947097233832	Chr7	32953104	32967039	32960071.5	non-sex-biased	non-sex-biased	Neither method
111	TRINITY_DN69206_c0_g1_i1	female	male	0.360784363303263	-0.981140213565938	0.562035128312821	1	6.97354445852053	2.76299682980805e-06	0.00144268768697058	0.337542577028454	0.999947097233832	Chr7	59603821	59606510	59605165.5	non-sex-biased	non-sex-biased	Neither method
112	TRINITY_DN156598_c0_g1_i1	female	male	1.32952506293505	-2.71847306247653	0.215237423833838	1	0.731098664929652	9.11140749029765e-07	0.00144269432197793	0.254708438940386		Chr7	2069881	2070165	2070023	non-sex-biased	non-sex-biased	Neither method
113	TRINITY_DN419_c2_g1_i15	female	male	-0.209481087709764	4.08669316900848	0.752878657579277	1	296.923186174436	-2.64732319616441e-06	0.00144268855590089	0.670604325175359	0.999947097233832	Chr7	92964077	92974356	92969216.5	non-sex-biased	non-sex-biased	Neither method
114	TRINITY_DN9508_c0_g1_i1	female	male	0.286229319850921	-1.93721652976248	0.785259340814403	1	2.69391266768567	6.81374852829987e-07	0.00144269451024296	0.79525248391551	0.999947097233832	Chr7	1845212	1846566	1845889	non-sex-biased	non-sex-biased	Neither method
115	TRINITY_DN18857_c3_g1_i1	female	male	0.196783355902097	-1.6062095851852	0.796299576259611	1	3.84197440792704	4.72598628343253e-07	0.00144269197346142	0.75079744954506	0.999947097233832	Chr7	62045170	62046280	62045725	non-sex-biased	non-sex-biased	Neither method
116	TRINITY_DN1365_c3_g2_i1	female	male	-0.0144380656843609	-0.494449934715244	1	1	10.5948621482157	3.10591521825588e-07	0.00144268148605659	0.939007973716479	0.999947097233832	Chr7	34586442	34586842	34586642	non-sex-biased	non-sex-biased	Neither method
117	TRINITY_DN53872_c0_g2_i1	female	male	-0.80361035941688	-2.50149092630431	0.622403394778226	1	1.16366910729648	-5.62534066824642e-07	0.00144269416118143	0.494165506770723	0.999947097233832	Chr7	96149698	96150230	96149964	non-sex-biased	non-sex-biased	Neither method
118	TRINITY_DN10341_c0_g1_i8	female	male	-0.553973686680541	-0.0233400665719715	0.620682133040527	1	15.2918514285828	-5.93906082070118e-07	0.00144269369332352	0.568714734878741	0.999947097233832	Chr7	400955	403149	402052	non-sex-biased	non-sex-biased	Neither method
119	TRINITY_DN28637_c0_g1_i2	female	male	-3.34355908729207	-2.73389926633309	0.0783336534134624	1	0.705700147131658	-8.56789028322323e-07	0.00144269492759089	0.117902107181707		Chr7	113148829	113149371	113149100	non-sex-biased	non-sex-biased	Neither method
120	TRINITY_DN7091_c0_g1_i10	female	male	1.24420565030659	-2.72220807882806	0.418284492568383	1	0.736252113200208	3.81675207845142e-07	0.0014426946818797	0.465728464442772		Chr7	106487781	106488217	106487999	non-sex-biased	non-sex-biased	Neither method
121	TRINITY_DN79783_c0_g1_i1	female	male	0.674175096116017	-2.61237838732545	0.472819394143648	1	0.929963650990402	7.62940575106204e-07	0.00144269373639219	0.451699772503698		Chr7	127454101	127454581	127454341	non-sex-biased	non-sex-biased	Neither method
122	TRINITY_DN785_c2_g1_i2	female	male	0.0767668594444409	0.96843217980739	0.869014390063206	1	32.3973501311754	2.62423907160654e-06	0.00144268087878031	0.723033489897545	0.999947097233832	Chr7	39292888	39293398	39293143	non-sex-biased	non-sex-biased	Neither method
123	TRINITY_DN158220_c0_g1_i1	female	male	0.924759102347482	-2.8645361983537	0.438438050671631	1	0.473765476172098	6.3246971295671e-07	0.00144269431480955	0.420035149320233		Chr7	128551730	128551975	128551852.5	non-sex-biased	non-sex-biased	Neither method
124	TRINITY_DN92760_c0_g1_i1	female	male	-0.194248414627874	-2.9036388961176	1	1	0.411623474400169	-8.44329960799629e-08	0.00144269450606545	0.900889189428754		Chr7	64835938	64836169	64836053.5	non-sex-biased	non-sex-biased	Neither method
125	TRINITY_DN33145_c0_g1_i1	female	male	1.013818861123	-2.23151314929573	0.269588528029572	1	1.80399246742188	1.3588597521254e-06	0.00144269355587322	0.236667150000291	0.999947097233832	Chr7	113693588	113693910	113693749	non-sex-biased	non-sex-biased	Neither method
126	TRINITY_DN514_c0_g1_i1	female	male	-0.19758038024168	2.40945103820706	0.817530446077015	1	91.1732874600934	-7.8146831464664e-08	0.00144269143103908	0.786486924697779	0.999947097233832	Chr7	20515857	20791442	20653649.5	non-sex-biased	non-sex-biased	Neither method
127	TRINITY_DN137476_c0_g1_i1	female	male	-0.206208729906636	-2.88807335162571	1	1	0.449400858625848	-7.22231055698539e-08	0.00144269450118012	0.900415759993344		Chr7	72469757	72470037	72469897	non-sex-biased	non-sex-biased	Neither method
128	TRINITY_DN9546_c3_g1_i1	female	male	0.159986424772019	-2.39177198407585	0.96453670938629	1	1.4318079601759	1.93431605232649e-07	0.00144269343916438	0.823799706857402	0.999947097233832	Chr7	44367914	44368450	44368182	non-sex-biased	non-sex-biased	Neither method
129	TRINITY_DN2909_c2_g1_i4	female	male	-0.0363174020069248	-1.07461906568986	1	1	6.38400048620482	-1.81738595405164e-07	0.00144269225780166	0.958062778545824	0.999947097233832	Chr7	36049763	36055897	36052830	non-sex-biased	non-sex-biased	Neither method
130	TRINITY_DN29712_c0_g1_i3	female	male	0.318053519088128	-1.09015255658222	0.681571026317174	1	6.28163311394243	7.97172808469856e-07	0.00144269151587697	0.618932053389467	0.999947097233832	Chr7	70260545	70281866	70271205.5	non-sex-biased	non-sex-biased	Neither method
131	TRINITY_DN53910_c0_g1_i1	female	male	-0.612962011452565	-2.56784041687226	0.777330594352789	1	1.02906327747246	-4.44490277467406e-07	0.00144269412097756	0.593377929929673		Chr7	87814025	87814230	87814127.5	non-sex-biased	non-sex-biased	Neither method
132	TRINITY_DN33228_c3_g1_i1	female	male	-3.05247915797542	-2.81360927586974	0.0650660436539687	1	0.564787458970541	-1.27986392364576e-06	0.0014426947274032	0.0832064631440222		Chr7	55186462	55186728	55186595	non-sex-biased	non-sex-biased	Neither method
133	TRINITY_DN2113_c0_g2_i2	female	male	0.396802143587545	0.606185594248979	0.489255340448329	1	24.8469471369548	2.72129128248627e-06	0.00144268684401955	0.291315719640296	0.999947097233832	Chr7	131642103	131643134	131642618.5	non-sex-biased	non-sex-biased	Neither method
134	TRINITY_DN34340_c0_g1_i1	female	male	0.897669370324591	-2.79146349777729	0.370172420100204	1	0.59557931416782	8.83788512094567e-07	0.00144269401959247	0.337888270088039		Chr7	77966532	77966984	77966758	non-sex-biased	non-sex-biased	Neither method
135	TRINITY_DN22287_c0_g2_i3	female	male	0.0565248133604654	-2.65875058626593	1	1	0.879502673817282	2.77041448313027e-08	0.00144269456275635	0.961832508916128		Chr7	84664844	84669849	84667346.5	non-sex-biased	non-sex-biased	Neither method
136	TRINITY_DN15229_c7_g1_i1	female	male	-0.775587312863965	-2.38940022981705	0.45099389835808	1	1.42174079584028	-1.18090306957259e-06	0.00144269311274117	0.347541751947687	0.999947097233832	Chr7	84135369	84136195	84135782	non-sex-biased	non-sex-biased	Neither method
137	TRINITY_DN10310_c2_g2_i1	female	male	0.153027992185937	-2.42010699069596	1	1	1.33990183128158	3.33406280051018e-07	0.00144269318449298	0.831427497406788	0.999947097233832	Chr7	57488440	57489043	57488741.5	non-sex-biased	non-sex-biased	Neither method
138	TRINITY_DN82701_c0_g1_i1	female	male	0.134780032008389	-2.40672945785097	1	1	1.37474564222153	2.60542273999335e-07	0.00144269279990491	0.830826792855332	0.999947097233832	Chr7	35390041	35390764	35390402.5	non-sex-biased	non-sex-biased	Neither method
139	TRINITY_DN39663_c0_g1_i1	female	male	-1.86348860511128	-2.73736974282833	0.221993726175641	1	0.708307179075056	-2.15743243324792e-06	0.00144269518803514	0.161119706938707		Chr7	19106905	19107145	19107025	non-sex-biased	non-sex-biased	Neither method
140	TRINITY_DN1242_c4_g1_i1	female	male	-0.437138122996407	1.77402250642321	0.419979339933741	1	58.0452489273211	-1.02548813937681e-05	0.00144267767513202	0.0430854270622128	0.999947097233832	Chr7	31828166	31829104	31828635	non-sex-biased	non-sex-biased	Neither method
141	TRINITY_DN1222_c4_g1_i1	female	male	0.160369076957841	-2.40382848017767	0.869455590449466	1	1.34037761510866	2.50367382348297e-07	0.00144269353655777	0.824184936265904	0.999947097233832	Chr7	60775041	60775633	60775337	non-sex-biased	non-sex-biased	Neither method
142	TRINITY_DN3853_c0_g2_i2	female	male	0.0270696157954104	5.00730135569376	0.931817233191168	1	563.093202702775	-3.64529662580638e-07	0.00144267537542453	0.850333587644021	0.999947097233832	Chr7	111028468	111070752	111049610	non-sex-biased	non-sex-biased	Neither method
143	TRINITY_DN46094_c0_g1_i1	female	male	-1.14509176524164	-2.90481222264086	0.788106181169531	1	0.404367657307663	-1.94486671537975e-07	0.00144269489227531	0.678483311495725		Chr7	49840780	49840981	49840880.5	non-sex-biased	non-sex-biased	Neither method
144	TRINITY_DN70376_c0_g1_i1	female	male	-2.88657204315813	-2.85501453091465	0.129661496070179	1	0.493140987617102	-8.7946384404115e-07	0.00144269484034946	0.180345109119636		Chr7	44383779	44384055	44383917	non-sex-biased	non-sex-biased	Neither method
145	TRINITY_DN22454_c0_g1_i7	female	male	-1.20123166842705	-1.23178905548777	0.38216454859997	1	5.45358656968063	-5.20273054368559e-07	0.00144269454394724	0.416499896003397	0.999947097233832	Chr7	93124820	93126387	93125603.5	non-sex-biased	non-sex-biased	Neither method
146	TRINITY_DN36824_c0_g1_i1	female	male	0.180449297749314	-2.84898558842667	0.930476189064036	1	0.510321585024572	5.44290794772372e-08	0.00144269466789885	0.869003348638161		Chr7	58464345	58464658	58464501.5	non-sex-biased	non-sex-biased	Neither method
147	TRINITY_DN91_c1_g4_i1	female	male	-0.407734633824904	4.88211164607437	0.437441574241603	1	514.665267889302	-1.33327422546303e-05	0.00144268438785982	0.0412544970768947	0.999947097233832	Chr7	15647512	15648184	15647848	non-sex-biased	non-sex-biased	Neither method
148	TRINITY_DN22183_c0_g1_i1	female	male	-0.252535887623506	-1.4361602402855	0.774194059472375	1	4.53405982554444	-9.86734914737653e-07	0.0014426887665307	0.646808665754221	0.999947097233832	Chr7	112839823	112840546	112840184.5	non-sex-biased	non-sex-biased	Neither method
149	TRINITY_DN8660_c4_g2_i1	female	male	0.885013756724414	-2.78981339737689	0.42776129236679	1	0.598320115426019	6.41134057141658e-07	0.00144269423792104	0.424183696322921		Chr7	25211011	25211205	25211108	non-sex-biased	non-sex-biased	Neither method
150	TRINITY_DN18924_c0_g1_i2	female	male	-0.698275848439878	-1.38188064838957	0.563912554792965	1	4.75208041048523	-4.39567875874392e-07	0.00144269417106361	0.588566875603644	0.999947097233832	Chr7	59584530	59584834	59584682	non-sex-biased	non-sex-biased	Neither method
151	TRINITY_DN11434_c1_g2_i7	female	male	0.469039102671189	-1.88551201747933	0.557264267113311	1	2.94482719407949	9.88580624093975e-07	0.00144269231295227	0.49510427558799	0.999947097233832	Chr7	113842869	113850414	113846641.5	non-sex-biased	non-sex-biased	Neither method
152	TRINITY_DN10290_c0_g2_i3	female	male	-0.157502206059939	-2.93875994967404	1	1	0.418581688375054	3.67971884370019e-09	0.0014426948987762	0.950748061788942		Chr7	9530892	9531622	9531257	non-sex-biased	non-sex-biased	Neither method
153	TRINITY_DN36445_c1_g4_i1	female	male	-0.0829765365136162	2.59127526606375	0.926524216444956	1	104.424821936328	-2.0317857746152e-07	0.00144268852705578	0.930775984738931	0.999947097233832	Chr7	105020836	105026265	105023550.5	non-sex-biased	non-sex-biased	Neither method
154	TRINITY_DN137349_c0_g1_i1	female	male	-0.175545695108295	-2.90621152198802	1	1	0.411932651636944	-5.75532406453242e-08	0.00144269450614701	0.900883986913384		Chr7	64697228	64697435	64697331.5	non-sex-biased	non-sex-biased	Neither method
155	TRINITY_DN168956_c0_g1_i1	female	male	0.824154111860067	-2.57095277241317	0.452719796812701	1	1.01532472879371	1.12868386428416e-06	0.00144269352734406	0.316493823964282		Chr7	69656667	69657465	69657066	non-sex-biased	non-sex-biased	Neither method
156	TRINITY_DN9504_c0_g1_i13	female	male	-0.195381804440578	-0.772081127903898	0.830380536870699	1	8.35794635212061	-5.34498188418485e-07	0.00144269015305755	0.820048496299215	0.999947097233832	Chr7	59439788	59442004	59440896	non-sex-biased	non-sex-biased	Neither method
157	TRINITY_DN108531_c0_g1_i1	female	male	-0.0511943699736983	-2.18598399571466	1	1	1.93379550826383	-2.77197365336278e-08	0.00144269292588991	0.980318969865485	0.999947097233832	Chr7	29187021	29187753	29187387	non-sex-biased	non-sex-biased	Neither method
158	TRINITY_DN6594_c0_g1_i3	female	male	0.0708028634343461	-0.323035108416504	0.9104454600207	1	12.1981378889715	3.85684874929375e-07	0.00144269087663289	0.869381447924977	0.999947097233832	Chr7	38384972	38386727	38385849.5	non-sex-biased	non-sex-biased	Neither method
159	TRINITY_DN6436_c0_g3_i1	female	male	0.0709427097290746	2.88197606140843	0.866114708384449	1	128.012499258555	2.40697119220482e-06	0.00144266886033259	0.660476435031655	0.999947097233832	Chr7	91191150	91193161	91192155.5	non-sex-biased	non-sex-biased	Neither method
160	TRINITY_DN2289_c2_g2_i4	female	male	-1.85041218093608	-2.73751089868446	0.207588780115743	1	0.711623361288187	-1.13728614545417e-06	0.00144269446196321	0.134644346055835		Chr7	31841221	31842277	31841749	non-sex-biased	non-sex-biased	Neither method
161	TRINITY_DN76547_c0_g2_i1	female	male	0.273658146270304	-2.84732503267818	0.960134744715407	1	0.518625668454445	2.45189148372692e-07	0.00144269432756443	0.770485796107361		Chr7	126676966	126677272	126677119	non-sex-biased	non-sex-biased	Neither method
162	TRINITY_DN2735_c0_g1_i5	female	male	-1.79787763447396	-1.39710658532669	0.0276230711302168	1	4.74514480008347	-4.64237178818022e-06	0.00144269529493096	0.0044326775473579	0.892394322231883	Chr7	80978045	80981161	80979603	non-sex-biased	non-sex-biased	Neither method
163	TRINITY_DN86036_c0_g2_i1	female	male	-0.446810493748705	-2.8640220304542	1	1	0.475113733039765	-2.03879872012766e-07	0.00144269451894526	0.761135437896034		Chr7	34742785	34743134	34742959.5	non-sex-biased	non-sex-biased	Neither method
164	TRINITY_DN8711_c0_g1_i9	female	male	-1.24500645677228	-2.81725231335205	0.423089119195185	1	0.464061577579453	-5.26910929366452e-07	0.00144269465172617	0.422185195086027		Chr7	130010243	130011268	130010755.5	non-sex-biased	non-sex-biased	Neither method
165	TRINITY_DN6800_c0_g1_i2	female	male	1.46435268153465	-1.24732666028595	0.225810302073458	1	5.50954198694137	6.37486316940046e-07	0.00144269451744507	0.350712007550064	0.999947097233832	Chr7	132604635	132605039	132604837	non-sex-biased	non-sex-biased	Neither method
166	TRINITY_DN155985_c0_g1_i1	female	male	-1.32244979997477	-2.85857438377482	0.536120626621917	1	0.489330024013223	-5.04101064570525e-07	0.00144269465253064	0.416857791405502		Chr7	115811586	115811914	115811750	non-sex-biased	non-sex-biased	Neither method
167	TRINITY_DN84888_c1_g1_i1	female	male	-0.464041886361931	-2.86819227145696	1	1	0.462380255647233	-8.08420751056894e-08	0.00144269485090489	0.85906342462207		Chr7	96129855	96130238	96130046.5	non-sex-biased	non-sex-biased	Neither method
168	TRINITY_DN30455_c0_g3_i1	female	male	0.276791984504891	-2.86334564117649	0.962432989400467	1	0.481510594133537	1.84506563802069e-07	0.00144269431318521	0.790993926620251		Chr7	132996526	132996767	132996646.5	non-sex-biased	non-sex-biased	Neither method
169	TRINITY_DN24444_c0_g1_i3	female	male	0.186503491336707	-2.79382953475282	1	1	0.625053068195824	2.8430766055692e-07	0.00144269409225435	0.732779066791233		Chr7	55842626	55843188	55842907	non-sex-biased	non-sex-biased	Neither method
170	TRINITY_DN150813_c0_g1_i1	female	male	-0.96412190471191	-2.60622504282854	0.624896523534824	1	0.951116283250148	-4.50408096392298e-07	0.00144269451732462	0.484361116962059		Chr7	19216720	19217218	19216969	non-sex-biased	non-sex-biased	Neither method
171	TRINITY_DN610_c0_g1_i5	female	male	-1.55387067094209	-1.99917294129536	0.107588347384827	1	2.31820535826487	-1.61139126960839e-06	0.00144269412758889	0.0904310106120134	0.999947097233832	Chr7	64884425	64885255	64884840	non-sex-biased	non-sex-biased	Neither method
172	TRINITY_DN12133_c0_g1_i3	female	male	0.931294279352851	-1.0558960919186	0.343163850564291	1	6.43630083062252	7.73680461060392e-07	0.00144269401737954	0.395972797999196	0.999947097233832	Chr7	101300018	101303125	101301571.5	non-sex-biased	non-sex-biased	Neither method
173	TRINITY_DN36312_c0_g2_i3	female	male	0.586555995661095	-2.91068649184426	0.746180471553108	1	0.396587913817984	3.13140393626466e-07	0.00144269448110176	0.674377772829197		Chr7	64834582	64834840	64834711	non-sex-biased	non-sex-biased	Neither method
174	TRINITY_DN17019_c0_g2_i1	female	male	0.371802972088418	-2.4018042440499	0.706871831321308	1	1.39798677578336	6.35539086658775e-07	0.00144269336714477	0.568371657264944	0.999947097233832	Chr7	53071627	53071908	53071767.5	non-sex-biased	non-sex-biased	Neither method
175	TRINITY_DN18215_c1_g1_i2	female	male	-0.616383090642334	-2.6675494664691	0.825372281749783	1	0.832735643332158	-2.47148956321401e-07	0.00144269464568573	0.651171803452208		Chr7	63958538	63958921	63958729.5	non-sex-biased	non-sex-biased	Neither method
176	TRINITY_DN25270_c0_g1_i3	female	male	0.0301661419130966	-2.83101499032636	1	1	0.524190756231741	1.85994697293789e-08	0.00144269466942907	0.975134153255728		Chr7	8683100	8683655	8683377.5	non-sex-biased	non-sex-biased	Neither method
177	TRINITY_DN36147_c0_g2_i1	female	male	-1.99018182942705	-2.70772675003051	0.175591594622243	1	0.748883462927047	-1.17773949879119e-06	0.00144269450585991	0.11756360799335		Chr7	55205093	55205459	55205276	non-sex-biased	non-sex-biased	Neither method
178	TRINITY_DN111729_c0_g1_i1	female	male	-0.584270965077594	-2.45125669541917	0.653548780415873	1	1.29063948440784	-6.77201381190954e-07	0.00144269351752913	0.528626752988699	0.999947097233832	Chr7	104676834	104677429	104677131.5	non-sex-biased	non-sex-biased	Neither method
179	TRINITY_DN413_c2_g1_i3	female	male	-0.0291842533290883	6.73523993892792	0.990804157421589	1	1863.98874268107	-5.33820107399724e-06	0.00144269177448142	0.995445719182554	0.999947097233832	Chr7	16329125	16331703	16330414	non-sex-biased	non-sex-biased	Neither method
180	TRINITY_DN8349_c0_g1_i7	female	male	-2.62542760959935	-2.91018774974112	0.142447291909049	1	0.357924657554001	-8.27988395289764e-07	0.00144269477614768	0.277662000407537		Chr7	63268550	63268877	63268713.5	non-sex-biased	non-sex-biased	Neither method
181	TRINITY_DN158805_c0_g1_i1	female	male	-1.09348988532887	-2.55171587710508	0.437159248175288	1	1.06804982028364	-9.16352360739536e-07	0.00144269407226862	0.310563181402635	0.999947097233832	Chr7	67816704	67817247	67816975.5	non-sex-biased	non-sex-biased	Neither method
182	TRINITY_DN22854_c0_g1_i1	female	male	-0.118404087938938	-2.87847911143479	1	1	0.414342031077228	-3.42500867669568e-08	0.00144269467356695	0.9184826966793		Chr7	1723671	1723703	1723687	non-sex-biased	non-sex-biased	Neither method
183	TRINITY_DN26700_c1_g1_i5	female	male	0.359913764721343	-2.9052409503597	0.765193370051971	1	0.434683982092625	9.57321114959265e-08	0.00144269480253343	0.802178460795013		Chr7	56805806	56807344	56806575	non-sex-biased	non-sex-biased	Neither method
184	TRINITY_DN31406_c0_g2_i1	female	male	-0.294016694693783	-2.65501089080597	1	1	0.860483584341701	-9.56803150858641e-08	0.00144269461045302	0.862239723028461		Chr7	86682976	86683413	86683194.5	non-sex-biased	non-sex-biased	Neither method
185	TRINITY_DN20263_c1_g1_i1	female	male	0.0699318863248966	-2.64534236732206	1	1	0.869688659270782	1.05388907374282e-07	0.0014426936374237	0.916175998552504		Chr7	43713236	43713592	43713414	non-sex-biased	non-sex-biased	Neither method
186	TRINITY_DN5104_c0_g1_i1	female	male	0.122828794061504	-2.04742736385635	0.899511528395997	1	2.333720147261	3.72746707660411e-07	0.00144269179473733	0.808100696155559	0.999947097233832	Chr7	70277455	70277826	70277640.5	non-sex-biased	non-sex-biased	Neither method
187	TRINITY_DN2131_c0_g2_i12	female	male	-0.524484574873693	4.69857908480425	0.337400470333568	1	453.131800052451	-6.4195845426007e-06	0.00144268272016995	0.0622768837385575	0.999947097233832	Chr7	94710700	94718089	94714394.5	non-sex-biased	non-sex-biased	Neither method
188	TRINITY_DN153107_c0_g1_i1	female	male	2.03995268991029	-2.44444582093541	0.0980499636853988	1	1.35054664360093	9.19387618199403e-07	0.00144269465959497	0.164874275948094	0.999947097233832	Chr7	85456781	85457299	85457040	non-sex-biased	non-sex-biased	Neither method
189	TRINITY_DN8475_c0_g2_i3	female	male	0.0714340760967911	-2.56735892999184	1	1	1.04923711185823	1.42800921335011e-07	0.00144269388028571	0.876068105573023	0.999947097233832	Chr7	59590107	59590382	59590244.5	non-sex-biased	non-sex-biased	Neither method
190	TRINITY_DN33725_c0_g1_i1	female	male	-0.23628235699631	-2.07507756779219	0.874973538312915	1	2.21912249152067	-2.91202820578718e-07	0.00144269321420844	0.801007586914646	0.999947097233832	Chr7	33124403	33125270	33124836.5	non-sex-biased	non-sex-biased	Neither method
191	TRINITY_DN11672_c0_g1_i4	female	male	0.312186606968698	0.795053186995622	0.651705799361257	1	28.8604353479147	7.50532500603414e-07	0.00144269188211407	0.602670868153373	0.999947097233832	Chr7	94989471	95016110	95002790.5	non-sex-biased	non-sex-biased	Neither method
192	TRINITY_DN7172_c1_g2_i2	female	male	-0.517604990728342	-0.189731821402317	0.684984550763856	1	13.4710981277606	-3.415395999568e-07	0.00144269401007597	0.665614239190546	0.999947097233832	Chr7	94694151	94694530	94694340.5	non-sex-biased	non-sex-biased	Neither method
193	TRINITY_DN107891_c0_g1_i1	female	male	0.298463835301796	-2.87433081493448	0.93470108086795	1	0.456416662857871	9.07830352573148e-08	0.00144269466353044	0.876300001875135		Chr7	116180543	116180743	116180643	non-sex-biased	non-sex-biased	Neither method
194	TRINITY_DN87991_c0_g1_i4	female	male	0.737255118384978	1.68074245606683	0.479160591271303	1	54.2871643772822	4.48922512380399e-07	0.00144269421159877	0.578251995192041	0.999947097233832	Chr7	20237156	20244783	20240969.5	non-sex-biased	non-sex-biased	Neither method
195	TRINITY_DN5596_c0_g1_i2	female	male	-2.68010520895139	-2.89952945005675	0.510636106908018	1	0.404314015091869	-2.24224240696535e-07	0.00144269501988532	0.559571519582043		Chr7	9675146	9681505	9678325.5	non-sex-biased	non-sex-biased	Neither method
196	TRINITY_DN125285_c0_g1_i1	female	male	1.40442190717811	-2.60951547777111	0.0726555574648219	1	0.939497092518912	1.95065993555838e-06	0.00144269391812756	0.0916801434755576		Chr7	124456496	124457020	124456758	non-sex-biased	non-sex-biased	Neither method
197	TRINITY_DN37349_c0_g1_i2	female	male	-0.845506342020462	-2.78365747369972	0.781963183020435	1	0.660984318656845	-3.17995679043317e-07	0.00144269465722467	0.550087922685537		Chr7	46083358	46083598	46083478	non-sex-biased	non-sex-biased	Neither method
198	TRINITY_DN5459_c0_g1_i2	female	male	0.618990557993993	-2.74939225388584	0.607043442120308	1	0.678220857905869	3.86939257746651e-07	0.00144269426935086	0.59879327859476		Chr7	96182217	96182590	96182403.5	non-sex-biased	non-sex-biased	Neither method
199	TRINITY_DN4745_c0_g2_i1	female	male	-0.137674796281052	2.58801159863752	0.824797822907324	1	103.825205045108	1.21344760192546e-06	0.00144267578144883	0.686648105224391	0.999947097233832	Chr7	49369122	49370868	49369995	non-sex-biased	non-sex-biased	Neither method
200	TRINITY_DN15982_c0_g1_i13	female	male	0.576183116487385	-1.34447645911377	0.536381186246645	1	5.028557815313	5.76565764536377e-07	0.00144269387073351	0.553079109974932	0.999947097233832	Chr7	101397077	101430651	101413864	non-sex-biased	non-sex-biased	Neither method
201	TRINITY_DN53199_c0_g1_i1	female	male	-0.0859646587146299	-2.50575486430769	1	1	1.16634562902095	-1.05161061372593e-07	0.00144269350951018	0.946772086523162	0.999947097233832	Chr7	70501910	70502211	70502060.5	non-sex-biased	non-sex-biased	Neither method
202	TRINITY_DN14849_c0_g1_i1	female	male	-0.0761790756019436	-0.1018472996699	0.947976353193388	1	14.4099860161675	-2.70971050057664e-07	0.00144268681899159	0.904582789352398	0.999947097233832	Chr7	64493668	64604612	64549140	non-sex-biased	non-sex-biased	Neither method
203	TRINITY_DN31963_c1_g2_i1	female	male	-0.202426032137959	-2.67828167084985	1	1	0.81204520903738	-1.74528672515204e-07	0.00144269374273007	0.857376994699994		Chr7	117121579	117122142	117121860.5	non-sex-biased	non-sex-biased	Neither method
204	TRINITY_DN10286_c0_g3_i2	female	male	1.40421047940656	-2.6253852364188	0.190179339446752	1	0.799593185093368	1.3772985836757e-06	0.00144269418703173	0.136640846030195		Chr7	92433219	92433466	92433342.5	non-sex-biased	non-sex-biased	Neither method
205	TRINITY_DN5668_c0_g1_i7	female	male	-0.418832526397372	-0.637482699358991	0.826840640323827	1	9.38778379376246	-1.38114427699406e-07	0.00144269451380534	0.796211374160622	0.999947097233832	Chr7	31066686	31193312	31129999	non-sex-biased	non-sex-biased	Neither method
206	TRINITY_DN5865_c0_g2_i2	female	male	-0.543138355406751	-0.633549276113936	0.444694539168459	1	9.36068069081733	-2.30821845009739e-06	0.00144268988786618	0.277770832391739	0.999947097233832	Chr7	113700460	113700857	113700658.5	non-sex-biased	non-sex-biased	Neither method
207	TRINITY_DN5946_c0_g1_i2	female	male	0.151517576924659	0.0661715117098837	0.848739267698641	1	16.8198127765635	5.83549248687354e-08	0.00144269465581994	0.916971427703378	0.999947097233832	Chr7	81955355	81980526	81967940.5	non-sex-biased	non-sex-biased	Neither method
208	TRINITY_DN7025_c0_g1_i1	female	male	-0.297591717124148	3.59848052510957	0.661136739643017	1	210.250788642019	-1.17584588350117e-06	0.00144268907478828	0.577182861175638	0.999947097233832	Chr7	43087445	43090388	43088916.5	non-sex-biased	non-sex-biased	Neither method
209	TRINITY_DN19553_c0_g1_i1	female	male	-0.536763397184958	-2.35402174398925	0.749061987908913	1	1.53153164585962	-3.8490791089631e-07	0.00144269411097908	0.642047187163258	0.999947097233832	Chr7	126587411	126587741	126587576	non-sex-biased	non-sex-biased	Neither method
210	TRINITY_DN88_c13_g1_i1	female	male	-0.439239704189324	-2.55683759781747	0.700346383325434	1	1.00471062228832	-5.92352156908413e-07	0.00144269353379182	0.577758817101297		Chr7	63911975	63912178	63912076.5	non-sex-biased	non-sex-biased	Neither method
211	TRINITY_DN119889_c0_g1_i1	female	male	1.61156320247381	-2.75664249125697	0.140997941188636	1	0.656282837973982	1.03356632234557e-06	0.00144269442299729	0.181692864340361		Chr7	80694650	80695060	80694855	non-sex-biased	non-sex-biased	Neither method
212	TRINITY_DN6722_c0_g1_i9	female	male	-2.36404650704346	-2.51878880428203	0.0330245159956202	1	1.05277980477565	-2.01710888246053e-06	0.00144269449084093	0.0268724087280878	0.999947097233832	Chr7	82333567	82333809	82333688	non-sex-biased	non-sex-biased	Neither method
213	TRINITY_DN3573_c0_g1_i5	female	male	0.765228079620806	-2.27911013942883	0.388417117210217	1	1.5649663922107	1.14204571864237e-06	0.00144269342664212	0.30028682096022	0.999947097233832	Chr7	35181073	35183302	35182187.5	non-sex-biased	non-sex-biased	Neither method
214	TRINITY_DN45246_c0_g1_i1	female	male	-0.127938295521535	-1.79342975737975	0.93289355135969	1	3.12303631082879	-2.88599634336954e-07	0.00144269056997975	0.872023566475622	0.999947097233832	Chr7	109101925	109102692	109102308.5	non-sex-biased	non-sex-biased	Neither method
215	TRINITY_DN9883_c0_g1_i1	female	male	0.132345927833867	2.18629630081809	0.82224406254424	1	77.8717871737148	5.24449152478073e-07	0.00144269139502186	0.804479723293073	0.999947097233832	Chr7	69671234	69672078	69671656	non-sex-biased	non-sex-biased	Neither method
216	TRINITY_DN117774_c0_g1_i1	female	male	-0.67394741793551	-2.80559357146279	0.833416232261338	1	0.589136692921642	-4.5195534457651e-07	0.00144269423658511	0.54587497828238		Chr7	74898512	74898791	74898651.5	non-sex-biased	non-sex-biased	Neither method
217	TRINITY_DN14648_c1_g1_i2	female	male	0.528524303271006	0.641848116348408	0.327212708881551	1	25.5252881503097	7.28653943500373e-06	0.00144269114009238	0.101642871410832	0.999947097233832	Chr7	15655308	15672440	15663874	non-sex-biased	non-sex-biased	Neither method
218	TRINITY_DN4989_c0_g1_i2	female	male	0.194340350015415	3.71127610092684	0.674015428976572	1	228.047094510251	5.29008449561771e-06	0.00144265657271681	0.23091908536431	0.999947097233832	Chr7	102967436	102979526	102973481	non-sex-biased	non-sex-biased	Neither method
219	TRINITY_DN104282_c0_g1_i1	female	male	-0.410159539496177	-2.32171281126787	0.832685093933641	1	1.58042625708427	-6.59146827653434e-07	0.00144269281535873	0.609951257718915	0.999947097233832	Chr7	17038656	17039229	17038942.5	non-sex-biased	non-sex-biased	Neither method
220	TRINITY_DN152703_c0_g1_i1	female	male	0.0322924920757217	-2.81179066790487	1	1	0.583685300956139	1.85672074090104e-08	0.0014426943301007	0.948667184675481		Chr7	21306175	21306544	21306359.5	non-sex-biased	non-sex-biased	Neither method
221	TRINITY_DN33407_c1_g2_i1	female	male	0.92427643122854	-2.86342086702134	0.440277147805473	1	0.478945133235256	6.28868736980381e-07	0.00144269431399742	0.419045661633821		Chr7	78829265	78829634	78829449.5	non-sex-biased	non-sex-biased	Neither method
222	TRINITY_DN157_c0_g2_i1	female	male	0.00501165158980357	-2.8220830110017	1	1	0.546783169451845	-7.336503912082e-08	0.0014426941365272	0.993303654286115		Chr7	28758400	28758875	28758637.5	non-sex-biased	non-sex-biased	Neither method
223	TRINITY_DN134983_c0_g1_i1	female	male	1.33266936960571	-2.91005628940514	0.270287649446462	1	0.397242368188742	6.85825832499681e-07	0.00144269451585903	0.348506897147963		Chr7	63839768	63840066	63839917	non-sex-biased	non-sex-biased	Neither method
224	TRINITY_DN5639_c0_g2_i9	female	male	0.243347304659005	3.19512713608726	0.641384948304583	1	158.948769482927	1.84780127558185e-06	0.00144268518150242	0.48793393987132	0.999947097233832	Chr7	37516819	37543615	37530217	non-sex-biased	non-sex-biased	Neither method
225	TRINITY_DN31113_c0_g2_i1	female	male	0.141986559387284	-2.7467394366203	1	1	0.683886939322817	3.08522303382608e-07	0.00144269391989112	0.861165039100361		Chr7	58162233	58162778	58162505.5	non-sex-biased	non-sex-biased	Neither method
226	TRINITY_DN4490_c1_g1_i6	female	male	1.29155461006971	-0.96352690060808	0.165472258855683	1	7.117481259491	1.55977786297316e-06	0.00144269387142977	0.158770144215397	0.999947097233832	Chr7	129535596	129536326	129535961	non-sex-biased	non-sex-biased	Neither method
227	TRINITY_DN2470_c0_g3_i2	female	male	-0.230792707399871	4.95324233307794	0.658346232706313	1	541.716556963829	-0.000680023548192482	0.00153944709625542	0.0622435689230088	0.999947097233832	Chr7	39565970	39566636	39566303	non-sex-biased	non-sex-biased	Neither method
228	TRINITY_DN10378_c1_g1_i1	female	male	-0.981454525786836	-2.83289832807032	0.533044043375759	1	0.55349539491549	-3.04467503393734e-07	0.0014426945569693	0.636115335328052		Chr7	108592904	108597978	108595441	non-sex-biased	non-sex-biased	Neither method
229	TRINITY_DN12425_c2_g1_i1	female	male	-3.0324313466199	-2.82242706894235	0.124500853798153	1	0.549957651060329	-6.31444638507542e-07	0.00144269494517688	0.230982766056107		Chr7	7197462	7197698	7197580	non-sex-biased	non-sex-biased	Neither method
230	TRINITY_DN61022_c0_g1_i1	female	male	0.698646142799224	-2.72130800365211	0.652215142245011	1	0.74045727810402	3.14328110188908e-07	0.00144269457092494	0.594891155794988		Chr7	64702525	64702993	64702759	non-sex-biased	non-sex-biased	Neither method
231	TRINITY_DN6988_c0_g1_i2	female	male	0.520601589239521	0.803840071161279	0.336458046239376	1	28.6283477569285	5.47871137953882e-06	0.00144268582174878	0.0893400978267535	0.999947097233832	Chr7	132341796	132350236	132346016	non-sex-biased	non-sex-biased	Neither method
232	TRINITY_DN40882_c0_g1_i1	female	male	-0.403798547520906	-1.59645215967072	0.595267357200545	1	3.88803268699628	-1.090852040504e-06	0.00144269152919085	0.492034858568423	0.999947097233832	Chr7	38940853	38941559	38941206	non-sex-biased	non-sex-biased	Neither method
233	TRINITY_DN10733_c0_g1_i12	female	male	-5.33125020878641	-1.81768259929506	0.0143500878838082	1	2.96914315852229	-3.48558168371522e-07	0.00144269504328299	0.0474116501115349	0.999947097233832	Chr7	101727115	101729011	101728063	non-sex-biased	non-sex-biased	Neither method
234	TRINITY_DN162465_c0_g1_i1	female	male	-1.54347780545066	-2.82178050374704	0.319921681718562	1	0.548016145776717	-8.40604416135142e-07	0.00144269433424393	0.221545545979311		Chr7	88367118	88367435	88367276.5	non-sex-biased	non-sex-biased	Neither method
235	TRINITY_DN35281_c0_g2_i1	female	male	1.36368784041698	-2.78157518833259	0.290170572888838	1	0.620995608123255	4.68900978957382e-07	0.00144269466142013	0.394937583427787		Chr7	55904671	55905173	55904922	non-sex-biased	non-sex-biased	Neither method
236	TRINITY_DN52219_c0_g1_i7	female	male	-0.449494040504705	1.49605730881002	0.562450733848946	1	47.4038317950132	-1.09239589220341e-06	0.0014426916112287	0.50217698332962	0.999947097233832	Chr7	96110582	96184369	96147475.5	non-sex-biased	non-sex-biased	Neither method
237	TRINITY_DN143147_c0_g1_i1	female	male	-0.898823762992821	-2.75954869693489	0.621938760095095	1	0.672034673236879	-4.53508191965898e-07	0.00144269446371876	0.483672087481157		Chr7	80741192	80741543	80741367.5	non-sex-biased	non-sex-biased	Neither method
238	TRINITY_DN38105_c0_g2_i1	female	male	0.483281135916254	-2.29086272049233	0.489834573918061	1	1.67048533229582	1.03478867776317e-06	0.00144269251563817	0.459649785991635	0.999947097233832	Chr7	57967835	57968746	57968290.5	non-sex-biased	non-sex-biased	Neither method
239	TRINITY_DN14795_c0_g1_i2	female	male	-3.12967145576662	-2.48848073309384	0.0363581681357078	1	1.26630371907924	-6.89825530507571e-07	0.00144269491074254	0.117047902881078	0.999947097233832	Chr7	55828418	55847155	55837786.5	non-sex-biased	non-sex-biased	Neither method
240	TRINITY_DN61220_c0_g3_i1	female	male	-0.387214477211894	-2.74902635184296	0.999771451018038	1	0.67647444609556	-3.14559073186324e-07	0.00144269400660087	0.731576676102148		Chr7	93113759	93114120	93113939.5	non-sex-biased	non-sex-biased	Neither method
241	TRINITY_DN52802_c0_g2_i1	female	male	0.21943362971468	-2.86681676467376	0.913392828342474	1	0.466752623025752	4.56526221043534e-08	0.00144269481509843	0.917377604129487		Chr7	96285734	96286131	96285932.5	non-sex-biased	non-sex-biased	Neither method
242	TRINITY_DN899_c0_g1_i3	female	male	-1.27700968015942	0.783332473870923	0.469360641713795	1	28.2405891080564	-3.4130939659388e-07	0.00144269476175089	0.502287621028193	0.999947097233832	Chr7	87735383	87742384	87738883.5	non-sex-biased	non-sex-biased	Neither method
243	TRINITY_DN8370_c0_g1_i1	female	male	2.72314404563959	-1.69419996764379	0.0191937672252632	1	3.47746805629689	1.21092159645085e-06	0.00144269482227205	0.0671183560915176	0.999947097233832	Chr7	119951189	119962432	119956810.5	non-sex-biased	non-sex-biased	Neither method
244	TRINITY_DN40628_c0_g1_i1	female	male	-0.0219631876049726	-2.81611887974147	1	1	0.564407335337154	-1.74716347055641e-08	0.00144269430665648	0.982048774193875		Chr7	73281638	73282036	73281837	non-sex-biased	non-sex-biased	Neither method
245	TRINITY_DN43868_c0_g2_i1	female	male	0.650823975912639	-1.99390410743038	0.489861005513394	1	2.47030705905228	1.31850201801242e-07	0.00144269352029838	0.49107929330257	0.999947097233832	Chr7	31208878	31210184	31209531	non-sex-biased	non-sex-biased	Neither method
246	TRINITY_DN397_c0_g1_i5	female	male	-1.37844449799851	-0.0494619787216362	0.492699261765384	1	15.0569578189222	-2.23664351512572e-07	0.00144269486034588	0.554511944774315	0.999947097233832	Chr7	37415565	37439549	37427557	non-sex-biased	non-sex-biased	Neither method
247	TRINITY_DN34085_c0_g1_i1	female	male	4.11314854077518	-2.73165000521879	0.00154597745099787	0.594386223601307	0.705305375967861	8.2708203788378e-07	0.00144269502605521	0.116256970951745		Chr7	9848690	9849244	9848967	non-sex-biased	non-sex-biased	Neither method
248	TRINITY_DN7736_c0_g1_i7	female	male	1.25364361816908	-0.382277651083885	0.198314577517625	1	11.5068396883995	1.13856773897244e-06	0.00144269402195637	0.257612844621984	0.999947097233832	Chr7	122406440	122408904	122407672	non-sex-biased	non-sex-biased	Neither method
249	TRINITY_DN39745_c0_g2_i1	female	male	0.36084846504951	-2.79481302267783	0.837154980238497	1	0.588733267124599	1.02405688490189e-07	0.00144269466758895	0.831136311605005		Chr7	44922997	44923379	44923188	non-sex-biased	non-sex-biased	Neither method
250	TRINITY_DN64335_c3_g2_i1	female	male	0.060879495368802	-2.00813835709715	0.950680538415926	1	2.48885195113529	1.8413382591295e-07	0.0014426939398721	0.886491928383135	0.999947097233832	Chr7	83983362	83983867	83983614.5	non-sex-biased	non-sex-biased	Neither method
251	TRINITY_DN134991_c0_g1_i1	female	male	0.655523989064346	-2.08547319700708	0.471322938025273	1	2.20986368830479	9.99011823406302e-07	0.00144269309315518	0.413868099361715	0.999947097233832	Chr7	102285271	102286308	102285789.5	non-sex-biased	non-sex-biased	Neither method
252	TRINITY_DN25266_c0_g3_i1	female	male	-1.17940778394533	-2.70631342953343	0.381437104036023	1	0.752970633941476	-1.08865167769575e-06	0.00144269397566252	0.24677447543635		Chr7	61047140	61047708	61047424	non-sex-biased	non-sex-biased	Neither method
253	TRINITY_DN22825_c0_g1_i1	female	male	1.49707298252924	-2.68380049190332	0.189138750396949	1	0.895740958200276	1.42589866587498e-06	0.00144269426630648	0.107364293423107		Chr7	92967815	92968316	92968065.5	non-sex-biased	non-sex-biased	Neither method
254	TRINITY_DN1549_c1_g1_i9	female	male	0.375542495393791	-1.60022139019707	0.742040832603645	1	3.93769000338844	1.09341296010495e-07	0.00144269474889347			Chr7	61556883	61562375	61559629	non-sex-biased	non-sex-biased	Neither method
255	TRINITY_DN35592_c0_g2_i1	female	male	-0.475417705753745	-2.61584799821093	0.919269040524297	1	0.931751584384906	-2.18022276174219e-07	0.00144269448018882	0.734988460313244		Chr7	90747940	90748894	90748417	non-sex-biased	non-sex-biased	Neither method
256	TRINITY_DN115754_c0_g1_i1	female	male	-0.38926484105345	-2.75185006196165	1	1	0.670828559728546	-2.81438159274705e-07	0.00144269409620376	0.735421277984344		Chr7	59425717	59426106	59425911.5	non-sex-biased	non-sex-biased	Neither method
257	TRINITY_DN15982_c0_g1_i2	female	male	-0.425480568646937	-1.22925059448671	0.760277301820944	1	5.48475360117374	-2.67326066504186e-07	0.00144269413570455	0.74705558033628	0.999947097233832	Chr7	101400863	101430651	101415757	non-sex-biased	non-sex-biased	Neither method
258	TRINITY_DN2630_c0_g1_i4	female	male	0.175188622880099	-0.656142862072996	0.850494195872898	1	9.21341957526204	4.33090030084234e-08	0.00144269471839733	0.932849327092155	0.999947097233832	Chr7	62468484	62472753	62470618.5	non-sex-biased	non-sex-biased	Neither method
259	TRINITY_DN38438_c0_g1_i1	female	male	1.22182705910549	-2.82769423754783	0.255463319747659	1	0.542521870971265	8.72291606404641e-07	0.00144269432950339	0.270381255827687		Chr7	93783081	93783426	93783253.5	non-sex-biased	non-sex-biased	Neither method
260	TRINITY_DN170906_c0_g1_i1	female	male	-1.67411722441957	-2.55737553402437	0.213625844459171	1	1.04680714045023	-1.32486825578905e-06	0.00144269428816993	0.12913208808142	0.999947097233832	Chr7	86713175	86713595	86713385	non-sex-biased	non-sex-biased	Neither method
261	TRINITY_DN19161_c0_g2_i2	female	male	-1.08261425034712	-1.85055856530557	0.206272526763054	1	2.95597141849449	-1.75487794818661e-06	0.0014426933760371	0.162839978649298	0.999947097233832	Chr7	33000902	33001737	33001319.5	non-sex-biased	non-sex-biased	Neither method
262	TRINITY_DN4393_c0_g1_i5	female	male	-6.73853072052951	-0.797612060762322	0.0254382099054393	1	3.54818075441818	-2.55191004918556e-07	0.00144269505006701	0.112971317119069	0.999947097233832	Chr7	3990183	4044938	4017560.5	non-sex-biased	non-sex-biased	Neither method
263	TRINITY_DN43098_c0_g1_i1	female	male	1.42271819205534	-2.79900339556626	0.302829592099073	1	0.57663976197366	4.12014073758099e-07	0.00144269468773466	0.42571304331032		Chr7	120948159	120950490	120949324.5	non-sex-biased	non-sex-biased	Neither method
264	TRINITY_DN16673_c0_g1_i3	female	male	2.15252408751788	-2.09794827532869	0.00612635516111787	1	2.12075928722392	1.24254457525937	1.96352289215053	0.00608614956878805	0.999947097233832	Chr7	77577269	77578185	77577727	non-sex-biased	non-sex-biased	Neither method
265	TRINITY_DN30544_c0_g1_i1	female	male	4.17352201714705	-2.71232758433252	0.000176633350938442	0.170960984051236	0.820348370253353	1.67110322731394e-06	0.00144269509390554	0.0164428225627248		Chr7	8000456	8001024	8000740	non-sex-biased	non-sex-biased	Neither method
266	TRINITY_DN1421_c0_g1_i3	female	male	0.232601827948509	1.38768917568076	0.701448858149177	1	43.9707812862671	8.09836162903689e-07	0.00144269062881187	0.66618591303615	0.999947097233832	Chr7	6542430	6543471	6542950.5	non-sex-biased	non-sex-biased	Neither method
267	TRINITY_DN101318_c0_g2_i1	female	male	0.9795600738289	-2.93386340100456	0.585943553241541	1	0.352907155463417	1.87773276513256e-07	0.00144269480194213	0.699217275336278		Chr7	7759551	7760320	7759935.5	non-sex-biased	non-sex-biased	Neither method
268	TRINITY_DN611_c0_g1_i1	female	male	0.437885539033708	1.92142078769369	0.557889808424336	1	64.7367282802458	1.2831975222752e-06	0.00144269289394187	0.566139709035623	0.999947097233832	Chr7	105685409	105714278	105699843.5	non-sex-biased	non-sex-biased	Neither method
269	TRINITY_DN242_c1_g4_i1	female	male	1.24313273158517	0.356009890482481	0.0259074956219962	1	20.6810042956992	1.06844722062671	0.377410626622545	0.000169275099627345	0.130696782428574	Chr7	9594280	9595619	9594949.5	non-sex-biased	non-sex-biased	Neither method
270	TRINITY_DN188_c0_g2_i1	female	male	-1.12196436030942	2.21400837444985	0.296571945518648	1	79.4999201768243	-8.69960866641494e-07	0.00144269416238939	0.305411334271654	0.999947097233832	Chr7	115788479	115814925	115801702	non-sex-biased	non-sex-biased	Neither method
271	TRINITY_DN5835_c0_g1_i2	female	male	-0.0726330019466155	0.555365677548642	0.963261915387436	1	23.9268782884478	-2.49684103829606e-08	0.00144269148361631	0.968056277911992	0.999947097233832	Chr7	81478298	81503522	81490910	non-sex-biased	non-sex-biased	Neither method
272	TRINITY_DN100851_c0_g1_i3	female	male	-0.0466399940173626	-2.89556499599819	1	1	0.415717424958278	-4.44530024555704e-08	0.00144269450538953	0.900820681683616		Chr7	82010308	82010554	82010431	non-sex-biased	non-sex-biased	Neither method
273	TRINITY_DN16673_c0_g2_i1	female	male	-0.170599430231143	-2.4696269090211	1	1	1.20496375647186	-3.22799896832947e-07	0.0014426930270775	0.790507525226933	0.999947097233832	Chr7	58334495	58334815	58334655	non-sex-biased	non-sex-biased	Neither method
274	TRINITY_DN78894_c0_g1_i1	female	male	-0.472649204579643	-2.86121992956644	1	1	0.485930713211883	-1.46753609516767e-07	0.00144269471724894	0.7969723002867		Chr7	28576226	28576511	28576368.5	non-sex-biased	non-sex-biased	Neither method
275	TRINITY_DN8780_c0_g1_i6	female	male	-0.866323081408795	-0.647695421467637	0.592082281878643	1	9.18548558218117	-3.0902626594017e-07	0.00144269459571544	0.59520782168367	0.999947097233832	Chr7	7352522	7358716	7355619	non-sex-biased	non-sex-biased	Neither method
276	TRINITY_DN153048_c0_g1_i1	female	male	0.0224589482698461	-2.82855035519303	1	1	0.539791444512886	2.98421418447999e-08	0.00144269469606531	0.988425881255477		Chr7	53730639	53730967	53730803	non-sex-biased	non-sex-biased	Neither method
277	TRINITY_DN16162_c0_g3_i1	female	male	-0.25853110698688	-0.0406137461025307	0.739958809544044	1	15.153133647153	-1.00411673956756e-06	0.00144268942115296	0.614924107767129	0.999947097233832	Chr7	80381084	80389841	80385462.5	non-sex-biased	non-sex-biased	Neither method
278	TRINITY_DN16055_c1_g3_i1	female	male	-1.32872828909355	-2.65775695986333	0.330987832867219	1	0.853897475281266	-1.19308556463959e-06	0.0014426941357767	0.206839634433488		Chr7	13333947	13334204	13334075.5	non-sex-biased	non-sex-biased	Neither method
279	TRINITY_DN125606_c0_g1_i1	female	male	-2.72449447208748	-2.45107617262734	0.0260766384982755	1	1.27474498786341	-2.02689509776383e-06	0.00144269468997116	0.0177738966203517	0.999947097233832	Chr7	96516553	96516997	96516775	non-sex-biased	non-sex-biased	Neither method
280	TRINITY_DN24242_c0_g1_i3	female	male	0.440437165894221	-2.34952835353561	0.698908334435832	1	1.51558173213299	7.73621031495478e-07	0.00144269292638267	0.541761230050233	0.999947097233832	Chr7	9276767	9279150	9277958.5	non-sex-biased	non-sex-biased	Neither method
281	TRINITY_DN36819_c1_g1_i1	female	male	1.25875095876167	-2.64097118752536	0.133364737080401	1	0.884282868539555	1.55038027900496e-06	0.00144269391359297	0.147071131822253		Chr7	92436749	92436877	92436813	non-sex-biased	non-sex-biased	Neither method
282	TRINITY_DN1727_c0_g1_i5	female	male	1.41087138655739	-2.8108267596419	0.518418013874938	1	0.595312197707746	2.04028520742834e-07	0.00144269489598844	0.600838305174885		Chr7	124771678	124790531	124781104.5	non-sex-biased	non-sex-biased	Neither method
283	TRINITY_DN45551_c0_g1_i1	female	male	0.200807319732633	-1.22357294711045	0.842748982259872	1	5.60257252865349	1.19977818400828e-07	0.00144269431417616	0.87973510575503	0.999947097233832	Chr7	28555421	28556869	28556145	non-sex-biased	non-sex-biased	Neither method
284	TRINITY_DN116164_c0_g1_i1	female	male	0.370653057847348	-2.78680771187024	0.831113448188473	1	0.609586311141479	2.47826645977329e-07	0.00144269430124936	0.739836309434309		Chr7	30529536	30529935	30529735.5	non-sex-biased	non-sex-biased	Neither method
285	TRINITY_DN40269_c3_g1_i1	female	male	0.555581993713563	-2.13728799483912	0.435165783430156	1	2.06579682289793	1.27413582788272e-06	0.00144269230223553	0.380382223982569	0.999947097233832	Chr7	29188738	29189597	29189167.5	non-sex-biased	non-sex-biased	Neither method
286	TRINITY_DN124203_c0_g1_i1	female	male	0.20561963544695	-2.505063020937	0.83761267723776	1	1.13995775122171	2.56867888801401e-07	0.00144269369494192	0.795992951428254	0.999947097233832	Chr7	93667776	93668470	93668123	non-sex-biased	non-sex-biased	Neither method
287	TRINITY_DN10122_c0_g1_i14	female	male	-0.671028996413326	-0.911075495464595	0.678334167625101	1	7.56920980529953	-2.64370779141708e-07	0.00144269453248959	0.666550237248886	0.999947097233832	Chr7	132792601	132847182	132819891.5	non-sex-biased	non-sex-biased	Neither method
288	TRINITY_DN166474_c0_g1_i1	female	male	2.17665967694614	-2.50278963878446	0.0112096901554079	1	1.17940033550687	2.5296644486047e-06	0.00144269457479224	0.0184601207753453	0.999947097233832	Chr7	54303574	54304239	54303906.5	non-sex-biased	non-sex-biased	Neither method
289	TRINITY_DN82759_c0_g1_i1	female	male	0.635441805182456	-2.6697251432362	0.504059283324937	1	0.826371416951815	6.98429879729726e-07	0.00144269381114428	0.490595296894484		Chr7	45867740	45868114	45867927	non-sex-biased	non-sex-biased	Neither method
290	TRINITY_DN73275_c0_g1_i1	female	male	1.22455754216141	-1.35177664337951	0.192937900265454	1	4.93032532702171	1.36465590372994e-06	0.00144269381852386	0.207564522955023	0.999947097233832	Chr7	114182326	114214826	114198576	non-sex-biased	non-sex-biased	Neither method
291	TRINITY_DN7381_c0_g1_i2	female	male	0.0620075087297028	-1.02858898161401	0.949922921436243	1	6.67944651275135	8.71202725244074e-08	0.00144269114660781	0.903142568771974	0.999947097233832	Chr7	96627256	96691269	96659262.5	non-sex-biased	non-sex-biased	Neither method
292	TRINITY_DN19233_c1_g2_i1	female	male	-0.551162953114718	-1.93961875125334	0.500139498370447	1	2.64210496117431	-1.35582311428014e-06	0.00144269217016893	0.430563946980623	0.999947097233832	Chr7	59570757	59571129	59570943	non-sex-biased	non-sex-biased	Neither method
293	TRINITY_DN15709_c0_g2_i4	female	male	0.61834085162993	-1.01592544929365	0.333357722947973	1	6.75998598444012	3.10660644935197e-06	0.00144268947214709	0.176206434756931	0.999947097233832	Chr7	30529418	30619339	30574378.5	non-sex-biased	non-sex-biased	Neither method
294	TRINITY_DN11425_c0_g3_i1	female	male	0.580243444328998	-2.91312424751293	0.760858178375625	1	0.391322484429534	2.11784819854125e-07	0.00144269464198834	0.745418133026429		Chr7	80974625	80974935	80974780	non-sex-biased	non-sex-biased	Neither method
295	TRINITY_DN7152_c0_g1_i11	female	male	1.05438657822169	-2.22424246679315	0.38445078222964	1	1.79288111331237	5.54892815338702e-07	0.00144269431991099	0.465203232437698	0.999947097233832	Chr7	122838954	122841849	122840401.5	non-sex-biased	non-sex-biased	Neither method
296	TRINITY_DN103474_c0_g1_i1	female	male	0.616996524586301	-2.83444656569012	0.65453025527207	1	0.521245922247063	4.04604968464788e-07	0.00144269430425546	0.603238227987994		Chr7	95844005	95844350	95844177.5	non-sex-biased	non-sex-biased	Neither method
297	TRINITY_DN9105_c0_g1_i3	female	male	0.972109323462983	-2.584669273567	0.375938592000285	1	1.0835143808937	9.84870235912611e-07	0.00144269387898995	0.31821861131403	0.999947097233832	Chr7	44506213	44506494	44506353.5	non-sex-biased	non-sex-biased	Neither method
298	TRINITY_DN50539_c0_g3_i1	female	male	0.918598179565811	-2.18670607491301	0.16849726757418	1	1.94125597866376	2.28034969041534e-06	0.00144269269363994	0.140651420164142	0.999947097233832	Chr7	81285144	81285882	81285513	non-sex-biased	non-sex-biased	Neither method
299	TRINITY_DN8148_c0_g1_i9	female	male	0.775118913590056	1.55639724382325	0.418838874078432	1	50.0068421352651	1.14347774492952e-06	0.0014426940971253	0.482981087094659	0.999947097233832	Chr7	25766218	25837415	25801816.5	non-sex-biased	non-sex-biased	Neither method
300	TRINITY_DN19139_c0_g1_i11	female	male	0.0481282659379729	-2.34614708032557	0.998375536588849	1	1.55139325827866	7.79713062610456e-08	0.00144269450750832	0.891579827664886	0.999947097233832	Chr7	35950025	35950959	35950492	non-sex-biased	non-sex-biased	Neither method
301	TRINITY_DN15129_c0_g1_i4	female	male	1.26282286060642	-0.579574269341543	0.253218471008744	1	9.89277576218054	7.44457919634042e-07	0.00144269429571586	0.354971227158825	0.999947097233832	Chr7	99253042	99442129	99347585.5	non-sex-biased	non-sex-biased	Neither method
302	TRINITY_DN75507_c0_g1_i1	female	male	0.592231295961288	-1.95522381334204	0.450117757844173	1	2.60040882942977	1.41671117956759e-06	0.00144269223730776	0.352385924151927	0.999947097233832	Chr7	93751679	93752550	93752114.5	non-sex-biased	non-sex-biased	Neither method
303	TRINITY_DN72824_c0_g2_i1	female	male	0.879470376253254	-2.28672092865915	0.346325760169739	1	1.62194415187158	1.60560748010805e-06	0.00144269308241542	0.221354630023973	0.999947097233832	Chr7	42552966	42553434	42553200	non-sex-biased	non-sex-biased	Neither method
304	TRINITY_DN153925_c0_g1_i1	female	male	0.716234075196874	-2.53810263856735	0.459884820936025	1	1.09811903098162	7.89883182270584e-07	0.00144269375361919	0.426301610166259	0.999947097233832	Chr7	38684981	38685495	38685238	non-sex-biased	non-sex-biased	Neither method
305	TRINITY_DN33151_c0_g2_i1	female	male	-0.0335184099998736	-2.21460389517661	1	1	1.8420796420781	-1.58380094871558e-08	0.00144269207550299	0.989565523184429	0.999947097233832	Chr7	64908397	64909159	64908778	non-sex-biased	non-sex-biased	Neither method
306	TRINITY_DN7195_c0_g1_i1	female	male	-0.404673148737557	2.23942776989304	0.490428327828596	1	81.2417081710712	-4.1136146595557e-06	0.00144268489840668	0.247841208727555	0.999947097233832	Chr7	113288973	113291515	113290244	non-sex-biased	non-sex-biased	Neither method
307	TRINITY_DN57578_c0_g1_i1	female	male	-1.09466034700449	-2.56886008415725	0.420700582066382	1	1.02089317066188	-1.04040749982032e-06	0.00144269395132915	0.286550482576591		Chr7	56531549	56531911	56531730	non-sex-biased	non-sex-biased	Neither method
308	TRINITY_DN7825_c0_g3_i1	female	male	0.630623449120853	0.965995154811504	0.43155408360818	1	32.644350032714	8.72461665452563e-07	0.00144269311323278	0.469592299396033	0.999947097233832	Chr7	28275079	28331784	28303431.5	non-sex-biased	non-sex-biased	Neither method
309	TRINITY_DN791_c1_g1_i6	female	male	-0.224744341555039	-0.461247917429775	0.769023694317813	1	10.8732713208359	-9.97356963878198e-07	0.00144268852572457	0.648586773764008	0.999947097233832	Chr7	59193103	59193360	59193231.5	non-sex-biased	non-sex-biased	Neither method
310	TRINITY_DN59823_c0_g1_i1	female	male	-0.50188433745728	-2.8556234446738	1	1	0.497441965076596	-1.48020307931665e-07	0.00144269472466636	0.785488952474166		Chr7	62053283	62053593	62053438	non-sex-biased	non-sex-biased	Neither method
311	TRINITY_DN43146_c1_g1_i1	female	male	0.366530845954049	-2.69795065791518	0.719902702000944	1	0.755851373901023	4.43175681860779e-07	0.00144269385735797	0.634177797704244		Chr7	52721532	52721762	52721647	non-sex-biased	non-sex-biased	Neither method
312	TRINITY_DN15810_c0_g1_i1	female	male	-0.941264798566243	-2.93944540974374	0.83341702764565	1	0.337769559595127	-3.14502150022924e-07	0.00144269459086747	0.617542247084033		Chr7	63500292	63500527	63500409.5	non-sex-biased	non-sex-biased	Neither method
313	TRINITY_DN24585_c0_g2_i7	female	male	0.228913157489479	2.43233312678377	0.770140409203819	1	92.4254772507684	5.24983720131387e-07	0.00144269382025392	0.813787151797904	0.999947097233832	Chr7	112295541	112366338	112330939.5	non-sex-biased	non-sex-biased	Neither method
314	TRINITY_DN3188_c0_g1_i2	female	male	0.243649573644262	1.65934967379405	0.701828374363271	1	53.3300412502341	7.55405362961776e-07	0.00144269122621666	0.659929646453295	0.999947097233832	Chr7	39689203	39690718	39689960.5	non-sex-biased	non-sex-biased	Neither method
315	TRINITY_DN2806_c0_g1_i2	female	male	0.550877219401566	-0.605654127303187	0.53000665051853	1	9.48726431267303	6.80729101135539e-07	0.00144269336512649	0.537397162664028	0.999947097233832	Chr7	20401809	20415338	20408573.5	non-sex-biased	non-sex-biased	Neither method
316	TRINITY_DN177_c0_g1_i12	female	male	0.117148525248523	2.2714339454096	0.862257978496507	1	82.8774039955206	1.1363716061847e-07	0.00144269458468438	0.925949491333724	0.999947097233832	Chr7	23940630	23944850	23942740	non-sex-biased	non-sex-biased	Neither method
317	TRINITY_DN98813_c0_g1_i1	female	male	0.211070185441308	-2.34785093399696	0.786765838825875	1	1.52248683009778	5.32659523769718e-07	0.00144269254246968	0.734414063047306	0.999947097233832	Chr7	104988790	104989566	104989178	non-sex-biased	non-sex-biased	Neither method
318	TRINITY_DN2172_c2_g2_i6	female	male	1.29240165170083	-0.56041194948903	0.235427220578676	1	9.91015268894451	8.30407500655837e-07	0.0014426942597747	0.31991785052055	0.999947097233832	Chr7	53279901	53503526	53391713.5	non-sex-biased	non-sex-biased	Neither method
319	TRINITY_DN156612_c0_g1_i1	female	male	0.888570908418279	-2.71169800560213	0.35473671367356	1	0.749668370199083	9.65125891042908e-07	0.00144269391687691	0.319990394646044		Chr7	73184913	73185249	73185081	non-sex-biased	non-sex-biased	Neither method
320	TRINITY_DN40022_c0_g4_i1	female	male	-0.455164317609428	-1.47913391180478	0.681804299928913	1	4.35708634365679	-6.07106780255456e-07	0.00144269321484958	0.606990310164751	0.999947097233832	Chr7	62803188	62803968	62803578	non-sex-biased	non-sex-biased	Neither method
321	TRINITY_DN44933_c0_g1_i1	female	male	0.472705881373192	-2.89281125451008	0.776397543202102	1	0.434127215558663	1.02275582314662e-07	0.00144269480296317	0.800846650842731		Chr7	98523085	98523389	98523237	non-sex-biased	non-sex-biased	Neither method
322	TRINITY_DN10805_c0_g2_i13	female	male	1.02364683401465	-2.66284877858398	0.239893549439409	1	0.822246049531964	1.16205006389987e-06	0.00144269393843153	0.2403830592073		Chr7	62566150	62566572	62566361	non-sex-biased	non-sex-biased	Neither method
323	TRINITY_DN10771_c3_g1_i1	female	male	-0.253365012197796	-2.20647580601826	0.76142276826018	1	1.86825544805334	-4.23467776397328e-07	0.00144269253597653	0.754675301735166	0.999947097233832	Chr7	113063311	113063911	113063611	non-sex-biased	non-sex-biased	Neither method
324	TRINITY_DN8066_c0_g2_i5	female	male	0.227608705296196	0.911487052487233	0.677837973014331	1	31.330917321673	1.22731928490945e-06	0.00144268577413664	0.529182251185913	0.999947097233832	Chr7	84338138	84361362	84349750	non-sex-biased	non-sex-biased	Neither method
325	TRINITY_DN51730_c1_g1_i1	female	male	0.17750710176935	-2.40063762498872	0.870363035249316	1	1.41287011289892	2.43734652023204e-07	0.00144269362985401	0.824865200500703	0.999947097233832	Chr7	129949464	129950010	129949737	non-sex-biased	non-sex-biased	Neither method
326	TRINITY_DN1295_c1_g2_i1	female	male	-0.410727705012507	-0.133279707054456	0.522977694273816	1	14.0938961676555	-3.29487992762947e-06	0.0014426812803451	0.205970420879191	0.999947097233832	Chr7	9169712	9169983	9169847.5	non-sex-biased	non-sex-biased	Neither method
327	TRINITY_DN67861_c0_g3_i1	female	male	0.408994087565889	-2.21339428910818	0.612538452867434	1	1.85150754322078	5.41775251337129e-07	0.00144269339365617	0.620866684165371	0.999947097233832	Chr7	47480975	47481416	47481195.5	non-sex-biased	non-sex-biased	Neither method
328	TRINITY_DN19179_c0_g2_i1	female	male	-0.142940007505994	-2.09610573175386	1	1	2.20080314600097	-1.84198423806904e-07	0.00144269174982889	0.92580702378767	0.999947097233832	Chr7	59442032	59442367	59442199.5	non-sex-biased	non-sex-biased	Neither method
329	TRINITY_DN28669_c0_g1_i5	female	male	0.14825008115962	-2.64883381588093	0.938946269478106	1	0.833011800650372	1.70719233099029e-08	0.00144269484705349	0.963235422028498		Chr7	58611821	58612163	58611992	non-sex-biased	non-sex-biased	Neither method
330	TRINITY_DN74909_c0_g1_i3	female	male	2.36848104544352	-2.03953343563041	0.0463972140928052	1	2.33652585078568	1.12882714426624e-06	0.00144269469624683			Chr7	35298369	35300222	35299295.5	non-sex-biased	non-sex-biased	Neither method
331	TRINITY_DN21065_c0_g1_i1	female	male	0.295923443545246	0.120815649288514	0.580883806239329	1	17.1769862121438	3.36055362685799e-06	0.00144268301817092	0.31601230315443	0.999947097233832	Chr7	101306138	101376063	101341100.5	non-sex-biased	non-sex-biased	Neither method
332	TRINITY_DN34257_c0_g1_i1	female	male	1.06033360971419	-2.44027194224274	0.297403317024194	1	1.28330341213195	1.59422176031491e-06	0.00144269348556428	0.172552050858167	0.999947097233832	Chr7	39226216	39226630	39226423	non-sex-biased	non-sex-biased	Neither method
333	TRINITY_DN24573_c0_g4_i1	female	male	-0.546333466946292	-2.7007164830559	0.898901647875874	1	0.777526784186454	-2.60421218029842e-07	0.00144269443955562	0.695113447979379		Chr7	87971846	87972046	87971946	non-sex-biased	non-sex-biased	Neither method
334	TRINITY_DN2245_c3_g1_i1	female	male	1.15261392002579	-0.434217323008571	0.164395462418989	1	11.0937446645905	1.81865175725848e-06	0.00144269337636411	0.16145815941454	0.999947097233832	Chr7	9344366	9352847	9348606.5	non-sex-biased	non-sex-biased	Neither method
335	TRINITY_DN143396_c0_g1_i1	female	male	-0.366493347790981	-2.62264599668313	0.988172847897817	1	0.924090614104096	-2.53646324731233e-07	0.0014426940853897	0.763183702255263		Chr7	28687044	28687342	28687193	non-sex-biased	non-sex-biased	Neither method
336	TRINITY_DN37953_c0_g1_i1	female	male	-0.642019032765374	-2.55643043525372	0.735813667647816	1	1.05392625278352	-6.34706793406091e-07	0.00144269377134139	0.519797335466928	0.999947097233832	Chr7	60629339	60640762	60635050.5	non-sex-biased	non-sex-biased	Neither method
337	TRINITY_DN9648_c0_g1_i5	female	male	0.832485377623654	1.19457565288758	0.236444665321414	1	38.3443227127367	2.01994546747153e-06	0.00144269225302955	0.209594577302361	0.999947097233832	Chr7	46199150	46202445	46200797.5	non-sex-biased	non-sex-biased	Neither method
338	TRINITY_DN4808_c0_g1_i12	female	male	-0.0985928929410533	-0.329515451249079	1	1	12.1397938838986	-6.58344628781916e-09	0.00144269441548318	0.986868313389294	0.999947097233832	Chr7	68684812	68810109	68747460.5	non-sex-biased	non-sex-biased	Neither method
339	TRINITY_DN9163_c0_g1_i1	female	male	-1.25666186140403	-1.86899011341494	0.447592995545926	1	2.89933430312549	-4.34202365979892e-07	0.00144269463268065	0.438909007325977	0.999947097233832	Chr7	57113913	57116061	57114987	non-sex-biased	non-sex-biased	Neither method
340	TRINITY_DN7498_c0_g1_i2	female	male	-0.189442600457135	2.35938707125105	0.731001097540738	1	88.2102245737788	-8.20758608463505e-06	0.00144263332281267	0.271524432948952	0.999947097233832	Chr7	115895963	115946420	115921191.5	non-sex-biased	non-sex-biased	Neither method
341	TRINITY_DN1765_c0_g1_i3	female	male	0.0838337634026825	1.19535265912123	0.86036225682762	1	38.3759996061246	2.90825370704983e-06	0.00144268456902915	0.755790996828068	0.999947097233832	Chr7	59596689	59669110	59632899.5	non-sex-biased	non-sex-biased	Neither method
342	TRINITY_DN5997_c0_g1_i4	female	male	0.0669143484977823	0.725379302699024	0.885824698643477	1	27.2326287167779	9.60151371171195e-07	0.00144268453854035	0.75367413621908	0.999947097233832	Chr7	4724922	4802885	4763903.5	non-sex-biased	non-sex-biased	Neither method
343	TRINITY_DN59031_c0_g1_i1	female	male	-0.530555872883705	-0.772115525771655	0.409225311719199	1	8.34332883931693	-3.63350987318525e-06	0.00144268725378399	0.193702744403892	0.999947097233832	Chr7	4691936	4692464	4692200	non-sex-biased	non-sex-biased	Neither method
344	TRINITY_DN43359_c0_g1_i1	female	male	-0.013622156915873	-2.70731468749795	1	1	0.760546929572328	3.04392449892405e-07	0.00144269413997863	0.979359805113259		Chr7	81032317	81032585	81032451	non-sex-biased	non-sex-biased	Neither method
345	TRINITY_DN168376_c0_g1_i1	female	male	0.572608072232189	-2.9103172567147	0.764346667180587	1	0.399276014265095	1.80193589046889e-07	0.0014426946585777	0.749369414564822		Chr7	63644568	63644855	63644711.5	non-sex-biased	non-sex-biased	Neither method
346	TRINITY_DN1680_c1_g1_i1	female	male	-5.26414187475169	-1.87944061284523	0.093867178644405	1	0	-2.52166994263383e-07	0.00144269504615236	1		Chr7	109091303	109129646	109110474.5	non-sex-biased	non-sex-biased	Neither method
347	TRINITY_DN30033_c0_g1_i1	female	male	-0.853589939774985	-1.57817838905877	0.472257938402875	1	3.97571994135858	-6.5403685661854e-07	0.00144269413344181	0.467671669183516	0.999947097233832	Chr7	35598680	35599528	35599104	non-sex-biased	non-sex-biased	Neither method
348	TRINITY_DN15078_c2_g1_i1	female	male	-0.240556317400651	-2.12850765424106	0.979978775955715	1	2.09065126007528	-5.82446258354932e-08	0.00144269198797254	0.745287060906819	0.999947097233832	Chr7	59319357	59319813	59319585	non-sex-biased	non-sex-biased	Neither method
349	TRINITY_DN3162_c0_g2_i4	female	male	1.74055283508091	-0.812173297900393	0.131282392507213	1	8.1319257814478	9.02295500530138e-07	0.00144269450798768	0.223603125728984	0.999947097233832	Chr7	129787482	129804126	129795804	non-sex-biased	non-sex-biased	Neither method
350	TRINITY_DN11648_c0_g2_i1	female	male	0.584240826275982	-1.76608491437066	0.46248444609697	1	3.258646055787	1.39269157000419e-06	0.00144269232780683	0.349361383818188	0.999947097233832	Chr7	34853418	34853661	34853539.5	non-sex-biased	non-sex-biased	Neither method
351	TRINITY_DN17688_c1_g1_i1	female	male	-0.247975988492731	-1.43820611824634	0.806343284802525	1	4.55051717553849	-7.62989648201904e-07	0.00144269107183008	0.663813830046074	0.999947097233832	Chr7	52711719	52712165	52711942	non-sex-biased	non-sex-biased	Neither method
352	TRINITY_DN75968_c0_g1_i1	female	male	0.829238502220573	-2.50488959651615	0.258824093712268	1	1.16076404911693	1.41927443874798e-06	0.00144269322647524	0.259539186231015	0.999947097233832	Chr7	39354352	39354891	39354621.5	non-sex-biased	non-sex-biased	Neither method
353	TRINITY_DN27600_c0_g1_i1	female	male	1.12949617802997	-2.74210553007922	0.249926426789194	1	0.697381587629603	1.06732447826012e-06	0.00144269411684101	0.242694270824302		Chr7	113574973	113575317	113575145	non-sex-biased	non-sex-biased	Neither method
354	TRINITY_DN13636_c0_g1_i2	female	male	0.132038314860904	0.468993021124673	0.819619048241155	1	22.2950547441844	8.40537535434153e-07	0.00144268822546385	0.716379209709564	0.999947097233832	Chr7	104037736	104038570	104038153	non-sex-biased	non-sex-biased	Neither method
355	TRINITY_DN25743_c0_g1_i1	female	male	-0.184962726617315	0.84861560360318	0.813990546977499	1	29.6740636347576	-6.12950915509689e-07	0.00144268893957313	0.768732551393549	0.999947097233832	Chr7	49891697	49892488	49892092.5	non-sex-biased	non-sex-biased	Neither method
356	TRINITY_DN27482_c0_g2_i1	female	male	0.0493277728080929	-2.30561644248611	0.984818757738043	1	1.58224769729625	2.03981744121683e-07	0.00144269303469618	0.881069628470973	0.999947097233832	Chr7	102988682	102989430	102989056	non-sex-biased	non-sex-biased	Neither method
357	TRINITY_DN4934_c0_g1_i1	female	male	0.114370932759942	-2.47971442151526	0.946341603675596	1	1.16734613692399	2.88905653578468e-07	0.00144269332184739	0.796642556361464	0.999947097233832	Chr7	99639130	99640219	99639674.5	non-sex-biased	non-sex-biased	Neither method
358	TRINITY_DN87063_c0_g1_i1	female	male	0.241777336476358	-2.85925775100128	0.951166672304264	1	0.485097348431487	1.26356268612242e-07	0.00144269446168484	0.838645093487176		Chr7	53421309	53421647	53421478	non-sex-biased	non-sex-biased	Neither method
359	TRINITY_DN88_c7_g1_i2	female	male	0.132416401698058	1.44880226724079	0.814840751342955	1	46.0063465008668	2.61384762301713e-06	0.00144269089438273	0.769583170583449	0.999947097233832	Chr7	81061220	81061939	81061579.5	non-sex-biased	non-sex-biased	Neither method
360	TRINITY_DN20078_c0_g1_i2	female	male	-0.170495033241331	0.556148043243906	0.961282412230948	1	23.6875614470806	-7.11267965415107e-08	0.00144269438113928	0.928159617612775	0.999947097233832	Chr7	26058364	26060038	26059201	non-sex-biased	non-sex-biased	Neither method
361	TRINITY_DN35876_c3_g1_i1	female	male	0.00876075796895066	-2.52827417799085	1	1	1.11173934304829	5.071334339303e-08	0.00144269331636233	0.963803653713038	0.999947097233832	Chr7	81012626	81013136	81012881	non-sex-biased	non-sex-biased	Neither method
362	TRINITY_DN143624_c0_g1_i1	female	male	0.170213109637743	-2.19952538600602	0.992597839549388	1	1.88962209108876	2.66685335852166e-07	0.00144269317601986	0.823064453590002	0.999947097233832	Chr7	91995568	91996329	91995948.5	non-sex-biased	non-sex-biased	Neither method
363	TRINITY_DN6812_c2_g1_i1	female	male	-0.890846498009105	-2.93168203921195	0.878971733163613	1	0.371167685902794	-2.56994305813476e-07	0.00144269473509294	0.680012841307069		Chr7	113046928	113047183	113047055.5	non-sex-biased	non-sex-biased	Neither method
364	TRINITY_DN24884_c0_g1_i3	female	male	0.69979260508375	-2.48481462610381	0.565028685433405	1	1.19756829333249	8.16380640325024e-07	0.00144269361517763	0.433614407100804	0.999947097233832	Chr7	12964931	12966006	12965468.5	non-sex-biased	non-sex-biased	Neither method
365	TRINITY_DN23809_c0_g1_i4	female	male	-0.400703421735876	-2.93300849897693	0.901027575044892	1	0.392293725566131	-6.3138546631983e-08	0.00144269469409446	0.920852007217101		Chr7	703914	704166	704040	non-sex-biased	non-sex-biased	Neither method
366	TRINITY_DN217_c0_g1_i1	female	male	0.319420063483648	-1.04125517818022	0.62956990439039	1	6.60675957232915	1.47851037466795e-06	0.00144268985616721	0.467378418744799	0.999947097233832	Chr7	110384017	110385094	110384555.5	non-sex-biased	non-sex-biased	Neither method
367	TRINITY_DN19964_c0_g1_i20	female	male	0.304700152931312	-2.48934975838888	0.843917280798458	1	1.22220893083803	1.4890172127597e-07	0.00144269416499291	0.851375727364269	0.999947097233832	Chr7	69475857	69476576	69476216.5	non-sex-biased	non-sex-biased	Neither method
368	TRINITY_DN91595_c0_g1_i1	female	male	0.557923712199652	-2.47021918243926	0.658328985299319	1	1.27272127611577	6.95812472684126e-07	0.00144269346609715	0.527105801280649	0.999947097233832	Chr7	9215995	9216444	9216219.5	non-sex-biased	non-sex-biased	Neither method
369	TRINITY_DN1123_c0_g2_i1	female	male	-0.839284389742528	-2.64102643661519	0.594133984169975	1	0.87556462453126	-7.41733429912002e-07	0.00144269395368002	0.42615450657034		Chr7	113102726	113103073	113102899.5	non-sex-biased	non-sex-biased	Neither method
370	TRINITY_DN17917_c1_g1_i1	female	male	-0.0787024347070591	-0.819724793176563	0.959684208429721	1	8.00354001388208	-3.88969956917941e-07	0.00144268505046725	0.883566638183909	0.999947097233832	Chr7	28635533	28637456	28636494.5	non-sex-biased	non-sex-biased	Neither method
371	TRINITY_DN11192_c1_g1_i9	female	male	-3.00923769183682	-2.82664903999767	0.203281517499884	1	0.530075573525318	-3.48793902400671e-07	0.00144269500595854	0.379838711449059		Chr7	59274572	59275033	59274802.5	non-sex-biased	non-sex-biased	Neither method
372	TRINITY_DN100761_c0_g1_i1	female	male	0.185759937260554	-2.86307425614403	0.88966852876143	1	0.471801832061808	2.55736348683031e-08	0.00144269488978597	0.933651451741033		Chr7	105658941	105659252	105659096.5	non-sex-biased	non-sex-biased	Neither method
373	TRINITY_DN162251_c0_g1_i1	female	male	0.293341912312863	-2.86708668936757	0.952294664167159	1	0.472567344640354	1.60670096339897e-07	0.00144269447680558	0.819483588374741		Chr7	102147314	102147598	102147456	non-sex-biased	non-sex-biased	Neither method
374	TRINITY_DN39208_c0_g1_i1	female	male	-0.850303703540376	-2.37443955011349	0.449511780327009	1	1.45194690486578	-1.32873043411915e-06	0.00144269312956477	0.299351079096512	0.999947097233832	Chr7	80377173	80377907	80377540	non-sex-biased	non-sex-biased	Neither method
375	TRINITY_DN80409_c0_g1_i1	female	male	-0.705679815816289	-2.67602871193238	0.696726469700383	1	0.809272426097422	-6.32046823275182e-07	0.0014426939030532	0.50118916589106		Chr7	120071829	120075221	120073525	non-sex-biased	non-sex-biased	Neither method
376	TRINITY_DN20729_c0_g1_i4	female	male	-1.22318669577622	-0.00485900554754482	0.071376467917585	1	15.4285759396311	-4.34430718831841e-06	0.00144269061846393	0.00353041139790193	0.800467120394152	Chr7	104967880	104976510	104972195	non-sex-biased	non-sex-biased	Neither method
377	TRINITY_DN14401_c0_g1_i16	female	male	-1.64907245928864	-1.0305717260435	0.338892932181032	1	6.71094394904028	-4.22865137042256e-07	0.00144269481382302	0.367460642585786	0.999947097233832	Chr7	91402632	91407922	91405277	non-sex-biased	non-sex-biased	Neither method
378	TRINITY_DN29463_c0_g1_i6	female	male	-1.66626442741422	0.545450805552823	0.117666489794201	1	23.50676845968	-1.29899361522752e-06	0.00144269449880815	0.110544433612984	0.999947097233832	Chr7	6255872	6267055	6261463.5	non-sex-biased	non-sex-biased	Neither method
379	TRINITY_DN71225_c0_g2_i1	female	male	-0.207580917132589	-2.79109406292972	1	1	0.598503418709924	-8.75343486146906e-08	0.00144269451388756	0.88856282885848		Chr7	106126682	106127020	106126851	non-sex-biased	non-sex-biased	Neither method
380	TRINITY_DN4377_c0_g1_i10	female	male	0.0403851575074675	4.41991308858524	0.913818304568849	1	372.723198296868	7.29361748182853e-07	0.0014426825792756	0.832439131977788	0.999947097233832	Chr7	114369636	114377775	114373705.5	non-sex-biased	non-sex-biased	Neither method
381	TRINITY_DN83310_c0_g1_i1	female	male	1.22089608848636	-2.82159383530052	0.262924237776492	1	0.558570504834652	8.80175221020058e-07	0.0014426943346983	0.267941896686897		Chr7	92620128	92620471	92620299.5	non-sex-biased	non-sex-biased	Neither method
382	TRINITY_DN55087_c1_g1_i1	female	male	-1.88784553125582	-2.72270131419324	0.186865928811915	1	0.719940336239669	-1.1947688480758e-06	0.00144269440766738	0.124530181726851		Chr7	69670676	69670919	69670797.5	non-sex-biased	non-sex-biased	Neither method
383	TRINITY_DN1519_c0_g1_i5	female	male	-0.726526941282572	0.943170539139109	0.403090479071824	1	32.0539809591797	-1.0563931662545e-06	0.00144269312316429	0.366332688215606	0.999947097233832	Chr7	17614917	17618146	17616531.5	non-sex-biased	non-sex-biased	Neither method
384	TRINITY_DN8571_c4_g1_i1	female	male	0.473658641120015	-2.63264399155843	0.646260414549076	1	0.905397979480752	5.21130126322771e-07	0.00144269377279157	0.59246898952831		Chr7	55022752	55023052	55022902	non-sex-biased	non-sex-biased	Neither method
385	TRINITY_DN8680_c0_g3_i1	female	male	0.889475509005464	-1.6309258033368	0.192195058382853	1	3.72482379682158	2.71795009363783e-06	0.00144269213518962	0.120391536590573	0.999947097233832	Chr7	44252675	44253305	44252990	non-sex-biased	non-sex-biased	Neither method
386	TRINITY_DN5639_c0_g2_i12	female	male	-1.10050644931751	1.28319281628802	0.259293190012273	1	40.8036268959635	-1.09122591727257e-06	0.00144269392681003	0.243033542340754	0.999947097233832	Chr7	37531538	37553299	37542418.5	non-sex-biased	non-sex-biased	Neither method
387	TRINITY_DN661_c3_g1_i4	female	male	0.0869984117148761	-0.361422289888666	0.881377938106834	1	11.678890950649	3.6593990096225e-07	0.00144269218219548	0.860914556605852	0.999947097233832	Chr7	39205902	39227092	39216497	non-sex-biased	non-sex-biased	Neither method
388	TRINITY_DN11392_c0_g2_i1	female	male	-0.507866017093518	-2.38540461052489	0.862906932795905	1	1.40775170833483	-2.2340502062843e-07	0.00144269442579104	0.740131182728966	0.999947097233832	Chr7	80970798	80971001	80970899.5	non-sex-biased	non-sex-biased	Neither method
389	TRINITY_DN34733_c4_g1_i1	female	male	-1.32197245893128	-2.86261094546553	0.509892782530066	1	0.486445512682731	-5.36299515762295e-07	0.00144269462171955	0.403035642100026		Chr7	33026139	33026444	33026291.5	non-sex-biased	non-sex-biased	Neither method
390	TRINITY_DN70337_c0_g1_i1	female	male	0.554932722117676	-2.8896100942583	0.751683939079678	1	0.446064537052245	2.85712713959563e-07	0.00144269448085937	0.656317207509157		Chr7	92647117	92647438	92647277.5	non-sex-biased	non-sex-biased	Neither method
391	TRINITY_DN67135_c0_g1_i1	female	male	-0.208073146223802	-2.7895819526964	1	1	0.603878373808789	-1.48389865564243e-07	0.00144269410633927	0.857553402509141		Chr7	107541394	107541620	107541507	non-sex-biased	non-sex-biased	Neither method
392	TRINITY_DN43485_c0_g2_i1	female	male	-0.0985343055870725	-2.59754034285881	1	1	0.971334276255899	-8.25773950244417e-08	0.00144269370690166	0.933042428495531		Chr7	88938618	88939103	88938860.5	non-sex-biased	non-sex-biased	Neither method
393	TRINITY_DN9172_c0_g1_i4	female	male	0.539304104329318	4.44293683601154	0.572476223852497	1	380.25017963382	3.44102538773349e-07	0.00144269399234823	0.656115317694337	0.999947097233832	Chr7	104762018	104821043	104791530.5	non-sex-biased	non-sex-biased	Neither method
394	TRINITY_DN3155_c0_g1_i4	female	male	-0.33662568841869	1.56488657607851	0.575460534969296	1	49.8044787106041	-2.80204798869764e-06	0.00144268422165528	0.373194156816659	0.999947097233832	Chr7	7295030	7295141	7295085.5	non-sex-biased	non-sex-biased	Neither method
395	TRINITY_DN18197_c0_g2_i4	female	male	-3.44497581735026	-2.70753468953388	0.0519962581784717	1	0.741267433455578	-9.58839979827793e-07	0.0014426949198196	0.091186003641673		Chr7	5061007	5061331	5061169	non-sex-biased	non-sex-biased	Neither method
396	TRINITY_DN102282_c0_g4_i1	female	male	-1.15365913054307	-2.89108900526033	0.657209101130958	1	0.438097738264563	-4.4890261198384e-07	0.00144269462349091	0.482615587687063		Chr7	107389663	107389893	107389778	non-sex-biased	non-sex-biased	Neither method
397	TRINITY_DN5355_c0_g1_i2	female	male	-0.43665681674239	-2.85569197510112	1	1	0.4925515470333	-2.46087271405182e-07	0.00144269435332326	0.722512013725789		Chr7	2647881	2648168	2648024.5	non-sex-biased	non-sex-biased	Neither method
398	TRINITY_DN44572_c0_g2_i1	female	male	0.312486227733047	-2.85768447135893	0.95024076522207	1	0.499964539226126	1.75765015271329e-07	0.00144269449141074	0.788948427688828		Chr7	13143923	13144306	13144114.5	non-sex-biased	non-sex-biased	Neither method
399	TRINITY_DN10547_c0_g1_i4	female	male	0.0938686090451517	-0.927771689457919	0.89994599167542	1	7.30507589624204	3.23920669966485e-07	0.00144269115538764	0.847759262438086	0.999947097233832	Chr7	90048453	90048860	90048656.5	non-sex-biased	non-sex-biased	Neither method
400	TRINITY_DN4709_c0_g1_i3	female	male	-1.58591599378674	0.578265959295594	0.139925767322026	1	23.9758054865427	-1.22604127257869e-06	0.00144269445998799	0.132243877622251	0.999947097233832	Chr7	9991650	9996348	9993999	non-sex-biased	non-sex-biased	Neither method
401	TRINITY_DN3509_c0_g1_i3	female	male	-0.113075612305265	-1.56783237070721	1	1	3.99101613607674	-2.47750783266954e-07	0.00144269147734429	0.876406757312989	0.999947097233832	Chr7	80968599	80970407	80969503	non-sex-biased	non-sex-biased	Neither method
402	TRINITY_DN73331_c0_g3_i1	female	male	0.44202459000218	-2.03222066053597	0.576111485248086	1	2.38693674402952	7.98606563354988e-07	0.00144269284855202	0.535237320647973	0.999947097233832	Chr7	111062577	111063190	111062883.5	non-sex-biased	non-sex-biased	Neither method
403	TRINITY_DN3848_c0_g1_i2	female	male	-0.484248350631984	-2.92994144508128	0.874170144602314	1	0.295838695796669	-1.61148331098332e-07	0.00144269472611732	0.804235519826091		Chr7	113701054	113701379	113701216.5	non-sex-biased	non-sex-biased	Neither method
404	TRINITY_DN161336_c0_g1_i1	female	male	-1.14413906840114	-2.9017588466868	0.720870683147944	1	0.420474120651373	-3.16440557351802e-07	0.00144269478285811	0.580889663615207		Chr7	58756147	58756370	58756258.5	non-sex-biased	non-sex-biased	Neither method
405	TRINITY_DN169898_c0_g1_i1	female	male	0.354742279848207	-2.78677252208644	0.823817270439481	1	0.609324738549422	2.87107981148353e-07	0.00144269407644705	0.720475657136459		Chr7	27986399	27986709	27986554	non-sex-biased	non-sex-biased	Neither method
406	TRINITY_DN15757_c0_g1_i3	female	male	-0.881699294678798	-2.60959975970707	0.60965170220814	1	0.967157909958903	-4.87028530783407e-07	0.00144269448242873	0.464789486040921		Chr7	128175531	128175787	128175659	non-sex-biased	non-sex-biased	Neither method
407	TRINITY_DN2217_c0_g1_i1	female	male	-0.0321593219650671	1.2340614951891	0.994229814848598	1	39.3289907586195	4.72026348226214e-08	0.00144268548713933	0.99531450266917	0.999947097233832	Chr7	112073001	112074371	112073686	non-sex-biased	non-sex-biased	Neither method
408	TRINITY_DN32662_c0_g2_i1	female	male	0.884033943822674	-1.96731646064144	0.290150848504586	1	2.54794711719501	1.54761956543343e-06	0.00144269311187956	0.239809225440118	0.999947097233832	Chr7	88861085	88863431	88862258	non-sex-biased	non-sex-biased	Neither method
409	TRINITY_DN24812_c0_g3_i1	female	male	-1.29446816809444	-2.49144925924446	0.289270116635499	1	1.1910656954508	-1.29314584556964e-06	0.00144269395792858	0.201091021538037	0.999947097233832	Chr7	55604505	55604963	55604734	non-sex-biased	non-sex-biased	Neither method
410	TRINITY_DN12268_c6_g1_i1	female	male	0.957201258233973	-2.8643182424775	0.494293283413175	1	0.481375641958776	4.83173429385744e-07	0.0014426945113432	0.482101305095145		Chr7	102287945	102288207	102288076	non-sex-biased	non-sex-biased	Neither method
411	TRINITY_DN30647_c0_g1_i2	female	male	-0.910791829477689	-2.35149816663237	0.431097280009247	1	1.50906499283853	-1.19115365937586e-06	0.00144269347329445	0.301670927758741	0.999947097233832	Chr7	93050911	93051457	93051184	non-sex-biased	non-sex-biased	Neither method
412	TRINITY_DN132070_c0_g1_i1	female	male	0.636085965997032	-2.82640620623189	0.644524597531934	1	0.542074503071064	4.49847006847058e-07	0.00144269428942237	0.564953407549978		Chr7	130593898	130594233	130594065.5	non-sex-biased	non-sex-biased	Neither method
413	TRINITY_DN59908_c0_g1_i2	female	male	0.442626569062669	-1.95137169062756	0.606163094767397	1	2.61265292608697	9.16797298872171e-07	0.00144269243452022	0.505499384450494	0.999947097233832	Chr7	96141611	96142488	96142049.5	non-sex-biased	non-sex-biased	Neither method
414	TRINITY_DN28011_c0_g2_i2	female	male	0.0816438149045846	-0.738421950493433	0.901167705796721	1	8.68172424224288	1.60226159586453e-07	0.00144269316313075	0.883831743528225	0.999947097233832	Chr7	113561338	113573474	113567406	non-sex-biased	non-sex-biased	Neither method
415	TRINITY_DN100641_c0_g2_i1	female	male	-0.67014969699821	-2.8201069491311	0.88271649587918	1	0.548596179073344	-2.86138559092904e-07	0.00144269454035156	0.644979024177517		Chr7	89133321	89133546	89133433.5	non-sex-biased	non-sex-biased	Neither method
416	TRINITY_DN23966_c0_g1_i1	female	male	0.557357298268432	-1.50154732605503	0.583282761141936	1	4.23296224596709	4.49145492099724e-07	0.00144269398064396	0.616774738295655	0.999947097233832	Chr7	101178445	101179329	101178887	non-sex-biased	non-sex-biased	Neither method
417	TRINITY_DN2444_c0_g1_i12	female	male	0.300443149101072	-0.882887505607675	0.610678162444443	1	7.59187766450002	1.92234976728735e-06	0.00144268736381211	0.434351385812373	0.999947097233832	Chr7	38633810	38635434	38634622	non-sex-biased	non-sex-biased	Neither method
418	TRINITY_DN12117_c0_g1_i8	female	male	-0.529725586706161	-2.89320078308102	1	1	0.409395361033181	-5.28567853259461e-08	0.00144269450668135	0.900926822296289		Chr7	631003	631419	631211	non-sex-biased	non-sex-biased	Neither method
419	TRINITY_DN8038_c0_g3_i1	female	male	-0.417806922832636	-2.39632237059792	0.864370608375685	1	1.41088018043037	-3.66439222646709e-07	0.00144269363497216	0.682883808243903	0.999947097233832	Chr7	37514488	37514966	37514727	non-sex-biased	non-sex-biased	Neither method
420	TRINITY_DN36880_c0_g3_i1	female	male	-0.453114169492318	-2.02686868717678	0.667672460569545	1	2.38649410394849	-1.64806928969585e-06	0.00144269161024291	0.444163136369562	0.999947097233832	Chr7	63447327	63447763	63447545	non-sex-biased	non-sex-biased	Neither method
421	TRINITY_DN62257_c1_g1_i1	female	male	-0.0407100482904405	-1.70386645897554	1	1	3.46996190896398	4.33300042800869e-08	0.00144269069515737	0.996574928548236	0.999947097233832	Chr7	41396093	41398924	41397508.5	non-sex-biased	non-sex-biased	Neither method
422	TRINITY_DN39528_c0_g1_i1	female	male	0.491202035847566	-2.56803600951611	0.606708571284285	1	1.02027012816353	4.9087390623742e-07	0.00144269388241658	0.598898979650491		Chr7	103487925	103488273	103488099	non-sex-biased	non-sex-biased	Neither method
423	TRINITY_DN10659_c0_g4_i1	female	male	-0.278533027525246	-1.50369999947644	0.756410477926901	1	4.26972022868923	-7.60389078731345e-07	0.00144269066889199	0.660323566566329	0.999947097233832	Chr7	57382832	57384082	57383457	non-sex-biased	non-sex-biased	Neither method
424	TRINITY_DN32938_c0_g1_i5	female	male	-1.00808856881931	-0.185123021076411	0.535796752098121	1	13.6279507746123	-3.21181933255021e-07	0.00144269463959728	0.562712915685934	0.999947097233832	Chr7	132896627	132925856	132911241.5	non-sex-biased	non-sex-biased	Neither method
425	TRINITY_DN14260_c0_g1_i1	female	male	-0.0476252509888248	-2.0729869956859	1	1	2.28081147541894	1.07976496662076e-07	0.00144269231605858	0.929526594633922	0.999947097233832	Chr7	59223475	59223714	59223594.5	non-sex-biased	non-sex-biased	Neither method
426	TRINITY_DN7888_c2_g1_i1	female	male	-0.207466305422086	-1.25389735901792	0.827749619100256	1	5.50378273840788	-5.13404115509238e-07	0.00144269164166247	0.768840512836415	0.999947097233832	Chr7	31237496	31238346	31237921	non-sex-biased	non-sex-biased	Neither method
427	TRINITY_DN41880_c0_g1_i7	female	male	2.06503440224013	-2.87694365235672	0.14745743545261	1	0.444726670193271	2.80314523615009e-08	0.00144269484295979	0.35573914823367		Chr7	19422183	19422206	19422194.5	non-sex-biased	non-sex-biased	Neither method
428	TRINITY_DN15486_c0_g2_i1	female	male	0.929526308366667	-2.86847660693217	0.495512545138063	1	0.466020104199247	4.72456506345964e-07	0.00144269449745416	0.499340425674156		Chr7	20306166	20306413	20306289.5	non-sex-biased	non-sex-biased	Neither method
429	TRINITY_DN9953_c1_g1_i1	female	male	0.440377911972033	-2.06854624767384	0.629137777776321	1	2.24585808245926	1.19870496413514e-06	0.00144269175249787	0.449689988967748	0.999947097233832	Chr7	84691683	84692294	84691988.5	non-sex-biased	non-sex-biased	Neither method
430	TRINITY_DN10103_c1_g1_i1	female	male	-0.946748922562839	-1.81851435568331	0.450587501668516	1	3.04902336496011	-7.67623390628757e-07	0.00144269413948713	0.372619208341878	0.999947097233832	Chr7	13333613	13334036	13333824.5	non-sex-biased	non-sex-biased	Neither method
431	TRINITY_DN127530_c0_g1_i1	female	male	-0.190913052485037	-2.76647072697984	1	1	0.659923791220551	-5.54986631022262e-08	0.00144269455793149	0.923615333799697		Chr7	80915374	80915906	80915640	non-sex-biased	non-sex-biased	Neither method
432	TRINITY_DN1687_c0_g1_i1	female	male	-0.0798499987259095	2.37899930529027	0.935180045804956	1	89.8005057799178	-2.40583394582674e-07	0.00144268896124109	0.907541520082998	0.999947097233832	Chr7	9571409	9597454	9584431.5	non-sex-biased	non-sex-biased	Neither method
433	TRINITY_DN137594_c0_g1_i1	female	male	-0.670972554731247	-2.82463047282862	0.827088061905479	1	0.54186911526268	-4.66989956423366e-07	0.00144269421211592	0.561089191682037		Chr7	63875421	63875820	63875620.5	non-sex-biased	non-sex-biased	Neither method
434	TRINITY_DN167312_c0_g1_i1	female	male	0.52512336894311	-2.63457753686184	0.696955391542531	1	0.928443938255307	2.86512914881962e-07	0.00144269432372985	0.692173957844397		Chr7	14934303	14940978	14937640.5	non-sex-biased	non-sex-biased	Neither method
435	TRINITY_DN38624_c0_g5_i1	female	male	0.931778654546707	-2.86885183771948	0.539277685362961	1	0.464531234663521	3.2689866997819e-07	0.0014426946581064	0.584189282420526		Chr7	53239025	53239321	53239173	non-sex-biased	non-sex-biased	Neither method
436	TRINITY_DN21293_c1_g1_i2	female	male	0.261536263980988	-2.86824039034542	0.947077591797244	1	0.466370098999805	1.23084209303764e-07	0.00144269449382185	0.849417738961131		Chr7	129782827	129783293	129783060	non-sex-biased	non-sex-biased	Neither method
437	TRINITY_DN2312_c0_g1_i2	female	male	0.372406505788004	0.838715324485001	0.573145570387047	1	29.6361140958824	1.14733935498361e-06	0.00144269121245246	0.50469033835518	0.999947097233832	Chr7	95466431	95488958	95477694.5	non-sex-biased	non-sex-biased	Neither method
438	TRINITY_DN5902_c0_g2_i6	female	male	-0.27418288126632	-0.634464634187439	0.730799737195836	1	9.52170081426032	-8.3441768355606e-07	0.00144268660636387	0.607290497789652	0.999947097233832	Chr7	60061457	60062383	60061920	non-sex-biased	non-sex-biased	Neither method
439	TRINITY_DN6831_c0_g1_i2	female	male	-0.220253596063647	1.48718903124329	0.721698363543406	1	47.0645760918599	-1.60103766920962e-06	0.00144268267106463	0.597396516837744	0.999947097233832	Chr7	111245905	111275681	111260793	non-sex-biased	non-sex-biased	Neither method
440	TRINITY_DN118325_c0_g1_i1	female	male	1.33316608553944	-2.91445730496706	0.267735640488692	1	0.389189427327627	7.16938638106362e-07	0.00144269452025624	0.35246915446598		Chr7	104642381	104642631	104642506	non-sex-biased	non-sex-biased	Neither method
441	TRINITY_DN32678_c0_g1_i1	female	male	-0.0762235812873031	-1.4167228232653	0.972425379088645	1	4.66030441483439	-2.65077938959876e-07	0.00144268781502726	0.90683311202096	0.999947097233832	Chr7	70074933	70076106	70075519.5	non-sex-biased	non-sex-biased	Neither method
442	TRINITY_DN168737_c0_g1_i1	female	male	0.140982474645357	-2.81861837562484	1	1	0.571632884033371	5.70494190261809e-08	0.00144269470041912	0.909051409048849		Chr7	85458277	85458579	85458428	non-sex-biased	non-sex-biased	Neither method
443	TRINITY_DN133605_c0_g1_i1	female	male	-0.172714685835288	-2.91509285402588	1	1	0.390263050714235	-5.0956675380959e-08	0.00144269469439203	0.920885108841975		Chr7	75107540	75107813	75107676.5	non-sex-biased	non-sex-biased	Neither method
444	TRINITY_DN97649_c0_g1_i2	female	male	-1.22213754214644	-2.51732621794002	0.27827225960568	1	1.13710137855461	-1.23799070797198e-06	0.00144269390062915	0.220680862444808	0.999947097233832	Chr7	89721242	89721904	89721573	non-sex-biased	non-sex-biased	Neither method
445	TRINITY_DN2470_c0_g1_i2	female	male	0.171078809245977	0.600948103512536	0.761457458558752	1	24.7176204716229	1.22548296980906e-06	0.00144268808002916	0.656529203563546	0.999947097233832	Chr7	39557084	39565986	39561535	non-sex-biased	non-sex-biased	Neither method
446	TRINITY_DN31186_c0_g2_i1	female	male	-1.18028816418808	-2.70434089154938	0.411346483091077	1	0.758657550628054	-1.07758911413418e-06	0.00144269411002856	0.263759852026863		Chr7	38347802	38348169	38347985.5	non-sex-biased	non-sex-biased	Neither method
447	TRINITY_DN32089_c0_g1_i1	female	male	0.271575261842132	-2.87363693170121	0.963274841685264	1	0.456049081819761	1.90852149751723e-07	0.00144269429939008	0.816512220857732		Chr7	92396842	92397153	92396997.5	non-sex-biased	non-sex-biased	Neither method
448	TRINITY_DN160460_c0_g1_i1	female	male	-0.385721612694356	-2.85294771672288	1	1	0.511725387233737	-9.81381329679853e-08	0.00144269470601107	0.797549883581399		Chr7	100022482	100022797	100022639.5	non-sex-biased	non-sex-biased	Neither method
449	TRINITY_DN4698_c1_g2_i3	female	male	0.00791401269943905	-2.70325262826079	1	1	0.796574095698117	-2.87202541304875e-09	0.0014426941115753	0.997689445784186		Chr7	125267170	125267569	125267369.5	non-sex-biased	non-sex-biased	Neither method
450	TRINITY_DN208_c0_g1_i6	female	male	-0.497349534557211	-1.37814795353289	0.748097582236323	1	4.87771227523907	-3.36142658642127e-07	0.00144269411946811	0.681407364550923	0.999947097233832	Chr7	47476077	47540670	47508373.5	non-sex-biased	non-sex-biased	Neither method
451	TRINITY_DN57061_c0_g4_i1	female	male	-0.444995160284035	-2.13571704878869	0.648059586293867	1	2.05142196226517	-6.70825103519551e-07	0.00144269285823278	0.589873271331216	0.999947097233832	Chr7	46898889	46899564	46899226.5	non-sex-biased	non-sex-biased	Neither method
452	TRINITY_DN1469_c1_g1_i2	female	male	-0.153511521108935	-2.24211725104909	0.982637021794479	1	1.77860857746013	-4.27571356967229e-08	0.00144269430173705	0.904321015032982	0.999947097233832	Chr7	25918414	25918962	25918688	non-sex-biased	non-sex-biased	Neither method
453	TRINITY_DN91951_c0_g2_i1	female	male	2.03664841762078	-2.78888214344125	0.0372177575932098	1	0.604605379640715	1.55391659712382e-06	0.00144269448731683	0.0687740811241965		Chr7	56855532	56855931	56855731.5	non-sex-biased	non-sex-biased	Neither method
454	TRINITY_DN43132_c0_g1_i3	female	male	0.591577819417085	-0.829908058384808	0.343494081128372	1	8.00931309865959	4.00055869179533e-06	0.00144269010237788	0.152966867831847	0.999947097233832	Chr7	114381466	114382407	114381936.5	non-sex-biased	non-sex-biased	Neither method
455	TRINITY_DN13194_c1_g1_i1	female	male	-0.326927227771982	-1.58029968791356	0.743335340952108	1	3.95950533165282	-6.03523197256198e-07	0.00144269212299385	0.651786362486785	0.999947097233832	Chr7	93041992	93043285	93042638.5	non-sex-biased	non-sex-biased	Neither method
456	TRINITY_DN1118_c1_g2_i1	female	male	0.0512990826806426	3.74645269451385	0.892336633332993	1	233.801965123655	1.46057336063605e-05	0.00144263550230051	0.498906153975554	0.999947097233832	Chr7	85784821	85788092	85786456.5	non-sex-biased	non-sex-biased	Neither method
457	TRINITY_DN3857_c0_g1_i9	female	male	-2.35843681269204	-0.110913735864665	0.287324380838121	1	14.5107565438415	-2.63894307073387e-07	0.00144269496403361	0.370082182494364	0.999947097233832	Chr7	80489432	80509847	80499639.5	non-sex-biased	non-sex-biased	Neither method
458	TRINITY_DN49096_c0_g2_i1	female	male	0.675132204912775	-2.24874462327055	0.444140129986807	1	1.75493731125419	1.10798167837206e-06	0.0014426931068678	0.384466161148215	0.999947097233832	Chr7	110882714	110883777	110883245.5	non-sex-biased	non-sex-biased	Neither method
459	TRINITY_DN965_c0_g1_i4	female	male	-0.298627449620383	0.0828172871919658	0.656580491031873	1	16.6109803662581	1.64930924355317e-06	0.0014426846569819	0.471805427398022	0.999947097233832	Chr7	104049282	104050857	104050069.5	non-sex-biased	non-sex-biased	Neither method
460	TRINITY_DN9813_c1_g1_i1	female	male	0.135317376177917	-2.01819977564959	0.902286057775939	1	2.37603951423822	3.41506457501153e-07	0.00144269276250045	0.822520437953821	0.999947097233832	Chr7	112731784	112732206	112731995	non-sex-biased	non-sex-biased	Neither method
461	TRINITY_DN42166_c1_g2_i1	female	male	0.343914209474816	-1.60736759591183	0.591152507086047	1	3.84458647676056	1.49224325684107e-06	0.00144268974975698	0.462000370168352	0.999947097233832	Chr7	111066344	111067547	111066945.5	non-sex-biased	non-sex-biased	Neither method
462	TRINITY_DN74177_c0_g1_i1	female	male	-0.86214000579447	-2.08040400842399	0.256689666769938	1	2.18447680419556	-2.13594277189554e-06	0.00144269253526001	0.168723943232696	0.999947097233832	Chr7	52922287	52923321	52922804	non-sex-biased	non-sex-biased	Neither method
463	TRINITY_DN1937_c0_g1_i2	female	male	0.999315355524118	-0.103008064436953	0.440132946108257	1	14.3948088082839	3.0712400404345e-07	0.00144269461933884	0.596362061721188	0.999947097233832	Chr7	130156513	130172074	130164293.5	non-sex-biased	non-sex-biased	Neither method
464	TRINITY_DN45770_c0_g2_i1	female	male	1.80209262402983	-2.40313772642049	0.25605797562059	1	1.3603557527581	2.54517476135946e-07	0.00144269488219317	0.495586086289349	0.999947097233832	Chr7	3031447	3034308	3032877.5	non-sex-biased	non-sex-biased	Neither method
465	TRINITY_DN5483_c1_g3_i1	female	male	0.204275729091487	-2.85386292074125	0.94363143035008	1	0.499080208670938	1.0306450108356e-07	0.00144269449305085	0.849225156467458		Chr7	110572705	110572808	110572756.5	non-sex-biased	non-sex-biased	Neither method
466	TRINITY_DN34625_c0_g2_i1	female	male	-1.54663806277309	-2.81514958154681	0.362184716304835	1	0.564325666404361	-8.09502675474184e-07	0.00144269451079808	0.259413710163595		Chr7	27612318	27615879	27614098.5	non-sex-biased	non-sex-biased	Neither method
467	TRINITY_DN29466_c0_g2_i1	female	male	1.12065396869842	-2.44238849995713	0.176427821439094	1	1.30159020142588	1.62839779610716e-06	0.00144269372696388	0.181856689744374	0.999947097233832	Chr7	110741221	110741685	110741453	non-sex-biased	non-sex-biased	Neither method
468	TRINITY_DN21250_c0_g1_i1	female	male	0.197879333110796	-1.98464018788037	0.85600294850986	1	2.33451380825199	5.44187986499639e-07	0.00144269233085915	0.694332294689681	0.999947097233832	Chr7	63990774	63991301	63991037.5	non-sex-biased	non-sex-biased	Neither method
469	TRINITY_DN31222_c3_g1_i1	female	male	0.0247851655700082	-2.82501778594619	1	1	0.542147746886822	4.25909228357875e-08	0.0014426942917922	0.956117058977452		Chr7	120823539	120823761	120823650	non-sex-biased	non-sex-biased	Neither method
470	TRINITY_DN36555_c0_g1_i1	female	male	0.551687053784735	-2.49705755623333	0.523155129622341	1	1.19349510749189	9.06148087292255e-07	0.00144269327589193	0.461851698911195	0.999947097233832	Chr7	88080018	88080638	88080328	non-sex-biased	non-sex-biased	Neither method
471	TRINITY_DN5541_c0_g3_i4	female	male	-0.939173539745559	0.15072045115069	0.315438266184763	1	17.6030856790218	-1.45568504399255e-06	0.00144269364031457	0.266968142725971	0.999947097233832	Chr7	80831618	80856781	80844199.5	non-sex-biased	non-sex-biased	Neither method
472	TRINITY_DN4201_c0_g1_i3	female	male	1.09862742012352	-2.72921357625565	0.232224408002794	1	0.661581858489842	1.13135101566502e-06	0.00144269403478087	0.231311940162409		Chr7	90486804	90487269	90487036.5	non-sex-biased	non-sex-biased	Neither method
473	TRINITY_DN115029_c0_g1_i1	female	male	1.53567767478135	-2.87215086674872	0.398886842100698	1	0.45467978511944	2.06463505580271e-07	0.00144269490368398	0.604816788664824		Chr7	113637460	113637720	113637590	non-sex-biased	non-sex-biased	Neither method
474	TRINITY_DN8467_c1_g1_i1	female	male	-1.53552331394236	-2.81342196452299	0.358075094660054	1	0.571081197993142	-7.94720369584303e-07	0.00144269450246325	0.25953663724057		Chr7	113094947	113095154	113095050.5	non-sex-biased	non-sex-biased	Neither method
475	TRINITY_DN123601_c0_g1_i1	female	male	0.0088754212936067	-2.30818208445643	1	1	1.60249317666355	4.54948342077324e-08	0.00144269285748546	0.972014953555261	0.999947097233832	Chr7	36070986	36071708	36071347	non-sex-biased	non-sex-biased	Neither method
476	TRINITY_DN32108_c0_g1_i4	female	male	-2.91092840149065	-1.98269412383277	0.0967596262379313	1	2.44252662984537	-4.90186017558575e-07	0.00144269494689067	0.110187275659531	0.999947097233832	Chr7	80348531	80349224	80348877.5	non-sex-biased	non-sex-biased	Neither method
477	TRINITY_DN15982_c0_g1_i12	female	male	0.382416802925042	1.25503275425504	0.477493383280203	1	39.981529836884	3.26519591887049e-06	0.00144268274643345	0.220426175633973	0.999947097233832	Chr7	101400863	101430651	101415757	non-sex-biased	non-sex-biased	Neither method
478	TRINITY_DN24088_c0_g2_i1	female	male	-1.10553252804779	-2.55696640275665	0.363955015470749	1	1.04153047066879	-1.28076674581805e-06	0.00144269369635815	0.247629434283788	0.999947097233832	Chr7	126675351	126675784	126675567.5	non-sex-biased	non-sex-biased	Neither method
479	TRINITY_DN31061_c1_g1_i1	female	male	0.220027087647443	-2.80653151090723	1	1	0.602862632173892	2.48738772974634e-07	0.00144269424729205	0.745993635364812		Chr7	117106898	117108014	117107456	non-sex-biased	non-sex-biased	Neither method
480	TRINITY_DN1514_c0_g1_i10	female	male	-0.022373443062931	-0.773624818283509	1	1	8.2764002123202	9.70181084374305e-08	0.00144268633434283	0.967506866161601	0.999947097233832	Chr7	132650249	132771422	132710835.5	non-sex-biased	non-sex-biased	Neither method
481	TRINITY_DN45829_c0_g1_i2	female	male	1.3302681014924	-2.91073451424679	0.323924290173994	1	0.401567625620182	4.88418222198072e-07	0.0014426946647633	0.452332747077999		Chr7	13771138	13771321	13771229.5	non-sex-biased	non-sex-biased	Neither method
482	TRINITY_DN32507_c0_g3_i2	female	male	0.92383704894202	-2.81417481615393	0.709994447236678	1	0.578283738613917	2.26841482606221e-07	0.00144269468252006	0.667082729032713		Chr7	87717452	87719885	87718668.5	non-sex-biased	non-sex-biased	Neither method
483	TRINITY_DN30320_c0_g2_i1	female	male	1.33795806786963	0.86644853192248	0.291695437118559	1	30.0518656787278	4.72700942193839e-07	0.00144269458942185	0.447957166834597	0.999947097233832	Chr7	26921536	26983311	26952423.5	non-sex-biased	non-sex-biased	Neither method
484	TRINITY_DN87550_c2_g1_i1	female	male	-1.10054764577159	-0.653369238210179	0.379103927122797	1	9.29586471177709	-6.49875494527028e-07	0.00144269436256029	0.384390900236687	0.999947097233832	Chr7	81414873	81415606	81415239.5	non-sex-biased	non-sex-biased	Neither method
485	TRINITY_DN15178_c3_g1_i12	female	male	-0.548639365264707	-2.61718953731835	0.84724759999739	1	0.926364006891241	-4.86586895432264e-07	0.00144269375371499	0.621689096518894		Chr7	85121462	85121935	85121698.5	non-sex-biased	non-sex-biased	Neither method
486	TRINITY_DN38204_c0_g1_i2	female	male	0.852513504701389	-2.78875371248074	0.500762362909268	1	0.604392301955748	3.90503929010243e-07	0.00144269449226569	0.534938899420136		Chr7	122840549	122841192	122840870.5	non-sex-biased	non-sex-biased	Neither method
487	TRINITY_DN1089_c1_g2_i2	female	male	-0.288522710684196	-1.12383556887773	0.727902275415531	1	6.06749008763766	-1.43321074358797e-06	0.00144268757733651	0.577312756024914	0.999947097233832	Chr7	56425837	56427171	56426504	non-sex-biased	non-sex-biased	Neither method
488	TRINITY_DN69776_c0_g1_i1	female	male	-0.482122302827071	-2.85422175613227	1	1	0.494320693278077	-1.59641801132958e-07	0.00144269470224149	0.789239443078015		Chr7	52444049	52444325	52444187	non-sex-biased	non-sex-biased	Neither method
489	TRINITY_DN3468_c0_g1_i1	female	male	-2.8254255941142	-0.652521859791609	0.124692869265558	1	9.22901015955726	-4.59701851944427e-07	0.00144269496565416	0.150248666382857	0.999947097233832	Chr7	3172105	3174746	3173425.5	non-sex-biased	non-sex-biased	Neither method
490	TRINITY_DN33820_c0_g3_i1	female	male	-0.297716134799178	-2.03752156302774	0.780947625275147	1	2.34154562343608	-5.33022871927603e-07	0.00144269237985355	0.70284655287955	0.999947097233832	Chr7	127323583	127324231	127323907	non-sex-biased	non-sex-biased	Neither method
491	TRINITY_DN9928_c1_g1_i1	female	male	0.40511361250983	-0.855401006024304	0.519145314676484	1	7.7627117225458	1.87194398506226e-06	0.00144268896240224	0.356947281543939	0.999947097233832	Chr7	129932421	129933248	129932834.5	non-sex-biased	non-sex-biased	Neither method
492	TRINITY_DN8685_c0_g1_i12	female	male	-2.14744339976893	0.198385817695678	0.191497728857839	1	17.9935695973575	-5.5976952010122e-07	0.00144269487270496	0.200700927785027	0.999947097233832	Chr7	103974198	103977214	103975706	non-sex-biased	non-sex-biased	Neither method
493	TRINITY_DN38568_c0_g1_i7	female	male	-1.24607717995566	-2.87794369484976	0.51724880564987	1	0.483582696288379	-4.9897128005321e-07	0.0014426946470459	0.419377192325641		Chr7	131670886	131671449	131671167.5	non-sex-biased	non-sex-biased	Neither method
494	TRINITY_DN23511_c1_g2_i1	female	male	-0.99135714073694	-2.59082107963913	0.479009940133284	1	0.984910577953338	-1.00495749947368e-06	0.00144269384512979	0.318364385564356		Chr7	53478645	53479420	53479032.5	non-sex-biased	non-sex-biased	Neither method
495	TRINITY_DN26403_c0_g1_i1	female	male	-2.11668286447912	-2.18083642149243	0.319750763332261	1	1.92136485809173	-3.07886133606398e-07	0.0014426949379789	0.339434244793328	0.999947097233832	Chr7	3050833	3051941	3051387	non-sex-biased	non-sex-biased	Neither method
496	TRINITY_DN165896_c0_g1_i1	female	male	-0.859664118093891	-2.78111957288614	0.706387609895528	1	0.625802138652849	-4.94252249647575e-07	0.00144269438572763	0.488213703213892		Chr7	6127087	6127395	6127241	non-sex-biased	non-sex-biased	Neither method
497	TRINITY_DN2016_c0_g1_i7	female	male	-0.992871483889195	-0.407935446605329	0.199598570834463	1	11.1381438339438	-2.66687478184787e-06	0.00144269250992295	0.10312090813406	0.999947097233832	Chr7	93793473	93803035	93798254	non-sex-biased	non-sex-biased	Neither method
498	TRINITY_DN29006_c1_g1_i1	female	male	-0.460820471713711	-2.14288884663621	0.624750755999265	1	2.02409974262948	-8.37390243639168e-07	0.00144269250969095	0.547305578746777	0.999947097233832	Chr7	70495380	70495616	70495498	non-sex-biased	non-sex-biased	Neither method
499	TRINITY_DN10387_c1_g2_i2	female	male	-0.725206862453825	-2.81615511914804	0.881129467942409	1	0.564100771041018	-3.00208867732204e-07	0.00144269456209755	0.631134305431606		Chr7	95499081	95499734	95499407.5	non-sex-biased	non-sex-biased	Neither method
500	TRINITY_DN13724_c0_g3_i2	female	male	0.184806752947558	-2.19410969150078	0.870018891293953	1	1.9058620041432	1.33941381854883e-07	0.00144269405379369	0.874647490350849	0.999947097233832	Chr7	75674760	75675129	75674944.5	non-sex-biased	non-sex-biased	Neither method
501	TRINITY_DN24253_c0_g1_i3	female	male	0.306231541197212	-2.6754401261206	0.877847074996513	1	0.768408888665443	1.60055247429948e-07	0.00144269452598205	0.793352731464053		Chr7	63454111	63454797	63454454	non-sex-biased	non-sex-biased	Neither method
502	TRINITY_DN16162_c0_g3_i4	female	male	-0.177753891931174	-0.0370431851606586	0.842209510287358	1	15.1022932225626	-1.52934904742986e-07	0.00144269064105719	0.786621671235785	0.999947097233832	Chr7	80394885	80406214	80400549.5	non-sex-biased	non-sex-biased	Neither method
503	TRINITY_DN128091_c0_g1_i1	female	male	0.680351271277196	-2.60479130244429	0.472143068987956	1	0.955447384502028	7.53347163597155e-07	0.00144269377372034	0.449432625097282		Chr7	110558904	110559603	110559253.5	non-sex-biased	non-sex-biased	Neither method
504	TRINITY_DN31868_c0_g3_i1	female	male	-0.0453221304054029	-2.61010984436846	1	1	0.947115886195689	-1.83839121305582e-08	0.00144269409578467	0.982292780289931		Chr7	41037065	41037607	41037336	non-sex-biased	non-sex-biased	Neither method
505	TRINITY_DN13356_c1_g1_i1	female	male	0.541805939920029	-1.61448441726553	0.427888388596579	1	3.80609942094317	1.58144096282999e-06	0.00144269145230006	0.355351085591306	0.999947097233832	Chr7	92011276	92012060	92011668	non-sex-biased	non-sex-biased	Neither method
506	TRINITY_DN172624_c0_g1_i1	female	male	-0.854245250808794	-2.78820623229198	0.700031658575026	1	0.604247410383903	-5.00027122084558e-07	0.00144269436586819	0.495857606501756		Chr7	56332846	56333184	56333015	non-sex-biased	non-sex-biased	Neither method
507	TRINITY_DN153653_c0_g1_i1	female	male	2.40411037473878	-2.87444630202453	0.0449921518591959	1	0.453349908153702	8.94080647066154e-07	0.00144269477302911	0.195911425561181		Chr7	43315806	43316101	43315953.5	non-sex-biased	non-sex-biased	Neither method
508	TRINITY_DN4688_c0_g3_i1	female	male	1.62637279904552	-1.35764776550637	0.112128467083023	1	4.90302281554392	1.12938898609815e-06	0.00144269431725433	0.19047927646566	0.999947097233832	Chr7	17642717	17643758	17643237.5	non-sex-biased	non-sex-biased	Neither method
509	TRINITY_DN42009_c2_g2_i1	female	male	-0.63431184074096	-2.33585773711861	0.551097745657395	1	1.54112171897245	-1.05885923233132e-06	0.0014426928457703	0.422823809965175	0.999947097233832	Chr7	80787007	80787755	80787381	non-sex-biased	non-sex-biased	Neither method
510	TRINITY_DN2706_c3_g1_i2	female	male	0.00907886193786133	2.33506555036527	0.960687963927687	1	86.3549113624528	-4.63229615112102e-07	0.00144268488759717	0.910084120950781	0.999947097233832	Chr7	110710105	110711311	110710708	non-sex-biased	non-sex-biased	Neither method
511	TRINITY_DN144858_c0_g1_i1	female	male	1.53681335442952	-2.57270722745937	0.147677546151105	1	1.01200732880794	1.41815265140425e-06	0.00144269419093529	0.133645544443909		Chr7	114222421	114222987	114222704	non-sex-biased	non-sex-biased	Neither method
512	TRINITY_DN8906_c0_g4_i1	female	male	-0.320124504596115	-2.76751714962212	1	1	0.670358942092539	-1.7616228439415e-07	0.00144269439526836	0.765409743114362		Chr7	39048192	39048399	39048295.5	non-sex-biased	non-sex-biased	Neither method
513	TRINITY_DN22555_c0_g1_i1	female	male	0.518938846926212	-2.28458749537367	0.561771214320162	1	1.65680871725378	6.54029702163578e-07	0.00144269341234629	0.555937087902504	0.999947097233832	Chr7	104897133	104897635	104897384	non-sex-biased	non-sex-biased	Neither method
514	TRINITY_DN166406_c0_g1_i1	female	male	-1.71543380202877	-2.78003460440743	0.302296227420025	1	0.622573080325195	-8.57681185807962e-07	0.00144269456372911	0.219067213906087		Chr7	44213248	44213605	44213426.5	non-sex-biased	non-sex-biased	Neither method
515	TRINITY_DN123729_c0_g1_i2	female	male	-0.431665148946216	-2.87133183886896	1	1	0.461375326127935	-1.97107768160937e-07	0.00144269451032793	0.772004564138943		Chr7	104664860	104671001	104667930.5	non-sex-biased	non-sex-biased	Neither method
516	TRINITY_DN493_c0_g1_i9	female	male	-0.0105128860419753	2.81909157180143	1	1	122.260313171539	3.68850568974636e-07	0.00144267497391514	0.925104873978617	0.999947097233832	Chr7	130689114	130689289	130689201.5	non-sex-biased	non-sex-biased	Neither method
517	TRINITY_DN70881_c0_g1_i1	female	male	1.3382471269649	-2.91216331608579	0.397023746272423	1	0.394699935550681	3.00475374093029e-07	0.00144269481277	0.574028306677047		Chr7	102297777	102298051	102297914	non-sex-biased	non-sex-biased	Neither method
518	TRINITY_DN10563_c0_g2_i3	female	male	-1.69649391644824	-0.653460048959652	0.371230089327635	1	9.27952674508084	-3.23549350072437e-07	0.00144269487205506	0.404965895819862	0.999947097233832	Chr7	3174714	3179684	3177199	non-sex-biased	non-sex-biased	Neither method
519	TRINITY_DN39767_c0_g2_i1	female	male	-0.301480447810989	-2.17865204768394	0.89134953858955	1	1.95521281846117	-6.74133478767477e-07	0.00144269172820595	0.666079494847715	0.999947097233832	Chr7	56525945	56526640	56526292.5	non-sex-biased	non-sex-biased	Neither method
520	TRINITY_DN63683_c0_g1_i1	female	male	-0.861568722881032	-2.78642731354487	0.718699312424406	1	0.605207991607272	-4.72276495196132e-07	0.00144269441486264	0.508172527922444		Chr7	81395440	81395762	81395601	non-sex-biased	non-sex-biased	Neither method
521	TRINITY_DN15129_c0_g1_i9	female	male	0.788205514831953	-0.772789529627248	0.559765082787457	1	8.23218629118132	2.17261538515831e-07	0.00144269465987626			Chr7	99252619	99379930	99316274.5	non-sex-biased	non-sex-biased	Neither method
522	TRINITY_DN24658_c0_g2_i1	female	male	-0.146149105061043	-2.34714744612805	1	1	1.4924095481427	-2.47252411977349e-08	0.00144269481392675	0.960167591840602	0.999947097233832	Chr7	103886900	103887241	103887070.5	non-sex-biased	non-sex-biased	Neither method
523	TRINITY_DN136780_c0_g1_i1	female	male	0.173674262748725	-2.74733550557885	0.982080478241477	1	0.678141363281089	1.25290386198606e-07	0.00144269430191194	0.855664574963912		Chr7	98346405	98346901	98346653	non-sex-biased	non-sex-biased	Neither method
524	TRINITY_DN49231_c0_g1_i7	female	male	0.429950872637522	-2.70010908693357	0.737627432327615	1	0.748419145028588	3.45447905616564e-07	0.00144269407287099	0.682945399404826		Chr7	15926554	15936644	15931599	non-sex-biased	non-sex-biased	Neither method
525	TRINITY_DN32030_c1_g1_i1	female	male	0.0728925249859891	-2.4682361123519	0.94008427131659	1	1.23999071883132	8.61347706979078e-08	0.00144269382827821	0.926984317983747	0.999947097233832	Chr7	25171226	25171993	25171609.5	non-sex-biased	non-sex-biased	Neither method
526	TRINITY_DN9156_c0_g2_i1	female	male	0.341641571630056	-0.732486169385353	0.540849148898803	1	8.66540810493762	3.06191971850474e-06	0.00144268506031693	0.292221408517502	0.999947097233832	Chr7	20265432	20266213	20265822.5	non-sex-biased	non-sex-biased	Neither method
527	TRINITY_DN1761_c1_g2_i2	female	male	-0.426026639423684	1.42110942295179	0.5053360927111	1	45.2799792624787	-2.06105520573927e-06	0.00144268854920793	0.366754755547179	0.999947097233832	Chr7	57797467	57799866	57798666.5	non-sex-biased	non-sex-biased	Neither method
528	TRINITY_DN15645_c0_g2_i1	female	male	0.145545017259869	-2.94687854034464	1	1	0.328903864808335	5.29816262867101e-09	0.00144269451938146	0.937652347913759		Chr7	63345941	63346179	63346060	non-sex-biased	non-sex-biased	Neither method
529	TRINITY_DN75001_c0_g1_i1	female	male	-1.23261032361775	-2.21326010966554	0.23344127729925	1	1.86017916656757	-1.55681789519637e-06	0.00144269360503413	0.161754022749428	0.999947097233832	Chr7	40741600	40742348	40741974	non-sex-biased	non-sex-biased	Neither method
530	TRINITY_DN21416_c0_g3_i1	female	male	0.184876342866627	-2.40010852425241	0.867898735959057	1	1.4082211972561	3.63644028043623e-07	0.00144269332616288	0.794400664196483	0.999947097233832	Chr7	57964343	57964776	57964559.5	non-sex-biased	non-sex-biased	Neither method
531	TRINITY_DN18990_c0_g1_i3	female	male	0.262060381323963	-1.59344027314233	0.803612110795572	1	3.91614844752227	1.48513187752672e-07	0.0014426941603647	0.853344520815094	0.999947097233832	Chr7	126623822	126656625	126640223.5	non-sex-biased	non-sex-biased	Neither method
532	TRINITY_DN2332_c1_g1_i14	female	male	0.212049614323452	-0.715576275906572	0.735242799797179	1	8.74944713282219	7.9284704593894e-07	0.00144269017340986	0.675936988645162	0.999947097233832	Chr7	72453123	72488355	72470739	non-sex-biased	non-sex-biased	Neither method
533	TRINITY_DN5488_c0_g1_i7	female	male	-0.411702728093515	-1.29454401717184	0.705972562397125	1	5.10212276076692	-5.3027209458197e-07	0.00144269314504991	0.639500843618574	0.999947097233832	Chr7	18034900	18035563	18035231.5	non-sex-biased	non-sex-biased	Neither method
534	TRINITY_DN965_c0_g1_i9	female	male	-1.18625549598738	-0.997415253570997	0.298784538278739	1	6.85533781646487	-7.20120389156484e-07	0.00144269440933282	0.334160393405249	0.999947097233832	Chr7	104042967	104053870	104048418.5	non-sex-biased	non-sex-biased	Neither method
535	TRINITY_DN61213_c0_g1_i1	female	male	-0.761109540070905	-2.30650457288305	0.667003489998021	1	1.62209878868109	-4.69428019589774e-07	0.00144269431265009	0.540442627188998	0.999947097233832	Chr7	16688427	16688825	16688626	non-sex-biased	non-sex-biased	Neither method
536	TRINITY_DN2923_c1_g1_i1	female	male	-0.465606672862595	-2.20953061769093	0.788076042726108	1	1.82240404193759	-4.02870060564205e-07	0.00144269329627469	0.755087530014438	0.999947097233832	Chr7	94710441	94710693	94710567	non-sex-biased	non-sex-biased	Neither method
537	TRINITY_DN53314_c0_g1_i1	female	male	0.209384215900367	-2.35625121598186	0.787374668681314	1	1.49437131565799	4.47662981134083e-07	0.0014426925328199	0.74152302631881	0.999947097233832	Chr7	58340159	58340961	58340560	non-sex-biased	non-sex-biased	Neither method
538	TRINITY_DN5098_c0_g1_i6	female	male	0.123387498976737	4.37039794090737	0.779267975637415	1	361.94123528116	1.52678815706125e-05	0.00144269429425992	0.418311045047092	0.999947097233832	Chr7	73584201	73641093	73612647	non-sex-biased	non-sex-biased	Neither method
539	TRINITY_DN10709_c0_g1_i2	female	male	0.0624959728449203	0.108063769874256	0.907183126287931	1	17.1152129181977	5.72561604704432e-08	0.00144269400018769	0.950332262764035	0.999947097233832	Chr7	78973087	78976177	78974632	non-sex-biased	non-sex-biased	Neither method
540	TRINITY_DN64845_c0_g1_i1	female	male	0.338806506941969	-2.78093194051603	0.830053524737458	1	0.622040738362911	2.26335692791728e-07	0.00144269426299064	0.763676038081385		Chr7	79851283	79851666	79851474.5	non-sex-biased	non-sex-biased	Neither method
541	TRINITY_DN53673_c0_g1_i1	female	male	0.902630772367184	-2.71365048025146	0.382086242742915	1	0.747123181221838	8.44551083997938e-07	0.001442694044264	0.351286682894016		Chr7	102063222	102063578	102063400	non-sex-biased	non-sex-biased	Neither method
542	TRINITY_DN122946_c0_g1_i1	female	male	1.61723194859283	-2.86837720189622	0.122442621421539	1	0.473740781771606	1.1440129984199e-06	0.00144269444724842	0.164942258423473		Chr7	61056556	61056866	61056711	non-sex-biased	non-sex-biased	Neither method
543	TRINITY_DN27924_c0_g1_i1	female	male	0.271464379851496	-2.13267894645943	0.827918963251323	1	2.09920988292297	2.44470207925317e-07	0.00144269377724349	0.799983033226839	0.999947097233832	Chr7	28883825	28884692	28884258.5	non-sex-biased	non-sex-biased	Neither method
544	TRINITY_DN74767_c2_g2_i2	female	male	-0.121360235254163	-2.50134846383518	1	1	1.14725795923524	-7.5411148786119e-08	0.00144269327937416	0.946561971740753	0.999947097233832	Chr7	57779465	57780148	57779806.5	non-sex-biased	non-sex-biased	Neither method
545	TRINITY_DN21913_c1_g1_i4	female	male	0.573345135206088	-2.36687315737616	0.437989367287644	1	1.48737581376814	1.10330864257736e-06	0.0014426928511759	0.401562385494099	0.999947097233832	Chr7	120075592	120076487	120076039.5	non-sex-biased	non-sex-biased	Neither method
546	TRINITY_DN35729_c0_g1_i1	female	male	-0.858884289568879	-2.7827505558569	0.668337004951873	1	0.618080833881837	-5.96382460439619e-07	0.00144269420983863	0.449017802286347		Chr7	123502399	123502741	123502570	non-sex-biased	non-sex-biased	Neither method
547	TRINITY_DN166411_c0_g1_i1	female	male	0.859251575123832	-2.7117557232117	0.366619697320033	1	0.74445759422394	8.67121942549743e-07	0.00144269392347368	0.363492575272383		Chr7	91232303	91232824	91232563.5	non-sex-biased	non-sex-biased	Neither method
548	TRINITY_DN72182_c0_g1_i1	female	male	0.465775595098208	-2.63839494799021	0.630085106897725	1	0.886531836419557	5.88425726130515e-07	0.0014426935909161	0.573954953370807		Chr7	19188080	19188639	19188359.5	non-sex-biased	non-sex-biased	Neither method
549	TRINITY_DN32938_c0_g1_i11	female	male	-0.175185475832192	-2.37739725017766	1	1	1.34956491044215	-2.70114553584529e-08	0.00144269464892102	0.92630032266214	0.999947097233832	Chr7	132896627	132925092	132910859.5	non-sex-biased	non-sex-biased	Neither method
550	TRINITY_DN36998_c1_g1_i1	female	male	0.0920048500833201	-2.17833981996409	1	1	1.9505552725512	2.37410176442836e-07	0.00144269223416431	0.862913335262424	0.999947097233832	Chr7	109244347	109244734	109244540.5	non-sex-biased	non-sex-biased	Neither method
551	TRINITY_DN1059_c6_g1_i1	female	male	-0.754168991141864	1.48553420603168	0.427099883935978	1	47.7472916235136	-9.14772600207222e-07	0.00144269352037702	0.405658175444095	0.999947097233832	Chr7	81098068	81098915	81098491.5	non-sex-biased	non-sex-biased	Neither method
552	TRINITY_DN3353_c3_g1_i1	female	male	-0.73090448424942	1.0470377601998	0.252000333281969	1	34.3647814189202	9.20126889480724e-07	0.00144268795551669	0.0883234744953229	0.999947097233832	Chr7	13065905	13066930	13066417.5	non-sex-biased	non-sex-biased	Neither method
553	TRINITY_DN13978_c0_g1_i2	female	male	0.807467154075371	-1.97337181979689	0.288787880075659	1	2.57953012798064	1.84333759581797e-06	0.00144269237471904	0.229025971293367	0.999947097233832	Chr7	80929397	80930356	80929876.5	non-sex-biased	non-sex-biased	Neither method
554	TRINITY_DN91810_c0_g1_i1	female	male	-0.348966114540881	-2.47186434837795	0.910540631575664	1	1.22340938597625	-1.47552561247431e-07	0.00144269425614002	0.84747554950798	0.999947097233832	Chr7	129672827	129673849	129673338	non-sex-biased	non-sex-biased	Neither method
555	TRINITY_DN26412_c2_g1_i1	female	male	1.21298847323085	-2.82415413219673	0.23104514693516	1	0.549164287123094	1.35261963542909e-06	0.00144269427439766	0.202168741005167		Chr7	23917440	23917742	23917591	non-sex-biased	non-sex-biased	Neither method
556	TRINITY_DN46865_c0_g1_i1	female	male	0.136852285849142	-0.483849524235718	0.812477366522174	1	10.6584161307369	2.4385046432531e-06	0.0014426822998651	0.611411644934318	0.999947097233832	Chr7	65069707	65070854	65070280.5	non-sex-biased	non-sex-biased	Neither method
557	TRINITY_DN6802_c0_g1_i1	female	male	0.177605558090654	0.315061957826961	0.732190007343225	1	19.9781674608766	2.68619167538525e-06	0.00144268207563482	0.529466277714984	0.999947097233832	Chr7	53069564	53070472	53070018	non-sex-biased	non-sex-biased	Neither method
558	TRINITY_DN13989_c5_g1_i2	female	male	-0.959084484764118	-2.74720984145863	0.856183670886465	1	0.693077056761232	-1.06879185433704e-07	0.00144269493451924	0.71530486692666		Chr7	28828795	28829422	28829108.5	non-sex-biased	non-sex-biased	Neither method
559	TRINITY_DN31466_c0_g1_i1	female	male	0.581992752757803	-1.59574162626328	0.378054812764061	1	3.91216681447477	1.70678264474022e-06	0.00144269157003163	0.308441589757202	0.999947097233832	Chr7	53878114	53879178	53878646	non-sex-biased	non-sex-biased	Neither method
560	TRINITY_DN16031_c0_g1_i2	female	male	1.42022714616267	-2.10628164193908	0.179095033486311	1	2.16818114609484	8.62750020921313e-07	0.00144269429809371	0.23699445906593	0.999947097233832	Chr7	129861752	129862030	129861891	non-sex-biased	non-sex-biased	Neither method
561	TRINITY_DN146957_c0_g1_i1	female	male	-0.66915328629474	-2.8256440864704	0.881878693025684	1	0.537728312004935	-2.95090851490302e-07	0.00144269453735349	0.64913169285054		Chr7	61046515	61046744	61046629.5	non-sex-biased	non-sex-biased	Neither method
562	TRINITY_DN81854_c0_g1_i1	female	male	-0.231489323710768	-1.99143375337791	0.837821299177663	1	2.48858485640783	-4.5909005307486e-07	0.0014426918817364	0.753842364877582	0.999947097233832	Chr7	106777938	106778455	106778196.5	non-sex-biased	non-sex-biased	Neither method
563	TRINITY_DN88285_c0_g1_i1	female	male	-0.214270000652114	-2.66817127763607	1	1	0.826915413648445	-1.62183267337803e-07	0.00144269391777668	0.857438139267148		Chr7	57368551	57368793	57368672	non-sex-biased	non-sex-biased	Neither method
564	TRINITY_DN106809_c0_g1_i1	female	male	0.147821981351845	-2.27208866318159	0.989018327750729	1	1.69461205696276	1.307076402799e-08	0.0014426924665812	0.816052732158941	0.999947097233832	Chr7	89922845	89926120	89924482.5	non-sex-biased	non-sex-biased	Neither method
565	TRINITY_DN18652_c2_g1_i1	female	male	-0.195999791800174	-1.31750629756605	0.955276483692465	1	5.09444119935355	-6.48951429566957e-08	0.00144269436526205	0.910368985084407	0.999947097233832	Chr7	9974630	9975079	9974854.5	non-sex-biased	non-sex-biased	Neither method
566	TRINITY_DN11279_c0_g1_i2	female	male	-1.02024727956787	-2.42096712642766	0.480758326590925	1	1.40407276536806	-6.05335143712482e-07	0.00144269442899551	0.396982827555277	0.999947097233832	Chr7	77625531	77627587	77626559	non-sex-biased	non-sex-biased	Neither method
567	TRINITY_DN68579_c0_g1_i1	female	male	0.122878368242131	-1.43297224132532	0.865032505108347	1	4.57787672361821	3.95543216006876e-07	0.00144268945912618	0.740062334983454	0.999947097233832	Chr7	81684808	81685325	81685066.5	non-sex-biased	non-sex-biased	Neither method
568	TRINITY_DN35243_c0_g3_i1	female	male	-0.364680018866729	-2.63520722500177	0.97043661028774	1	0.894255982689864	-4.36743770411445e-07	0.00144269366049246	0.714340806703821		Chr7	55823075	55823396	55823235.5	non-sex-biased	non-sex-biased	Neither method
569	TRINITY_DN9117_c0_g1_i15	female	male	-1.07694056463007	-1.2533835635486	0.363378147700993	1	5.40420993504111	-8.27743374560933e-07	0.00144269423649555	0.331464877901462	0.999947097233832	Chr7	75674314	75674502	75674408	non-sex-biased	non-sex-biased	Neither method
570	TRINITY_DN3155_c0_g1_i1	female	male	0.894430544759061	-1.86059649348519	0.279289948303226	1	2.90440177919464	1.66581548757501e-06	0.00144269283798766	0.231408492028167	0.999947097233832	Chr7	7295030	7295209	7295119.5	non-sex-biased	non-sex-biased	Neither method
571	TRINITY_DN3938_c0_g1_i1	female	male	0.749967614159769	1.10805044856914	0.643243448349606	1	17.7896632549785	1.89111113627273e-07	0.00144269486361526			Chr7	44119775	44141084	44130429.5	non-sex-biased	non-sex-biased	Neither method
572	TRINITY_DN28065_c0_g1_i1	female	male	0.792558810832278	-2.88303217517273	0.748331781249895	1	0.47055444630878	4.96622709981803e-07	0.00144269446175625	0.488726126049992		Chr7	114814514	114814896	114814705	non-sex-biased	non-sex-biased	Neither method
573	TRINITY_DN3440_c0_g1_i12	female	male	-5.14109986994078	-0.232290232781606	0.00811195523895874	1	12.9278178293385	-6.353901822361e-07	0.00144269508090716	0.00662201949513633	0.999947097233832	Chr7	53058060	53071454	53064757	non-sex-biased	non-sex-biased	Neither method
574	TRINITY_DN73832_c0_g2_i3	female	male	-2.58098303417142	0.861308405402948	0.0374008693080795	1	29.9219388942854	-1.31115400322282e-06	0.00144269496202938	0.03448079173491	0.999947097233832	Chr7	131986854	131987737	131987295.5	non-sex-biased	non-sex-biased	Neither method
575	TRINITY_DN72626_c0_g1_i1	female	male	1.80560228146085	-2.60513914732187	0.0402231759500772	1	0.951883787976253	1.89594915262821e-06	0.00144269429995831	0.0592543174364872		Chr7	94847214	94847729	94847471.5	non-sex-biased	non-sex-biased	Neither method
576	TRINITY_DN6457_c0_g1_i2	female	male	-0.0417759732219229	-0.54022485112767	0.997962409278498	1	10.1949935231217	-2.49301639868e-08	0.00144268893501727	0.989303146614423	0.999947097233832	Chr7	131293363	131293974	131293668.5	non-sex-biased	non-sex-biased	Neither method
577	TRINITY_DN9546_c0_g1_i5	female	male	0.28420392827108	2.93601628507902	0.682578048020095	1	131.976480361094	6.6078553240799e-07	0.00144269253748948	0.688226739076546	0.999947097233832	Chr7	117250186	117295997	117273091.5	non-sex-biased	non-sex-biased	Neither method
578	TRINITY_DN16376_c0_g2_i1	female	male	0.601777480608986	-2.90894469644527	0.74602940980458	1	0.408188234117004	3.33263483983476e-07	0.00144269449293467	0.657192986134174		Chr7	77763943	77764246	77764094.5	non-sex-biased	non-sex-biased	Neither method
579	TRINITY_DN3247_c0_g1_i28	female	male	-0.51570904114357	0.611048898888304	0.539117148861922	1	24.8277423992171	-6.45843579560342e-07	0.00144269243345424	0.492064254222895	0.999947097233832	Chr7	34833323	34833939	34833631	non-sex-biased	non-sex-biased	Neither method
580	TRINITY_DN21960_c0_g1_i5	female	male	0.707470932911916	-2.20656781776284	0.574300889694355	1	1.93251967385977	3.13543066875955e-07	0.00144269449052388	0.620212406726954	0.999947097233832	Chr7	131651656	131654238	131652947	non-sex-biased	non-sex-biased	Neither method
581	TRINITY_DN35882_c0_g1_i8	female	male	-0.839356583092314	-2.67931177918176	0.851478792657891	1	0.807236938026623	-2.35146912099571e-07	0.00144269465439643	0.663927030723109		Chr7	87956950	87959170	87958060	non-sex-biased	non-sex-biased	Neither method
582	TRINITY_DN882_c13_g1_i1	female	male	0.00213061240001854	-1.0598351402164	1	1	6.53858625307943	1.57758139341599e-07	0.00144268510713617	0.957447548881593	0.999947097233832	Chr7	94712389	94712729	94712559	non-sex-biased	non-sex-biased	Neither method
583	TRINITY_DN84895_c0_g1_i1	female	male	1.1603068941525	-2.66444987005465	0.280749094575076	1	0.802125002875672	9.19392745751903e-07	0.00144269411623658	0.300135869672846		Chr7	55207651	55207890	55207770.5	non-sex-biased	non-sex-biased	Neither method
584	TRINITY_DN12076_c0_g2_i2	female	male	0.230910017012485	-1.55333482263484	0.777481859267073	1	3.98829799047642	4.89765885378748e-07	0.00144269257068374	0.723646962977509	0.999947097233832	Chr7	73354271	73354989	73354630	non-sex-biased	non-sex-biased	Neither method
585	TRINITY_DN60680_c0_g2_i1	female	male	0.146306948537804	-1.57361702794127	0.827971106299007	1	3.96182662628219	4.42752589467894e-07	0.0014426907482323	0.761522990441272	0.999947097233832	Chr7	95704886	95706287	95705586.5	non-sex-biased	non-sex-biased	Neither method
586	TRINITY_DN152056_c0_g1_i1	female	male	-0.441172411682884	-2.8600649522008	1	1	0.488490949184604	-2.40979376402056e-07	0.00144269434763315	0.727155027922054		Chr7	44951168	44951572	44951370	non-sex-biased	non-sex-biased	Neither method
587	TRINITY_DN17528_c0_g1_i11	female	male	0.164802484171655	1.35096675532022	0.737092363148463	1	43.1232787479325	1.95301008736891e-06	0.00144268121464181	0.546708391422491	0.999947097233832	Chr7	81143103	81149380	81146241.5	non-sex-biased	non-sex-biased	Neither method
588	TRINITY_DN50506_c0_g2_i1	female	male	1.15416651468492	-2.50532039858611	0.12210261924312	1	1.15985019075612	1.94727562975949e-06	0.001442693566408	0.121171826922945	0.999947097233832	Chr7	58177156	58177658	58177407	non-sex-biased	non-sex-biased	Neither method
589	TRINITY_DN7883_c2_g1_i1	female	male	0.930856381526102	-2.28669051658892	0.253608316654525	1	1.67892361348135	1.3198055950012e-06	0.00144269346821595	0.258139936721379	0.999947097233832	Chr7	85912808	85913194	85913001	non-sex-biased	non-sex-biased	Neither method
590	TRINITY_DN702_c0_g1_i1	female	male	-0.184729481186577	-2.75113075838779	0.993307152178679	1	0.62483989958806	-1.89334138460325e-07	0.00144269399861117	0.870305401290701		Chr7	80776212	80776558	80776385	non-sex-biased	non-sex-biased	Neither method
591	TRINITY_DN1124_c8_g1_i1	female	male	-0.0229152575056614	-1.44921471838547	1	1	4.52588798312741	-4.31701783489687e-07	0.0014426882023525	0.999610617716544	0.999947097233832	Chr7	94964886	94965160	94965023	non-sex-biased	non-sex-biased	Neither method
592	TRINITY_DN8680_c0_g2_i7	female	male	-0.757129351312338	0.520968483685301	0.71966699777062	1	23.2309568274333	-1.61339489320714e-07	0.00144269474609511	0.732520313555974	0.999947097233832	Chr7	44217559	44253305	44235432	non-sex-biased	non-sex-biased	Neither method
593	TRINITY_DN7779_c0_g1_i1	female	male	-1.34003645412393	-2.86331104314924	0.579709871559065	1	0.479964938118789	-3.7359907806987e-07	0.00144269478347449	0.493834032528591		Chr7	120948973	120949178	120949075.5	non-sex-biased	non-sex-biased	Neither method
594	TRINITY_DN23850_c0_g1_i8	female	male	-0.234234506249992	3.2158833104175	0.70401353731163	1	161.583977999488	-1.65125401591267e-06	0.00144268401656111	0.554939452472477	0.999947097233832	Chr7	80634471	80650918	80642694.5	non-sex-biased	non-sex-biased	Neither method
595	TRINITY_DN5245_c0_g1_i1	female	male	0.0676765039950369	5.95378474392935	0.879772174606241	1	1086.73748658405	4.15957568834418e-07	0.00144268844359678	0.851589186723727	0.999947097233832	Chr7	122482716	122489210	122485963	non-sex-biased	non-sex-biased	Neither method
596	TRINITY_DN75626_c1_g2_i1	female	male	0.358035370132478	-1.5300482998417	0.659265936063335	1	4.16594571757382	7.68970587418901e-07	0.00144269227402632	0.594075606699397	0.999947097233832	Chr7	86956962	86957171	86957066.5	non-sex-biased	non-sex-biased	Neither method
597	TRINITY_DN122962_c5_g1_i1	female	male	-1.54169398067049	-2.82143782545122	0.37744081707694	1	0.54590879833651	-7.71623479671781e-07	0.00144269453624608	0.276957378747525		Chr7	53856633	53857022	53856827.5	non-sex-biased	non-sex-biased	Neither method
598	TRINITY_DN23_c0_g2_i1	female	male	-0.286224562679077	-0.179344938114412	0.740133617162022	1	13.6354450215982	2.97114822221535e-08	0.00144269140852475	0.669796930552283	0.999947097233832	Chr7	108651314	108682834	108667074	non-sex-biased	non-sex-biased	Neither method
599	TRINITY_DN6262_c1_g1_i5	female	male	0.189125120387111	3.37127096269727	0.710481252368875	1	179.531719434264	1.72602404114653e-06	0.00144268430601331	0.553763163663161	0.999947097233832	Chr7	91995369	92031173	92013271	non-sex-biased	non-sex-biased	Neither method
600	TRINITY_DN18718_c0_g1_i1	female	male	0.227431237594588	-2.2145211652977	0.77775945072601	1	1.85943143625726	4.74479750819454e-07	0.00144269281804965	0.735150071608055	0.999947097233832	Chr7	37235184	37235645	37235414.5	non-sex-biased	non-sex-biased	Neither method
601	TRINITY_DN102817_c0_g1_i1	female	male	0.471583934405896	-2.63086667885882	0.639819324808741	1	0.907622232869783	5.72194122911858e-07	0.00144269368451484	0.577566352038086		Chr7	29182634	29183018	29182826	non-sex-biased	non-sex-biased	Neither method
602	TRINITY_DN98620_c0_g1_i1	female	male	0.634385947349229	-2.03422061770284	0.360212110986907	1	2.34734435158752	1.96296828920321e-06	0.00144269164672021	0.256380858538746	0.999947097233832	Chr7	96207745	96208079	96207912	non-sex-biased	non-sex-biased	Neither method
603	TRINITY_DN73726_c0_g1_i1	female	male	-0.4254923177993	-2.85971151142037	1	1	0.495130088719958	-2.24059617444847e-07	0.00144269434626152	0.728998281821427		Chr7	18351649	18351950	18351799.5	non-sex-biased	non-sex-biased	Neither method
604	TRINITY_DN39065_c0_g2_i1	female	male	-1.77568982169608	-2.30892096376833	0.0894991295502721	1	1.59652739559268	-2.38523506912084e-06	0.00144269407339635	0.056803242953607	0.999947097233832	Chr7	116677045	116677549	116677297	non-sex-biased	non-sex-biased	Neither method
605	TRINITY_DN65820_c0_g1_i3	female	male	-0.55831733987928	-2.93395315100943	0.874014061831591	1	0.327450131087617	-2.59263183785626e-07	0.00144269474275452	0.683522587383762		Chr7	129189926	129190210	129190068	non-sex-biased	non-sex-biased	Neither method
606	TRINITY_DN110059_c0_g1_i1	female	male	2.40495812996947	-2.87356545747431	0.0446161738618471	1	0.457512148622845	9.09177928091514e-07	0.00144269477927535	0.194792432754101		Chr7	125080703	125148263	125114483	non-sex-biased	non-sex-biased	Neither method
607	TRINITY_DN18312_c0_g1_i4	female	male	0.0691867552776636	2.63503605106759	0.868509056071133	1	107.00463191013	1.56601834455602e-06	0.00144267121106049	0.688730460615178	0.999947097233832	Chr7	80470144	80486811	80478477.5	non-sex-biased	non-sex-biased	Neither method
608	TRINITY_DN15825_c0_g2_i1	female	male	1.21260611740656	-2.83379392000739	0.23104514693516	1	0.520433168321386	1.03847390283348e-06	0.00144269422056243	0.234437007253137		Chr7	12772501	12772982	12772741.5	non-sex-biased	non-sex-biased	Neither method
609	TRINITY_DN10563_c0_g1_i2	female	male	-0.816112460569979	0.443881429324534	0.259749606595779	1	21.8102417678678	-1.34928102903568e-06	0.00144269122355927	0.156769956510639	0.999947097233832	Chr7	3177922	3320624	3249273	non-sex-biased	non-sex-biased	Neither method
610	TRINITY_DN25961_c0_g1_i2	female	male	-1.74715032651433	-2.77037081160671	0.364961713066312	1	0.648959346062588	-6.30125623391905e-07	0.00144269472822272	0.280867911016664		Chr7	127451380	127451807	127451593.5	non-sex-biased	non-sex-biased	Neither method
611	TRINITY_DN76441_c0_g4_i1	female	male	0.389773663686638	-2.48032003554867	0.834516157886549	1	1.20816620718578	4.88919543484025e-07	0.00144269350929694	0.647847899446354	0.999947097233832	Chr7	87960981	87961737	87961359	non-sex-biased	non-sex-biased	Neither method
612	TRINITY_DN3716_c1_g1_i1	female	male	-1.30337696996488	-2.67482959496616	0.4606150306123	1	0.818202701876087	-6.30869800794111e-07	0.00144269454333891	0.33255760900035		Chr7	65738353	65738640	65738496.5	non-sex-biased	non-sex-biased	Neither method
613	TRINITY_DN2082_c3_g1_i1	female	male	0.628268144276868	-1.08646272062857	0.342443501374054	1	6.30527298652658	2.90686484051063e-06	0.00144269016904418	0.172622107011504	0.999947097233832	Chr7	74108877	74109664	74109270.5	non-sex-biased	non-sex-biased	Neither method
614	TRINITY_DN75728_c1_g2_i1	female	male	0.293257070871061	-2.85889357069868	0.932981980814546	1	0.490537257055456	1.06534329522667e-07	0.00144269467120972	0.842327032651765		Chr7	38680589	38680818	38680703.5	non-sex-biased	non-sex-biased	Neither method
615	TRINITY_DN118903_c0_g1_i1	female	male	0.878989697422004	-2.70525934390564	0.357375486069127	1	0.762666204137686	9.41693975677512e-07	0.00144269391267612	0.329502498404112		Chr7	8922087	8922487	8922287	non-sex-biased	non-sex-biased	Neither method
616	TRINITY_DN59151_c0_g1_i1	female	male	0.873419580438167	-2.71644907000058	0.399919316977971	1	0.729228449121318	7.52819284160515e-07	0.0014426940559136	0.386401004353235		Chr7	96177867	96178533	96178200	non-sex-biased	non-sex-biased	Neither method
617	TRINITY_DN53001_c1_g1_i2	female	male	-0.47004094117252	-2.60082472502347	0.845498334673737	1	0.965227406454204	-4.17061820852114e-07	0.00144269379926775	0.662353456402191		Chr7	126248956	126249228	126249092	non-sex-biased	non-sex-biased	Neither method
618	TRINITY_DN103704_c0_g1_i1	female	male	0.0409966492996178	-2.83091230080537	1	1	0.53584308948536	4.20160931782046e-08	0.00144269433035052	0.954480519710469		Chr7	127091468	127091817	127091642.5	non-sex-biased	non-sex-biased	Neither method
619	TRINITY_DN101364_c0_g1_i1	female	male	-0.669439906957706	-2.82068500722215	0.8519493840895	1	0.55375289360112	-3.8384238671815e-07	0.00144269436448841	0.591728319685991		Chr7	131191560	131191771	131191665.5	non-sex-biased	non-sex-biased	Neither method
620	TRINITY_DN43965_c0_g1_i1	female	male	-0.754571024253451	-2.18374463587963	0.459630811503676	1	1.93828440034286	-1.46195245455353e-06	0.00144269266129179	0.307642684097954	0.999947097233832	Chr7	104260778	104261564	104261171	non-sex-biased	non-sex-biased	Neither method
621	TRINITY_DN28212_c0_g3_i1	female	male	0.52371782139577	-1.94027529318465	0.512016309010301	1	2.63918139774149	1.23895241483641e-06	0.00144269216578962	0.41248689494434	0.999947097233832	Chr7	57157362	57157864	57157613	non-sex-biased	non-sex-biased	Neither method
622	TRINITY_DN15895_c0_g1_i5	female	male	0.020096601596976	-0.0585789611279893	0.955738954658808	1	14.9617173053751	2.33553776711953e-07	0.00144268751631397	0.918577965248822	0.999947097233832	Chr7	108948162	108989899	108969030.5	non-sex-biased	non-sex-biased	Neither method
623	TRINITY_DN22716_c0_g2_i5	female	male	1.1569270622065	-2.48758856444465	0.179861066931917	1	1.21800517453482	1.11360216977796e-06	0.00144269370990502	0.29452167241337	0.999947097233832	Chr7	94746081	94746744	94746412.5	non-sex-biased	non-sex-biased	Neither method
624	TRINITY_DN141258_c0_g1_i1	female	male	0.595399721484312	-2.27080860907176	0.550075173380601	1	1.70699831315945	9.36472391473284e-07	0.00144269324643392	0.455147920781291	0.999947097233832	Chr7	92557686	92558470	92558078	non-sex-biased	non-sex-biased	Neither method
625	TRINITY_DN35113_c1_g2_i4	female	male	2.07319860936431	-2.86974830395691	0.0862995781258813	1	0.393929460900416	7.69029815204662e-07	0.00144269475711524	0.263352597193627		Chr7	130173332	130173556	130173444	non-sex-biased	non-sex-biased	Neither method
626	TRINITY_DN162156_c0_g1_i1	female	male	0.025041823148108	-2.83056269659982	1	1	0.525523266526921	2.31483482793047e-08	0.0014426944963124	0.972279238825757		Chr7	33115949	33116324	33116136.5	non-sex-biased	non-sex-biased	Neither method
627	TRINITY_DN1745_c0_g1_i4	female	male	-0.140307008531524	-1.73934982578706	0.998206130189907	1	3.28409707477333	1.53710598723012e-08	0.00144269424063618	0.887857501476769	0.999947097233832	Chr7	126724766	126749469	126737117.5	non-sex-biased	non-sex-biased	Neither method
628	TRINITY_DN69716_c0_g1_i1	female	male	0.165188253618677	-2.65468026367265	0.998122903029642	1	0.852872325501634	1.2967960051108e-07	0.00144269421760908	0.866423700073778		Chr7	61436622	61437048	61436835	non-sex-biased	non-sex-biased	Neither method
629	TRINITY_DN2359_c0_g1_i3	female	male	-0.212539000048206	-2.03455127476648	0.940682999856094	1	2.3326666384286	-1.26477061720817e-07	0.00144269357636887	0.901783620822527	0.999947097233832	Chr7	106169950	106170270	106170110	non-sex-biased	non-sex-biased	Neither method
630	TRINITY_DN4081_c0_g4_i1	female	male	-0.60381936479959	0.0500582054084117	0.316351454394868	1	16.1718170412548	-6.99741503466371e-06	0.00144268436217042	0.0431007287794917	0.999947097233832	Chr7	56989413	56990367	56989890	non-sex-biased	non-sex-biased	Neither method
631	TRINITY_DN165024_c0_g1_i1	female	male	-0.406184229565983	-0.115625971668494	0.539830659489745	1	14.2509222555401	-3.19233457234438e-06	0.00144268471539863	0.280108324360143	0.999947097233832	Chr7	84337915	84338139	84338027	non-sex-biased	non-sex-biased	Neither method
632	TRINITY_DN19566_c0_g3_i1	female	male	0.335674398953432	-2.32653316227688	0.788377683595619	1	1.56368039993324	7.13554115256288e-07	0.00144269249851435	0.60706107575764	0.999947097233832	Chr7	35915756	35934434	35925095	non-sex-biased	non-sex-biased	Neither method
633	TRINITY_DN41693_c0_g3_i1	female	male	0.980015233007102	-2.4839410727727	0.287382044766194	1	1.20345060604187	1.60909578474202e-06	0.00144269337895948	0.196884348931251	0.999947097233832	Chr7	45721970	45722720	45722345	non-sex-biased	non-sex-biased	Neither method
634	TRINITY_DN27424_c0_g1_i1	female	male	-0.445641151706097	-1.20529780674484	0.714747610939739	1	5.74905703881079	-5.3455027399202e-07	0.00144269334680848	0.63319454687003	0.999947097233832	Chr7	92605790	92607237	92606513.5	non-sex-biased	non-sex-biased	Neither method
635	TRINITY_DN18139_c0_g1_i6	female	male	-1.8190031372748	1.74888146546123	0.134998215174097	1	56.7234907059444	-9.56671357862034e-07	0.00144269468447542	0.145323197082324	0.999947097233832	Chr7	34736509	34749296	34742902.5	non-sex-biased	non-sex-biased	Neither method
636	TRINITY_DN37233_c2_g1_i1	female	male	0.935522072491388	-2.87943270802849	0.436066948661756	1	0.492378653923425	6.5383533959832e-07	0.00144269434792729	0.397288013596449		Chr7	95483746	95483958	95483852	non-sex-biased	non-sex-biased	Neither method
637	TRINITY_DN83689_c0_g1_i1	female	male	-0.211415416201944	-2.78779470919432	1	1	0.600499266236899	-1.39145020608294e-07	0.00144269415648731	0.863140296604263		Chr7	104183150	104183366	104183258	non-sex-biased	non-sex-biased	Neither method
638	TRINITY_DN2618_c1_g1_i5	female	male	-4.79470064062723	-2.12650853312064	0.0659817066156562	1	2.13116214120979	-2.42545395101033e-07	0.00144269504349977	0.177021485752145	0.999947097233832	Chr7	125722379	125740119	125731249	non-sex-biased	non-sex-biased	Neither method
639	TRINITY_DN3861_c0_g1_i7	female	male	1.17169385617936	1.54011115226732	0.301966681717138	1	49.029654357289	6.22117596522325e-07	0.00144269436103356	0.413775491554525	0.999947097233832	Chr7	122986764	123006781	122996772.5	non-sex-biased	non-sex-biased	Neither method
640	TRINITY_DN44224_c0_g1_i1	female	male	1.84615116766555	-2.71457072629098	0.0828710694658197	1	0.723513038119142	1.28249671277299e-06	0.00144269443608836	0.116838893078756		Chr7	89400632	89401008	89400820	non-sex-biased	non-sex-biased	Neither method
641	TRINITY_DN11962_c0_g2_i2	female	male	-0.49753803125187	0.0447660544506375	0.457637017899597	1	16.1451086561509	-4.71322894347482e-06	0.00144269071644745	0.253399329874662	0.999947097233832	Chr7	113409113	113421952	113415532.5	non-sex-biased	non-sex-biased	Neither method
642	TRINITY_DN842_c0_g1_i3	female	male	0.314905131300122	2.03621275783468	0.525302416882284	1	70.1839892713774	4.84410496844702e-06	0.0014426787268901	0.207355906820054	0.999947097233832	Chr7	31932015	32054913	31993464	non-sex-biased	non-sex-biased	Neither method
643	TRINITY_DN6371_c0_g1_i9	female	male	-0.662495981463283	-1.15149682186695	0.559239982368862	1	5.93408612189286	-5.94457037575199e-07	0.00144269388591791	0.523182675699549	0.999947097233832	Chr7	107678785	107680043	107679414	non-sex-biased	non-sex-biased	Neither method
644	TRINITY_DN24394_c1_g1_i6	female	male	0.060539124392586	-2.15770956649824	0.937376137864572	1	2.04664700184328	1.92695030145303e-07	0.00144269266485799	0.886500586757145	0.999947097233832	Chr7	51359399	51359969	51359684	non-sex-biased	non-sex-biased	Neither method
645	TRINITY_DN2118_c0_g1_i4	female	male	-0.538956513181363	-2.08362562949794	0.811469853028232	1	2.25445235027507	-1.98888142718189e-07	0.00144269446969901	0.756462559952442	0.999947097233832	Chr7	10139752	10146504	10143128	non-sex-biased	non-sex-biased	Neither method
646	TRINITY_DN4737_c4_g1_i1	female	male	0.291077974723847	-2.91753881583864	1	1	0.350648935116421	6.10292162529248e-08	0.00144269466520413	0.948651872581375		Chr7	38109599	38109878	38109738.5	non-sex-biased	non-sex-biased	Neither method
647	TRINITY_DN11479_c0_g2_i2	female	male	-3.80725783866546	-2.58450454825715	0.029844853532742	1	0.997186380086765	-1.06966173243261e-06	0.00144269497268845	0.0466096317046206		Chr7	62932089	62932882	62932485.5	non-sex-biased	non-sex-biased	Neither method
648	TRINITY_DN26367_c0_g1_i1	female	male	0.673551781069311	-1.84570697438599	0.633874640406829	1	2.83259004253684	1.14859733815748e-07	0.00144269480373286	0.771618014849835	0.999947097233832	Chr7	42459710	42460930	42460320	non-sex-biased	non-sex-biased	Neither method
649	TRINITY_DN12683_c0_g1_i1	female	male	0.014877628112921	-1.32583259451869	1	1	5.05572454364191	9.10013935730938e-08	0.00144269234309679	0.956988201537629	0.999947097233832	Chr7	35474540	35474886	35474713	non-sex-biased	non-sex-biased	Neither method
650	TRINITY_DN1094_c0_g3_i1	female	male	-0.42015120089309	-0.16235936379626	0.532971793672427	1	13.7250045879825	-9.31261176913868e-08	0.00144268504657878	0.307669860797852	0.999947097233832	Chr7	26061066	26061797	26061431.5	non-sex-biased	non-sex-biased	Neither method
651	TRINITY_DN79445_c0_g3_i1	female	male	-0.365941575958795	-2.42554249342534	0.864691164625587	1	1.33293989097907	-3.75570171010539e-07	0.0014426936174221	0.713654847765827	0.999947097233832	Chr7	107007892	107008364	107008128	non-sex-biased	non-sex-biased	Neither method
652	TRINITY_DN1658_c1_g1_i1	female	male	3.28956992343122	-2.92254556757969	0.0346444666119007	1	0.44305311869621	3.99165322215665e-07	0.00144269501560949	0.378408256561636		Chr7	18983433	18985464	18984448.5	non-sex-biased	non-sex-biased	Neither method
653	TRINITY_DN4626_c0_g1_i12	female	male	-0.556146882589401	-0.50649773425615	0.466475028085115	1	10.3491886556011	-1.7805182631958e-06	0.00144269132132075	0.309537940287542	0.999947097233832	Chr7	76864417	76957167	76910792	non-sex-biased	non-sex-biased	Neither method
654	TRINITY_DN375_c0_g2_i3	female	male	-0.679616298402619	-0.50501575286731	0.516236697654949	1	10.5655118340234	-8.27240486271151e-07	0.00144269348492811	0.45289163022601	0.999947097233832	Chr7	127094635	127095163	127094899	non-sex-biased	non-sex-biased	Neither method
655	TRINITY_DN20971_c0_g2_i1	female	male	0.560385558011237	-2.90459381001511	0.747498794827818	1	0.408488388190246	2.98574419352289e-07	0.00144269447677594	0.674746273721018		Chr7	59318331	59318708	59318519.5	non-sex-biased	non-sex-biased	Neither method
656	TRINITY_DN20376_c0_g1_i6	female	male	-0.208220246877973	-2.89795418892469	1	1	0.424363800608133	-9.61134961784403e-08	0.00144269450409533	0.900678648758827		Chr7	130593206	130593769	130593487.5	non-sex-biased	non-sex-biased	Neither method
657	TRINITY_DN73324_c0_g1_i2	female	male	-0.736961076718678	-1.81772686484779	0.468086412661318	1	3.07864767495905	-1.0113376481324e-06	0.00144269304879855	0.363139659144569	0.999947097233832	Chr7	127052379	127053299	127052839	non-sex-biased	non-sex-biased	Neither method
658	TRINITY_DN28271_c0_g1_i4	female	male	-0.938637251941863	-2.52528317407415	0.428596250239481	1	1.17884340335021	-5.13213206570986e-07	0.00144269426154952	0.506944372201085	0.999947097233832	Chr7	98256463	98257374	98256918.5	non-sex-biased	non-sex-biased	Neither method
659	TRINITY_DN159671_c0_g1_i1	female	male	-0.190793136268082	-2.79408348421552	1	1	0.597806350171817	-1.0439739842535e-07	0.00144269438111761	0.885414813549066		Chr7	3999978	4000341	4000159.5	non-sex-biased	non-sex-biased	Neither method
660	TRINITY_DN74467_c0_g1_i1	female	male	-3.47277995227157	-2.68739406654195	0.0229657617813683	1	0.801192357408416	-1.75523714527221e-06	0.00144269476603055	0.0239997209922183		Chr7	64955741	64956311	64956026	non-sex-biased	non-sex-biased	Neither method
661	TRINITY_DN44908_c0_g1_i1	female	male	0.159784456680868	-2.75059538373297	0.99697721329794	1	0.673695130654794	1.6055140961085e-07	0.00144269405543225	0.849142933673271		Chr7	126544720	126545018	126544869	non-sex-biased	non-sex-biased	Neither method
662	TRINITY_DN109640_c0_g1_i1	female	male	0.355408967362799	-2.77930943637857	0.82679164103599	1	0.627196092903778	2.83929431354039e-07	0.00144269414563266	0.72297630549124		Chr7	113378589	113378969	113378779	non-sex-biased	non-sex-biased	Neither method
663	TRINITY_DN3069_c0_g1_i4	female	male	-0.120559750094748	3.06276653056734	0.840336311312233	1	144.72257770833	-3.47586952997444e-06	0.00144265651181148	0.645978526547404	0.999947097233832	Chr7	104146188	104155557	104150872.5	non-sex-biased	non-sex-biased	Neither method
664	TRINITY_DN2593_c0_g2_i1	female	male	-0.383631935658412	8.29885554779412	0.494450058699973	1	5525.39896150733	-3.67357513023248e-06	0.00144268241909252	0.262983426905224	0.999947097233832	Chr7	49902501	49903602	49903051.5	non-sex-biased	non-sex-biased	Neither method
665	TRINITY_DN4289_c0_g1_i9	female	male	-1.9587493578602	-2.07899384734778	0.112652888809625	1	2.15537039657841	-1.44743185423449e-06	0.00144269447850196	0.0898253960339724	0.999947097233832	Chr7	1075164	1075474	1075319	non-sex-biased	non-sex-biased	Neither method
666	TRINITY_DN98230_c0_g1_i2	female	male	0.152793029769053	-2.8339252360778	1	1	0.560514413115765	5.78823341872948e-08	0.00144269449463324	0.928202423855779		Chr7	41373573	41373869	41373721	non-sex-biased	non-sex-biased	Neither method
667	TRINITY_DN15923_c0_g1_i1	female	male	-0.572069112848396	-1.99434827811532	0.626768488421493	1	2.48249756114956	-1.16042657687315e-06	0.00144269298436783	0.474516676871984	0.999947097233832	Chr7	117890952	117891610	117891281	non-sex-biased	non-sex-biased	Neither method
668	TRINITY_DN273_c7_g1_i2	female	male	-0.709226676066268	1.00556351945398	0.702941955341356	1	33.5956908012759	-1.83711548747981e-08	0.00144269465588298	0.709317434633377	0.999947097233832	Chr7	111545176	111559816	111552496	non-sex-biased	non-sex-biased	Neither method
669	TRINITY_DN7622_c0_g1_i1	female	male	-0.241953669474199	-2.85860693235754	1	1	0.478422801268073	-2.07682276798659e-07	0.00144269451909266	0.759899180349887		Chr7	10239754	10240363	10240058.5	non-sex-biased	non-sex-biased	Neither method
670	TRINITY_DN104714_c0_g1_i1	female	male	-0.622948023348622	-2.83853693892115	0.846829640235529	1	0.528798205536109	-3.87976881007046e-07	0.00144269434630724	0.602726457497934		Chr7	73623880	73624175	73624027.5	non-sex-biased	non-sex-biased	Neither method
671	TRINITY_DN128671_c0_g1_i1	female	male	-0.185796076729747	-2.65792591889076	1	1	0.86610250880576	-1.17062589938573e-07	0.00144269397413967	0.893257717398237		Chr7	80934712	80935137	80934924.5	non-sex-biased	non-sex-biased	Neither method
672	TRINITY_DN2080_c0_g1_i5	female	male	0.0262227685093349	5.4625829080081	0.932523355998039	1	773.698691304358	-9.87375961648214e-05	0.00144436292466787	0.798870171922432	0.999947097233832	Chr7	92329052	92381434	92355243	non-sex-biased	non-sex-biased	Neither method
673	TRINITY_DN530_c0_g2_i1	female	male	-0.264514367924519	1.96470839020409	0.868978027790201	1	67.1507490580509	-1.52508439652204e-07	0.00144269413421478	0.846724026603787	0.999947097233832	Chr7	106736852	106785940	106761396	non-sex-biased	non-sex-biased	Neither method
674	TRINITY_DN9308_c1_g1_i4	female	male	-1.30184690097924	-2.85890636964561	0.45641963726445	1	0.511752174068318	-6.93064698573027e-07	0.00144269449546045	0.330136742026969		Chr7	81656349	81674919	81665634	non-sex-biased	non-sex-biased	Neither method
675	TRINITY_DN885_c3_g1_i7	female	male	-1.07269217084841	0.713712800510768	0.686074259308805	1	27.1917215531011	-1.183478859758e-07	0.00144269489896387	0.713343482649202	0.999947097233832	Chr7	117134573	117135765	117135169	non-sex-biased	non-sex-biased	Neither method
676	TRINITY_DN2522_c0_g1_i2	female	male	-0.351538211237408	-0.854448059131828	0.752493841704343	1	7.75693531678695	-3.20236239304424e-07	0.00144269301692593	0.73424629634183	0.999947097233832	Chr7	32986494	32990904	32988699	non-sex-biased	non-sex-biased	Neither method
677	TRINITY_DN90302_c0_g1_i1	female	male	-0.245964254162273	-2.67414734605212	1	1	0.81890075181646	-5.8305277388827e-08	0.00144269475488429	0.898649160040302		Chr7	6355274	6355606	6355440	non-sex-biased	non-sex-biased	Neither method
678	TRINITY_DN6065_c0_g1_i10	female	male	-0.585814719912752	-1.31186383659166	0.819439400481678	1	5.17307424578815	-8.34874677766291e-08	0.00144269479926461	0.839118113849249	0.999947097233832	Chr7	124027832	124030305	124029068.5	non-sex-biased	non-sex-biased	Neither method
679	TRINITY_DN2374_c0_g1_i4	female	male	0.4250955252015	3.35967488152535	0.387808450015149	1	178.721534233462	7.60450953727458e-06	0.00144267909956367	0.069028299132275	0.999947097233832	Chr7	60703129	60730683	60716906	non-sex-biased	non-sex-biased	Neither method
680	TRINITY_DN56823_c0_g1_i1	female	male	1.40746251375714	-2.78429988369754	0.438919300028492	1	0.588257305212644	1.81217690439655e-07	0.00144269489170188	0.616541897422036		Chr7	49237014	49248621	49242817.5	non-sex-biased	non-sex-biased	Neither method
681	TRINITY_DN22077_c0_g1_i1	female	male	-2.09332680358785	-2.17337398243316	0.0863502625578239	1	1.94225548382438	-1.4974452122539e-06	0.00144269459328524	0.0705410192101259	0.999947097233832	Chr7	118263679	118268214	118265946.5	non-sex-biased	non-sex-biased	Neither method
682	TRINITY_DN104908_c0_g1_i1	female	male	1.20533124928773	-2.58212309236101	0.361911796926354	1	0.985277008621652	7.09281690686768e-07	0.00144269437030635	0.34638449720127		Chr7	80644114	80644776	80644445	non-sex-biased	non-sex-biased	Neither method
683	TRINITY_DN251_c0_g1_i1	female	male	-0.0956318362110777	5.39241773878748	0.900231389814243	1	732.315678299646	-5.2874069641196e-07	0.00144268658183951	0.887378573613751	0.999947097233832	Chr7	88669294	88671414	88670354	non-sex-biased	non-sex-biased	Neither method
684	TRINITY_DN8219_c0_g1_i1	female	male	0.00796491541581601	1.3181999904734	0.963686070816664	1	41.9911101868975	2.52327188552759e-07	0.00144268600716747	0.910003306862569	0.999947097233832	Chr7	49900554	49901105	49900829.5	non-sex-biased	non-sex-biased	Neither method
685	TRINITY_DN7824_c4_g1_i1	female	male	0.598971936381504	-0.870105474349142	0.319529212522708	1	7.66920796492538	4.01941268096781e-06	0.00144268894046575	0.111706020379572	0.999947097233832	Chr7	80771395	80772229	80771812	non-sex-biased	non-sex-biased	Neither method
686	TRINITY_DN19490_c0_g1_i1	female	male	-0.79311884167432	-2.78990256537589	0.643823831470599	1	0.636584745253875	-6.93828475365696e-07	0.00144269411285355	0.415730415277466		Chr7	124289670	124290283	124289976.5	non-sex-biased	non-sex-biased	Neither method
687	TRINITY_DN12995_c0_g1_i1	female	male	0.391895159807362	-2.24736311705158	0.660131757111255	1	1.71695307266064	9.24459098277078e-07	0.00144269211780367	0.547251777129382	0.999947097233832	Chr7	101293216	101293813	101293514.5	non-sex-biased	non-sex-biased	Neither method
688	TRINITY_DN172677_c0_g1_i1	female	male	-2.69286785199536	-2.90138189829752	0.145953936334414	1	0.414473764016646	-8.78998303440169e-07	0.00144269478601222	0.21469254249576		Chr7	77608791	77609148	77608969.5	non-sex-biased	non-sex-biased	Neither method
689	TRINITY_DN58386_c0_g1_i1	female	male	0.63337590216962	-2.74951147611461	0.579089236169485	1	0.67604105694477	5.20565112957933e-07	0.00144269409224004	0.536732631124152		Chr7	78979527	78979941	78979734	non-sex-biased	non-sex-biased	Neither method
690	TRINITY_DN5044_c1_g1_i3	female	male	-0.893488174820894	-1.03414071968538	0.214557984284959	1	6.64600817602358	-3.34797951279713e-06	0.00144269155316841	0.0934942565520964	0.999947097233832	Chr7	63256249	63256569	63256409	non-sex-biased	non-sex-biased	Neither method
691	TRINITY_DN15161_c0_g1_i1	female	male	-0.990692024726053	-1.98891370493068	0.270010435903758	1	2.49006130672999	-2.31934001394129e-06	0.00144269259659689	0.146144971014378	0.999947097233832	Chr7	106787690	106788380	106788035	non-sex-biased	non-sex-biased	Neither method
692	TRINITY_DN155508_c0_g1_i1	female	male	1.42873101085968	-2.78406112675267	0.230848301436357	1	0.613889034525388	7.35915651975936e-07	0.00144269451946838	0.288561807762253		Chr7	39042507	39042939	39042723	non-sex-biased	non-sex-biased	Neither method
693	TRINITY_DN3597_c0_g2_i4	female	male	0.499291076877005	-1.89728639889269	0.54479757986519	1	2.76656220986788	7.58895675231186e-07	0.00144269311444748	0.532489163961533	0.999947097233832	Chr7	118658085	118658427	118658256	non-sex-biased	non-sex-biased	Neither method
694	TRINITY_DN6714_c0_g1_i3	female	male	-1.16865937228497	-1.96526414084957	0.218536432108103	1	2.5663465069356	-1.82933565196844e-06	0.00144269367519684	0.130774629514653	0.999947097233832	Chr7	9831425	9832933	9832179	non-sex-biased	non-sex-biased	Neither method
695	TRINITY_DN531_c10_g1_i1	female	male	-0.564852826282197	-2.68396773254994	0.798134515457365	1	0.812184117259548	-2.46827181499386e-07	0.00144269446625511	0.70219610103311		Chr7	81412290	81412619	81412454.5	non-sex-biased	non-sex-biased	Neither method
696	TRINITY_DN34236_c1_g1_i2	female	male	0.629055332895084	-2.75347229007877	0.56344750278488	1	0.654777378184277	5.7436569336076e-07	0.00144269402544965	0.518166702250316		Chr7	52866041	52898693	52882367	non-sex-biased	non-sex-biased	Neither method
697	TRINITY_DN88432_c0_g1_i1	female	male	1.34033615544936	-2.90505117595381	0.272853566300122	1	0.41332992754203	7.20685750967681e-07	0.0014426945365345	0.337206071064588		Chr7	71105166	71105394	71105280	non-sex-biased	non-sex-biased	Neither method
698	TRINITY_DN6064_c0_g2_i2	female	male	-0.0885806321975776	3.82939654582501	0.893725395783511	1	247.13027260374	-7.94490894868235e-07	0.00144267359083389	0.829385417587405	0.999947097233832	Chr7	91812656	91818062	91815359	non-sex-biased	non-sex-biased	Neither method
699	TRINITY_DN19825_c0_g1_i1	female	male	-0.317453142035272	-2.30864213221474	0.856600959089526	1	1.59061068087556	-4.9415344690193e-07	0.00144269332591354	0.679809816041152	0.999947097233832	Chr7	7349431	7349845	7349638	non-sex-biased	non-sex-biased	Neither method
700	TRINITY_DN5038_c0_g1_i1	female	male	-0.155062979215106	0.495480293341469	0.830319793210466	1	22.7709329186651	-1.73058702603101e-06	0.00144268242240332	0.71508688181677	0.999947097233832	Chr7	128796672	128797069	128796870.5	non-sex-biased	non-sex-biased	Neither method
701	TRINITY_DN885_c3_g1_i2	female	male	4.24222348485895	-2.69229291936166	0.02414393658564	1	0.800595820744175	4.25571461166052e-07	0.00144269503674316	0.244460815996535		Chr7	117134468	117135875	117135171.5	non-sex-biased	non-sex-biased	Neither method
702	TRINITY_DN136579_c0_g1_i1	female	male	1.50792965655558	-2.68189829447358	0.091243171102985	1	0.801250412865641	1.59892061870925e-06	0.00144269412527198	0.106232137810545		Chr7	99493755	99494321	99494038	non-sex-biased	non-sex-biased	Neither method
703	TRINITY_DN16170_c0_g1_i15	female	male	-1.43134513994776	-1.71518339420593	0.212774717584408	1	3.37614557738637	-1.13408170191328e-06	0.00144269434114249	0.173159610446847	0.999947097233832	Chr7	76922997	76923388	76923192.5	non-sex-biased	non-sex-biased	Neither method
704	TRINITY_DN57820_c0_g1_i1	female	male	1.89912882079697	-2.82447951069372	0.158173278908123	1	0.553943020323262	6.53528491159048e-07	0.00144269472800378	0.279499810827997		Chr7	20440633	20440954	20440793.5	non-sex-biased	non-sex-biased	Neither method
705	TRINITY_DN18069_c0_g1_i5	female	male	0.871419812991618	-2.69570857764727	0.403658276334896	1	0.785239706772587	6.80433595652642e-07	0.00144269410420434	0.426627439812176		Chr7	113174757	113175056	113174906.5	non-sex-biased	non-sex-biased	Neither method
706	TRINITY_DN8242_c2_g1_i3	female	male	0.319523673790858	-2.11965100194697	0.688087920137792	1	2.0611658358669	1.10339882703189e-06	0.00144269270838477	0.675655438541553	0.999947097233832	Chr7	60996528	61014232	61005380	non-sex-biased	non-sex-biased	Neither method
707	TRINITY_DN4339_c2_g1_i1	female	male	0.0696871853392064	-2.17002380280939	0.932731123561992	1	1.91228976280544	1.01173064756391e-07	0.0014426936467224	0.846542508560873	0.999947097233832	Chr7	85910698	85911383	85911040.5	non-sex-biased	non-sex-biased	Neither method
708	TRINITY_DN30320_c0_g2_i6	female	male	0.0134389232477413	-1.04994681759546	0.91385780699115	1	3.54107128599487	1.77150064764578e-08	0.00144269482572573			Chr7	26921536	26983311	26952423.5	non-sex-biased	non-sex-biased	Neither method
709	TRINITY_DN289_c3_g1_i1	female	male	-0.476242475812542	1.39461148528158	0.440554061381301	1	44.174625804068	-3.99135452966105e-06	0.00144268812547172	0.247709898238317	0.999947097233832	Chr7	91225983	91226351	91226167	non-sex-biased	non-sex-biased	Neither method
710	TRINITY_DN17508_c0_g1_i1	female	male	-0.171062653825521	-1.94371460600216	1	1	2.61802339261559	-4.95750008069409e-07	0.00144269176392361	0.754662432655092	0.999947097233832	Chr7	57832803	57833111	57832957	non-sex-biased	non-sex-biased	Neither method
711	TRINITY_DN1665_c0_g1_i9	female	male	0.737397329138006	0.849514543692415	0.205542925583322	1	30.1521233237904	-1.10792607208302e-06	0.00144268780310335	0.102835587066461	0.999947097233832	Chr7	117324153	117347144	117335648.5	non-sex-biased	non-sex-biased	Neither method
712	TRINITY_DN1028_c0_g1_i1	female	male	-0.10544926591195	3.35095209355818	0.876719964513511	1	177.467695739243	-5.46369978124044e-07	0.00144268154782707	0.820390071332489	0.999947097233832	Chr7	16459659	16527304	16493481.5	non-sex-biased	non-sex-biased	Neither method
713	TRINITY_DN38951_c0_g3_i1	female	male	1.1796008532802	-2.18365835283041	0.202121590665611	1	1.92139122844584	1.33374783183295e-06	0.00144269380116097	0.2135664335434	0.999947097233832	Chr7	60075814	60076669	60076241.5	non-sex-biased	non-sex-biased	Neither method
714	TRINITY_DN133271_c0_g1_i1	female	male	0.425011197363985	-2.53612243785146	0.729552219164215	1	1.11225744365497	4.62153459967228e-07	0.00144269378789337	0.634632620144361	0.999947097233832	Chr7	88132402	88133053	88132727.5	non-sex-biased	non-sex-biased	Neither method
715	TRINITY_DN6106_c0_g1_i5	female	male	0.247310373803785	0.663287262810476	0.779952994404837	1	25.8560338523381	2.34731119307219e-07	0.00144269409826515	0.814126936260262	0.999947097233832	Chr7	127388909	127411783	127400346	non-sex-biased	non-sex-biased	Neither method
716	TRINITY_DN37499_c0_g4_i1	female	male	-0.0497898228276686	-2.04693972037679	1	1	2.2678462238707	1.3072941262739e-07	0.00144269246547186	0.976405022560061	0.999947097233832	Chr7	31272056	31272772	31272414	non-sex-biased	non-sex-biased	Neither method
717	TRINITY_DN28996_c0_g1_i1	female	male	0.570669844430154	-2.38504535042935	0.444010361093243	1	1.42634960515475	1.04846656824623e-06	0.00144269289818387	0.418502457772105	0.999947097233832	Chr7	96793662	96794390	96794026	non-sex-biased	non-sex-biased	Neither method
718	TRINITY_DN5207_c0_g1_i8	female	male	0.192882619520079	-1.3707208513835	0.806279994388349	1	4.81756120474225	1.22719745281782e-06	0.00144268883982826	0.615900025487337	0.999947097233832	Chr7	4243078	4243578	4243328	non-sex-biased	non-sex-biased	Neither method
719	TRINITY_DN15643_c0_g1_i1	female	male	-0.0380231658335456	-0.595822863400123	1	1	9.75262800054938	-4.19072744398312e-09	0.00144269011925187	0.981383867697138	0.999947097233832	Chr7	30045883	30048428	30047155.5	non-sex-biased	non-sex-biased	Neither method
720	TRINITY_DN149750_c0_g1_i1	female	male	-0.204306632537079	3.75289989802868	0.743992717304531	1	233.866490032067	-3.70015066486082e-06	0.00144268582416005	0.624655871347722	0.999947097233832	Chr7	96745653	96755830	96750741.5	non-sex-biased	non-sex-biased	Neither method
721	TRINITY_DN96169_c0_g1_i1	female	male	-0.458931390221817	-2.00768455515793	0.69759514931623	1	2.45547715699127	-8.67916436280213e-07	0.00144269314979358	0.603734276287985	0.999947097233832	Chr7	20361658	20362735	20362196.5	non-sex-biased	non-sex-biased	Neither method
722	TRINITY_DN6015_c0_g1_i2	female	male	-1.66813197732278	1.04047102075741	0.127352762378595	1	34.2363245471816	-1.24316550076738e-06	0.00144269450868703	0.117678625531452	0.999947097233832	Chr7	28597880	28603125	28600502.5	non-sex-biased	non-sex-biased	Neither method
723	TRINITY_DN29072_c2_g1_i1	female	male	-0.0632421396633742	-2.81241203784009	1	1	0.533601370608485	3.00019561442229e-08	0.00144269428240493	0.967662812734505		Chr7	53075495	53075847	53075671	non-sex-biased	non-sex-biased	Neither method
724	TRINITY_DN60573_c0_g2_i1	female	male	0.626230860287732	-2.82161873605842	0.627398072517976	1	0.560821682409515	5.55625320092891e-07	0.00144269416828538	0.517601274247484		Chr7	99589762	99590267	99590014.5	non-sex-biased	non-sex-biased	Neither method
725	TRINITY_DN6755_c0_g1_i6	female	male	0.632400188220713	-1.84552908985851	0.58815325400621	1	2.90356422177332	3.59226084894385e-07	0.0014426943613636	0.618335294557918	0.999947097233832	Chr7	129100909	129117631	129109270	non-sex-biased	non-sex-biased	Neither method
726	TRINITY_DN16619_c0_g2_i3	female	male	-0.7184224347381	-2.48823725994902	0.646179929725562	1	1.21218745766841	-3.75489138914439e-07	0.00144269422900171	0.631453324342359	0.999947097233832	Chr7	80567858	80571815	80569836.5	non-sex-biased	non-sex-biased	Neither method
727	TRINITY_DN132883_c0_g1_i1	female	male	1.59932166257443	-2.8670933488543	0.175582775848357	1	0.472094385531753	8.35161399354971e-07	0.00144269454660218	0.254223187394493		Chr7	57881573	57881995	57881784	non-sex-biased	non-sex-biased	Neither method
728	TRINITY_DN39771_c0_g1_i1	female	male	-0.538777178055094	-2.47289317376412	0.741725761714143	1	1.22735818636988	-6.33888965554015e-07	0.00144269344680406	0.562985993301271	0.999947097233832	Chr7	103489573	103490098	103489835.5	non-sex-biased	non-sex-biased	Neither method
729	TRINITY_DN1386_c0_g3_i7	female	male	0.14422902223193	-1.05411946806948	0.824303370234442	1	6.40531401914897	5.16455646600715e-07	0.00144269113387093	0.76086160396709	0.999947097233832	Chr7	83808105	83808756	83808430.5	non-sex-biased	non-sex-biased	Neither method
730	TRINITY_DN3476_c0_g1_i17	female	male	2.09067734956121	2.71469176966445	0.24593208074287	1	80.2162880543359	4.70793256734856e-07	0.00144269480468221			Chr7	18710138	18730167	18720152.5	non-sex-biased	non-sex-biased	Neither method
731	TRINITY_DN35526_c0_g1_i4	female	male	0.0494685298264693	-2.72716234652999	1	1	0.754848518468431	-2.04798214876874e-08	0.00144269485027118	0.956967701638499		Chr7	106372833	106374268	106373550.5	non-sex-biased	non-sex-biased	Neither method
732	TRINITY_DN2294_c0_g2_i2	female	male	0.493736709628035	-2.83208167450893	0.725608301223827	1	0.500736761130359	8.97226416661829e-08	0.00144269482139608	0.840343128569566		Chr7	9970752	9971386	9971069	non-sex-biased	non-sex-biased	Neither method
733	TRINITY_DN133668_c0_g1_i1	female	male	-1.1322448690423	-2.90337927338831	0.647789387015273	1	0.415239380591155	-4.98701567063789e-07	0.00144269461635462	0.493437259589353		Chr7	18830233	18830458	18830345.5	non-sex-biased	non-sex-biased	Neither method
734	TRINITY_DN1655_c0_g1_i1	female	male	-0.820761139090656	0.196198616475565	0.274753929025066	1	18.2423206408897	-1.22106384818169e-08	0.00144269124569228	0.170549839216564	0.999947097233832	Chr7	40404589	40411594	40408091.5	non-sex-biased	non-sex-biased	Neither method
735	TRINITY_DN170370_c0_g1_i1	female	male	0.267066490720707	-2.85978089220742	0.967819149534822	1	0.484742383212269	2.02150830233524e-07	0.00144269417747933	0.795436702782059		Chr7	39121446	39121861	39121653.5	non-sex-biased	non-sex-biased	Neither method
736	TRINITY_DN8430_c0_g1_i1	female	male	0.714876840025918	-0.202771739343606	0.621070332541313	1	13.387291098483	1.39310714189277e-07	0.0014426948058556	0.76333394499134	0.999947097233832	Chr7	29330685	29348187	29339436	non-sex-biased	non-sex-biased	Neither method
737	TRINITY_DN45580_c0_g1_i1	female	male	0.622482519883782	-2.81428908741526	0.62940191288988	1	0.573809596691005	5.2286305915334e-07	0.00144269415992132	0.517247680146701		Chr7	117893200	117893544	117893372	non-sex-biased	non-sex-biased	Neither method
738	TRINITY_DN59084_c0_g1_i1	female	male	0.142408836570906	-2.57302983636555	0.915956932346809	1	1.00979360296949	1.71559087689257e-07	0.00144269369438926	0.862548435268338		Chr7	67303585	67309335	67306460	non-sex-biased	non-sex-biased	Neither method
739	TRINITY_DN142150_c0_g1_i1	female	male	0.866068400427901	-2.69605972042671	0.428825478312069	1	0.789596446220888	5.943411109088e-07	0.00144269425297513	0.447354046300336		Chr7	110615764	110616267	110616015.5	non-sex-biased	non-sex-biased	Neither method
740	TRINITY_DN5631_c0_g1_i9	female	male	-2.66358617863723	-2.90526800097541	0.381294116807761	1	0.438113035227089	-2.22135453324049e-07	0.00144269502108504	0.537355162660143		Chr7	63543704	63559844	63551774	non-sex-biased	non-sex-biased	Neither method
741	TRINITY_DN64198_c0_g1_i1	female	male	0.3593335854308	-2.77847381915472	0.820590929897572	1	0.636083851549841	3.45113324348995e-07	0.00144269397916738	0.695002589895743		Chr7	3198552	3199022	3198787	non-sex-biased	non-sex-biased	Neither method
742	TRINITY_DN4804_c0_g1_i3	female	male	0.817153145686232	-0.152685251153266	0.243686442919973	1	13.8471087562591	2.60979840992653e-06	0.00144269150697439	0.151688407891591	0.999947097233832	Chr7	5491874	5492463	5492168.5	non-sex-biased	non-sex-biased	Neither method
743	TRINITY_DN52443_c0_g1_i1	female	male	-0.40137418350291	-2.74962472633853	1	1	0.672211856192874	-3.52140188710062e-08	0.00144269408271237	0.721772848040585		Chr7	84690678	84691006	84690842	non-sex-biased	non-sex-biased	Neither method
744	TRINITY_DN55778_c0_g1_i1	female	male	0.119668203524191	-2.74237692565676	0.994207673175238	1	0.689682092654829	1.04298919063923e-07	0.00144269406644637	0.900801158808608		Chr7	107623743	107624179	107623961	non-sex-biased	non-sex-biased	Neither method
745	TRINITY_DN39174_c2_g1_i1	female	male	2.13357364640146	-2.76617702199013	0.0646737726059719	1	0.639590613727485	1.16090206226302e-06	0.00144269459497065	0.115724059274187		Chr7	35923662	35923980	35923821	non-sex-biased	non-sex-biased	Neither method
746	TRINITY_DN41300_c0_g3_i1	female	male	-0.0519698021612301	-1.99270372009096	1	1	2.47176920170281	-1.47587729265686e-07	0.00144269132208952	0.93068772981022	0.999947097233832	Chr7	57214412	57214913	57214662.5	non-sex-biased	non-sex-biased	Neither method
747	TRINITY_DN55379_c0_g1_i1	female	male	-0.171467289909209	-2.89809839657479	1	1	0.434651597748318	-5.24666205217677e-08	0.001442694688817	0.920204747632289		Chr7	112137464	112137742	112137603	non-sex-biased	non-sex-biased	Neither method
748	TRINITY_DN28810_c0_g1_i2	female	male	-0.384687329186343	-0.479681010890129	0.578252409450339	1	10.6648390428346	-2.40602274800576e-06	0.00144268622675251	0.365363561732235	0.999947097233832	Chr7	4097889	4098303	4098096	non-sex-biased	non-sex-biased	Neither method
749	TRINITY_DN57684_c0_g1_i2	female	male	-1.82311364091206	-2.46889226176111	0.195856675930128	1	1.19187233641821	-8.63279123070521e-07	0.00144269464905613	0.167919913625064	0.999947097233832	Chr7	13190598	13208192	13199395	non-sex-biased	non-sex-biased	Neither method
750	TRINITY_DN46433_c0_g1_i1	female	male	0.600818674009866	-2.39897652378098	0.637503207077042	1	1.39384537080498	5.38205466936304e-07	0.00144269361083894	0.513121291205748	0.999947097233832	Chr7	106737119	106737935	106737527	non-sex-biased	non-sex-biased	Neither method
751	TRINITY_DN2141_c0_g1_i8	female	male	-0.646951700251701	0.100669493125639	0.391300913373403	1	16.7587837739427	-1.99071675841569e-06	0.00144269148872398	0.257704151887951	0.999947097233832	Chr7	132650262	132651663	132650962.5	non-sex-biased	non-sex-biased	Neither method
752	TRINITY_DN5807_c0_g2_i2	female	male	0.0789721675780287	1.28819852759165	0.869888960648443	1	40.9064511728752	6.77611925920388e-07	0.00144268654095106	0.786291586374454	0.999947097233832	Chr7	25848362	25855678	25852020	non-sex-biased	non-sex-biased	Neither method
753	TRINITY_DN3247_c0_g1_i7	female	male	-0.019939569144422	4.40371758863434	0.888592041762699	1	369.080334157344	2.16767775604492e-08	0.00144269486359489	0.994704754187125	0.999947097233832	Chr7	34834229	34853551	34843890	non-sex-biased	non-sex-biased	Neither method
754	TRINITY_DN127008_c0_g1_i1	female	male	-2.69968325857378	-2.8913330725968	0.156984807521935	1	0.43696390810159	-8.64042211859607e-07	0.00144269480146754	0.211798310520625		Chr7	81193709	81194074	81193891.5	non-sex-biased	non-sex-biased	Neither method
755	TRINITY_DN24360_c0_g1_i6	female	male	0.452188271136381	-2.71809249373287	0.767348414112488	1	0.730460689891591	1.96591143322279e-07	0.00144269452223102	0.748555606738255		Chr7	7099512	7099683	7099597.5	non-sex-biased	non-sex-biased	Neither method
756	TRINITY_DN140536_c0_g1_i1	female	male	0.618193600663674	-2.90430551915541	0.74860034856833	1	0.418985433959677	3.40098237887733e-07	0.00144269450452719	0.638410725659656		Chr7	114810108	114810376	114810242	non-sex-biased	non-sex-biased	Neither method
757	TRINITY_DN105137_c0_g1_i1	female	male	-0.994207091655178	-2.44679104519987	0.48867372299417	1	1.27993154557039	-7.08947534707963e-07	0.00144269420004372	0.390394980320951	0.999947097233832	Chr7	61664386	61664783	61664584.5	non-sex-biased	non-sex-biased	Neither method
758	TRINITY_DN62212_c0_g1_i6	female	male	-1.67874112700051	-2.69684196505788	0.292921456779653	1	0.789101289418383	-6.27080239764767e-07	0.0014426948046409	0.229922189958413		Chr7	72389543	72390189	72389866	non-sex-biased	non-sex-biased	Neither method
759	TRINITY_DN4474_c0_g1_i1	female	male	1.23902550072007	-1.5073312320173	0.421314311050643	1	4.33192696451672	2.01912045779754e-07	0.00144269483169143	0.617880330090587	0.999947097233832	Chr7	129842865	129862644	129852754.5	non-sex-biased	non-sex-biased	Neither method
760	TRINITY_DN39572_c0_g1_i1	female	male	-0.30992300163731	-2.76476861369284	1	1	0.619528901773159	-1.22041309321583e-07	0.00144269450260655	0.876338663931622		Chr7	2862640	2862896	2862768	non-sex-biased	non-sex-biased	Neither method
761	TRINITY_DN288_c0_g1_i5	female	male	0.347758979811614	0.125736613445793	0.617177835660932	1	17.3038977367627	1.32989425983458e-06	0.00144269144894509	0.521606169910555	0.999947097233832	Chr7	129529349	129532942	129531145.5	non-sex-biased	non-sex-biased	Neither method
762	TRINITY_DN118939_c0_g1_i1	female	male	-0.0669479929004178	-2.10770490610095	1	1	2.14551039249762	-1.13763557465061e-07	0.00144269376679348	0.97837334028695	0.999947097233832	Chr7	39728540	39729488	39729014	non-sex-biased	non-sex-biased	Neither method
763	TRINITY_DN8820_c0_g1_i1	female	male	-0.0842519794504579	-1.8674004007487	1	1	2.87882304390501	2.09679462595876e-07	0.00144269197852589	0.930527130674779	0.999947097233832	Chr7	2108659	2108903	2108781	non-sex-biased	non-sex-biased	Neither method
764	TRINITY_DN15771_c0_g6_i1	female	male	-0.063028808784206	-2.70644385067167	1	1	0.754605314335577	-2.57115890913455e-08	0.00144269418847257	0.971419984494293		Chr7	64175863	64176354	64176108.5	non-sex-biased	non-sex-biased	Neither method
765	TRINITY_DN47796_c0_g1_i1	female	male	-0.9423746922653	-1.99960205898298	0.296219882603672	1	2.46524580632615	-2.04483856661356e-06	0.00144269288064394	0.161423370450985	0.999947097233832	Chr7	10019977	10020709	10020343	non-sex-biased	non-sex-biased	Neither method
766	TRINITY_DN1302_c0_g1_i5	female	male	-0.0427734510007071	7.9103902293764	0.954796674707242	1	4221.57703182653	8.46297597772988e-07	0.00144259797306249	0.919785839423	0.999947097233832	Chr7	94420927	94446315	94433621	non-sex-biased	non-sex-biased	Neither method
767	TRINITY_DN138387_c0_g1_i1	female	male	1.32381843769282	-2.91727552103047	0.341664738112788	1	0.38467749269199	4.74148503348071e-07	0.00144269467926126	0.477599106804003		Chr7	106703987	106704225	106704106	non-sex-biased	non-sex-biased	Neither method
768	TRINITY_DN37138_c0_g1_i6	female	male	-1.08540722565853	-2.16456812933605	0.413724346904874	1	2.03301643285437	-8.40402957816399e-07	0.00144269421410259	0.315878926525833	0.999947097233832	Chr7	123662856	123663450	123663153	non-sex-biased	non-sex-biased	Neither method
769	TRINITY_DN109_c29_g1_i1	female	male	0.522478006150062	-2.90417681866576	0.735246659600556	1	0.391703021569143	3.85426135300025e-07	0.00144269434878529	0.635195061253054		Chr7	72794563	72794802	72794682.5	non-sex-biased	non-sex-biased	Neither method
770	TRINITY_DN10341_c0_g1_i2	female	male	-0.214502377305207	-1.74242641885415	0.92873927447107	1	3.46504848438905	-2.51841228154233e-07	0.00144269408241551	0.815823720261124	0.999947097233832	Chr7	400955	412469	406712	non-sex-biased	non-sex-biased	Neither method
771	TRINITY_DN62558_c0_g1_i1	female	male	0.656139766799158	-2.67523210808966	0.476340527791677	1	0.820334009115522	7.94797893707976e-07	0.00144269368859442	0.441043615652071		Chr7	118211702	118211855	118211778.5	non-sex-biased	non-sex-biased	Neither method
772	TRINITY_DN81700_c0_g2_i1	female	male	-0.202583996081657	-2.78973723699274	1	1	0.601611603193181	-1.25615649564595e-07	0.00144269428220008	0.878048856825531		Chr7	112700263	112700597	112700430	non-sex-biased	non-sex-biased	Neither method
773	TRINITY_DN3146_c0_g1_i3	female	male	-0.546520840214039	0.872463873298526	0.715116291364897	1	30.4807176277798	-2.47787010130036e-07	0.00144269435999856	0.721782112813808	0.999947097233832	Chr7	74834242	74851640	74842941	non-sex-biased	non-sex-biased	Neither method
774	TRINITY_DN16283_c0_g1_i2	female	male	-1.06502548614653	-2.57741893276151	0.494991108914526	1	1.00353149764334	-7.03592961160458e-07	0.00144269431674857	0.376307101038472		Chr7	19075428	19075759	19075593.5	non-sex-biased	non-sex-biased	Neither method
775	TRINITY_DN15545_c1_g1_i2	female	male	-0.375786362166839	-2.85511218996464	1	1	0.500825932321412	-9.51591995120633e-08	0.00144269469936384	0.808935646804175		Chr7	58333623	58333883	58333753	non-sex-biased	non-sex-biased	Neither method
776	TRINITY_DN50598_c0_g1_i1	female	male	1.80246411800719	-2.49768209476144	0.031099190734826	1	1.19075438999789	2.32562951080589e-06	0.00144269427200773	0.0412955996786764	0.999947097233832	Chr7	59437263	59437921	59437592	non-sex-biased	non-sex-biased	Neither method
777	TRINITY_DN30348_c0_g1_i1	female	male	0.441746906608053	-2.17295746857322	0.66119485135994	1	1.95422432536104	8.0057772871045e-07	0.00144269281433452	0.539396628983901	0.999947097233832	Chr7	13205615	13206470	13206042.5	non-sex-biased	non-sex-biased	Neither method
778	TRINITY_DN5988_c0_g1_i8	female	male	0.161885379474495	-0.910387413907059	0.85060946658165	1	7.33318452206817	1.43906139098675e-07	0.00144269409454158	0.867838877289164	0.999947097233832	Chr7	39250384	39252624	39251504	non-sex-biased	non-sex-biased	Neither method
779	TRINITY_DN17571_c0_g1_i8	female	male	-0.0788267893898438	-2.29211736311082	1	1	1.61649309714912	-6.34439519870693e-08	0.00144269392066915	0.939847546606581	0.999947097233832	Chr7	76948393	76948586	76948489.5	non-sex-biased	non-sex-biased	Neither method
780	TRINITY_DN85402_c0_g1_i1	female	male	1.33642219263197	-2.90929536687385	0.252174357821539	1	0.405535593840532	8.92702098873059e-07	0.00144269444153683	0.271352640495785		Chr7	84357049	84357738	84357393.5	non-sex-biased	non-sex-biased	Neither method
781	TRINITY_DN13568_c0_g1_i2	female	male	0.465347771713763	-0.545835876102423	0.471462819487574	1	10.1575500722233	1.9422860209939e-06	0.00144268972926319	0.347249472709436	0.999947097233832	Chr7	80123106	80124439	80123772.5	non-sex-biased	non-sex-biased	Neither method
782	TRINITY_DN1115_c0_g1_i19	female	male	2.0706229669103	-2.87653755098774	0.15054894723769	1	0.462094142968271	5.48349581704885e-07	0.00144269489390019	0.348932669536286		Chr7	7054079	7054198	7054138.5	non-sex-biased	non-sex-biased	Neither method
783	TRINITY_DN69339_c0_g1_i1	female	male	1.12259522849869	-2.75712067682052	0.25524484334826	1	0.656348299252097	1.12154301316499e-06	0.00144269417184862	0.267812265655067		Chr7	76750055	76750514	76750284.5	non-sex-biased	non-sex-biased	Neither method
784	TRINITY_DN1884_c1_g4_i1	female	male	0.359649940905133	0.237451955024679	0.524742992920987	1	18.7811053426194	2.67769785036326e-06	0.00144268629180515	0.337576493017295	0.999947097233832	Chr7	104981115	104982361	104981738	non-sex-biased	non-sex-biased	Neither method
785	TRINITY_DN93629_c0_g2_i1	female	male	-1.12756448947265	-2.91164192174708	0.637791589356032	1	0.392484929741643	-4.73311746800803e-07	0.00144269460129264	0.504799928349611		Chr7	73205906	73206228	73206067	non-sex-biased	non-sex-biased	Neither method
786	TRINITY_DN15825_c0_g1_i1	female	male	-1.87369066725642	-2.07675233562549	0.159788184622915	1	2.21180200427656	-1.06568193707152e-06	0.00144269459887197	0.132691671620135	0.999947097233832	Chr7	12772501	12773361	12772931	non-sex-biased	non-sex-biased	Neither method
787	TRINITY_DN59199_c0_g1_i1	female	male	0.743976370669698	-2.55065419280657	0.539749864155335	1	1.0720535415329	4.37176287279344e-07	0.00144269428696998	0.564851277081529	0.999947097233832	Chr7	18791934	18792303	18792118.5	non-sex-biased	non-sex-biased	Neither method
788	TRINITY_DN39069_c0_g2_i1	female	male	0.631049990984026	-2.74610302559421	0.579749156964743	1	0.683078633958092	5.21736545832254e-07	0.00144269410105021	0.541657127342541		Chr7	104932485	104932948	104932716.5	non-sex-biased	non-sex-biased	Neither method
789	TRINITY_DN67424_c0_g1_i1	female	male	-1.02925447159332	-2.92346202037753	0.790478464588312	1	0.375337168975648	-1.51987142093839e-07	0.00144269488122228	0.759873650400223		Chr7	95444000	95444407	95444203.5	non-sex-biased	non-sex-biased	Neither method
790	TRINITY_DN10853_c0_g3_i2	female	male	0.466638170734235	-2.56297340789765	0.619335912316635	1	1.04337696145725	4.6144577740109e-07	0.00144269387855064	0.620048723804609	0.999947097233832	Chr7	75671987	75672279	75672133	non-sex-biased	non-sex-biased	Neither method
791	TRINITY_DN2245_c3_g1_i4	female	male	-0.170946587945717	-1.07241026607687	1	1	6.43180751332822	-2.16322619845883e-08	0.00144269454690546	0.96875951227532	0.999947097233832	Chr7	9352701	9352771	9352736	non-sex-biased	non-sex-biased	Neither method
792	TRINITY_DN11094_c2_g4_i1	female	male	-0.206117110668959	-0.462216599767757	0.780899863597618	1	10.8041233326263	-3.69874174010174e-06	0.0014426804604969	0.550233461555207	0.999947097233832	Chr7	98276167	98276685	98276426	non-sex-biased	non-sex-biased	Neither method
793	TRINITY_DN35622_c0_g1_i2	female	male	-0.395880962251185	-2.62111316198512	1	1	0.928925569351759	-2.31405896394359e-07	0.00144269427000421	0.757924570521002		Chr7	49488202	49488363	49488282.5	non-sex-biased	non-sex-biased	Neither method
794	TRINITY_DN103198_c0_g2_i1	female	male	-0.62895755984624	-2.56347346558787	0.686559225448551	1	1.03875030145797	-7.90261774044411e-07	0.00144269340247897	0.483418872879387	0.999947097233832	Chr7	115855386	115855919	115855652.5	non-sex-biased	non-sex-biased	Neither method
795	TRINITY_DN101854_c0_g1_i1	female	male	0.940096562453854	-2.87117773026461	0.478280473550833	1	0.461456167930211	5.02388561587133e-07	0.0014426944695345	0.484276423204005		Chr7	70165373	70165646	70165509.5	non-sex-biased	non-sex-biased	Neither method
796	TRINITY_DN14441_c1_g1_i2	female	male	-0.799630246652088	-1.38418755535772	0.502416822532354	1	4.67875415680058	-8.53822688301682e-07	0.00144269381717879	0.393732673609398	0.999947097233832	Chr7	73046068	73047809	73046938.5	non-sex-biased	non-sex-biased	Neither method
797	TRINITY_DN2332_c1_g1_i2	female	male	-0.336188142989695	0.134108058972327	0.895886523341723	1	17.5787357728281	-2.28287057369915e-07	0.00144269457909053	0.874725629131321	0.999947097233832	Chr7	72488332	72488428	72488380	non-sex-biased	non-sex-biased	Neither method
798	TRINITY_DN22598_c0_g1_i1	female	male	-0.247077851348177	-2.77602183438303	1	1	0.630920513917659	-9.69339688867524e-08	0.00144269435771388	0.847990294812144		Chr7	84978273	84978503	84978388	non-sex-biased	non-sex-biased	Neither method
799	TRINITY_DN13444_c0_g1_i1	female	male	0.0108773914967514	-2.82288654828619	1	1	0.551820378335913	1.08418938177867e-08	0.00144269429461724	0.980404597342179		Chr7	40476756	40477073	40476914.5	non-sex-biased	non-sex-biased	Neither method
800	TRINITY_DN17568_c0_g1_i2	female	male	-0.624649409534638	-2.5172793800424	0.727067456534726	1	1.16292210582828	-3.89447905465975e-07	0.0014426943573749	0.585377022007898	0.999947097233832	Chr7	17604136	17604878	17604507	non-sex-biased	non-sex-biased	Neither method
801	TRINITY_DN20379_c0_g1_i1	female	male	0.235591123359932	0.0360408166739455	0.790510357051459	1	16.0485930214093	1.81278243131924e-07	0.00144269429189964	0.843827445505828	0.999947097233832	Chr7	117761585	117809394	117785489.5	non-sex-biased	non-sex-biased	Neither method
802	TRINITY_DN29577_c1_g1_i1	female	male	-0.341131383064474	-1.70028621120111	0.770077602700612	1	3.50963516694983	-4.12536229753209e-07	0.00144269327014445	0.715411982327157	0.999947097233832	Chr7	31235482	31236321	31235901.5	non-sex-biased	non-sex-biased	Neither method
803	TRINITY_DN242_c1_g3_i1	female	male	0.298369345941194	-0.187370587266856	0.732481744553561	1	13.4611383881024	2.29556097447336e-07	0.00144269390606479	0.776932638942133	0.999947097233832	Chr7	92439553	92440569	92440061	non-sex-biased	non-sex-biased	Neither method
804	TRINITY_DN3536_c0_g3_i1	female	male	-0.436284532444154	5.65927606083598	0.405836603613502	1	883.909463633437	1.17903604190923e-06	0.00144265833150234	0.0368052400984358	0.999947097233832	Chr7	42136833	42139623	42138228	non-sex-biased	non-sex-biased	Neither method
805	TRINITY_DN145178_c0_g1_i1	female	male	0.633506796232413	-2.8266866434558	0.678322300801811	1	0.546074447418609	3.12550632875764e-07	0.00144269448604592	0.637829598708579		Chr7	58873431	58873763	58873597	non-sex-biased	non-sex-biased	Neither method
806	TRINITY_DN9276_c0_g2_i2	female	male	2.17036222063678	-1.66720171546493	0.0372901902586666	1	3.69213660013355	1.27292495071059e-06	0.00144269456253386	0.110746943168821	0.999947097233832	Chr7	70492979	70494377	70493678	non-sex-biased	non-sex-biased	Neither method
807	TRINITY_DN105939_c0_g1_i1	female	male	-0.268004702477607	-1.86556131749772	0.850191710845501	1	2.88987285128513	-2.47927321241984e-07	0.00144269353540192	0.813480553867276	0.999947097233832	Chr7	65277308	65325195	65301251.5	non-sex-biased	non-sex-biased	Neither method
808	TRINITY_DN4211_c2_g2_i1	female	male	-0.136313890332055	-1.39291613490282	0.90296800627974	1	4.74909114473064	-4.08968431050105e-07	0.00144268970609676	0.834531679466886	0.999947097233832	Chr7	112345531	112346390	112345960.5	non-sex-biased	non-sex-biased	Neither method
809	TRINITY_DN29647_c0_g1_i1	female	male	-0.558422180848815	-2.16545538707807	0.678935167285817	1	1.97745289978601	-6.63889114458652e-07	0.00144269342980177	0.548314464292143	0.999947097233832	Chr7	110372131	110372939	110372535	non-sex-biased	non-sex-biased	Neither method
810	TRINITY_DN2437_c0_g2_i1	female	male	-0.218732525901879	0.0900966314415749	0.846653368604803	1	16.8619255165078	-2.58223254236226e-07	0.00144269284577435	0.811806149272088	0.999947097233832	Chr7	126766183	126785317	126775750	non-sex-biased	non-sex-biased	Neither method
811	TRINITY_DN5581_c0_g1_i6	female	male	-0.766853777964498	1.20045047122643	0.361595420119803	1	38.2078625346213	-1.50497481380598e-06	0.0014426930380138	0.297788061191141	0.999947097233832	Chr7	9497673	9512911	9505292	non-sex-biased	non-sex-biased	Neither method
812	TRINITY_DN78625_c1_g1_i2	female	male	-1.09843904390907	-0.878005808043739	0.261521910940945	1	7.66427401631781	-1.44344592649615e-06	0.00144269370258004	0.187049007771947	0.999947097233832	Chr7	45788713	45790384	45789548.5	non-sex-biased	non-sex-biased	Neither method
813	TRINITY_DN2332_c1_g1_i4	female	male	-0.354970752585705	3.1133001933502	0.539826157216328	1	149.618219587071	-3.49334659181461e-06	0.00144268192055435	0.291629720117069	0.999947097233832	Chr7	72439886	72452473	72446179.5	non-sex-biased	non-sex-biased	Neither method
814	TRINITY_DN26713_c0_g1_i1	female	male	0.341983912570896	-1.81160301700531	0.68464593824091	1	3.02038993906389	1.40872922518839e-06	0.00144269071634168	0.502267378164006	0.999947097233832	Chr7	108907938	108908580	108908259	non-sex-biased	non-sex-biased	Neither method
815	TRINITY_DN420_c0_g1_i7	female	male	0.334371153045791	-1.69746113285772	0.684885930436779	1	3.38420731450163	4.24591239948498e-07	0.00144269331078757	0.707712663363574	0.999947097233832	Chr7	103003367	103003617	103003492	non-sex-biased	non-sex-biased	Neither method
816	TRINITY_DN54519_c1_g1_i1	female	male	-1.35020976550058	-2.86298187528276	0.599563619988693	1	0.477799038060171	-3.59060078416387e-07	0.00144269479871149	0.504879077467622		Chr7	75609283	75609613	75609448	non-sex-biased	non-sex-biased	Neither method
817	TRINITY_DN110357_c0_g1_i1	female	male	0.204706562213733	-2.14575927403894	0.791074006464671	1	1.98443252344666	6.56702057073856e-07	0.00144269183630881	0.682138305503466	0.999947097233832	Chr7	63553037	63555663	63554350	non-sex-biased	non-sex-biased	Neither method
818	TRINITY_DN146527_c0_g1_i1	female	male	0.617803176125204	-2.7472840067883	0.630777543329942	1	0.678672377738744	2.9743892619891e-07	0.00144269446780368	0.649223919531033		Chr7	43118217	43118748	43118482.5	non-sex-biased	non-sex-biased	Neither method
819	TRINITY_DN52691_c0_g1_i3	female	male	2.19314645683631	-2.86025069987733	0.0965640183414609	1	0.458036088901501	5.18837503080234e-07	0.00144269489044678	0.34380927730437		Chr7	121551276	121612131	121581703.5	non-sex-biased	non-sex-biased	Neither method
820	TRINITY_DN17577_c0_g2_i2	female	male	0.20102463717368	-0.126612446102172	0.728292703052073	1	14.3147736467375	1.51919865303969e-06	0.00144268641550393	0.571676994347811	0.999947097233832	Chr7	56598229	56599205	56598717	non-sex-biased	non-sex-biased	Neither method
821	TRINITY_DN35609_c0_g1_i1	female	male	0.284496135859783	-2.86923510976164	0.937273828184539	1	0.464422406437168	7.59250746595699e-08	0.00144269464709248	0.865659637847474		Chr7	97295216	97295658	97295437	non-sex-biased	non-sex-biased	Neither method
822	TRINITY_DN35757_c0_g2_i3	female	male	1.30084090514209	-2.62400870637821	0.355719336687142	1	0.934477787051824	3.7893698308922e-07	0.00144269471032454	0.463739948783102		Chr7	111509950	111511045	111510497.5	non-sex-biased	non-sex-biased	Neither method
823	TRINITY_DN10567_c0_g3_i1	female	male	-0.356095393525354	-0.922841381578679	0.645185290157663	1	7.35218184092562	-1.40790911881943e-06	0.00144268948720005	0.493289757636922	0.999947097233832	Chr7	60607518	60608462	60607990	non-sex-biased	non-sex-biased	Neither method
824	TRINITY_DN26148_c1_g1_i1	female	male	0.397425191004402	-2.69699296253938	0.733416923892122	1	0.778061322572141	3.37480744615196e-07	0.00144269404928575	0.692589710770683		Chr7	90749225	90749648	90749436.5	non-sex-biased	non-sex-biased	Neither method
825	TRINITY_DN3418_c0_g1_i2	female	male	0.313845649983183	0.324775214645422	0.7136116697611	1	19.8955386368456	5.23921713750329e-07	0.0014426937341044	0.740804370541615	0.999947097233832	Chr7	35722945	35725659	35724302	non-sex-biased	non-sex-biased	Neither method
826	TRINITY_DN163423_c0_g1_i1	female	male	-1.3231015454129	-2.86132559577185	0.513714557799282	1	0.483723016671915	-5.25999313602803e-07	0.00144269461737312	0.404043351903518		Chr7	101840813	101841082	101840947.5	non-sex-biased	non-sex-biased	Neither method
827	TRINITY_DN141284_c0_g1_i1	female	male	-0.412434205226534	-2.73944537810779	1	1	0.692640343581074	-2.80265285974456e-07	0.00144269417857379	0.72730369261962		Chr7	13223174	13223670	13223422	non-sex-biased	non-sex-biased	Neither method
828	TRINITY_DN19277_c0_g1_i19	female	male	-1.58714968952857	-1.13779507805636	0.186818117182985	1	6.02534999545005	-8.42029906714674e-07	0.00144269459597325	0.193819038709186	0.999947097233832	Chr7	62241598	62288533	62265065.5	non-sex-biased	non-sex-biased	Neither method
829	TRINITY_DN7607_c1_g2_i1	female	male	0.741756325370661	-0.397870825086903	0.412173700718538	1	11.6099124249225	8.10681101506374e-07	0.00144269363926035	0.444130128438957	0.999947097233832	Chr7	82284694	82285151	82284922.5	non-sex-biased	non-sex-biased	Neither method
830	TRINITY_DN12837_c0_g2_i2	female	male	-3.71307849551854	-2.61542607199065	0.164880019986488	1	0.951169207971659	5.84131991858634e-08	0.00144269502785577	0.329151343517779		Chr7	92443066	92449513	92446289.5	non-sex-biased	non-sex-biased	Neither method
831	TRINITY_DN11031_c0_g2_i1	female	male	-0.710788543384227	-1.584180742237	0.325748537724063	1	3.91641314584711	-2.3492294490588e-06	0.001442691043351	0.215833668655969	0.999947097233832	Chr7	132894910	132895401	132895155.5	non-sex-biased	non-sex-biased	Neither method
832	TRINITY_DN18139_c0_g1_i8	female	male	-0.00402761680314722	-0.0972819655264323	1	1	14.3750379380032	1.08419731229881e-08	0.00144269433434695	0.991294906400665	0.999947097233832	Chr7	34736509	34774147	34755328	non-sex-biased	non-sex-biased	Neither method
833	TRINITY_DN16959_c1_g1_i2	female	male	0.635482803372349	-0.980178111348337	0.448526134041998	1	6.96768474133778	9.67445709036351e-07	0.00144269302492884	0.444830709221017	0.999947097233832	Chr7	96763200	96766053	96764626.5	non-sex-biased	non-sex-biased	Neither method
834	TRINITY_DN5294_c1_g2_i1	female	male	-0.609807450118777	-1.27642515687239	0.412560344706347	1	5.21080989814159	-1.59344360383335e-06	0.00144269123646733	0.293380855777631	0.999947097233832	Chr7	59145979	59157115	59151547	non-sex-biased	non-sex-biased	Neither method
835	TRINITY_DN3679_c0_g1_i1	female	male	-0.738813248314496	-0.706591696417858	0.54601490830018	1	8.80960481284584	-5.74835572639259e-07	0.00144269405129206	0.515970325900374	0.999947097233832	Chr7	5396776	5399369	5398072.5	non-sex-biased	non-sex-biased	Neither method
836	TRINITY_DN9760_c0_g1_i2	female	male	-0.696978547031643	2.82389973086037	0.43182058017989	1	122.012748810318	-9.02835426727774e-07	0.00144269315974213	0.415181606744536	0.999947097233832	Chr7	96517131	96533351	96525241	non-sex-biased	non-sex-biased	Neither method
837	TRINITY_DN6406_c3_g1_i1	female	male	0.795313637453562	-1.23073204063523	0.405727619231523	1	5.49849373688817	8.91347745836837e-07	0.00144269356483625	0.408694853502672	0.999947097233832	Chr7	103070543	103072840	103071691.5	non-sex-biased	non-sex-biased	Neither method
838	TRINITY_DN9771_c0_g3_i1	female	male	0.152617885854776	-2.56777999651342	0.916425396036285	1	1.03213585347522	2.13416720905739e-07	0.00144269361924308	0.84607490726847		Chr7	73057403	73057946	73057674.5	non-sex-biased	non-sex-biased	Neither method
839	TRINITY_DN9552_c0_g1_i4	female	male	-0.574959509692775	2.23118945858349	0.621146161315476	1	80.802961145753	1.6541206244326e-07	0.00144269392364461	0.615947650919505	0.999947097233832	Chr7	29383370	29403704	29393537	non-sex-biased	non-sex-biased	Neither method
840	TRINITY_DN19291_c0_g2_i1	female	male	0.0926173490222329	-0.973210792743692	0.890089883406462	1	6.99228582017519	8.52663884769926e-07	0.00144268918095988	0.790770248327259	0.999947097233832	Chr7	94263109	94264479	94263794	non-sex-biased	non-sex-biased	Neither method
841	TRINITY_DN24746_c1_g1_i2	female	male	-0.128062836961238	-2.91367039640539	1	1	0.418808240079928	-8.78651826060808e-08	0.0014426943649886	0.887765601570273		Chr7	73390055	73390300	73390177.5	non-sex-biased	non-sex-biased	Neither method
842	TRINITY_DN721_c7_g1_i2	female	male	-0.114476472122059	-0.585905107748982	0.919446597651112	1	9.7621715286573	-1.59249220484632e-06	0.00144268605640477	0.830517599099973	0.999947097233832	Chr7	40000002	40000502	40000252	non-sex-biased	non-sex-biased	Neither method
843	TRINITY_DN43485_c0_g1_i1	female	male	1.34145312342436	-2.90845840421809	0.269193157104361	1	0.408094545683586	7.13303596578164e-07	0.00144269453399064	0.338824877007779		Chr7	88938278	88938634	88938456	non-sex-biased	non-sex-biased	Neither method
844	TRINITY_DN64147_c1_g1_i2	female	male	-0.507596804531505	-2.84877070404316	1	1	0.510047692419881	-2.08153207822071e-07	0.00144269457762443	0.736902084219023		Chr7	37476054	37481330	37478692	non-sex-biased	non-sex-biased	Neither method
845	TRINITY_DN29388_c2_g1_i1	female	male	0.641228609502022	-2.74426605716541	0.545023803070663	1	0.689463471542153	6.52336058044361e-07	0.00144269392767778	0.481599572949964		Chr7	63951913	63952231	63952072	non-sex-biased	non-sex-biased	Neither method
846	TRINITY_DN8039_c0_g1_i4	female	male	0.933404082836958	-2.01199770391373	0.289777678056498	1	2.40132619551462	1.60145904378224e-06	0.00144269326211445	0.211978719061355	0.999947097233832	Chr7	131926620	131927146	131926883	non-sex-biased	non-sex-biased	Neither method
847	TRINITY_DN5561_c0_g1_i2	female	male	1.6662977089328	-1.78138095226591	0.119113983154926	1	3.21444143820351	9.86328008988784e-07	0.00144269442928378	0.204421318511295	0.999947097233832	Chr7	28332347	28336627	28334487	non-sex-biased	non-sex-biased	Neither method
848	TRINITY_DN8370_c0_g1_i11	female	male	0.260784703367954	-0.244953658422062	0.805209738620431	1	12.7945660555287	3.65693399585166e-08	0.00144269486596416	0.924983861131305	0.999947097233832	Chr7	119952046	119962432	119957239	non-sex-biased	non-sex-biased	Neither method
849	TRINITY_DN69774_c1_g1_i1	female	male	0.427055833671116	-1.24739002714198	0.583371590998835	1	5.52913669894484	7.40990041754696e-07	0.00144269256093445	0.537328037239765	0.999947097233832	Chr7	62494586	62496191	62495388.5	non-sex-biased	non-sex-biased	Neither method
850	TRINITY_DN28183_c0_g1_i3	female	male	0.0780042164442011	1.40485065293455	0.875061382862206	1	44.7385106741785	5.65274910884433e-07	0.00144268844239313	0.802932056785171	0.999947097233832	Chr7	63234294	63236910	63235602	non-sex-biased	non-sex-biased	Neither method
851	TRINITY_DN6753_c0_g1_i14	female	male	-2.5541824698103	-1.8173256098033	0.0645652287094791	1	3.07090040649213	-9.4517320547441e-07	0.00144269488534469	0.0696512298592805	0.999947097233832	Chr7	18832866	18835509	18834187.5	non-sex-biased	non-sex-biased	Neither method
852	TRINITY_DN16377_c0_g2_i1	female	male	-0.0984210537740956	-1.80913417565795	0.996257176487733	1	3.08185045287332	-1.87729890915768e-07	0.00144269147887965	0.906333173304356	0.999947097233832	Chr7	37528112	37529159	37528635.5	non-sex-biased	non-sex-biased	Neither method
853	TRINITY_DN155737_c0_g1_i1	female	male	-2.69456019566291	-2.89867723556576	0.213358183732521	1	0.427085640021717	-5.74913763136654e-07	0.00144269492252701	0.32157812611647		Chr7	80242428	80242661	80242544.5	non-sex-biased	non-sex-biased	Neither method
854	TRINITY_DN10053_c0_g1_i16	female	male	1.94505535653226	-0.195037729648148	0.0618695260919895	1	13.6039829024405	1.32714778615906e-06	0.00144269446083322	0.122887243716096	0.999947097233832	Chr7	82040459	82045850	82043154.5	non-sex-biased	non-sex-biased	Neither method
855	TRINITY_DN24853_c0_g1_i2	female	male	-2.04425730685664	-2.19496609056005	0.39981228777348	1	1.89361770795019	-1.84993208802489e-07	0.00144269497302936	0.462447829583157	0.999947097233832	Chr7	81052049	81053256	81052652.5	non-sex-biased	non-sex-biased	Neither method
856	TRINITY_DN2806_c0_g1_i8	female	male	-0.0210434599005399	0.273551761092656	1	1	19.2845193818653	1.48379265849184e-08	0.00144269389136105	0.992531711664098	0.999947097233832	Chr7	20401809	20405021	20403415	non-sex-biased	non-sex-biased	Neither method
857	TRINITY_DN28830_c0_g2_i1	female	male	1.27453609279292	-2.70836049621438	0.185954181328841	1	0.71717460022982	9.49056328750316e-07	0.00144269430598225	0.249480015058995		Chr7	57792793	57793003	57792898	non-sex-biased	non-sex-biased	Neither method
858	TRINITY_DN50687_c0_g1_i1	female	male	0.261936211271757	-2.86521727030798	0.962334600256815	1	0.471033241692592	2.3264051138432e-07	0.00144269429947442	0.816119978281504		Chr7	34446363	34446677	34446520	non-sex-biased	non-sex-biased	Neither method
859	TRINITY_DN106_c0_g3_i5	female	male	-0.854959081519155	0.129711703493514	0.370475877961397	1	17.3005435760859	-1.16559193593473e-06	0.00144269356543212	0.301689766712116	0.999947097233832	Chr7	59220374	59251030	59235702	non-sex-biased	non-sex-biased	Neither method
860	TRINITY_DN269_c1_g1_i1	female	male	-1.12908039702923	-0.138210114142788	0.0929210834184865	1	14.000456634947	-6.13326925095166e-06	0.00144269403442543	0.00916558851066869	0.999947097233832	Chr7	72438960	72439910	72439435	non-sex-biased	non-sex-biased	Neither method
861	TRINITY_DN33191_c0_g1_i1	female	male	-1.63144769192601	-2.35341914666966	0.112994863451035	1	1.51454488287087	-1.90697811665906e-06	0.00144269398930165	0.0907159798298458	0.999947097233832	Chr7	119054840	119055581	119055210.5	non-sex-biased	non-sex-biased	Neither method
862	TRINITY_DN5677_c0_g1_i3	female	male	-0.269580919888874	0.658620704331381	0.742713016495741	1	25.8598323701748	-9.25141643198836e-07	0.00144269138339646	0.690288858646127	0.999947097233832	Chr7	82327332	82333426	82330379	non-sex-biased	non-sex-biased	Neither method
863	TRINITY_DN3247_c0_g1_i25	female	male	0.070617162605712	4.88168838135971	0.889241056910425	1	515.232347874029	4.19678280688806e-08	0.00144269449182103	0.956057400701357	0.999947097233832	Chr7	34834229	34853551	34843890	non-sex-biased	non-sex-biased	Neither method
864	TRINITY_DN7603_c1_g1_i5	female	male	-1.16345688107989	-1.90285257141875	0.406892273531303	1	2.89140648507921	-6.20965869020493e-07	0.00144269442074944	0.382002192065946	0.999947097233832	Chr7	104863779	104866883	104865331	non-sex-biased	non-sex-biased	Neither method
865	TRINITY_DN35272_c0_g1_i1	female	male	0.44071949063326	-2.05806415684694	0.734213328755032	1	2.31454286393118	3.08150657695649e-07	0.00144269420514781	0.695669896286566	0.999947097233832	Chr7	29548699	29549670	29549184.5	non-sex-biased	non-sex-biased	Neither method
866	TRINITY_DN2963_c0_g1_i13	female	male	-1.34217255102971	4.37497441351802	0.279464423901821	1	361.131363715737	-7.79322619710347e-07	0.00144269448867682	0.292399253864635	0.999947097233832	Chr7	130357258	130357577	130357417.5	non-sex-biased	non-sex-biased	Neither method
867	TRINITY_DN23780_c1_g1_i1	female	male	-0.199745326753072	-1.90522165502122	0.909384388407913	1	2.78786197937865	-2.48632221469972e-07	0.00144269255662072	0.826567639492918	0.999947097233832	Chr7	102338643	102339825	102339234	non-sex-biased	non-sex-biased	Neither method
868	TRINITY_DN12112_c1_g1_i1	female	male	-0.0431837191718352	-2.3548873201614	1	1	1.49735981008211	-4.85781207351033e-10	0.00144269313558745	0.981587352041928	0.999947097233832	Chr7	84888903	84889308	84889105.5	non-sex-biased	non-sex-biased	Neither method
869	TRINITY_DN5105_c1_g1_i6	female	male	0.310040383408638	1.91742496586236	0.738455822134431	1	64.8438851888206	1.04327861894026e-07	0.00144269425469252	0.814779652798795	0.999947097233832	Chr7	89805067	89835847	89820457	non-sex-biased	non-sex-biased	Neither method
870	TRINITY_DN141507_c0_g1_i1	female	male	-0.0853278582859986	-2.59966325288929	1	1	0.970767525325541	-4.57553703454728e-08	0.00144269418877102	0.953482116916637		Chr7	70092015	70092549	70092282	non-sex-biased	non-sex-biased	Neither method
871	TRINITY_DN50056_c0_g3_i1	female	male	2.59304860636623	-2.50241374940596	0.00116168740535929	0.523968999826925	1.18066665430723	3.68452032844554e-06	0.00144269537679432	0.00197915929302086	0.597032069933693	Chr7	101417063	101417637	101417350	non-sex-biased	non-sex-biased	Neither method
872	TRINITY_DN7375_c0_g1_i4	female	male	0.96680239263869	-1.23934196344404	0.364279193772955	1	5.58902084643013	5.84229177731206e-07	0.00144269423249308	0.47010130561896	0.999947097233832	Chr7	47594653	47604355	47599504	non-sex-biased	non-sex-biased	Neither method
873	TRINITY_DN7920_c1_g1_i1	female	male	0.35875766389028	-0.88522596181214	0.595549015464079	1	7.56425176346189	2.05838842761831e-06	0.00144268843063282	0.371578343685617	0.999947097233832	Chr7	129533525	129534399	129533962	non-sex-biased	non-sex-biased	Neither method
874	TRINITY_DN3706_c1_g1_i3	female	male	0.153993742778497	3.40662255712549	0.730825483183284	1	184.557199348447	7.72434433331378e-06	0.00144264434819621	0.250859681059423	0.999947097233832	Chr7	91193291	91258051	91225671	non-sex-biased	non-sex-biased	Neither method
875	TRINITY_DN5639_c0_g2_i6	female	male	0.0172690922498381	1.77480169275339	0.95019800107909	1	58.2408214697615	2.18209261628606e-07	0.00144268812296584	0.913864594749664	0.999947097233832	Chr7	37542808	37551994	37547401	non-sex-biased	non-sex-biased	Neither method
876	TRINITY_DN19463_c0_g1_i1	female	male	-0.413055046593954	-2.19319875060433	0.867199186348042	1	1.93627692919565	-2.26359122403512e-07	0.00144269440795755	0.790112205035104	0.999947097233832	Chr7	94963701	94964067	94963884	non-sex-biased	non-sex-biased	Neither method
877	TRINITY_DN29171_c0_g1_i5	female	male	-1.02430850793095	-2.6329127675248	0.700191850382564	1	0.824300951767246	-5.83652951252265e-07	0.001442694583751	0.34687648997852		Chr7	123201130	123381430	123291280	non-sex-biased	non-sex-biased	Neither method
878	TRINITY_DN2210_c0_g1_i3	female	male	0.676092735459403	0.992937980986206	0.454053060903376	1	33.0662579198923	6.67555932821059e-07	0.00144269373543422	0.510464762698985	0.999947097233832	Chr7	94903290	94961598	94932444	non-sex-biased	non-sex-biased	Neither method
879	TRINITY_DN8851_c0_g1_i1	female	male	-0.268026905787539	1.65296744695071	0.703909720495003	1	53.4568983260162	-1.06576200775095e-06	0.00144268938368962	0.615062109633263	0.999947097233832	Chr7	107816855	107844117	107830486	non-sex-biased	non-sex-biased	Neither method
880	TRINITY_DN118021_c0_g1_i1	female	male	0.583203446917888	-2.901310044226	0.735246659600556	1	0.421176148398494	3.90513221775988e-07	0.00144269435839045	0.614478069690632		Chr7	31735007	31735255	31735131	non-sex-biased	non-sex-biased	Neither method
881	TRINITY_DN3662_c0_g2_i3	female	male	0.219339089855755	1.45216990770667	0.658032571946838	1	46.2494965070069	1.06245556758423e-06	0.00144267779008085	0.409480482243237	0.999947097233832	Chr7	126794418	126795534	126794976	non-sex-biased	non-sex-biased	Neither method
882	TRINITY_DN1115_c0_g1_i6	female	male	-10.5608283938041	2.76273778913684	0.000378245086667385	0.279089831793774	117.19512827719	-2.76970964011004e-07	0.00144269505400824	5.0227190303747e-16	8.0028352143423e-12	Chr7	7036748	7054198	7045473	non-sex-biased	non-sex-biased	Neither method
883	TRINITY_DN35355_c0_g1_i1	female	male	0.543423332712822	-2.32041028393658	0.596174413744575	1	1.57901954043072	8.46238112421172e-07	0.001442693630836	0.550509548004838	0.999947097233832	Chr7	84689583	84690001	84689792	non-sex-biased	non-sex-biased	Neither method
884	TRINITY_DN10290_c0_g1_i3	female	male	0.364276186263435	-0.192133465635954	0.596432094748714	1	13.3835149873309	1.12308657792964e-06	0.00144269118695771	0.514855150034323	0.999947097233832	Chr7	9523350	9531622	9527486	non-sex-biased	non-sex-biased	Neither method
885	TRINITY_DN113250_c0_g1_i1	female	male	0.897524482621549	-2.78091457596493	0.393109416303722	1	0.625220330947825	7.81850708577988e-07	0.00144269411964599	0.360056734241744		Chr7	42131370	42131756	42131563	non-sex-biased	non-sex-biased	Neither method
886	TRINITY_DN83259_c0_g1_i1	female	male	0.0555995830067798	-1.81404705637119	0.97879247610497	1	3.10386016477464	8.2278288112928e-08	0.00144269368465324	0.916716863048961	0.999947097233832	Chr7	92341392	92342722	92342057	non-sex-biased	non-sex-biased	Neither method
887	TRINITY_DN22429_c1_g5_i1	female	male	0.158182204139787	-2.56850921824962	0.917615140430399	1	1.03533879744702	2.446328576848e-07	0.00144269338014726	0.823561716011326	0.999947097233832	Chr7	95838748	95839289	95839018.5	non-sex-biased	non-sex-biased	Neither method
888	TRINITY_DN141162_c0_g1_i1	female	male	0.634799248816237	-2.75039769195265	0.579067578843325	1	0.676710036041927	5.17809741774522e-07	0.00144269409256706	0.539555501005352		Chr7	70076903	70077265	70077084	non-sex-biased	non-sex-biased	Neither method
889	TRINITY_DN36628_c0_g2_i2	female	male	0.292416183440877	-2.76714392688724	0.979617560235448	1	0.650424805672397	1.33892945899265e-07	0.0014426943328911	0.808465244652208		Chr7	73590291	73590807	73590549	non-sex-biased	non-sex-biased	Neither method
890	TRINITY_DN16471_c0_g1_i1	female	male	0.63950795843521	-2.74318359257863	0.530678307541744	1	0.692715038544725	7.49926131712018e-07	0.00144269385053589	0.463475367712402		Chr7	125403878	125410188	125407033	non-sex-biased	non-sex-biased	Neither method
891	TRINITY_DN20992_c0_g1_i1	female	male	-0.789310766745501	-1.98467499974593	0.313232563883052	1	2.51049072084194	-4.31558609621255e-06	0.00144269399648801	0.201524217658235	0.999947097233832	Chr7	128903188	128904234	128903711	non-sex-biased	non-sex-biased	Neither method
892	TRINITY_DN4490_c1_g1_i4	female	male	0.992089118575729	-2.06718297934142	0.486420350540708	1	2.24716431252914	9.93861852092333e-08	0.00144269468703202	0.627244066996265	0.999947097233832	Chr7	129535735	129540730	129538232.5	non-sex-biased	non-sex-biased	Neither method
893	TRINITY_DN1631_c0_g1_i2	female	male	-0.0361631336691811	0.706146746853805	0.994983501190877	1	26.7731748849493	3.61763666572008e-08	0.00144267834271861	0.995434146793698	0.999947097233832	Chr7	15571385	15572473	15571929	non-sex-biased	non-sex-biased	Neither method
894	TRINITY_DN172825_c0_g1_i1	female	male	-0.201495765901022	-2.90271873470943	1	1	0.416938238164525	-1.62244753548867e-07	0.00144269467814013	0.918439948705158		Chr7	65751695	65751906	65751800.5	non-sex-biased	non-sex-biased	Neither method
895	TRINITY_DN23788_c0_g1_i2	female	male	1.38572120205538	-2.32005650624999	0.203983855131824	1	1.58058842139919	9.78050941695986e-07	0.00144269427816733	0.244054820795129	0.999947097233832	Chr7	121262885	121263368	121263126.5	non-sex-biased	non-sex-biased	Neither method
896	TRINITY_DN64189_c0_g1_i1	female	male	-0.198328532766045	-2.89154405775956	1	1	0.443258485257336	-7.31410631084084e-08	0.00144269450084689	0.90037769553686		Chr7	120155540	120155810	120155675	non-sex-biased	non-sex-biased	Neither method
897	TRINITY_DN47570_c0_g2_i1	female	male	-1.11754176041117	-2.0295961866878	0.286489206694812	1	2.37495366227021	-1.44166353792689e-06	0.00144269369348243	0.209799008693992	0.999947097233832	Chr7	54383280	54384326	54383803	non-sex-biased	non-sex-biased	Neither method
898	TRINITY_DN115304_c0_g1_i1	female	male	1.02504576501433	-2.8600218440315	0.543049521011007	1	0.495880682651605	3.56769549291617e-07	0.00144269467860023	0.542086834172875		Chr7	29551697	29552052	29551874.5	non-sex-biased	non-sex-biased	Neither method
899	TRINITY_DN14346_c2_g1_i1	female	male	0.902532275415471	-2.78853782438958	0.44607550307039	1	0.603516478581782	6.135577398897e-07	0.00144269429836228	0.43142646377162		Chr7	63909812	63910018	63909915	non-sex-biased	non-sex-biased	Neither method
900	TRINITY_DN5551_c0_g1_i3	female	male	-0.072096370643604	-0.891096680776172	1	1	7.51908403496236	-2.37400423815237e-07	0.00144269008627814	0.895241498650179	0.999947097233832	Chr7	131810958	131845718	131828338	non-sex-biased	non-sex-biased	Neither method
901	TRINITY_DN122026_c0_g1_i1	female	male	-0.761758665031786	-2.50870843367991	0.496283370457489	1	1.16135757742381	-9.65160121815417e-07	0.00144269343801097	0.394004639584614	0.999947097233832	Chr7	78905971	78906614	78906292.5	non-sex-biased	non-sex-biased	Neither method
902	TRINITY_DN55312_c0_g1_i10	female	male	-0.704614399033782	-2.85643023640138	0.967053145230522	1	0.530372431266836	-6.54769783931163e-08	0.00144269484220984	0.823754145780726		Chr7	105736054	105736164	105736109	non-sex-biased	non-sex-biased	Neither method
903	TRINITY_DN8748_c3_g1_i1	female	male	0.335845934700801	-1.02850111056615	0.586909469159416	1	6.70776669612954	2.57341012089794e-06	0.00144268747301878	0.371557907412769	0.999947097233832	Chr7	65075545	65076110	65075827.5	non-sex-biased	non-sex-biased	Neither method
904	TRINITY_DN10952_c0_g2_i3	female	male	0.0781291890096765	-2.07429551082718	0.956885429832707	1	2.23283727729184	4.04698226109155e-07	0.00144269152544233	0.819875972339631	0.999947097233832	Chr7	57588437	57588523	57588480	non-sex-biased	non-sex-biased	Neither method
905	TRINITY_DN18917_c4_g1_i1	female	male	-0.128190242346399	-2.32030122168004	1	1	1.58177626562414	-1.18358689236591e-07	0.00144269356049339	0.908377193492009	0.999947097233832	Chr7	50326711	50327060	50326885.5	non-sex-biased	non-sex-biased	Neither method
906	TRINITY_DN47665_c0_g2_i1	female	male	0.547102967536918	-2.748021392578	0.713109201949236	1	0.667887600466023	8.15494094900163e-08	0.00144269487868458	0.831903747410736		Chr7	105629270	105629715	105629492.5	non-sex-biased	non-sex-biased	Neither method
907	TRINITY_DN8923_c0_g1_i6	female	male	0.168378123219828	-0.894841879441916	0.830503537149402	1	7.41876295357452	2.57299673597177e-07	0.0014426934867115	0.850836980875878	0.999947097233832	Chr7	80780442	80780666	80780554	non-sex-biased	non-sex-biased	Neither method
908	TRINITY_DN91864_c0_g2_i1	female	male	-0.182417562857164	-2.01864319677755	0.899531829961376	1	2.39529822651794	-2.6276396745332e-07	0.0014426917825065	0.810995376787366	0.999947097233832	Chr7	114229346	114230201	114229773.5	non-sex-biased	non-sex-biased	Neither method
909	TRINITY_DN149120_c0_g1_i1	female	male	0.510804773670531	-2.44225884462019	0.709501229751458	1	1.28818729926102	3.45054886170776e-07	0.00144269418932514	0.665314203436172	0.999947097233832	Chr7	61780071	61780490	61780280.5	non-sex-biased	non-sex-biased	Neither method
910	TRINITY_DN48104_c0_g2_i1	female	male	0.935918849934984	-2.87106073533333	0.526298070260842	1	0.460022325413008	3.41861648553458e-07	0.0014426946388296	0.578235741028529		Chr7	118022961	118023255	118023108	non-sex-biased	non-sex-biased	Neither method
911	TRINITY_DN69007_c0_g1_i1	female	male	-0.29022420681837	-2.20501928457593	0.838255449584199	1	1.90072115783391	-2.40090748881062e-07	0.00144269387396104	0.794222837412645	0.999947097233832	Chr7	57915458	57916162	57915810	non-sex-biased	non-sex-biased	Neither method
912	TRINITY_DN17486_c0_g1_i1	female	male	1.19539851609735	-2.23080706798606	0.186756711084527	1	1.80504784555919	1.37386757744722e-06	0.00144269366795791	0.186067722245614	0.999947097233832	Chr7	84953674	84974154	84963914	non-sex-biased	non-sex-biased	Neither method
913	TRINITY_DN8484_c0_g1_i7	female	male	0.168142744689166	3.705501806931	0.724482581371912	1	227.27440506573	3.77444353701028e-06	0.00144267906228667	0.505244993704564	0.999947097233832	Chr7	80266242	80285635	80275938.5	non-sex-biased	non-sex-biased	Neither method
914	TRINITY_DN13770_c2_g1_i1	female	male	-0.348738031906374	-2.8865054901357	1	1	0.470983970646398	-1.75081626087825e-07	0.00144269450770032	0.771656128598529		Chr7	33223188	33223437	33223312.5	non-sex-biased	non-sex-biased	Neither method
915	TRINITY_DN1474_c0_g2_i4	female	male	-0.660543368284868	-2.1339287974092	0.678612409202922	1	2.19366698934846	-5.21645755731245e-07	0.00144269389745593	0.589428914141573	0.999947097233832	Chr7	29488290	29620724	29554507	non-sex-biased	non-sex-biased	Neither method
916	TRINITY_DN119085_c0_g1_i1	female	male	-0.168452555913284	-2.90567576383522	1	1	0.411391606624523	-5.08764963453966e-08	0.00144269450623745	0.900893094167277		Chr7	64952818	64953204	64953011	non-sex-biased	non-sex-biased	Neither method
917	TRINITY_DN104801_c0_g1_i4	female	male	3.49895008471765	-2.88139479178894	0.0335157324157575	1	0.483663219760158	4.01949018208894e-07	0.00144269501896071	0.355450316271718		Chr7	120160298	120160589	120160443.5	non-sex-biased	non-sex-biased	Neither method
918	TRINITY_DN19098_c0_g3_i1	female	male	0.550035753490563	-1.30622726137695	0.381364402346965	1	5.18661713788424	2.41477824704519e-06	0.0014426900358584	0.24899383795693	0.999947097233832	Chr7	77585399	77585924	77585661.5	non-sex-biased	non-sex-biased	Neither method
919	TRINITY_DN93755_c0_g1_i1	female	male	-0.182978112864693	-2.91177006519083	1	1	0.394179405584464	-8.77285542953683e-08	0.0014426945094345	0.901190614852125		Chr7	55848301	55848563	55848432	non-sex-biased	non-sex-biased	Neither method
920	TRINITY_DN65326_c1_g1_i1	female	male	-1.71754286787569	-2.77926964897881	0.300701719099044	1	0.616803553722334	-8.60273952370496e-07	0.00144269455886197	0.219655297289059		Chr7	72036489	72036733	72036611	non-sex-biased	non-sex-biased	Neither method
921	TRINITY_DN33719_c0_g1_i2	female	male	0.260557808444032	-2.15174431239185	0.736692138407893	1	2.03725821638809	5.01228198052482e-07	0.00144269277895205	0.698217065806746	0.999947097233832	Chr7	73097288	73097993	73097640.5	non-sex-biased	non-sex-biased	Neither method
922	TRINITY_DN36984_c0_g1_i2	female	male	0.275173348655326	-0.985237836921928	0.687524078519854	1	6.87072865825336	1.43505019105411e-06	0.00144268858647998	0.494377649309915	0.999947097233832	Chr7	43724141	43725829	43724985	non-sex-biased	non-sex-biased	Neither method
923	TRINITY_DN160026_c0_g1_i1	female	male	1.35587430525662	-2.90435368774297	0.347955728786889	1	0.417735959733486	4.76389110902059e-07	0.00144269469239898	0.447922719680196		Chr7	59299830	59300179	59300004.5	non-sex-biased	non-sex-biased	Neither method
924	TRINITY_DN29814_c0_g1_i6	female	male	1.1071938821182	-2.5593301486466	0.296261265858087	1	1.00899364857105	1.0458872777614e-06	0.0014426940743816	0.257280043483728		Chr7	55449742	55449970	55449856	non-sex-biased	non-sex-biased	Neither method
925	TRINITY_DN21977_c0_g1_i1	female	male	-0.279854346219673	-2.37861045970926	0.909600365028702	1	1.43981815376063	-1.43146718090162e-07	0.00144269417727654	0.8216948145579	0.999947097233832	Chr7	124032651	124032841	124032746	non-sex-biased	non-sex-biased	Neither method
926	TRINITY_DN5664_c0_g1_i5	female	male	0.922098897291284	0.783613222087607	0.173688430830588	1	28.3845381516747	2.69850735143731e-06	0.00144269210671455	0.126481850241358	0.999947097233832	Chr7	18949476	18962452	18955964	non-sex-biased	non-sex-biased	Neither method
927	TRINITY_DN122153_c0_g1_i1	female	male	0.587571110440242	-2.27814802973774	0.58937367653167	1	1.66835398244204	6.14933698967866e-07	0.0014426936944767	0.529811481549671	0.999947097233832	Chr7	2237894	2238468	2238181	non-sex-biased	non-sex-biased	Neither method
928	TRINITY_DN17965_c4_g1_i2	female	male	-0.269286851293984	-2.56524037554362	1	1	1.04326956805253	-5.97287905056249e-08	0.0014426947709606	0.892588862400014	0.999947097233832	Chr7	20428484	20429168	20428826	non-sex-biased	non-sex-biased	Neither method
929	TRINITY_DN70247_c0_g3_i2	female	male	0.26536367505015	-2.07546103659265	0.779984077174745	1	2.18482696828035	4.64613722271336e-07	0.00144269315479534	0.697279026350339	0.999947097233832	Chr7	59428395	59428758	59428576.5	non-sex-biased	non-sex-biased	Neither method
930	TRINITY_DN70640_c0_g1_i3	female	male	0.0532934150515455	-2.59839756535446	1	1	0.948567067910234	-6.56439891700835e-08	0.00144269416641048	0.93442090042842		Chr7	123054225	123056213	123055219	non-sex-biased	non-sex-biased	Neither method
931	TRINITY_DN2122_c3_g1_i1	female	male	-0.346594281166484	0.67963564437479	0.552922203230703	1	26.2239816762477	-4.88907820440105e-06	0.00144267724664406	0.218024283880404	0.999947097233832	Chr7	101734568	101735070	101734819	non-sex-biased	non-sex-biased	Neither method
932	TRINITY_DN15982_c0_g1_i11	female	male	-1.13473023159816	-2.25877361017137	0.436313962514288	1	1.73973112296433	-7.96045051626917e-07	0.00144269435123934	0.306337742129221	0.999947097233832	Chr7	101424192	101424832	101424512	non-sex-biased	non-sex-biased	Neither method
933	TRINITY_DN53575_c1_g1_i1	female	male	0.937210231373814	-1.98184960850261	0.143579424606928	1	2.51282177031566	3.18716598682639e-06	0.00144269227276171	0.080452839218474	0.999947097233832	Chr7	80276537	80277203	80276870	non-sex-biased	non-sex-biased	Neither method
934	TRINITY_DN15055_c1_g1_i1	female	male	0.542423826664981	-2.89792451210976	0.763765830426783	1	0.424167742952178	1.95199712403038e-07	0.00144269464197717	0.729901830755185		Chr7	113041335	113041547	113041441	non-sex-biased	non-sex-biased	Neither method
935	TRINITY_DN155342_c0_g1_i1	female	male	-1.13437940731775	-2.90399311104228	0.643041362796656	1	0.41057977775201	-4.78962408686966e-07	0.00144269460846499	0.496126649613673		Chr7	84268617	84268953	84268785	non-sex-biased	non-sex-biased	Neither method
936	TRINITY_DN17362_c0_g1_i3	female	male	1.98939112778513	-1.4035004500428	0.0583503351513277	1	4.69470972535924	1.44797896005543e-06	0.00144269448509076	0.0946235256494947	0.999947097233832	Chr7	7325092	7327950	7326521	non-sex-biased	non-sex-biased	Neither method
937	TRINITY_DN2683_c0_g2_i2	female	male	1.33946715346163	-2.91802894974803	0.393438117344328	1	0.384550653775984	3.6031406767097e-07	0.00144269481754709	0.584441280624028		Chr7	39548605	39549187	39548896	non-sex-biased	non-sex-biased	Neither method
938	TRINITY_DN644_c6_g1_i1	female	male	0.768349808221542	-2.36742478895336	0.445329933721479	1	1.46109325815898	7.83490448530361e-07	0.00144269391588005	0.42991847084529	0.999947097233832	Chr7	49891378	49891757	49891567.5	non-sex-biased	non-sex-biased	Neither method
939	TRINITY_DN20308_c0_g4_i1	female	male	-0.112451716749902	-1.76201144794374	0.987773671297103	1	3.18048515129181	-1.13343169954158e-07	0.00144269143234352	0.941536405719614	0.999947097233832	Chr7	63911830	63912098	63911964	non-sex-biased	non-sex-biased	Neither method
940	TRINITY_DN69752_c0_g1_i1	female	male	0.809930151381508	-2.27519109788668	0.330809017968084	1	1.69152137112596	1.65840847902184e-06	0.00144269284184982	0.236130267424262	0.999947097233832	Chr7	102994688	102995175	102994931.5	non-sex-biased	non-sex-biased	Neither method
941	TRINITY_DN1352_c1_g1_i1	female	male	0.052929964870064	0.0480929210280072	0.915538077486187	1	16.2205622911518	8.2205445933515e-07	0.0014426872899251	0.860692716817963	0.999947097233832	Chr7	10108787	10115157	10111972	non-sex-biased	non-sex-biased	Neither method
942	TRINITY_DN15428_c0_g1_i2	female	male	0.429391058944727	-2.42716559477853	0.775030058256609	1	1.47017921120789	3.35835055861171e-07	0.00144269365452675	0.736232911498872	0.999947097233832	Chr7	59885673	59886139	59885906	non-sex-biased	non-sex-biased	Neither method
943	TRINITY_DN45738_c0_g4_i1	female	male	0.116085590171866	-2.73714404661154	0.983895481981955	1	0.703873754628542	6.06871358525563e-08	0.0014426942834183	0.911985352923019		Chr7	77700407	77700784	77700595.5	non-sex-biased	non-sex-biased	Neither method
944	TRINITY_DN125120_c0_g1_i1	female	male	-0.00145518011935409	-2.8238599541535	1	1	0.542831147417275	7.23277841860856e-09	0.00144269428676604	0.992756343581668		Chr7	12727868	12728260	12728064	non-sex-biased	non-sex-biased	Neither method
945	TRINITY_DN28947_c0_g1_i2	female	male	0.0510506859493954	-2.69574373063754	1	1	0.788767188457455	-4.44600335720716e-08	0.00144269475844609	0.921999605217184		Chr7	95769225	95771356	95770290.5	non-sex-biased	non-sex-biased	Neither method
946	TRINITY_DN1134_c0_g1_i8	female	male	1.11845090879936	-0.996394324342478	0.0979287329334207	1	6.79742156149997	4.14922569460216e-06	0.00144269279660696	0.0357426257320353	0.999947097233832	Chr7	126786235	126792884	126789559.5	non-sex-biased	non-sex-biased	Neither method
947	TRINITY_DN2246_c0_g1_i9	female	male	-4.61896332485504	1.16157871148645	0.0576102839137941	1	37.2797366502945	-3.13859400613091e-07	0.00144269503591108	0.0866630922551781	0.999947097233832	Chr7	20181229	20190693	20185961	non-sex-biased	non-sex-biased	Neither method
948	TRINITY_DN19063_c0_g1_i1	female	male	0.760002808386671	-1.81864937765734	0.630853252398029	1	3.04700984845519	9.57055839182582e-08	0.00144269486443769			Chr7	49275901	49276817	49276359	non-sex-biased	non-sex-biased	Neither method
949	TRINITY_DN102006_c0_g1_i1	female	male	0.487098880317969	-2.64112547024363	0.641705469179194	1	0.884549243343846	5.95102361444085e-07	0.00144269366493223	0.559690053508848		Chr7	103012797	103013268	103013032.5	non-sex-biased	non-sex-biased	Neither method
950	TRINITY_DN23745_c0_g1_i1	female	male	1.05462442614278	-2.15688490151273	0.315375155440915	1	1.96571908676985	5.55958227841431e-07	0.00144269415478692	0.39087319942159	0.999947097233832	Chr7	121116490	121117281	121116885.5	non-sex-biased	non-sex-biased	Neither method
951	TRINITY_DN18624_c3_g2_i1	female	male	0.713015120827279	-1.37781593617956	0.312834643807425	1	4.82118191916707	2.21948396381961e-06	0.00144269164452254	0.20775273982805	0.999947097233832	Chr7	63488550	63490278	63489414	non-sex-biased	non-sex-biased	Neither method
952	TRINITY_DN54921_c0_g1_i1	female	male	0.871010569198199	-2.7163667906852	0.349730574450322	1	0.731634498458793	9.97385759348058e-07	0.001442693893698	0.337336105982412		Chr7	54632947	54633339	54633143	non-sex-biased	non-sex-biased	Neither method
953	TRINITY_DN39474_c0_g1_i1	female	male	-0.354813959375998	-2.63485640086322	0.973225995556969	1	0.897141893627912	-3.3357710506255e-07	0.00144269372716173	0.733651775262395		Chr7	85131243	85131669	85131456	non-sex-biased	non-sex-biased	Neither method
954	TRINITY_DN1246_c0_g1_i8	female	male	-0.519155654800012	0.410930663855713	0.523829769711028	1	21.6108654906349	-1.19986149096813e-06	0.00144269200022388	0.438000580691957	0.999947097233832	Chr7	6376718	6384400	6380559	non-sex-biased	non-sex-biased	Neither method
955	TRINITY_DN33484_c3_g1_i1	female	male	-1.55412692840934	-2.81711040095606	0.440753898530159	1	0.556993038982235	-5.80411400788863e-07	0.00144269469070308	0.341878203527246		Chr7	55564868	55565156	55565012	non-sex-biased	non-sex-biased	Neither method
956	TRINITY_DN1695_c0_g1_i8	female	male	-2.93656001484576	1.72946945642214	0.247905824782315	1	56.7881952575103	-2.38849125805278e-07	0.00144269499789862	0.314656855701087	0.999947097233832	Chr7	4217886	4227100	4222493	non-sex-biased	non-sex-biased	Neither method
957	TRINITY_DN18411_c0_g2_i2	female	male	0.490793826706073	-1.63297099082359	0.461481197823871	1	3.74880080290612	1.21463570564977e-06	0.00144269081244198	0.328908699295426	0.999947097233832	Chr7	114395834	114396132	114395983	non-sex-biased	non-sex-biased	Neither method
958	TRINITY_DN18389_c0_g1_i1	female	male	0.703785418371216	-2.81605524994843	0.654282951202404	1	0.540559910008931	4.07022370167275e-07	0.00144269431373755	0.590376120781694		Chr7	114395085	114395307	114395196	non-sex-biased	non-sex-biased	Neither method
959	TRINITY_DN9932_c0_g1_i2	female	male	-3.7424910126434	-2.60432559040937	0.0584848195270862	1	0.941619942877953	-5.82786887833793e-07	0.00144269501134048	0.138468688614445		Chr7	121218054	121219846	121218950	non-sex-biased	non-sex-biased	Neither method
960	TRINITY_DN149480_c0_g1_i1	female	male	1.37193856749716	-2.90745661333439	0.328031344605283	1	0.413862701155821	5.02982464797449e-07	0.00144269467975025	0.433969100948627		Chr7	105710595	105710886	105710740.5	non-sex-biased	non-sex-biased	Neither method
961	TRINITY_DN14277_c0_g5_i1	female	male	-0.133337775397478	-0.0430822079495031	0.846766966555672	1	15.0973266499222	-1.15469715703811e-06	0.00144267650510904	0.746972333488012	0.999947097233832	Chr7	57061008	57061926	57061467	non-sex-biased	non-sex-biased	Neither method
962	TRINITY_DN77724_c0_g1_i1	female	male	0.360669908050246	-2.78521495952215	0.819376885795273	1	0.614174918365426	3.58002500120141e-07	0.00144269397001066	0.680693394604889		Chr7	29009651	29010028	29009839.5	non-sex-biased	non-sex-biased	Neither method
963	TRINITY_DN2296_c0_g2_i2	female	male	-0.902666436098362	-1.95424129251806	0.422772048393868	1	2.47698258403834	-6.87456548856864e-07	0.00144269409759246	0.421898974415121	0.999947097233832	Chr7	132750628	132752413	132751520.5	non-sex-biased	non-sex-biased	Neither method
964	TRINITY_DN109139_c0_g1_i1	female	male	-0.372486424467365	-2.8675997629333	1	1	0.47816417012881	-1.57914088726141e-07	0.00144269470208253	0.817048302116804		Chr7	27182338	27182724	27182531	non-sex-biased	non-sex-biased	Neither method
965	TRINITY_DN18066_c3_g1_i4	female	male	0.574645920298034	-2.29753610056095	0.560181103478957	1	1.64312619865024	6.47355879617497e-07	0.00144269338914931	0.561496308904757	0.999947097233832	Chr7	38550216	38550648	38550432	non-sex-biased	non-sex-biased	Neither method
966	TRINITY_DN6734_c0_g2_i1	female	male	2.42063137283317	-2.70489824836009	0.0197940328873239	1	0.776679140718621	1.74746018779213e-06	0.00144269465133366	0.0358911594388551		Chr7	18808512	18809132	18808822	non-sex-biased	non-sex-biased	Neither method
967	TRINITY_DN1539_c0_g1_i7	female	male	0.347443408512663	4.6647923249997	0.549408640491942	1	444.927687178987	1.52980001323091e-06	0.00144268951579709	0.463018706608574	0.999947097233832	Chr7	132183428	132324471	132253949.5	non-sex-biased	non-sex-biased	Neither method
968	TRINITY_DN26003_c0_g1_i2	female	male	-1.29531247507893	-2.10371818324066	0.312963492664527	1	2.20866710311392	-4.85363754957811e-07	0.00144269459180303	0.358979524034094	0.999947097233832	Chr7	43663507	43665032	43664269.5	non-sex-biased	non-sex-biased	Neither method
969	TRINITY_DN24934_c0_g2_i1	female	male	-0.207808615183546	-0.978700706180494	0.857216039288661	1	6.96099466506911	-5.69352010022641e-07	0.00144269114133037	0.767332716560537	0.999947097233832	Chr7	25922060	25923116	25922588	non-sex-biased	non-sex-biased	Neither method
970	TRINITY_DN5977_c0_g2_i1	female	male	-0.141625290299234	-2.02689125993371	0.922873107474775	1	2.37242986639737	-3.10851098698307e-07	0.00144269283632083	0.892080444566583	0.999947097233832	Chr7	29493628	29494215	29493921.5	non-sex-biased	non-sex-biased	Neither method
971	TRINITY_DN31035_c1_g1_i1	female	male	0.295930829654517	-1.6808847735104	0.717461805119368	1	3.63403239869379	3.90192121346849e-07	0.00144269305553532	0.725192421618703	0.999947097233832	Chr7	81369692	81370685	81370188.5	non-sex-biased	non-sex-biased	Neither method
972	TRINITY_DN3939_c0_g2_i6	female	male	-0.205139194548012	2.2770580744981	0.80195361690098	1	82.9101960399726	-3.89470765623606e-07	0.00144269099275703	0.76473394766054	0.999947097233832	Chr7	113270918	113273222	113272070	non-sex-biased	non-sex-biased	Neither method
973	TRINITY_DN39352_c1_g3_i3	female	male	-0.814859692543157	-2.80004503518066	0.941248565734178	1	0.591031849297303	-9.45151114706072e-08	0.00144269492838871	0.773340007933516		Chr7	56181826	56182073	56181949.5	non-sex-biased	non-sex-biased	Neither method
974	TRINITY_DN60380_c0_g1_i1	female	male	-1.15630743088487	-2.8922984436875	0.656565938452071	1	0.436253494809677	-4.53943982184332e-07	0.00144269462543154	0.482312004078074		Chr7	32664020	32664328	32664174	non-sex-biased	non-sex-biased	Neither method
975	TRINITY_DN127677_c0_g1_i1	female	male	-1.1274261382086	-2.911614303734	0.638548988163785	1	0.394785846648593	-4.79099545430668e-07	0.0014426946034012	0.503345643364548		Chr7	91926442	91933991	91930216.5	non-sex-biased	non-sex-biased	Neither method
976	TRINITY_DN103538_c0_g1_i1	female	male	-0.690063210329653	-2.82440767738932	0.827176491781433	1	0.535810047727208	-4.58360183723146e-07	0.0014426942059155	0.564142087082708		Chr7	58622657	58623090	58622873.5	non-sex-biased	non-sex-biased	Neither method
977	TRINITY_DN7111_c1_g1_i2	female	male	0.496154151796649	-0.48335235168744	0.461264577775707	1	10.6411318669255	1.54493095613884e-06	0.00144269103747938	0.389745705218804	0.999947097233832	Chr7	118664788	118666197	118665492.5	non-sex-biased	non-sex-biased	Neither method
978	TRINITY_DN21826_c0_g2_i1	female	male	0.894521104620737	-2.64532607094132	0.382084393108534	1	0.878265013421756	8.26877419820827e-07	0.00144269401152213	0.366703889453486		Chr7	95446360	95446870	95446615	non-sex-biased	non-sex-biased	Neither method
979	TRINITY_DN18187_c1_g1_i2	female	male	0.30792020853145	-1.4678286984581	0.694530608616114	1	4.42735676622143	7.74364309065668e-07	0.00144269097124178	0.499931177823014	0.999947097233832	Chr7	65729271	65731310	65730290.5	non-sex-biased	non-sex-biased	Neither method
980	TRINITY_DN3540_c0_g1_i7	female	male	-1.61646220846811	0.994396379758362	0.156790377748984	1	33.187588290635	-1.01856017117283e-06	0.00144269450977768	0.154522621713025	0.999947097233832	Chr7	65759728	65799875	65779801.5	non-sex-biased	non-sex-biased	Neither method
981	TRINITY_DN10912_c0_g1_i2	female	male	-0.531632221304429	-2.36835097158343	0.821963130610299	1	1.40476070740772	-3.60696298444616e-07	0.00144269411020041	0.66519776761289	0.999947097233832	Chr7	116990154	116990844	116990499	non-sex-biased	non-sex-biased	Neither method
982	TRINITY_DN41287_c1_g1_i2	female	male	0.0873480604607421	-2.46996096305086	0.941770723073426	1	1.22070309426728	3.07560661900568e-07	0.00144269361783404	0.761479777473657	0.999947097233832	Chr7	58406959	58407221	58407090	non-sex-biased	non-sex-biased	Neither method
983	TRINITY_DN56481_c0_g2_i1	female	male	-0.0891167440333368	-2.69768715136617	1	1	0.775867344282218	-1.69380607700714e-07	0.0014426941434651	0.948849739705073		Chr7	46873298	46873765	46873531.5	non-sex-biased	non-sex-biased	Neither method
984	TRINITY_DN6235_c0_g1_i13	female	male	-1.00115280956804	1.08676247915586	0.68512339304483	1	35.5007418394404	-1.01644781062372e-07	0.00144269485311096	0.706964597599606	0.999947097233832	Chr7	25063562	25137121	25100341.5	non-sex-biased	non-sex-biased	Neither method
985	TRINITY_DN42306_c0_g1_i1	female	male	0.345085867024499	-2.78520586600832	0.831374314144779	1	0.610465137283553	2.27172651064989e-07	0.00144269429581784	0.759231830391159		Chr7	130230661	130230882	130230771.5	non-sex-biased	non-sex-biased	Neither method
986	TRINITY_DN82776_c0_g1_i1	female	male	0.85128806253884	-2.70409522366847	0.406691645975136	1	0.761598668414812	7.21163380599343e-07	0.00144269408305153	0.408523518035644		Chr7	25906602	25907148	25906875	non-sex-biased	non-sex-biased	Neither method
987	TRINITY_DN14138_c0_g1_i2	female	male	0.250288029066322	4.66922733694527	0.634112055693154	1	445.158016816798	9.84649512877658e-06	0.00144270237816969			Chr7	44080650	44102179	44091414.5	non-sex-biased	non-sex-biased	Neither method
988	TRINITY_DN678_c4_g1_i2	female	male	-0.384260918204565	5.09459431799447	0.572480775309622	1	598.164218117885	-1.34854309982445e-06	0.00144269010517348	0.493672302929285	0.999947097233832	Chr7	17889649	17894261	17891955	non-sex-biased	non-sex-biased	Neither method
989	TRINITY_DN892_c0_g2_i2	female	male	0.0622986710646709	-2.5572255227131	1	1	1.02242551264147	1.48246694448965e-07	0.00144269380599942	0.87567644631091		Chr7	20155621	20156487	20156054	non-sex-biased	non-sex-biased	Neither method
990	TRINITY_DN2684_c3_g1_i2	female	male	0.243513493746316	-2.51189762068992	0.835062428046693	1	1.16416930256596	2.54649122056994e-07	0.00144269359435659	0.804302100675734	0.999947097233832	Chr7	128625550	128626008	128625779	non-sex-biased	non-sex-biased	Neither method
991	TRINITY_DN173215_c0_g1_i1	female	male	-0.16683426466233	-2.90921034409312	1	1	0.398475892085287	-2.88824124480671e-08	0.00144269482177597	0.937540331172026		Chr7	19300094	19300347	19300220.5	non-sex-biased	non-sex-biased	Neither method
992	TRINITY_DN22454_c0_g1_i8	female	male	-0.170925270980901	-0.578996621725388	0.862603637876474	1	9.94897446760739	-4.93353646408774e-07	0.00144268953673686	0.806745258852438	0.999947097233832	Chr7	93110808	93126387	93118597.5	non-sex-biased	non-sex-biased	Neither method
993	TRINITY_DN9380_c0_g1_i1	female	male	0.584966281248229	0.779246839438383	0.563214467982982	1	28.0702007537686	3.77036336620714e-07	0.00144269416158013	0.64684046640923	0.999947097233832	Chr7	114821868	114827651	114824759.5	non-sex-biased	non-sex-biased	Neither method
994	TRINITY_DN2723_c0_g1_i6	female	male	-2.51008814932302	-1.5835609545082	0.0590856862655224	1	3.89659533895216	-7.41503508901255e-07	0.00144269484797029	0.0923517184131806	0.999947097233832	Chr7	3549693	3563530	3556611.5	non-sex-biased	non-sex-biased	Neither method
995	TRINITY_DN30755_c5_g1_i1	female	male	-0.665894300122966	-2.8207390280624	0.829205755080008	1	0.55501336480507	-4.42557587671614e-07	0.00144269420657893	0.562226704470879		Chr7	47499013	47499365	47499189	non-sex-biased	non-sex-biased	Neither method
996	TRINITY_DN91784_c0_g1_i1	female	male	-1.67464530354916	-2.78582201564905	0.296256552509147	1	0.614810752435655	-8.41769518082792e-07	0.0014426945330643	0.220957294193832		Chr7	50299236	50299563	50299399.5	non-sex-biased	non-sex-biased	Neither method
997	TRINITY_DN20398_c0_g1_i1	female	male	-0.853961828272909	-1.64276213275416	0.498434757156058	1	3.74652804087944	-4.69485073551968e-07	0.00144269426216601	0.514038555412759	0.999947097233832	Chr7	99251864	99252718	99252291	non-sex-biased	non-sex-biased	Neither method
998	TRINITY_DN7404_c1_g1_i1	female	male	0.576059771024431	-2.90574588395772	0.7650479039051	1	0.408416128862043	2.16117190010376e-07	0.0014426946646992	0.734174600856962		Chr7	118956368	118956655	118956511.5	non-sex-biased	non-sex-biased	Neither method
999	TRINITY_DN101954_c0_g1_i1	female	male	-0.564657232869008	-2.71436817253737	0.861788197822998	1	0.732806658022706	-4.03142960082945e-07	0.00144269414608196	0.624115099187834		Chr7	45703088	45703420	45703254	non-sex-biased	non-sex-biased	Neither method
1000	TRINITY_DN81329_c0_g1_i1	female	male	-0.461732081571581	-2.85433984228423	1	1	0.498255065019314	-2.67749010708562e-07	0.00144269436799489	0.711502959114204		Chr7	64043149	64043469	64043309	non-sex-biased	non-sex-biased	Neither method
1001	TRINITY_DN142940_c0_g1_i1	female	male	-0.716824076146923	-2.67665916034189	0.733754998675339	1	0.808084209251631	-5.24485816107342e-07	0.00144269415462816	0.527063335249657		Chr7	62248876	62249455	62249165.5	non-sex-biased	non-sex-biased	Neither method
1002	TRINITY_DN82547_c0_g1_i1	female	male	-0.0799576044653378	-2.50161799234234	1	1	1.17390446238923	-7.39426933743241e-08	0.00144269375852078	0.964781427977663	0.999947097233832	Chr7	77091730	77092335	77092032.5	non-sex-biased	non-sex-biased	Neither method
1003	TRINITY_DN3120_c1_g1_i3	female	male	0.259611948596401	2.5174035001617	0.611917888398671	1	98.6652581890843	2.88060327113548e-06	0.00144268254565493	0.377857676903539	0.999947097233832	Chr7	130684881	130685080	130684980.5	non-sex-biased	non-sex-biased	Neither method
1004	TRINITY_DN1134_c0_g1_i12	female	male	-0.415448628664779	-1.14501537525548	0.644346207019385	1	5.96521787759162	-8.86045587342642e-07	0.00144269244620331	0.531043234431062	0.999947097233832	Chr7	126786749	126791794	126789271.5	non-sex-biased	non-sex-biased	Neither method
1005	TRINITY_DN122485_c0_g1_i1	female	male	-1.0913433597932	-1.35036916404607	0.15119398959309	1	4.9509098662947	-2.79260281609215e-06	0.00144269296915147	0.0787941440921456	0.999947097233832	Chr7	21329540	21330993	21330266.5	non-sex-biased	non-sex-biased	Neither method
1006	TRINITY_DN26227_c1_g1_i2	female	male	0.152757613481763	-2.5682335267372	0.917012949850685	1	1.02764146721679	2.14676885754509e-07	0.00144269352942728	0.837721450025984		Chr7	90118139	90118655	90118397	non-sex-biased	non-sex-biased	Neither method
1007	TRINITY_DN49872_c0_g1_i1	female	male	-0.72973743130782	-2.6618975099071	0.695726792289274	1	0.841360691946454	-6.91835054951143e-07	0.00144269386633044	0.470011835459527		Chr7	53533520	53533936	53533728	non-sex-biased	non-sex-biased	Neither method
1008	TRINITY_DN16014_c0_g1_i2	female	male	0.199684618331727	-1.62491870116457	0.836487069493904	1	3.77807203240058	2.43814669507134e-07	0.00144269332847459	0.831580750402217	0.999947097233832	Chr7	13216130	13217060	13216595	non-sex-biased	non-sex-biased	Neither method
1009	TRINITY_DN2870_c0_g1_i15	female	male	-0.410988791829638	2.43569735980331	0.547001318502373	1	93.5473491256226	-2.59174465515588e-06	0.00144269070530943	0.455852247331341	0.999947097233832	Chr7	43098663	43158457	43128560	non-sex-biased	non-sex-biased	Neither method
1010	TRINITY_DN12822_c0_g1_i5	female	male	0.268332077395412	-0.882579562675094	0.746633445594077	1	7.5537115191855	2.68169686714402e-07	0.00144269356104353	0.795636052681526	0.999947097233832	Chr7	32139699	32141279	32140489	non-sex-biased	non-sex-biased	Neither method
1011	TRINITY_DN3866_c0_g1_i10	female	male	7.80740146836927	-0.605774534799752	7.85322897309087e-08	0.000667969479021199	10.0459690246709	8.8229211301637	3.44317934258822	0.000192280112747071	0.143404962726502	Chr7	10006830	10008040	10007435	non-sex-biased	sex-biased	EdgeR only
1012	TRINITY_DN2723_c0_g1_i2	female	male	0.192649093249857	-1.25506260916865	0.84647431805922	1	5.35936478571176	2.80891426334595e-07	0.00144269358876424	0.787334174962759	0.999947097233832	Chr7	3549693	3562775	3556234	non-sex-biased	non-sex-biased	Neither method
1013	TRINITY_DN173708_c0_g1_i1	female	male	0.360956135502193	-2.78695092048167	0.819271322914645	1	0.612865073522409	3.67352941862245e-07	0.00144269397079912	0.680028468857224		Chr7	127425932	127426250	127426091	non-sex-biased	non-sex-biased	Neither method
1014	TRINITY_DN50427_c0_g1_i1	female	male	0.303387411097928	-2.18175050164298	0.781010818061224	1	1.93901278118014	6.30760863592436e-07	0.00144269277161346	0.655547900749219	0.999947097233832	Chr7	119012178	119012838	119012508	non-sex-biased	non-sex-biased	Neither method
1015	TRINITY_DN115861_c0_g1_i1	female	male	0.619992400492357	-2.81221424835752	0.63020317403948	1	0.576727895483826	4.71063084388422e-07	0.00144269414853735	0.518850794235145		Chr7	105985125	105986329	105985727	non-sex-biased	non-sex-biased	Neither method
1016	TRINITY_DN42247_c0_g1_i2	female	male	-0.55092176957152	-2.58213881478776	0.72438707200999	1	1.02762582037312	-5.93837027512191e-07	0.00144269372564809	0.551326504921552		Chr7	80350118	80350491	80350304.5	non-sex-biased	non-sex-biased	Neither method
1017	TRINITY_DN44445_c0_g1_i1	female	male	-0.379006151925677	-2.15161747727388	0.857643902153837	1	2.01184604240464	-5.85621186865679e-07	0.00144269300087731	0.670545426105552	0.999947097233832	Chr7	127401889	127402582	127402235.5	non-sex-biased	non-sex-biased	Neither method
1018	TRINITY_DN8446_c0_g2_i2	female	male	-0.119493214870263	-2.50540980812672	1	1	1.15168523360794	-6.79300858255431e-08	0.00144269336598446	0.90955501402515	0.999947097233832	Chr7	111955503	111955774	111955638.5	non-sex-biased	non-sex-biased	Neither method
1019	TRINITY_DN5651_c0_g1_i4	female	male	0.0811035506398259	-1.3482612622204	0.893008508509365	1	4.94880373236679	5.01462412729166e-08	0.0014426944929811	0.93882612553075	0.999947097233832	Chr7	36927051	36928531	36927791	non-sex-biased	non-sex-biased	Neither method
1020	TRINITY_DN38816_c0_g1_i1	female	male	0.933989963945853	-2.78269774029054	0.392120121972678	1	0.609881546138384	8.22631559484957e-07	0.00144269413119539	0.361617889267672		Chr7	53737129	53737615	53737372	non-sex-biased	non-sex-biased	Neither method
1021	TRINITY_DN61017_c0_g2_i1	female	male	-0.388068549358095	-2.74479012670055	0.999188017536155	1	0.691381712224735	-2.52530052689911e-07	0.00144269401482377	0.730547381866778		Chr7	83976143	83976734	83976438.5	non-sex-biased	non-sex-biased	Neither method
1022	TRINITY_DN98230_c0_g1_i1	female	male	0.609251998778447	-2.49396121108928	0.616620055637739	1	1.17365534029439	4.78351859712229e-07	0.00144269419729651	0.557118161370964	0.999947097233832	Chr7	41373573	41374414	41373993.5	non-sex-biased	non-sex-biased	Neither method
1023	TRINITY_DN111516_c0_g1_i1	female	male	-0.193396429921931	-2.8932913418141	1	1	0.436446340952705	-5.19714544100601e-08	0.00144269467054935	0.918128600550069		Chr7	62552636	62552908	62552772	non-sex-biased	non-sex-biased	Neither method
1024	TRINITY_DN11816_c4_g1_i1	female	male	0.139234509455143	-2.57186387239104	0.91711651503925	1	1.01307366476865	1.9782685639425e-07	0.00144269345709525	0.85401716906007		Chr7	59487618	59487843	59487730.5	non-sex-biased	non-sex-biased	Neither method
1025	TRINITY_DN116636_c1_g1_i1	female	male	1.04233057861668	-2.62501557284142	0.5513958390768	1	0.945608292828199	2.65284646072858e-07	0.00144269474431164	0.580555918183214		Chr7	85438283	85438855	85438569	non-sex-biased	non-sex-biased	Neither method
1026	TRINITY_DN4457_c0_g1_i3	female	male	-1.53031785835207	-1.58128052925538	0.250354734202752	1	3.99201360430759	-8.53393291226073e-07	0.001442694536941	0.221558883110691	0.999947097233832	Chr7	121025828	121204710	121115269	non-sex-biased	non-sex-biased	Neither method
1027	TRINITY_DN137201_c0_g1_i1	female	male	-0.126830452872262	-2.58217139807013	1	1	1.00583220134741	-5.51842601918364e-08	0.0014426942630136	0.941048515481512		Chr7	66246608	66246967	66246787.5	non-sex-biased	non-sex-biased	Neither method
1028	TRINITY_DN43803_c0_g2_i2	female	male	-0.264944925035291	-1.32986343380982	0.763997097032898	1	5.1061880717781	-7.93760722128163e-07	0.00144269001508655	0.663785056049787	0.999947097233832	Chr7	58625204	58626226	58625715	non-sex-biased	non-sex-biased	Neither method
1029	TRINITY_DN3427_c3_g1_i6	female	male	1.58449219845005	-1.11240621840862	0.169256669807083	1	6.13297140420479	7.55614692293993e-07	0.00144269450660686	0.270926006501562	0.999947097233832	Chr7	120773740	120797196	120785468	non-sex-biased	non-sex-biased	Neither method
1030	TRINITY_DN30320_c0_g2_i7	female	male	1.24272989282088	0.8047889279238	0.26790994771245	1	28.7589225017577	6.05396512319812e-07	0.00144269441997401	0.407379027178717	0.999947097233832	Chr7	26921536	26983311	26952423.5	non-sex-biased	non-sex-biased	Neither method
1031	TRINITY_DN21398_c0_g2_i1	female	male	2.26063326075438	-2.60909855198838	0.00607838498082249	1	0.946125437233306	2.81380805162025e-06	0.00144269473222644	0.00983679123345744		Chr7	130646990	130647510	130647250	non-sex-biased	non-sex-biased	Neither method
1032	TRINITY_DN102942_c0_g1_i1	female	male	-1.21081635866435	-2.69460554331115	0.476109642078224	1	0.783737213005074	-8.06289400590202e-07	0.00144269431809436	0.301537563881566		Chr7	92345034	92345621	92345327.5	non-sex-biased	non-sex-biased	Neither method
1033	TRINITY_DN49088_c0_g3_i1	female	male	-0.313842798968758	-2.44454953809154	0.95797980460264	1	1.29349900891821	-3.02486485331437e-07	0.00144269369091224	0.76348594704004	0.999947097233832	Chr7	40105967	40106985	40106476	non-sex-biased	non-sex-biased	Neither method
1034	TRINITY_DN29716_c1_g3_i2	female	male	-1.46177557605565	-2.62171822206968	0.373888894934518	1	0.926375790307771	-7.45341782474646e-07	0.00144269453625016	0.261648757056346		Chr7	127309259	127309857	127309558	non-sex-biased	non-sex-biased	Neither method
1035	TRINITY_DN58098_c0_g1_i1	female	male	2.40644765935216	-2.8735519814824	0.0447248113900579	1	0.455012217037282	8.91708357064824e-07	0.00144269477187652	0.19571482437438		Chr7	119086674	119087203	119086938.5	non-sex-biased	non-sex-biased	Neither method
1036	TRINITY_DN21654_c1_g1_i1	female	male	-0.825858149982022	-2.27088429121035	0.54002151801565	1	1.7157279575142	-7.98680212540359e-07	0.00144269386206242	0.410217107571505	0.999947097233832	Chr7	56393427	56393911	56393669	non-sex-biased	non-sex-biased	Neither method
1037	TRINITY_DN65680_c0_g1_i1	female	male	1.33798336446826	-2.89681144898848	0.283083364075339	1	0.436578845760527	7.03934042857375e-07	0.00144269453544168	0.330942874872095		Chr7	53088519	53088761	53088640	non-sex-biased	non-sex-biased	Neither method
1038	TRINITY_DN33088_c0_g1_i1	female	male	0.31110534735048	-2.15487091249943	0.73904165019631	1	2.01475257767862	5.13933415520266e-07	0.00144269286918755	0.684502989482203	0.999947097233832	Chr7	9571532	9571897	9571714.5	non-sex-biased	non-sex-biased	Neither method
1039	TRINITY_DN1091_c1_g3_i1	female	male	-0.314342414605944	-2.45769304895402	0.838165751983185	1	1.26073957165872	-1.76346184600833e-07	0.00144269432163809	0.813880357757953	0.999947097233832	Chr7	65644786	65645547	65645166.5	non-sex-biased	non-sex-biased	Neither method
1040	TRINITY_DN17898_c0_g2_i2	female	male	-0.0391301710365268	-2.34052498909087	1	1	1.47870667225615	9.76347629184056e-08	0.00144269307444057	0.964978593179329	0.999947097233832	Chr7	130682264	130682663	130682463.5	non-sex-biased	non-sex-biased	Neither method
1041	TRINITY_DN19749_c0_g1_i5	female	male	-0.551530706961279	-2.84396412745089	1	1	0.527927007140554	-1.03225229937207e-07	0.00144269485721952	0.792477011971919		Chr7	123304409	123306093	123305251	non-sex-biased	non-sex-biased	Neither method
1042	TRINITY_DN2246_c0_g1_i11	female	male	0.270716199203522	-2.02924359059806	0.75138975166558	1	2.31227224910404	2.4451369842392e-07	0.0014426934104222	0.811271000390369	0.999947097233832	Chr7	20184283	20190552	20187417.5	non-sex-biased	non-sex-biased	Neither method
1043	TRINITY_DN5579_c0_g1_i6	female	male	0.419632434856691	-1.56513871326476	0.684720399700786	1	3.99172838430848	3.25682919033488e-07	0.00144269425545977	0.671974030842033	0.999947097233832	Chr7	117560597	117570932	117565764.5	non-sex-biased	non-sex-biased	Neither method
1044	TRINITY_DN83994_c0_g1_i1	female	male	-0.80559254480281	-2.63100108744133	0.645428401647787	1	0.915501119755017	-5.15564913740126e-07	0.00144269424957031	0.506243707575492		Chr7	89393861	89394389	89394125	non-sex-biased	non-sex-biased	Neither method
1045	TRINITY_DN2004_c4_g1_i6	female	male	1.1368532360294	1.22964801296321	0.308573891354447	1	39.0490369581355	6.24687799742908e-07	0.00144269433678851	0.422472334511148	0.999947097233832	Chr7	126073603	126087777	126080690	non-sex-biased	non-sex-biased	Neither method
1046	TRINITY_DN21675_c0_g2_i1	female	male	1.39706738804591	-2.28034048014087	0.0678515857343819	1	1.71352679589699	2.52656534627873e-06	0.00144269383270829	0.0535651721469169	0.999947097233832	Chr7	56997363	56997672	56997517.5	non-sex-biased	non-sex-biased	Neither method
1047	TRINITY_DN97807_c0_g1_i1	female	male	0.348355155086777	-2.79591433079012	0.837167340946918	1	0.634707552687588	1.30998373418416e-07	0.00144269468298936	0.76427978591234		Chr7	118323634	118324326	118323980	non-sex-biased	non-sex-biased	Neither method
1048	TRINITY_DN2384_c1_g1_i1	female	male	0.287054955997824	0.0144312224211159	0.645138264859691	1	15.9132089712388	1.32334939401727e-06	0.00144268917610769	0.531231674052547	0.999947097233832	Chr7	41054804	41056073	41055438.5	non-sex-biased	non-sex-biased	Neither method
1049	TRINITY_DN32971_c0_g1_i4	female	male	0.198203464639036	-2.51994803537679	1	1	1.18985589257602	2.31160722056034e-07	0.00144269385508994	0.80322230390799	0.999947097233832	Chr7	107544084	107545085	107544584.5	non-sex-biased	non-sex-biased	Neither method
1050	TRINITY_DN52927_c0_g2_i5	female	male	1.60235290167013	-1.32515838680974	0.13505524452911	1	5.01743754466697	1.08955791156552e-06	0.00144269435257435	0.195569926426678	0.999947097233832	Chr7	111995640	112064817	112030228.5	non-sex-biased	non-sex-biased	Neither method
1051	TRINITY_DN67407_c0_g3_i1	female	male	0.886908242878467	-0.751841297621955	0.161865857741802	1	8.50475015192801	4.44104017060833e-06	0.00144269137551129	0.0502905808400853	0.999947097233832	Chr7	111006859	111008110	111007484.5	non-sex-biased	non-sex-biased	Neither method
1052	TRINITY_DN174_c2_g1_i4	female	male	0.307718943615016	5.31584454859819	0.51592480133112	1	698.919659888105	9.9621846024497e-06	0.00144267972393067	0.126410932543537	0.999947097233832	Chr7	78816099	78921948	78869023.5	non-sex-biased	non-sex-biased	Neither method
1053	TRINITY_DN40718_c0_g2_i1	female	male	0.0861417350078281	-2.81184634560756	1	1	0.582194234785012	6.59343912819203e-08	0.00144269453539671	0.912066195969643		Chr7	96123577	96123940	96123758.5	non-sex-biased	non-sex-biased	Neither method
1054	TRINITY_DN10447_c1_g1_i6	female	male	-0.632388559933867	0.592065273527189	0.378998702204367	1	24.4587920181976	-1.91241674863614e-06	0.00144269132683833	0.263841264479559	0.999947097233832	Chr7	80132374	80146589	80139481.5	non-sex-biased	non-sex-biased	Neither method
1055	TRINITY_DN616_c0_g1_i5	female	male	0.905813607231599	-2.70223443356128	0.545591859667897	1	0.753712511217287	2.22109230310142e-07	0.00144269469462788	0.635493341414027		Chr7	50682447	50682901	50682674	non-sex-biased	non-sex-biased	Neither method
1056	TRINITY_DN9648_c0_g1_i7	female	male	1.04949246374635	0.510935956929722	0.298468052329562	1	23.1470469021005	7.64779861330647e-07	0.00144269408670727	0.386152772661589	0.999947097233832	Chr7	46194403	46202445	46198424	non-sex-biased	non-sex-biased	Neither method
1057	TRINITY_DN2508_c0_g1_i1	female	male	-0.161587731158709	0.807499779936405	0.804008823554111	1	28.9016910153679	-1.56637133366828e-06	0.00144267945191181	0.666370327949347	0.999947097233832	Chr7	9973010	9973918	9973464	non-sex-biased	non-sex-biased	Neither method
1058	TRINITY_DN46342_c0_g1_i1	female	male	-1.60053394221362	-2.57686892645163	0.147858089013038	1	0.980664585037321	-1.53131125541266e-06	0.00144269402582739	0.122352293642883		Chr7	70412868	70413238	70413053	non-sex-biased	non-sex-biased	Neither method
1059	TRINITY_DN36283_c0_g2_i1	female	male	1.83318332530407	-2.82954355253392	0.100898657886175	1	0.533603782322243	1.00776637083502e-06	0.00144269455229021	0.177635404489589		Chr7	39761401	39761668	39761534.5	non-sex-biased	non-sex-biased	Neither method
1060	TRINITY_DN750_c0_g2_i9	female	male	0.717843956035557	0.235278377616806	0.20346228631201	1	18.7409097560119	8.10221494668912e-06	0.00144269405246083	0.0339997145613426	0.999947097233832	Chr7	43899232	44012041	43955636.5	non-sex-biased	non-sex-biased	Neither method
1061	TRINITY_DN5639_c0_g2_i4	female	male	-0.0685829777027759	0.540870040887214	0.942531683250143	1	23.4629676786408	-9.45455422205538e-07	0.00144268211988901	0.91127513737193	0.999947097233832	Chr7	37545911	37551994	37548952.5	non-sex-biased	non-sex-biased	Neither method
1062	TRINITY_DN167380_c0_g1_i1	female	male	0.370504349038486	-2.52829092322684	0.735535208504986	1	1.11449518209958	3.69458454954327e-07	0.00144269391554243	0.690604113641599	0.999947097233832	Chr7	53288503	53289121	53288812	non-sex-biased	non-sex-biased	Neither method
1063	TRINITY_DN25822_c0_g2_i3	female	male	-1.01998813162085	-2.47387469037846	0.334451375655345	1	1.12654091990704	-9.11241228714758e-07	0.0014426941389891	0.264269130917709	0.999947097233832	Chr7	123629514	123630108	123629811	non-sex-biased	non-sex-biased	Neither method
1064	TRINITY_DN1480_c4_g1_i2	female	male	-0.859449432488509	-2.63009388343793	0.717384313427431	1	0.906935768504484	-3.69947808828722e-07	0.00144269452542798	0.543968576044651		Chr7	63622677	63622901	63622789	non-sex-biased	non-sex-biased	Neither method
1065	TRINITY_DN2461_c0_g1_i5	female	male	0.114514737565448	0.315243136658064	0.828449249140312	1	20.0048059198965	1.4522232704504e-06	0.00144268684010268	0.739640778181401	0.999947097233832	Chr7	44307003	44374018	44340510.5	non-sex-biased	non-sex-biased	Neither method
1066	TRINITY_DN15479_c0_g3_i2	female	male	-1.06617095986282	-0.694335076438864	0.499979691254523	1	8.90957273414746	-3.87808692776094e-07	0.00144269461483019	0.506393921777827	0.999947097233832	Chr7	81262915	81264534	81263724.5	non-sex-biased	non-sex-biased	Neither method
1067	TRINITY_DN24251_c0_g2_i1	female	male	0.505333499399339	-2.80687420393668	0.837185983170404	1	0.581293790005789	1.58230497997136e-07	0.00144269467674116	0.717655687214054		Chr7	76876259	76876299	76876279	non-sex-biased	non-sex-biased	Neither method
1068	TRINITY_DN41024_c0_g1_i1	female	male	-0.311472636108898	-2.4404403703779	0.946214680870322	1	1.29688947312849	-3.68191691539058e-07	0.00144269330634705	0.74344187358907	0.999947097233832	Chr7	39559567	39559866	39559716.5	non-sex-biased	non-sex-biased	Neither method
1069	TRINITY_DN24389_c0_g1_i1	female	male	-0.246162459461374	-2.55016847850163	0.959751063401896	1	1.07136247521431	-2.41808549595774e-07	0.00144269364511453	0.809861586061732	0.999947097233832	Chr7	5607450	5607892	5607671	non-sex-biased	non-sex-biased	Neither method
1070	TRINITY_DN27207_c0_g1_i1	female	male	-0.207311788365616	-2.00717934619771	0.835640193244851	1	2.43032506516065	-4.15642844524536e-07	0.00144269175507849	0.787828052917719	0.999947097233832	Chr7	104989654	104990539	104990096.5	non-sex-biased	non-sex-biased	Neither method
1071	TRINITY_DN11442_c0_g1_i3	female	male	0.632637150321928	-1.91366272758973	0.649747234188532	1	2.65293925683572	1.880791214359e-07	0.00144269468155591	0.7127690205627	0.999947097233832	Chr7	82462988	82464563	82463775.5	non-sex-biased	non-sex-biased	Neither method
1072	TRINITY_DN6730_c0_g2_i1	female	male	0.52119873668578	-1.45178606604377	0.401269157799306	1	4.49496313041418	2.68592211544679e-06	0.00144268946768506	0.22748915638997	0.999947097233832	Chr7	100005987	100007245	100006616	non-sex-biased	non-sex-biased	Neither method
1073	TRINITY_DN19525_c1_g4_i1	female	male	-0.447220322297694	-2.85428672238654	1	1	0.503497763038963	-1.90243681887194e-07	0.00144269452891487	0.748048288262272		Chr7	58934139	58988718	58961428.5	non-sex-biased	non-sex-biased	Neither method
1074	TRINITY_DN2537_c1_g1_i1	female	male	0.466120178948001	-2.29783997286709	0.665321996039742	1	1.6331624962515	8.35693794113462e-07	0.00144269314639726	0.543147813136143	0.999947097233832	Chr7	104242194	104244380	104243287	non-sex-biased	non-sex-biased	Neither method
1075	TRINITY_DN28436_c0_g1_i1	female	male	-0.211842746394307	-2.77881521641447	1	1	0.628537188357042	-1.14031245599313e-07	0.00144269431135013	0.876058078824657		Chr7	119010116	119010416	119010266	non-sex-biased	non-sex-biased	Neither method
1076	TRINITY_DN3153_c3_g1_i3	female	male	1.23919534822067	-0.206762649741349	0.133385289789648	1	13.3911374853754	1.95396404197602e-06	0.00144269343060409	0.143332315997324	0.999947097233832	Chr7	67398969	67412706	67405837.5	non-sex-biased	non-sex-biased	Neither method
1077	TRINITY_DN6236_c0_g1_i1	female	male	-0.566067020052473	-2.26113939104818	0.657395772108661	1	1.72760564121237	-1.26635020466988e-06	0.0014426927335861	0.459902816537504	0.999947097233832	Chr7	6221837	6222110	6221973.5	non-sex-biased	non-sex-biased	Neither method
1078	TRINITY_DN148896_c0_g1_i1	female	male	1.33376682401945	-2.90947819513524	0.270077392461591	1	0.400777436936812	7.13012094963447e-07	0.00144269452344105	0.347014734878636		Chr7	40647405	40647636	40647520.5	non-sex-biased	non-sex-biased	Neither method
1079	TRINITY_DN20217_c0_g2_i1	female	male	1.1468662570172	-2.49428228927342	0.124426301758365	1	1.1934389906728	1.93353371816156e-06	0.00144269354592131	0.123685370612183	0.999947097233832	Chr7	91941815	91942254	91942034.5	non-sex-biased	non-sex-biased	Neither method
1080	TRINITY_DN2963_c0_g1_i2	female	male	0.635180907447828	2.45518095943894	0.309041428282582	1	94.8807688093667	2.32194279069894e-06	0.00144269083986733	0.232473319000743	0.999947097233832	Chr7	130343607	130356950	130350278.5	non-sex-biased	non-sex-biased	Neither method
1081	TRINITY_DN28223_c1_g1_i1	female	male	0.318858637289091	-2.3847574125127	0.696012296733095	1	1.42796331912789	5.50327991404989e-07	0.00144269296839209	0.657617129760136	0.999947097233832	Chr7	112726463	112727295	112726879	non-sex-biased	non-sex-biased	Neither method
1082	TRINITY_DN54304_c0_g1_i2	female	male	-3.2523700588828	-2.19400454511811	0.0378863796920594	1	1.91689874063768	-9.59944825296125e-07	0.00144269496187299	0.03635701615974	0.999947097233832	Chr7	115966972	116007260	115987116	non-sex-biased	non-sex-biased	Neither method
1083	TRINITY_DN103345_c0_g1_i1	female	male	1.50268073783919	-2.67302679708007	0.07883792939548	1	0.822259114738893	1.7187685032536e-06	0.00144269409004786	0.0915589390497844		Chr7	114436865	114437237	114437051	non-sex-biased	non-sex-biased	Neither method
1084	TRINITY_DN11396_c0_g1_i3	female	male	0.323425986285753	-2.2195984768309	0.798533157521122	1	1.77305640689531	4.9018789900814e-07	0.00144269366115476	0.630305568420969	0.999947097233832	Chr7	27986704	28006750	27996727	non-sex-biased	non-sex-biased	Neither method
1085	TRINITY_DN6472_c2_g1_i1	female	male	-0.667106106051135	-2.82439455202486	0.865663383364062	1	0.542153700855708	-3.65301296543866e-07	0.00144269440090419	0.607619792899453		Chr7	49907440	49907644	49907542	non-sex-biased	non-sex-biased	Neither method
1086	TRINITY_DN35000_c0_g2_i1	female	male	-0.850301060665346	-2.78803031983399	0.704753341059791	1	0.604730708327853	-4.96289541754261e-07	0.00144269436461071	0.495957424990699		Chr7	38115875	38116357	38116116	non-sex-biased	non-sex-biased	Neither method
1087	TRINITY_DN109794_c0_g1_i1	female	male	-1.13407180960131	-2.90792158299915	0.613267265376609	1	0.401911068478834	-5.96901539218442e-07	0.00144269447273311	0.442829339456482		Chr7	46242577	46242865	46242721	non-sex-biased	non-sex-biased	Neither method
1088	TRINITY_DN131755_c0_g1_i1	female	male	-1.11337229895723	-2.91292493388172	0.695918274857063	1	0.395584937918317	-3.28408507883218e-07	0.00144269475775409	0.586489873890639		Chr7	88114363	88114641	88114502	non-sex-biased	non-sex-biased	Neither method
1089	TRINITY_DN3468_c0_g1_i6	female	male	-0.125216745252202	-1.5894061219692	0.989316273927783	1	3.92203266653121	-1.79873956284526e-07	0.00144269310337902	0.882370687617037	0.999947097233832	Chr7	3171886	3172542	3172214	non-sex-biased	non-sex-biased	Neither method
1090	TRINITY_DN2312_c0_g2_i2	female	male	0.278587058897492	0.797819171388278	0.645961660316856	1	28.7774062320572	1.21593556897411e-06	0.0014426897996908	0.579744684957587	0.999947097233832	Chr7	95438663	95443303	95440983	non-sex-biased	non-sex-biased	Neither method
1091	TRINITY_DN11434_c1_g2_i1	female	male	1.47684717749514	-2.63887833578992	0.425290289211406	1	0.901547984799805	2.59461272349268e-07	0.00144269485195032	0.488758434395955		Chr7	113842869	113848460	113845664.5	non-sex-biased	non-sex-biased	Neither method
1092	TRINITY_DN12911_c0_g1_i1	female	male	-0.227794906655252	-0.425877434442489	0.794336070167923	1	11.1138706516729	4.52566675728172e-09	0.00144268908473258	0.700882521309658	0.999947097233832	Chr7	80119374	80120014	80119694	non-sex-biased	non-sex-biased	Neither method
1093	TRINITY_DN30938_c0_g2_i1	female	male	-0.0343149557273499	-2.29647191771226	1	1	1.63553285723681	-2.25486962410257e-08	0.00144269353294053	0.982736847269956	0.999947097233832	Chr7	72385807	72386738	72386272.5	non-sex-biased	non-sex-biased	Neither method
1094	TRINITY_DN152608_c0_g1_i1	female	male	-0.709322142144171	-2.8141213268584	0.896126763029624	1	0.562158577832014	-2.85010977476274e-07	0.0014426945888191	0.640811611101635		Chr7	102356624	102356955	102356789.5	non-sex-biased	non-sex-biased	Neither method
1095	TRINITY_DN15416_c0_g1_i1	female	male	0.635405155054877	-2.23636462562347	0.636634844041912	1	1.79627736616429	2.80110898200248e-07	0.0014426944560557	0.672975121293096	0.999947097233832	Chr7	124033005	124033574	124033289.5	non-sex-biased	non-sex-biased	Neither method
1096	TRINITY_DN113726_c0_g1_i1	female	male	0.34712231956406	-2.70051596319206	0.756258955605334	1	0.765689622712942	2.04988397905918e-07	0.00144269432934865	0.775837511698975		Chr7	55967609	55968097	55967853	non-sex-biased	non-sex-biased	Neither method
1097	TRINITY_DN104560_c0_g1_i1	female	male	-0.193824924367551	-2.9040964263199	1	1	0.415382077175749	-8.74949982897287e-08	0.00144269450533958	0.900826262538345		Chr7	95072746	95073033	95072889.5	non-sex-biased	non-sex-biased	Neither method
1098	TRINITY_DN29994_c0_g3_i1	female	male	0.929307713197245	-2.85691675531424	0.446970004863656	1	0.49957175335132	6.50197175399668e-07	0.00144269434791438	0.395528978180973		Chr7	15946265	15946501	15946383	non-sex-biased	non-sex-biased	Neither method
1099	TRINITY_DN6315_c0_g1_i6	female	male	0.175541794742819	2.51092209725196	0.707899544467155	1	98.5936373994568	4.73548816301429e-06	0.00144266436089182	0.335458712487039	0.999947097233832	Chr7	55594362	55600178	55597270	non-sex-biased	non-sex-biased	Neither method
1100	TRINITY_DN5218_c0_g1_i9	female	male	-0.276255588574598	-1.40766233676928	0.911141353667789	1	4.65539565078601	-6.66235673429974e-08	0.00144269452409282	0.906427342210065	0.999947097233832	Chr7	99250609	99251919	99251264	non-sex-biased	non-sex-biased	Neither method
1101	TRINITY_DN7566_c0_g1_i5	female	male	-1.31746616782246	-2.80606631284413	0.627284151407592	1	0.553626622561896	-2.17902221458321e-07	0.00144269492719147	0.560576167486226		Chr7	118794811	118796320	118795565.5	non-sex-biased	non-sex-biased	Neither method
1102	TRINITY_DN150033_c0_g1_i1	female	male	0.379725381711936	-0.386955164311515	0.534997961971325	1	11.4653749067151	2.14279916827809e-06	0.0014426890520488	0.38737702642505	0.999947097233832	Chr7	32979563	32980342	32979952.5	non-sex-biased	non-sex-biased	Neither method
1103	TRINITY_DN19327_c0_g1_i1	female	male	-0.621732847765739	-2.13590338144839	0.785890100240183	1	2.15311837745087	-3.3211934815111e-07	0.00144269464259777	0.660480719613008	0.999947097233832	Chr7	106765739	106767967	106766853	non-sex-biased	non-sex-biased	Neither method
1104	TRINITY_DN55726_c0_g2_i1	female	male	-0.294473812757908	-2.29863234714855	1	1	1.65397635979141	-4.81769990206503e-08	0.0014426948917607	0.920525332260731	0.999947097233832	Chr7	31012883	31021975	31017429	non-sex-biased	non-sex-biased	Neither method
1105	TRINITY_DN17528_c0_g1_i2	female	male	0.949983786671297	0.829322833756967	0.289525442056407	1	29.8923087872175	1.08993540437029e-06	0.00144269360131107	0.327781123605729	0.999947097233832	Chr7	81148202	81173977	81161089.5	non-sex-biased	non-sex-biased	Neither method
1106	TRINITY_DN123334_c0_g1_i2	female	male	1.07127655621509	-2.00593979805874	0.47584111436	1	2.43059515296843	2.0649453706947e-07	0.00144269478995141	0.657860337076341	0.999947097233832	Chr7	104222926	104225201	104224063.5	non-sex-biased	non-sex-biased	Neither method
1107	TRINITY_DN2533_c3_g1_i1	female	male	-0.297997235789705	-1.21640227389584	0.732861615949704	1	5.66162311817279	-6.71677195018526e-07	0.00144269107610732	0.644658546934074	0.999947097233832	Chr7	25921343	25922036	25921689.5	non-sex-biased	non-sex-biased	Neither method
1108	TRINITY_DN17622_c0_g4_i2	female	male	1.01040423200885	-2.42308785016682	0.266118640522248	1	1.34722976114698	1.18219303892665e-06	0.00144269370698998	0.285410883961123	0.999947097233832	Chr7	29387938	29388818	29388378	non-sex-biased	non-sex-biased	Neither method
1109	TRINITY_DN1833_c0_g4_i1	female	male	0.0859597747775888	6.10485933683976	0.83430875617849	1	1206.82357304208	8.26035422301916e-06	0.00144262293794143	0.37731224158112	0.999947097233832	Chr7	107324755	107341816	107333285.5	non-sex-biased	non-sex-biased	Neither method
1110	TRINITY_DN2427_c1_g2_i2	female	male	0.304897181642711	-1.49631964032079	0.712086917797908	1	4.23601076757133	9.29314532992441e-07	0.00144269117666981	0.58618879544465	0.999947097233832	Chr7	57790731	57791446	57791088.5	non-sex-biased	non-sex-biased	Neither method
1111	TRINITY_DN1704_c0_g1_i9	female	male	-0.397929301841646	-0.904689246019665	0.892847888545816	1	7.3387001606146	-8.94385730406763e-08	0.00144269468598112	0.857220244053308	0.999947097233832	Chr7	29279794	29282884	29281339	non-sex-biased	non-sex-biased	Neither method
1112	TRINITY_DN62365_c3_g1_i1	female	male	0.916886201009585	-2.86269700663272	0.494360477122829	1	0.485365623649014	4.63687564892119e-07	0.00144269449587369	0.495993986494802		Chr7	26038489	26038770	26038629.5	non-sex-biased	non-sex-biased	Neither method
1113	TRINITY_DN98630_c0_g1_i1	female	male	0.246761983104251	-2.67367149772483	0.879106386374655	1	0.821849413843106	2.61797989630211e-07	0.00144269387607445	0.776230061306413		Chr7	117330488	117331056	117330772	non-sex-biased	non-sex-biased	Neither method
1114	TRINITY_DN5290_c0_g1_i1	female	male	1.04603737241091	-1.53944855739558	0.276052216568432	1	4.21846024467627	1.15041768639754e-06	0.00144269389604785	0.285914863141358	0.999947097233832	Chr7	82284313	82284634	82284473.5	non-sex-biased	non-sex-biased	Neither method
1115	TRINITY_DN28273_c0_g1_i4	female	male	0.754824038460782	-1.80816645473185	0.462442325020242	1	3.02846421547218	6.14802491925989e-07	0.00144269400557211	0.49558351461785	0.999947097233832	Chr7	58602169	58641274	58621721.5	non-sex-biased	non-sex-biased	Neither method
1116	TRINITY_DN60959_c0_g2_i1	female	male	-1.58015208897367	-2.80815096210182	0.447116266295918	1	0.578057115871579	-5.75770122512533e-07	0.00144269470584043	0.335874978164877		Chr7	53860349	53860767	53860558	non-sex-biased	non-sex-biased	Neither method
1117	TRINITY_DN11255_c1_g1_i1	female	male	-1.15363435761115	-2.89110119809505	0.657211273059511	1	0.440081027754405	-4.71746180939267e-07	0.00144269462893178	0.481441622007967		Chr7	63924133	63924417	63924275	non-sex-biased	non-sex-biased	Neither method
1118	TRINITY_DN9139_c0_g3_i1	female	male	-0.862482117081554	1.06812970246935	0.430960688436627	1	34.6587301652728	-4.75917189793513e-07	0.00144269408802935	0.45760958861791	0.999947097233832	Chr7	124007072	124010999	124009035.5	non-sex-biased	non-sex-biased	Neither method
1119	TRINITY_DN30345_c0_g3_i4	female	male	-0.534857135802622	-2.77133523987909	0.653631235614158	1	0.682066240975509	-3.95230116121217e-07	0.00144269384900305	0.691706494993998		Chr7	13305993	13306213	13306103	non-sex-biased	non-sex-biased	Neither method
1120	TRINITY_DN10080_c1_g1_i1	female	male	-0.193451071264901	-2.90938310497494	1	1	0.403198791390102	-1.0656048839524e-07	0.00144269436582182	0.887980876013034		Chr7	104779478	104779796	104779637	non-sex-biased	non-sex-biased	Neither method
1121	TRINITY_DN38224_c0_g2_i2	female	male	-0.0165569810034268	-1.92030473764863	1	1	2.66316104954057	-5.46230750166702e-08	0.00144269342968833	0.969473563579244	0.999947097233832	Chr7	29491090	29504179	29497634.5	non-sex-biased	non-sex-biased	Neither method
1122	TRINITY_DN110271_c0_g1_i1	female	male	0.768382103601329	-2.17371174167665	0.38900691377246	1	1.99156426779422	9.95563733406419e-07	0.00144269350211407	0.368464455757564	0.999947097233832	Chr7	58887744	58888391	58888067.5	non-sex-biased	non-sex-biased	Neither method
1123	TRINITY_DN25781_c0_g4_i1	female	male	-0.227659773658039	-2.46723816467845	1	1	1.24631955220235	-3.1224007344148e-07	0.00144269300967893	0.797122471514795	0.999947097233832	Chr7	16116395	16116776	16116585.5	non-sex-biased	non-sex-biased	Neither method
1124	TRINITY_DN141133_c0_g1_i1	female	male	0.317066047700864	-2.77167957178057	0.832105156469983	1	0.643151224149155	1.93081110340361e-07	0.00144269432788075	0.787733173311768		Chr7	73854580	73854871	73854725.5	non-sex-biased	non-sex-biased	Neither method
1125	TRINITY_DN3175_c0_g1_i14	female	male	-0.364276760061564	1.03342324955728	0.554826078532314	1	34.0323486495758	-1.94260151714944e-06	0.00144268485888027	0.363514246529455	0.999947097233832	Chr7	65728378	65736635	65732506.5	non-sex-biased	non-sex-biased	Neither method
1126	TRINITY_DN64492_c0_g1_i1	female	male	0.616835792813601	-2.8328399017176	0.644232695914009	1	0.522971925783351	4.31792777867073e-07	0.00144269426433854	0.587837309900997		Chr7	63925034	63925306	63925170	non-sex-biased	non-sex-biased	Neither method
1127	TRINITY_DN14956_c1_g1_i1	female	male	-0.528763031902792	-2.71012322348239	0.876143060924663	1	0.743083418971524	-3.25574936599112e-07	0.0014426942321489	0.674910997312371		Chr7	9121329	9121570	9121449.5	non-sex-biased	non-sex-biased	Neither method
1128	TRINITY_DN19274_c0_g1_i1	female	male	-1.6710513832113	-2.39025914259844	0.231997947831918	1	1.49496326667093	-9.7573326397093e-07	0.0014426944808577	0.175874769918877	0.999947097233832	Chr7	93166840	93168407	93167623.5	non-sex-biased	non-sex-biased	Neither method
1129	TRINITY_DN19456_c2_g1_i1	female	male	0.356346878197027	-1.84985284235959	0.721605568029591	1	2.95948882315964	3.20408021546173e-07	0.00144269385428599	0.743666372968126	0.999947097233832	Chr7	127246073	127265531	127255802	non-sex-biased	non-sex-biased	Neither method
1130	TRINITY_DN50582_c0_g1_i1	female	male	-0.67050027931523	-2.82155509155204	0.828037769167606	1	0.549831911138346	-4.61336328261245e-07	0.0014426942140831	0.559313551537546		Chr7	63952761	63953131	63952946	non-sex-biased	non-sex-biased	Neither method
1131	TRINITY_DN21993_c2_g1_i3	female	male	-1.36428858316241	-2.85688911468902	0.520103031579031	1	0.489399305816613	-3.91674556134725e-07	0.00144269461508771	0.398051005548094		Chr7	83158403	83158674	83158538.5	non-sex-biased	non-sex-biased	Neither method
1132	TRINITY_DN3866_c0_g1_i11	female	male	8.8558040174502	0.317112910935014	3.80758087533766e-13	8.22106502427618e-09	20.7063038651924	10.6168333370178	3.12375628744599			Chr7	10006830	10008040	10007435		sex-biased	EdgeR only
1133	TRINITY_DN14173_c0_g1_i6	female	male	-1.15829917256103	-2.72829225929489	0.557458549927876	1	0.732559626706347	-4.19222112469754e-07	0.00144269465499304	0.467102924169972		Chr7	77102427	77102995	77102711	non-sex-biased	non-sex-biased	Neither method
1134	TRINITY_DN2460_c0_g1_i8	female	male	0.0283768104066189	2.48133489393942	0.934159971902537	1	96.0346102989738	4.83941251046406e-07	0.00144268789904914	0.890759235948182	0.999947097233832	Chr7	28879866	28903316	28891591	non-sex-biased	non-sex-biased	Neither method
1135	TRINITY_DN86711_c0_g3_i1	female	male	-2.91385003692472	-2.84198881499216	0.137623908213711	1	0.525870843707294	-8.46582490465854e-07	0.00144269485648663	0.177146969333483		Chr7	3629243	3629582	3629412.5	non-sex-biased	non-sex-biased	Neither method
1136	TRINITY_DN16598_c2_g1_i3	female	male	1.08016700926151	-2.92403031123368	0.521024027469221	1	0.262514506912461	3.4779097864647e-07	0.00144269484550677	0.602098845164523		Chr7	68797408	68797668	68797538	non-sex-biased	non-sex-biased	Neither method
1137	TRINITY_DN94701_c0_g1_i1	female	male	-0.231867886507513	-2.77751464763874	1	1	0.631996129280281	-1.26470847827893e-07	0.00144269435991248	0.856689321351772		Chr7	20395422	20395835	20395628.5	non-sex-biased	non-sex-biased	Neither method
1138	TRINITY_DN24292_c0_g2_i2	female	male	0.609294548066706	0.465993092671984	0.299043410111726	1	22.3434854105919	3.70655851588732e-06	0.00144268893491173	0.138961450576869	0.999947097233832	Chr7	132966277	132966858	132966567.5	non-sex-biased	non-sex-biased	Neither method
1139	TRINITY_DN1252_c0_g1_i6	female	male	-0.292422906282035	3.23425782754452	0.591622083917223	1	163.466737318698	-6.1956711558011e-06	0.00144266838620453	0.206267353266681	0.999947097233832	Chr7	44894405	45065437	44979921	non-sex-biased	non-sex-biased	Neither method
1140	TRINITY_DN3878_c0_g2_i4	female	male	0.45134946294962	-1.21771794605254	0.622664577133223	1	5.46200782346468	5.47706146822934e-07	0.00144269357029404	0.592556780782842	0.999947097233832	Chr7	126482941	126484250	126483595.5	non-sex-biased	non-sex-biased	Neither method
1141	TRINITY_DN173914_c0_g1_i1	female	male	0.948706072544533	-2.86388246046236	0.442714496885017	1	0.486737977625311	6.64666148494519e-07	0.00144269435543205	0.394677647850585		Chr7	35447308	35447662	35447485	non-sex-biased	non-sex-biased	Neither method
1142	TRINITY_DN11981_c0_g1_i2	female	male	0.234051159384082	-0.982669070194205	0.755064613880137	1	6.95219280595173	5.91046060699554e-07	0.00144269218611	0.685842880751678	0.999947097233832	Chr7	129874672	129875233	129874952.5	non-sex-biased	non-sex-biased	Neither method
1143	TRINITY_DN3175_c0_g1_i13	female	male	0.500419380407831	-0.108905650520688	0.62520123094602	1	14.4245248375746	3.42931828877173e-07	0.00144269420437476	0.695760398545221	0.999947097233832	Chr7	65740647	65759658	65750152.5	non-sex-biased	non-sex-biased	Neither method
1144	TRINITY_DN32223_c0_g1_i2	female	male	0.752634399288794	-2.51860129597235	0.408396540058258	1	1.15601092872514	1.2298148620059e-06	0.00144269338472863	0.298972804323541	0.999947097233832	Chr7	15655852	15659986	15657919	non-sex-biased	non-sex-biased	Neither method
1145	TRINITY_DN112446_c0_g1_i1	female	male	1.1915660708982	-2.56380251586421	0.128788141050472	1	1.04310645928724	1.73342688268011e-06	0.00144269371647131	0.137332369949673	0.999947097233832	Chr7	59436015	59436558	59436286.5	non-sex-biased	non-sex-biased	Neither method
1146	TRINITY_DN55632_c0_g1_i1	female	male	-0.31803616486176	-2.34971881628671	0.928740430714005	1	1.50691933872338	-4.65985368346962e-07	0.0014426928977487	0.7099292601106	0.999947097233832	Chr7	63947865	63948364	63948114.5	non-sex-biased	non-sex-biased	Neither method
1147	TRINITY_DN45887_c0_g1_i2	female	male	0.212641532809753	-2.5816045698353	0.916412177538759	1	1.03438126759786	1.8047296481357e-07	0.00144269365881129	0.856858972273182	0.999947097233832	Chr7	30794574	30795310	30794942	non-sex-biased	non-sex-biased	Neither method
1148	TRINITY_DN34384_c0_g2_i3	female	male	2.25022923587555	-2.17333563720988	0.15807853829337	1	1.98663252059003	3.24282838660758e-07	0.00144269491128793	0.375383920828905	0.999947097233832	Chr7	24927369	24930279	24928824	non-sex-biased	non-sex-biased	Neither method
1149	TRINITY_DN165888_c0_g1_i1	female	male	-1.13850768545548	-2.90351992363921	0.647564470983395	1	0.41528600564946	-5.08663454925632e-07	0.00144269462067716	0.491858251118899		Chr7	66292204	66292450	66292327	non-sex-biased	non-sex-biased	Neither method
1150	TRINITY_DN126370_c0_g1_i1	female	male	0.829865128484026	-2.49197078897614	0.297996614088352	1	1.20428740658321	1.23262881931408e-06	0.00144269341720376	0.291599526068117	0.999947097233832	Chr7	61035499	61035963	61035731	non-sex-biased	non-sex-biased	Neither method
1151	TRINITY_DN18542_c1_g1_i1	female	male	-0.122892927917847	-1.89662825762643	1	1	2.79531564700542	-1.45602451626814e-07	0.00144269297974729	0.91347613327755	0.999947097233832	Chr7	110366605	110367345	110366975	non-sex-biased	non-sex-biased	Neither method
1152	TRINITY_DN3427_c3_g1_i7	female	male	0.445800404153723	0.720243371998411	0.62916507759569	1	27.14783609738	3.35975553598027e-07	0.00144269398380668	0.707689448170135	0.999947097233832	Chr7	120795165	120797196	120796180.5	non-sex-biased	non-sex-biased	Neither method
1153	TRINITY_DN10726_c3_g1_i1	female	male	-0.0781351119414109	-2.70217681117485	1	1	0.770089771214317	-3.47709155138309e-08	0.00144269437098609	0.960509023596011		Chr7	62926191	62926548	62926369.5	non-sex-biased	non-sex-biased	Neither method
1154	TRINITY_DN9945_c0_g1_i1	female	male	0.246301185424714	-0.958867279139164	0.704249989608382	1	7.13376177271999	9.83187507789427e-07	0.00144268917010672	0.571745054900187	0.999947097233832	Chr7	118661560	118661902	118661731	non-sex-biased	non-sex-biased	Neither method
1155	TRINITY_DN21559_c0_g1_i21	female	male	2.3259708828203	-2.88804923828548	0.0763500018900623	1	0.392055145289066	7.76799542128871e-07	0.00144269475809723	0.264406405961972		Chr7	130354154	130355701	130354927.5	non-sex-biased	non-sex-biased	Neither method
1156	TRINITY_DN9957_c1_g1_i1	female	male	-0.0482685452335038	-1.00711654496376	0.986749416783505	1	6.8066173061428	-5.37963244506127e-08	0.00144268695401696	0.975645255055069	0.999947097233832	Chr7	34866462	34866734	34866598	non-sex-biased	non-sex-biased	Neither method
1157	TRINITY_DN26749_c1_g1_i1	female	male	0.889108439917452	-2.79032528002896	0.410048877702207	1	0.598594714585164	7.30998196541411e-07	0.00144269413989763	0.387066743247662		Chr7	19293854	19294276	19294065	non-sex-biased	non-sex-biased	Neither method
1158	TRINITY_DN59376_c0_g1_i1	female	male	-1.43453712039773	-2.64234974807381	0.538262132275805	1	0.873285108599078	-3.04122299060087e-07	0.00144269484846603	0.469843287090839		Chr7	38740564	38741514	38741039	non-sex-biased	non-sex-biased	Neither method
1159	TRINITY_DN41595_c0_g1_i2	female	male	-0.555362938105767	-2.0217636475844	0.620208849895023	1	2.41450926994602	-7.07650324580035e-07	0.00144269362966271	0.49248077257056	0.999947097233832	Chr7	20350777	20351494	20351135.5	non-sex-biased	non-sex-biased	Neither method
1160	TRINITY_DN77854_c0_g1_i1	female	male	0.263256630506214	-2.8600339551372	0.962122736965369	1	0.486485478177063	1.79846420870722e-07	0.00144269430073683	0.804485232412788		Chr7	64218808	64219068	64218938	non-sex-biased	non-sex-biased	Neither method
1161	TRINITY_DN36237_c0_g2_i1	female	male	-0.479034919082052	-2.5356174426933	0.726244254383798	1	1.03984381698147	-6.53722291261724e-07	0.00144269375276432	0.512153493270356	0.999947097233832	Chr7	57207519	57208385	57207952	non-sex-biased	non-sex-biased	Neither method
1162	TRINITY_DN148163_c0_g1_i1	female	male	-1.70100542555718	-2.786164612208	0.294864169876169	1	0.610448484209887	-8.61171968822969e-07	0.00144269455048561	0.220467335193146		Chr7	111526806	111527077	111526941.5	non-sex-biased	non-sex-biased	Neither method
1163	TRINITY_DN155076_c0_g1_i1	female	male	0.257269552902025	-2.84609267927375	0.929523282272144	1	0.522489821644204	1.03758215178008e-07	0.00144269467419544	0.829590767496385		Chr7	29470996	29471341	29471168.5	non-sex-biased	non-sex-biased	Neither method
1164	TRINITY_DN33422_c1_g3_i1	female	male	1.2121593226995	-2.8241446105446	0.23104514693516	1	0.543683711537961	1.02716707500831e-06	0.00144269421737253	0.231784534069061		Chr7	37541121	37541349	37541235	non-sex-biased	non-sex-biased	Neither method
1165	TRINITY_DN1888_c0_g1_i6	female	male	0.0259858537041179	2.32367884615858	0.940143363737782	1	86.1356383090177	5.70103321309073e-07	0.00144268314056039	0.855421451940788	0.999947097233832	Chr7	80726133	80775668	80750900.5	non-sex-biased	non-sex-biased	Neither method
1166	TRINITY_DN25067_c0_g1_i3	female	male	0.619288204571825	-2.52432467529771	0.438105329301831	1	1.18488415611101	7.17731805045162e-07	0.00144269350495015	0.507392501311016	0.999947097233832	Chr7	57912161	57912635	57912398	non-sex-biased	non-sex-biased	Neither method
1167	TRINITY_DN3162_c0_g2_i2	female	male	-2.78024849504728	0.303283316751044	0.0323095586615455	1	19.8043383544792	-9.41831230256949e-07	0.00144269490338831	0.041883516076214	0.999947097233832	Chr7	129787482	129803851	129795666.5	non-sex-biased	non-sex-biased	Neither method
1168	TRINITY_DN66820_c0_g1_i2	female	male	0.190832548683967	-1.57082474243309	0.841859046565327	1	3.98562692323784	4.14412699242165e-07	0.00144269239667799	0.747764820164869	0.999947097233832	Chr7	33211541	33212951	33212246	non-sex-biased	non-sex-biased	Neither method
1169	TRINITY_DN36893_c0_g1_i2	female	male	0.193311882780766	1.29673297776742	0.762032893156219	1	41.6171447295544	1.34960863177215e-06	0.00144269182653616	0.730003223398015	0.999947097233832	Chr7	102275737	102277908	102276822.5	non-sex-biased	non-sex-biased	Neither method
1170	TRINITY_DN21129_c0_g3_i1	female	male	1.21196704697202	-2.21656955509791	0.0689111370012616	1	1.8511521261621	3.2965654576264e-06	0.00144269334445869	0.0434454228975849	0.999947097233832	Chr7	81979060	81979816	81979438	non-sex-biased	non-sex-biased	Neither method
1171	TRINITY_DN17829_c1_g4_i1	female	male	-0.378091412688184	-2.08345300329218	0.602551697768369	1	2.2080168896602	-5.32725788587573e-07	0.00144269161613301	0.579800621771193	0.999947097233832	Chr7	94479572	94479982	94479777	non-sex-biased	non-sex-biased	Neither method
1172	TRINITY_DN2357_c0_g1_i5	female	male	1.2037797010055	-2.71044499186942	0.251636068272227	1	0.739618198199498	1.32011210911474e-06	0.00144269408493517	0.164152305847569		Chr7	44456278	44456366	44456322	non-sex-biased	non-sex-biased	Neither method
1173	TRINITY_DN691_c3_g1_i1	female	male	0.424908373428337	-2.29558938941591	0.709343247793677	1	1.62900294051052	3.89496217704583e-07	0.00144269398879459	0.6641285786354	0.999947097233832	Chr7	110451963	110452221	110452092	non-sex-biased	non-sex-biased	Neither method
1174	TRINITY_DN7561_c0_g3_i1	female	male	0.432932541077169	-1.45744177234328	0.506819537326483	1	4.46512116157616	1.9940836731603e-06	0.0014426897316701	0.345504478493772	0.999947097233832	Chr7	89502378	89504874	89503626	non-sex-biased	non-sex-biased	Neither method
1175	TRINITY_DN124302_c0_g1_i1	female	male	-1.57307881547028	-2.80757634283258	0.438967493541908	1	0.580160123737205	-5.71670936080895e-07	0.0014426947044604	0.335644325025102		Chr7	12964467	12964812	12964639.5	non-sex-biased	non-sex-biased	Neither method
1176	TRINITY_DN38635_c0_g1_i1	female	male	-1.01802989935365	-0.795440538645329	0.291972039087035	1	8.04870356771225	-1.21869378951497e-06	0.00144269364495949	0.26144825121312	0.999947097233832	Chr7	109099518	109101909	109100713.5	non-sex-biased	non-sex-biased	Neither method
1177	TRINITY_DN7156_c0_g1_i2	female	male	0.459140686626842	-2.35404417930348	0.533454938097637	1	1.50871409460606	9.21663190963545e-07	0.0014426926915667	0.498653082764414	0.999947097233832	Chr7	5998947	5999384	5999165.5	non-sex-biased	non-sex-biased	Neither method
1178	TRINITY_DN80083_c0_g1_i1	female	male	-1.04713330822377	-2.72494522355113	0.515480272917972	1	0.728125611626661	-5.27407764229196e-07	0.0014426944619513	0.413455349351281		Chr7	96135663	96135964	96135813.5	non-sex-biased	non-sex-biased	Neither method
1179	TRINITY_DN154054_c0_g1_i1	female	male	-0.462840791948857	-2.86562699191213	1	1	0.470900991970578	-2.11792550138566e-07	0.00144269451945958	0.761442137446467		Chr7	30804302	30804549	30804425.5	non-sex-biased	non-sex-biased	Neither method
1180	TRINITY_DN30919_c0_g2_i1	female	male	-0.220575029836539	-2.64996251462321	1	1	0.876960635263084	-1.63883331353077e-07	0.00144269392125537	0.854744186905418		Chr7	53733207	53733506	53733356.5	non-sex-biased	non-sex-biased	Neither method
1181	TRINITY_DN24220_c0_g1_i1	female	male	0.111065566918095	-2.10177844248889	0.886026226363574	1	2.17345337125806	2.21261195422173e-07	0.00144269342388333	0.869689914929781	0.999947097233832	Chr7	112086545	112087051	112086798	non-sex-biased	non-sex-biased	Neither method
1182	TRINITY_DN17963_c0_g1_i1	female	male	0.0536862469960237	0.0383323916952517	0.914333196843178	1	16.1739753520789	3.76036220223275e-07	0.0014426905187464	0.885599714116242	0.999947097233832	Chr7	44425758	44452548	44439153	non-sex-biased	non-sex-biased	Neither method
1183	TRINITY_DN6028_c0_g2_i8	female	male	-0.32532215617862	-2.69180688476373	0.923084762925175	1	0.761169087176371	-2.35320296217958e-08	0.00144269455302364	0.968551885222251		Chr7	131718836	131718937	131718886.5	non-sex-biased	non-sex-biased	Neither method
1184	TRINITY_DN10818_c0_g1_i1	female	male	-1.79374389038823	2.27404885558685	0.25759682222916	1	83.1471806354879	-5.09236572161152e-07	0.00144269479169947	0.291939434987604	0.999947097233832	Chr7	101465168	101721368	101593268	non-sex-biased	non-sex-biased	Neither method
1185	TRINITY_DN154679_c0_g1_i1	female	male	-2.66106985761048	-2.91200049313656	0.201443585160596	1	0.396800451125209	-5.84954570202681e-07	0.00144269490952997	0.331929060734985		Chr7	78076802	78077078	78076940	non-sex-biased	non-sex-biased	Neither method
1186	TRINITY_DN71892_c0_g3_i2	female	male	0.063852151740709	-1.0635223648635	0.94389237877444	1	6.44349024817793	2.03778402313978e-07	0.00144269136614762	0.900109235378721	0.999947097233832	Chr7	113040130	113041267	113040698.5	non-sex-biased	non-sex-biased	Neither method
1187	TRINITY_DN51239_c0_g1_i2	female	male	-0.45250074820238	-2.93396182229178	0.901481782417848	1	0.331223140600558	-1.58037715182051e-07	0.00144269487573153	0.76117741116614		Chr7	121435118	121515040	121475079	non-sex-biased	non-sex-biased	Neither method
1188	TRINITY_DN34827_c0_g4_i1	female	male	-1.37149872594586	-2.85183658384428	0.525556880367504	1	0.506885546312034	-5.46656548530389e-07	0.00144269465423818	0.391974996688237		Chr7	64981372	64981894	64981633	non-sex-biased	non-sex-biased	Neither method
1189	TRINITY_DN124597_c0_g1_i1	female	male	0.00988679192760462	-2.82732935914322	1	1	0.538680147419196	2.28539121867505e-08	0.0014426941334087	0.978440111790384		Chr7	58879052	58879471	58879261.5	non-sex-biased	non-sex-biased	Neither method
1190	TRINITY_DN130434_c0_g1_i1	female	male	-0.452425414323371	-2.86286570396819	1	1	0.481407723015934	-2.68084980162243e-07	0.00144269435507925	0.723082207573468		Chr7	80740667	80741123	80740895	non-sex-biased	non-sex-biased	Neither method
1191	TRINITY_DN5798_c1_g1_i2	female	male	0.791901660397234	0.187857255832969	0.248344302955315	1	18.2224211003639	2.80365102577726e-06	0.00144269182489407	0.166683349141973	0.999947097233832	Chr7	63270953	63359223	63315088	non-sex-biased	non-sex-biased	Neither method
1192	TRINITY_DN3206_c4_g1_i1	female	male	0.943146135579539	-2.87064654802119	0.47651693310498	1	0.46415070884511	5.0705599588715e-07	0.00144269447176995	0.482274166598453		Chr7	121361196	121361424	121361310	non-sex-biased	non-sex-biased	Neither method
1193	TRINITY_DN341_c0_g1_i11	female	male	-5.60395516889422	0.647329678431042	0.00732320271009884	1	8.526398103945	-8.0219659043138e-07	0.00144269512231172	0.0237807132894034	0.999947097233832	Chr7	76765361	76967282	76866321.5	non-sex-biased	non-sex-biased	Neither method
1194	TRINITY_DN52800_c0_g1_i1	female	male	0.265441886578899	-2.86452641375143	0.961636021775568	1	0.477141187838037	1.1972356648863e-06	0.00144269454196429	0.809019530512656		Chr7	125836357	125836629	125836493	non-sex-biased	non-sex-biased	Neither method
1195	TRINITY_DN4804_c0_g1_i7	female	male	-0.0734542762852206	-2.19511110000844	1	1	1.89691753297453	-1.13938930661971e-07	0.00144269330259139	0.918711248659623	0.999947097233832	Chr7	5491996	5492463	5492229.5	non-sex-biased	non-sex-biased	Neither method
1196	TRINITY_DN166582_c0_g1_i1	female	male	-0.0925714126003555	-2.13060914093027	1	1	2.06527589561546	-1.52298790696391e-07	0.00144269336302072	0.929381121574436	0.999947097233832	Chr7	62124222	62125137	62124679.5	non-sex-biased	non-sex-biased	Neither method
1197	TRINITY_DN153231_c0_g1_i1	female	male	0.236088517419566	-2.85853509989227	0.967819149534822	1	0.480797078038477	2.58569238724146e-07	0.00144269419970296	0.774108633580779		Chr7	70154582	70154874	70154728	non-sex-biased	non-sex-biased	Neither method
1198	TRINITY_DN10308_c0_g1_i2	female	male	0.23411849763533	-2.00957118666131	0.788078462163655	1	2.34257414236879	8.09303444358953e-07	0.00144269252710641	0.58647790820404	0.999947097233832	Chr7	56288081	56288672	56288376.5	non-sex-biased	non-sex-biased	Neither method
1199	TRINITY_DN37898_c0_g3_i1	female	male	-0.351928775588272	-2.52234170910974	0.947088369471659	1	1.13036420034772	-4.49293077831995e-07	0.00144269326296159	0.694127279492556	0.999947097233832	Chr7	42584993	42585770	42585381.5	non-sex-biased	non-sex-biased	Neither method
1200	TRINITY_DN2783_c0_g1_i1	female	male	-0.295124438440759	0.527007134659156	0.792297334847946	1	23.3848573565684	-2.67314202289388e-07	0.00144269326596349	0.751394591788196	0.999947097233832	Chr7	96803793	96804919	96804356	non-sex-biased	non-sex-biased	Neither method
1201	TRINITY_DN31010_c1_g1_i1	female	male	1.13676687558251	-2.7435468398652	0.287015065487025	1	0.693780928745716	8.49118909843698e-07	0.00144269419139092	0.277502851336151		Chr7	70522848	70523108	70522978	non-sex-biased	non-sex-biased	Neither method
1202	TRINITY_DN170774_c0_g1_i1	female	male	0.0219337687707379	-2.83296379143278	1	1	0.528074331317691	2.73087761816532e-08	0.00144269427700983	0.971806844876171		Chr7	56070044	56070343	56070193.5	non-sex-biased	non-sex-biased	Neither method
1203	TRINITY_DN4211_c2_g4_i1	female	male	0.582582429263449	-2.90751531377343	0.735246659600556	1	0.405514469947028	3.81911437842291e-07	0.00144269434633193	0.633188962399208		Chr7	112346452	112346644	112346548	non-sex-biased	non-sex-biased	Neither method
1204	TRINITY_DN750_c0_g2_i4	female	male	-1.04942453588287	0.651427340344304	0.263025396751619	1	25.4295975988024	-1.26389940478874e-06	0.0014426937436681	0.242688694737241	0.999947097233832	Chr7	44017884	44025342	44021613	non-sex-biased	non-sex-biased	Neither method
1205	TRINITY_DN147552_c0_g1_i1	female	male	0.0105969655381155	-2.82752532901266	1	1	0.536166980173289	2.60169337039685e-08	0.00144269413251282	0.974975190131457		Chr7	131626835	131627166	131627000.5	non-sex-biased	non-sex-biased	Neither method
1206	TRINITY_DN27591_c0_g4_i1	female	male	1.01021481689598	-2.21436621027573	0.154057130552008	1	1.85903732231333	2.59672101650224e-06	0.00144269284289272	0.098585660443396	0.999947097233832	Chr7	46108960	46110144	46109552	non-sex-biased	non-sex-biased	Neither method
1207	TRINITY_DN9162_c0_g4_i1	female	male	0.398253278043841	-2.69484001759029	0.73472839503474	1	0.784793960257026	3.3172257750628e-07	0.00144269405855431	0.692805274652551		Chr7	42629294	42629681	42629487.5	non-sex-biased	non-sex-biased	Neither method
1208	TRINITY_DN166830_c0_g1_i1	female	male	1.33997150268831	-2.9091451791024	0.271932509843019	1	0.403365336677823	7.20397171400124e-07	0.00144269453279088	0.341835406067129		Chr7	17597542	17597867	17597704.5	non-sex-biased	non-sex-biased	Neither method
1209	TRINITY_DN35463_c0_g1_i10	female	male	1.70506904802179	-2.24320561713535	0.14017430227717	1	1.8166509608621	7.23294778174276e-07	0.00144269444727859	0.256743651084522	0.999947097233832	Chr7	66063764	66070606	66067185	non-sex-biased	non-sex-biased	Neither method
1210	TRINITY_DN13926_c0_g2_i2	female	male	-0.254433021611078	-2.66293918172425	1	1	0.832110682598572	-1.89123498829198e-07	0.00144269401711584	0.826378687173344		Chr7	18707233	18707563	18707398	non-sex-biased	non-sex-biased	Neither method
1211	TRINITY_DN18717_c0_g3_i1	female	male	-0.809950307507446	-2.77035593563754	0.649395762113036	1	0.637266754138058	-6.88819766057802e-07	0.00144269411001583	0.416361580297158		Chr7	58902764	58903001	58902882.5	non-sex-biased	non-sex-biased	Neither method
1212	TRINITY_DN57778_c0_g1_i2	female	male	0.120876840192822	-2.0759511957258	0.948173970745436	1	2.19534904912459	2.25605845583692e-07	0.00144269334938995	0.838226878963552	0.999947097233832	Chr7	16460622	16461066	16460844	non-sex-biased	non-sex-biased	Neither method
1213	TRINITY_DN20695_c0_g3_i1	female	male	-0.0681332663148605	-2.17242406076635	1	1	1.91702152120043	3.19525727978844e-08	0.00144269376968779	0.973902779096754	0.999947097233832	Chr7	102298788	102300386	102299587	non-sex-biased	non-sex-biased	Neither method
1214	TRINITY_DN5461_c11_g1_i1	female	male	0.614089661234509	-2.90012780173248	0.748783650093384	1	0.427498365514353	3.32716148668046e-07	0.00144269450501747	0.633633588959223		Chr7	44907087	44907304	44907195.5	non-sex-biased	non-sex-biased	Neither method
1215	TRINITY_DN92345_c0_g1_i2	female	male	0.162236510405521	-2.85476123790306	0.934147632667866	1	0.458420046518945	9.22318236872958e-08	0.00144269466280869	0.879753926452116		Chr7	33055254	33055819	33055536.5	non-sex-biased	non-sex-biased	Neither method
1216	TRINITY_DN134317_c0_g1_i1	female	male	0.258970267203483	-2.85228667760219	0.959482768164993	1	0.507881219078286	1.76817722790445e-07	0.00144269430704605	0.793352879979191		Chr7	57277561	57277962	57277761.5	non-sex-biased	non-sex-biased	Neither method
1217	TRINITY_DN85711_c0_g1_i1	female	male	-2.08941100752966	-2.67790152246201	0.25721571091187	1	0.812335647765135	-6.06645779514513e-07	0.00144269482752546	0.227717101891579		Chr7	72160418	72160809	72160613.5	non-sex-biased	non-sex-biased	Neither method
1218	TRINITY_DN122_c0_g2_i1	female	male	0.796661024140365	-0.875097707313243	0.342082402244616	1	7.62799722075705	1.24142028121368e-06	0.00144269303233494	0.318714702824	0.999947097233832	Chr7	123998087	123999225	123998656	non-sex-biased	non-sex-biased	Neither method
1219	TRINITY_DN34496_c0_g3_i1	female	male	0.468478484551396	-2.64398711167836	0.643352238453598	1	0.869460829154678	5.32082548618547e-07	0.00144269371982199	0.594161679824678		Chr7	85215752	85216048	85215900	non-sex-biased	non-sex-biased	Neither method
1220	TRINITY_DN1774_c0_g1_i12	female	male	-0.136537368706984	0.81541785513082	0.848405774482448	1	29.0795714888231	-6.87011512515347e-07	0.00144268543278004	0.784249277151628	0.999947097233832	Chr7	104737457	104760340	104748898.5	non-sex-biased	non-sex-biased	Neither method
1221	TRINITY_DN125297_c0_g1_i1	female	male	-0.201863290924787	-2.38168987208719	1	1	1.43201431910133	3.16510004857812e-06	0.00144269453945462	0.812056646251685	0.999947097233832	Chr7	81125570	81126217	81125893.5	non-sex-biased	non-sex-biased	Neither method
1222	TRINITY_DN14386_c0_g4_i2	female	male	3.59558668502157	-1.35579082585934	5.29813711870602e-06	0.0148419123072756	4.94644299124588	3.55105933683784	0.675523564883948	1.54305409082733e-08	5.2008638131335e-05	Chr7	8664301	8665021	8664661	sex-biased	sex-biased	Both methods
1223	TRINITY_DN476_c1_g2_i7	female	male	-0.0583281569808794	3.83106928268621	0.948068915103283	1	248.689382686093	-1.55666018445345e-06	0.0014426851068409	0.963038430995259	0.999947097233832	Chr7	18839112	18840383	18839747.5	non-sex-biased	non-sex-biased	Neither method
1224	TRINITY_DN2746_c1_g1_i3	female	male	0.675821120719832	0.377623059562653	0.5335282219606	1	21.0549322172703	3.85400731179841e-07	0.00144269427600803	0.616417665509617	0.999947097233832	Chr7	66033287	66045711	66039499	non-sex-biased	non-sex-biased	Neither method
1225	TRINITY_DN133412_c0_g1_i1	female	male	0.117444470395377	-2.19411675814461	1	1	1.75247993634643	3.97457690871334e-07	0.00144269240443576	0.796898375314091	0.999947097233832	Chr7	53385462	53386086	53385774	non-sex-biased	non-sex-biased	Neither method
1226	TRINITY_DN105259_c0_g1_i1	female	male	-0.0527125600720908	-2.33911991010237	1	1	1.54854226274883	-3.39996528349772e-08	0.00144269298736308	0.978095132656152	0.999947097233832	Chr7	33057886	33058681	33058283.5	non-sex-biased	non-sex-biased	Neither method
1227	TRINITY_DN28857_c0_g1_i1	female	male	-0.880200122896375	-2.62277671327319	0.609909569375591	1	0.919450697035465	-7.39658552257849e-07	0.00144269401898366	0.409027966001678		Chr7	57908070	57908308	57908189	non-sex-biased	non-sex-biased	Neither method
1228	TRINITY_DN8730_c1_g3_i1	female	male	-0.0991459682752278	-2.11083149331214	1	1	2.13238016077368	-1.90213831506145e-07	0.00144269143136262	0.905835204543409	0.999947097233832	Chr7	63658456	63659381	63658918.5	non-sex-biased	non-sex-biased	Neither method
1229	TRINITY_DN35355_c0_g1_i2	female	male	0.148303803249735	-2.68066244973504	0.87825436219087	1	0.83294600470079	2.82289164849268e-07	0.00144269382569523	0.763671514322538		Chr7	84689998	84690358	84690178	non-sex-biased	non-sex-biased	Neither method
1230	TRINITY_DN169194_c0_g1_i1	female	male	2.17492527177167	-2.91357054147314	0.143719929522953	1	0.395295404598058	4.49380020871864e-07	0.00144269488010747	0.414764135928238		Chr7	93105684	93106063	93105873.5	non-sex-biased	non-sex-biased	Neither method
1231	TRINITY_DN30415_c0_g1_i1	female	male	0.262291260458473	-2.43656916550926	0.753987089218118	1	1.31164820030236	4.73339175328977e-07	0.00144269310528219	0.716895093013976	0.999947097233832	Chr7	102786506	102787225	102786865.5	non-sex-biased	non-sex-biased	Neither method
1232	TRINITY_DN33031_c0_g1_i2	female	male	-1.6881728669168	-1.56084547306461	0.225445544660464	1	4.07644975624242	-7.37710969781234e-07	0.00144269469208737	0.240238345473664	0.999947097233832	Chr7	25777914	25779216	25778565	non-sex-biased	non-sex-biased	Neither method
1233	TRINITY_DN1526_c0_g1_i2	female	male	-0.671969206015686	3.46463398687641	0.29459076219664	1	191.065923122295	-3.72664905575906e-06	0.00144269120730041	0.160221798678327	0.999947097233832	Chr7	77584161	77598908	77591534.5	non-sex-biased	non-sex-biased	Neither method
1234	TRINITY_DN100722_c0_g2_i1	female	male	-0.470811159212166	-2.85291482842714	1	1	0.500786095115813	-2.75703038670693e-07	0.00144269437321856	0.708310764261896		Chr7	39948398	39948750	39948574	non-sex-biased	non-sex-biased	Neither method
1235	TRINITY_DN3938_c0_g1_i2	female	male	0.957932712069478	-0.602891499677699	0.534327695051812	1	6.68337776915893	1.86687082765324e-07	0.00144269478797848			Chr7	44119775	44131152	44125463.5	non-sex-biased	non-sex-biased	Neither method
1236	TRINITY_DN18201_c0_g1_i3	female	male	-0.573902263349456	-2.56577829888288	0.745232403896076	1	0.959671143264574	-4.49237595262728e-07	0.00144269387378959	0.630717401052491		Chr7	37545438	37545846	37545642	non-sex-biased	non-sex-biased	Neither method
1237	TRINITY_DN41364_c0_g1_i1	female	male	-1.10540622290249	-2.40977148590997	0.379539746157901	1	1.37300383074512	-1.12480532804625e-06	0.00144269388696987	0.265606759164727	0.999947097233832	Chr7	96120219	96120872	96120545.5	non-sex-biased	non-sex-biased	Neither method
1238	TRINITY_DN7947_c2_g1_i1	female	male	-0.21897962993405	-1.23143444604348	0.827068076657191	1	5.49673024820894	-9.48498057633965e-07	0.00144268928868324	0.646122756604637	0.999947097233832	Chr7	87802202	87803514	87802858	non-sex-biased	non-sex-biased	Neither method
1239	TRINITY_DN3964_c0_g1_i4	female	male	1.05299420546002	-0.411525787507235	0.408441279445646	1	11.3498754972584	4.2245497409803e-07	0.00144269459117355	0.549392462538099	0.999947097233832	Chr7	66500873	66518097	66509485	non-sex-biased	non-sex-biased	Neither method
1240	TRINITY_DN46770_c0_g1_i1	female	male	0.597223290924997	-2.94675072417454	0.876676875062092	1	0.331563057201532	1.4341567153073e-07	0.0014426948958932	0.75799132235834		Chr7	96227630	96228169	96227899.5	non-sex-biased	non-sex-biased	Neither method
1241	TRINITY_DN18787_c2_g1_i1	female	male	-0.939285188505314	-2.09394528972019	0.39581121784347	1	2.18043154520672	-9.64219991298774e-07	0.00144269375493543	0.332481991839816	0.999947097233832	Chr7	74042815	74109426	74076120.5	non-sex-biased	non-sex-biased	Neither method
1242	TRINITY_DN52870_c0_g2_i1	female	male	0.705308294630554	-0.856383139227518	0.324983867710683	1	7.74855823931018	2.27123033920741e-06	0.00144269161532105	0.221926658011316	0.999947097233832	Chr7	40775473	40776595	40776034	non-sex-biased	non-sex-biased	Neither method
1243	TRINITY_DN27241_c0_g4_i1	female	male	-0.526379026550755	-2.71496597110519	0.904707219764155	1	0.742208027990377	-2.46868192175213e-07	0.00144269446068129	0.706488829861059		Chr7	73185982	73186281	73186131.5	non-sex-biased	non-sex-biased	Neither method
1244	TRINITY_DN21614_c0_g1_i1	female	male	-0.0586101743945267	-1.51533177534546	0.990789789048205	1	4.21636756314561	-1.35243435853068e-07	0.00144268936735622	0.946098873039101	0.999947097233832	Chr7	91402199	91402636	91402417.5	non-sex-biased	non-sex-biased	Neither method
1245	TRINITY_DN18460_c0_g2_i2	female	male	0.250698701025722	3.26878211495979	0.59732816743305	1	167.842170065544	5.71142047915909e-06	0.00144267060348621	0.221337933593831	0.999947097233832	Chr7	62941238	62956073	62948655.5	non-sex-biased	non-sex-biased	Neither method
1246	TRINITY_DN10563_c0_g1_i3	female	male	-0.520486382194655	0.82615366697647	0.437621383177055	1	29.1832600115558	-2.45989164445297e-06	0.00144268915099651	0.260417275365308	0.999947097233832	Chr7	3177922	3320624	3249273	non-sex-biased	non-sex-biased	Neither method
1247	TRINITY_DN140987_c0_g1_i1	female	male	0.837285794938672	-2.70645745609615	0.452369299070882	1	0.760417206764026	5.09010441938441e-07	0.00144269432053985	0.494823094411674		Chr7	2839315	2839775	2839545	non-sex-biased	non-sex-biased	Neither method
1248	TRINITY_DN46761_c0_g2_i1	female	male	-0.378375176807194	-1.22987344912355	0.677495234189172	1	5.55544981435367	-9.61327973524661e-07	0.00144269123887847	0.569722131671968	0.999947097233832	Chr7	120169205	120170312	120169758.5	non-sex-biased	non-sex-biased	Neither method
1249	TRINITY_DN339_c0_g1_i11	female	male	0.0767219128984389	3.59253163474483	0.870333914564004	1	209.709527478046	1.94524792221303e-06	0.00144268913677766	0.825549866727582	0.999947097233832	Chr7	1077585	1079504	1078544.5	non-sex-biased	non-sex-biased	Neither method
1250	TRINITY_DN17_c0_g3_i4	female	male	-0.0851304451953275	4.34054920128032	0.893719273761849	1	353.189037238555	-1.10849724378039e-06	0.00144266257357919	0.803864433269169	0.999947097233832	Chr7	20075211	20089351	20082281	non-sex-biased	non-sex-biased	Neither method
1251	TRINITY_DN112873_c0_g1_i1	female	male	-0.448026026778313	-2.86800549196084	1	1	0.471510623856094	-2.59377003648207e-07	0.00144269435084844	0.728072082640953		Chr7	6939331	6939491	6939411	non-sex-biased	non-sex-biased	Neither method
1252	TRINITY_DN2070_c0_g3_i1	female	male	0.467811005493349	-0.399116641557364	0.588133174180745	1	11.383213493026	6.40528171541581e-07	0.00144269322617461	0.596373586234687	0.999947097233832	Chr7	111000362	111001356	111000859	non-sex-biased	non-sex-biased	Neither method
1253	TRINITY_DN7063_c0_g1_i10	female	male	0.837798273461094	-0.772305413980799	0.183950902857957	1	8.43654860656726	4.08418644731978e-06	0.00144269114333666	0.0628562709525952	0.999947097233832	Chr7	4106520	4178234	4142377	non-sex-biased	non-sex-biased	Neither method
1254	TRINITY_DN9048_c1_g1_i4	female	male	0.872007646849126	-0.357234919526569	0.300429875102265	1	11.694337768131	1.28435207575394e-06	0.00144269328027082	0.307692396515794	0.999947097233832	Chr7	106267375	106276458	106271916.5	non-sex-biased	non-sex-biased	Neither method
1255	TRINITY_DN158848_c0_g1_i1	female	male	-0.209838113583651	-2.67982227990788	1	1	0.798786045888281	-1.3554721463356e-07	0.0014426941355598	0.867600689858722		Chr7	118809872	118810411	118810141.5	non-sex-biased	non-sex-biased	Neither method
1256	TRINITY_DN6459_c0_g2_i2	female	male	-1.13359790964733	-1.55864230128514	0.211889501082136	1	4.13332045210943	-1.48552639737378e-06	0.00144269357866036	0.204402702316391	0.999947097233832	Chr7	52900212	52900827	52900519.5	non-sex-biased	non-sex-biased	Neither method
1257	TRINITY_DN159853_c0_g1_i1	female	male	1.35299448483012	-2.91093202745838	0.491763936071737	1	0.396874798471831	1.82045165549177e-07	0.00144269489992124	0.663201340115005		Chr7	64854551	64854948	64854749.5	non-sex-biased	non-sex-biased	Neither method
1258	TRINITY_DN126641_c0_g1_i1	female	male	2.19266497199151	-2.90862630524314	0.0829177492854584	1	0.409471394109299	7.80849857251499e-07	0.00144269476897808	0.254938894462419		Chr7	72376644	72376862	72376753	non-sex-biased	non-sex-biased	Neither method
1259	TRINITY_DN750_c0_g1_i1	female	male	-0.162263608863267	-2.14421325478108	1	1	1.85556156308055	-1.30840884903761e-08	0.00144269466927584	0.978780637194874	0.999947097233832	Chr7	44022591	44023705	44023148	non-sex-biased	non-sex-biased	Neither method
1260	TRINITY_DN22125_c1_g1_i1	female	male	0.370058161726462	-1.62039956244619	0.566693540982677	1	3.79983159083474	1.24229849664034e-06	0.0014426904769339	0.48926978936491	0.999947097233832	Chr7	55601199	55601998	55601598.5	non-sex-biased	non-sex-biased	Neither method
1261	TRINITY_DN137_c0_g4_i1	female	male	-0.0826990183735226	-2.59357016583054	1	1	0.975117771316554	-3.82567267472116e-08	0.00144269390932432	0.966235119884908		Chr7	10082096	10082341	10082218.5	non-sex-biased	non-sex-biased	Neither method
1262	TRINITY_DN29853_c0_g1_i1	female	male	-0.362914112313059	-2.63445587272034	0.968422143880468	1	0.89839326444807	-3.65721826815044e-07	0.00144269365746692	0.717891539737188		Chr7	56112077	56112596	56112336.5	non-sex-biased	non-sex-biased	Neither method
1263	TRINITY_DN24682_c0_g1_i3	female	male	-0.0915449717793242	-1.97987053456489	0.963573195094392	1	2.50080033209056	-6.29122719965607e-08	0.0014426919867728	0.964386308383385	0.999947097233832	Chr7	42611547	42612632	42612089.5	non-sex-biased	non-sex-biased	Neither method
1264	TRINITY_DN30408_c0_g1_i1	female	male	-2.62722396982014	-2.91022621744249	0.185765475170957	1	0.432511639632485	-5.97741880473128e-07	0.00144269491297435	0.307455241445108		Chr7	58878493	58878722	58878607.5	non-sex-biased	non-sex-biased	Neither method
1265	TRINITY_DN45472_c0_g2_i3	female	male	-0.825406294275724	-0.999862445718581	0.705884494259602	1	6.8771430468444	-1.70923687413883e-07	0.00144269476203537	0.706324152197861	0.999947097233832	Chr7	74865462	74901620	74883541	non-sex-biased	non-sex-biased	Neither method
1266	TRINITY_DN14055_c0_g2_i3	female	male	0.149421197948567	-0.59905646310776	0.816175275410472	1	9.66861460093404	8.35856749649612e-07	0.00144268903941224	0.684639493273067	0.999947097233832	Chr7	73241481	73243711	73242596	non-sex-biased	non-sex-biased	Neither method
1267	TRINITY_DN898_c0_g1_i3	female	male	-0.126254882301921	2.97660764883519	0.842220475336807	1	135.939199268078	-1.90677690775861e-05	0.00144273890437381	0.745780811825399	0.999947097233832	Chr7	9151056	9168641	9159848.5	non-sex-biased	non-sex-biased	Neither method
1268	TRINITY_DN63747_c0_g1_i2	female	male	0.25372583504817	-2.09979392006264	0.809105109274712	1	2.13109467488154	9.68995812193052e-08	0.00144269434306815	0.892209915628276	0.999947097233832	Chr7	18837061	18837403	18837232	non-sex-biased	non-sex-biased	Neither method
1269	TRINITY_DN21646_c0_g1_i1	female	male	-1.35972729204621	-2.85766451720313	0.606087045496743	1	0.49265115887862	-3.56254590655199e-07	0.0014426948041127	0.497564936653962		Chr7	108874056	108874457	108874256.5	non-sex-biased	non-sex-biased	Neither method
1270	TRINITY_DN31691_c0_g3_i1	female	male	-0.857028170761537	-2.78166909998344	0.703767490094081	1	0.615346593421107	-4.90331903720351e-07	0.00144269437052574	0.493196353980368		Chr7	34945548	34945945	34945746.5	non-sex-biased	non-sex-biased	Neither method
1271	TRINITY_DN34285_c0_g1_i2	female	male	0.580155016996067	-2.55253764180311	0.571822430095161	1	1.05004534722572	7.35689054281128e-07	0.00144269342665334	0.507300939182764	0.999947097233832	Chr7	13210852	13211596	13211224	non-sex-biased	non-sex-biased	Neither method
1272	TRINITY_DN107739_c0_g1_i1	female	male	0.369875516853867	-2.78761084368001	0.829170016046346	1	0.606764931310573	2.64512718896337e-07	0.00144269425435569	0.729625841595406		Chr7	99986647	99986930	99986788.5	non-sex-biased	non-sex-biased	Neither method
1273	TRINITY_DN35001_c0_g1_i10	female	male	-0.605897942918148	-2.24086041928914	0.763553909922263	1	1.75681603616079	-3.16499584964827e-07	0.00144269462001166	0.583519049942463	0.999947097233832	Chr7	114334936	114337113	114336024.5	non-sex-biased	non-sex-biased	Neither method
1274	TRINITY_DN72359_c2_g1_i1	female	male	-0.301092809313821	-2.51331731948206	1	1	1.17705760952512	-1.15573206016207e-07	0.00144269450813277	0.851555752802984	0.999947097233832	Chr7	63676829	63677595	63677212	non-sex-biased	non-sex-biased	Neither method
1275	TRINITY_DN4459_c0_g1_i1	female	male	-0.178724605535029	-0.509202134829575	0.983692747882169	1	10.6092781297468	-4.49199650245602e-08	0.00144269463806848	0.92980487027781	0.999947097233832	Chr7	29328685	29330683	29329684	non-sex-biased	non-sex-biased	Neither method
1276	TRINITY_DN52815_c0_g1_i6	female	male	-0.758899951371619	-1.31266859215236	0.679665352233469	1	5.18199200521641	-1.71652145268704e-07	0.0014426946596857	0.686151723470611	0.999947097233832	Chr7	122572268	122573936	122573102	non-sex-biased	non-sex-biased	Neither method
1277	TRINITY_DN136173_c0_g1_i1	female	male	0.245176630762611	-1.59520963878852	0.815538310199464	1	3.85376323377278	3.29511785269093e-07	0.00144269333753161	0.769260481591169	0.999947097233832	Chr7	65640818	65641694	65641256	non-sex-biased	non-sex-biased	Neither method
1278	TRINITY_DN17551_c0_g1_i5	female	male	-0.332485906737718	-1.790901625604	0.84101316758311	1	3.13079122028731	-2.72040547872888e-07	0.00144269392741025	0.774839182328542	0.999947097233832	Chr7	46755234	46762709	46758971.5	non-sex-biased	non-sex-biased	Neither method
1279	TRINITY_DN22032_c0_g1_i1	female	male	-5.05209435988549	-1.98735688729996	0.00872920551334005	1	2.45072036635936	-8.75298049492334e-07	0.00144269511491863	0.0210455718088417	0.999947097233832	Chr7	128995853	128996141	128995997	non-sex-biased	non-sex-biased	Neither method
1280	TRINITY_DN565_c1_g2_i1	female	male	-0.294777993084677	0.673988170662743	0.634860079994944	1	26.0741952875013	-2.40636439914968e-06	0.00144268327962127	0.419358754549354	0.999947097233832	Chr7	26061677	26062645	26062161	non-sex-biased	non-sex-biased	Neither method
1281	TRINITY_DN2714_c0_g3_i2	female	male	-0.579764801762678	-1.77662085715827	0.486880632870726	1	3.11779196779139	-1.09263084230533e-06	0.00144269245769645	0.439049597747189	0.999947097233832	Chr7	94710566	94710816	94710691	non-sex-biased	non-sex-biased	Neither method
1282	TRINITY_DN21112_c2_g1_i1	female	male	0.339157898941578	-2.39041082138365	0.702695733982894	1	1.41860530111069	5.47960510911665e-07	0.00144269308621356	0.649283825886176	0.999947097233832	Chr7	24119356	24119717	24119536.5	non-sex-biased	non-sex-biased	Neither method
1283	TRINITY_DN2515_c2_g1_i1	female	male	0.681880416253262	-0.311004111211612	0.330031934553352	1	12.2388269009043	1.9777046622237e-06	0.00144269164897592	0.252961272743619	0.999947097233832	Chr7	16345914	16347326	16346620	non-sex-biased	non-sex-biased	Neither method
1284	TRINITY_DN3131_c0_g2_i1	female	male	-0.199878880241164	-2.28965280004683	1	1	1.70021917636112	-3.19739240309147e-07	0.00144269292139348	0.79238091403921	0.999947097233832	Chr7	92983743	92984298	92984020.5	non-sex-biased	non-sex-biased	Neither method
1285	TRINITY_DN2467_c1_g2_i5	female	male	-0.281059801177277	-1.62347469874122	0.921099530892388	1	3.83956874235872	-1.20037145514362e-07	0.00144269436308892	0.860810437115716	0.999947097233832	Chr7	23783444	23783728	23783586	non-sex-biased	non-sex-biased	Neither method
1286	TRINITY_DN103054_c0_g1_i1	female	male	1.33396461589971	-2.91082845254183	0.270211484618419	1	0.398490282895671	7.14839387288001e-07	0.00144269452366826	0.347715744307512		Chr7	46174841	46175330	46175085.5	non-sex-biased	non-sex-biased	Neither method
1287	TRINITY_DN16874_c0_g1_i2	female	male	-0.0537266973318626	-2.16290016677297	1	1	2.01368679715667	1.40610983998754e-08	0.00144269370158594	0.989326697594575	0.999947097233832	Chr7	6401827	6402181	6402004	non-sex-biased	non-sex-biased	Neither method
1288	TRINITY_DN34663_c0_g3_i1	female	male	-0.19292083728261	-2.90581663524836	1	1	0.411438231682828	-6.81967882159199e-08	0.00144269436544594	0.887866035233723		Chr7	43123736	43124013	43123874.5	non-sex-biased	non-sex-biased	Neither method
1289	TRINITY_DN2107_c0_g3_i1	female	male	0.107251775602043	-0.303293657319496	0.831461595584404	1	12.2615678722363	1.06361734638791e-06	0.00144268168239688	0.734928926937973	0.999947097233832	Chr7	52901459	52902022	52901740.5	non-sex-biased	non-sex-biased	Neither method
1290	TRINITY_DN78323_c0_g1_i1	female	male	0.645020120867183	-2.9047193630323	0.762827170271243	1	0.416452161221339	2.4679180217171e-07	0.00144269466029277	0.697336965669865		Chr7	77849554	77849767	77849660.5	non-sex-biased	non-sex-biased	Neither method
1291	TRINITY_DN12185_c1_g2_i1	female	male	0.89238182526318	-2.7851582691902	0.391695923574192	1	0.609376999679896	7.7960951604505e-07	0.00144269410458992	0.368100483284331		Chr7	20414756	20415085	20414920.5	non-sex-biased	non-sex-biased	Neither method
1292	TRINITY_DN59611_c0_g1_i1	female	male	0.984789499598805	-2.5360344547853	0.265663403519362	1	1.09220466405308	1.01999278266225e-06	0.00144269384074153	0.295708087169593	0.999947097233832	Chr7	85126585	85127098	85126841.5	non-sex-biased	non-sex-biased	Neither method
1293	TRINITY_DN75710_c0_g4_i2	female	male	0.981001882000681	-1.60029597239253	0.173421527286239	1	3.83735839082803	2.70369780213044e-06	0.00144269241999198	0.103070823736499	0.999947097233832	Chr7	107367514	107370077	107368795.5	non-sex-biased	non-sex-biased	Neither method
1294	TRINITY_DN22454_c0_g1_i2	female	male	-0.0477412430184019	1.36370256973473	0.960222057298718	1	43.2609300652548	-3.11961594891143e-07	0.00144267186839259	0.938257735860474	0.999947097233832	Chr7	93064814	93126387	93095600.5	non-sex-biased	non-sex-biased	Neither method
1295	TRINITY_DN50539_c0_g2_i1	female	male	0.151220258028338	-1.77763894330183	0.80401914384822	1	3.20966439381685	5.23846837124815e-07	0.00144269077316335	0.756022344368255	0.999947097233832	Chr7	81280560	81281383	81280971.5	non-sex-biased	non-sex-biased	Neither method
1296	TRINITY_DN107894_c0_g1_i1	female	male	-0.409576180371023	-2.74341388021619	1	1	0.693236482677863	-2.25307970100273e-07	0.00144269436500162	0.749702486552528		Chr7	40338891	40339295	40339093	non-sex-biased	non-sex-biased	Neither method
1297	TRINITY_DN10820_c2_g1_i1	female	male	0.717562875870829	-2.1348950539276	0.331623611857724	1	2.07686875991113	1.951610963097e-06	0.00144269214951135	0.223759269562788	0.999947097233832	Chr7	36830545	36831244	36830894.5	non-sex-biased	non-sex-biased	Neither method
1298	TRINITY_DN4150_c0_g1_i8	female	male	0.182546934784086	-1.74762003931216	0.876266084354307	1	3.31856034388474	1.80384393571633e-07	0.00144269334988441	0.8491899531412	0.999947097233832	Chr7	119100327	119103789	119102058	non-sex-biased	non-sex-biased	Neither method
1299	TRINITY_DN166404_c0_g1_i1	female	male	2.18816306446958	-2.90769583896608	0.0662787961406065	1	0.409429150781543	8.21041588468092e-07	0.00144269475554832	0.239778372229832		Chr7	40484765	40485089	40484927	non-sex-biased	non-sex-biased	Neither method
1300	TRINITY_DN42505_c0_g1_i5	female	male	1.18790744182138	-2.56473471591668	0.263966689069123	1	1.04085737974805	7.4366282765745e-07	0.00144269433318446	0.334486923612157	0.999947097233832	Chr7	131516019	131516422	131516220.5	non-sex-biased	non-sex-biased	Neither method
1301	TRINITY_DN4853_c0_g1_i4	female	male	1.12762924056663	-1.68200110679711	0.0838028392504113	1	3.54191015701666	4.57356929285221e-06	0.00144269311508584	0.0234732976591255	0.999947097233832	Chr7	133429930	133430315	133430122.5	non-sex-biased	non-sex-biased	Neither method
1302	TRINITY_DN23875_c0_g1_i1	female	male	1.69594619775216	-2.55285564349239	0.191629075960738	1	1.05171213028655	7.38800941740317e-07	0.00144269458685435	0.260044770681271	0.999947097233832	Chr7	131950157	131950661	131950409	non-sex-biased	non-sex-biased	Neither method
1303	TRINITY_DN1514_c0_g1_i11	female	male	-0.0788853349776831	3.62631368951769	0.905001642279001	1	215.802849386869	-5.09985580837537e-07	0.00144266747061079	0.836182282355721	0.999947097233832	Chr7	132650249	132771422	132710835.5	non-sex-biased	non-sex-biased	Neither method
1304	TRINITY_DN7481_c0_g2_i1	female	male	-0.327851042109164	-2.17564278441301	1	1	1.9798797394891	-6.58985615133189e-08	0.00144269482967749	0.903466450656991	0.999947097233832	Chr7	132246350	132248011	132247180.5	non-sex-biased	non-sex-biased	Neither method
1305	TRINITY_DN9005_c1_g1_i1	female	male	0.596115670969788	-2.09730175673277	0.501087147993006	1	2.18061038402327	8.9034657502575e-07	0.00144269354352153	0.501202689064929	0.999947097233832	Chr7	49897460	49897694	49897577	non-sex-biased	non-sex-biased	Neither method
1306	TRINITY_DN3754_c0_g2_i1	female	male	-0.345207700987561	-1.37816455712922	0.663295382736616	1	4.83418719038838	-1.22599504752057e-06	0.00144269036169905	0.547337942260162	0.999947097233832	Chr7	55600063	55600687	55600375	non-sex-biased	non-sex-biased	Neither method
1307	TRINITY_DN10733_c0_g1_i10	female	male	-1.50033118203994	-2.45355623810261	0.511339520866113	1	1.30154732060824	-2.72646652349274e-07	0.00144269487507317	0.469057821773675	0.999947097233832	Chr7	101727600	101728250	101727925	non-sex-biased	non-sex-biased	Neither method
1308	TRINITY_DN115661_c0_g1_i1	female	male	-1.13885879376727	-2.90268006752784	0.643063501203864	1	0.413016272409607	-5.06334342044074e-07	0.00144269461669064	0.494006140840149		Chr7	10062900	10063118	10063009	non-sex-biased	non-sex-biased	Neither method
1309	TRINITY_DN133504_c0_g1_i1	female	male	-0.518203020233109	-1.94967782174445	0.477197294907582	1	2.60894147091905	-1.63970760998603e-06	0.00144269099663902	0.38653474518232	0.999947097233832	Chr7	9539703	9540664	9540183.5	non-sex-biased	non-sex-biased	Neither method
1310	TRINITY_DN160806_c0_g1_i1	female	male	0.156793146159314	-1.81011767449638	0.846064065087711	1	3.0713101836683	4.87491253715233e-07	0.00144269124059007	0.762666624935811	0.999947097233832	Chr7	19320511	19321291	19320901	non-sex-biased	non-sex-biased	Neither method
1311	TRINITY_DN3155_c0_g1_i5	female	male	-0.087853023487818	3.51916816068678	0.899519542889877	1	199.374972043352	-6.96820246124356e-07	0.00144267921327376	0.83578333548332	0.999947097233832	Chr7	7295080	7309015	7302047.5	non-sex-biased	non-sex-biased	Neither method
1312	TRINITY_DN16669_c0_g1_i5	female	male	-1.20659270053988	0.729516726242735	0.216082393583379	1	27.0657862027441	-1.14024242083699e-06	0.00144269395557058	0.184041295738987	0.999947097233832	Chr7	35654156	35664535	35659345.5	non-sex-biased	non-sex-biased	Neither method
1313	TRINITY_DN14254_c1_g4_i1	female	male	0.998051963232514	-2.86332057771411	0.491663601367497	1	0.485287358178374	3.5919650622341e-07	0.00144269465629184	0.544800928323853		Chr7	25687317	25687590	25687453.5	non-sex-biased	non-sex-biased	Neither method
1314	TRINITY_DN58706_c0_g1_i2	female	male	-3.1555459635474	-2.7918242267779	0.104435813811394	1	0.599634280835646	-6.17501136895718e-07	0.00144269495349067	0.208403771560004		Chr7	59301546	59302073	59301809.5	non-sex-biased	non-sex-biased	Neither method
1315	TRINITY_DN110185_c0_g1_i1	female	male	-0.449969549520889	-2.86450066157117	1	1	0.478881660794588	-2.00014939022801e-07	0.00144269452195589	0.75744588023134		Chr7	116690580	116690784	116690682	non-sex-biased	non-sex-biased	Neither method
1316	TRINITY_DN7571_c1_g2_i1	female	male	-0.125608644143502	3.43238274027307	0.834344249964316	1	187.810279824445	-1.5871057107322e-06	0.00144266767215745	0.676346659483388	0.999947097233832	Chr7	83813918	83815063	83814490.5	non-sex-biased	non-sex-biased	Neither method
1317	TRINITY_DN3201_c0_g1_i7	female	male	-0.0776337530012491	0.650226610408968	0.940720035617218	1	25.6227245928177	-2.1004727607652e-07	0.00144268905369841	0.917339460572127	0.999947097233832	Chr7	37238947	37244517	37241732	non-sex-biased	non-sex-biased	Neither method
1318	TRINITY_DN24372_c0_g7_i1	female	male	-0.240315729733273	0.536017753440223	0.710228651508542	1	23.5488957176863	-2.24680135054028e-06	0.00144268071419047	0.507547564869951	0.999947097233832	Chr7	74632165	74634102	74633133.5	non-sex-biased	non-sex-biased	Neither method
1319	TRINITY_DN173748_c0_g1_i1	female	male	-0.424045640942391	-2.87148279259461	1	1	0.466360653420601	-1.33353978411015e-07	0.00144269472720592	0.819946416198009		Chr7	6089210	6089444	6089327	non-sex-biased	non-sex-biased	Neither method
1320	TRINITY_DN11705_c0_g1_i8	female	male	0.294817837868954	-1.01800559759198	0.740723350129455	1	6.68968748280953	4.99002546197555e-07	0.00144269298506366	0.688144233475648	0.999947097233832	Chr7	399731	400210	399970.5	non-sex-biased	non-sex-biased	Neither method
1321	TRINITY_DN4122_c1_g1_i7	female	male	0.365397308995213	0.775356608974871	0.727322714117609	1	28.3403758196227	1.37527015787491e-07	0.00144269457602537	0.818888475281471	0.999947097233832	Chr7	30729371	30749477	30739424	non-sex-biased	non-sex-biased	Neither method
1322	TRINITY_DN33025_c0_g1_i1	female	male	-0.400520793253933	-2.85099534449007	1	1	0.514941227721085	-1.40297322561842e-07	0.00144269469334711	0.790412345417683		Chr7	106595308	106595525	106595416.5	non-sex-biased	non-sex-biased	Neither method
1323	TRINITY_DN63076_c0_g1_i1	female	male	0.0574548363658764	-2.25531184658691	0.996573682865403	1	1.72097758986763	3.06937930849045e-08	0.00144269453840297	0.961367130658187	0.999947097233832	Chr7	117252767	117253844	117253305.5	non-sex-biased	non-sex-biased	Neither method
1324	TRINITY_DN18805_c0_g3_i1	female	male	-0.0120029123084033	0.278624145327371	1	1	19.3643520687789	4.34423151677206e-07	0.00144267009320368	0.923506900442147	0.999947097233832	Chr7	130001704	130002332	130002018	non-sex-biased	non-sex-biased	Neither method
1325	TRINITY_DN7889_c0_g1_i7	female	male	-0.214913495530749	-2.07503070950568	0.980422961629794	1	2.17808010052272	-4.24177357784221e-08	0.0014426947257674	0.9114697273921	0.999947097233832	Chr7	104765586	104769151	104767368.5	non-sex-biased	non-sex-biased	Neither method
1326	TRINITY_DN6787_c0_g2_i2	female	male	1.17069454376039	-1.76406599892852	0.147359074732033	1	3.22959943433986	2.31937582448942e-06	0.00144269351899697	0.109247441718222	0.999947097233832	Chr7	87736706	87737521	87737113.5	non-sex-biased	non-sex-biased	Neither method
1327	TRINITY_DN16635_c0_g5_i1	female	male	-0.324623632744552	-1.82556133271456	0.69517387044638	1	3.02875053181968	-9.73548943496185e-07	0.00144269055626576	0.581943442456935	0.999947097233832	Chr7	52904803	52905607	52905205	non-sex-biased	non-sex-biased	Neither method
1328	TRINITY_DN101986_c0_g1_i1	female	male	-0.707593084736177	-2.42562262862255	0.583692433990473	1	1.33933815263827	-7.87218183739617e-07	0.00144269356097092	0.443556435454543	0.999947097233832	Chr7	81013089	81013436	81013262.5	non-sex-biased	non-sex-biased	Neither method
1329	TRINITY_DN41755_c1_g3_i1	female	male	0.0859588229019553	-2.47505237310327	0.948364919775534	1	1.2210803783054	1.77226442187644e-07	0.00144269300358543	0.894024126440375	0.999947097233832	Chr7	127402924	127422570	127412747	non-sex-biased	non-sex-biased	Neither method
1330	TRINITY_DN32_c0_g2_i1	female	male	-1.28995495586976	-1.80438106683013	0.306099883681029	1	3.034233125437	-8.24910285348526e-07	0.00144269445585088	0.324294107479252	0.999947097233832	Chr7	27785055	27786546	27785800.5	non-sex-biased	non-sex-biased	Neither method
1331	TRINITY_DN30661_c0_g2_i1	female	male	-0.0239860763797392	-2.13514633319414	1	1	2.07118438238955	1.15003607684459e-08	0.0014426923612467	0.996666497493676	0.999947097233832	Chr7	70247061	70247701	70247381	non-sex-biased	non-sex-biased	Neither method
1332	TRINITY_DN18139_c0_g1_i11	female	male	0.0655108566003474	-1.53679035204507	0.954878563345308	1	4.17294039734833	9.79450542205693e-08	0.00144269241222267	0.943848876281329	0.999947097233832	Chr7	34751174	34812342	34781758	non-sex-biased	non-sex-biased	Neither method
1333	TRINITY_DN2138_c1_g3_i1	female	male	0.202638356213072	-0.733585469204707	0.719189471074066	1	8.67389299431783	2.0782656570949e-06	0.00144268526504809	0.539910521494435	0.999947097233832	Chr7	106883107	106883488	106883297.5	non-sex-biased	non-sex-biased	Neither method
1334	TRINITY_DN112457_c0_g1_i1	female	male	-2.88293740862369	-2.85676127313514	0.113718643830831	1	0.489802754122771	-9.2883516532298e-07	0.00144269481294331	0.166707210587221		Chr7	62204049	62204417	62204233	non-sex-biased	non-sex-biased	Neither method
1335	TRINITY_DN419_c2_g1_i18	female	male	-0.416313788058105	4.35891694611006	0.477229431066703	1	358.728403727349	-3.0761224576472e-06	0.0014426854706929	0.278801003469979	0.999947097233832	Chr7	92964077	92974356	92969216.5	non-sex-biased	non-sex-biased	Neither method
1336	TRINITY_DN28195_c1_g2_i1	female	male	0.689685543201032	-2.48121805461342	0.409695401334657	1	1.20664113004358	9.53700927669918e-07	0.00144269343672059	0.402410612236356	0.999947097233832	Chr7	95812333	95812979	95812656	non-sex-biased	non-sex-biased	Neither method
1337	TRINITY_DN10256_c0_g2_i2	female	male	0.968717291787828	-0.840440823425993	0.247475144385698	1	8.00522036994684	1.40431307691739e-06	0.00144269336329864	0.253419575020666	0.999947097233832	Chr7	82277340	82278261	82277800.5	non-sex-biased	non-sex-biased	Neither method
1338	TRINITY_DN17954_c0_g3_i1	female	male	0.315319775246639	-1.38228285160226	0.599760990335334	1	4.80801499561646	1.51709704477017e-06	0.00144268844656811	0.462819668957492	0.999947097233832	Chr7	95509774	95511546	95510660	non-sex-biased	non-sex-biased	Neither method
1339	TRINITY_DN96856_c0_g1_i1	female	male	0.848895234270275	-2.63378198817415	0.336043322088306	1	0.90254892986101	9.9761555549849e-07	0.00144269371158064	0.327749763033606		Chr7	116656226	116656728	116656477	non-sex-biased	non-sex-biased	Neither method
1340	TRINITY_DN2746_c0_g1_i2	female	male	-0.777412806337195	-0.591372381747427	0.341001259130061	1	9.73529438709413	-1.73334528526741e-06	0.00144269248763982	0.235797477165403	0.999947097233832	Chr7	7998146	8009403	8003774.5	non-sex-biased	non-sex-biased	Neither method
1341	TRINITY_DN2172_c2_g2_i10	female	male	1.72478124737039	0.547964205324536	0.111290680106281	1	24.1789610991992	1.07743157125949e-06	0.00144269441370898	0.192271598579964	0.999947097233832	Chr7	53279901	53503526	53391713.5	non-sex-biased	non-sex-biased	Neither method
1342	TRINITY_DN137671_c0_g1_i1	female	male	-1.1288109236419	-2.90534278321764	0.640786479435939	1	0.41235654167361	-4.7216616193402e-07	0.00144269460625629	0.496430325298648		Chr7	62956462	62956879	62956670.5	non-sex-biased	non-sex-biased	Neither method
1343	TRINITY_DN1218_c5_g1_i2	female	male	-1.35501865455537	-2.09022485233634	0.153215275496854	1	2.11457050609881	-1.83289666094074e-06	0.00144269395781396	0.102066056014515	0.999947097233832	Chr7	15647415	15647624	15647519.5	non-sex-biased	non-sex-biased	Neither method
1344	TRINITY_DN41433_c0_g1_i1	female	male	-0.294870499973686	-2.89144196138895	1	1	0.405520374691797	-8.17335728142525e-08	0.00144269450703296	0.90099286480264		Chr7	29373526	29374088	29373807	non-sex-biased	non-sex-biased	Neither method
1345	TRINITY_DN9929_c0_g2_i3	female	male	0.539103899176685	0.98627769343337	0.423428301102278	1	32.8511067776112	1.53733530305279e-06	0.00144269144886123	0.372094679426414	0.999947097233832	Chr7	6345294	6357881	6351587.5	non-sex-biased	non-sex-biased	Neither method
1346	TRINITY_DN7555_c0_g1_i1	female	male	0.399791170161798	0.366729283040881	0.540975527842409	1	20.7379642152208	1.28159204388772e-06	0.00144269100530921	0.470511163686813	0.999947097233832	Chr7	3856024	3906493	3881258.5	non-sex-biased	non-sex-biased	Neither method
1347	TRINITY_DN143_c1_g1_i6	female	male	0.00347107721539021	-0.346373301588378	1	1	11.938456836818	-2.20791501481742e-08	0.00144268824472145	0.990878080030213	0.999947097233832	Chr7	99993650	100010694	100002172	non-sex-biased	non-sex-biased	Neither method
1348	TRINITY_DN22215_c2_g3_i1	female	male	-0.0884003251335628	-2.59518784867804	1	1	0.976768401144943	-8.76086564039548e-08	0.00144269322725855	0.938956751907338		Chr7	73266572	73267177	73266874.5	non-sex-biased	non-sex-biased	Neither method
1349	TRINITY_DN12917_c0_g1_i12	female	male	-0.413575841150531	-0.648552624373277	0.833067892803858	1	9.18433556530463	-1.80375282129353e-07	0.00144269450591463	0.805057520476152	0.999947097233832	Chr7	73050500	73085118	73067809	non-sex-biased	non-sex-biased	Neither method
1350	TRINITY_DN11656_c0_g1_i5	female	male	-0.573632471621047	-2.85792813213818	1	1	0.456786718903988	-1.35776152468458e-07	0.00144269468936708	0.814716273866072		Chr7	120868980	120875868	120872424	non-sex-biased	non-sex-biased	Neither method
1351	TRINITY_DN679_c3_g1_i1	female	male	-0.193259034925006	1.43976725115308	0.959851044700573	1	45.3627292048814	4.1847188935104e-08	0.00144269450196134	0.928436398316464	0.999947097233832	Chr7	62933679	62938259	62935969	non-sex-biased	non-sex-biased	Neither method
1352	TRINITY_DN24192_c0_g1_i4	female	male	-0.495213892787086	2.95255151653232	0.362676748440081	1	133.731899768005	-8.45797903896018e-07	0.00144266880155788	0.0431818865741813	0.999947097233832	Chr7	109231678	109231722	109231700	non-sex-biased	non-sex-biased	Neither method
1353	TRINITY_DN31623_c1_g4_i1	female	male	0.406842741318903	-2.71690232109589	0.734965442793933	1	0.72297001297936	3.51452781290416e-07	0.00144269404101372	0.684099169826281		Chr7	62539388	62539657	62539522.5	non-sex-biased	non-sex-biased	Neither method
1354	TRINITY_DN42359_c0_g1_i1	female	male	0.628025555570254	-2.89721737522127	0.763583303179085	1	0.436487947798096	2.30005903783719e-07	0.00144269465941138	0.688978695805143		Chr7	80753737	80754099	80753918	non-sex-biased	non-sex-biased	Neither method
1355	TRINITY_DN8049_c0_g4_i23	female	male	1.14137530167176	-0.72563937157631	0.319870174390851	1	8.73563569444388	6.07006539860494e-07	0.00144269439172821	0.435502316372485	0.999947097233832	Chr7	25687542	25700919	25694230.5	non-sex-biased	non-sex-biased	Neither method
1356	TRINITY_DN61022_c0_g1_i2	female	male	-1.52447496674322	-2.41224376965535	0.19771290574803	1	1.36504033358538	-1.37770837899183e-06	0.00144269412782351	0.147118862434674	0.999947097233832	Chr7	64703397	64703839	64703618	non-sex-biased	non-sex-biased	Neither method
1357	TRINITY_DN1907_c0_g1_i6	female	male	-0.0421012187924103	9.26874810581704	0.967099874134281	1	10810.4666879034	-7.9095174093987e-05	0.00144376962729063	0.967480952345537	0.999947097233832	Chr7	13003896	13040033	13021964.5	non-sex-biased	non-sex-biased	Neither method
1358	TRINITY_DN56111_c0_g1_i1	female	male	0.349170502151554	-0.476333393048828	0.556614150548853	1	10.7160158935481	2.46978321864199e-06	0.00144268662787943	0.345086603558999	0.999947097233832	Chr7	117161511	117163704	117162607.5	non-sex-biased	non-sex-biased	Neither method
1359	TRINITY_DN168989_c0_g1_i1	female	male	0.286232233962029	-2.87153738627396	0.93418615597138	1	0.462395760771894	6.05718298547175e-08	0.00144269466281517	0.874268303257269		Chr7	32814042	32814322	32814182	non-sex-biased	non-sex-biased	Neither method
1360	TRINITY_DN14045_c0_g1_i6	female	male	-1.56747853937162	-0.570809836219107	0.23110358871279	1	9.91129479377564	-7.72161671900662e-07	0.00144269461630864	0.230108685179767	0.999947097233832	Chr7	18800554	18801962	18801258	non-sex-biased	non-sex-biased	Neither method
1361	TRINITY_DN14393_c1_g1_i2	female	male	-0.3436035802733	-2.65743128789958	1	1	0.840762895743937	-7.90053706556502e-08	0.00144269458753874	0.890534182465008		Chr7	5491669	5491951	5491810	non-sex-biased	non-sex-biased	Neither method
1362	TRINITY_DN68884_c0_g1_i2	female	male	0.440929030619019	-1.57909868200702	0.555936189790879	1	3.93842171081059	8.71473261579969e-07	0.00144269257976466	0.54032251092848	0.999947097233832	Chr7	9187566	9200262	9193914	non-sex-biased	non-sex-biased	Neither method
1363	TRINITY_DN53531_c0_g1_i1	female	male	0.816909731028003	-1.62868779151343	0.30001655270071	1	3.77886990056699	1.60461135818401e-06	0.00144269283953635	0.258541260172677	0.999947097233832	Chr7	61038143	61039442	61038792.5	non-sex-biased	non-sex-biased	Neither method
1364	TRINITY_DN2131_c0_g1_i11	female	male	0.148571875582655	-1.07087553130119	0.862815034626322	1	6.504264752192	-1.03198819061263e-08	0.00144269479316153			Chr7	94701651	94703467	94702559	non-sex-biased	non-sex-biased	Neither method
1365	TRINITY_DN22833_c0_g1_i7	female	male	-3.05353739444034	-2.81655781816202	0.1243118643071	1	0.622818231538157	-6.23520247266462e-07	0.00144269496334536	0.205425632253614		Chr7	109477524	109496552	109487038	non-sex-biased	non-sex-biased	Neither method
1366	TRINITY_DN33055_c0_g1_i1	female	male	0.00409313651695915	-1.24346345525872	1	1	5.48816365472524	2.55559380651002e-07	0.0014426890410769	0.950624045613081	0.999947097233832	Chr7	53922516	54101182	54011849	non-sex-biased	non-sex-biased	Neither method
1367	TRINITY_DN18671_c0_g2_i1	female	male	-1.02975612795256	-2.73758494032495	0.495640830170426	1	0.702973805145802	-9.19383306371046e-07	0.00144269400406312	0.312590214073783		Chr7	110552141	110552456	110552298.5	non-sex-biased	non-sex-biased	Neither method
1368	TRINITY_DN20197_c0_g2_i1	female	male	0.623743360546793	-2.7525961339853	0.638489906450116	1	0.671234178935218	2.73911123001284e-07	0.00144269449026114	0.663575067632902		Chr7	115861165	115861531	115861348	non-sex-biased	non-sex-biased	Neither method
1369	TRINITY_DN26957_c0_g1_i1	female	male	-0.193147125859416	-2.89799401834882	1	1	0.426472345176661	-9.60393179069358e-08	0.00144269436314015	0.887663560104515		Chr7	70480947	70481282	70481114.5	non-sex-biased	non-sex-biased	Neither method
1370	TRINITY_DN87236_c0_g1_i1	female	male	-0.870042778492937	-2.77841366058565	0.672511664349711	1	0.623456334301568	-6.12364791791658e-07	0.00144269422431853	0.445515894620817		Chr7	95087747	95088128	95087937.5	non-sex-biased	non-sex-biased	Neither method
1371	TRINITY_DN78625_c1_g1_i3	female	male	2.00538405158046	-2.82142080339305	0.161382224299458	1	0.460040829716296	3.0797575507871e-07	0.00144269495157447	0.467129332051697		Chr7	45788713	45790384	45789548.5	non-sex-biased	non-sex-biased	Neither method
1372	TRINITY_DN16483_c0_g1_i2	female	male	0.126581213028946	-2.34415279385346	0.950740661259975	1	1.53950799696375	1.28245566916071e-08	0.00144269487604416	0.971503238846878	0.999947097233832	Chr7	96553299	96567969	96560634	non-sex-biased	non-sex-biased	Neither method
1373	TRINITY_DN10180_c0_g1_i3	female	male	1.24848513690846	-1.51621221852613	0.154117267652993	1	4.36888197667481	1.7265907306626e-06	0.00144269364705022	0.149006347283631	0.999947097233832	Chr7	120176648	120248916	120212782	non-sex-biased	non-sex-biased	Neither method
1374	TRINITY_DN25885_c0_g1_i1	female	male	0.118853239791257	-2.95132493335268	1	1	0.33518750623391	6.33463451867394e-08	0.00144269451847132	0.937563723706748		Chr7	53743425	53743660	53743542.5	non-sex-biased	non-sex-biased	Neither method
1375	TRINITY_DN57151_c0_g1_i1	female	male	-0.302090033284667	-2.53978783506403	0.985976538207844	1	1.09294096336102	-1.98065225894296e-07	0.00144269412498118	0.808052402009467	0.999947097233832	Chr7	52733989	52734628	52734308.5	non-sex-biased	non-sex-biased	Neither method
1376	TRINITY_DN30799_c0_g1_i1	female	male	0.38589552196483	-2.02527254281387	0.655229755786404	1	2.39700153902096	5.85198537003482e-07	0.00144269313399175	0.624023243378423	0.999947097233832	Chr7	111817822	111818833	111818327.5	non-sex-biased	non-sex-biased	Neither method
1377	TRINITY_DN54679_c0_g2_i1	female	male	0.906890779205233	-2.78012843263248	0.398048027005081	1	0.631389600951431	7.94705593598286e-07	0.00144269413704755	0.353456534217857		Chr7	10175544	10175934	10175739	non-sex-biased	non-sex-biased	Neither method
1378	TRINITY_DN4096_c0_g1_i7	female	male	-2.12188934070132	-2.46531665527369	0.076529215846724	1	1.28303113850891	-2.26720765991252e-06	0.00144269415436507	0.0448787405523562	0.999947097233832	Chr7	38346640	38346864	38346752	non-sex-biased	non-sex-biased	Neither method
1379	TRINITY_DN62866_c0_g1_i1	female	male	-1.12945513159781	-2.90507686232599	0.647256897063615	1	0.407895587986	-4.69325980058882e-07	0.00144269460707593	0.497406148477409		Chr7	43701786	43702123	43701954.5	non-sex-biased	non-sex-biased	Neither method
1380	TRINITY_DN1458_c0_g2_i13	female	male	-0.371351054003905	-0.824949752834877	0.6933264437972	1	7.98026065331139	-8.81426932827306e-07	0.00144269166141888	0.579486782181526	0.999947097233832	Chr7	38349891	38364865	38357378	non-sex-biased	non-sex-biased	Neither method
1381	TRINITY_DN3016_c0_g1_i15	female	male	0.24058620781479	-1.17796210422977	0.777825779675987	1	5.75106840751086	6.88834770258771e-07	0.00144269190290387	0.668745346937116	0.999947097233832	Chr7	93933011	93949589	93941300	non-sex-biased	non-sex-biased	Neither method
1382	TRINITY_DN73701_c0_g2_i1	female	male	-0.0637961279198491	-2.6932456061287	1	1	0.788526624028519	-4.60791968829651e-08	0.00144269391218778	0.9671307570052		Chr7	59447007	59447301	59447154	non-sex-biased	non-sex-biased	Neither method
1383	TRINITY_DN19220_c0_g5_i1	female	male	-0.0379074102773611	-2.36256992138287	1	1	1.4805581257217	-2.76290772985872e-08	0.00144269277931731	0.981632187174503	0.999947097233832	Chr7	70494277	70494807	70494542	non-sex-biased	non-sex-biased	Neither method
1384	TRINITY_DN17690_c0_g1_i1	female	male	-0.998856458172185	-1.52213129771488	0.233813911411115	1	4.2006886900486	-2.72182786106817e-06	0.00144269299326168	0.128657182888686	0.999947097233832	Chr7	60037616	60038488	60038052	non-sex-biased	non-sex-biased	Neither method
1385	TRINITY_DN12090_c1_g1_i1	female	male	-0.876039993400473	-1.78080270463027	0.298085003175939	1	3.17884578874998	-1.73764394385777e-06	0.00144269277954041	0.222941297211963	0.999947097233832	Chr7	110562741	110562812	110562776.5	non-sex-biased	non-sex-biased	Neither method
1386	TRINITY_DN1907_c0_g1_i15	female	male	-1.24755798226588	4.6568603386958	0.173213952199588	1	436.539231864073	-7.82059678467437e-07	0.00144269370325243	0.150130933567754	0.999947097233832	Chr7	13003896	13010493	13007194.5	non-sex-biased	non-sex-biased	Neither method
1387	TRINITY_DN12917_c0_g1_i13	female	male	0.0193327457522858	-0.147869253210914	0.981463911225004	1	14.0224531910518	1.83415791378813e-07	0.00144268579495752	0.943135455084189	0.999947097233832	Chr7	73062357	73085118	73073737.5	non-sex-biased	non-sex-biased	Neither method
1388	TRINITY_DN115374_c0_g1_i1	female	male	-0.862596915832762	-2.63158066397488	0.620401136638446	1	0.902048721517246	-6.88241585869258e-07	0.00144269408894288	0.430002168506465		Chr7	3759552	3759937	3759744.5	non-sex-biased	non-sex-biased	Neither method
1389	TRINITY_DN1035_c0_g1_i1	female	male	-1.57118985104438	-2.57336920992049	0.353144387454569	1	0.965158160762783	-5.27119037545576e-07	0.001442694719593	0.318994206489496		Chr7	32920734	32929920	32925327	non-sex-biased	non-sex-biased	Neither method
1390	TRINITY_DN27544_c0_g3_i1	female	male	-0.953622337762767	-2.20121226031578	0.448957475341304	1	1.8994809156683	-8.62811601408129e-07	0.0014426939611391	0.357184311565939	0.999947097233832	Chr7	102300297	102300910	102300603.5	non-sex-biased	non-sex-biased	Neither method
1391	TRINITY_DN10478_c0_g1_i2	female	male	-0.0181034377085244	-1.82928120207981	1	1	3.03724902494562	1.11218778909844e-07	0.00144269171569501	0.925296518680919	0.999947097233832	Chr7	99488889	99490915	99489902	non-sex-biased	non-sex-biased	Neither method
1392	TRINITY_DN12013_c0_g1_i2	female	male	-0.323196052685558	-0.854625160381461	0.875424559392355	1	7.81002331667106	-1.24086509215974e-07	0.00144269448546201	0.851961569617251	0.999947097233832	Chr7	41183627	41197000	41190313.5	non-sex-biased	non-sex-biased	Neither method
1393	TRINITY_DN33554_c1_g2_i2	female	male	0.615673519368525	-1.97680254743739	0.471411569624263	1	2.55580281549316	1.69876220948697e-06	0.00144269369088671	0.451394684642445	0.999947097233832	Chr7	117896369	117897678	117897023.5	non-sex-biased	non-sex-biased	Neither method
1394	TRINITY_DN354_c7_g1_i1	female	male	-0.699245811579387	-1.34204369787061	0.523416003351202	1	5.08911109136388	-6.58652492094165e-07	0.00144269378980903	0.501468900324109	0.999947097233832	Chr7	130172237	130172604	130172420.5	non-sex-biased	non-sex-biased	Neither method
1395	TRINITY_DN419_c2_g1_i19	female	male	-0.918001686203491	3.8515156392213	0.237996055127949	1	252.599371810207	3.95542194606598e-06	0.00144269517275815	0.198338084664467	0.999947097233832	Chr7	92969463	92974356	92971909.5	non-sex-biased	non-sex-biased	Neither method
1396	TRINITY_DN38772_c0_g1_i1	female	male	0.887967195511552	-2.78879971778062	0.427479841558872	1	0.605516371444388	6.30482672539445e-07	0.00144269423961858	0.421161611809158		Chr7	47496022	47496509	47496265.5	non-sex-biased	non-sex-biased	Neither method
1397	TRINITY_DN38513_c0_g1_i1	female	male	0.0204387022415622	-2.82252603814512	1	1	0.550775019596552	3.19498428254163e-08	0.00144269433701714	0.966265026548325		Chr7	66597604	66597979	66597791.5	non-sex-biased	non-sex-biased	Neither method
1398	TRINITY_DN34493_c0_g1_i1	female	male	0.407116217054596	-2.7009152348754	0.711867829638539	1	0.76879631944048	4.48237446187945e-07	0.00144269373410417	0.651371972435633		Chr7	36921445	36921879	36921662	non-sex-biased	non-sex-biased	Neither method
1399	TRINITY_DN2553_c0_g1_i1	female	male	1.25105642084924	-0.391468746561802	0.484959408727364	1	11.3728711206976	1.58728964328138e-07	0.0014426948666154			Chr7	133041063	133042935	133041999	non-sex-biased	non-sex-biased	Neither method
1400	TRINITY_DN14048_c0_g1_i1	female	male	0.0816764912849869	3.61106032247691	0.865137953075039	1	212.72148833593	5.12618685118726e-07	0.00144268922253591	0.805468363143758	0.999947097233832	Chr7	19484417	19520536	19502476.5	non-sex-biased	non-sex-biased	Neither method
1401	TRINITY_DN147072_c0_g1_i1	female	male	-0.372987236358475	-2.87078746239882	1	1	0.470598863696004	-9.9749704072929e-08	0.0014426947197868	0.825961490266975		Chr7	62234309	62234592	62234450.5	non-sex-biased	non-sex-biased	Neither method
1402	TRINITY_DN1016_c0_g3_i2	female	male	-0.164924077379402	10.0805028889282	0.773924644830705	1	19028.505740484	-1.88362218130936e-06	0.00144267390881366	0.632501049040688	0.999947097233832	Chr7	49886735	49902535	49894635	non-sex-biased	non-sex-biased	Neither method
1403	TRINITY_DN88562_c0_g1_i1	female	male	-0.384529522210577	-2.62523635400743	0.978424051072903	1	0.91716397685479	-3.62546505246565e-07	0.00144269382353718	0.706881780037099		Chr7	45736045	45736809	45736427	non-sex-biased	non-sex-biased	Neither method
1404	TRINITY_DN25185_c0_g4_i2	female	male	-0.905976560292847	-1.70406665636631	0.279650570673699	1	3.4752322513106	-1.71457290830112e-06	0.00144269274780101	0.236211064990114	0.999947097233832	Chr7	68575649	68576189	68575919	non-sex-biased	non-sex-biased	Neither method
1405	TRINITY_DN31382_c0_g1_i2	female	male	-0.0142988348318554	-2.81384367781323	1	1	0.568007513426138	-1.60668193386146e-09	0.00144269430971632	0.99910396376819		Chr7	64830627	64830805	64830716	non-sex-biased	non-sex-biased	Neither method
1406	TRINITY_DN18809_c0_g1_i6	female	male	1.40400890305021	-0.995210787021364	0.173814840676444	1	6.86053789589484	1.07519701423996e-06	0.0014426941867215	0.23428409025544	0.999947097233832	Chr7	91672878	91725652	91699265	non-sex-biased	non-sex-biased	Neither method
1407	TRINITY_DN25160_c0_g2_i3	female	male	0.492215946224428	-2.09638659694868	0.469529950750639	1	2.18794648122155	1.5187848036072e-06	0.00144269181032409	0.349545956649699	0.999947097233832	Chr7	35924425	35943242	35933833.5	non-sex-biased	non-sex-biased	Neither method
1408	TRINITY_DN2553_c0_g1_i6	female	male	-0.829792167921209	2.24946422142852	0.540460965076854	1	81.2413475720757	-2.09244265935254e-06	0.00144269511186868	0.560421504043738	0.999947097233832	Chr7	133041063	133042935	133041999	non-sex-biased	non-sex-biased	Neither method
1409	TRINITY_DN5490_c0_g3_i1	female	male	0.47387284231168	-0.620853660616189	0.441435174432406	1	9.49263357875994	2.48047321961151e-06	0.00144268905818837	0.272746920586964	0.999947097233832	Chr7	30529930	30531669	30530799.5	non-sex-biased	non-sex-biased	Neither method
1410	TRINITY_DN5113_c0_g3_i1	female	male	-0.0909512636804476	6.73945010394436	0.876396771059093	1	1875.45955251003	-2.92220179723796e-06	0.00144261550482361	0.669154350308935	0.999947097233832	Chr7	42123339	42136667	42130003	non-sex-biased	non-sex-biased	Neither method
1411	TRINITY_DN24088_c0_g1_i5	female	male	0.885393237704699	-2.39228320894706	0.309900079524064	1	1.47082795464916	1.32339273539736e-06	0.00144269349057838	0.263660548103286	0.999947097233832	Chr7	126673236	126673670	126673453	non-sex-biased	non-sex-biased	Neither method
1412	TRINITY_DN13803_c0_g1_i3	female	male	-1.46468503218408	-2.14480077877048	0.369566638384555	1	1.96835598173649	-7.02613533488315e-07	0.00144269473308702	0.321642634556773	0.999947097233832	Chr7	132186598	132187435	132187016.5	non-sex-biased	non-sex-biased	Neither method
1413	TRINITY_DN3146_c0_g1_i5	female	male	-0.790973147612351	-1.02826432120936	0.593318030381106	1	6.78329906232898	-2.52102987177144e-07	0.00144269447845288	0.611603704771895	0.999947097233832	Chr7	74851848	74853243	74852545.5	non-sex-biased	non-sex-biased	Neither method
1414	TRINITY_DN6919_c0_g1_i4	female	male	-0.107834087404266	0.427896909707272	0.914760879764383	1	21.8355906984168	-4.15284850006188e-07	0.00144268921844881	0.894933128636115	0.999947097233832	Chr7	88051012	88056546	88053779	non-sex-biased	non-sex-biased	Neither method
1415	TRINITY_DN16488_c1_g1_i1	female	male	-0.148733995483109	1.5898411248954	0.828224817473638	1	51.180597851405	-1.21826096097147e-06	0.00144268600422046	0.792855901804018	0.999947097233832	Chr7	18837754	18838777	18838265.5	non-sex-biased	non-sex-biased	Neither method
1416	TRINITY_DN9226_c0_g1_i8	female	male	0.0755970779552858	-1.48097835903021	0.973026333745822	1	4.28379595439588	4.1439440230126e-07	0.00144268906453015	0.814235090520216	0.999947097233832	Chr7	19800271	19801514	19800892.5	non-sex-biased	non-sex-biased	Neither method
1417	TRINITY_DN4576_c1_g1_i2	female	male	-0.706806823208663	-2.48870354562961	0.80095978165746	1	1.12404549608577	-1.49824964941548e-07	0.00144269482933203	0.708134284386728	0.999947097233832	Chr7	43711860	43712308	43712084	non-sex-biased	non-sex-biased	Neither method
1418	TRINITY_DN33161_c0_g2_i4	female	male	0.309420362654426	-2.41843354104418	0.788472926358646	1	1.37062852017736	2.966242562814e-07	0.0014426940419966	0.755090219291558	0.999947097233832	Chr7	82213935	82220880	82217407.5	non-sex-biased	non-sex-biased	Neither method
1419	TRINITY_DN8591_c0_g1_i3	female	male	-1.20478642029119	-0.619124314079266	0.246009748370279	1	9.30929379227003	-1.14646257178763e-06	0.00144269408189321	0.210728408586826	0.999947097233832	Chr7	55823413	55826323	55824868	non-sex-biased	non-sex-biased	Neither method
1420	TRINITY_DN1379_c0_g1_i5	female	male	0.321193068457964	-0.693875037509123	0.599701268857461	1	8.84028606752501	2.18902903249277e-06	0.0014426877774972	0.420219618491977	0.999947097233832	Chr7	131449634	131449941	131449787.5	non-sex-biased	non-sex-biased	Neither method
1421	TRINITY_DN150817_c0_g1_i1	female	male	-0.59724646600217	-2.46230804021545	0.776891663736232	1	1.25013980748073	-5.74311041568215e-07	0.00144269380897632	0.556126667776302	0.999947097233832	Chr7	102190636	102191390	102191013	non-sex-biased	non-sex-biased	Neither method
1422	TRINITY_DN37524_c0_g1_i1	female	male	0.459224343073063	-2.64604303367689	0.642833009797492	1	0.930626388487139	3.17814366564813e-07	0.00144269372920115	0.746579157702257		Chr7	87797654	87798065	87797859.5	non-sex-biased	non-sex-biased	Neither method
1423	TRINITY_DN2296_c0_g3_i1	female	male	0.691897138496865	-2.59702052973992	0.567097891596154	1	0.985255276402486	3.75767555450839e-07	0.00144269437755399	0.59464343899162		Chr7	132750363	132750632	132750497.5	non-sex-biased	non-sex-biased	Neither method
1424	TRINITY_DN10341_c0_g1_i6	female	male	-0.479021634220087	-1.3079445254628	0.703635671321802	1	5.18217647852086	-5.60266640158406e-07	0.00144269384548019	0.639419214716171	0.999947097233832	Chr7	400955	407562	404258.5	non-sex-biased	non-sex-biased	Neither method
1425	TRINITY_DN25424_c0_g1_i1	female	male	0.214099147447562	-1.94318916800736	0.839386254848418	1	2.61340806388147	1.94180672299995e-07	0.00144269412289936	0.867248415715655	0.999947097233832	Chr7	83840785	83841454	83841119.5	non-sex-biased	non-sex-biased	Neither method
1426	TRINITY_DN29912_c1_g2_i2	female	male	-0.21966407034966	-2.75927586386871	1	1	0.673516228816217	-3.62647514582653e-08	0.00144269474736819	0.933616958893721		Chr7	36369439	36369921	36369680	non-sex-biased	non-sex-biased	Neither method
1427	TRINITY_DN15677_c0_g1_i4	female	male	0.252614240929998	-0.826716340059817	0.768277051595388	1	7.98265231116802	2.30169589129619e-07	0.00144269379157351	0.810978974995554	0.999947097233832	Chr7	35373852	35389183	35381517.5	non-sex-biased	non-sex-biased	Neither method
1428	TRINITY_DN20720_c0_g1_i1	female	male	-0.0459329655113626	-2.71657276367476	1	1	0.729208949973485	-1.26887888477837e-08	0.00144269455373266	0.984336814154948		Chr7	114431046	114431762	114431404	non-sex-biased	non-sex-biased	Neither method
1429	TRINITY_DN73909_c0_g3_i1	female	male	1.61666254598362	-2.86804631599978	0.122442621421539	1	0.474293054316562	1.14139745082748e-06	0.00144269443799254	0.166661537738946		Chr7	94434493	94434778	94434635.5	non-sex-biased	non-sex-biased	Neither method
1430	TRINITY_DN18805_c0_g2_i4	female	male	0.00181828900742736	0.718190034617932	0.983383423974412	1	26.9498251230826	1.01700459066319e-07	0.00144267411703234	0.91926337785658	0.999947097233832	Chr7	130000736	130001675	130001205.5	non-sex-biased	non-sex-biased	Neither method
1431	TRINITY_DN6286_c4_g1_i1	female	male	-0.372764336096788	-2.86638655716559	1	1	0.48172914728163	-1.13399191510007e-07	0.00144269472136468	0.819519411238042		Chr7	185957	186174	186065.5	non-sex-biased	non-sex-biased	Neither method
1432	TRINITY_DN72396_c0_g1_i1	female	male	-0.838429671999153	-2.49560333438136	0.551549052395059	1	1.18188273956273	-2.01587079551405e-06	0.00144269435465469	0.395768201938727	0.999947097233832	Chr7	126730834	126732764	126731799	non-sex-biased	non-sex-biased	Neither method
1433	TRINITY_DN134759_c0_g1_i1	female	male	0.62294669576234	-2.82600466914196	0.644013634068874	1	0.544450352676162	4.28091456570419e-07	0.001442694276901	0.572748796525378		Chr7	39982099	39982453	39982276	non-sex-biased	non-sex-biased	Neither method
1434	TRINITY_DN80541_c0_g1_i1	female	male	-1.13469294515506	-2.90373986567548	0.643171174827663	1	0.410137587559534	-4.7867575244476e-07	0.00144269460847504	0.496148189962842		Chr7	124430018	124430304	124430161	non-sex-biased	non-sex-biased	Neither method
1435	TRINITY_DN30496_c0_g1_i1	female	male	1.90487234002984	-2.67177977651405	0.10849325285471	1	0.818201381460305	1.09140983761721e-06	0.00144269452405341	0.128002662158615		Chr7	59563333	59563603	59563468	non-sex-biased	non-sex-biased	Neither method
1436	TRINITY_DN134100_c0_g1_i1	female	male	1.6488647740705	-2.75497403997497	0.0743620213606086	1	0.663025098987874	1.56655520900382e-06	0.00144269430831246	0.0950340264560481		Chr7	25677279	25677803	25677541	non-sex-biased	non-sex-biased	Neither method
1437	TRINITY_DN94323_c0_g1_i1	female	male	0.674903360603027	-2.67225890084394	0.502712609872427	1	0.833008382082793	7.19335126277613e-07	0.00144269383388005	0.44965572862878		Chr7	32270467	32270842	32270654.5	non-sex-biased	non-sex-biased	Neither method
1438	TRINITY_DN7276_c1_g1_i4	female	male	-0.527592842872208	-1.04577636780526	0.499280108838493	1	6.64262575962292	-1.37843394969895e-06	0.00144269137248365	0.415906107805201	0.999947097233832	Chr7	88144901	88148843	88146872	non-sex-biased	non-sex-biased	Neither method
1439	TRINITY_DN126462_c0_g1_i1	female	male	0.642465541086122	-1.31368744351666	0.35414050673132	1	5.18041549939746	1.9241367845991e-06	0.00144269144897873	0.247140067645448	0.999947097233832	Chr7	101841995	101843188	101842591.5	non-sex-biased	non-sex-biased	Neither method
1440	TRINITY_DN42015_c0_g1_i1	female	male	-0.192600627943863	-2.89816936816764	1	1	0.431500676100833	-8.8891774213096e-08	0.00144269436239724	0.887597897068945		Chr7	26070195	26070621	26070408	non-sex-biased	non-sex-biased	Neither method
1441	TRINITY_DN146573_c0_g1_i1	female	male	-0.23286130081178	-2.65349325854689	1	1	0.861889683096583	-2.01639063779941e-07	0.00144269379877327	0.830242244313225		Chr7	56483297	56483737	56483517	non-sex-biased	non-sex-biased	Neither method
1442	TRINITY_DN8174_c3_g1_i1	female	male	-0.331130401926399	-2.54618808030172	0.971400141930321	1	1.06796404314517	-2.87097328382279e-07	0.00144269386386428	0.757873775223885	0.999947097233832	Chr7	9946610	9947076	9946843	non-sex-biased	non-sex-biased	Neither method
1443	TRINITY_DN59154_c0_g1_i1	female	male	-3.14570896941564	-2.78881146878276	0.256050730291192	1	0.594576895372129	-2.31568658698135e-07	0.00144269502763509	0.446387726841577		Chr7	36001671	36002057	36001864	non-sex-biased	non-sex-biased	Neither method
1444	TRINITY_DN3679_c0_g1_i4	female	male	-3.11523044760459	-2.3918894744064	0.212675569205947	1	1.36308468259977	-2.50748667706672e-07	0.00144269500149044	0.309676585914056	0.999947097233832	Chr7	5396776	5399119	5397947.5	non-sex-biased	non-sex-biased	Neither method
1445	TRINITY_DN8949_c0_g2_i4	female	male	0.473078346661569	-2.37200765922235	0.75740844727609	1	1.45235293504361	3.53114999299677e-07	0.0014426942529783	0.681328913297131	0.999947097233832	Chr7	118388563	118390752	118389657.5	non-sex-biased	non-sex-biased	Neither method
1446	TRINITY_DN158232_c0_g1_i1	female	male	0.646640239714438	-2.53431173564682	0.61160754542505	1	1.09121733808386	7.08260236546739e-07	0.00144269370121428	0.475949598493988	0.999947097233832	Chr7	111578739	111579115	111578927	non-sex-biased	non-sex-biased	Neither method
1447	TRINITY_DN58704_c0_g1_i2	female	male	0.0199370170340589	-2.20746001919366	0.958555845500836	1	1.90668609263707	5.18691658259456e-08	0.00144269449687713	0.941573976522939	0.999947097233832	Chr7	39563314	39564486	39563900	non-sex-biased	non-sex-biased	Neither method
1448	TRINITY_DN160606_c0_g1_i1	female	male	-2.71046797486288	-2.89461517410689	0.27514217911628	1	0.431635813424944	-3.48341073271267e-07	0.00144269499380572	0.44233378016102		Chr7	94320164	94320426	94320295	non-sex-biased	non-sex-biased	Neither method
1449	TRINITY_DN77729_c0_g1_i1	female	male	0.601014107890145	-2.91057702727961	0.76109421093996	1	0.400550671969434	2.25403922245104e-07	0.0014426946473659	0.729526639927641		Chr7	10184489	10184768	10184628.5	non-sex-biased	non-sex-biased	Neither method
1450	TRINITY_DN17542_c0_g4_i1	female	male	0.14669522774108	-2.57211833714166	0.91286066500394	1	1.01612743436105	1.28342731891932e-07	0.00144269406717933	0.878739760250472		Chr7	130100872	130121477	130111174.5	non-sex-biased	non-sex-biased	Neither method
1451	TRINITY_DN47692_c1_g2_i1	female	male	0.497267410438641	-2.57263179203518	0.578546814644605	1	1.01187796318245	6.60751147365719e-07	0.0014426935038304	0.5425137105116		Chr7	38653335	38653777	38653556	non-sex-biased	non-sex-biased	Neither method
1452	TRINITY_DN3522_c0_g1_i3	female	male	-0.196729477991743	4.49681308848604	0.718933699107334	1	393.738523215911	-5.66713870551667e-06	0.00144265472224264	0.364448082584479	0.999947097233832	Chr7	111135554	111145800	111140677	non-sex-biased	non-sex-biased	Neither method
1453	TRINITY_DN82694_c1_g2_i1	female	male	-0.23045114684061	-2.77392603786231	1	1	0.63878484821714	-1.27771119302599e-07	0.00144269432345944	0.858981287452279		Chr7	65005929	65006225	65006077	non-sex-biased	non-sex-biased	Neither method
1454	TRINITY_DN158415_c0_g1_i1	female	male	0.937623450659298	-2.87202882923808	0.478727223933313	1	0.46026026617788	4.98982791270858e-07	0.0014426944663209	0.486995455792743		Chr7	70473182	70473502	70473342	non-sex-biased	non-sex-biased	Neither method
1455	TRINITY_DN32606_c0_g3_i1	female	male	1.34156178696137	-2.91169996556633	0.409731551389216	1	0.408343210805628	2.97350558345321e-07	0.00144269482465121	0.565520632290698		Chr7	18819188	18819439	18819313.5	non-sex-biased	non-sex-biased	Neither method
1456	TRINITY_DN397_c0_g1_i19	female	male	-0.860255275219826	2.61377990442395	0.679645518899242	1	105.586776562686	-1.85368803848804e-07	0.00144269475184117	0.685563240347267	0.999947097233832	Chr7	37391842	37439549	37415695.5	non-sex-biased	non-sex-biased	Neither method
1457	TRINITY_DN45556_c4_g1_i1	female	male	0.143207706452997	-2.40642514742501	0.865303666077852	1	1.37141848371462	1.91878845801238e-07	0.00144269303634956	0.830848038068456	0.999947097233832	Chr7	99991716	99992224	99991970	non-sex-biased	non-sex-biased	Neither method
1458	TRINITY_DN3786_c0_g2_i2	female	male	-0.587007165302944	-2.44703738879691	0.737009613635954	1	1.31289690895051	-3.77952008692513e-07	0.00144269417524618	0.615372570526338	0.999947097233832	Chr7	53071798	53072014	53071906	non-sex-biased	non-sex-biased	Neither method
1459	TRINITY_DN9007_c0_g1_i4	female	male	-0.57099658839233	-0.6390586810708	0.630078012536513	1	9.45245656138102	-5.2638892043375e-07	0.00144269373800682	0.576359463250466	0.999947097233832	Chr7	33004741	33007022	33005881.5	non-sex-biased	non-sex-biased	Neither method
1460	TRINITY_DN3518_c0_g1_i3	female	male	-0.212908253612082	-0.393474150686178	0.737761028907094	1	11.4989010292383	-1.82916567944823e-06	0.00144268064103368	0.573291549765309	0.999947097233832	Chr7	130333414	130333981	130333697.5	non-sex-biased	non-sex-biased	Neither method
1461	TRINITY_DN29023_c0_g1_i1	female	male	0.231513200027285	-0.521273995490195	0.707004045545873	1	10.3936865180541	1.13745744712522e-06	0.00144268903825194	0.592570167791615	0.999947097233832	Chr7	80756672	80775490	80766081	non-sex-biased	non-sex-biased	Neither method
1462	TRINITY_DN68063_c0_g1_i1	female	male	1.05735925539781	-2.1554422378848	0.210230231910318	1	2.04682569389092	1.57961850176288e-06	0.00144269346809213	0.191503368392411	0.999947097233832	Chr7	101820762	101821794	101821278	non-sex-biased	non-sex-biased	Neither method
1463	TRINITY_DN32938_c0_g1_i9	female	male	1.49439386513204	0.737958703229616	0.23538082650706	1	27.4162538979426	5.85366343847579e-07	0.0014426945835713	0.376889921226726	0.999947097233832	Chr7	132896627	132925845	132911236	non-sex-biased	non-sex-biased	Neither method
1464	TRINITY_DN47279_c0_g1_i4	female	male	-0.500135019653496	-2.12253115581209	0.609704222926504	1	2.10781753787743	-6.13482689352166e-07	0.00144269315012953	0.604139198532395	0.999947097233832	Chr7	5582831	5601473	5592152	non-sex-biased	non-sex-biased	Neither method
1465	TRINITY_DN1443_c0_g1_i7	female	male	0.665611656708761	1.25018738733254	0.404703791948137	1	39.7333095116096	9.78922358196505e-07	0.00144269311416303	0.431525688400914	0.999947097233832	Chr7	123116694	123116824	123116759	non-sex-biased	non-sex-biased	Neither method
1466	TRINITY_DN9671_c0_g3_i1	female	male	0.392744572421904	-0.129146018063633	0.529211779583119	1	14.2308631001644	1.89284975875943e-06	0.00144268901825408	0.388199048433909	0.999947097233832	Chr7	41058652	41060146	41059399	non-sex-biased	non-sex-biased	Neither method
1467	TRINITY_DN63215_c0_g1_i1	female	male	0.66428543942636	-2.74613282212058	0.567767879775868	1	0.691367431668662	5.94083024473365e-07	0.00144269407687407	0.492971288617053		Chr7	73238317	73238609	73238463	non-sex-biased	non-sex-biased	Neither method
1468	TRINITY_DN115430_c0_g1_i1	female	male	-0.64524246271242	-2.81570516572285	0.90698545402985	1	0.565029709431239	-2.36465324505826e-07	0.00144269460559834	0.660761031097531		Chr7	41984028	41984363	41984195.5	non-sex-biased	non-sex-biased	Neither method
1469	TRINITY_DN47422_c0_g2_i1	female	male	0.702522895288382	-2.29681453127406	0.451398540831929	1	1.6482188603798	1.07636965899888e-06	0.0014426930894747	0.355164640175622	0.999947097233832	Chr7	122567532	122568035	122567783.5	non-sex-biased	non-sex-biased	Neither method
1470	TRINITY_DN73850_c0_g1_i1	female	male	-0.823489663990491	-2.78410293324111	0.742369231717776	1	0.615327188541677	-3.69328436394766e-07	0.00144269445313115	0.526922732484882		Chr7	85360049	85360407	85360228	non-sex-biased	non-sex-biased	Neither method
1471	TRINITY_DN24961_c0_g2_i1	female	male	2.13328936588599	-2.85909631257717	0.039970559515717	1	0.452276239558936	9.50017862382053e-07	0.00144269475720126	0.180491086221708		Chr7	82295511	82295718	82295614.5	non-sex-biased	non-sex-biased	Neither method
1472	TRINITY_DN14557_c0_g1_i5	female	male	-3.454671089363	-2.69967821412324	0.142966206413106	1	0.746186894686585	-3.35518381679129e-07	0.00144269502269975	0.304171738936741		Chr7	7035593	7036151	7035872	non-sex-biased	non-sex-biased	Neither method
1473	TRINITY_DN58488_c0_g2_i1	female	male	-0.641565392216097	-2.82746976455699	0.850515185272249	1	0.54307212986683	-3.5855482891953e-07	0.00144269433973302	0.603285196737182		Chr7	129938572	129938898	129938735	non-sex-biased	non-sex-biased	Neither method
1474	TRINITY_DN168551_c0_g1_i1	female	male	-0.70760562697269	-1.78841340958279	0.331101042836318	1	3.13795420060952	-2.17655820824483e-06	0.00144269134831419	0.230758293269248	0.999947097233832	Chr7	38863713	38864145	38863929	non-sex-biased	non-sex-biased	Neither method
1475	TRINITY_DN61990_c1_g1_i2	female	male	-1.58994756398885	-2.80819660653727	0.460327695144597	1	0.554882163433271	-3.96351800410023e-07	0.00144269481938361	0.434589707741057		Chr7	80664417	80664739	80664578	non-sex-biased	non-sex-biased	Neither method
1476	TRINITY_DN82963_c0_g2_i1	female	male	1.22519314279225	-2.6413034313582	0.210087938438817	1	0.870954921072222	1.06139702528522e-06	0.00144269414935544	0.244465564544293		Chr7	73585594	73586538	73586066	non-sex-biased	non-sex-biased	Neither method
1477	TRINITY_DN152048_c0_g1_i1	female	male	0.830155071554449	-2.6347312098127	0.381974377624683	1	0.8943986221261	8.39260218855221e-07	0.00144269389214015	0.382800488697844		Chr7	9459922	9460598	9460260	non-sex-biased	non-sex-biased	Neither method
1478	TRINITY_DN41197_c0_g1_i1	female	male	-0.558876143277656	-2.16917775515014	0.656713986552524	1	1.97017464359394	-5.49386993042957e-07	0.0014426930199063	0.509252799579916	0.999947097233832	Chr7	108905321	108905626	108905473.5	non-sex-biased	non-sex-biased	Neither method
1479	TRINITY_DN12295_c2_g1_i1	female	male	0.293621919851492	-2.87080525908797	0.929630015704749	1	0.458158939737157	9.87259056303193e-08	0.00144269468560668	0.874858693678055		Chr7	106169775	106170054	106169914.5	non-sex-biased	non-sex-biased	Neither method
1480	TRINITY_DN24927_c0_g4_i1	female	male	-0.627656498768597	0.111822201453107	0.330678470089907	1	17.0077122522473	-3.96074952261437e-06	0.0014426878562042	0.117235478363033	0.999947097233832	Chr7	60048558	60051361	60049959.5	non-sex-biased	non-sex-biased	Neither method
1481	TRINITY_DN70768_c0_g1_i1	female	male	2.18282038656459	-2.91185458910203	0.0644941287853365	1	0.400146439809857	8.24958181130259e-07	0.00144269475136557	0.244006429175851		Chr7	75696312	75696635	75696473.5	non-sex-biased	non-sex-biased	Neither method
1482	TRINITY_DN8036_c0_g1_i7	female	male	0.515731106910013	-2.3125841188914	0.697166112726271	1	1.52529609452359	7.24536255470728e-07	0.00144269381979153	0.563003750109409	0.999947097233832	Chr7	56001984	56002575	56002279.5	non-sex-biased	non-sex-biased	Neither method
1483	TRINITY_DN31884_c0_g1_i2	female	male	-0.346892689489872	-1.78133099011869	0.971333262045231	1	3.20314329764371	-3.91664313773077e-08	0.00144269484687015	0.914634886591912	0.999947097233832	Chr7	55854324	55889131	55871727.5	non-sex-biased	non-sex-biased	Neither method
1484	TRINITY_DN42928_c0_g2_i1	female	male	2.17583644546161	-2.91351087745937	0.0661597286989824	1	0.391784903234013	8.22495338379365e-07	0.00144269474561106	0.247821882120072		Chr7	80478183	80478493	80478338	non-sex-biased	non-sex-biased	Neither method
1485	TRINITY_DN14180_c1_g2_i1	female	male	0.410354333899262	-2.70151357192751	0.715976372869649	1	0.769092346148001	4.43207718877707e-07	0.00144269379146083	0.647229193763984		Chr7	6370801	6371376	6371088.5	non-sex-biased	non-sex-biased	Neither method
1486	TRINITY_DN57942_c0_g2_i1	female	male	-0.201415233426917	-2.90453094855889	1	1	0.407826828824866	-8.68610974248744e-08	0.00144269450669689	0.900953463812323		Chr7	89901967	89902414	89902190.5	non-sex-biased	non-sex-biased	Neither method
1487	TRINITY_DN6371_c0_g2_i1	female	male	-0.345750921874562	1.31298896334262	0.584754514467238	1	41.6970001101903	-2.08908459054945e-06	0.00144268631974796	0.423904731480152	0.999947097233832	Chr7	107678413	107678940	107678676.5	non-sex-biased	non-sex-biased	Neither method
1488	TRINITY_DN92824_c0_g2_i1	female	male	-2.68173225945561	-2.90476675258512	0.184110495245447	1	0.412266074850656	-6.0609636946249e-07	0.00144269490362851	0.313285941130875		Chr7	39207823	39208097	39207960	non-sex-biased	non-sex-biased	Neither method
1489	TRINITY_DN31119_c0_g1_i1	female	male	-0.46160617801944	-2.21032333628997	0.756515523464696	1	1.86845481471379	-7.80067456811301e-07	0.00144269269973232	0.554531646619682	0.999947097233832	Chr7	115847752	115848673	115848212.5	non-sex-biased	non-sex-biased	Neither method
1490	TRINITY_DN11920_c2_g1_i1	female	male	-0.272722261703327	-2.89692425197762	1	1	0.396614871700666	-7.25265301148896e-08	0.00144269450853664	0.90114757505065		Chr7	106142271	106142566	106142418.5	non-sex-biased	non-sex-biased	Neither method
1491	TRINITY_DN14180_c1_g3_i1	female	male	-3.05148755207574	-2.81653520895549	0.0612663965100216	1	0.560597779990192	-1.28388612382713e-06	0.00144269472453629	0.0831680830843899		Chr7	6370359	6370804	6370581.5	non-sex-biased	non-sex-biased	Neither method
1492	TRINITY_DN37391_c0_g3_i1	female	male	0.0341885794526224	-1.71483526541296	0.974321624058942	1	3.41600576548249	2.4020366463333e-07	0.00144268957607245	0.902712112780466	0.999947097233832	Chr7	25420837	25422383	25421610	non-sex-biased	non-sex-biased	Neither method
1493	TRINITY_DN1712_c1_g1_i1	female	male	0.0619127185490748	0.146032430033832	0.89669719305435	1	17.5036089999598	3.14719278450227e-06	0.00144267782260707	0.725106606174329	0.999947097233832	Chr7	5844485	5845286	5844885.5	non-sex-biased	non-sex-biased	Neither method
1494	TRINITY_DN31451_c0_g1_i9	female	male	-1.09129588228004	-2.71092657446131	0.491160313606523	1	0.747313040428812	-6.05395294785059e-07	0.00144269448225333	0.372039190607052		Chr7	97779746	97779880	97779813	non-sex-biased	non-sex-biased	Neither method
1495	TRINITY_DN3950_c0_g1_i17	female	male	-0.69452258167738	-1.11006666127586	0.872059681781635	1	6.19484198189131	-6.8732032291457e-08	0.00144269490323295			Chr7	46748212	46750184	46749198	non-sex-biased	non-sex-biased	Neither method
1496	TRINITY_DN15126_c0_g1_i1	female	male	-0.35094864495136	-1.34289581943071	0.714509135870085	1	4.96737724805265	-8.89611316975958e-07	0.00144269102714207	0.579488982462844	0.999947097233832	Chr7	80647058	80647826	80647442	non-sex-biased	non-sex-biased	Neither method
1497	TRINITY_DN904_c0_g1_i13	female	male	0.414226437003607	-1.41760889491025	0.574092357391232	1	4.64713200621297	9.20826058494645e-07	0.00144269250395284	0.524307700568149	0.999947097233832	Chr7	64223668	64243394	64233531	non-sex-biased	non-sex-biased	Neither method
1498	TRINITY_DN2491_c0_g1_i13	female	male	0.716623955307751	-1.98147754895355	0.307908766370586	1	2.49313917426963	1.88982327313909e-06	0.00144269209356053	0.231884246088513	0.999947097233832	Chr7	40257111	40257763	40257437	non-sex-biased	non-sex-biased	Neither method
1499	TRINITY_DN10722_c2_g1_i1	female	male	-0.048523575418893	-2.71893009939919	1	1	0.724757135024317	1.30761146491892e-06	0.00144269413365327	0.977280465707246		Chr7	126256613	126257058	126256835.5	non-sex-biased	non-sex-biased	Neither method
1500	TRINITY_DN2501_c0_g3_i1	female	male	-0.124882522006615	5.8342007712555	0.829104563952957	1	1000.82300213264	-1.96116849691099e-06	0.00144266227740914	0.682486972339316	0.999947097233832	Chr7	29852579	29871735	29862157	non-sex-biased	non-sex-biased	Neither method
1501	TRINITY_DN4443_c0_g1_i11	female	male	-0.141026080431606	-0.106886766337556	0.90764938707374	1	14.4311599081053	-1.27298327153238e-06	0.00144269265735374	0.852032031879651	0.999947097233832	Chr7	131544881	131564607	131554744	non-sex-biased	non-sex-biased	Neither method
1502	TRINITY_DN11305_c0_g1_i2	female	male	-1.00345173731196	-1.79924062888497	0.200686695559077	1	3.23037076691181	-2.21981955753547e-06	0.00144269228735486	0.160282220808944	0.999947097233832	Chr7	113256371	113257199	113256785	non-sex-biased	non-sex-biased	Neither method
1503	TRINITY_DN99293_c1_g1_i1	female	male	0.249405446504789	-2.68727425906521	0.879966311411682	1	0.786136395865663	1.82806595877781e-07	0.00144269428641026	0.834201206578659		Chr7	127400282	127400829	127400555.5	non-sex-biased	non-sex-biased	Neither method
1504	TRINITY_DN8953_c0_g2_i1	female	male	0.623650003962292	-2.21896163257355	0.481501142410013	1	1.85132898886033	1.30187728680558e-06	0.00144269261305054	0.356341307565782	0.999947097233832	Chr7	94998948	94999556	94999252	non-sex-biased	non-sex-biased	Neither method
1505	TRINITY_DN18173_c0_g1_i2	female	male	-0.0847076611583395	-1.75251485408536	1	1	3.20280032283064	-7.2117480674081e-08	0.00144269359188238	0.943354030139421	0.999947097233832	Chr7	132384510	132403963	132394236.5	non-sex-biased	non-sex-biased	Neither method
1506	TRINITY_DN544_c0_g5_i1	female	male	-0.0919310594026417	-2.41152460877065	1	1	1.35395903234841	6.05816070265509e-09	0.00144269405965526	0.981163583338692	0.999947097233832	Chr7	92974203	92974439	92974321	non-sex-biased	non-sex-biased	Neither method
1507	TRINITY_DN36197_c0_g3_i1	female	male	0.18549991826305	0.31364400927652	0.738885968307555	1	19.9051154330558	1.68673027248913e-06	0.0014426840255873	0.568328757076044	0.999947097233832	Chr7	55274458	55275830	55275144	non-sex-biased	non-sex-biased	Neither method
1508	TRINITY_DN14100_c0_g3_i3	female	male	-2.75037930607337	-2.88508862565708	0.299101220435465	1	0.456573134201673	-3.36867601279682e-07	0.00144269500137965	0.440204061953573		Chr7	66501937	66510296	66506116.5	non-sex-biased	non-sex-biased	Neither method
1509	TRINITY_DN45035_c0_g2_i1	female	male	0.576983528849571	-2.90971247296247	0.746569364942551	1	0.396557866287978	3.14754236928886e-07	0.00144269447709509	0.68140495536759		Chr7	114050589	114050826	114050707.5	non-sex-biased	non-sex-biased	Neither method
1510	TRINITY_DN41710_c0_g3_i3	female	male	-0.667666122576377	-2.69273823413646	0.821512637357178	1	0.816437149264683	-2.73655690464667e-07	0.00144269462387974	0.628633669502139		Chr7	116925124	116929722	116927423	non-sex-biased	non-sex-biased	Neither method
1511	TRINITY_DN12908_c1_g2_i1	female	male	-3.03188618586966	-2.82642282961175	0.0909676015100285	1	0.538118208483734	-9.35130970574153e-07	0.00144269484097441	0.144226138561839		Chr7	21147991	21148280	21148135.5	non-sex-biased	non-sex-biased	Neither method
1512	TRINITY_DN9837_c0_g1_i4	female	male	-0.0241790612215709	-1.58938148409023	1	1	3.89925204358452	-1.93357282748675e-07	0.00144269166676319	0.904655100211147	0.999947097233832	Chr7	57572839	57573276	57573057.5	non-sex-biased	non-sex-biased	Neither method
1513	TRINITY_DN5351_c0_g1_i1	female	male	0.0845982106744836	5.82324116613894	0.84212835953023	1	992.244890181766	6.14020602243652e-06	0.00144267639187339	0.6405543831676	0.999947097233832	Chr7	109248548	109258817	109253682.5	non-sex-biased	non-sex-biased	Neither method
1514	TRINITY_DN34675_c1_g1_i1	female	male	0.915265263338331	-2.8520675073871	0.490114646616454	1	0.507106888063502	4.80989598605695e-07	0.00144269447281538	0.468732997864605		Chr7	83977860	83978136	83977998	non-sex-biased	non-sex-biased	Neither method
[truncated: 21,635 more rows]
