# Supplementary material for: A frog with three sex chromosomes that co-mingle together in nature: Xenopus tropicalis has a degenerate W and a Y that evolved from a Z chromosome
Source: PLoS Genet. 2020 Nov 9;16(11):e1009121. doi: 10.1371/journal.pgen.1009121 (PMC7652241; doi:10.1371/journal.pgen.1009121)
Supplement: S1 Data — (ZIP) [file pgen.1009121.s001.zip › SI_Data/Fig_S7/FigS7.csv]

trans_id	chromosome	start	end	logFC	FDR	XT2	XT6	XT10	XT16	XT17	XT1	XT13	XT19
TRINITY_DN86307_c0_g1_i1	Chr4	97550574	97550908	0.0959177377843454	1	0	1.17068	1.64581	0.566851	0	0	1.57313	0.664002
TRINITY_DN86303_c0_g2_i1	Chr6	24846098	24847065	0.536831362094538	1	0.223814	0.526694	0.480218	0.297988	0.766581	1.01983	0.655665	0.464711
TRINITY_DN86387_c3_g3_i1	Chr4	111226516	111226998	-0.832456320359141	1	0.317741	0.297587	0.277448	0.860692	1.87928	0.648515	0.267043	0.334731
TRINITY_DN86397_c0_g2_i1	Chr5	132392365	132392976	0.287084023851596	1	1.07592	1.0077	0.372682	0.385728	0.633793	1.53034	0.361238	0.902304
TRINITY_DN86366_c0_g2_i1	Chr3	152541584	152542025	-0.678057533044761	1	0.339611	0.635141	0	1.53406	0	0.346672	0.285114	0.357911
TRINITY_DN86366_c0_g1_i1	Chr3	152541012	152541473	-1.16149844967227	1	0.343634	0	1.19994	0.620854	0.338443	0	0.288339	0.362129
TRINITY_DN86387_c3_g1_i1	Chr8	10775889	10776593	-5.60205692644425	1	0	1.78906	0	1.54936	1.53069	0	0	0
TRINITY_DN86384_c0_g1_i1	Chr8	58652450	58653014	1.88856278386061	1	0	0.228822	0	0.219413	0.240464	1.24383	0.410406	0.256577
TRINITY_DN86331_c0_g1_i1	Chr2	92306251	92307339	1.30980020745558	1	0.383776	0.0900393	0.0822106	0.170073	0.280481	0.291314	0.802501	0.497054
TRINITY_DN86318_c0_g1_i1	Chr6	22943966	22944456	0.658751623306222	1	0	0	0.539132	0.278758	0.913395	0.944689	0.259584	0.649802
TRINITY_DN86306_c0_g1_i1	Chr8	119665595	119666246	1.46739918809074	1	0.196966	0.184565	0.170381	0	0	1.19986	0	0
TRINITY_DN86337_c0_g1_i1	Chr2	98317902	98318430	-1.96302778916317	1	0.55142	0.516755	0.240136	0.248124	0.54312	0	0.231628	0
TRINITY_DN86321_c0_g1_i1	Chr1	200293494	200294065	0.459604375284703	1	0.473695	0.443786	1.02776	0.212719	0.932082	0.7229	0.994257	0.994403
TRINITY_DN86326_c1_g1_i1	Chr1	90293451	90293874	0.0747538106420136	1	0.803095	0.375061	0.351503	0.725421	0	0.819742	0.336378	0.423879
TRINITY_DN86326_c0_g2_i1	Chr1	25681117	25681757	0.327066293582153	1	0	0.403079	0	0.578593	0	0.437239	0.180619	0.225576
TRINITY_DN86387_c0_g1_i1	Chr1	111007266	111007978	-0.801225397388337	1	10.2279	11.0026	7.13429	8.29583	7.7708	4.01574	5.63276	6.48049
TRINITY_DN69636_c0_g2_i1	Chr3	52371216	52371828	-1.01052182433726	1	0.643944	0.804075	0.185866	0	0.421416	0	0.540441	0
TRINITY_DN69608_c0_g2_i1	Chr7	56162838	56163321	-0.549682745632475	1	0.316525	0.592967	0.552937	0	1.56012	0.323036	0.266175	0.666896
TRINITY_DN69678_c1_g1_i1	Chr1	127118189	127118885	-2.0941025410123	1	0.176488	0.827039	0.305011	0	0.172985	0.179091	0	0
TRINITY_DN69635_c0_g1_i1	Chr5	85313782	85314181	1.44929539451031	1	0	1.20724	0	0.389789	0.845447	1.321	2.52575	0.455508
TRINITY_DN69632_c0_g1_i1	Chr1	152919597	152927290	0.918598770986497	1	0.297962	0.0559718	0.152626	0.052643	0	0.542235	0.199066	0
TRINITY_DN69615_c0_g2_i1	Chr4	61197744	61198173	-0.121949512803502	1	0.782045	0.730525	0	0.353255	0.768059	0.399322	0.655839	0.413013
TRINITY_DN69691_c0_g1_i1	Chr7	110733292	110734005	-0.270998280608248	1	0.170328	0.478964	0.735371	0.15202	0.667666	0.691301	0.143931	0.356313
TRINITY_DN69678_c0_g1_i1	Chr5	91884570	91885463	0.60695773034303	1	0.121434	0.113881	0.104321	0.215759	0.474316	0.372445	0.610095	0
TRINITY_DN69626_c0_g2_i1	Chr2	129587597	129587969	0.78772701453369	1	1.53201	0	0	0.460301	0	2.60811	0	0
TRINITY_DN69626_c0_g1_i1	Chr2	129587977	129588686	-0.831499753087549	1	0.68697	0	0.296634	0.306605	0.168322	0	0.144128	0.35926400000000003
TRINITY_DN69640_c0_g1_i1	Chr9	64294277	64295638	0.136381727333517	1	0	0.205634	0.124814	0	0.626663	0.221502	0.330692	0.0754269
TRINITY_DN86397_c0_g1_i1	Chr3	94919936	94920807	0.252613581485964	1	0.673066	0.315542	0.290584	0.450542	0.824509	0.344664	0.848555	0.703748
TRINITY_DN69608_c0_g1_i1	Chr7	56163732	56164050	0.823968854293069	1	0.208795	0	0.361392	0.373974	0.204855	0.84834	0.350535	0.218765
TRINITY_DN69632_c0_g1_i2	Chr1	152919597	152927544	-0.836903553093635	1	0	0	0	0	0.37973	0	0	0.115172
TRINITY_DN69669_c0_g1_i1	Chr3	39530362	39531492	0.250028676942645	1	0.0916907	0.258168	0	0.243706	0.357272	0.463941	0	0.284863
TRINITY_DN69697_c0_g1_i1	Chr5	83440567	83441138	0.972435856725486	1	0	0.22434	0.415892	0.430087	0.471296	0.974926	0.804612	0.251477
TRINITY_DN69664_c0_g2_i1	Chr1	58199441	58200583	0.194502566203287	1	0.180383	0.423259	0.308945	0.239688	0.351386	0.365067	0.527937	0.186769
TRINITY_DN69665_c0_g1_i1	Chr1	174752309	174753738	-0.393763294222037	1	0.412527	0.90389	0.176254	0.182362	0.0668502	0.903891	0	0
TRINITY_DN69697_c0_g2_i1	Chr5	83441120	83442230	0.76753860315684	1	0.187751	0	0.160843	0.249563	0.548775	0.665037	0.235539	0.388972
TRINITY_DN69697_c0_g3_i1	Chr5	83442288	83443582	0.495905155065898	1	0.232547	0.145552	0.132593	0.205764	0.829646	0.54887300000000006	0.647844	0.160271
TRINITY_DN69679_c0_g1_i1	Chr4	148371181	148371735	-2.77596302671798	1	0.25158	0.706399	1.3118	0.677827	0.495122	0	0	0.2644
TRINITY_DN69687_c0_g1_i1	Chr2	32572731	32574129	1.26835540538762	1	0.0706932	0.265525	0	0.25005	0.174712	0.571959	0	0.657194
TRINITY_DN69679_c0_g2_i1	Chr4	148371766	148377930	-1.11645940980314	1	0	0.522789	0.382604	0.197848	0.434982	0.225709	0.0932861	0.115702
TRINITY_DN69622_c0_g1_i1	Chr6	129356743	129357589	0.57793174517072	1	0.155961	0	0	0.417027	0.30532	0.632579	0.26158	0
TRINITY_DN69643_c0_g1_i1	Chr2	126194845	126195951	-0.876086173474445	1	0.789997	0.577161	0.398026	0	0	0.468227	0	0.160612
TRINITY_DN69616_c0_g1_i1	Chr7	40527972	40528344	-1.00195176502195	1	0.871551	1.21742	0.380768	0	0.426508	0.888931	0	0
TRINITY_DN69650_c0_g1_i1	Chr8	75342819	75343361	0.414431981628069	1	0	0	0	0.468621	1.13264	0.79658	0	0.615615
TRINITY_DN69690_c0_g1_i1	Chr2	134867749	134868301	-0.468528114024784	1	0	1.4214	1.5394	1.13666	0.995808	0.772865	1.48737	0
TRINITY_DN69649_c0_g1_i1	Chr1	83784120	83784426	-0.763109019662976	1	1.48493	2.08969	1.29899	0.672932	0.728085	0	0	2.36492
TRINITY_DN69628_c0_g1_i1	Chr7	81109130	81109725	-0.713692553160703	1	0	0.840583	0.388932	0.603749	0.440899	0	0.564882	0.235323
TRINITY_DN69629_c0_g1_i1	Chr3	112946982	112947520	-0.137538862575313	1	0	0	0	0	1.81736	0	0.886718	0
TRINITY_DN69625_c0_g2_i1	Chr7	38573781	38574602	-0.279145442921684	1	0.13943	0.261432	0.240002	0.124085	0	0.141299	0.116844	0.145198
TRINITY_DN69612_c0_g1_i1	Chr10	28254610	28255262	-0.160570144467653	1	0.194192	0.546033	0.671878	0.347483	0.190442	0.591432	0.163107	0.406862
TRINITY_DN69677_c0_g2_i1	Chr3	26263726	26264258	0.0467598498182983	1	0.268952	0.755451	0.233905	0	0	0.273941	0.27183	0.282857
TRINITY_DN69677_c0_g1_i1	Chr3	26264269	26264975	1.537808897475	1	0.167925	0.15741	0	0	0.329125	1.1925	0	0.175572
TRINITY_DN69623_c0_g2_i1	Chr5	96302340	96341037	-0.405761592553929	1	0	0	0	1.6699	0	0.189573	0.627256	0
TRINITY_DN69630_c0_g1_i1	Chr2	137066218	137066826	-0.0953919641575377	1	0	0.406236	0.563453	0	0.42586	0	0.546097	0.227392
TRINITY_DN69674_c0_g1_i1	Chr6	118931046	118931681	0.839717974803955	1	0.5994	0.374384	0	0.178782	0	0.610072	0.168909	0.627821
TRINITY_DN69695_c0_g1_i1	Chr3	45693489	45694320	-1.24890004513396	1	0.536908	0.251707	0.461894	0.119398	0.131183	0.272011	0.112469	0
TRINITY_DN69671_c0_g1_i1	Chr9	65080935	65081853	-0.535151266966069	1	1.04976	0.875184	0.901385	0.310726	0.455447	0.954247	0.195296	0.484649
TRINITY_DN69680_c0_g1_i1	Chr8	50903398	50905130	-0.0657096167757913	1	2.01746	0.153657	1.0701	0.240726	0.158863	1.76377	0.273152	0.393474
TRINITY_DN64483_c0_g1_i1	Chr4	1095071	1095392	1.54663345928508	1	0	0	0.59162	0	1.32529	0	1.69341	2.15825
TRINITY_DN69650_c0_g1_i2	Chr8	75342819	75343042	-0.273753109181355	1	1.03475	0.966891	1.78848	0	1.59178	0	0.855985	1.90577
TRINITY_DN64420_c0_g1_i1	Chr10	44513484	44513928	2.23007268728193	1	0	0	0.322316	0	0.362501	0.75356	0.309397	1.55763
TRINITY_DN69624_c3_g1_i1	Chr1	184779236	184779636	0.128203259751424	1	1.38138	0.858865	0.805087	0.831238	0.450999	1.68476	0.91837	0.486109
TRINITY_DN64429_c0_g3_i1	Chr2	82111052	82111455	0.623164661063792	1	0	0.815526	0.382641	0.395022	0.42829	0.446468	1.09728	0.462181
TRINITY_DN64410_c0_g1_i1	Chr2	97756485	97756797	0.946885060465498	1	0	0	1.2497	0.647496	0.700697	0.735748	0.595531	2.27941
TRINITY_DN64426_c0_g1_i1	Chr1	130663653	130672252	0.559550043186482	1	3.53713	0	0	0	1.83288	5.58404	4.28643e-7	0
TRINITY_DN64448_c0_g2_i1	Chr6	85532626	85533212	-2.70101530251403	1	0.439471	0.617288	0.380689	0.787789	0.647276	0	0	0.230368
TRINITY_DN64430_c0_g2_i1	Chr8	95813341	95814153	-0.188519699281947	1	0.141577	0.398169	0	0.504086	0.415347	0.430454	0.237309	0.147472
TRINITY_DN64434_c0_g2_i1	Chr5	19207692	19213806	-1.4106622587372	1	0.553717	0.12999	0.354884	0.611967	0.2019	0.139993	0.289131	0
TRINITY_DN64429_c0_g1_i1	Chr3	46175914	46176332	-1.34875867614274	1	0.824485	2.30862	0.721163	0	0	0	0.780685	0
TRINITY_DN64417_c1_g1_i1	Chr4	115054642	115055602	0.239623256811972	1	0.112977	0.211943	0.775778	0.463086	0.220489	0	0.189132	1.17304
TRINITY_DN86373_c0_g2_i1	Chr5	91811384	91811795	-0.23010020581227	1	0.3996	0.374384	0	0	0.783771	0	0.167858	0.627821
TRINITY_DN64412_c0_g1_i1	Chr7	92337511	92338113	1.39383901168494	1	0.220298	0	0	0.197463	0.432684	0.447654	0.184889	0.923986
TRINITY_DN64406_c0_g3_i1	Chr7	96844669	96845468	0.368030826658564	1	0.142799	0.267729	0.245862	0.381332	0.418973	0.289457	0.598424	0.297534
TRINITY_DN64484_c0_g3_i1	Chr5	106301012	106301687	-0.912845150845092	1	1.10848	0.173137	0.159696	0	0.181104	0.375002	0.155081	0
TRINITY_DN64484_c0_g1_i3	Chr5	106301012	106302764	-1.90319936209463	1	0.759207	0.604954	0.219914	0.227333	0	0.257622	0	0
TRINITY_DN64484_c0_g1_i2	Chr5	106301012	106306924	0.271959218517668	1	0	0.173811	0.388246	0.200836	0.883412	0.612332	0.632387	0
TRINITY_DN64484_c0_g5_i1	Chr5	106314843	106315687	-0.237217902303491	1	0.666807	0.250089	0.917751	0	0.521417	0.405375	0.446959	0.41641
TRINITY_DN64445_c0_g2_i1	Chr6	69427949	69428757	0.651580012359814	1	0	0.669323	0.122931	0	0	0.289457	0.359054	0.148767
TRINITY_DN64484_c0_g4_i1	Chr5	106307112	106307885	-0.645022304247102	1	0.450971	0	1.03605	0.133901	0.882543	0.304746	0.378021	0.313498
TRINITY_DN64490_c0_g2_i1	Chr5	116070608	116071278	0.588437607666811	1	0.747329	0	0.161484	0.16699	0	0.568719	0.156814	0.391365
TRINITY_DN64446_c0_g1_i2	Chr4	5491901	5493244	0.578412772003023	1	0.296718	0.208947	0	0.196848	0.432941	0.676355	0.12952	0.307245
TRINITY_DN64490_c0_g1_i1	Chr4	16438193	16439124	-0.184027153340874	1	0.151068	0.283675	0.193766	0.668224	0.29393	0.152803	0.126246	0.624543
TRINITY_DN64490_c0_g4_i1	Chr1	195559638	195560166	1.6593200813368	1	0	0	0	0.460006	0.251886	0.782444	0.860361	0
TRINITY_DN58043_c0_g1_i1	Chr4	89669369	89670856	0.446998349822642	1	0.460977	0.556595	0.168769	0.291037	0.448104	0.532728	0.385072	0.747809
TRINITY_DN58059_c0_g3_i1	Chr5	96650918	96651410	-1.18290025852402	1	0.613567	0	0.802943	0.830832	0	0	0.2578	0.322724
TRINITY_DN64490_c0_g3_i1	Chr5	116071356	116072179	1.46240340594544	1	0	0.105676	0.0905908	0	0.515022	0.213858	0.265143	0.76697
TRINITY_DN64421_c0_g1_i1	Chr1	151935837	151936909	0.137607972567108	1	0.391032	0.183476	0.0837803	0.0866587	0.762203	0.494729	0.245321	0.303939
TRINITY_DN58085_c0_g1_i1	Chr2	135303781	135305318	0.928125020704552	1	0.373705	0.233986	0.212751	0.110069	0	0.755698	0.260102	0.192809
TRINITY_DN58077_c0_g1_i1	Chr2	101037026	101038899	0.477710851819956	1	0.100446	0.0471817	0.128507	0.398954	0.487582	0.406092	0.377323	0.258737
TRINITY_DN58004_c0_g1_i1	Chr7	96755833	96756912	-0.171902282838807	1	0.193685	0.545284	0.497928	0.429301	0.377681	0.196033	0.810261	0.100353
TRINITY_DN58009_c0_g1_i1	Chr1	38564976	38566067	0.0327816142050321	1	0.0958329	0.0899353	0.16422900000000001	0.0849373	0.560307	0.387967	0.160314	0.0992944
TRINITY_DN58009_c0_g2_i1	Chr1	38563746	38564913	0.040396683116867	1	0.258727	0.323812	0.221476	0.152741	0.167947	0.436303	0.144211	0.178505
TRINITY_DN58077_c0_g2_i1	Chr2	101035252	101037016	0.992497138830602	1	0.0545978	0.205146	0.139763	0.192836	0.530245	0.662287	0.319099	0.450283
TRINITY_DN58073_c0_g1_i1	Chr5	29732674	29733407	1.15090698669047	1	0.328548	0	0.141785	0	0.160937	0	0.413562	0.514978
TRINITY_DN58012_c0_g4_i1	Chr3	122713464	122715201	0.285312651177128	1	0	0	0.0934857	0.145108	0.425607	0	0.365895	0.112946
TRINITY_DN58012_c0_g3_i1	Chr3	122712649	122713491	0.97542116760289	1	0.134664	0	0	0.239582	0.52646	0.5458	0.338513	0.280362
TRINITY_DN58017_c0_g1_i1	Chr2	64149560	64150532	0.633373995248945	1	0.121256	0	0.104166	0.430879	0.35521	0.491259	0.304598	0.252057
TRINITY_DN58079_c0_g1_i1	Chr4	64196081	64196844	0.350382890412301	1	0.309008	0	0	0.413118	0.151232	0.469984	0.12956	0.161223
TRINITY_DN58099_c0_g1_i1	Chr5	117517472	117518672	0.689729522302412	1	0.340358	0.239618	0.436978	0.602731	0.911271	0.516546	0.995927	1.05656
TRINITY_DN58013_c0_g1_i2	Chr4	1849917	1861872	0.752563437515466	1	0	0	1.08964e-9	0	0.529957	0	0.515347	0
TRINITY_DN58013_c0_g1_i1	Chr4	1849917	1861872	-0.241336769078258	1	0.693001	1.08332	0.594982	0.307658	0.362922	0.350895	0.539556	0.719768
TRINITY_DN58040_c0_g2_i1	Chr3	99256488	99257119	0.6834089802438	1	0.204703	0.383379	1.06283	0.183253	0.200843	0.831528	0.515623	0.857773
TRINITY_DN58030_c0_g1_i1	Chr2	149851915	149852929	-0.37103309203274	1	0.210168	0	0	0.186431	0.717336	0.212768	0	0.32701
TRINITY_DN58072_c0_g1_i1	Chr3	78048803	78049454	1.47962321764479	1	0.194649	0	0	0.174141	0.763586	0.592832	0.653978	0.815436
TRINITY_DN58038_c0_g1_i1	Chr6	6478863	6479286	2.21737851922057	1	0	0	0.351503	0	0.787888	1.22961	1.34551	1.27164
TRINITY_DN58082_c0_g1_i1	Chr3	3909251	3910520	-0.327285885626363	1	0.320157	0.525634	0.273956	0.779048	0.155674	0.892103	0.0684207	0.165472
TRINITY_DN58033_c0_g2_i1	Chr10	3003299	3004202	0.211839552374976	1	0.231058	0.216469	0	0	1.13612	0.234982	0.38802	0.485034
TRINITY_DN58045_c0_g1_i1	Chr5	99546277	99546625	0.404485197857846	1	0.579047	0.540487	1.52018	0	1.13227	1.77819	1.45481	0
TRINITY_DN58023_c0_g1_i1	Chr2	157706028	157707076	-1.18094808120587	1	0	0	0.715595	0	0	0	0	0.192279
TRINITY_DN58094_c0_g1_i1	Chr8	63233585	63234410	1.00977520868048	1	0	0.519375	0.119186	0.123244	0	0.701746	0.34817	0
TRINITY_DN58023_c0_g1_i2	Chr2	157706028	157707076	-0.153632775846448	1	0.190124	0	0	0.421241	0.463138	0.384838	0.238528	0
TRINITY_DN58089_c0_g4_i1	Chr8	9663121	9663360	-0.293967572132063	1	1.23489	1.15841	2.11762	1.10241	1.20082	2.52241	1.01279	0
TRINITY_DN58089_c1_g1_i1	Chr4	88417259	88418585	0.431426225404073	1	0.0753276	0.141451	0.579698	0.266554	0.146561	0.380961	0.314749	0.389263
TRINITY_DN58089_c0_g2_i1	Chr2	175942229	175942468	0.342133021716851	1	0	2.36045	0	1.12276	2.52663	1.28382	1.02838	2.61142
TRINITY_DN58089_c0_g3_i1	Chr2	117191505	117192115	0.531809802460719	1	0.43037	0	1.11804	0	0	0.21862	0.180619	1.12788
TRINITY_DN58050_c0_g2_i1	Chr5	53402703	53403509	0.86334355972496	1	0.142799	0.267729	0.245862	0	0	0.434185	0.239369	0.148767
TRINITY_DN58097_c0_g1_i1	Chr1	142081177	142082491	0.194914802085177	1	0.305765	0.358845	0.261482	0.270523	0.223112	0.231964	0.255534	0.553101
TRINITY_DN58049_c0_g1_i2	Chr4	76387296	76388093	1.0690195353719	1	0.153075	0	0	0.409242	0	0.231605	0	0.638814
TRINITY_DN64414_c1_g2_i1	Chr2	87856485	87858198	0.481735794150602	1	0.0766284	0.216024	0.492342	0.202685	0.148644	0.348404	0.255739	0.433621
TRINITY_DN58046_c1_g1_i1	Chr8	109917869	109918623	1.50423876323596	1	0	0.29456	0.406476	0.280161	0.153834	0.796681	1.05432	0.328065
TRINITY_DN58014_c0_g2_i1	Chr1	21726681	21727415	-0.403445701947561	1	0.314291	0	0.135492	0.280161	0.615337	0.159336	0	0.492097
TRINITY_DN58075_c0_g1_i2	Chr4	65166317	65169562	-4.31770433037451	1	1.03314	0.688774	0.656695	0.468762	0	0	0	0
TRINITY_DN58075_c0_g1_i1	Chr4	65165960	65169562	-0.608524149000731	1	0.556824	1.04657	1.18535	0.24525	0.265414	0.687871	0.682614	0
TRINITY_DN58007_c0_g2_i1	Chr7	65915674	65916533	0.948077101865177	1	0	0.368618	0.112693	0.349579	0.128071	0.398285	0.548908	0.272719
TRINITY_DN58053_c0_g1_i1	Chr2	42805135	42805978	0.449792243033914	1	0.134445	0.252115	0.346957	0.119594	0.394197	0	1.01388	0
TRINITY_DN58024_c0_g1_i1	Chr3	121078747	121085457	1.39478007969285	1	0.149779	0.140385	0.129031	0.266819	0.146552	0.303637	0.12556	1.0932
TRINITY_DN58021_c1_g1_i1	Chr3	3205472	3206068	1.50239517230976	1	0.223785	0	0.193968	0.200714	0	0.682321	0.1878	0.469343
TRINITY_DN58021_c0_g5_i1	Chr8	114494826	114495654	-1.15835468128818	1	0.138034	0	0.118783	0.368482	0.404837	0.139879	0	0.14372
TRINITY_DN58021_c0_g1_i1	Chr8	114492939	114496074	-0.326850989267437	1	3.56627	3.96321	3.52176	4.11138	4.90599	4.1486	1.77061	4.3989
TRINITY_DN58010_c0_g1_i1	Chr1	13678176	13678992	0.480783846844715	1	0.424007	0.132497	0.24333	0.251607	0.967468	0.716193	0.355351	0.73608
TRINITY_DN58021_c0_g3_i1	Chr8	114496057	114497983	0.600175445625809	1	0	0	0.711707	0	0	0	0.100455	0.606884
TRINITY_DN58044_c0_g1_i1	Chr1	154933798	154934384	-1.17663772626444	1	0.231058	0.216469	0.400827	0.414931	0.45445	0.234982	0.19401	0
TRINITY_DN58021_c0_g3_i2	Chr8	114496178	114497983	-1.8625039653222	1	0.403006	0.378601	0	0.222319	0.293444	0.101833	0.107173	0
TRINITY_DN58035_c0_g1_i2	Chr3	8718064	8718530	-0.411297662233288	1	0.342625	0.642365	1.80243	0.617633	0.6712	0.351131	1.16013	0.359324
TRINITY_DN58003_c0_g1_i2	Chr4	33671684	33672105	0.296356674988815	1	0	0.756635	1.06361	0	0.794547	0.413417	0	1.71066
TRINITY_DN58021_c0_g6_i1	Chr8	114493945	114494846	-0.112383205430138	1	0	0.119293	0.218716	0.452329	0.276615	0	0.106556	0.529254
TRINITY_DN58065_c0_g1_i1	Chr2	86522530	86523201	0.187980687530888	1	0.925799	0.173523	0.160028	0.661878	0.181515	0.187904	0.93249	0.387821
TRINITY_DN58021_c0_g4_i1	Chr8	114498094	114498756	-0.0154554707083903	1	0.0716111	0.537933	0.36726	0.126659	0.208932	0.217275	0.299172	0.295912
TRINITY_DN58052_c0_g1_i1	Chr5	153125203	153125797	0.731523334993675	1	0.226187	0.635331	0.196036	0	0.785381	0.919598	0.569436	0.474506
TRINITY_DN58006_c0_g1_i1	Chr7	113685409	113686202	3.16977798943574	1	0	0	0	0.131005	0	1.04375	0.246627	0
TRINITY_DN58069_c0_g3_i1	Chr4	123989846	123990370	-0.246574252202805	1	0.254601	0.238304	0	0.228648	0.75123	0.259221	0	0.535214
TRINITY_DN58069_c0_g1_i2	Chr5	96916428	96917905	-0.136780558377412	1	0.0662228	0.249894	0.113147	0.0773604	0.259093	0.0669649	0.331917	0.0078764
TRINITY_DN58069_c1_g1_i1	Chr9	54217277	54218984	-0.492234354271737	1	0.224313	0.368727	0	0.148568	0.8715	0.396826	0.140474	0.173466
TRINITY_DN65484_c0_g1_i1	Chr5	37707008	37707576	0.850164814721321	1	0.229275	0.214699	0	0.411491	0.225305	0.466076	0.577212	0.2405
TRINITY_DN65458_c0_g1_i1	Chr4	112142486	112142988	0.155318976236884	1	0.296375	0.555318	0.775008	0	0	0	0.249075	0.936014
TRINITY_DN65470_c0_g1_i1	Chr4	73078973	73079445	1.76454519012432	1	0.985101	0	0	0	0	2.34398	0.275628	0
TRINITY_DN65466_c0_g1_i1	Chr8	121354806	121361093	-0.288100437478561	1	0	0	1.81613	0	0	0	0.704512	0.2199
TRINITY_DN65479_c0_g1_i1	Chr9	62837275	62837656	-0.475001426483872	1	0	0.454568	0.853285	0.879979	0.95474	0.498641	0.408234	0.516571
TRINITY_DN58054_c0_g1_i1	Chr2	135714385	135714704	0.521169106614505	1	1.37341	0.64201	0	0	1.34128	0.820249	0	2.40421
TRINITY_DN65447_c0_g1_i1	Chr1	88566581	88567158	1.87777488694081	1	0.236219	0.221262	0	0	0.232367	0.961189	0.594898	0.247948
TRINITY_DN65438_c0_g1_i1	Chr3	65506896	65507309	1.42425462756599	1	0.419828	0	0.367167	0	0.823499	0.428414	0.351176	2.21631
TRINITY_DN65453_c0_g4_i1	Chr9	18663352	18664273	-1.82945205631146	1	0	0	0.414206	0	1.05936	0	0.201876	0
TRINITY_DN65481_c0_g3_i1	Chr3	92347177	92347573	-0.449531207890858	1	1.82635	1.27584	0.398573	0.823066	0.446972	1.39726	0.381312	0.481468
TRINITY_DN65481_c0_g5_i1	Chr2	70125995	70126380	0.108484458153968	1	0.464701	2.16721	0	1.2591	1.36605	2.87747	0.394211	0.490792
TRINITY_DN65481_c0_g4_i1	Chr4	120872052	120873161	-0.204540250805759	1	0.464111	0.522696	0.556574	0.49347800000000003	0.542572	0.375746	0.465771	0.576837
TRINITY_DN65481_c0_g2_i2	Chr4	120873174	120875540	-0.621017650788984	1	0.455044	0.474985	0.560079	0.312393	0.245437	0.408826	0.295451	0.156292
TRINITY_DN65481_c0_g1_i1	Chr3	92345719	92346772	0.0362380325888255	1	0.801964	1.1288	0.343735	0.904938	0.293159	1.72501	0.168248	0.519613
TRINITY_DN65492_c0_g1_i1	Chr1	214451105	214451733	1.53145242413193	1	0	0.192144	0.532758	0	0.201328	0.416802	1.37843	0
TRINITY_DN65402_c0_g1_i4	Chr10	35682061	35683838	-0.821350301715008	1	0	0.15088	0.667218	0.0980166	0	0.364149	0	0
TRINITY_DN65402_c1_g1_i2	Chr8	106262758	106263692	1.59631743186698	1	0	0.208276	0.762094	0.492608	0.216608	0.224798	1.022	2.07414
TRINITY_DN65402_c0_g1_i5	Chr10	35682061	35709557	-7.25984008581128	0.306414784347919	1.04551	0.823194	0.6474	0	1.3991	0	0	0
TRINITY_DN65402_c0_g2_i1	Chr10	35680259	35682046	0.0907862473781581	1	0.587396	0.300975	0.455599	0.56575	0.518558	0.377843	0.713326	0.550421
TRINITY_DN65487_c0_g1_i1	Chr8	71136419	71136835	0.052282394634759	1	0	0.38648	0	0	1.62451	0.422928	0.401083	0.437147
TRINITY_DN65402_c0_g1_i1	Chr10	35682061	35709557	1.74852869754858	1	0	0	0	0.716486	0	0.553991	0.59055	0.553372
TRINITY_DN65402_c1_g2_i2	Chr8	106261244	106262779	-4.04891474552548	1	3.42991e-9	0	0	1.85541e-9	0.624652	0	0	1.45792e-8
TRINITY_DN65443_c0_g2_i1	Chr6	19436057	19436795	0.501749333449082	1	0	0.154672	0.557017	0	0.158075	0.164293	0	0.677367
TRINITY_DN65489_c0_g2_i1	Chr8	108160937	108162126	1.73043174292661	1	0.087335	0.0819764	0.0747687	0.154691	0.255134	0.353476	0.365111	0.723163
TRINITY_DN65405_c0_g1_i1	Chr7	13519383	13520420	-0.544222307894503	1	1.11907	0.629887	0.384175	0.794636	0.436764	0.566571	0.561999	0.348533
TRINITY_DN65425_c0_g1_i1	Chr8	120046288	120046891	0.23472139130814	1	0.659206	1.4567	0.190345	0	0.216366	1.33937	0.368825	0.230368
TRINITY_DN2069_c0_g1_i17	Chr9	584380	587067	-0.432850881044579	1	8.4788	5.27262	4.26436	3.73736	3.95798	6.74376	5.75004	0
TRINITY_DN65402_c1_g2_i1	Chr8	106261480	106262779	2.19574604308919	1	0.0689901	0.0611633	0.222529	0.0575621	0	0.131711	0.489621	0.672274
TRINITY_DN2069_c0_g1_i20	Chr9	582995	583826	0.0317501837327907	1	0	0.526386	0.904739	0.448912	0.239491	0.607758	0.456257	0.354722
TRINITY_DN2069_c1_g1_i1	Chr10	24927680	24927933	0.792639609392927	1	1.1128	4.15655	1.91883	1.60522	1.07967	1.14413	4.01794	5.80259
TRINITY_DN2069_c0_g1_i8	Chr9	580252	582703	-0.0974158933395599	1	3.96792	3.97285	3.2011	0	3.78546	5.81781	3.23455	5.11208e-4
TRINITY_DN2069_c0_g1_i18	Chr9	585931	587067	-0.416510470369486	1	1.43486	0.734959	0.842746	1.62052	1.06875	1.17884	0.820148	0.788069
TRINITY_DN2069_c0_g1_i19	Chr9	582834	583426	0.640869144560825	1	3.70107	0	0	0	0.667622	0	2.67885	1.6335
TRINITY_DN2069_c0_g1_i13	Chr9	583022	587067	-5.71197334305126	1	4.69893	8.00497e-6	0	0.00248333	2.64641	0	0	0.0615552
TRINITY_DN2069_c0_g1_i1	Chr9	580252	587067	0.195992850059451	1	3.34036	7.43808	6.20026	4.54198	4.34933	6.97244	4.83206	7.12484
TRINITY_DN2069_c0_g1_i16	Chr9	582995	583826	-1.37164938888038	1	1.13799	0.273562	4.51798e-9	0	1.80289	0	0.66751	0
TRINITY_DN2069_c0_g2_i1	Chr9	577378	577642	-0.507297248490017	1	0.995145	2.7887	6.00866	0.894802	0.999234	3.07207	0	2.49416
TRINITY_DN2046_c3_g1_i4	Chr4	137782163	137783461	-0.31734661916203	1	2.25286	0	2.0255	1.13163	1.71302	0	2.28025	1.26139
TRINITY_DN2046_c0_g3_i1	Chr8	22646784	22653318	-0.325609651664819	1	9.65502	10.1989	5.1937	8.47906	6.93415	7.66429	8.75142	4.25625
TRINITY_DN2046_c3_g1_i1	Chr4	137783194	137783461	-1.72481802463243	1	1.85718	0	0	3.35992	1.81213	0	1.00612	0
TRINITY_DN2046_c2_g2_i2	Chr10	26700401	26706571	0.797667292979797	1	0.54415	0.318548	0.565571	0.99841	0.907725	0.53562	1.62186	1.49951
TRINITY_DN2046_c2_g2_i1	Chr10	26700401	26701577	-0.0230783557375443	1	0.834447	1.22688	1.96646	1.40266	3.13383	1.56393	2.12092	1.57971
TRINITY_DN2046_c2_g2_i3	Chr10	26700401	26814433	-0.025085944028609	1	8.15087	6.0168	8.39927	9.62601	12.5135	9.31354	9.60741	9.09882
TRINITY_DN2046_c1_g2_i2	Chr4	18845983	18846364	0.994160805580395	1	0.483134	0.900927	1.69135	0	3.56008	5.43012	1.21257	2.04382
TRINITY_DN2069_c0_g3_i1	Chr5	153997102	153997414	-1.89812322565482	1	3.15679	0	0.754265	0	1.40139	0	0	0.759803
TRINITY_DN2046_c2_g4_i1	Chr1	31568057	31569505	0.373993698122804	1	0.677966	1.01865	0.810981	0.899028	0.922792	1.37119	0.906208	1.33009
TRINITY_DN2046_c2_g1_i1	Chr10	26698436	26700537	-0.0967930098508073	1	10.5661	8.33759	12.5063	16.9569	12.6244	10.964	13.2712	12.4153
TRINITY_DN2049_c1_g2_i1	Chr4	151276493	151277049	0.368967334980223	1	0.250818	0.23478	0	0	0.987189	1.02155	0.21066	0
TRINITY_DN2049_c1_g3_i1	Chr6	40165291	40165654	-0.195243219920002	1	2.1453	0.500196	2.82195	1.02712	1.06541	0	1.34937	2.84449
TRINITY_DN2046_c0_g1_i1	Chr4	66817888	66834489	-0.922050825997237	1	0	1.52363	1.15747	0	0.447613	0.697163	0.354588	0
TRINITY_DN2049_c0_g1_i3	Chr2	90715436	90721239	0.947626457403245	1	0.135437	0.193682	0.379309	0.121854	1.34096	1.03027	0.454069	1.12277
TRINITY_DN2046_c0_g1_i2	Chr4	66817888	66834489	-1.53858782811939	1	0.557697	0.883522	1.07839	0	2.21578	0.43091	0.558769	0
TRINITY_DN2046_c0_g1_i3	Chr4	66817888	66834489	-0.205871955675137	1	7.65299	4.34363	4.24831	4.67524	3.75391	4.9336	5.79658	3.09739
TRINITY_DN2049_c0_g1_i6	Chr2	90710909	90721239	-0.243095202936046	1	11.6755	3.1075	27.4707	12.4084	1.43335	0	18.8883	11.2575
TRINITY_DN2049_c0_g1_i2	Chr2	90712020	90713106	-0.0178155580843843	1	0.450007	2.14946	0	0.428432	1.20308	0.648117	1.8215	0
TRINITY_DN2049_c0_g1_i5	Chr2	90710909	90721239	-0.790306083872323	1	9.23738	4.68963	18.596800000000002	9.45889	3.56968	0	7.18657	9.3994
TRINITY_DN2049_c0_g1_i1	Chr2	90710909	90721239	-0.512972351127816	1	22.213	48.8823	12.1042	21.3382	46.4621	41.1714	8.08381	18.8485
TRINITY_DN2049_c1_g1_i9	Chr1	162057189	162058618	-0.585695245882661	1	0.25238	0.650093	0.522704	0.487795	0.423291	0.619281	0.243907	0.15137
TRINITY_DN2046_c0_g2_i1	Chr2	44477730	44482231	-0.313014364313464	1	6.94851	8.60102	7.89322	5.79301	5.49316	6.5984	6.66164	4.65598
TRINITY_DN2049_c1_g1_i7	Chr1	162049784	162058618	-0.566099799446392	1	1.35256	0.563711	0.712112	0.44481	1.13916	0.681578	0.548328	0.581589
TRINITY_DN2086_c0_g1_i3	Chr6	26740183	26742403	-0.598826284324297	1	6.02349	7.97577	8.45584	10.1058	2.80785	5.07859	4.89122	5.18583
TRINITY_DN2086_c0_g1_i1	Chr6	26740183	26742254	-1.69307042038187	1	3.008	1.98094	3.54472	1.17478	0.897781	2.16878	0	0
TRINITY_DN2049_c1_g1_i4	Chr1	162042222	162058618	1.9623808732172	1	1.02822	0	0	0	0	1.51297	0	1.28413
TRINITY_DN2086_c0_g1_i2	Chr6	26740183	26817646	0.0754544977204614	1	4.2946	3.8369	2.28652	4.39898	2.16785	4.32711	3.75004	3.53864
TRINITY_DN2049_c1_g1_i11	Chr1	162042222	162058618	6.22236306497429	0.181992538697949	2.20365e-8	0	0	0	0	0.453665	0	0.219358
TRINITY_DN2016_c0_g2_i1	Chr7	93804820	93806065	-0.923272715087352	1	1.02695	0.524356	0.27029	1.04861	0.999336	0.239734	0.462181	0.571764
TRINITY_DN2016_c0_g1_i5	Chr7	93793473	93798792	-0.191959305226668	1	1.0233	1.3882	0.616529	0.542169	0.914672	0.817842	0.922149	0.723879
TRINITY_DN2016_c0_g1_i9	Chr7	93793473	93820916	-0.0114143965964153	1	0.646521	0.348634	0	0.615197	0.284618	4.63053e-8	0.294908	0.877309
TRINITY_DN2016_c0_g1_i4	Chr7	93793473	93820916	5.58726648736328	0.817476738388328	0	0	0	0	0	0.480827	0	0
TRINITY_DN2016_c0_g1_i8	Chr7	93793473	93798792	0.444426007332951	1	0.819305	0.303458	1.6981	0.598523	0.56627	1.49616	1.21405	0.871291
TRINITY_DN2016_c0_g1_i3	Chr7	93788277	93792871	0.0491478318884929	1	0.429627	0.741583	0.649735	0.730241	0.319766	0.579244	0.567375	0.76157
TRINITY_DN2016_c0_g1_i1	Chr7	93798777	93820916	0.228937709251775	1	1.86767	1.9919	1.93599	1.22968	2.40671	2.76687	2.44907	1.82373
TRINITY_DN2016_c0_g1_i10	Chr7	93782108	93784832	0.854616593731378	1	0	0	0.444642	1.20662	0.416462	0.969567	0.595454	0.973417
TRINITY_DN2016_c0_g1_i2	Chr7	93782108	93820916	-0.495645965580211	1	2.2303	2.55345	1.62394	0.836978	2.10158	1.44767	1.59592	1.12294
TRINITY_DN2016_c0_g1_i7	Chr7	93793473	93803035	-2.04580102741151	1	0.2144	0.477721	0.701562	0.550942	0.261487	0.240985	0.109129	0
TRINITY_DN2016_c0_g3_i1	Chr7	93790566	93791381	0.165647674958113	1	0.140854	0.528189	0.363734	0	0.137734	0	0.236089	0.586825
TRINITY_DN2016_c1_g1_i1	Chr1	108513792	108514330	-0.609483802155821	1	1.821	0.284364	1.05891	2.02913	1.79503	0.928509	1.02048	0.958694
TRINITY_DN2009_c0_g1_i17	Chr6	1187091	1211849	-0.577576113999695	1	0.636597	0	1.34067	1.16334	0.534534	1.13478	0	0.573325
TRINITY_DN2009_c0_g1_i7	Chr6	1140301	1180646	-0.422496068821676	1	3.04616	1.4147	0	1.85535	0.947232	0.843194	1.1796	1.446
TRINITY_DN2009_c0_g1_i15	Chr6	1139146	1141029	-2.89925981638764	1	0	0	7.87899	6.08247	0	0	0	1.08121
TRINITY_DN2049_c1_g1_i3	Chr1	162042222	162048567	0.805900103427989	1	0.891113	0	0	0	0	0.579982	0	0.504121
TRINITY_DN2009_c0_g1_i13	Chr6	1139881	1211849	0.27965586332167103	1	0.516998	0.237463	1.33044	1.08837	1.8318	1.32534	1.14601	1.40878
TRINITY_DN2009_c0_g1_i12	Chr6	1139881	1180646	-0.21905849992315	1	0.638684	1.04185	2.3237	1.27248	1.4481	1.36415	1.07914	1.2794
TRINITY_DN2049_c1_g1_i8	Chr1	162042222	162048567	-1.58075404257753	1	0.25065	0	0	0	0	2.81188e-4	0	0.0474624
TRINITY_DN2009_c0_g1_i18	Chr6	1139881	1211849	0.730429120532403	1	0.191783	0.924215	0.929651	0	0.757006	1.53088	0.677087	0.749085
TRINITY_DN2046_c1_g2_i1	Chr1	178967914	178968502	-0.0220162557761399	1	2.34271	3.84515	4.19702	5.30503	3.32941	3.55881	4.60574	3.82462
TRINITY_DN2009_c1_g1_i3	Chr6	1214420	1215857	0.537069925900817	1	0	0.406087	1.83557	1.10702	0	0	0.671513	2.48352
TRINITY_DN2009_c1_g1_i2	Chr6	1213894	1214620	0.711879433668683	1	8.93869	7.20331	6.63434	5.52654	7.82126	13.5732	10.017	14.43
TRINITY_DN2009_c1_g1_i14	Chr6	1214932	1216131	0.867331814038352	1	1.28486	0.456365	2.47262	1.88121	1.15036	2.06134	1.61515	5.00831
TRINITY_DN2006_c8_g1_i1	Chr5	154455278	154455501	0.917633422501757	1	1.42995	2.69159	2.4347	1.26049	2.77073	7.33321	5.8397	0
TRINITY_DN2009_c0_g1_i10	Chr6	1140301	1211849	0.393182508450265	1	1.39435	0.258515	0	1.33917	1.44424	0.985836	1.21097	1.51609
TRINITY_DN2009_c0_g1_i9	Chr6	1140301	1211849	0.93838261737506	1	0.518492	1.12654	0	0	0.540227	1.13483	0.685636	0.764947
TRINITY_DN2009_c1_g1_i13	Chr6	1214932	1215319	-2.04981080516149	1	1.16464	0.405773	0	1.45979	0.569683	0.259298	0	0.298303
TRINITY_DN2006_c3_g2_i1	Chr2	89803440	90336720	-0.340395045745992	1	1.44206	1.40838	0.418704	1.29417	0	1.95567	0	0.505957
TRINITY_DN2006_c1_g2_i1	Chr4	88364288	88371071	-1.5986853124533	1	0.0627498	0.0527524	1.4399	0.0970554	0	0.115841	0.137465	0.0864148
TRINITY_DN2006_c1_g2_i2	Chr4	88364262	88371071	-0.137286736874919	1	0.70854	1.20645	0.985173	0.421426	1.17141	1.2387	0.617198	0.75666
TRINITY_DN2016_c0_g1_i11	Chr7	93788277	93820916	0.161068065309162	1	2.25839	1.7505	2.00638	1.78672	2.41235	2.64718	2.77801	1.88088
TRINITY_DN2006_c1_g1_i1	Chr4	88364288	88371071	1.08713494600927	1	1.07936	1.19392	0	1.81004	0	1.632	2.32781	1.72822
TRINITY_DN2006_c1_g1_i2	Chr4	88364262	88371071	-0.137286705557094	1	0.70854	1.20645	0.985173	0.421426	1.17141	1.2387	0.617198	0.75666
TRINITY_DN2006_c0_g4_i2	Chr1	40685535	40686894	-0.392470105365833	1	7.47424	4.02281	4.07293	6.6741	8.33705	5.99018	1.97743	7.11546
TRINITY_DN2089_c0_g2_i1	Chr8	39829028	39829349	0.101677369541444	1	74.6512	33.4067	29.5057	52.3206	46.3794	23.2555	94.3999	41.3196
TRINITY_DN2089_c0_g3_i4	Chr8	39826883	39829057	0.101563353505827	1	7.8885	1.72169	5.4145200000000004	3.22014	9.52132	3.81125	6.71162	8.10758
TRINITY_DN2089_c0_g3_i2	Chr8	39825861	39829057	0.266815053934484	1	59.4928	20.9099	35.9629	43.0284	82.193	25.5625	102.691	51.397
TRINITY_DN2089_c0_g3_i3	Chr8	39786937	39787662	-0.812804466645088	1	0	0	0	0.975785	5.62768	0	1.01119	1.09354
TRINITY_DN2006_c0_g4_i1	Chr1	40685535	40686894	-0.049137058915391	1	0.192031	6.54599	5.94451	0	0	1.14645	6.29292	0
TRINITY_DN2089_c0_g3_i1	Chr8	39786978	39829057	-0.101344412665424	1	1.1091	2.76944	3.27571	3.28003	2.6989	1.02611	2.43083	4.18884
TRINITY_DN2009_c1_g1_i5	Chr6	1214401	1216482	-0.92624013248304	1	5.15451	2.88941	3.8998	4.34598	3.04599	3.15583	2.01837	1.44851
TRINITY_DN2006_c0_g3_i2	Chr9	45451432	45451766	2.14782711583243	1	0	0	1.25314	0	0	4.05349	0	0.813912
TRINITY_DN2089_c0_g1_i1	Chr8	39825861	39826900	0.998157298124059	1	1.66941	0	0.793425	0	0	0	1.58431	1.59604
TRINITY_DN2089_c0_g1_i2	Chr8	39825861	39826900	-0.603159368746754	1	2.27462	1.55999	1.28	2.7825	8.12129	1.81319	2.37135	2.29434
TRINITY_DN2089_c0_g1_i3	Chr8	39826560	39826907	-0.257105543444789	1	4.17625	0.189494	4.69435	0.927926	0	0	2.39521	2.93133
TRINITY_DN2006_c0_g2_i1	Chr8	50570302	50570655	1.15528343525476	1	0.566117	0.527887	0.992748	1.53789	0.55445	0.580872	4.77201	0.599666
TRINITY_DN69624_c0_g1_i2	Chr3	36547449	36548043	1.70806665827634	1	0.537904	0	0	0.725452	0.00895316	0	1.18487	1.69714
TRINITY_DN2089_c1_g1_i3	Chr1	1067720	1068261	-1.66937668516927	1	3.54069	6.247	12.466	12.1235	6.02299	3.86427	1.09847	3.41042
TRINITY_DN2090_c3_g1_i1	Chr3	139137596	139138409	-0.416353865883342	1	2.07877	0	1.08053	0.517569	0	0	1.72182	0
TRINITY_DN2090_c3_g1_i2	Chr3	139137596	139138409	-0.942858341096017	1	0	4.2399	2.5331	1.94997	2.78877	1.54931	0	2.2394
TRINITY_DN2090_c0_g2_i1	Chr9	65656859	65665980	-0.235687616747653	1	87.6525	105.789	118.415	92.893	105.718	95.4139	97.681	83.6766
TRINITY_DN2090_c6_g1_i1	Chr1	91243813	91244020	1.15195271694726	1	0	0	2.74166	2.81356	0	1.6463699999999999	3.95413	3.31228
TRINITY_DN2090_c0_g2_i2	Chr9	65656859	65665980	0.614234914163525	1	5.33621	10.087	6.9191	8.75056	14.9652	12.3469	13.8455	17.6978
TRINITY_DN2089_c1_g1_i6	Chr1	1078232	1079629	-0.109109357277951	1	0.555081	1.02626	1.12614	1.37669	0.953759	2.6092	0.114481	0.478814
TRINITY_DN2090_c4_g1_i1	Chr10	19843639	19844005	-4.30835223208391	1	0.525536	0.490016	1.84125	0.475113	2.43933	0	0	0
TRINITY_DN2089_c2_g1_i5	Chr5	113690159	113691328	-0.212450965158932	1	1.81238	2.96678	0.902028	0.855352	3.218	1.5991	1.10117	2.50801
TRINITY_DN2090_c0_g1_i7	Chr9	65665967	65669369	-0.2198427799028	1	27.7054	24.0651	31.0262	32.7192	29.212	25.5822	25.2616	28.9211
TRINITY_DN2090_c0_g1_i8	Chr9	65665967	65669369	-0.0746308421313585	1	9.91348	14.0645	9.35729	8.38335	11.8438	7.29259	10.7253	13.6999
TRINITY_DN2090_c0_g1_i12	Chr9	65665967	65668002	-0.274430753317774	1	0.518501	1.47682	0.989204	1.50737	1.23046	0.732192	0.873831	1.37023
TRINITY_DN2090_c0_g1_i9	Chr4	10132323	10133411	-1.44645609844815	1	3.53215	0	2.83336	2.2086	0	2.30658	0	0
TRINITY_DN2090_c0_g1_i11	Chr4	10132323	10133456	-4.70798237903946	1	1.14603	0	0	0	0	0	0	0
TRINITY_DN2090_c0_g1_i1	Chr9	65668016	65669369	-0.0498559732242922	1	2.49145	1.27911	1.85389	1.58772	1.721	2.43668	1.71097	1.47832
TRINITY_DN2090_c0_g1_i13	Chr4	10133300	10133456	-0.452941843059817	1	10.4403	0	1.82635	6.30415	0	7.38262	2.16454	0
TRINITY_DN2006_c2_g2_i1	Chr2	127022005	127023134	0.339037532322572	1	1.07756	1.89324	2.20959	1.62608	4.01931	1.94855	3.00573	3.51331
TRINITY_DN2090_c0_g1_i6	Chr4	10132323	10133411	-0.059777491246972	1	8.03298	12.6105	9.04244	5.93236	13.6811	8.6298	11.4156	9.42122
TRINITY_DN2093_c0_g1_i7	Chr4	16242664	16280497	0.179319363591375	1	24.6194	12.4305	18.8106	21.6347	18.5016	25.193	19.1406	26.2615
TRINITY_DN2093_c0_g1_i6	Chr4	16289947	16296850	-0.625242129669869	1	18.892	7.49185	38.5573	21.5906	12.6711	46.4376	4.7499e-6	0.00832512
TRINITY_DN2046_c3_g1_i3	Chr4	137782632	137783461	-0.220282818267522	1	0	1.95891	0.819227	0.989687	0.830011	1.86694	0	0.743474
TRINITY_DN2093_c0_g1_i2	Chr4	16290015	16296850	0.031869319049044303	1	16.8203	23.5523	4.21615e-9	6.34181	19.7832	2.54261	16.8249	21.0664
TRINITY_DN2002_c1_g1_i1	Chr1	147124508	147125510	-0.236406555273172	1	31.7913	19.1457	24.324	26.8726	18.0184	22.2916	18.7848	25.1856
TRINITY_DN2002_c0_g1_i5	Chr8	78477778	78484321	0.188387672367889	1	8.31593	3.10183	4.20078	6.10839	3.46698	2.56608	8.78108	6.89518
TRINITY_DN2002_c0_g1_i2	Chr8	78481998	78484321	0.386407948092696	1	0.418313	1.13239	1.35512	0	6.2273e-7	0	0.354225	1.98341
TRINITY_DN2002_c0_g1_i1	Chr8	78452831	78484321	0.131359745526391	1	13.5805	12.5226	13.9989	14.0861	16.3025	15.6496	18.2033	15.3217
TRINITY_DN2002_c0_g1_i4	Chr8	78452831	78484321	0.21931034974515	1	0.626234	0.680838	0.449748	1.0598	1.26456	1.57875	0.731368	0.777943
TRINITY_DN2002_c0_g1_i6	Chr8	78452831	78482005	1.07092200264677	1	0	0.195658	0.617621	0.184187	0.286148	0.349687	0.511557	0.85958
TRINITY_DN2022_c0_g1_i2	Chr4	151049793	151050230	-0.331229568032792	1	21.5193	36.3611	37.412	28.2884	38.4631	26.6853	26.701	28.2558
TRINITY_DN2093_c0_g1_i10	Chr4	16242664	16285476	0.191067944193238	1	10.0028	7.5366	9.44401	8.37463	12.5986	18.1322	8.2678	9.32296
TRINITY_DN2059_c0_g1_i1	Chr3	32384663	32385807	-0.21950972417398	1	0	0.509574	0.542292	1.53234	2.24857	0.997495	0.79481	0.820894
TRINITY_DN2059_c3_g1_i1	Chr4	135965745	135966287	-1.20285410903349	1	0	0	0.460768	2.14204	5.46982	1.23969	0.8894	0
TRINITY_DN2037_c0_g2_i2	Chr3	147362410	147362850	0.674020651594957	1	0	0.344738	1.29056	1.11906	0	0.75356	0.928192	1.3198
TRINITY_DN2089_c1_g1_i4	Chr1	1068121	1078372	0.176746841627213	1	0.517657	1.05717	1.03912	0.584008	1.12547	1.19677	1.07601	0.821141
TRINITY_DN2037_c0_g4_i1	Chr8	126693643	126693853	-0.663969800744683	1	9.74928	3.9247	2.36648	4.9276	2.69663	4.26954	1.13631	4.30461
TRINITY_DN2037_c0_g1_i2	Chr8	126667783	126684910	0.424778004223828	1	0.166516	0.493885	0	0.161842	0.776744	0.189858	0.378943	0.706115
TRINITY_DN2093_c0_g1_i1	Chr4	16290692	16296850	0.325830372946321	1	19.5262	5.04559	3.55499	18.3982	5.0879200000000004	3.13865	17.7023	20.4871
TRINITY_DN2037_c0_g1_i3	Chr8	126667783	126693656	-0.0189992915116674	1	8.88806	10.5688	9.1551	8.06923	10.5799	12.1747	8.47371	9.26489
TRINITY_DN2037_c0_g1_i1	Chr8	126685301	126693656	-1.33246282672757	1	3.6211	2.77327	2.26579	4.86075	1.37728	1.20337	1.42188	1.21631
TRINITY_DN2020_c2_g1_i1	Chr4	32583684	32590536	0.0881577756151497	1	2.74646	5.63855	4.14591	2.6529	4.71788	5.03742	5.92179	2.37311
TRINITY_DN2020_c1_g2_i1	Chr6	127925253	127926380	-0.00641946319379079	1	0.734339	1.29227	1.1793	0.487957	1.25185	0.650239	1.07469	1.33085
TRINITY_DN2020_c3_g1_i1	Chr7	37916307	37917431	-1.01190789607334	1	3.6039	3.29565	2.77032	2.56693	1.89045	0.935156	1.39105	2.10551
TRINITY_DN2089_c2_g2_i2	Chr2	153866889	153870345	0.0948990813521545	1	1.07634	1.93489	0.697716	0.496513	3.35206	1.6809	1.15399	2.10609
TRINITY_DN2020_c0_g3_i1	Chr4	115651763	115652342	-2.03993916379272	1	0	1.23863	2.69948	0	2.53895	0.986516	0	0
TRINITY_DN2020_c0_g1_i2	Chr10	42945343	42948025	2.33428918230732	1	0	0	5.88886e-4	1.24958	2.81256	3.57766	4.26087	4.71228
TRINITY_DN2020_c0_g2_i1	Chr5	16999673	17000463	0.222965190620726	1	1.03077	1.7943	0.76137	1.31193	2.30494	1.94028	1.23314	2.14682
TRINITY_DN2020_c0_g3_i2	Chr4	115651763	115653275	0.431456308114541	1	2.81711	0.811601	1.87417	3.56845	0	0.907126	3.78769	3.2831
TRINITY_DN2020_c0_g1_i4	Chr10	42945343	42948025	1.11353940127974	1	0.370762	0.0565929	4.90358e-4	1.59294	0	3.312	0	0
TRINITY_DN2020_c1_g1_i8	Chr6	108924307	108933962	-0.593119732127815	1	2.57886	2.32261	3.23171	2.57174	2.91615	2.11623	1.92713	1.74439
TRINITY_DN2020_c1_g1_i5	Chr6	108890970	108938641	-0.105542062543179	1	6.24026	7.87268	11.5786	7.01781	4.71545	7.72882	6.0191	8.73294
TRINITY_DN2020_c1_g1_i4	Chr6	108899952	108938641	2.01962986857893	1	1.31748e-8	0.514949	1.43315	0	0.160475	0.533081	2.81646	1.9847
TRINITY_DN2020_c1_g1_i7	Chr6	108899952	108938641	-1.37142019988671	1	2.59533	2.79594	0.203581	2.60219	1.77476	2.42743	0.0960574	0.136735
TRINITY_DN2020_c1_g1_i1	Chr6	108899952	108926908	0.329137344481657	1	0.648189	0.534505	0.95696	0.788668	0.741907	1.13981	0.635873	1.22042
TRINITY_DN2020_c1_g1_i6	Chr6	108933751	108938334	-0.233242993056982	1	2.79392	2.3684	3.53705	3.86226	2.9183500000000002	3.34782	1.69992	3.53748
TRINITY_DN2020_c0_g3_i3	Chr4	115652668	115653275	-0.0976908914288881	1	0	1.38044	0.378215	0	2.42723	2.5344	0	0
TRINITY_DN2092_c0_g1_i3	Chr1	133430336	133458385	0.0312336681962154	1	2.41365	1.87348	2.02731	2.12665	2.32404	2.80084	2.87775	1.40646
TRINITY_DN2020_c1_g1_i3	Chr6	108890970	108924057	0.346235663181357	1	0.608081	1.03813	0.866264	1.23174	1.39079	1.80577	1.03879	1.35419
TRINITY_DN2020_c1_g1_i2	Chr6	108890970	108926908	2.9213310599602	0.716642086417911	0	0.0706477	0.0629101	0.0232376	0.207626	0.825638	0.27664	0.669058
TRINITY_DN2092_c1_g1_i1	Chr4	52716783	52718947	0.364063473192794	1	0.904268	0.890112	0.587205	0.949544	0.835608	1.6535	1.04211	0.79792
TRINITY_DN2006_c0_g3_i1	Chr9	45451432	45453750	-0.156647135656663	1	4.27664	3.87326	3.73008	3.8214	6.4976	5.36362	4.31824	3.05493
TRINITY_DN2092_c0_g1_i4	Chr1	133430336	133481660	-0.145878521132087	1	2.31932	3.17575	3.69693	2.86577	4.04615	3.50436	2.84465	2.9411
TRINITY_DN2092_c4_g1_i1	Chr4	6867352	6868147	0.427220331928498	1	0	0.273373	0.251138	0.649176	0.427938	0.295576	0.488929	0.607877
TRINITY_DN2092_c1_g2_i2	Chr5	153355322	153356938	-0.0658563923357744	1	0	0	4.76656	3.16871	2.31777	7.04626	0	0
TRINITY_DN2059_c0_g1_i4	Chr3	32384842	32385851	-0.513374110351299	1	0.403557	0	0	2.05498	1.21403	0.225523	1.37132	0
TRINITY_DN2092_c1_g2_i1	Chr5	153355322	153356938	-0.0750553279460711	1	12.4752	13.2167	5.52056	5.73719	9.53512	4.81791	11.0598	11.4042
TRINITY_DN2092_c0_g1_i2	Chr1	133017441	133106530	0.0748392564835463	1	10.8834	10.7913	13.4348	14.7433	14.1687	11.9251	13.7366	17.2424
TRINITY_DN2004_c1_g2_i1	Chr10	52026391	52027101	4.79943412869271	0.724567673284285	0	0	0	0	0	0	0.944808	0.680187
TRINITY_DN2004_c1_g2_i2	Chr10	52026391	52027101	-0.791615770915592	1	0.688399	3.38716	1.04042	0.921759	1.01196	2.61896	0.0681802	0.0413123
TRINITY_DN2004_c1_g1_i2	Chr1	127267769	127269686	-0.0242193877851771	1	1.1267	0	0	0	0.872017	1.35984	0	0
TRINITY_DN2004_c1_g1_i3	Chr1	127267769	127269686	1.02180695649549	1	0	1.47062	1.83987	0.692363	0.722204	0	1.1310500000000001	4.73828
TRINITY_DN2004_c4_g1_i2	Chr7	126073603	126087777	0.339715345498185	1	1.01109	0.349741	0	1.23776e-7	0.538709	0	0	1.46701
TRINITY_DN2004_c4_g1_i9	Chr7	126073603	126087777	-0.391829008766175	1	4.21776	3.7776	0	3.02214	5.40133	0	0	7.56386
TRINITY_DN2004_c4_g1_i7	Chr7	126073603	126087777	0.457252210200583	1	0	0	1.47639	0.61124	0	1.10849	0.880565	0
TRINITY_DN2004_c4_g1_i1	Chr7	126081408	126087777	0.4587443142105	1	0.559418	0	0	0.697469	1.25793	0.285581	1.22796	0.611152
TRINITY_DN2004_c4_g1_i6	Chr7	126073603	126087777	0.463850487776672	1	0	2.73904	5.37582	2.07489	0	4.42316	4.86601	0
TRINITY_DN2004_c1_g1_i1	Chr1	127267769	127268828	2.25434209433879	1	0.995089	0.379165	0	0	0.146656	1.06156	0.362144	3.30951
TRINITY_DN2004_c2_g1_i2	Chr10	12033093	12034346	1.61252910470425	1	0	0	0.382789	0.329607	0	0.52175	0	1.03683
TRINITY_DN2004_c2_g1_i1	Chr10	12033075	12034346	0.127700601535201	1	1.70951	2.67474	0.795955	0.170206	2.29774	1.61227	1.63313	1.89564
TRINITY_DN2042_c0_g1_i2	Chr4	151293764	151294691	-0.300456861251891	1	8.3369	9.60788	11.2393	10.5392	10.954	9.61445	9.95438	6.80311
TRINITY_DN2042_c0_g1_i3	Chr4	151293764	151294691	-0.530618063527671	1	3.82788	6.53794	5.84074	4.85015	0	0	4.85395	4.20693
TRINITY_DN2042_c0_g1_i1	Chr4	151293764	151294691	0.922748374815935	1	0	0	0	0	3.7552	4.56514	0	0
TRINITY_DN2042_c0_g2_i1	Chr4	151294680	151333482	-0.210748725999004	1	9.97067	14.4582	13.2164	11.2899	12.5785	12.5625	11.6754	9.71287
TRINITY_DN2039_c0_g1_i4	Chr8	139832410	139851101	-0.88566975791837	1	0	0.907414	1.60165	0	0	0.252598	0	0.612606
TRINITY_DN2039_c0_g2_i1	Chr8	139851093	139852586	-0.21754102564338	1	0	10.0154	11.0338	0	0	0.954218	0	10.3611
TRINITY_DN2033_c1_g1_i1	Chr8	72967938	72968186	0.341629512292979	1	3.98058	0	6.86703	0	0	0	6.57523	2.09316
TRINITY_DN2039_c0_g1_i3	Chr8	139829860	139851101	-0.658946159271769	1	0	5.31109	8.88617	0	0.123598	1.13952	0	4.57461
TRINITY_DN2092_c2_g1_i2	Chr7	40253250	40254832	-0.0436524694736759	1	0	1.22139	1.36488	1.37879	0.623165	0	0.792779	1.95978
TRINITY_DN2005_c0_g1_i6	Chr3	139040954	139041639	-0.271463549525207	1	11.5304	9.88514	8.6522	10.8586	8.41243	9.21601	7.0321	10.1853
TRINITY_DN2033_c0_g1_i1	Chr8	72967530	72968107	-0.265121237303964	1	6.09636	24.734	0	10.4228	54.3369	21.5192	26.5301	0
TRINITY_DN2005_c0_g1_i4	Chr3	139042061	139042593	-0.286787588947339	1	3.32027	0	3.19953	3.37519	0	1.97638	1.53732	1.96353
TRINITY_DN2005_c0_g1_i1	Chr3	139042296	139042894	0.566687066913802	1	3.85152	0.797906	4.67138	2.45915	0.78116	4.97982	0	7.63995
TRINITY_DN2005_c0_g1_i3	Chr3	139042264	139042593	-1.34773143092859	1	0	0.844731	1.13808	2.93172	0	0	1.03114	0
TRINITY_DN2005_c0_g1_i5	Chr3	139041583	139042593	-0.224459152298977	1	4.54143	8.82074	6.01797	4.52003	8.6775	6.93861	6.63635	4.01757
TRINITY_DN2059_c0_g1_i5	Chr3	32384663	32385807	0.821196906539404	1	1.57481	0	1.63116	0	0.144771	1.57904	0	2.4414
TRINITY_DN2092_c2_g1_i1	Chr7	40253250	40254832	-0.269178275688423	1	1.82133	3.55461	1.87375	0.530299	2.71856	2.73057	1.54843	1.23759
TRINITY_DN2028_c2_g1_i14	Chr3	9936982	9937304	-0.06572519854974	1	0	1.4902	2.53746	0.987323	2.58425	3.27548	0.63954	0.893733
TRINITY_DN2028_c2_g1_i13	Chr3	9937228	9937550	0.564749915575551	1	4.71512	5.2157	5.07493	4.93661	4.30708	5.45913	7.67448	9.81135
TRINITY_DN2028_c0_g1_i4	Chr1	207070283	207098493	-0.0385048625516324	1	1.73833	6.89201	2.49322	2.16894	5.52988	4.41285	3.89968	3.05507
TRINITY_DN2028_c0_g1_i2	Chr1	207069541	207070419	-0.0699720033883971	1	4.15954	17.0217	11.4611	5.26571	7.33562	7.91731	13.913	4.98124
TRINITY_DN2028_c2_g2_i1	Chr3	9936288	9937407	0.753875305883807	1	1.92806	1.94819	2.39139	3.64342	8.1305	7.78603	5.86969	5.57773
TRINITY_DN2028_c1_g2_i1	Chr5	44469865	44470177	-0.494827755720216	1	2.85828	4.01803	3.12424	3.88498	2.80279	5.15024	1.19106	1.51961
TRINITY_DN2028_c2_g1_i3	Chr8	14584760	14836945	-0.430853621068742	1	0	0	0	0	1.22107	0	0.27756	0.221224
TRINITY_DN2028_c1_g3_i1	Chr4	104552711	104553182	0.443389508441995	1	1.99952	2.49479	4.07662	0.903065	0	2.0402	2.79762	3.51151
TRINITY_DN2028_c1_g4_i1	Chr9	54022055	54022338	-1.02964012628471	1	5.29761	4.95039	3.81669	4.4168	3.44017	1.81876	2.92699	1.86755
TRINITY_DN2028_c1_g5_i1	Chr1	93498645	93498847	0.161413416939472	1	1.74368	0	6.01262	1.53662	1.70904	0	5.79122	1.82479
TRINITY_DN2028_c2_g2_i12	Chr3	9936518	9937275	0.637107730084215	1	0	1.84334	0	0	1.37896	0	2.04541	0.848411
TRINITY_DN2028_c1_g1_i2	Chr3	28383780	28384060	-0.0591352110278579	1	0	3.32441	0	3.22043	3.46536	3.6679	0.737728	1.87984
TRINITY_DN2058_c0_g1_i1	Chr4	59393081	59393320	-2.07352516388493	1	7.40937	0	0	1.10241	1.20082	0	1.01279	0
TRINITY_DN2058_c1_g4_i2	Chr7	5845627	5871789	0.509324797456881	1	0.362962	0.262364	0.332957	0.170851	6.4915e-10	0.76729	0	0.342715
TRINITY_DN2058_c1_g4_i1	Chr7	5845321	5871789	0.669658489760728	1	1.30823	1.38925	0.871877	1.397	1.86009	2.48809	1.80174	2.61773
TRINITY_DN2058_c2_g1_i1	Chr2	45470468	45471309	0.230967054434299	1	2.29302	2.52934	2.95625	3.61577	2.63664	0.820041	2.37347	7.16109
TRINITY_DN2046_c3_g1_i2	Chr4	137782163	137782631	0.494808020389249	1	0	1.85854	0.296458	1.38655	0.455248	2.31945	0	1.43731
TRINITY_DN2058_c3_g1_i1	Chr2	81061430	81072468	1.13938164306064	1	1.86319	1.59577e-10	1.20085	1.01337	0	0	3.79743	1.98732
TRINITY_DN2058_c0_g2_i1	Chr4	59392010	59393094	-0.0968973278711629	1	2.80843	2.72642	1.90872	1.63096	0.943761	1.7643	1.53909	2.70953
TRINITY_DN2058_c3_g1_i2	Chr2	81061430	81072468	-0.515254734843567	1	3.34924	5.58347	3.82266	3.21105	5.13784	5.82852	1.45559	2.37161
TRINITY_DN2058_c1_g3_i1	Chr8	117693120	117698152	-0.147881220290704	1	3.26745	0.161216	2.2305	0	0.584152	0	2.37828	1.1551
TRINITY_DN2058_c1_g2_i1	Chr6	65820767	65821640	-0.334849831057532	1	80.8893	48.6558	62.5476	62.7404	44.947	56.1255	45.1149	53.5712
TRINITY_DN2058_c1_g3_i2	Chr8	117693120	117698152	-0.595003404352751	1	0.447926	4.05205	0	1.3486	1.16857	1.89531	1.05495	0
TRINITY_DN2053_c2_g1_i4	Chr8	81936164	81937267	2.24444067549898	1	0.165524	0	0.485868	0.214254	0	0.501127	1.24359	1.07709
TRINITY_DN2058_c1_g5_i1	Chr6	63625434	63625741	1.42062435134901	1	0.677373	0	3.12275	3.67863	0	7.20447	6.77363	0
TRINITY_DN2028_c2_g1_i16	Chr8	14833748	14834994	-0.0339918982332155	1	0	1.02769	0.123246	3.40667	10.9651	6.28508	2.6425	0.637158
TRINITY_DN2058_c4_g1_i1	Chr10	45695405	45696477	-0.294190315416725	1	6.90836	5.27884	8.77936	9.09155	4.60483	4.69496	7.26506	6.23978
TRINITY_DN2053_c0_g1_i1	Chr1	39173091	39173450	-0.310419334049266	1	2.18723	2.03339	1.43344	10.6201	5.87707	1.13974	1.86053	8.42438
TRINITY_DN2053_c0_g2_i5	Chr9	89387921	89396494	1.04741133285069	1	18.6231	13.749	7.52047	7.09946	28.0137	45.443	24.4248	28.5834
TRINITY_DN2053_c0_g2_i2	Chr9	89377135	89396494	0.0271000917683	1	2.85211	2.94349	3.14875	5.00061	6.24476	4.9346	3.12064	5.10888
TRINITY_DN2053_c0_g2_i14	Chr9	89387921	89389139	0.612913860326849	1	2.02059	1.95198	1.64012	2.5751	3.47933	4.02427	3.14857	4.20555
TRINITY_DN2058_c1_g1_i1	Chr3	58884087	58884540	0.72258759925626	1	0.676515	2.53075	2.95395	2.13932	4.45331	3.45379	5.39595	4.27906
TRINITY_DN2053_c0_g2_i8	Chr9	89373800	89378706	-0.373971674774687	1	1.92235	2.89616	1.8179	5.70286	4.54137	2.17259	1.85086	4.24198
TRINITY_DN2053_c0_g2_i3	Chr9	89377135	89381482	-3.07367064793995	1	0.842445	1.96823	1.51303	3.82082	4.94698	1.03789	0.0033678	0.0113562
TRINITY_DN2053_c0_g2_i7	Chr9	89377135	89381449	1.12442397218514	1	0.662751	1.40952	0.736301	1.93374	1.86973	0.597352	4.05528	4.1871
TRINITY_DN2053_c0_g2_i4	Chr9	89373153	89381482	-1.33772126335315	1	75.3093	62.9664	73.1022	76.3208	69.6619	97.4244	0.466443	1.71704
TRINITY_DN2053_c0_g2_i12	Chr9	89373153	89381167	-0.862847542950377	1	2.45334	1.58317	0.954217	4.72924	4.39546	1.64187	1.23512	2.09167
TRINITY_DN2053_c0_g2_i1	Chr9	89373153	89381449	0.973648710615856	1	69.9987	53.8213	49.5866	51.2661	37.8631	74.47	107.483	145.863
TRINITY_DN2053_c0_g2_i6	Chr9	89373800	89378813	0.0520153044997597	1	1.20442	1.80141	1.36936	3.2447	3.1267	1.26734	2.84206	2.83805
TRINITY_DN2053_c0_g2_i15	Chr9	89373153	89396494	0.170214243225592	1	91.8957	53.9308	69.7157	61.3427	58.4771	94.1529	55.3026	95.9027
TRINITY_DN2053_c0_g2_i10	Chr9	89373800	89375128	-0.499530951412534	1	3.84228	6.77857	5.39808	14.3456	8.36301	5.56787	4.7576599999999996	7.29996
TRINITY_DN2053_c1_g1_i1	Chr2	30650802	30651011	-0.00657299821305968	1	1.62514	6.48735	4.19889	2.86036	13.3089	10.5849	4.03639	3.47298
TRINITY_DN2053_c0_g2_i17	Chr9	89373800	89378813	-0.249307377896537	1	10.7728	11.5028	11.0436	18.6612	11.5385	13.4585	9.39584	11.8876
TRINITY_DN2058_c4_g1_i2	Chr10	45695602	45696477	-4.48584756110644	1	0	0	0	0	1.20084	0	0	0
TRINITY_DN2057_c0_g1_i8	Chr5	30517131	30581156	6.75160243442807	0.424140158289548	0	0	0	0	0	0	3.074	0
TRINITY_DN2057_c0_g3_i1	Chr4	83717675	83740045	-0.356835037822924	1	6.15581	12.9888	11.8591	3.22235	12.7758	12.8077	6.62712	4.10876
TRINITY_DN2057_c0_g3_i2	Chr4	83717675	83738674	0.200045190714763	1	5.37498	0	0	5.86157	0	0	4.07576	4.34288
TRINITY_DN2028_c2_g2_i6	Chr8	14833526	14837215	0.0729401596617758	1	1.5427	6.65346	3.68001	6.40528	14.5696	11.5975	8.92724	1.33
TRINITY_DN2028_c2_g2_i8	Chr8	14833526	14837215	-5.31939922308366	1	0	0	0	0	0.62095	0	0	0
TRINITY_DN2028_c2_g2_i5	Chr8	14833526	14837215	0.809524467589171	1	0	0.536648	0	1.14319	2.95349	2.72963	1.89837	0.448206
TRINITY_DN2028_c2_g2_i10	Chr8	14833526	14837215	-0.828750227991775	1	0.601221	2.59264	0.294766	1.51367	4.91607	0.697435	1.8049	0.817634
TRINITY_DN2057_c1_g1_i1	Chr5	73806279	73806580	1.03195006490943	1	0.761007	0	0	3.45254	0	3.1388	0	3.23956
TRINITY_DN2028_c2_g2_i13	Chr8	14833526	15087709	0.889492486113829	1	0.201793	1.62528	0.383449	0.405815	2.871	3.3485	1.93594	0.988702
TRINITY_DN2057_c0_g2_i1	Chr1	86984585	86985421	-0.198557446558482	1	15.973	13.718	12.5866	10.3876	10.4947	9.6564	10.2347	15.2294
TRINITY_DN2057_c8_g1_i1	Chr2	105134316	105155450	-0.502719467206943	1	16.6118	17.8053	11.0315	10.6469	7.03005	11.7054	5.27146	12.1142
TRINITY_DN2014_c0_g3_i7	Chr3	129560505	129563273	-0.411999180084009	1	1.85336	0	0	2.06659	1.35862e-9	0.720561	0.00731435	1.2972
TRINITY_DN2057_c0_g4_i4	Chr10	18737233	18737509	-0.387430361704363	1	1.7592	8.03327	1.48128	4.05201	6.77189	8.81614	1.43492	0.864365
TRINITY_DN2014_c0_g3_i8	Chr8	95459212	95461082	0.976348913046848	1	0	0.457577	0	0	1.46928	0.654932	0.541283	1.02799
TRINITY_DN2014_c0_g3_i4	Chr10	21143461	21143969	-0.444840989428658	1	0.290547	2.1633	0.896438	0	2.74137	0.572607	1.31905	0.739668
TRINITY_DN2014_c0_g3_i9	Chr3	129560505	129563273	0.122423914083432	1	7.90413e-10	3.12503	2.56412	1.0333	1.80125	1.37549	2.77264	1.55012
TRINITY_DN2014_c0_g2_i2	Chr3	129544948	129563273	2.44665417266302	1	0.127473	0	0.467705	2.06717e-4	0.889184	0.635231	2.17409	2.07725
TRINITY_DN2014_c0_g2_i1	Chr3	129544948	129554807	0.68832783671426	1	0.183762	0.540086	0.617638	0.246143	0.790694	0.701689	0.416843	1.29432
TRINITY_DN2014_c0_g2_i4	Chr3	129544948	129563273	0.216655963194149	1	0.338966	0.40125	0.227422	0.534426	0.444566	0.379668	0.602141	0.447806
TRINITY_DN2014_c0_g2_i6	Chr3	129544948	129557505	1.2079779400353	1	0.429223	0.369546	0.212671	0	0.641784	0.883589	0.535869	0.979476
TRINITY_DN2014_c0_g1_i1	Chr3	102403362	102404080	-0.381765683227634	1	0.50582800000000006	1.10623	1.74712	0.601967	1.81767	0.684219	0.849208	1.23412
TRINITY_DN2014_c0_g2_i5	Chr3	129544948	129563273	-0.353941747073135	1	13.0758	12.5438	11.6487	9.84803	10.923400000000001	11.1709	9.44014	8.57648
TRINITY_DN2014_c0_g2_i3	Chr3	129544948	129563273	0.0644321807688453	1	0.164302	0.18809	0	0.335373	0.760491	0.939599	0.0758772	0
TRINITY_DN2044_c0_g1_i3	Chr10	39763287	39785266	-0.193393870221674	1	18.8099	22.6467	22.1266	18.8952	13.908	18.5585	10.7675	24.9279
TRINITY_DN2014_c1_g1_i1	Chr4	48700872	48701102	-0.387670460388624	1	0	0	5.61755	2.38072	0	0.124972	0	3.93398
TRINITY_DN2044_c0_g1_i10	Chr10	39763287	39826809	0.506550646627257	1	3.62979	3.57363	3.53795	4.64558	4.76338	6.71501	4.92025	6.74299
TRINITY_DN2014_c1_g2_i1	Chr10	21142273	21142513	-2.2197672078547	1	0	4.58816	4.19464	0	2.37956	1.25261	0	0
TRINITY_DN2044_c0_g1_i2	Chr10	39763287	39785266	0.268574774977131	1	6.89634	6.12949	6.17399	7.30539	8.08571	10.0391	9.16203	7.547
TRINITY_DN2044_c0_g1_i6	Chr10	39788225	39826809	0.260565098843199	1	25.738	33.8916	27.9667	30.8003	30.1876	40.373	27.3494	46.2257
TRINITY_DN2044_c0_g1_i5	Chr10	39763287	39826809	0.277159242163879	1	0.463922	0.345701	0.392846	0.276804	0.194172	0.559522	0.449683	0.314624
TRINITY_DN2044_c0_g1_i4	Chr10	39763287	39785266	1.33733790125054	1	0.124093	0.106692	0.0991238	0.281823	0.604422	0.503997	0.416418	0.984393
TRINITY_DN2044_c5_g1_i1	Chr1	178934672	178935160	-0.659999427418944	1	5.58164	5.47027	4.38881	4.29728	3.1355	3.79774	3.56839	1.95587
TRINITY_DN2044_c4_g1_i1	Chr2	34508075	34510643	-0.348171547432053	1	13.6455	13.0438	12.193	10.8748	10.9692	11.9286	9.14747	9.67129
TRINITY_DN2014_c0_g3_i3	Chr8	95460116	95461082	-5.34713856760781	1	0	0	1.10024	0	0	0	0	0
TRINITY_DN2044_c0_g1_i8	Chr10	39763287	39786198	0.650797297203235	1	0.56866	0.893775	0.916684	0.917894	0.977437	1.46196	1.1047	1.71482
TRINITY_DN2044_c0_g1_i9	Chr10	39763287	39770972	-0.0773504408186304	1	55.7301	43.5859	54.0158	64.6788	32.8422	48.058	37.6319	68.4688
TRINITY_DN2044_c1_g2_i1	Chr10	44344826	44357989	0.41816727157019	1	3.8545	4.26134	4.28135	5.13071	7.73796	6.75795	5.45445	9.1362
TRINITY_DN2044_c2_g1_i1	Chr9	88666171	88691705	-0.495161844811834	1	112.109	102.4	88.59	100.522	70.3585	100.991	66.3197	52.6912
TRINITY_DN2079_c0_g3_i1	Chr8	738775	740155	0.0391275251792222	1	8.88045	6.53869	8.23351	9.78177	11.5781	13.6824	7.08175	9.33795
TRINITY_DN2079_c0_g2_i1	Chr8	737959	738847	0.096451029305246	1	66.789	97.5502	80.111	72.1572	103.423	104.115	90.2263	91.577
TRINITY_DN2079_c0_g2_i4	Chr8	737569	738816	0.128092802901935	1	9.22383	16.2246	13.0167	13.383	15.167	18.7381	12.178	16.0456
TRINITY_DN2044_c1_g1_i1	Chr5	129633256	129633560	-0.459261802071082	1	6.05093	4.61303	5.29017	3.43375	1.49585	0.779389	3.17729	5.64879
TRINITY_DN2079_c0_g1_i2	Chr8	734361	736396	0.23907370157133	1	2.02996	3.06012	1.81783	1.97102	3.3672	3.6653	2.70737	2.79447
TRINITY_DN2079_c0_g1_i4	Chr8	725680	736248	0.697275478806236	1	1.48715	2.12184	1.64103	1.67495	4.16919	4.13146	3.25922	3.88974
TRINITY_DN2079_c0_g1_i6	Chr8	736128	736443	0.779337373230757	1	9.13335	8.22375	4.42658	6.3744	4.35242	12.571	11.7338	11.9349
TRINITY_DN2079_c0_g1_i1	Chr8	725680	736821	-0.206068863421535	1	0.330791	0.365817	0.145726	0	0.335865	0.195307	0.183039	0.251732
TRINITY_DN2053_c2_g1_i1	Chr8	81936196	81937267	-0.884653821527899	1	0.275154	0	0	0.175502	0.19422	0.170409	0.0497037	0
TRINITY_DN2031_c6_g1_i1	Chr8	50388886	50389430	-0.635375807487838	1	0.259338	0.970959	0.901251	0.698569	0.254892	0.263954	0.435398	0.545218
TRINITY_DN2053_c2_g1_i3	Chr8	81936196	81936841	-1.61852637861412	1	0.202061	0.267948	0.163084	0.544943	0	0.022232	0.1891	0
TRINITY_DN2031_c0_g2_i4	Chr8	89154550	89154760	0.875044406305443	1	2.51201	0.25299	3.72842	1.20014	0	1.38149	5.05939	2.84384
TRINITY_DN2044_c0_g2_i1	Chr2	87682332	87684535	0.0595239908739987	1	42.2853	32.9719	43.2874	45.1619	43.82	42.1177	48.804	47.4236
TRINITY_DN2031_c3_g1_i4	Chr9	29700196	29700412	-0.866043067835528	1	1.52197	7.7252	0	2.39458	10.1478	3.13356	3.76291	0
TRINITY_DN2031_c0_g1_i2	Chr8	101144987	101148000	0.776580636861307	1	0.790632	0.352057	2.56315e-10	0.405219	0.289595	0	1.06644	0.878148
TRINITY_DN2031_c0_g4_i1	Chr7	114816521	114816750	0.0602909881725519	1	9.57334	8.98465	2.32686	4.84565	5.29173	2.78693	4.4391	12.9383
TRINITY_DN2031_c0_g1_i11	Chr8	101144987	101147684	2.76235663250615	1	0	0	0.464515	0	5.37732e-9	0.486601	0	1.6712
TRINITY_DN2031_c0_g1_i4	Chr8	101071704	101136185	-0.876059035569131	1	0	0	0	0.490099	0	0.198331	0	0
TRINITY_DN2031_c0_g1_i5	Chr8	101124039	101148000	0.0561262037609568	1	0	0.261745	4.30367e-7	0	0.962638	0	0.401088	0.307145
TRINITY_DN2031_c0_g1_i14	Chr8	101071704	101136185	-1.76844374000575	1	0.496296	0.460063	0	0.524706	0	0	0.260987	0
TRINITY_DN2031_c0_g1_i7	Chr8	101124034	101147265	0.640180300874994	1	1.98828	0.985869	3.83501	2.39644	1.93294	1.03273	3.78712	6.14267
TRINITY_DN2031_c0_g1_i1	Chr8	101091059	101148000	0.861838269800378	1	0.128309	0	0.713042	0.263836	0	0.378717	0	0.98178
TRINITY_DN2031_c0_g1_i10	Chr8	101091051	101143480	4.06167782646068	1	0.00243175	0	0.0023093	0.00820234	0	0.392036	0	0.0286156
TRINITY_DN2031_c0_g1_i8	Chr8	101124049	101148000	-0.692947620493026	1	0	0.567086	0.294142	0.532988	8.62174e-7	0.262067	0.296434	2.37368e-6
TRINITY_DN2031_c0_g1_i12	Chr8	101124041	101143480	0.308245468723437	1	0	0.221551	1.35024e-4	0.019934	0	0.199715	0.00302737	0
TRINITY_DN2031_c0_g3_i1	Chr7	114816641	114816954	0.0897065278513086	1	14.2127	9.32052	11.1917	9.01446	6.2629	16.7904	6.51431	12.0798
TRINITY_DN2077_c0_g3_i2	Chr6	58257940	58590786	0.885090396817107	1	0.739331	1.15321	1.62972	2.23162	0	3.24871	2.62219	1.27446
TRINITY_DN2077_c0_g2_i5	Chr3	76863325	76864412	-0.129558543627982	1	1.95084	3.24776	1.89729	6.20366	5.72567	4.32445	2.65231	4.18627
TRINITY_DN2077_c0_g3_i3	Chr6	58257940	58590786	-0.122204621281452	1	10.0552	9.5183700000000009	6.96986	9.79832	13.0176	10.6863	8.08819	10.159
TRINITY_DN2077_c0_g2_i2	Chr3	76863323	76865735	1.10174468345129	1	0.510813	4.53309	0	3.53723e-4	0	6.6463	1.29543e-4	0.431878
TRINITY_DN2077_c0_g1_i2	Chr3	76863618	76865735	-0.321515402374649	1	1.80811	5.54754	0	12.0271	14.8987	8.04838	0.0016327	9.49121
TRINITY_DN2077_c0_g2_i3	Chr3	76863323	76865735	0.00405696786183649	1	3.16044	6.45218	0.0540576	0	0	6.1172	0.394408	0
TRINITY_DN2077_c0_g2_i4	Chr3	76863323	76865735	-0.644327794174232	1	9.34802	0.970694	8.47434	5.44472	5.56013	0.409344	6.92976	4.60634
TRINITY_DN2077_c0_g4_i1	Chr6	58257437	58258301	1.31898432752822	1	4.6026300000000004	1.34914	2.09016	3.73841	4.24466	9.70845	10.6152	5.56403
TRINITY_DN2077_c0_g1_i1	Chr3	76863618	76865735	-0.00189999262447019	1	13.814	8.21149	13.5163	0	0	7.31851	15.5802	0
TRINITY_DN2031_c0_g1_i13	Chr8	101124034	101143480	1.08845509908462	1	0.668844	0.681057	0.14029	0.752839	0.866908	1.65804	1.10861	1.46482
TRINITY_DN2077_c0_g4_i2	Chr6	58257437	58258301	-2.0374313345057	1	3.69157	7.18151	4.49238	4.43132	7.61864	0	0	4.05849
TRINITY_DN2077_c1_g1_i2	Chr8	13260537	13261929	1.2031871606991	1	31.5214	0	24.1164	0	0	30.9434	29.008	26.1169
TRINITY_DN2077_c1_g1_i1	Chr8	13260537	13261929	-1.13657840317684	1	22.1709	39.7609	21.1339	44.8692	39.7357	16.3711	11.8169	20.3621
TRINITY_DN2077_c2_g1_i3	Chr3	147466108	147472985	-0.793299191273858	1	0.310186	0.49866	0.4494	0.279112	0.772748	0.595213	0.251802	0
TRINITY_DN2077_c2_g1_i2	Chr3	147466108	147472985	-0.141031845034216	1	5.2624	5.62167	3.85438	2.40854	7.29669	2.98149	8.29045	2.33083
TRINITY_DN2077_c1_g2_i1	Chr8	13261913	13299701	0.147318292074212	1	32.3554	29.059	30.4247	30.0183	34.0797	39.7104	31.6462	39.4439
TRINITY_DN2065_c3_g1_i2	Chr9	9271327	9271699	0.209899383318791	1	0	0.731678	1.67482	0	0	0	1.688	0
TRINITY_DN2031_c0_g1_i15	Chr8	101124034	101147265	1.37081528580399	1	0.0404918	1.3223800000000001	0	0.247447	0	0	2.40814	0
TRINITY_DN2031_c0_g1_i6	Chr8	101124034	101147265	-0.0880396204625462	1	0	3.63334	1.84605	2.09445	1.88576	0.887659	0	4.58613
TRINITY_DN2077_c2_g1_i1	Chr3	147466108	147472985	0.509529651307653	1	1.637	0	0	2.79139	0	2.47905	0	2.0006
TRINITY_DN2077_c3_g1_i1	Chr4	77147220	77147753	0.139004444684382	1	14.4354	16.0143	20.4576	16.9626	18.7468	23.6846	19.4577	18.2748
TRINITY_DN2065_c0_g1_i1	Chr2	14758130	14760559	-2.21394468399009	1	0	4.31102	4.93863	0.795012	0	0	0.539335	0.769655
TRINITY_DN2065_c0_g1_i4	Chr2	14758130	14760426	0.0998102022919104	1	12.0741	3.39882	5.06382	7.02105	12.5655	9.69533	8.60364	9.22475
TRINITY_DN2018_c0_g1_i8	Chr5	38254057	38259791	0.349263226325002	1	0.170965	0.476555	1.06526	0	0.615027	1.31101	8.15518e-9	0.652365
TRINITY_DN2018_c0_g2_i1	Chr5	37907106	37907947	-1.21984361746023	1	0.672225	1.00846	3.69149	0.377583	0.65768	0.547992	0.902871	0.281407
TRINITY_DN2018_c0_g1_i6	Chr5	38253997	38259791	-0.273452086176891	1	8.14151	8.76253	8.49118	4.93965	6.12775	6.73015	7.91027	4.60457
TRINITY_DN2065_c3_g1_i1	Chr9	9271327	9271699	-0.0357483516675911	1	0.539352	2.6955	0	0	0.528467	0	0	2.28841
TRINITY_DN2018_c0_g1_i7	Chr5	38254057	38256306	-0.216343419698748	1	0.687576	1.27859	0.308041	1.21979	0.00634638	0.585221	0.879085	0.47148
TRINITY_DN2018_c0_g1_i3	Chr5	38252327	38259791	-0.0638457357048922	1	1.34936	2.31682	2.76086	1.81841	0.305061	1.34627	0.800004	3.1337
TRINITY_DN2085_c0_g1_i7	Chr4	22906449	22911312	-0.210626850442914	1	0.407436	0	0.418539	0.194176	0	0.647332	0	0
TRINITY_DN2085_c0_g1_i4	Chr4	22906449	22911173	-0.707480041419677	1	1.17531	1.08488	0.252106	0.038967	2.99694	0.379942	0.951576	0.677209
TRINITY_DN2085_c0_g1_i3	Chr4	22906449	22911173	-0.134294399420625	1	0.422661	0	0.395635	0.123235	0	0.629353	0	0
TRINITY_DN2085_c0_g1_i2	Chr4	22906449	22910933	-1.00244182599251	1	0.155706	0	0	0.139407	0	0.0991283	0	0
TRINITY_DN2085_c0_g1_i1	Chr4	22906449	22911312	-0.351073362459771	1	0.540286	0	0.140647	0.271942	0	0.548551	0	0
TRINITY_DN2085_c0_g1_i6	Chr4	22906449	22911312	-1.52154246185391	1	1.20681	0	0.259421	0.0571627	0	0.378506	0	0
TRINITY_DN2018_c0_g1_i2	Chr5	38256972	38259791	6.633988710202	0.125591013180737	0	0	0	0	0	1.00504	0	1.14957
TRINITY_DN2085_c0_g1_i8	Chr4	22906449	22910933	-0.471167306036157	1	0.487274	0.245478	0	0.0404661	9.50212	0.0538646	3.32876	0.735811
TRINITY_DN2070_c0_g1_i3	Chr2	48670433	48691733	0.630627504336186	1	1.73015	1.59559	2.12525	3.41097	2.7603	3.50422	1.46409	6.61451
TRINITY_DN2070_c0_g3_i1	Chr7	111000362	111001356	0.289786918885799	1	1.48321	0.910821	0	0	2.53852	1.61393	2.08675	0
TRINITY_DN2018_c0_g1_i10	Chr5	38256972	38259791	0.373926185504977	1	0.492714	0.542268	0.371784	0.263142	0.352133	1.11398	0.289641	0.335119
TRINITY_DN2070_c0_g1_i1	Chr2	48670433	48691733	-0.0604617596885287	1	54.7539	53.0529	45.7015	60.1859	53.9666	46.62	57.1683	59.501
TRINITY_DN2070_c1_g1_i8	Chr1	115132574	115133465	0.0654624537982915	1	6.74073	19.0566	18.4322	10.665	6.40625	14.9817	11.6674	14.5768
TRINITY_DN2070_c0_g1_i4	Chr2	48670433	48679058	0.653004026027703	1	0.218667	0.188945	0.368777	0.251188	0.355909	0	0.648828	0.687535
TRINITY_DN2070_c1_g1_i6	Chr1	115131386	115133465	-0.613386201323569	1	2.27407	2.3413	2.30105	0.754431	2.11247	3.19783	1.06707	0
TRINITY_DN2070_c0_g1_i2	Chr2	48670433	48679058	-0.0600899907598571	1	0.334218	0.301064	0.369748	0.756176	0.714998	0.889226	0	0.6894
TRINITY_DN2070_c1_g1_i5	Chr1	115131386	115133465	0.146134109243229	1	2.4708	2.78296	0.497769	5.49377	2.59926	3.2976	1.86485	4.75922
TRINITY_DN2070_c3_g1_i3	Chr2	150825066	150826952	0.453448681228168	1	0.648566	0.855077	0.675072	0.748559	2.47011	1.81527	1.51457	1.28505
TRINITY_DN2070_c1_g1_i7	Chr1	115127792	115131361	-0.504465251222656	1	1.73524	1.11744	1.7832	3.32685	1.82073	2.28522	0.926853	1.37823
TRINITY_DN2070_c2_g1_i1	Chr1	184012959	184013778	0.131111745160031	1	0.839409	0.655785	1.08445	0.498693	2.32546	0.791955	0.704282	2.18546
TRINITY_DN2080_c0_g2_i1	Chr7	92373678	92379138	0.751453363205693	1	0.134883	1.01174	0	0.719933	0.527328	0.820041	0.226045	1.54455
TRINITY_DN2070_c0_g2_i1	Chr2	48681601	48682683	0.617919132388263	1	1.72699	0.900393	0.575474	2.38103	1.68289	2.59537	1.20375	3.47938
TRINITY_DN2070_c1_g1_i3	Chr1	115126840	115133465	-0.365990148479873	1	81.6037	42.9268	64.1861	51.9147	47.0425	71.7628	38.4804	37.1958
TRINITY_DN2080_c1_g1_i2	Chr8	3274082	3274681	-1.06241653758279	1	1.55822	8.12982	2.70062	1.39728	6.99725	2.03607	3.92281	0
TRINITY_DN2071_c0_g1_i2	Chr4	127343466	127347128	0.370168413566573	1	3.74664	0	0	3.46281	0	0	3.76405	2.29167
TRINITY_DN2080_c2_g1_i1	Chr10	16564489	16566356	-0.593350938049852	1	0.252339	0.711383	1.85145	0.356365	0.832952	0.714135	0.674281	0.312158
TRINITY_DN2080_c0_g1_i9	Chr7	92329052	92370410	0.980408185291782	1	1.14438	2.17044	1.7303	1.77771	2.76137	3.32341	2.39365	6.13453
TRINITY_DN2071_c0_g1_i1	Chr4	127341688	127347128	-0.417953811163854	1	2.68824	6.72516	5.99893	3.73474	7.35496	7.20632	2.52707	3.1019
TRINITY_DN2080_c0_g1_i5	Chr7	92329052	92381434	-0.0365099400650246	1	11.2215	18.5337	18.7891	11.0146	14.2952	11.0744	15.0803	19.0169
TRINITY_DN2008_c0_g1_i1	Chr1	84154838	84156178	-0.4895522307959	1	470.733	240.065	150.589	411.956	474.203	275.684	332.099	188.47
TRINITY_DN2080_c3_g1_i1	Chr6	138752834	138754747	-0.360530528391645	1	0.343837	0.692195	0.879691	0.260101	0	0.446803	0.205009	0.455435
TRINITY_DN2078_c0_g1_i2	Chr1	79267719	79273805	0.367810439338379	1	401.69	324.172	91.5559	480.546	709.648	519.016	128.147	989.689
TRINITY_DN2078_c0_g1_i1	Chr1	79267719	79273805	0.346902260616836	1	1.08595	1.89743	0.567692	0.747175	2.13035	2.7699	0.1137	2.33342
TRINITY_DN2097_c0_g2_i3	Chr9	90250810	90251747	0.685964602145437	1	0	0	15.8297	0	15.9831	11.9758	9.41149	10.6099
TRINITY_DN2080_c0_g1_i2	Chr7	92329052	92346533	0.771877819703662	1	0	0.158042	0.461811	1.05929	0	0.465344	0.621853	0.851613
TRINITY_DN2097_c0_g2_i8	Chr9	90250810	90251683	-9.62072365004059	0.279850395128576	25.1149	26.1532	0	19.974	0	0	0	0
TRINITY_DN2065_c1_g1_i1	Chr5	24505064	24674667	-0.930438316272289	1	1.74626	0	0	0	2.84597	0	0.699044	0.628906
TRINITY_DN2097_c0_g2_i10	Chr9	90249539	90251683	-0.440675730504197	1	32.3397	29.0528	24.0834	25.3587	19.2005	24.6116	21.7873	15.6482
TRINITY_DN2012_c0_g1_i1	Chr6	16857855	16924140	-0.0686612935415782	1	10.3884	6.97068	3.36924	1.99069	5.6605	5.48361	6.67274	4.95865
TRINITY_DN2097_c1_g1_i3	Chr6	92852720	92853443	1.08946020806537	1	0	1.08376	0	0.840272	0.551912	0.677282	0.70048	1.97874
TRINITY_DN2012_c0_g1_i2	Chr6	16857855	16930866	-0.520302284602671	1	18.8484	16.4472	13.2036	7.08486	8.68106	13.3626	10.8173	4.90521
TRINITY_DN2041_c13_g1_i1	Chr1	85570614	85571408	-0.0498962641862361	1	17.8214	12.4603	8.80559	15.6081	7.14504	14.953	8.6939	15.5287
TRINITY_DN2041_c3_g1_i1	Chr5	152927837	152928416	0.0374862078923562	1	2.77392	2.59066	5.49042	2.40328	3.49899	5.16766	2.32525	3.7687
TRINITY_DN2041_c1_g1_i6	Chr8	37102685	37235487	0.0375495124880801	1	6.08415	7.46046	8.08012	8.81465	7.40051	5.33816	9.11172	10.1103
TRINITY_DN2041_c3_g3_i1	Chr3	84069812	84070607	-0.646179337846677	1	0	0.848208	0	3.38715	0.794463	0.708954	0	1.41459
TRINITY_DN2041_c14_g1_i1	Chr8	22854395	22857595	0.0889454603918179	1	7.98546	10.1536	6.28836	7.1587	7.14573	11.3148	8.36636	6.83597
TRINITY_DN2041_c3_g3_i2	Chr3	84069812	84070607	-0.76342580053868	1	5.22189	1.72781	4.87106	4.71878	5.01586	2.96006	3.76914	1.44475
TRINITY_DN2041_c12_g1_i1	Chr1	178935024	178935928	-0.758686093540387	1	8.13606	11.3881	7.30246	7.87521	5.45463	4.91983	6.40599	3.78648
TRINITY_DN2041_c1_g2_i1	Chr10	37863224	37864651	-0.381364493346878	1	4.34598	1.8138	1.29687	0.609913	1.82878	1.88359	1.16064	1.85226
TRINITY_DN2041_c0_g2_i1	Chr2	14204488	14204861	0.289944205751972	1	0.505651	2.79759	3.49991	3.60739	5.93668	5.62368	2.50981	4.76455
TRINITY_DN2041_c0_g1_i4	Chr2	14139409	14210632	0.406450055799026	1	0.155188	0.0216748	0.3188	0.413199	0.63298	0.72369000000000006	0.318038	0.300365
TRINITY_DN2041_c0_g1_i3	Chr2	14139409	14210632	0.750897119910075	1	0.208118	0.224171	0.768369	0.721452	1.50123	1.47465	1.00055	1.19254
TRINITY_DN2041_c0_g1_i2	Chr2	14139409	14204512	0.276969797144843	1	2.02549	0.652597	0.980949	1.35494	2.0953	2.79188	1.47884	1.36278
TRINITY_DN2041_c1_g1_i4	Chr8	36990417	37087160	0.126610976921038	1	3.50964	5.50503	4.42078	3.75964	4.74752	5.71083	4.38733	5.18361
TRINITY_DN2041_c0_g1_i1	Chr2	14139409	14204512	0.387396347492859	1	2.87711	5.25523	2.15447	2.27955	4.53862	5.34123	4.10622	4.5993
TRINITY_DN2041_c2_g1_i1	Chr1	206764698	206764974	-2.8978928087961	1	0.623032	2.75337	2.42879	2.26842	0	0	0	0.46392099999999997
TRINITY_DN2041_c2_g1_i2	Chr1	206764698	206764974	0.0850561316149074	1	0.623032	0.917789	0	1.13421	1.71065	2.70929	0	0.46392099999999997
TRINITY_DN2041_c2_g3_i1	Chr9	15395646	15396892	-0.252008517642139	1	10.8964	11.2612	9.12764	9.05545	4.19668	10.9468	7.57737	5.96935
TRINITY_DN2097_c0_g1_i1	Chr6	2785928	2787742	0.346355789944178	1	1.0824	0.949639	1.15262	0.722111	1.21133	2.24826	0.780348	1.23647
TRINITY_DN2041_c2_g4_i1	Chr1	206764077	206764841	-0.0471344492962713	1	4.68096	3.94864	9.33962	8.4184	9.58917	9.15711	5.90428	7.50607
TRINITY_DN2041_c1_g1_i3	Chr8	36990417	37087241	0.144724217559518	1	6.50938	6.01258	3.47011	4.52873	5.3396	7.56069	5.52235	5.3078
TRINITY_DN2041_c1_g1_i7	Chr8	36990417	37141871	0.218674920926533	1	1.73466	1.32673	5.1271	1.1867	3.29208	2.07726	4.07879	3.11779
TRINITY_DN2041_c1_g1_i8	Chr8	37009681	37068501	0.625402777698173	1	3.46898	3.59231	6.44685	3.93547	2.59836	4.69081	7.21642	7.87766
TRINITY_DN2056_c0_g1_i4	Chr8	45738881	45743088	-0.283090047852524	1	886.17	764.976	849.274	846.792	573.7	930.695	588.279	593.465
TRINITY_DN2056_c0_g1_i6	Chr8	45738881	45740821	-0.181458709420051	1	1.21041	2.53279	2.55793	1.14577	2.54953	2.58478	0	3.14812
TRINITY_DN2056_c0_g4_i1	Chr2	139795693	139796135	0.887588607208235	1	0	1.39576	0.63936	0.662346	3.23723	1.86839	2.14916	2.79276
TRINITY_DN2041_c3_g2_i4	Chr3	3201786	3201996	-1.3421193844057	1	1.46905	4.30425	1.27727	0	4.28095	0	2.12695	0
TRINITY_DN2056_c0_g2_i1	Chr8	45739051	45739707	-0.693900536482943	1	0.386569	0.181163	0.16717	0.518797	0.189559	0.392435	0.162339	0
TRINITY_DN2056_c0_g3_i1	Chr8	45739731	45740548	-0.132075201302086	1	0.421129	0.921204	0.604136	0.124938	0.274522	0.853574	0.117642	0.4386
TRINITY_DN2048_c1_g1_i13	Chr3	148027908	148046290	-1.2731811002375	1	0.634152	0.998922	1.32119	0.256786	1.82564	9.14951e-10	1.2206	0
TRINITY_DN2048_c1_g1_i9	Chr3	148027908	148042273	0.212032707225368	1	5.00543	0.46072	0.500474	6.36171	0.342314	5.38622	1.63121	3.18881
TRINITY_DN2048_c1_g1_i16	Chr3	148027908	148057226	-0.15011070694116	1	7.7227e-7	1.76033	0.671213	1.29212	1.19002	0.661891	1.68181	0.374289
TRINITY_DN2080_c0_g1_i1	Chr7	92378555	92381434	0.653548892482601	1	0.811939	1.01693	1.10775	1.65249	1.43993	1.10983	0.414465	4.47493
TRINITY_DN2056_c0_g1_i1	Chr8	45741904	45743088	0.340321843425781	1	5.86225e-8	1.13519	5.87967e-8	0.803759	1.98339e-8	0.712529	0	0.88374
TRINITY_DN2048_c1_g1_i17	Chr3	148027908	148057226	8.15270661630388	0.00473563458888934	0	0	0	0	0	1.30838	0.0715091	0.985087
TRINITY_DN2048_c1_g1_i6	Chr3	148027908	148037534	-0.444859614392151	1	5.58864	3.16246	1.12545	4.65862	1.35105	3.56975	0.282614	3.93411
TRINITY_DN2048_c1_g1_i3	Chr3	148027908	148046290	0.686329213745624	1	0.0946147	0	0.430966	1.09755	0.361879	1.26392	0.92962	0
TRINITY_DN2048_c1_g1_i7	Chr3	148027908	148057226	0.524509775588795	1	2.82515	2.31681	0.880671	1.40166	0.929469	4.67158	0.790701	2.53151
TRINITY_DN2048_c1_g1_i5	Chr3	148027908	148057226	-0.654968685053803	1	0.294058	3.46656	5.68883	0.567502	3.15607	0.250213	4.73439	0.0136578
TRINITY_DN2048_c1_g1_i14	Chr3	148027801	148057226	0.115054862546589	1	1.40438e-7	0.33386	0.385399	0	0.555705	0.109335	0.702189	0
TRINITY_DN2048_c1_g1_i15	Chr3	148042658	148048110	0.143010797746301	1	0.56103	1.46954	1.79539	2.33019	1.53556	3.35952	0.619275	1.70027
TRINITY_DN2048_c1_g1_i10	Chr3	148027801	148057226	-0.220335865834152	1	0.665112	0.458956	0.518411	0	0.435507	0.861429	0.323871	0
TRINITY_DN2041_c1_g1_i5	Chr8	36990417	37170499	0.437170921969763	1	1.4349	1.22896	0.421384	0.577981	0.304056	1.86665	0.742882	0.935922
TRINITY_DN2048_c0_g1_i1	Chr3	148026872	148027624	-0.549092255264121	1	9.41491	17.3139	18.4045	7.56677	10.2916	7.94155	14.0055	5.13579
TRINITY_DN2066_c5_g1_i1	Chr2	175565946	175566198	1.47742593506377	1	0	0	0	0.991505	2.14389	0	4.56335	1.14987
TRINITY_DN2048_c1_g1_i20	Chr3	148027908	148057226	2.29151261475426	1	0.437759	0	0	0.437319	0	0.652116	0	2.2691
TRINITY_DN2066_c3_g1_i2	Chr2	125081385	125092612	-0.198624422450241	1	2.64159	0.762676	1.3066	1.71182	0.891455	1.23415	0.425007	2.52825
TRINITY_DN2048_c0_g1_i2	Chr3	148026872	148027624	0.321134564421139	1	9.47027	0	0	8.37043	0	9.85093	0	6.05283
TRINITY_DN2066_c0_g1_i9	Chr9	53815266	53819705	-0.022943499603304	1	4.36802	3.85949	2.3346	4.35373	5.56909	3.64626	4.42897	4.64404
TRINITY_DN2066_c0_g1_i10	Chr7	109241599	109242235	-0.729358301908569	1	1.17595	0	0.867027	0.936969	0.210908	0.287542	0.671356	0.251995
TRINITY_DN2066_c0_g1_i5	Chr10	51575260	51576023	0.574729144403356	1	1.73854	1.44739	1.80859	1.71108	2.41548	2.96558	3.8809	1.80798
TRINITY_DN2041_c2_g2_i1	Chr5	138555734	138556845	-0.492186639712672	1	26.8747	16.1365	26.5287	27.9287	20.1834	20.5032	17.9571	16.0506
TRINITY_DN2066_c1_g2_i1	Chr1	130668298	130668797	-0.403664914404454	1	210.975	186.189	227.897	194.515	113.458	152.766	194.885	107.798
TRINITY_DN2066_c0_g1_i3	Chr9	53814234	53815189	-0.0831118687830991	1	4.82929	1.71706	1.00961	2.9591	1.62678	3.40668	2.53909	1.62405
TRINITY_DN2066_c1_g1_i1	Chr1	130666253	130668317	-0.530142329033721	1	2.49045	2.5071	2.65364	3.88399	2.11461	1.75273	2.07846	2.24373
TRINITY_DN2067_c1_g1_i5	Chr2	68139326	68139509	-1.60378200570558	1	2.06876	2.70332	2.77233	2.26323	0	1.0655	0.882442	0
TRINITY_DN2067_c1_g1_i9	Chr2	68139326	68139509	0.497765403174676	1	0	0.697307	0	0.844884	1.15351	1.44437	0	1.18725
TRINITY_DN2067_c2_g1_i2	Chr8	16201946	16412391	-0.290072293440049	1	0	0.626039	0	2.42173	3.15359	2.7427	0.558114	0
TRINITY_DN2056_c0_g1_i5	Chr8	45741904	45743088	0.920532806638427	1	0.157692	0.330946	0.228358	0.140125	1.61613	2.899	0.184959	0
TRINITY_DN2067_c6_g1_i1	Chr8	26300355	26300858	0.349435686027265	1	0	0.470954	0.783279	0	0.988396	0	0.748329	1.06923
TRINITY_DN2067_c0_g2_i2	Chr1	88080099	88080435	0.20834779206918	1	7.07516	9.2084	9.19562	5.42275	4.75465	12.2436	8.86546	5.71038
TRINITY_DN2067_c0_g1_i5	Chr3	9922895	9935534	-0.224876766372759	1	0	0.777104	0.927026	1.66251	1.29764	1.40968	0	1.25855
TRINITY_DN2067_c0_g2_i3	Chr6	71912037	71912360	-0.196124285597802	1	2.89988	6.94914	6.66988	2.42173	3.87167	5.48539	3.74759	3.54879
TRINITY_DN2067_c0_g1_i14	Chr8	30884341	30962913	-0.558757375063511	1	1.0942	2.66289	0	0	5.0813	0.771307	0.907181	1.85411
TRINITY_DN2067_c0_g1_i1	Chr8	14235765	14957639	0.277789966457375	1	0.730179	0	0	0	1.44275	0.469381	1.1078	0
TRINITY_DN2067_c0_g1_i13	Chr10	20815027	20847622	1.93180729414284	1	0	0	0.610949	0	0.833409	0.885393	1.39535	1.44206
TRINITY_DN2067_c0_g1_i2	Chr8	13743563	13791559	0.601637381567532	1	0	0.610145	0.783077	0	2.05454	0.440258	1.54618	1.14417
TRINITY_DN2072_c0_g7_i1	Chr4	49479641	49480239	-1.21378563220835	1	0	3.43269	4.37084	2.03363	0.477921	0	1.94055	0.726713
TRINITY_DN2072_c0_g6_i1	Chr4	49479640	49480282	0.475512780310227	1	2.1978	1.79273	1.62559	1.6738	3.68766	4.25989	1.61795	3.95423
TRINITY_DN2072_c0_g4_i2	Chr9	64249712	64250453	5.22143774827506	0.0891634940626469	0	0	0	0	0.104677	2.7618	0.623347	1.26481
TRINITY_DN2072_c0_g1_i1	Chr9	13801628	13802571	5.80592319122721	0.701649671506168	0	0	0	0	0	2.64761	0	0
TRINITY_DN2072_c0_g1_i2	Chr9	13801628	13802571	-0.196927714397507	1	0.14202	0	0	0	1.67213	0	0.844968	0
TRINITY_DN2072_c0_g2_i1	Chr9	64249711	64251296	0.175396719883694	1	2.58766	2.14807	4.01182	1.83605	2.55657	1.77758	3.6678	3.90984
TRINITY_DN2072_c0_g1_i3	Chr9	13801628	13802571	-0.402710300446481	1	0.890481	2.22171	1.7673	0.413079	1.38487	0.809781	0.991285	1.33686
TRINITY_DN2072_c2_g1_i1	Chr1	129326369	129389024	-0.733132354868113	1	2.65765	0	2.17489	2.31932	6.21285	1.29526	2.09615	1.37067
TRINITY_DN2072_c0_g3_i2	Chr9	13801658	13802510	1.10136302801709	1	0.00404205	0.482636	0	1.45775	4.63128e-5	0.252737	0	2.76649
TRINITY_DN2073_c0_g1_i1	Chr5	74143453	74143762	-0.301329829964753	1	5.29431	9.53455	3.94397	1.98278	4.93609	4.44144	4.78881	3.8225
TRINITY_DN2023_c0_g1_i7	Chr1	16425363	16429481	1.25978660584286	1	0.518931	1.02291	0	0	0	1.31831	1.05191	0
TRINITY_DN2023_c0_g1_i10	Chr1	190777497	190779662	-0.248820921404283	1	1.08149	0.767868	1.2367	0.805421	1.34436	0.90672	0.960272	0.934001
TRINITY_DN2023_c0_g1_i4	Chr1	16426034	16429481	-1.1922590480163	1	0	4.04494	5.66104	4.65742	6.58225	0	4.95004	0.508721
TRINITY_DN2067_c0_g1_i12	Chr8	13743563	13791559	-0.152450414989746	1	5.80383e-8	0	0.785424	2.03444	0.986322	0	1.00641	1.14806
TRINITY_DN2023_c0_g1_i1	Chr1	190778784	190782528	0.602912375298531	1	4.05065	1.42968	0.605325	2.00581	3.23481	3.46346	5.25386	2.21601
TRINITY_DN2023_c0_g1_i9	Chr1	16425888	16429481	-0.00311094830414829	1	25.1017	28.5819	26.2478	27.831	18.6899	35.3493	21.7394	25.2161
TRINITY_DN2023_c0_g1_i6	Chr1	16425391	16429481	-0.999344107019022	1	0	2.40577	1.80654	1.04508	1.40971	2.19204e-5	5.32669e-5	2.01155
TRINITY_DN2023_c0_g1_i11	Chr1	16425363	16426565	1.96767299055725	1	1.87954	0.520393	0	0	0	3.39264	2.95072	0
TRINITY_DN2023_c0_g1_i8	Chr1	190780745	190781923	-1.13192717075596	1	0	1.57941	3.02795	1.57912	2.47138	1.86481e-6	7.02507e-6	2.41272
TRINITY_DN2084_c0_g1_i4	Chr7	44456691	44517241	-0.0849011384242892	1	6.74993	6.8826599999999996	4.93837	5.13808	5.72883	6.34649	6.67614	4.68966
TRINITY_DN2084_c0_g1_i1	Chr7	44456691	44517241	-0.107399116030822	1	0.419135	0.447667	0.441898	0.365621	1.79068	0.198292	0.465121	1.26021
TRINITY_DN2067_c0_g1_i10	Chr8	13743563	13791559	-3.82499119754352	1	2.51037	0	0.0451043	2.31458	0	0	0	0.171864
TRINITY_DN2023_c0_g1_i2	Chr1	16425363	16425893	-5.6640491416821	1	0.569123	1.56918	0	0	0	0	6.08294e-4	0
TRINITY_DN2084_c0_g1_i2	Chr7	44456691	44517241	-1.74082966099581	1	0.504733	0	1.73753	1.16762	1.27227e-7	0.755994	1.96692e-5	0
TRINITY_DN2084_c0_g2_i1	Chr7	44504376	44505494	0.613670996362114	1	0.165415	0.232924	0.070774	0.585732	0.724575	0.502051	0.622253	0.598901
TRINITY_DN2067_c0_g1_i3	Chr8	13743563	13791559	-2.3817192431555	1	3.43049	0	0.58571	0	0	0	0	0.467214
TRINITY_DN2084_c0_g1_i3	Chr7	44456691	44517241	0.512748953297575	1	0.943917	1.44938	0.840128	0.277837	1.61864	1.75334	1.07809	1.73815
TRINITY_DN2001_c0_g1_i3	Chr10	44837214	44851766	-0.453476329243495	1	1.09038	2.28549	0.619114	0.337485	2.12857	1.97954	1.02961	0
TRINITY_DN2001_c0_g1_i25	Chr10	44837214	44852999	-0.0813055281035152	1	0	0.165018	0.848737	0.419975	1.78597	0	0.254329	1.55424
TRINITY_DN2084_c2_g1_i1	Chr5	6061445	6068630	1.42456464938582	1	0.516888	0.355827	0.956102	0.331941	0.609526	0.763574	0.20641	3.84336
TRINITY_DN2001_c0_g1_i1	Chr10	44837214	44852999	0.720918213319257	1	0	0.317204	1.11735	0.729365	1.52738	0	2.33131	1.32254
TRINITY_DN2001_c0_g1_i4	Chr10	44851793	44852187	-0.191754724196616	1	1.35041	0.419293	1.57259	1.21682	2.20316	1.83677	1.879	0
TRINITY_DN2001_c0_g1_i16	Chr10	44859136	44859370	-0.175268995516396	1	0	7.99061	12.6196	1.47496	16.2474	1.72336	8.32321	10.1695
TRINITY_DN2001_c0_g1_i9	Chr10	44837214	44851577	-0.847389502148199	1	9.26869	20.8685	12.5723	6.14687	5.01304	7.00006	5.77859	6.23239
TRINITY_DN2001_c0_g1_i5	Chr10	44837214	44851766	-0.975988680139233	1	3.14177	2.15894	0.388834	2.22121	0.193899	1.88419	3.76733e-10	0.937422
TRINITY_DN2056_c0_g1_i2	Chr8	45741904	45743088	-1.08681349982251	1	1.70275	0	0.743463	0	0.371012	0	0.8106	0
TRINITY_DN2001_c0_g1_i7	Chr10	44837801	44859283	0.0450377330320925	1	1.3569	3.78839	2.60874	0.0193714	3.00949	1.16971	3.03164	2.49024
TRINITY_DN2001_c0_g1_i23	Chr10	44837801	44859283	0.631509961530411	1	0.953479	0.574417	0.166768	0.00649519	0.257821	1.2333	0.591743	0.172751
TRINITY_DN2001_c0_g1_i24	Chr10	44837801	44859161	-4.70049708296789	1	0	0.00829354	0.0113383	0.112092	2.40603e-7	7.39179e-9	3.52843e-9	1.32582e-7
TRINITY_DN2001_c0_g1_i20	Chr10	44837801	44859161	-8.23462945361843	0.313196923356812	0.0588716	0.288887	0.235391	1.32758	1.18382e-6	1.21559e-9	1.60216e-4	5.40521e-7
TRINITY_DN2001_c2_g1_i1	Chr3	125792807	125793155	-0.0820366902662401	1	1.83025	0.569075	0	2.20849	0	3.11259	0	0
TRINITY_DN2029_c1_g2_i4	Chr6	50258099	50527913	-0.943005518640897	1	0.782045	0.365262	1.02608	0.353255	1.15209	0	0.327919	0.826027
TRINITY_DN2029_c1_g2_i2	Chr6	50190181	50259391	-0.0410669478571876	1	1.78376	3.42282	3.04489	3.20415	3.15726	1.77666	5.17876	1.88004
TRINITY_DN2029_c1_g2_i5	Chr6	50190181	50259391	-0.215102095863327	1	10.0184	13.7686	7.86054	6.14343	10.0235	12.1023	6.97539	7.32685
TRINITY_DN2001_c0_g1_i21	Chr10	44837801	44859161	-6.7991662824569	1	0	0.0321387	0.128487	0.500432	4.50356e-7	5.0386e-10	1.36935e-9	2.92253e-7
TRINITY_DN2001_c0_g1_i8	Chr10	44837801	44859161	-6.21483493767502	0.806391884937709	0.0603461	0.0590776	0.0197553	0.2668	5.83963e-7	1.60841e-8	1.00997e-4	2.31329e-7
TRINITY_DN2029_c1_g2_i3	Chr6	50253984	50259391	0.137161989421428	1	0.200751	0.714371	0.42582	0.0732315	0.402708	0.427794	0.491773	0.323002
TRINITY_DN2098_c0_g1_i4	Chr10	3074584	3079276	-0.942871592460871	1	0	69.1465	60.3253	58.2747	6.57879	7.03265	9.53369	47.1815
TRINITY_DN2098_c0_g1_i3	Chr10	3072059	3074721	-1.52577147382983	1	0.796392	82.8847	75.4805	73.7236	4.3738	4.1934	3.45611	44.2319
TRINITY_DN2001_c0_g1_i26	Chr10	44837801	44859283	1.75188585138621	1	0	0.0810641	0.0954369	0.00276179	0.103573	0.545074	2.22557e-5	0.0957258
TRINITY_DN2001_c0_g1_i14	Chr10	44837801	44859283	-0.0692917494587443	1	0	0.424085	1.41801	0.00741633	1.10612	0.460988	2.84946e-5	1.28814
TRINITY_DN2010_c0_g1_i9	Chr5	130245693	130253020	1.20179592420398	1	0.355376	0.287523	1.30928	0.771547	0.514406	1.10472	0.73877	2.98219
TRINITY_DN2010_c0_g1_i6	Chr5	130245693	130253020	0.647842481564829	1	0	0	0.767328	0.210224	0.427132	0	0.199305	1.1718
TRINITY_DN2010_c0_g1_i8	Chr5	130251021	130256832	0.833928142079814	1	0.43936	0.244551	0.486119	0.738413	0.38584	0.839157	0.297561	1.55568
TRINITY_DN2010_c0_g1_i7	Chr5	130245693	130253020	0.818344237876197	1	0.06554	0.0420166	0.182751	0.109402	0.0856358	0.121949	0.0701008	0.366632
TRINITY_DN2010_c0_g1_i1	Chr5	130248650	130253020	-1.2710431120065	1	0.578367	0.153483	0	0.139398	0.676365	0.236962	0.164933	0
TRINITY_DN2010_c0_g1_i3	Chr5	130245693	130256832	1.09141016021606	1	0.122844	0.228175	0.790726	0.78511	0.336359	0.212531	0.770537	2.0867
TRINITY_DN2010_c0_g1_i4	Chr5	130245693	130253020	1.6000719597599	1	0.00313102	0.00860666	0.0510615	0.0338221	0.0118674	0.0170841	0.0256111	0.183418
TRINITY_DN2010_c0_g1_i2	Chr5	130253001	130256832	0.957853698007939	1	0.161076	0	0.220817	0.138648	0.164066	0.111542	0.179797	0.573037
TRINITY_DN2010_c0_g1_i5	Chr5	130245693	130256832	0.222734181366061	1	2.51371	0.919953	2.50967	2.1941	2.24061	1.36627	1.64988	4.68481
TRINITY_DN2010_c0_g1_i10	Chr5	130245693	130256832	0.526700235874281	1	33.6155	13.814	36.6662	35.8558	31.3509	22.3846	36.9487	79.0997
TRINITY_DN2034_c0_g1_i4	Chr9	46573300	46574070	-0.173136060902237	1	3.3563	5.43335	7.6267	2.99074	3.28474	6.58793	4.16173	2.38801
TRINITY_DN2098_c0_g1_i1	Chr10	3072861	3079276	-0.117909985854531	1	92.5297	62.1167	59.5687	48.9366	104.287	94.185	88.0991	34.6179
TRINITY_DN2010_c0_g2_i1	Chr5	130244939	130245714	0.155653752696015	1	57.6966	16.5862	50.339	52.3127	30.261	20.7997	37.1463	90.3813
TRINITY_DN2034_c2_g1_i10	Chr9	4338538	4339009	0.77460779566089	1	4.17839	0	0	0	0	1.70562	1.3989	1.76475
TRINITY_DN2034_c1_g1_i1	Chr2	62910946	62913668	-0.148509014711573	1	11.5919	9.25885	10.2436	9.30826	8.87397	10.3315	9.48046	8.83185
TRINITY_DN2034_c0_g1_i1	Chr7	29308921	29321177	-0.0110683665372205	1	24.2138	24.0046	16.8477	21.5732	29.0962	26.633	24.9418	21.524
TRINITY_DN2034_c9_g1_i1	Chr4	108795164	108795660	0.827868620676873	1	0.305681	0	0.26817	0.827847	0.301272	0.623249	0.770831	0.643524
TRINITY_DN2034_c2_g1_i5	Chr8	21693742	21694124	-0.246964553081736	1	10.7595	17.9706	15.2626	12.8778	8.39375	13.6172	14.7389	6.95858
TRINITY_DN2098_c0_g1_i7	Chr10	3072059	3074721	0.847682551153462	1	67.4526	0.152099	0.00466237	0.0288599	50.1798	60.6433	74.7773	0
TRINITY_DN2034_c2_g1_i9	Chr9	4338538	4339009	-5.92806063733314	1	0	3.66344	2.91298	3.28817	0	0	0	0
TRINITY_DN2098_c0_g1_i5	Chr10	3072059	3074721	-0.711567035534772	1	108.99	73.3148	95.0941	66.1385	73.9071	76.9424	45.126	44.7214
TRINITY_DN2034_c0_g1_i3	Chr4	16356928	16361683	-0.696565651899216	1	65.4857	63.3752	68.5161	44.3702	26.986	49.6939	40.0807	18.8067
TRINITY_DN2034_c0_g1_i2	Chr4	16356928	16361683	-0.305411155071016	1	0.632104	12.9362	3.1634	0.517225	6.79044	6.31783	4.0616	1.60316
TRINITY_DN2034_c2_g3_i1	Chr8	21693513	21693760	-0.0134490572460389	1	1.12194	3.148	5.8013	0	0	3.45905	0.927815	2.33978
TRINITY_DN2034_c7_g1_i1	Chr3	104936803	104937927	0.667264910426651	1	0.646853	0.607093	0.633216	0.245627	0.810194	1.30922	0.927364	0.765641
TRINITY_DN2034_c3_g1_i1	Chr9	54553792	54554231	-1.21993256143808	1	5.25052	7.35329	1.63949	4.40353	1.84247	2.29747	2.82956	0.395992
TRINITY_DN2063_c2_g1_i1	Chr8	66738977	66739299	-0.0630108271937476	1	4.01539	1.25208	0.584032	3.6326	1.30956	1.37135	5.02303	0
TRINITY_DN2024_c0_g1_i1	Chr8	68468973	68470287	-0.235249597315375	1	6.09278	8.36611	9.6001	7.20965	7.92817	6.62508	8.65607	5.87062
TRINITY_DN2063_c0_g3_i2	Chr4	99785145	99803115	-0.809776473997202	1	0	0.337495	0.197945	0.153841	0.37349	0	0.34084	0
TRINITY_DN2063_c0_g3_i1	Chr4	99679441	99803115	0.0994850979491882	1	0.383674	1.69743	1.42523	1.04683	3.45827	1.94886	1.66574	1.70129
TRINITY_DN2063_c0_g3_i4	Chr4	99800781	99803115	-0.103081870723221	1	1.26482	0	0.402271	0	0	0	0.971481	0
TRINITY_DN2063_c0_g3_i6	Chr4	99679441	99803115	0.515921776100889	1	1.97228	1.17046	1.49003	1.34067	1.76516	2.34374	2.29869	2.44514
TRINITY_DN2063_c0_g3_i5	Chr4	99789801	99819289	0.185662975650448	1	0.217873	0.358062	0.511109	0.432733	0.423075	0.495406	0.636648	0.280681
TRINITY_DN2063_c0_g3_i3	Chr4	99590077	99803115	0.183758666538938	1	0.251182	0.245759	0.687652	0.806742	1.13475	0.59544	0.849999	0.795661
TRINITY_DN2063_c0_g4_i2	Chr6	87500415	87501131	-0.223873621798347	1	0	0.317356	0.328671	0	0.237026	0	0.426355	0
TRINITY_DN2063_c0_g2_i1	Chr4	99804445	99806280	-0.424799206692243	1	6.21347	4.20109	5.90106	6.18809	6.5548400000000004	4.36771	5.93598	3.53007
TRINITY_DN2063_c0_g5_i1	Chr4	99803120	99804472	-0.0929460812810056	1	4.8954	4.66515	6.05886	4.7822	8.52803	5.54246	5.43378	6.19051
TRINITY_DN2060_c0_g1_i3	Chr2	133974876	133999574	-1.54810048305524	1	0	0.350678	1.36366	0.434802	0	0.528078	2.0791e-6	0
TRINITY_DN2060_c0_g1_i4	Chr2	133986048	133999574	-1.1095136965141	1	1.59802	1.23911	3.39012	2.59936	0	0.305517	1.84277	0.470277
TRINITY_DN2060_c0_g1_i1	Chr2	133991739	133999574	-0.806562752371359	1	0.312336	0.823411	0.688793	0.774547	1.11501	0.434164	0.448575	0.448496
TRINITY_DN2060_c0_g1_i2	Chr2	133972465	133999574	0.154331955953803	1	5.12146	5.80163	5.24238	4.08096	7.06185	6.46968	5.69242	7.06389
TRINITY_DN2060_c0_g1_i5	Chr2	133997129	133999574	-0.301411190769853	1	1.32899	1.22785	0	1.11074	0.941842	0.991466	0.326972	1.08995
TRINITY_DN2034_c4_g1_i1	Chr3	92079449	92080114	-0.103083015020607	1	2.82746	8.30371	4.24365	5.40025	6.28498	6.28149	5.53835	4.1464
TRINITY_DN2030_c0_g2_i3	Chr4	120100479	120109581	0.0257698906810682	1	9.10218	9.64197	9.31521	7.85654	11.2402	11.5856	11.5615	7.48635
TRINITY_DN2030_c0_g2_i9	Chr4	120100479	120103116	0.657863456796462	1	0.606675	0	1.29754	1.1055	0	1.35976	0.488108	1.42517
TRINITY_DN2030_c0_g2_i5	Chr4	120103453	120109099	-0.0430619547561366	1	1.50582	0.629766	1.70036	0.622455	4.13995	1.273	2.16156	1.68755
TRINITY_DN2030_c0_g2_i2	Chr4	120100479	120109581	-0.863897548116592	1	0	0.307611	1.15849	0.907487	1.93677	0.770567	0.739342	0
TRINITY_DN2030_c0_g2_i6	Chr4	120100479	120109581	-0.100930077607604	1	1.14861	0.651863	0.694441	1.80371	0.22987	0.558526	0.557533	1.6412
TRINITY_DN2030_c0_g3_i2	Chr7	38958153	38958505	-0.457674372122083	1	43.0401	38.1328	37.0713	43.1531	33.6904	34.4769	32.5219	24.9664
TRINITY_DN2030_c0_g2_i7	Chr4	120100479	120102211	-0.214144077241683	1	0.167744	0.15961	0.142024	0.148184	0.77422	0	0.576815	0.115419
TRINITY_DN2030_c0_g2_i4	Chr4	120100479	120103116	-1.17784146167654	1	0	1.06137	0	0	1.32942	0.00291409	0.565553	0
TRINITY_DN2030_c0_g3_i1	Chr7	38958153	38958505	-0.99857730937475	1	8.96042	7.27927	9.53139	3.96542	3.04132	6.83843	1.24308	2.91968
TRINITY_DN2030_c1_g1_i2	Chr3	126872582	126872969	-0.14364669777631	1	0	1.80185	0.845677	0.435383	0.981143	0.493648	1.22486	0.510955
TRINITY_DN2030_c1_g1_i1	Chr3	126857742	126872969	1.25114435021505	1	5.72656	3.75455	6.7846e-6	8.23301	10.5959	15.0864	19.4885	8.03903
TRINITY_DN2030_c1_g2_i3	Chr3	126872948	126885591	0.383662965713257	1	0.790674	0	0.208585	0.449869	0.74867	0.565567	0.529056	0.747288
TRINITY_DN2030_c1_g2_i1	Chr3	126872948	126885591	-0.337503409215048	1	14.2709	21.8552	14.0048	15.6261	13.8548	16.766	13.3666	10.3536
TRINITY_DN2030_c1_g1_i3	Chr3	126857716	126872969	0.0622174930912687	1	3.85749	14.9191	15.734	2.58148	1.56243	0	19.559	4.83059
TRINITY_DN2030_c1_g2_i2	Chr3	126872948	126884478	-5.34075143998367	1	0	0.38242	0	0.476913	0.651919	0	0	0
TRINITY_DN2030_c0_g2_i8	Chr4	120100479	120109581	0.133198383553573	1	0.869964	1.97755	0.678447	0	0.853951	1.18307	0.645321	1.15915
TRINITY_DN2030_c2_g1_i1	Chr7	128797060	128797828	-0.145997644065277	1	7.95989	4.16127	4.35361	5.04977	5.99706	8.69149	5.26251	2.39555
TRINITY_DN2082_c0_g2_i1	Chr9	61514956	61516052	-0.553253853213529	1	15.6513	11.1645	10.3559	11.3867	9.27349	13.5812	7.40291	5.02865
TRINITY_DN2041_c3_g2_i9	Chr4	150749422	150750033	-0.062624471427202	1	2.12597	1.7701	2.66465	1.5583	3.25314	4.56565	1.60135	0.991793
TRINITY_DN2029_c1_g2_i1	Chr6	50246670	50259391	-0.426092426618735	1	0.209775	0.344168	0.20439	0.425669	0.133193	0.317909	0.232945	0.0889181
TRINITY_DN2082_c0_g1_i9	Chr7	86593635	86594123	0.467040626076292	1	1.42218	1.56822	1.70649	3.38194	2.4852	3.06407	3.55401	2.77345
TRINITY_DN2082_c0_g4_i1	Chr3	108438254	108450032	-0.149845408976299	1	936.152	644.681	812.43	701.663	479.048	843.625	631.638	628.568
TRINITY_DN2082_c3_g1_i1	Chr7	74108877	74109664	0.332851424032912	1	1.09079	3.55844	3.82251	4.93507	1.60284	6.70513	4.11238	1.73433
TRINITY_DN2082_c0_g3_i1	Chr2	86261528	86263244	0.0117342621804257	1	7.59519	7.91556	5.91373	6.46216	7.75375	7.6218	7.12864	8.11653
TRINITY_DN2082_c1_g1_i1	Chr8	37803705	37804608	-0.558899352277955	1	0	1.26317	0.194986	1.67221	1.52051	0.79968	0	1.21411
TRINITY_DN2082_c1_g1_i2	Chr8	37803705	37804608	0.0800035257622857	1	4.65925	1.96196	3.44631	3.18223	2.42854	1.87807	5.41533	3.2316
TRINITY_DN2038_c0_g1_i9	Chr5	131356763	131357861	-0.372112585068325	1	4.98637	10.0296	10.6704	3.54714	8.69384	2.86942	8.37857	6.73865
TRINITY_DN2038_c0_g1_i3	Chr5	131354774	131355961	0.519556348972105	1	0.465946	3.19081	0	0	0	1.10396	0	2.10601
TRINITY_DN2038_c0_g1_i6	Chr5	131347292	131423855	-1.17187594031087	1	10.1278	13.089	17.6688	2.61477	4.26629	8.59938	4.38982	1.0628
TRINITY_DN2082_c2_g1_i1	Chr3	6796103	6796404	0.994665434583255	1	0	1.40216	0.65383	0.768782	0.770017	0.858112	1.96825	1.95404
TRINITY_DN2038_c0_g1_i10	Chr5	131354774	131355961	0.0438364109331838	1	0	0	8.26238	5.22488	4.46165	2.20722	5.38123	4.22152
TRINITY_DN2038_c0_g1_i8	Chr5	131347479	131357861	-1.59772529373022	1	0.569733	0.34556	0.979384	0.125192	0.550327	0	0.29452	0.215084
TRINITY_DN2096_c1_g1_i3	Chr2	80604900	80610654	-5.57014726572379	1	0	0.148074	0	0	0.369651	0	0	0
TRINITY_DN2038_c0_g1_i1	Chr5	131354641	131357861	1.6415746198558	1	0	0	0	2.09751	0	1.40125	0	3.17234
TRINITY_DN2096_c1_g1_i2	Chr2	80604900	80610206	1.19704496915432	1	2.61111	0	0.742981	1.83737	9.64135e-10	0	0.426361	7.34778
TRINITY_DN2096_c1_g1_i7	Chr2	80604900	80609000	0.372985151460515	1	4.68387	4.86416	10.9244	3.67326	8.78125	2.23737	13.1107	10.8285
TRINITY_DN2096_c1_g1_i1	Chr2	80604900	80610654	-0.003523971746792	1	23.4662	61.8523	31.2345	32.7306	83.8266	65.9866	27.8451	52.5398
TRINITY_DN2096_c1_g1_i4	Chr2	80604900	80610206	0.983586884852198	1	18.3978	0	23.4252	18.2763	0	0	23.9608	53.0571
TRINITY_DN2096_c1_g1_i6	Chr2	80604900	80610654	0.447448276403024	1	34.1896	0	39.8244	32.9943	0	0	34.6927	59.8001
TRINITY_DN2096_c0_g1_i2	Chr8	11317843	11320064	0.62529133062225	1	17.7003	0	13.0625	0	9.52419	15.1924	12.3207	12.9831
TRINITY_DN2096_c0_g1_i1	Chr8	11317843	11320064	-1.41040585767392	1	2.15296	15.7392	3.25671	12.1525	8.17135	3.36637	3.31522	3.11673
TRINITY_DN2096_c1_g2_i1	Chr2	80604900	80605920	1.03810210012466	1	1.46727	1.17592	1.89069	0.740788	1.4268	0.739038	1.14228	6.75248
TRINITY_DN2096_c4_g1_i1	Chr3	115568919	115570116	0.0573114786959534	1	1.54112	0.803677	0.532908	0.379064	1.0994	1.31283	1.1453	0.442996
TRINITY_DN2096_c2_g1_i1	Chr1	24426752	24455206	6.07738142118763	0.430717303925112	0	0	0.164841	0	0	3.82351	4.01999	0
TRINITY_DN2096_c2_g1_i9	Chr1	24435865	24450242	0.0334040944017443	1	0.0700663	0.192229	0.0538042	0.170734	0.669683	0.418692	0.149943	0.174943
TRINITY_DN2096_c3_g1_i1	Chr3	62623121	62623272	-1.59665455297839	1	1.50723	4.28043	2.58353	2.67076	4.39394	3.09922	0	0
TRINITY_DN2067_c1_g1_i8	Chr1	105835759	105836092	-4.45005287293315	1	1.1528	3.21805	0.56749	1.72986e-6	0	0	0	0
TRINITY_DN2094_c0_g1_i2	Chr1	114721909	114841558	0.285760600906277	1	2.65995	2.616	2.15047	2.33618	3.79126	2.82028	3.34462	4.20872
TRINITY_DN2094_c0_g1_i1	Chr1	114772281	114841558	-0.343641718704255	1	2.0813	1.71802	0.902209	1.90233	2.24552	1.52282	1.67458	1.23449
TRINITY_DN2096_c2_g1_i23	Chr1	24426752	24455206	-0.93650858797923	1	0	4.64528	3.13064	4.43985	0	0.171016	3.69464	0.0705482
TRINITY_DN2050_c0_g1_i2	Chr1	86967126	86967664	0.433469539124367	1	0	0	0.227434	1.17534	0.771822	1.06549	0.878773	0
TRINITY_DN2050_c0_g1_i11	Chr1	86919881	86982434	0.17761184045613	1	3.40464	2.40049	2.87221	2.75879	2.33755	3.5539	2.26929	4.25883
TRINITY_DN2050_c0_g1_i14	Chr1	86919881	86980648	1.37659276888479	1	0.409424	0.385047	0.175466	0.263891	0.0980044	0.304922	0.564391	1.31978
TRINITY_DN2050_c0_g1_i5	Chr1	86919881	86982434	0.88954556534301	1	0.616862	2.17792	1.25798	1.38762	2.45326	2.52259	1.89481	4.66121
TRINITY_DN2050_c0_g1_i6	Chr1	86712369	86795015	1.85270583972107	1	0	0.00143074	0	0	0.494411	0.974242	0	0.366644
TRINITY_DN2050_c0_g1_i9	Chr1	86919881	86982434	-0.356243454961655	1	1.77533	2.23413	0.411667	0.925865	0.310747	1.29635	1.07153	0.481884
TRINITY_DN2050_c0_g1_i7	Chr1	86885066	86982434	0.168837314642102	1	0.983192	0.554269	0.423496	0.575449	1.32759	0.418079	0.571761	1.69644
TRINITY_DN2050_c0_g1_i13	Chr1	86712369	86982434	-0.061048329781065	1	0.387539	0.580892	1.01423	0.423996	1.92281	0.905164	1.37903	0.284801
TRINITY_DN2050_c0_g2_i1	Chr1	86966306	86967139	0.339455956837707	1	1.36216	0.766276	0.70318	0.848324	0.813513	0.966204	1.2556	1.41824
TRINITY_DN2040_c0_g1_i3	Chr8	22885851	22891699	-1.45398368126626	1	3.38919	11.2635	2.92624	12.1825	8.63714	4.65105	1.87092	2.35772
TRINITY_DN2040_c0_g1_i1	Chr8	22885851	22887074	0.425501874987807	1	1.25647	1.53857	1.47084	0.811264	1.35278	1.73503	1.62547	2.13512
TRINITY_DN2064_c0_g1_i1	Chr4	141936999	141969820	-0.178393054619453	1	10.8597	10.8019	10.5091	10.9439	13.764	13.3237	9.25384	9.75774
TRINITY_DN2088_c0_g2_i2	Chr5	10601524	10602564	-0.951772520804807	1	1.71182	8.49349	0.0879607	1.23301e-7	6.92017	3.44673e-4	4.99165	1.07824e-6
TRINITY_DN2088_c0_g2_i1	Chr5	10601498	10602564	-0.310447777178357	1	9.19167	0	7.50727	9.8825	0	7.75638	0	7.22143
TRINITY_DN2040_c0_g1_i2	Chr8	22889803	22891279	0.487451073981426	1	2.58476	2.36511	3.39715	1.64032	1.61068	2.76114	3.9862	3.62636
TRINITY_DN2088_c0_g1_i4	Chr5	10560878	10601379	0.28243814032577	1	1.82304	1.46669	0.854175	2.10085	0.155078	2.57724	0	2.66826
TRINITY_DN2088_c0_g1_i3	Chr5	10560878	10601197	-0.967429066239412	1	0.361246	0	0.798298	0.684205	0	0.243584	0.0482399	0.351044
TRINITY_DN2088_c0_g1_i2	Chr5	10560878	10601379	0.370288196110834	1	0.0332006	0.309365	0.0616466	0	0.078647	0.225141	0.0748182	0.092757
TRINITY_DN2088_c0_g1_i5	Chr5	10560878	10601197	0.85487167108724	1	0.972249	0	0.509015	0.750651	0	1.21427	0.0780644	1.49535
TRINITY_DN2088_c0_g1_i1	Chr5	10560878	10601301	-0.154306292219057	1	0	2.15678	0	0	2.5	0	2.31386	0
TRINITY_DN2088_c0_g1_i9	Chr5	10560878	10601379	2.0211942476748	1	0.0821399	0.258499	0.0393993	0	0.147286	0.930056	0.114475	0.337174
TRINITY_DN2088_c0_g1_i6	Chr5	10560878	10601379	-1.64438204241277	1	0.705927	1.73663	1.30564	1.90136	0.0808623	0.554309	0	0.66232
TRINITY_DN2067_c1_g1_i6	Chr1	105835759	105836092	-0.215642624358792	1	2.20449	0	0	3.30747	8.51936	3.6901	3.82818	0
TRINITY_DN2088_c0_g1_i8	Chr5	10560878	10601379	-1.43562336407667	1	0.888421	0	0.753572	0.431138	0	0.519028	0	0.0387662
TRINITY_DN2088_c0_g1_i10	Chr5	10560878	10601379	0.107873990889022	1	2.27737	0	0.48887	0.468627	0	2.40563	0	0.15418
TRINITY_DN2043_c0_g4_i1	Chr8	107081771	107083397	-0.135773035460757	1	6.50363	8.57671	9.15676	7.38767	7.64329	9.20518	6.56677	7.25722
TRINITY_DN2043_c0_g5_i1	Chr7	13813061	13813834	-0.179709153162143	1	8.10276	5.06301	6.59269	9.35584	5.87282	9.04965	7.17	4.06794
TRINITY_DN2043_c0_g2_i1	Chr9	16873270	16879348	-0.38562925682478	1	350.284	735.428	573.249	461.205	404.576	382.912	511.235	329.458
TRINITY_DN2043_c0_g1_i1	Chr9	16876978	16878079	-0.416064629523681	1	2.55562	8.43637	5.5955	4.0947	4.79443	4.88704	2.85051	4.41845
TRINITY_DN2076_c0_g1_i6	Chr6	130722004	130729419	-0.762366808026968	1	3.75375	1.6825	1.5129	2.52151	0.0461953	1.48773	1.05191	1.19654
TRINITY_DN2088_c0_g1_i7	Chr5	10560878	10601301	0.0026530239094287	1	0	1.82365	0	0	4.90735	0	3.71877	0
TRINITY_DN2076_c0_g1_i10	Chr6	130704296	130729419	-0.0565786298446806	1	9.48929	7.77116	7.98246	6.94821	7.97052	9.55923	8.67346	6.6189
TRINITY_DN2076_c0_g1_i7	Chr6	130724445	130729419	-0.40235328371997803	1	0.110155	0.533479	0.443067	0.431789	0.799768	0.449526	0.429606	0.222165
TRINITY_DN2076_c0_g1_i11	Chr6	130704296	130729419	0.93030360269488	1	0.00811265	0	0	0	0.174989	0.23129	0	0
TRINITY_DN2076_c0_g1_i4	Chr6	130722004	130722769	0.603383688815526	1	0.422869	0	0.125548	0.582949	0.460151	0	1.21277	0.286514
TRINITY_DN2076_c0_g1_i9	Chr6	130704296	130721970	0.919732399056651	1	0.343855	0	5.03523e-6	0	0.30537	0.627811	4.68686e-9	0.201362
TRINITY_DN2076_c0_g1_i3	Chr6	130704296	130729419	-0.739793193511513	1	1.18652	0.828375	0.868555	0	2.37699e-6	0.463235	2.4818e-5	0.667227
TRINITY_DN2076_c0_g1_i1	Chr6	130704296	130729419	0.500943531419628	1	0.38284	0.792699	0.562117	0.462522	0.609062	0.607329	0.415778	1.46693
TRINITY_DN2076_c0_g1_i5	Chr6	130704296	130722769	-1.51375036229992	1	0.415122	0.539894	0	0.423728	1.15467	0.466906	0	0.108459
TRINITY_DN2052_c0_g1_i1	Chr1	204605040	204616932	-0.162065168813073	1	8.31371	8.56704	7.3371	7.59457	9.53126	8.86621	7.98778	6.76359
TRINITY_DN2076_c0_g1_i2	Chr6	130704296	130721970	-0.801545169803001	1	5.54891e-8	0.253371	0.231789	0.160695	0	0	0.219454	0
TRINITY_DN2026_c1_g1_i2	Chr4	82779846	82801096	0.458971383536188	1	2.54736	0.278253	0.219362	1.99149	0	0.944081	2.728	0.898817
TRINITY_DN2026_c1_g1_i5	Chr4	82779846	82801096	-1.3256418682926	1	0	1.44378	1.53679	0	4.22802	1.88816	0	0
TRINITY_DN2026_c1_g1_i4	Chr4	82796998	82801096	1.26303003372871	1	0	0.684269	0.395356	0	0	0	0.664474	0.94971
TRINITY_DN2026_c0_g1_i1	Chr8	92561415	92561962	-0.0864400678116895	1	3.35039	6.03087	4.03057	3.93336	4.84197	2.3609	5.44086	5.18171
TRINITY_DN2026_c1_g1_i1	Chr4	82796870	82800584	-1.56441459031422	1	1.29554	0	0	1.88415	0	0.699174	0	0
TRINITY_DN2076_c1_g1_i2	Chr1	177173836	177248488	1.48696692082818	1	0	0	0	0.773509	0	0.832165	0.363252	0.452608
TRINITY_DN2050_c0_g1_i1	Chr8	71255431	71255775	0.399112224217806	1	1.88944	1.66823	0	0	1.16429	1.23157	1.99164	0.630927
TRINITY_DN2067_c0_g1_i7	Chr10	20758473	20780572	-0.309560225828362	1	5.52824	2.92118	2.50131	0.722127	1.98663e-9	0.341072	5.33428	0.170353
TRINITY_DN2050_c0_g1_i4	Chr1	86952999	86982434	0.0457384900940027	1	0.287201	0.239457	0.257263	0.25382	0	0.284566	0.28630100000000003	0.130022
TRINITY_DN2011_c0_g1_i10	Chr6	6763933	6774900	-1.14932642626283	1	2.35875	1.36197	0.664971	0.924891	2.54383	1.58891	0.732159	9.70137e-4
TRINITY_DN2011_c2_g1_i1	Chr8	138654827	138655040	-0.625119313010106	1	1.60678	3.3564	0	1.41947	6.27217	3.50632	0	1.67426
TRINITY_DN2011_c0_g1_i3	Chr6	6763933	6774900	-1.13910000044279	1	2.30841	4.53221	0	0	3.72696	3.17915	0	4.29459e-6
TRINITY_DN2011_c0_g1_i26	Chr6	6770526	6771322	0.311304626593906	1	0	1.31432	0	0	0.335386	0.986498	0.311249	0
TRINITY_DN2026_c1_g1_i3	Chr4	82779846	82805133	0.327989492863926	1	1.17052	0.233648	0.5905	0.977336	0	0.168092	1.25021	0.993208
TRINITY_DN2011_c0_g1_i24	Chr6	6770526	6771322	-4.15816192029216	0.88958561262618	0.700902	0.976772	0.918073	0.483192	2.76736	0.0864538	0	0
TRINITY_DN2011_c0_g1_i14	Chr6	6770526	6774900	-0.430128652446691	1	3.15405	4.49305	1.44295	1.42042	4.42497	4.40512	1.22041	1.52991
TRINITY_DN2011_c0_g1_i16	Chr6	6763933	6774900	0.84827788680275	1	0	0	1.33972	1.33254	0	0	1.25423	1.88614
TRINITY_DN2011_c0_g1_i7	Chr6	6772522	6774900	-0.0287490510549991	1	0.0399173	0.571096	0.0177626	0	1.96909	1.35773	0.234808	0
TRINITY_DN2011_c0_g1_i13	Chr6	6768786	6770282	0.0581896858603356	1	0.873126	0.818341	0	0.779667	1.19794	1.41753	1.02596	0
TRINITY_DN2011_c0_g1_i5	Chr6	6772522	6774900	-0.858149864855035	1	0.656785	0.799296	0	0.826538	0	0	0.752582	0
TRINITY_DN2011_c0_g1_i25	Chr6	6772522	6774900	-0.68556645907523	1	14.5442	18.7753	17.6194	10.0582	15.9211	9.50747	12.0265	8.67303
TRINITY_DN2011_c0_g1_i23	Chr6	6770279	6774900	0.293085463002398	1	0.329346	0.460792	0	0	0.187075	0.810832	0	4.30057e-7
TRINITY_DN2011_c0_g1_i9	Chr6	6772706	6774900	-0.606591491928453	1	0.29718	0.614577	0.932833	0.267866	0	0.629543	0.2771	0
TRINITY_DN2011_c0_g1_i27	Chr6	6763933	6774878	0.769898618386744	1	0.241247	0	0	0	0.299677	0.471048	0	0.146978
TRINITY_DN2011_c0_g1_i8	Chr6	6763933	6774878	-2.06850187907152	1	0	0	0	0.960389	0	0	0	0.143493
TRINITY_DN2068_c0_g1_i24	Chr1	197075952	197078117	0.191055957177024	1	1.83134	0.66614	0	1.48623	1.22146	1.56492	0	2.33936
TRINITY_DN2011_c0_g1_i15	Chr6	6770279	6774900	1.02119818281758	1	0	0	0	0.113461	0	0	0	0.165012
TRINITY_DN2068_c0_g1_i16	Chr1	197077269	197078446	-0.85523937012895	1	0	3.07066	0.55907	0	0	0	0.187295	0.973644
TRINITY_DN2011_c0_g1_i21	Chr6	6763933	6774878	0.0802412295740107	1	0.497592	0.346769	0.936655	0.871862	0	0.415057	1.3755	0.0287565
TRINITY_DN2011_c0_g1_i11	Chr6	6770279	6774900	-0.103490882956269	1	0.329158	0.834532	0.0986938	0.542735	0.618088	1.14864	0.191566	0.153791
TRINITY_DN2068_c0_g3_i1	Chr4	75580875	75581396	-0.493843642256633	1	2.96752	6.06323	3.05062	3.63863	5.04441	3.29778	3.17047	2.81224
TRINITY_DN2067_c0_g1_i8	Chr10	20758473	20780572	-5.16368222990776	0.572358641481408	1.90579	9.8758	10.7052	0	8.05783	0.345303	0	0.171387
TRINITY_DN2068_c0_g2_i5	Chr1	197074427	197076384	0.930216413621077	1	0.0388488	0	0.618838	0	0	0	0.805909	0
TRINITY_DN2068_c0_g2_i13	Chr1	197075901	197076395	0.264351725855347	1	3.32927	2.94074	2.58925	1.56939	4.43492	2.38983	1.04722	7.84086
TRINITY_DN2068_c0_g1_i2	Chr1	197073525	197078114	-0.90742501039182	1	1.20083	0	0.693808	1.25992	0.0164827	0.378552	0.416726	0.344449
TRINITY_DN2068_c0_g2_i4	Chr1	197073558	197076384	2.12574676463946	1	0.110365	0	0	0.0174642	0	0.440757	0	0
TRINITY_DN2068_c0_g1_i14	Chr1	197073525	197078114	0.643769953920992	1	0.152455	0	1.40513	0.747901	1.3239	0.402303	0.715322	2.42956
TRINITY_DN2068_c0_g2_i10	Chr1	197077245	197078446	-0.0850229044213221	1	2.89189	2.05082	4.59176	2.99098	4.41804	2.06926	4.51587	3.44798
TRINITY_DN2074_c1_g2_i1	Chr3	79493454	79494198	0.43087761141645903	1	1.38279	1.44023	1.72153	0.958495	1.05276	1.86941	2.96318	0.80154
TRINITY_DN2074_c2_g1_i8	Chr6	140336753	140336993	1.06852854229844	1	5.65665	0	0	0.209662	2.0198	7.05285	0.780599	3.65269
TRINITY_DN2074_c2_g1_i11	Chr6	140337351	140338894	-0.343863456137097	1	7.1792	3.77234	5.93216	10.4876	6.30759	6.02041	6.88871	4.34998
TRINITY_DN2068_c0_g1_i4	Chr1	197073525	197078114	-0.605336800157118	1	0.551465	0	0	0.350235	0.0150141	0.27406	0	0.149441
TRINITY_DN2068_c0_g2_i3	Chr1	197073558	197076787	0.678642336785855	1	0.111423	0	0	0.179782	0	0.353625	0	0
TRINITY_DN2068_c0_g2_i12	Chr1	197073558	197076384	1.0903453245375	1	0	0.574657	0.825172	0.0101267	0	0.118858	1.71905	0
TRINITY_DN2068_c0_g1_i7	Chr1	197073525	197078114	0.524797679077333	1	0.347203	2.66196	0	0.0834999	1.22027	0.771718	1.59243	1.26792
TRINITY_DN2068_c0_g1_i15	Chr1	197073525	197078114	0.880747817881768	1	0.153177	0	0	0.130729	1.19195	0.47535	0	1.16217
TRINITY_DN2074_c2_g1_i17	Chr6	140334091	140336851	0.103024194253541	1	7.71767	6.80625	6.59149	7.30551	10.1265	8.71139	8.1903	9.42332
TRINITY_DN2068_c0_g1_i9	Chr1	197073525	197077910	0.016856656356191	1	0	0.285727	0.405295	0.241713	0.808389	0.0999725	0.222864	0.738752
TRINITY_DN2074_c4_g1_i1	Chr9	45083181	45083612	1.56283530120211	1	0.38772	0.362014	0.339008	0	0.598818	1.18796	0.650559	1.63798
TRINITY_DN2074_c0_g1_i1	Chr2	29442138	29445282	0.112551948374839	1	0.298366	0.224755	0.133273	0.300418	0.239111	0.312273	0.159778	0.36854
TRINITY_DN2074_c0_g1_i4	Chr2	29385174	29457629	-0.243408772386307	1	3.20042	3.48034	3.67507	3.14559	4.35119	2.96598	3.24425	3.33981
TRINITY_DN2074_c1_g1_i2	Chr9	75090010	75090549	0.310804102723175	1	1.53691	0.959089	0.222546	0.635217	1.7632	0	3.22635	0.538398
TRINITY_DN2026_c2_g1_i1	Chr4	64030356	64031342	1.22704029292645	1	3.26447	0.306266	0.466891	2.51052	0.212597	0.220348	4.8363	5.19532
TRINITY_DN2074_c2_g2_i1	Chr8	2848039	2848238	-0.560598087923861	1	1.52197	4.31976	3.91621	4.04492	0	3.13356	0	3.1492
TRINITY_DN2074_c0_g1_i3	Chr2	29385174	29446232	-0.215851353941533	1	0.765814	1.22705	2.4714	0.553891	1.36526	0	2.24703	1.08258
TRINITY_DN2061_c0_g1_i12	Chr1	207505002	207641438	0.481479917998304	1	0.795216	1.27529	0	0.688235	0.951277	1.24046	0.775341	1.23719
TRINITY_DN2061_c0_g1_i4	Chr1	207505009	207505429	0.864225281117972	1	3.10591	4.59625	2.63371	3.45589	6.40812	6.82209	5.2027	11.2739
TRINITY_DN2061_c0_g1_i11	Chr1	207505009	207641438	0.808893569159356	1	2.55298	1.19877	2.83311	1.95387	5.07155	5.56778	1.99475	7.61528
TRINITY_DN2061_c0_g2_i1	Chr1	207504622	207505025	0.103296931280816	1	6.97241	6.0871	3.80768	6.29351	8.10365	5.77805	5.46262	10.1203
TRINITY_DN2099_c1_g2_i1	Chr3	7860824	7861240	0.0556105850828561	1	16.633	14.1887	7.74426	9.01375	12.4153	14.6691	10.0593	15.3665
TRINITY_DN2099_c0_g1_i6	Chr8	142492812	142493519	-1.63465652511793	1	6.92096	13.3384	8.81093	0	0	0	0	5.76782
TRINITY_DN2099_c0_g1_i1	Chr8	142491124	142491804	0.322754649496529	1	2.02429	2.05931	2.86612	1.47247	0.538598	1.67265	1.38327	4.21861
TRINITY_DN2099_c0_g1_i5	Chr8	142492812	142493519	-3.21921296357339	1	11.0343	2.87427	5.17435	13.7412	0.860645	1.69966	0.723802	0
TRINITY_DN2099_c0_g1_i4	Chr8	142488951	142493453	-0.0940620700026621	1	34.7719	31.7893	31.826	23.9294	9.35276	26.2055	22.1729	31.5608
TRINITY_DN2074_c2_g1_i13	Chr4	49142811	49145178	0.026915039073802	1	19.3173	15.6831	12.9954	16.72	14.9061	21.5371	15.2364	15.797
TRINITY_DN2099_c0_g2_i1	Chr4	4249069	4259163	0.832810624010751	1	0.847513	0	0	0.804486	0	2.21291	0	0
TRINITY_DN2099_c0_g2_i2	Chr4	4249069	4259163	-1.1935452300656	1	0.137041	1.66774	3.30063	2.87582e-5	2.24777	0	1.63163	0.260774
TRINITY_DN2099_c2_g1_i1	Chr8	109571575	109571769	-0.265100302183666	1	1.60678	4.59557	5.9864	1.69232	13.8268	7.31879	5.32108	1.67426
TRINITY_DN2074_c0_g1_i5	Chr2	29385174	29446232	-0.382572203348261	1	0.704439	1.14615	0.070896700000000007	0.893698	1.28992	1.6156	0	0.477198
TRINITY_DN2019_c0_g1_i7	Chr6	6454678	6459836	-0.735348661107181	1	0.402955	0.0715372	0.384284	0	0.226176	0.154967	0.252085	0
TRINITY_DN2019_c0_g1_i6	Chr6	6454966	6464016	-0.0868030325777965	1	0.257493	0.388988	26.2725	15.5231	13.7332	4.76531	16.2684	12.4796
TRINITY_DN2019_c0_g1_i1	Chr6	6454678	6464016	-0.73381594437307	1	8.12479	5.22551	8.25818	3.1074	4.64576	4.6722	3.56798	3.21412
TRINITY_DN2019_c0_g1_i5	Chr6	6454966	6464016	1.10080690620245	1	0.0918998	0.0799768	1.47163e-4	6.10426	2.28127	0.729566	7.46874	3.48287
TRINITY_DN2019_c0_g1_i3	Chr6	6454678	6464016	-0.468576135326224	1	22.3772	19.9692	6.22936	6.14474	18.0963	19.4307	6.23728	8.47474
TRINITY_DN2095_c1_g3_i1	Chr7	2185204	2185422	0.752959151065458	1	0	1.41784	2.56503	4.1953	4.38844	3.16262	8.66369	1.5515
TRINITY_DN2095_c1_g2_i1	Chr4	15435364	15435866	-0.449763879279694	1	1.4678	1.89156	6.03123	2.08198	3.13079	3.2363	0.73729	3.04135
TRINITY_DN2075_c0_g1_i1	Chr1	99776449	99899547	0.119344928337985	1	3.12878	1.81794	2.26414	3.50548	3.83447	3.93368	3.64225	2.61677
TRINITY_DN2095_c0_g1_i2	Chr6	6741411	6743182	0.0315198991217833	1	1.35557	0.420404	0.41543	0.178195	0.577867	1.8329	0	0.250663
TRINITY_DN2095_c0_g1_i3	Chr6	6741411	6744470	-0.104567916991037	1	2.93541	2.41823	1.23088	2.07919	2.07017	3.15945	1.42085	1.93422
TRINITY_DN2095_c0_g1_i1	Chr6	6741411	6755879	-0.271527971498506	1	0.594928	1.66274	1.26338	0.63357	2.2302	1.20591	1.41723	0.6534
TRINITY_DN2003_c3_g1_i1	Chr6	93590041	93590879	0.221821940552662	1	0.542186	0.127087	0.233226	1.44703	1.85482	0.549392	0.567907	1.97561
TRINITY_DN2019_c0_g1_i4	Chr6	6454678	6456978	0.0536884671585679	1	0	0	5.26554	9.52211	0	0	6.53434	3.44581
TRINITY_DN2095_c0_g2_i2	Chr6	6739746	6741616	-0.440941987306309	1	6.1774	5.47307	3.21268	3.2624	5.07086	5.38072	3.18647	2.48388
TRINITY_DN2099_c1_g1_i2	Chr3	7858357	7860981	-0.565135250722896	1	25.4274	21.8101	20.3474	17.4445	8.74577	8.67044	16.6195	15.0046
TRINITY_DN2099_c1_g1_i1	Chr3	7858357	7860698	2.40732447112094	1	0	0	0	0	7.22193	24.4738	0	0
TRINITY_DN2019_c0_g1_i2	Chr6	6454678	6460770	-0.1021509294516	1	0.429176	0.227914	0.63194	0.514667	0.23774	0.249126	0.538382	0.433001
TRINITY_DN2000_c1_g1_i2	Chr4	32320502	32322606	-0.31399080351681	1	8.63166	0.463747	0.447928	9.75728	0	0	4.87679	5.21704
TRINITY_DN2000_c1_g1_i3	Chr4	32320502	32322606	-0.626361808050673	1	1.78862	20.9576	25.0524	0.00633303	18.6463	18.8011	2.71322	6.40206
TRINITY_DN2000_c2_g1_i1	Chr9	73484903	73485273	-0.378010951381469	1	0	0	0.870695	1.34604	1.94822	0	0.416228	1.57987
TRINITY_DN2000_c1_g2_i1	Chr4	32322586	32323065	0.153026634117004	1	10.8879	16.6626	17.3769	9.82491	14.7282	19.2094	13.8582	16.3656
TRINITY_DN2000_c1_g1_i1	Chr4	32320502	32322606	0.338184503161757	1	10.2727	0	0	10.0019	0	0	9.46248	7.23024
TRINITY_DN2000_c0_g1_i3	Chr4	127109804	127110166	-0.53071378338063	1	4.85417	3.52056	2.83592	4.39418	0	3.31623	0	4.00472
TRINITY_DN2003_c2_g1_i2	Chr10	21530741	21531902	-0.636110462112353	1	0	1.49766	0.607203	0.0903778	4.0575	0	2.14953	0.0917661
TRINITY_DN2000_c0_g1_i2	Chr4	127109804	127110166	-0.49026006725524	1	0	4.95238	3.25772	0	8.83366	3.26328	4.00426	0
TRINITY_DN2000_c0_g1_i1	Chr4	127109804	127110166	-0.0548520539066644	1	3.16853	0	0	0.955206	0	0	0.884709	1.67834
TRINITY_DN2095_c1_g1_i1	Chr9	1843168	1843754	-1.89951391498316	1	1.23185	1.29561	0.717024	1.11858	0	0	0.518699	0
TRINITY_DN2054_c0_g1_i2	Chr6	26849918	26853368	-0.233804184816676	1	2.5648	1.97649	3.17509	1.17737	2.00784	2.34029	2.25513	1.374
TRINITY_DN2054_c0_g1_i8	Chr6	26851854	26860651	0.321614086154506	1	0	0.877741	0	0	0	0.354975	0.332494	0
TRINITY_DN2054_c0_g1_i11	Chr6	26851854	26861286	0.843405098818028	1	2.97492	5.87192	0	0.273249	0	4.67372	5.35075	0.346233
TRINITY_DN2054_c0_g1_i6	Chr6	26849918	26853368	0.401673321742662	1	0.047381	1.64078	0.621924	0	0	0.991166	0.689729	0.233763
TRINITY_DN2054_c0_g1_i9	Chr6	26849918	26860647	0.119702157573671	1	1.64574	1.15824	1.60697	1.20255	0.837169	2.30337	1.21911	1.11392
TRINITY_DN2054_c1_g1_i1	Chr3	44000999	44002018	0.254331753256352	1	1.67073	0.391901	1.07461	0.740972	2.34196	2.85419	1.13584	0.866452
TRINITY_DN2054_c0_g1_i4	Chr6	26851143	26860647	-0.715289656557038	1	2.90684	2.25921	3.81014	3.36095	2.02938	1.32021	2.52388	1.73581
TRINITY_DN2054_c0_g1_i1	Chr6	26849918	26860647	-0.514599874727722	1	34.6974	40.8312	36.5933	35.0141	25.0204	25.777	30.5491	20.9475
TRINITY_DN2095_c1_g1_i3	Chr3	146974401	146974708	-0.713969848975932	1	3.29253	3.85719	1.48042	3.24024	2.95363	0.613677	3.0209	1.89119
TRINITY_DN2083_c1_g1_i1	Chr6	58390430	58390651	-0.281384955398649	1	1.46905	4.14435	0	2.60169	0	1.50803	1.20086	1.52007
TRINITY_DN2083_c0_g1_i3	Chr10	2728034	2729177	-0.0675322756092443	1	40.3185	45.4459	58.4915	47.7764	34.7666	39.6908	42.4706	56.5435
TRINITY_DN2083_c0_g2_i1	Chr10	2711685	2728050	-0.0132118042183798	1	88.2823	115.589	112.562	113.597	91.424	90.4018	115.003	123.439
TRINITY_DN2087_c0_g3_i2	Chr7	98753997	98759681	0.314482872488415	1	3.7344	5.39371	3.28246	3.30974	6.46477	6.17153	5.80692	5.3647
TRINITY_DN2087_c0_g3_i3	Chr7	98753997	98759681	-0.665478057827754	1	0.29736	0.564872	0.542291	0.638092	0.528727	0.345508	0.485166	0.196175
TRINITY_DN2087_c0_g3_i1	Chr7	98753997	98759681	0.309618300787582	1	0.276117	0.202136	0.536238	0	0.582817	0.306114	0.514063	0.406163
TRINITY_DN2003_c0_g1_i1	Chr7	94707580	94707934	-0.100880765115862	1	6.71641	1.56726	0.982309	3.04114	1.64539	2.87176	3.75232	1.78087
TRINITY_DN2087_c0_g5_i1	Chr4	23358156	23358539	0.691152430523623	1	1.68315	1.3637	0.426643	0.879979	0.47737	1.9945600000000001	2.04117	1.03314
TRINITY_DN2003_c0_g2_i3	Chr4	76125845	76126216	-0.310262130261904	1	0	2.15263	1.80324	0	4.96284	4.72202	0	0
TRINITY_DN2087_c0_g1_i1	Chr4	23358408	23359204	0.407762087000058	1	2.07444	1.46998	1.10444	1.142	1.25473	3.9009	1.43373	0.891038
TRINITY_DN2083_c1_g1_i2	Chr1	7409512	7409851	-1.36589020624805	1	3.70181	1.7263	0	0	0	0.629847	0	0.652049
TRINITY_DN2036_c0_g1_i11	Chr1	186213018	186242414	0.349851189275066	1	1.91357	1.01751	0.820091	1.82268	2.63376	2.9827	0.677803	3.13968
TRINITY_DN2036_c0_g1_i6	Chr1	186212796	186242414	-0.263407500071404	1	2.56279	0.60836	0	0.298604	1.39435	2.22067	0.431148	0.0861263
TRINITY_DN2036_c0_g1_i14	Chr1	186212796	186242414	3.62276072170043	0.975218867929796	0	0.0480841	0.204033	0	0	0	0.941022	1.30849
TRINITY_DN2036_c0_g1_i4	Chr1	186192773	186242414	0.209643555099404	1	0.495833	0.645367	0.391006	0.639012	1.36255	1.02833	0.306456	1.27021
TRINITY_DN2036_c0_g1_i10	Chr1	186241067	186241430	-0.155191311534868	1	5.3351	8.45911	5.61318	5.53982	5.76689	4.92324	8.05254	4.37609
TRINITY_DN2062_c0_g1_i1	Chr5	110966970	110988570	0.0464183420901421	1	8.34019	7.36647	7.42901	6.36292	11.3789	11.1276	8.25729	7.62335
TRINITY_DN2062_c1_g1_i2	Chr4	97144769	97146172	1.40774650077479	1	0.0734565	0.211127	0.241057	0.0623515	0.0685693	0.579237	0.176741	0.436999
TRINITY_DN2062_c2_g1_i1	Chr1	161060223	161060768	0.726331880060086	1	0	0.725955	0	0.232113	0.254159	0.263149	0	1.08705
TRINITY_DN2062_c1_g1_i4	Chr4	97141865	97147900	0.413581550546934	1	1.68586	2.02699	1.72868	1.81302	3.67309	4.14468	2.29729	2.85289
TRINITY_DN2062_c1_g1_i3	Chr4	97141865	97143720	-1.16782234499068	1	0.098592	0.469478	0.412629	0.4431	0.155828	0	0.243527	0.179589
TRINITY_DN2062_c1_g2_i1	Chr4	97147878	97216465	0.235853244712192	1	1.46668	1.92962	1.46787	1.7778	3.98257	3.18591	2.11077	2.60253
TRINITY_DN2062_c1_g4_i1	Chr4	97147343	97147900	-1.00423796050691	1	0	0	0.433305	0.251252	0.981529	0.507718	0	0
TRINITY_DN2091_c2_g1_i1	Chr5	130643358	130797761	0.195326144252646	1	0.427807	0.630447	0	0	1.69174	1.03187	0.565838	0.355204
TRINITY_DN2036_c0_g1_i17	Chr1	186203036	186242414	0.282290589738217	1	2.04378	2.31262	2.18179	1.4224	2.86464	3.32994	1.9496	3.12211
TRINITY_DN2091_c2_g1_i4	Chr5	130651062	130797761	-4.16512419583119	1	0.583039	0	0	0.796406	0.693222	0	0	0
TRINITY_DN2036_c0_g1_i15	Chr1	186202698	186242414	-0.233030943731923	1	3.32112	1.94653	3.25897	3.96984	2.75201	2.15666	4.21498	1.92064
TRINITY_DN2091_c0_g1_i2	Chr2	70194179	70197621	0.512128254927385	1	4.47789	4.12235	1.69859	3.78613	4.24385	3.18115	8.01497	5.07207
TRINITY_DN2091_c0_g1_i3	Chr2	70193251	70194973	-0.842143123393789	1	1.08629	0.984565	0.858408	0.64503	0.547011	0.270116	0.756742	0.403821
TRINITY_DN2087_c0_g2_i7	Chr4	132937265	132950146	-8.25212288231385	1	0	0	0.594452	1.98132e-5	2.67713	0	0	0
TRINITY_DN2091_c0_g1_i1	Chr2	70194179	70197621	-0.508435523483927	1	1.6972	4.18974	6.79434	5.04818	4.24385	6.3623	0.206751	3.76604
TRINITY_DN2091_c0_g1_i4	Chr2	70193251	70197621	-0.363715776638217	1	10.686	9.09511	9.47456	8.25575	7.50407	6.57386	7.73349	8.02829
TRINITY_DN2025_c0_g2_i1	Chr9	53927100	53928252	-0.205471589446428	1	7.54799	16.7749	10.7484	10.409	9.79755	9.26225	11.9852	8.98311
TRINITY_DN2087_c0_g2_i2	Chr4	132937475	132950146	-3.09343459714437	1	2.56207	1.27511	1.30029	0.782732	1.9647	2.39728e-5	0	0.564427
TRINITY_DN2025_c0_g1_i7	Chr6	143513215	143515304	-0.291687505573137	1	1.77043	12.3515	15.2883	11.707	45.5495	9.92374	19.8175	12.9051
TRINITY_DN2025_c0_g1_i16	Chr2	38537243	38554836	-0.602609737083203	1	0.635724	0.637553	6.97725e-9	0.728523	0.546495	0	3.14414e-8	1.02919
TRINITY_DN2025_c0_g1_i17	Chr2	38537243	38554836	0.133936653848533	1	0.447602	0.739388	2.66816	0.509537	1.03834	0	2.72282	0.9015
TRINITY_DN2025_c0_g1_i13	Chr2	38537243	38554836	-0.83896963064768	1	1.83332	1.67491	7.57311e-10	1.73098	0.601179	0	3.16027e-9	2.0252
TRINITY_DN2087_c0_g2_i4	Chr4	132937475	132950146	0.929908113466762	1	2.46249	0	1.25326	0.897859	1.17717	0	6.15083	0.710839
TRINITY_DN2025_c0_g1_i1	Chr2	38537243	38554836	-0.11764250387339	1	1.22171	1.98857	9.23947	1.14556	1.27555	0	6.75275	1.73753
TRINITY_DN2025_c0_g1_i12	Chr2	38537243	38554836	-0.403621565636246	1	15.6203	16.0174	10.3549	16.5911	8.07657	16.9203	8.27383	8.09308
TRINITY_DN2025_c0_g1_i8	Chr2	38539839	38554836	1.16882158028251	1	1.01602	0.800609	0	0.927838	0.544355	4.69263	0	0.47029
TRINITY_DN2025_c0_g1_i9	Chr2	38537243	38545923	-2.69704429270581	1	2.11295	2.59994	2.79591e-5	1.52124	1.27462	4.55937e-10	0	0.701124
TRINITY_DN2025_c0_g1_i18	Chr6	143515880	143516206	-0.971433675476233	1	0	51.4493	48.1883	3.44967	10.9673	5.09156	15.2885	14.9907
TRINITY_DN2025_c0_g1_i5	Chr2	38537243	38547561	-1.17691939120426	1	0.00204019	4.1454	7.65145	2.5161	2.76363	1.47091	0.995148	2.33814
TRINITY_DN2091_c1_g1_i1	Chr1	18568050	18618615	0.0550647241374594	1	23.9014	14.8336	18.0457	21.908	22.8635	30.3945	10.6664	28.0331
TRINITY_DN2025_c1_g1_i1	Chr4	96473941	96525531	-0.208651757302426	1	4.20677	5.14269	5.89821	4.29941	4.15199	5.5291	5.00061	2.71912
TRINITY_DN2025_c0_g1_i3	Chr2	38537243	38554836	-0.124224397245027	1	9.74881	5.54679	4.30563	8.14562	7.66091	7.37977	6.38536	7.17361
TRINITY_DN2025_c4_g1_i1	Chr8	77251742	77252045	0.974581498506035	1	0.742465	0	1.0464	0.672932	0.728085	1.55492	1.88401	0.788306
TRINITY_DN2081_c0_g1_i9	Chr5	23639151	23668718	-1.16473823177499	1	0	1.56061	0.668644	0	2.05375	0.922411	0	0.28725
TRINITY_DN2025_c0_g1_i2	Chr2	38537243	38545923	0.0311513253339273	1	3.17091	2.18889	0	2.30021	0.598619	5.08625	0	0.81963
TRINITY_DN2081_c0_g1_i7	Chr5	23639151	23649834	-2.06990940724401	1	7.99556	6.67411	6.16176	3.58722	3.44586	1.08644	3.08479	0
TRINITY_DN2025_c0_g1_i10	Chr6	143514692	143515304	-0.529957709640404	1	5.66287	0	0	20.5453	21.4174	0	19.4003	0
TRINITY_DN2081_c0_g1_i8	Chr5	23639151	23668718	-2.88255741128953	1	0.0140339	1.55223	0.488495	0.0105597	1.63697	0	0.0208639	0.264078
TRINITY_DN2081_c0_g1_i6	Chr5	23670322	23698861	1.08386139929189	1	0.233341	0.498817	0.227497	0.076469	0.927085	1.57546	0.590849	0.464093
TRINITY_DN2081_c0_g1_i4	Chr5	23639151	23668718	1.34913098908959	1	0.492572	4.02372e-5	0	0.39981	0	0.574982	0.709781	0.269968
TRINITY_DN2081_c0_g1_i2	Chr5	23639151	23642872	0.265477508148963	1	0.475356	0.822188	0.809619	1.05528	0.778739	0.997046	0.934214	1.10736
TRINITY_DN2087_c0_g2_i1	Chr4	132937265	132950146	0.341158646400742	1	2.48113	7.36055	0.783825	2.29356	1.51375	11.0733	0	1.27567
TRINITY_DN2081_c1_g1_i1	Chr2	108481559	108482532	0.465467269256507	1	0.109247	1.43489	0.749884	1.16334	0.746007	0.995509	1.09715	1.58731
TRINITY_DN2032_c2_g1_i1	Chr8	77175957	77176469	-0.426909591954315	1	2.57999	2.68466	0.499232	1.54992	3.10664	2.63068	1.68606	0.603469
TRINITY_DN2081_c0_g1_i3	Chr5	23639151	23668718	0.830250303768574	1	2.65176	1.44953	0.833997	4.49229	1.67048e-6	4.32686	3.21466	3.74236
TRINITY_DN2081_c0_g2_i1	Chr5	23664358	23667082	0.17980804243782	1	0.635152	1.14208	0.250144	0.494072	0.668582	0.857051	0.816741	0.59978
TRINITY_DN2081_c0_g1_i1	Chr5	23639151	23698861	0.367869555006522	1	5.25181	4.94936	3.21031	3.04226	8.12444	7.36829	7.24922	5.3164
TRINITY_DN2025_c0_g1_i19	Chr2	38539839	38554836	-2.27524092764971	1	0.715354	0.928785	5.32875e-5	0.648624	1.03694	1.38148e-8	0	0.411018
TRINITY_DN2087_c0_g2_i5	Chr4	132937265	132950146	-1.43201246429061	1	2.38674	0	0.757425	2.61788	0.928626	0	0	1.58928
TRINITY_DN2032_c0_g1_i2	Chr8	82990560	82992883	-1.52045015747413	1	10.5882	2.22613	2.12432	4.421	1.73504	5.23571	0	0
TRINITY_DN2091_c0_g2_i1	Chr2	111886781	111887004	-0.618813822985618	1	4.28984	2.69159	4.86941	2.52097	1.90655	5.86656	1.16794	0
TRINITY_DN2081_c0_g1_i5	Chr5	23639151	23698861	2.21944094367592	1	0.0646184	6.27559e-9	0.116531	0.0449631	1.94169e-4	0.144952	0.55816	0
TRINITY_DN2081_c1_g2_i1	Chr1	26724669	26725111	-1.13723554656021	1	3.66072	2.05152	2.55744	1.98278	1.43877	0.747355	0	2.70466
TRINITY_DN2032_c0_g1_i1	Chr8	82996762	83010103	-0.628583715715007	1	0.945307	1.80716	0.734751	1.19134	1.87831	0.994604	0.721024	0.951124
TRINITY_DN2032_c0_g2_i4	Chr2	157718148	157746987	-0.230475070934324	1	12.423	13.2793	10.8878	10.0138	13.4629	12.6959	11.4233	8.6043
TRINITY_DN2032_c0_g2_i3	Chr2	157738384	157746987	-2.12648474715755	1	0	1.11349	0	0.756204	0.790919	0.40483	0	0
TRINITY_DN2032_c0_g1_i3	Chr8	82997253	83010103	-0.124239910929605	1	35.0877	36.0426	37.9966	32.8654	34.4506	36.0874	33.2115	34.392
TRINITY_DN2032_c1_g1_i1	Chr8	23417562	23417815	-1.21511809714897	1	3.28261	1.02246	0.94484	1.96384	1.06177	0	1.81436	0
TRINITY_DN2007_c0_g1_i4	Chr2	46733466	46733998	0.133847310786823	1	1.50948	1.4128	3.93539	0.225942	0.541402	0.768278	3.16959	1.322
TRINITY_DN2032_c0_g2_i1	Chr2	157739270	157746987	0.529065824152098	1	0.54196	0.864257	0.976443	0	0.43765	0.894205	1.04578	0.628999
TRINITY_DN2007_c0_g1_i5	Chr4	450931	458605	-0.909926143757578	1	4.48259	0	0	7.11893	0.297013	4.72551	0	2.10324e-4
TRINITY_DN2007_c0_g1_i3	Chr4	450931	462153	-0.0283379937978924	1	10.1389	18.8133	13.5279	4.76802	18.1583	6.58525	15.8977	16.5507
TRINITY_DN2007_c0_g1_i7	Chr4	450931	458849	0.23823251867147	1	0.466473	0	0	6.451	0	5.20102	0.858611	0
TRINITY_DN2015_c0_g4_i1	Chr3	61018935	61019740	-0.302927429128719	1	3.04077	1.76452	2.86758	1.28914	1.13309	1.32074	1.38131	2.56507
TRINITY_DN2015_c0_g1_i1	Chr6	71506023	71507292	-0.761505729017798	1	1.58861	2.1331	2.89256	1.50185	1.74735	1.58992	1.00569	1.16055
TRINITY_DN2007_c0_g1_i1	Chr4	458795	462153	-0.0583275995408244	1	1.0028	0.60203	0.571662	1.62861	0.615399	1.5175399999999999	0.309672	1.0334700000000001
TRINITY_DN2015_c0_g3_i6	Chr6	71516351	71538430	-0.362042757805617	1	0.650552	1.13165	0.752308	0.162106	1.18724	0.883542	0.468063	0.552375
TRINITY_DN2015_c0_g3_i7	Chr6	71506023	71508679	-0.475229862192952	1	2.3688	2.26894	3.55147	2.51189	1.79526	2.87057	1.48497	1.5644
TRINITY_DN2015_c0_g3_i1	Chr6	71506023	71538430	0.0774572316473882	1	0.383217	0.598968	0.213111	0	1.28287	1.4512100000000001	0.241124	0
TRINITY_DN2015_c0_g3_i3	Chr6	71506023	71538430	-0.435683366508155	1	15.283	16.9581	14.5153	17.3634	10.9366	11.1456	13.3213	11.1451
TRINITY_DN2015_c0_g3_i4	Chr6	71507313	71538430	-0.592980250597004	1	5.66326	4.32543	5.9723	4.62431	5.42576	4.39956	3.48406	3.25034
TRINITY_DN2007_c0_g1_i6	Chr4	458597	462153	-0.643524827751501	1	4.57209	0	0	10.8385	0	7.44148	0	0
TRINITY_DN2015_c0_g2_i4	Chr1	94168652	94180293	-0.157188722685086	1	5.72197	10.5981	9.8888	8.68859	11.2748	7.59962	9.22644	9.22543
TRINITY_DN2021_c0_g1_i3	Chr5	70072776	70076879	0.559837777209165	1	94.256	26.1308	36.2315	34.8264	31.0574	50.2823	121.431	38.3997
TRINITY_DN2021_c0_g1_i2	Chr5	70072776	70076879	0.146830367957363	1	3.48868	0	2.38932	0.925121	0.88253	2.215	1.90704	1.54556
TRINITY_DN2021_c0_g1_i1	Chr5	70072776	70076562	0.517207593871927	1	2.68021	0.539199	0.541006	0	0.296524	1.26055	1.07435	1.45423
TRINITY_DN2015_c0_g2_i2	Chr1	94177264	94180293	0.761205760212309	1	1.38088	3.19315	3.12162	2.38231	2.75236	3.88796	4.10701	5.71829
TRINITY_DN2021_c0_g1_i4	Chr5	70072776	70076879	-1.14756347319682	1	5.46829	0.272529	1.68458	0.212607	0.202053	0.108039	2.12819	0
TRINITY_DN2032_c1_g2_i1	Chr2	112993469	112994062	-0.0449227839422386	1	20.709	14.5638	17.2991	15.4044	16.4427	17.4178	16.2583	18.9643
TRINITY_DN2055_c0_g2_i7	Chr4	132921641	132933418	-0.471890075880881	1	0.391143	3.74198	2.71852	1.60275	2.84144	1.1146	1.36953	2.52317
TRINITY_DN2055_c0_g2_i1	Chr4	132935024	132936956	-0.456533119283145	1	0.342407	0	0	0	0.598627	0	0	0.407408
TRINITY_DN2055_c0_g2_i2	Chr4	132921641	132923404	0.154375015007481	1	0.94059	0	1.08627	1.21085	3.48167	0	4.05854	0.351354
TRINITY_DN2055_c0_g2_i4	Chr4	132921641	132931473	2.21623510438996	1	0.271322	0	0.419942	0	0.50396	0.785156	0	2.73625
TRINITY_DN2055_c0_g2_i3	Chr4	132935197	132937056	-0.648789870365937	1	2.40882	14.0245	8.09328	5.32175	5.67277	3.9345	2.89424	7.36317
TRINITY_DN2055_c0_g2_i5	Chr4	132921224	132937056	-0.0636484924181576	1	3.59985	9.4085	7.78097	5.42241	5.75673	5.59747	6.15797	7.49774
TRINITY_DN2027_c0_g3_i4	Chr9	49653959	49656174	-0.188865909857992	1	3.8411	4.9417	6.0178	6.07417	3.25254	3.69581	4.43012	5.44656
TRINITY_DN2027_c0_g3_i1	Chr9	49654308	49656174	-0.787667581144398	1	2.42388	5.26647	2.07989	1.44186	1.78383	1.84463	1.98428	0.906764
TRINITY_DN2027_c0_g5_i1	Chr9	49656160	49656830	-0.301800139010374	1	13.3017	12.639	15.3308	13.2075	6.33865	10.3126	10.0802	11.6081
TRINITY_DN2027_c0_g2_i1	Chr6	126713218	126714470	-1.78991185620097	1	0.403848	1.06156	1.18412	0.285954	0.0786095	0	0.344091	0.167066
TRINITY_DN2027_c1_g1_i1	Chr3	9367111	9367349	-4.01375184728187	1	2.52676	4.67281	1.22871	1.30658	1.21108	0	0	0
TRINITY_DN2027_c0_g1_i1	Chr1	143403643	143404120	-0.211637145047279	1	4.59714	2.45791	2.29427	4.74364	3.88451	3.34854	2.20502	4.49833
TRINITY_DN2027_c0_g4_i1	Chr7	28898505	28899396	0.126971038792831	1	0.997833	2.47949	2.14375	2.22215	6.09149	2.77961	1.98468	4.67122
TRINITY_DN2027_c0_g6_i1	Chr5	20434836	20436180	-0.495515156140725	1	8.96788	10.5284	18.2342	7.99353	14.709	6.09053	11.4579	9.29501
TRINITY_DN2047_c0_g1_i1	Chr10	7179651	7180104	-1.77544296261247	1	13.9646	11.085	7.87141	3.17302	13.051	0.567289	7.90778	0
TRINITY_DN2025_c0_g1_i6	Chr2	38538355	38554836	1.69679130436757	1	0	0	0.0330284	0	0.0474124	0	0.116221	0.0564075
TRINITY_DN2047_c1_g1_i1	Chr7	80343512	80345282	-0.29405189470968	1	51.8487	53.4132	44.2117	46.5557	30.7092	38.6609	43.1734	36.8808
TRINITY_DN2047_c6_g1_i1	Chr7	31266761	31267475	0.690730203543632	1	1.69978	2.54924	3.5224	2.42749	5.82992	3.27689	3.42463	9.42249
TRINITY_DN2047_c5_g1_i1	Chr2	86496284	86496513	1.10388413604717	1	0	1.27164	0	2.78343	0	0	4.40212	1.39965
TRINITY_DN2066_c0_g1_i6	Chr9	53800479	53815189	-0.0153772984311569	1	3.47301	4.55887	5.65819	4.88854	3.78715	3.4309	5.19564	5.41552
TRINITY_DN2047_c2_g2_i3	Chr2	53406641	53407351	0.135542013997631	1	2.31697	1.39107	5.63124	1.32513	1.70265	0	6.82693	1.54806
TRINITY_DN2081_c0_g1_i10	Chr5	23645615	23648650	0.448816716781535	1	0.119727	0.704073	0.380817	0.286123	0.940828	0.821411	0.503502	0.744132
TRINITY_DN2047_c2_g2_i2	Chr3	12248630	12249615	-0.407232322401452	1	1.32181	5.68197	6.62802	3.13042	2.90064	1.44948	3.82594	3.94313
TRINITY_DN2047_c2_g2_i1	Chr2	53406641	53503577	-0.0326393421708798	1	4.43487	4.40515	0	2.34466	3.47514	6.94705	0	2.63073
TRINITY_DN2017_c0_g1_i2	Chr2	112743050	112743452	-1.38261007709058	1	0	3.10403	2.31718	1.19528	0.484713	0.450436	1.10752	0
TRINITY_DN2035_c0_g1_i3	Chr5	2657031	2658345	0.293250397968964	1	1.0895	2.04553	2.78002	1.31741	2.60518	3.7785	1.99882	2.00777
TRINITY_DN2035_c0_g1_i2	Chr5	2657031	2657501	-0.228320092222165	1	0	2.99371	8.54554	0.959353	0	4.39487	1.21873	1.61711
TRINITY_DN2045_c0_g1_i7	Chr2	42560099	42590030	1.00361329259873	1	0.113877	0.143541	0	0.0566191	0.363888	0.364839	0	0.486305
TRINITY_DN2045_c0_g1_i11	Chr2	42587753	42589488	2.15218762719814	1	0	0.109929	0	0.164502	0	0.230952	0.39265099999999997	0.244406
TRINITY_DN2045_c0_g1_i10	Chr2	42540356	42595236	0.226029477483562	1	0.365692	0	0.0187005	0.698943	0	0	0.182852	0.650855
TRINITY_DN2045_c0_g1_i4	Chr2	42560099	42589488	0.842234668891649	1	0	0.0573482	0.148209	0.0868188	0.391415	0.106438	0.381913	0.253502
TRINITY_DN2045_c0_g1_i13	Chr2	42540356	42590360	1.08416194578759	1	0.107702	0.131296	0	0.1284	0	0.169931	0	0.349468
TRINITY_DN2045_c0_g1_i2	Chr2	42540356	42595236	0.188221606491313	1	0.246986	0	0.672348	0.486369	0	0	0.324347	0.715417
TRINITY_DN2045_c0_g1_i3	Chr2	42540356	42595236	-0.120275822302077	1	0.628783	0.75653	0.0177881	0.557218	2.34022	1.18407	0.268557	1.01373
TRINITY_DN2045_c0_g1_i8	Chr2	42540356	42593333	1.035152241634	1	0.216738	0	0.51574	0.333539	1.07504	1.01519	1.19105	0.560522
TRINITY_DN2045_c0_g1_i5	Chr2	42540356	42595236	-0.0122479755746505	1	3.32309	5.36582	2.74506	1.70147	3.69508	5.08378	4.00603	1.54315
TRINITY_DN2045_c0_g1_i6	Chr2	42540356	42592963	-1.18806737880728	1	0.0167521	0.437734	0.137857	0	0.927978	0	0.369579	0
TRINITY_DN2047_c2_g1_i1	Chr2	38536566	38536863	-0.454077353704357	1	2.2046	1.47935	2.42726	3.49049	0.0883207	4.06324	0.0382741	0.835771
TRINITY_DN2045_c0_g1_i12	Chr2	42540356	42595236	-0.263028572901126	1	1.96408	0	2.93941	2.14139	0	0	2.78538	0.991434
TRINITY_DN2003_c1_g1_i1	Chr8	67630555	67633076	-0.258310523092868	1	3.74869	4.82293	2.31086	3.27289	3.39275	3.53479	3.54434	2.26445
TRINITY_DN2045_c0_g1_i9	Chr2	42560099	42592963	1.10476807137185	1	0.0168503	0.666714	0.430698	0.180844	1.17221	1.49786	0.796688	0.991146
TRINITY_DN2013_c0_g1_i1	Chr3	127271756	127272276	-1.31848532453659	1	11.2488	26.3389	35.9131	8.74695	20.7714	5.73253	17.0048	2.66334
TRINITY_DN2051_c0_g1_i2	Chr2	174095056	174098255	-0.15914523871898	1	433.904	283.428	316.363	306.573	265.384	413.015	282.534	246.026
TRINITY_DN2045_c0_g1_i15	Chr2	42540356	42595236	1.09997303916752	1	0.416258	3.15887e-9	0.633442	0.392244	0.546983	1.2759	0.464889	1.08034
TRINITY_DN2045_c0_g1_i17	Chr2	42540356	42592963	0.529435775815101	1	0.852552	0.531696	0	0.267494	1.21972e-7	1.40426	0	0.25975
TRINITY_DN31648_c0_g1_i1	Chr9	41859902	41860117	-1.30680429466061	1	0	1.45381	10.5398	0	0	3.16505	0	0
TRINITY_DN31643_c0_g1_i1	Chr5	148135116	148136051	-1.23057308543734	1	0.452616	0.707029	0.259973	0	0.295267	0.305862	0.126469	0
TRINITY_DN2051_c0_g1_i1	Chr2	174096028	174098255	-0.165439666118965	1	3.57234	2.90785	1.89739	2.41265	1.14685	2.78672	2.77137	1.35475
TRINITY_DN31634_c0_g1_i2	Chr8	99546239	99548824	2.18648917751731	1	0	0	0	0.187127	0	0.216268	0.265437	0.163849
TRINITY_DN31660_c0_g1_i1	Chr1	155381143	155382782	0.395110035832659	1	0.117326	0.883415	0.400615	0.621809	0.740886	1.66059	0.489881	0.242024
TRINITY_DN31601_c0_g1_i6	Chr8	35661693	35662130	0.541197442478357	1	3.78406	3.53279	24.5599	10.1932	14.9472	7.67896	14.2388	30.3526
TRINITY_DN31644_c0_g1_i1	Chr7	71765825	71783175	0.738660362727538	1	0	0.0685447	0.374442	0.258268	0.0710039	0.36917	0.426998	0.0754269
TRINITY_DN31644_c0_g2_i1	Chr7	71783199	71785547	0.143216436130701	1	0.0383142	0	0.75071	0.506712	0.0743219	0.425827	0.479511	0.11826
TRINITY_DN31604_c0_g2_i1	Chr9	16871350	16871603	0.0754056047039624	1	2.18841	0	3.77936	0	0	2.24994	0.907181	1.14228
TRINITY_DN31634_c0_g1_i1	Chr8	99547994	99548824	-0.357195663291416	1	0.250647	0.117701	0	0	0.243584	0.314397	0	0
TRINITY_DN31656_c5_g1_i1	Chr2	91726973	91727359	-0.349618835001126	1	0.956632	0.89203	0	1.72556	0	1.46675	0.400404	0
TRINITY_DN31656_c1_g1_i1	Chr4	96278920	96279656	1.12169946342314	1	0	0	0.280736	0	0.478003	0.329975	0.272978	0.509813
TRINITY_DN31656_c0_g2_i1	Chr4	121677772	121678834	-0.604646196365937	1	2.27532	0.558005	1.01751	0.61393	0	1.30172	0.496534	0.205078
TRINITY_DN31656_c4_g1_i1	Chr8	4220074	4232743	0.659416264200825	1	0	1.6622	2.30343	0	0	0.916975	1.47546	1.87984
TRINITY_DN31656_c0_g4_i1	Chr6	44374621	44375693	-0.658065911539217	1	0.583103	0.273601	0.582983	0.516871	0.284134	0.196726	0.487749	0.201421
TRINITY_DN31656_c2_g1_i1	Chr2	91727401	91727817	-0.351103249946559	1	1.24175	0.77296	1.08641	0	0	0.422928	1.04016	0
TRINITY_DN31668_c0_g4_i1	Chr2	133088878	133090991	0.892268351225057	1	0.568665	0.328806	0.671493	0.501626	0.636682	1.0609	0.657104	1.53122
TRINITY_DN31668_c0_g2_i2	Chr8	77309964	77311971	0.621272268406763	1	0.0180791	0.0311667	0.23785800000000001	1.05543	0.776724	0.422914	0.11087	1.56518
TRINITY_DN31668_c0_g2_i1	Chr8	77309964	77311971	0.129043264322612	1	0.074999	0.148558	0	0	0.52119	0	0.455051	0
TRINITY_DN31668_c0_g3_i1	Chr2	58929319	58930297	0.303425960103865	1	0.777095	0.415138	0.758857	0.587943	0.650487	1.00832	0.637009	0.924284
TRINITY_DN31676_c1_g1_i1	Chr3	76910546	76911575	1.47396854104442	1	0	0	0.264271	0.364449	0.500834	1.35198	0.171911	0.639216
TRINITY_DN31626_c0_g1_i1	Chr6	125483095	125483839	-0.599391573839857	1	0.249432	0.301406	0.416112	0	0.157468	0.326141	0.134886	0
TRINITY_DN2017_c1_g1_i1	Chr5	119698652	119698903	0.080996713043465507	1	11.1286	1.88884	0	4.55066	3.92438	7.30163	7.52577	0
TRINITY_DN31651_c0_g1_i1	Chr5	137801428	137802066	-0.483942919104541	1	0.191072	0.358157	0.330471	0.170917	0.187376	0	0.320898	0.200167
TRINITY_DN31689_c0_g1_i1	Chr5	30507616	30509817	1.20514711029253	1	0	0.408631	0.122094	0.0900291	0.291671	0.690234	0.377169	0.277308
TRINITY_DN31641_c2_g1_i1	Chr2	74741716	74744155	2.35779858502546	1	0	0	0.151192	0	0.343003	1.06541	0.293756	0.549323
TRINITY_DN31641_c0_g1_i2	Chr1	182424977	182425410	-0.325037306825287	1	0	0.487969	1.34529	0.347342	0	0.785181	0	0.406208
TRINITY_DN31641_c0_g1_i3	Chr1	182424975	182425743	-0.699283503393481	1	0.139901	0.871004	0.120413	0	0.764199	0	0.234483	0.437091
TRINITY_DN31632_c1_g1_i1	Chr5	52739516	52740178	5.07902724833634	0.842252766571579	0	0.169105	0	0	0	0	0	5.51708
TRINITY_DN31608_c2_g1_i1	Chr2	100565460	100565813	0.392715112686556	1	0	0	0.976469	0.504418	1.09142	0	0.466853	1.77226
TRINITY_DN31674_c0_g1_i1	Chr4	138234110	138234636	-1.67808244990386	1	1.64877	0	1.19659	0.49471	0.812088	0.280152	0.461705	0
TRINITY_DN31686_c0_g1_i1	Chr1	176634789	176636133	0.271164223875063	1	0.517863	0.972476	0.442752	0.261755	1.72709	0.748266	0.618205	1.52895
TRINITY_DN31686_c0_g2_i5	Chr7	49908303	49914083	0.059532113452883	1	0.642642	0	0	0	0	0.492767	0	0
TRINITY_DN31689_c1_g1_i1	Chr3	89719952	89720656	0.666382284971453	1	0.342773	0	0.296009	0.15298	0.335936	0.347775	0.143827	0.717151
TRINITY_DN31686_c0_g2_i3	Chr7	49909173	49914083	-0.115026592616223	1	0.240762	0.0793955	0.76225	0.0880239	0.617278	0.337731	0.420635	0.28618
TRINITY_DN31686_c0_g2_i1	Chr7	49908303	49914083	1.26406000914075	1	0	0.313646	0.647802	0	0	5.20534e-10	0.322747	1.10841
TRINITY_DN31686_c0_g2_i9	Chr7	49908482	49914083	-0.167910686011663	1	0	0.36317	0.218316	0	0.74907	0	0.0757925	0.604888
TRINITY_DN31686_c0_g2_i7	Chr7	49908303	49914083	-4.57607614690582	1	0	0.206584	0	0	0	0	0	0
TRINITY_DN31658_c0_g1_i1	Chr4	90017935	90039274	-0.0114632282587166	1	0.439006	0.411505	0.6301	0.390902	2.43366	1.1865	0.858671	0.610065
TRINITY_DN31658_c1_g1_i1	Chr5	143570517	143571722	1.59483042353037	1	0	0.230168	0.279712	0.144684	0.31819	1.24021	0.4099	0.338132
TRINITY_DN31658_c0_g2_i1	Chr1	91369591	91370531	0.559082179204161	1	0.696893	0.435754	0.807233	0.412538	0.793585	1.29387	0.875113	0.844512
TRINITY_DN31630_c0_g1_i1	Chr6	116402052	116409035	0.3864939984395	1	0.389651	0.82273	0.500888	0.0863499	0.379744	0.197191	0.651869	0.908556
TRINITY_DN31684_c0_g1_i1	Chr5	90783982	90785132	0.305323349841453	1	0.129462	0.243282	0	0.455401	0.376298	0.448972	0.252244	0.266038
TRINITY_DN31661_c0_g1_i1	Chr3	8830754	8831227	0.370512446462031	1	0.328367	0.307239	0.573568	0	0.647419	1.33941	0.275628	0
TRINITY_DN31684_c0_g1_i2	Chr5	90783965	90785132	-0.614433998396467	1	0.99903	0.0209211	0.982501	0.05232	0.457358	0	0.379239	0.624762
TRINITY_DN31652_c0_g3_i1	Chr4	43318056	43318601	-0.215315692771959	1	0.757043	0.708544	0.657814	0.453248	0.496559	0	1.05946	0.530456
TRINITY_DN31638_c0_g1_i1	Chr7	126074585	126075078	-1.23914416019268	1	0.810207	0	2.48175	0	0	0	0	0.855332
TRINITY_DN31678_c1_g1_i1	Chr3	64880599	64882181	-0.704126826158162	1	0.224369	0.420291	0.777864	0.603749	0.22045	0	0.376588	0.470647
TRINITY_DN31680_c3_g1_i1	Chr1	44786302	44786877	-2.25995555064201	1	0	0.443786	1.02776	0.638158	0	0	0.198851	0
TRINITY_DN31680_c0_g3_i3	Chr9	12481688	12482122	0.382575704590659	1	0	0	0.318428	0.329137	1.43352	0	1.22328	0.384705
TRINITY_DN31680_c2_g1_i2	Chr3	103734026	103737093	1.3945807335791	1	0.175891	0.377875	0.171333	0	0	0.975236	0.314669	0
TRINITY_DN31680_c2_g1_i1	Chr3	103734773	103737093	-0.413379368702637	1	0.658279	0	0	0.31765	0.351149	0	0.0233739	0.602438
TRINITY_DN31680_c0_g1_i1	Chr2	165479205	165479590	1.97214994492232	1	0.497749	0	0.438236	0	0	1.02287	0.83686	1.05846
TRINITY_DN31699_c0_g1_i1	Chr7	127412987	127413290	0.0976275354856048	1	0.756366	1.42133	2.64508	0	1.48462	2.33817	1.26231	0.804041
TRINITY_DN31680_c0_g2_i1	Chr3	137614192	137614659	-0.195330327587938	1	0.659284	2.01275	0.575802	1.05469	1.62772	1.0822	1.10671	1.04169
TRINITY_DN31665_c0_g2_i1	Chr3	17295703	17296583	0.525570052814419	1	0.637028	0.836336	0.109529	0.113258	0.124484	0.774482	0.640329	0.265041
TRINITY_DN31610_c0_g1_i2	Chr3	91561359	91561763	0.355732601559414	1	0.336949	1.57612	0	1.62458	0.99653	1.37582	2.26335	0
TRINITY_DN31602_c0_g2_i1	Chr7	37907798	37908307	0.444050761589569	1	0.28953	0	0.504254	0.782912	0	0.295219	0	1.21947
TRINITY_DN31645_c0_g2_i1	Chr4	3425605	3426161	-0.688859306670556	1	0.997324	2.10097	0.433305	1.11995	2.20844	0.761769	1.047	0.786081
TRINITY_DN31646_c0_g1_i3	Chr1	178170539	178174165	0.346645389734784	1	0.126104	0.213365	0.236028	0.113765	0.122178	0.280197	0.231341	0.155445
TRINITY_DN31685_c0_g1_i8	Chr6	33217677	33226687	0.363604645327694	1	0	0.174378	0.342431	0.33295	0	0.588891	0.18093	0
TRINITY_DN31685_c0_g1_i2	Chr6	33215890	33226687	-0.675755751414608	1	0.0983509	0	0	0.357264	0.46669	0.391349	0	0
TRINITY_DN31685_c0_g1_i5	Chr6	33213105	33226687	-0.047021779272151	1	10.3708	6.78702	4.83599	15.8586	15.8087	11.2443	13.3117	8.63462
TRINITY_DN31635_c2_g1_i1	Chr7	113162921	113163152	-2.01378766543047	1	0	1.2494	1.7027	1.18178	6.42995	1.35976	0	0
TRINITY_DN31685_c0_g3_i1	Chr6	33212772	33213281	-0.155719058837157	1	5.5985	5.62815	2.42967	9.15299	7.18619	6.74573	7.38511	3.12591
TRINITY_DN31685_c0_g1_i1	Chr6	33213105	33216529	-1.06786229685774	1	0.668272	0.362792	0.36666	0.582211	1.19636	0.242885	0.125348	0.579716
TRINITY_DN31685_c0_g2_i1	Chr6	33216865	33217605	-0.159066351046299	1	0.157859	0.295679	0	0.56249	0	0.480162	0.132495	0
TRINITY_DN31645_c0_g1_i1	Chr3	140585731	140586709	-0.866503621598298	1	0.335838	0.523665	1.14625	0.691526	0	0.450809	0.288222	0.231088
TRINITY_DN31679_c0_g1_i1	Chr2	137639059	137640281	1.03224435493063	1	0.620334	0.145369	0.133686	0.138216	0	0.157251	1.0404	0.161839
TRINITY_DN31629_c0_g1_i1	Chr7	45006337	45007204	-0.13985892385984	1	0.259202	0.486117	0.222882	0.460934	0.253304	0.393901	0.434284	0.13484
TRINITY_DN31629_c0_g2_i1	Chr7	45005838	45006335	-0.176778487578943	1	1.50204	0.562843	0.523799	1.89699	0	0.918944	0.757488	0.948739
TRINITY_DN31669_c0_g1_i1	Chr7	114056774	114057159	0.306381011374826	1	0	0.896503	0	0.866705	0.470747	0.982434	0.804186	0
TRINITY_DN31640_c0_g1_i1	Chr9	44695275	44695725	1.71990601413804	1	0	0.335146	0.313621	0	0.353049	0.366094	1.20391	0.756852
TRINITY_DN31659_c0_g2_i1	Chr10	8472243	8473037	-0.582497439419728	1	0	0.953455	0.250356	2.32871	0.142139	1.03087	0.18261	0.454278
TRINITY_DN31647_c0_g1_i8	Chr1	9682174	9735464	-1.66228098484931	1	0	0.669672	0	0	7.49063	0	1.21027	0
TRINITY_DN31694_c0_g1_i1	Chr7	106781588	106782310	-0.305651090363552	1	0.502754	0	0.434079	0	0	0.34002	0	0.175209
TRINITY_DN31622_c0_g4_i1	Chr4	120769845	120772123	0.982838766674521	1	0.121468	0.266323	0	0.107117	0.235665	0.613678	0.202712	0.125007
TRINITY_DN31622_c0_g2_i1	Chr1	107446823	107447552	-0.139886839480555	1	0.659649	0.30919	0.569441	0.441466	0.161587	0.501855	0.415223	0.344716
TRINITY_DN31622_c0_g1_i2	Chr4	120772957	120779411	0.181849819989003	1	0.429501	0.766406	0.539346	0.496647	0.651033	0.884086	0.533563	0.680906
TRINITY_DN31622_c0_g1_i1	Chr4	120764771	120779411	0.148960279632311	1	7.90835	4.81691	4.2358	5.38878	5.65212	7.34132	5.20188	7.49483
TRINITY_DN31622_c0_g1_i3	Chr4	120764771	120779411	1.28138384003726	1	0.131941	0.235917	0.158233	0.126387	0.198877	0.610599	0.402599	0.326726
TRINITY_DN31615_c0_g1_i9	Chr1	215985674	215987311	-1.05608455438942	1	2.28302	1.43078	2.6600799999999998	1.38101	2.2413	1.5694	0.635644	0.809891
TRINITY_DN31663_c0_g1_i1	Chr1	181523461	181540710	0.216707843521845	1	0.784846	0	0.420406	0.434849	0	0.595793	0.492395	0.203355
TRINITY_DN31613_c0_g2_i2	Chr3	15207102	15207889	-0.0395338105860535	1	0	0.130716	0.360003	0.124085	0.272651	0.141299	0	0.435593
TRINITY_DN31611_c1_g2_i1	Chr5	114669707	114671181	0.0946500293708947	1	0.131813	0.557038	0.39411	0.582541	0.512529	0.615876	0.275271	0.612335
TRINITY_DN31611_c0_g1_i1	Chr2	147634712	147635217	1.40272698511326	1	0.293342	1.14257	0.255619	0.793589	1.44567	1.49591	2.46602	2.61868
TRINITY_DN31673_c0_g1_i1	Chr4	32844111	32844657	1.63034224166254	1	0.257722	0.241235	0	0	0.760293	0.524644	0.432752	1.62552
TRINITY_DN31605_c0_g2_i1	Chr9	78853206	78854429	-0.371990176526198	1	0.0837118	0.471493	0.214922	0.222337	0.162985	0.338775	0.0699818	0.173214
TRINITY_DN31670_c0_g1_i1	Chr1	15746321	15747876	-0.769930121896757	1	0.322401	0.905057	0.563228	0	0.953604	0.328834	0	0.67958
TRINITY_DN31605_c0_g1_i1	Chr9	25997767	26012890	0.0721395606551714	1	0.596519	0	0.344033	0	0.77995	0.807565	0.167045	0.208266
TRINITY_DN31605_c0_g3_i1	Chr9	78852713	78853219	-1.0077624322352	1	0.298393	0.279513	0.260092	0.269102	0.904125	0.608597	0	0
TRINITY_DN31616_c0_g1_i1	Chr5	18700739	18701083	0.0786621863070135	1	0	0	2.58732	0	0.578995	1.21168	0.990688	0
TRINITY_DN31614_c0_g1_i1	Chr8	65508699	65509345	-0.710164772262594	1	1.18461	0.925017	1.36623	0.883401	0.967859	0.400914	0.995032	0.620223
TRINITY_DN31607_c0_g1_i14	Chr9	85448510	85450130	0.716122100400894	1	0.259434	0.254594	0.0688312	0	0.194864	0.244174	0.285677	0.276973
TRINITY_DN31633_c0_g2_i1	Chr1	24354567	24355133	-0.830845455503173	1	0	0.910026	1.05472	0.12007	2.17331	0.247317	0.408017	0.765252
TRINITY_DN31635_c0_g1_i1	Chr3	123922204	123925100	-1.02796481438348	1	2.4495	2.30507	2.05963	1.08325	0	1.21967	1.0104	0
TRINITY_DN31633_c0_g1_i2	Chr2	165479823	165480535	-0.322618824416046	1	0.16963	0.477007	0.439426	0.454251	0	0.516338	0.284796	0
TRINITY_DN31642_c2_g1_i2	Chr8	70244652	70245174	0.5404411652226	1	1.03089	0.241235	0.447842	0.462748	0	1.53735	0.649127	0
TRINITY_DN31691_c0_g2_i1	Chr7	34944330	34945123	-0.483170948310144	1	0.292154	0.958488	0.377382	0.130067	0.142901	0.44415	0.122449	0.304484
TRINITY_DN31657_c0_g3_i1	Chr4	87314856	87316572	0.586671573902673	1	0	0.0522509	0.522167	0.540333	0.162082	0.0562313	1.16115	0
TRINITY_DN31635_c0_g1_i2	Chr6	51014571	51014908	-0.161743825875947	1	73.3287	97.0781	102.38	85.0633	50.8898	70.4041	78.7326	84.9487
TRINITY_DN31657_c0_g1_i1	Chr4	87316561	87317066	-0.206956057119814	1	0	0	1.78933	0.529059	0	0	1.23301	0
TRINITY_DN31657_c0_g2_i1	Chr8	111915524	111916321	-0.364567662169022	1	0.145307	0	1.12609	0.258746	0	0	0.730801	0
TRINITY_DN31612_c0_g1_i1	Chr8	52081903	52082467	-1.14963286295988	1	0	0	0	1.60061	0.287394	0	0.208766	0.295828
TRINITY_DN31642_c0_g3_i1	Chr8	77368679	77369290	-0.951140412439653	1	0	0.604619	0.403188	0.578593	1.05632	0.21862	0.361238	0.225576
TRINITY_DN31662_c0_g1_i1	Chr6	4264271	4265464	0.225264513813822	1	2.44583	1.87088	1.47398	1.12348	1.49998	2.13907	1.81803	2.34495
TRINITY_DN31666_c0_g1_i1	Chr2	48938998	48940130	1.99967260896791	1	0.274464	0.0858662	0.313428	0	0	0.740659	0.382541	0.757935
TRINITY_DN31666_c0_g2_i1	Chr2	48938258	48938996	0.863717144977313	1	0.163624	0.153376	0.423645	0.145973	0	0.497914	0.137305	0.5129
TRINITY_DN31642_c0_g4_i1	Chr5	148906015	148906282	-0.0530321641105401	1	0	1.81701	6.72574	13.9995	7.88801	0	11.8395	6.12741
TRINITY_DN31675_c2_g1_i1	Chr5	80209654	80210156	0.865809926538721	1	0.590695	0.276672	0	0	0.582181	0.602559	0.496405	0.621846
TRINITY_DN31662_c1_g1_i3	Chr5	8917336	8917770	0.836940968515313	1	0.73517	0	0.321009	0.331835	0	0.750483	0.924712	0
TRINITY_DN31649_c0_g1_i2	Chr3	92232261	92233126	-0.287668121923443	1	0.129601	0.121529	0	0.329751	0.731993	0.131567	0.248739	0.270183
TRINITY_DN31681_c0_g1_i1	Chr6	31722345	31722834	0.0652512796903727	1	0.926755	0	1.34783	1.39379	0.304465	0.629792	0.519169	1.62451
TRINITY_DN31631_c0_g1_i1	Chr2	120510320	120510893	-0.324387834653638	1	0.738438	0	0.413485	0	0.702874	0.484634	0.199986	0.250068
TRINITY_DN31603_c0_g2_i1	Chr9	85351713	85352273	1.3765246940741	1	0	0	0.214751	0.221982	0.486485	1.00676	0.207592	0.519289
TRINITY_DN31603_c0_g3_i1	Chr1	9425894	9426776	1.56662406405152	1	0.253251	0.237495	0	0	0.123714	0.513148	0.318193	0.395089
TRINITY_DN31675_c0_g2_i1	Chr8	132244714	132245163	0.379648243285523	1	0	1.6621	0	0.642562	1.401	1.45283	1.19471	0.375347
TRINITY_DN31671_c2_g1_i1	Chr3	111579930	111580960	0.358913584306031	1	0.911491	0.488405	0.559872	0.463136	1.39982	1.71499	0.654519	0.812924
TRINITY_DN31671_c1_g2_i1	Chr4	88660983	88661608	-0.841751404983164	1	0	0.195976	0.90581	0.187469	1.02691	0.42525	0.351358	0
TRINITY_DN31621_c0_g2_i1	Chr9	6665459	6702333	-0.274145923307204	1	3.42868	4.89662	2.93955	0	5.04357	3.51496	1.41806	3.57937
TRINITY_DN31687_c0_g2_i1	Chr1	116010968	116011533	-0.334657983777411	1	0.243679	0.456347	0.846233	0.218797	0	0	0.818457	0
TRINITY_DN31671_c0_g2_i1	Chr5	91808631	91809660	-0.507911825249291	1	0.617177	0.096517	0.264603	0.0912266	0.501462	0.312386	0.172126	0.21334
TRINITY_DN31625_c0_g2_i1	Chr3	117291211	117292379	0.75657400525356	1	0.263955	0.247756	0.150661	0	0.257047	0.445142	0.367839	0.182151
TRINITY_DN31625_c0_g3_i1	Chr3	117289667	117290110	0.946292641460812	1	0	0.344738	0	0	1.0875	0.75356	0.309397	0.778814
TRINITY_DN68585_c0_g1_i1	Chr4	90626360	90626790	1.1709890438049	1	0.386031	0.360486	0.337625	0	0.379483	0	0.971519	1.2236
TRINITY_DN68555_c1_g2_i1	Chr2	112524248	112524998	-0.143971054459219	1	0.317273	0.892122	0.273624	0.141429	0	0.160871	0.266126	0.496907
TRINITY_DN68579_c0_g1_i1	Chr7	81684808	81685325	0.570185064891926	1	1.69801	1.32512	0.996842	0.764251	0.557482	2.01964	1.66488	1.48943
TRINITY_DN68579_c0_g2_i1	Chr3	107233328	107234385	0.230223749125598	1	0.199524	0.280842	0.0855151	0.353805	0.68071	0.10098	0.333829	0.723906
TRINITY_DN68571_c0_g1_i2	Chr5	95290061	95290753	-3.9748549218919	1	0.351476	0.494123	0.151846	0.47083	0	0	0	0
TRINITY_DN68508_c0_g1_i1	Chr5	146952907	146953456	2.22896991483105	1	0	0.229473	0.212841	0	0.24114	0.499018	0.82318	1.02943
TRINITY_DN68600_c0_g1_i1	Chr1	74258433	74259027	1.46309691813389	1	0.224369	0	0	0	0.440899	1.36837	0	0
TRINITY_DN68522_c0_g1_i1	Chr2	145176629	145177022	-0.445879606346626	1	0	0	1.17944	1.21682	0.440633	0	0.375801	0.949122
TRINITY_DN68590_c0_g2_i1	Chr5	87952503	87953036	-0.972887437737307	1	1.73879	1.75703	0	0	1.58263	0.546145	0.450194	0.564003
TRINITY_DN68590_c0_g3_i1	Chr8	27014532	27014769	-0.0977759129070431	1	1.23489	1.15841	3.17644	1.10241	1.20082	0	2.02558	2.56723
TRINITY_DN68590_c1_g2_i1	Chr8	110232682	110233408	0.172613431785094	1	0.165572	0.155212	0.142926	0.591015	0.162226	0	0.833796	0
TRINITY_DN68590_c0_g5_i1	Chr8	27015227	27019430	1.20339082932756	1	0	0.561575	0.172864	0.357564	0	0.405704	0.671434	0.627821
TRINITY_DN68590_c0_g1_i1	Chr8	27018084	27019254	-1.52859169727924	1	0.412705	0	0.376651	0	0	0	0.147136	0
TRINITY_DN68590_c1_g4_i1	Chr8	110231768	110232689	-0.709133207106247	1	0	0	0.102493	1.2719	0.233013	0	0.59948	0
TRINITY_DN68590_c0_g6_i1	Chr8	27016313	27019430	0.620805415642913	1	0.461817	0.0482047	0.131311	0.135885	0.149463	0.363056	0.257022	0.317267
TRINITY_DN68515_c0_g2_i1	Chr7	87913264	87913752	1.13887587867321	1	0.311084	0	0.271513	0.280712	0.306581	0.95148	0.522949	0.327311
TRINITY_DN68590_c0_g4_i2	Chr8	27015794	27016323	0.449694114143064	1	0.665969	0	0	0.238738	0.261292	0.270554	0.223025	0.558821
TRINITY_DN68590_c0_g1_i2	Chr8	27018084	27019254	0.872799471421213	1	0.200842	0	2.99414e-7	0.231053	0.508108	0.703971	0	0.450056
TRINITY_DN68535_c0_g1_i2	Chr7	57477491	57478126	0.539362139126716	1	0.317558	0.192619	0.534055	0.184163	1.00918	0.626704	1.38189	0
TRINITY_DN68564_c0_g1_i11	Chr5	161689203	161693897	0.530243060997897	1	0	0	0.596649	0.360786	1.03448	1.54115	0.19439	0.194884
TRINITY_DN68578_c0_g1_i1	Chr7	92458745	92459203	-0.640961241062669	1	0	0.324768	0.303691	0	2.05314	1.06449	0	0
TRINITY_DN68564_c0_g1_i9	Chr5	161689203	161690982	-0.163804006652233	1	7.49539	6.11108	5.29942	5.19425	3.77315	8.7855	3.96203	3.71495
TRINITY_DN68596_c0_g1_i3	Chr8	44321076	44322019	-1.5805920034284	1	0.579118	0.325903	0.312841	0.514214	0	0	0	0.360906
TRINITY_DN68596_c0_g2_i3	Chr1	68739579	68746554	0.477954022653495	1	0	0	0.169995	0	0.386627	0.30112	0	0.215496
TRINITY_DN68513_c0_g3_i1	Chr10	21628406	21629232	-0.421620039489465	1	0.138265	0.129627	0.118984	0.24607	1.35174	0.420341	0.463446	0
TRINITY_DN68564_c0_g1_i6	Chr5	161691035	161691827	-0.933083628936346	1	1.34865	3.26172	0.973056	1.32091	1.4859	1.87506	0.437812	0.541953
TRINITY_DN68513_c0_g2_i1	Chr10	21629262	21630554	1.30647809373099	1	0.077443	0	0.0662338	0	0.452108	0.313347	0.453065	0.160119
TRINITY_DN68572_c0_g1_i1	Chr1	201831523	201832226	-2.28009483700006	1	0.544566	0.850543	0.313715	0	0	0	0.152353	0
TRINITY_DN68570_c0_g1_i1	Chr2	90205487	90206024	-0.632387930670273	1	0.78046	0.730425	0	0.467209	0.511414	0.529423	0.436778	0
TRINITY_DN68564_c0_g1_i7	Chr5	161690587	161694269	-1.4735476037429	1	3.28137	2.67149	1.07718	1.29946	1.89365	0.818977	0.83413	0.657619
TRINITY_DN68583_c0_g1_i1	Chr2	47399221	47399588	0.435520142513075	1	0.522671	0	0.471742	1.89123	2.04686	0	0.437796	3.87662
TRINITY_DN68539_c0_g1_i2	Chr7	30532448	30535986	-3.9385393892612	1	0	0.464709	0.427906	0.147454	0.323829	0	0	0
TRINITY_DN68511_c0_g1_i2	Chr4	140240911	140241759	0.640855291883447	1	0.654154	0	0	0	0.639334	0	0.328821	0.914623
TRINITY_DN99763_c0_g1_i1	Chr7	91200840	91201508	-0.263407640865186	1	0	0.351752	0.324461	0.335522	0.368004	0.190438	0.157531	0.393142
TRINITY_DN99743_c0_g1_i1	Chr9	65781902	65782242	-1.60115494943143	1	1.79682	1.67854	0.523084	1.62683	0.585466	0.612179	0	0.634487
TRINITY_DN99750_c0_g1_i1	Chr7	81043650	81044111	-0.277478658223283	1	0.343634	0.64209	0.599969	0	0.338443	0	0.576677	0.362129
TRINITY_DN68511_c0_g1_i1	Chr4	140240911	140241759	0.750120700100876	1	0	0.945649	0.541728	0.224073	0	1.40468	0	0.561276
TRINITY_DN99752_c0_g1_i1	Chr9	66411118	66411435	-0.987069531116761	1	0	0.629803	3.52764	0	0	0.689973	0.561271	0
TRINITY_DN99736_c0_g1_i1	Chr9	85508227	85508452	1.2164017023393	1	1.26327	0	0	2.42283	0.915911	8.36079	0	0
TRINITY_DN99742_c0_g1_i1	Chr6	49062022	49114872	0.420088796757638	1	7.50518	8.71948	7.32084	7.36098	16.5216	15.5042	14.0213	10.4913
TRINITY_DN99733_c0_g2_i4	Chr1	111373656	111424680	-0.539874969085054	1	0	0.24271	0.144603	0.216027	1.79991	0	0.93097	0
TRINITY_DN99733_c0_g2_i3	Chr1	111373656	111424680	-0.603316368320607	1	0.523827	0.784354	0.586365	0.451965	4.01054	0.83704	1.42488	0.250839
TRINITY_DN99742_c0_g1_i3	Chr6	49108118	49114872	-1.35566297288122	1	0.44032	6.30107e-7	0.920388	0.545005	3.31545e-9	0.238056	0	0.272978
TRINITY_DN99733_c0_g2_i2	Chr1	111403386	111404224	-1.03363871008971	1	0	0.356834	0.495016	0	1.59598	0.20375	0.46149	0
TRINITY_DN99733_c0_g2_i5	Chr1	111403202	111424680	1.27138131884704	1	0	0.227087	0	0.0645686	0.8927	0.275696	1.15495	0.218692
TRINITY_DN99733_c0_g2_i1	Chr1	111404205	111424680	-6.37046957105816	1	0	0	5.4898e-7	0	1.50236	0	0	0
TRINITY_DN99729_c0_g1_i1	Chr2	3243633	3244700	-0.121749435571985	1	0.197382	0.185223	0.592115	0.0874932	0.577151	0.299679	0.247672	0.409166
TRINITY_DN99737_c0_g1_i1	Chr4	103106314	103106986	-1.35943827006447	1	0.557977	0	0.321522	0.166226	0.547028	0.188754	0.156119	0
TRINITY_DN99730_c0_g1_i1	Chr5	106668367	106668814	0.309957574619784	1	0.654337	0.306061	0.285734	0.295273	0	0.33372	0.54934	0.344865
TRINITY_DN99765_c0_g1_i1	Chr10	7950609	7951143	0.740723398960656	1	0	0.506813	0	0	0.799137	0	0.227209	1.13892
TRINITY_DN60866_c0_g1_i1	Chr9	31752038	31752795	0.829340455995707	1	0	0.146448	0.269424	0.417826	0.764759	0.31689	0.524154	0.97851
TRINITY_DN60801_c0_g1_i1	Chr2	33202742	33203272	0.364600961430952	1	0.270576	0	0	0	1.3319	1.10278	0.227209	0
TRINITY_DN60869_c0_g1_i3	Chr2	146782715	146783886	0.576906065761771	1	0.525675	0.719587	0.0867319	0	0	1.0765	0.26035	0
TRINITY_DN60869_c0_g1_i1	Chr2	146782715	146783886	0.457638060485867	1	0	0	0.0867319	0	0.591597	0	0.26035	0.286798
TRINITY_DN60818_c0_g2_i1	Chr3	84821677	84822585	0.836620580811159	1	0	0.114552	0.104945	0.108524	0.357859	0.247449	0.409145	0.126973
TRINITY_DN60891_c0_g1_i1	Chr3	39871543	39872266	2.25151509517861	1	0	0	0.288198	0.14895	0	0.677282	0.140096	0.872438
TRINITY_DN60809_c0_g1_i1	Chr2	120965894	120966822	1.05002907249747	1	0.235941	0.110642	0.10131	0.10477	0	0.358427	0.296303	0.122564
TRINITY_DN60812_c0_g1_i1	Chr5	25700406	25700981	-0.637287331808843	1	0.236847	0.665679	0.616657	0	0.23302	0.481933	0	0.248601
TRINITY_DN60899_c0_g1_i1	Chr1	153086262	153088360	-1.19962715097064	1	0.74085	1.80547	1.40386	2.1113	2.5837	1.75775	0.391702	0.311103
TRINITY_DN60899_c0_g1_i2	Chr1	153086636	153088360	1.0974438178222	1	0	0	0	0	1.88324	1.61942	0.966325	0
TRINITY_DN60850_c0_g1_i1	Chr5	116197930	116198480	0.287355994929484	1	0.244374	0	0.636593	0	0.240464	0.248766	0.615609	0
TRINITY_DN60825_c0_g1_i1	Chr2	7558960	7559499	0.898945592432247	1	0.262551	0.245633	0.22815	0.235807	0	0.801598	0.220351	0.275939
TRINITY_DN60884_c0_g1_i1	Chr2	147883756	147885187	-0.0412390002673293	1	0.275018	0.581072	0.587513	0.0607873	0.534801	0.27812	0.516965	0.426013
TRINITY_DN60875_c0_g1_i1	Chr2	132202529	132203049	0.468940349981292	1	0	0.260079	0.241717	0.499457	1.09333	1.41443	0.233101	0.292143
TRINITY_DN60835_c0_g2_i1	Chr5	57196426	57197522	-1.46945414848301	1	0.379812	0.445556	0.569473	0.673205	0.740163	0.384395	0.158836	0.098372
TRINITY_DN60883_c0_g1_i1	Chr1	79739596	79740262	0.0135433954598934	1	0.188928	0.354154	0.326628	0.337861	0.185262	0.19175	0.317206	0.395739
TRINITY_DN60884_c0_g2_i1	Chr2	147885210	147886120	1.65807834008203	1	0.242512	0.227429	0	0.10772	0	0.24563	0.710728	0.252057
TRINITY_DN60824_c0_g1_i1	Chr4	86343450	86344295	2.1695246176166	1	0.134227	0.125854	0	0.238795	0	0	0.337408	1.25747
TRINITY_DN60824_c0_g2_i1	Chr4	86344800	86345952	3.44389488135456	1	0	0	0	0.236568	0.086704	0	0.074442	2.48846
TRINITY_DN60827_c1_g1_i2	Chr9	60524920	60525916	-0.479950739724269	1	0.430731	0.303085	0	0.28663	1.05033	0	0.630801	0.223469
TRINITY_DN60827_c1_g3_i1	Chr9	60525914	60526656	-2.48808650435503	1	0.15803	0.592484	0.136358	0.142228	0.773634	0.160254	0	0
TRINITY_DN60849_c0_g2_i1	Chr3	93475036	93475689	-0.979561372455704	1	0.388384	0.728043	0.16797	0.347483	0.190442	0.591432	0	0
TRINITY_DN60842_c0_g1_i1	Chr5	52906150	52906842	0.451581188166869	1	0.362792	0.5337	0.460471	0	0	0.365173	0.298175	0.561391
TRINITY_DN60882_c0_g2_i1	Chr5	36760317	36761025	0.973904385925609	1	0.344199	0.322587	0.297262	0	0.16866	0.523792	0.577719	0.360027
TRINITY_DN60882_c0_g1_i1	Chr5	36759546	36760256	0.654852339957595	1	0.171387	0.321287	0.148004	0.15298	0.335936	0.173888	0.43148	0.537863
TRINITY_DN60800_c0_g2_i1	Chr1	107650069	107650916	1.32784767814761	1	0.400084	0	0.229438	0.118618	0.130354	1.081	0.335219	0.138803
TRINITY_DN60828_c0_g5_i1	Chr1	157825625	157826361	-0.455094641526563	1	0	0.152475	0.421104	0	0.478003	0.164988	0.136489	0.169938
TRINITY_DN60828_c0_g4_i1	Chr1	157826841	157827630	-0.9754091250792	1	0.145307	0.408623	0.125122	0.258746	0.426417	0.147266	0.2436	0
TRINITY_DN31678_c0_g2_i2	Chr5	132182288	132291199	0.427668429942548	1	0.0461232	0.548458	0.509119	1.58225	0	0	0	2.50534
TRINITY_DN60838_c0_g1_i1	Chr1	76440625	76443345	0.831999675070113	1	0.0994652	0.0934791	0.11292	0.847334	0.128575	0.200963	1.24455	0.0340906
TRINITY_DN60832_c0_g1_i1	Chr10	41785736	41786240	-0.246878472149062	1	0	0	0	1.06188	0.580246	0	0.247412	0.619951
TRINITY_DN60878_c0_g1_i1	Chr4	120103926	120104902	0.206835255252523	1	0	0.31158	0.570024	0.0982553	0.216023	0.112097	0.0926589	0.689503
TRINITY_DN60879_c0_g1_i1	Chr9	28561435	28561890	0.354922360293146	1	0.350451	0.3273	0.306024	0	0.689499	0.715301	0	0.738836
TRINITY_DN60860_c0_g1_i1	Chr7	72046657	72127474	1.03387231169777	1	0	0.461381	0	1.3404	0.969903	2.456	0	1.57131
TRINITY_DN60829_c0_g1_i1	Chr3	86283710	86284117	0.507638325975954	1	0	0	0.531794	0.384423	0.834273	0	0.712048	0.898259
TRINITY_DN39602_c1_g1_i1	Chr2	116051655	116051989	-1.96842564030431	1	1.25439	2.9267	0	0	0.61306	0	0.524377	0
TRINITY_DN39602_c0_g4_i1	Chr8	23515277	23516188	0.0514688068021909	1	0.363235	0.454195	0.104012	0.878837	0.591142	0.735806	0.610031	0.251682
TRINITY_DN60820_c0_g2_i1	Chr1	129481951	129483132	0.435293995157665	1	0.0866944	0.488258	0.0742155	0.0767737	0.25325	0.438595	0.144969	0.269176
TRINITY_DN39602_c0_g1_i2	Chr3	87142342	87142967	-0.177754674509146	1	2.05211	1.345	1.2431	2.75574	0.805311	2.29241	1.03383	1.50491
TRINITY_DN39636_c2_g1_i3	Chr1	198598250	198646266	1.01937623694803	1	0	0.111064	0.292049	0	0	0	0.264603	0.252684
TRINITY_DN39636_c2_g1_i5	Chr1	198538761	198619970	1.40387610595161	1	0	0.441168	0	0.644268	1.99969e-4	2.15316e-10	1.45111	0.336494
TRINITY_DN39636_c0_g2_i1	Chr2	141934965	141960179	-1.6641348290413	1	0.67666	0.635927	1.23879	0.417448	0.557646	0.375973	0.141115	0.208743
TRINITY_DN39636_c2_g1_i2	Chr1	198617662	198646266	-5.89241998023472	1	0.0767313	0.579708	0.065402	1.11412	0	0	0	0
TRINITY_DN60827_c0_g1_i1	Chr1	187511539	187512410	-0.0482871296433599	1	0.515979	0.725775	1.10913	0.929808	1.51264	0.653419	1.29672	0.939398
TRINITY_DN39636_c2_g1_i4	Chr1	198538761	198646266	-0.0740296395324591	1	1.00265	0.43502	0.466812	0.683123	0.939359	1.1348800000000001	0.380539	0.68469
TRINITY_DN39636_c2_g1_i1	Chr1	198538761	198596744	-3.23615310210215	1	0.820517	0.699471	0.822127	0.82351	0.660601	0.274145	4.84988e-10	0
TRINITY_DN39636_c4_g2_i1	Chr2	81844853	81845908	0.348161903032459	1	0.604402	0.567143	0.345426	0.446604	0.589196	1.2236	0.589916	0.313305
TRINITY_DN39699_c0_g2_i1	Chr2	52308257	52309049	-0.97094525759322	1	0.414794	0.388882	0.356953	0.123035	0	0.140114	0.115862	0.143964
TRINITY_DN39677_c0_g1_i1	Chr5	145862122	145862754	-0.00869893634053236	1	0.612594	0	0	0.548376	1.0017	0.829462	0.342928	0.213945
TRINITY_DN39659_c0_g1_i1	Chr9	5840753	5841279	0.747932215768635	1	0	0.741358	0.229503	0	0.778867	0.429511	0.351842	1.11054
TRINITY_DN39607_c0_g2_i1	Chr8	70950967	70951354	0.323424569400203	1	0	0	0.414435	1.28187	0.463826	0.967848	0.39627	0.500956
TRINITY_DN39668_c0_g1_i1	Chr4	108132462	108133519	1.5764332169793	1	0.201467	0.0945238	0.0863566	0.0893209	0	0.509834	0.0842738	0.41774
TRINITY_DN39688_c0_g1_i1	Chr10	27820760	27821540	1.85027408243033	1	0	0	0	0.647729	0	1.38086	0	0.465936
TRINITY_DN68536_c0_g1_i1	Chr3	93484892	93486192	0.827875730597674	1	0.229324	0.358845	0.142821	0	0.155054	0.618569	0.255534	0.158029
TRINITY_DN39671_c0_g1_i1	Chr6	39039218	39065006	-0.474845290209933	1	0.5587	0.26167	0.243294	0.75414	0	0.284787	0	0.587985
TRINITY_DN39670_c0_g1_i1	Chr6	44051606	44052488	0.629244802361044	1	0.256788	0.361203	0.22078	0.114148	0.12546	0.65043	0.322663	0.133565
TRINITY_DN39600_c0_g3_i1	Chr7	21132558	21144242	-0.271988259996123	1	0.0494424	0.232247	0.295168	0.0436364	0.287985	0.149915	0.165088	0.152816
TRINITY_DN39653_c0_g1_i1	Chr10	3036087	3036529	1.68618778060547	1	0.370498	0	0	0	0.728	0.75682	1.24214	0.391042
TRINITY_DN39665_c0_g1_i1	Chr2	3160637	3171576	0.631888154588759	1	0.0862425	0.323812	0	0.229111	0.25192	0.436303	0.360526	0.0892526
TRINITY_DN39622_c0_g1_i1	Chr9	13682371	13688123	-0.874118282565006	1	0.327248	0.613505	0.423645	0	0.480876	0	0.549219	0
TRINITY_DN39600_c0_g2_i1	Chr7	20983970	21132566	-0.503103280584605	1	0.159554	0.149544	0	0.426779	0.624952	0	0.535352	0
TRINITY_DN39675_c0_g2_i1	Chr5	100652335	100653072	-0.987414025067928	1	0.325959	0.152774	0.140649	0.145389	0.319304	0.165314	0	0.170279
TRINITY_DN39682_c0_g1_i2	Chr3	45485460	45486166	1.47076634795263	1	0	0.184146	0.509906	0.175825	0	0.398998	0.330089	1.01803
TRINITY_DN39628_c0_g3_i1	Chr3	36468314	36468912	-0.55318242871514	1	0.221456	0.414775	0.383695	0.794165	0.217475	0	0.185886	0.696649
TRINITY_DN39628_c0_g2_i1	Chr3	36466878	36467388	0.60562099444633	1	0.865824	0	0.251301	0.260116	0.284401	0.294209	0.727461	0.607612
TRINITY_DN39691_c0_g1_i1	Chr7	2904475	2906997	1.37919410641946	1	0.622168	0	0.547526	0.280712	0	1.90296	0.527977	0.327311
TRINITY_DN39688_c0_g1_i2	Chr10	27820760	27821540	-0.327689417391331	1	0.329197	1.09719	0	0.476049	0	1.03461	0	0
TRINITY_DN39628_c1_g1_i1	Chr3	108901097	108902888	0.476275381126745	1	0.260278	0.391212	0.266443	0.367629	0.10109	0.947104	0.26075	0.107296
TRINITY_DN39628_c0_g4_i1	Chr3	36469085	36471316	0.38346753662504	1	0.288652	0.232483	0.35139	0.181833	0.200022	0.0833346	0.309686	0.636621
TRINITY_DN39688_c0_g1_i3	Chr10	27820760	27821540	0.372118097844158	1	0.315393	0	0.109872	0	0.124873	0	0.428212	0
TRINITY_DN39606_c0_g1_i1	Chr8	100136451	100138417	-0.321144580280655	1	0.333155	0.0447144	0.16233	0.209988	0.323371	0.240502	0.119177	0.196091
TRINITY_DN39642_c2_g1_i2	Chr2	95461187	95461984	-0.193297290400236	1	0	0.408001	0.347183	0.260601	0	0.296626	0	0.305033
TRINITY_DN39606_c0_g2_i1	Chr8	100135138	100136435	-0.545222584806421	1	0.464223	0.50848	0.397028	0.479211	0.451683	0.391317	0.517303	0.0799841
TRINITY_DN39667_c0_g2_i1	Chr4	105693754	105694363	-0.0217552480634208	1	0.643944	0.201019	0.557599	0.192354	0	0.436097	0.360294	0.224977
TRINITY_DN39681_c0_g1_i1	Chr2	74923668	74925227	0.996102624630048	1	0.0608638	0.114329	0.207869	0.215089	0.413981	0.30768	0.050831	0.941894
TRINITY_DN31621_c0_g1_i1	Chr9	6665281	6665525	1.85661429403046	1	0	0	0.636787	0	1.42925	1.49719	3.6345	0
TRINITY_DN39684_c1_g2_i1	Chr5	59746857	59747396	0.117284548927941	1	0.247912	0	0.64623	0	0.48787	0.252426	0.20822	0.520832
TRINITY_DN39642_c2_g1_i1	Chr2	95461187	95461984	-0.383605995372075	1	0.605637	0.42939	0.383186	0	0	0	0.634677	0
TRINITY_DN39684_c0_g1_i1	Chr2	159782796	159783587	1.6271917718988	1	0.175271	0.274821	0.126247	0.136886	0.43024	1.04004	0.122886	1.22233
TRINITY_DN39642_c0_g3_i1	Chr8	127774076	127774949	0.0324898842010093	1	2.23758	2.45991	0.429406	3.21929	1.3748	1.77152	1.88308	2.72747
TRINITY_DN39629_c0_g1_i1	Chr1	167042106	167214643	-0.254501877382289	1	0.640513	0.150495	0.190856	0.366862	0.279412	0.355869	0.240419	0.296323
TRINITY_DN39684_c1_g3_i2	Chr7	108593711	108594706	0.297884085343424	1	0	0	0.831409	0.0955432	0	0.109023	0.630801	0
TRINITY_DN39684_c0_g2_i1	Chr2	159783578	159784871	-0.386990166090746	1	0.310644	0.291649	0.132844	0.412305	0.604519	0.235674	0.129813	0.481724
TRINITY_DN39641_c0_g1_i1	Chr6	24794090	24795083	0.442632399068706	1	0.240238	0.674966	0.208564	0	0.472689	0.244445	0.605104	0.504451
TRINITY_DN39642_c1_g1_i2	Chr7	101240593	101241133	0.0715541415502285	1	1.34887	1.01054	1.65959	2.91091	1.59297	0.54963	0.679387	4.54088
TRINITY_DN39609_c0_g1_i1	Chr3	132869571	132870670	-1.79290582803115	1	0	0	0	0.2592	1.5985	0.312361	0	0
TRINITY_DN39613_c0_g1_i1	Chr2	174724447	174732879	0.984933405531063	1	0	0.330986	0.404074	0.104469	0	0	0	1.0999
TRINITY_DN39609_c0_g1_i2	Chr3	132869578	132870670	1.33566032221939	1	0.384222	0.36176	0.658456	0.392917	0.432391	0.902645	1.52837	1.19433
TRINITY_DN39603_c0_g1_i1	Chr8	117019159	117019524	-2.21682083111806	1	0	0.985278	0.462733	3.34322	0	0	0	0.559448
TRINITY_DN39679_c0_g1_i1	Chr6	52946932	52947335	-0.952208585947888	1	0	1.22844	0	0.396674	1.29096	0	0.367516	0.464269
TRINITY_DN39619_c0_g1_i7	Chr10	51792637	51792926	-0.696236539277486	1	1.30165	4.44293	11.2249	1.50693	1.8365	3.44108	2.64659	1.99617
TRINITY_DN39666_c0_g1_i1	Chr7	92558776	92560068	0.365266948263176	1	0.155468	0.218942	0.199454	0.137565	0.529454	0.864951	0.194903	0
TRINITY_DN39619_c0_g1_i8	Chr10	51792882	51793220	-1.69575527313555	1	2.25792	3.72001	2.07048	1.34023	1.59621	0	0.968025	0.967628
TRINITY_DN39619_c0_g1_i5	Chr10	51792637	51792831	-1.45057649608993	1	0.43015	5.13942	11.1421	1.88627	1.19061	0	0.122484	4.32826
TRINITY_DN39619_c0_g1_i11	Chr10	51790776	51792779	-1.40487394700843	1	0.367656	1.93738	1.97316	0.218051	0.247959	0.549358	0.584928	0
TRINITY_DN39628_c0_g1_i1	Chr3	36467368	36468056	1.00850696300482	1	0.366763	0	0.235597	0.0812353	0.714543	0.0927881	0.690106	0.949543
TRINITY_DN39651_c0_g1_i1	Chr3	64849332	64849842	0.841752541917774	1	0.288608	0.270222	0.502602	0.260116	0.284401	0.588418	0.727461	0.607612
TRINITY_DN39639_c0_g3_i1	Chr5	80151039	80151627	1.28431562175472	1	0	0.214108	0	0.205165	0.674016	0.232413	0.767551	0.719531
TRINITY_DN39639_c0_g2_i1	Chr5	80150181	80151046	1.01023253742937	1	0	0.12134	0.333794	0.345153	0.126452	0.131094	0.325201	0.807757
TRINITY_DN39620_c0_g1_i1	Chr4	21643959	21644731	-0.441445103898656	1	0.151965	0.284883	0	0.135398	0.743583	0.15406	0.254809	0.158508
TRINITY_DN39672_c0_g1_i1	Chr2	50677792	50678555	-0.572314727499646	1	0.309008	0.434482	0	0.413118	0.302464	0.313322	0	0.322446
TRINITY_DN39640_c0_g1_i1	Chr4	68295957	68296718	0.790786966807228	1	0.147905	0.138635	0.382176	0.263435	0	0.299821	0.371937	0.430754
TRINITY_DN39650_c0_g1_i1	Chr3	153497699	153504074	0.773218805257042	1	0	2.08388	0	0	0	0	0	2.06409
TRINITY_DN39650_c0_g1_i2	Chr3	153497699	153504074	-0.824324390391259	1	1.52495	0	1.98643	2.63321	2.0482	1.47116	1.57761	0
TRINITY_DN39648_c0_g3_i1	Chr4	43994354	43995153	0.993713397067168	1	0	0.136208	0.125122	0.258746	0.284278	0.589066	0.4872	0
TRINITY_DN39618_c0_g3_i1	Chr1	81127270	81127966	-1.95361000669611	1	0.176865	0.663041	0.152822	0.315933	0	0.179476	0	0
TRINITY_DN39618_c0_g1_i1	Chr1	81125516	81126008	-0.832386842395999	1	0	0.28532	0.531406	1.09984	0.600528	0.931774	0	0
TRINITY_DN39618_c0_g4_i1	Chr1	81126071	81127273	-0.771281272675643	1	0	0.239127	0.218037	0	0.248015	0.171828	0	0.0878642
TRINITY_DN39611_c0_g1_i1	Chr6	27416965	27417759	1.13083273487393	1	0.55772	0.392149	0.480005	0.620427	0.545302	1.83689	0.383026	1.59717
TRINITY_DN39696_c0_g3_i1	Chr4	52087131	52087506	2.18935429072662	1	0.502779	0	0	0	0.491863	1.02768	0.841253	1.59554
TRINITY_DN39611_c1_g1_i1	Chr8	70234596	70235123	0.424056066772402	1	0.274794	0	0.478636	0.990591	2.43626	0.857377	0.923872	1.73761
TRINITY_DN39660_c0_g1_i3	Chr10	1992855	1994018	-0.557014336954276	1	0	0.3324	0.101457	0.419684	0	0.119647	0.122822	0.122742
TRINITY_DN39614_c0_g1_i1	Chr4	16166611	16167107	-0.679368734941551	1	0.605026	0.566771	0.527467	0.273007	0.298178	0.616907	0.25423	0
TRINITY_DN39652_c0_g1_i1	Chr1	203073753	203073994	-0.327090510834493	1	1.15038	2.15511	0.990737	4.12551	0	3.5385	0.950721	0
TRINITY_DN39612_c0_g1_i1	Chr3	9389431	9390207	-0.275220119364527	1	0.424656	0.634926	0.944657	0.372449	0.82778	0.5135	0.711057	0.435894
TRINITY_DN39617_c1_g1_i1	Chr9	83610966	83611469	-2.41212034001605	1	0.638971	0.997365	0.184457	0.381678	0	0	0.178781	0
TRINITY_DN39674_c0_g1_i1	Chr8	63614978	63615974	-0.440636232175722	1	0.646939	0	0.462503	0	0	0	0.180465	0.335646
TRINITY_DN39637_c0_g1_i1	Chr3	15652917	15663361	-0.244569627305335	1	2.4384	2.35027	1.97305	3.28912	1.9334	2.01138	2.62632	1.85441
TRINITY_DN39683_c0_g1_i1	Chr3	84436541	84437125	1.6178735642807	1	0.231058	0.649407	0.200414	0	0.227225	0.704947	0.776039	1.21258
TRINITY_DN39624_c0_g2_i1	Chr4	122229137	122230044	0.984458247036975	1	0.0728726	0.273697	0.124592	0.064452400000000007	0.212634	0.737037	0.182676	0.075292799999999993
TRINITY_DN39656_c0_g1_i1	Chr7	89990386	89992493	0.665082944160587	1	0.131454	0.123262	0	0.350704	0.25696600000000003	0	0.330398	0.5472
TRINITY_DN39601_c1_g1_i1	Chr4	107483912	107484528	-0.14704051447	1	0	0.192144	0	0.551148	0.603984	0.208401	0.516913	0
TRINITY_DN39627_c0_g1_i1	Chr6	140301458	140302225	0.16723399247176	1	0.153643	0.144023	0.5297	0.410784	0.150394	0.623137	0.128834	0.320616
TRINITY_DN99742_c0_g1_i2	Chr6	49108118	49114872	-0.289307333936188	1	0.406543	0.351703	0.435819	0.178599	1.02452	0.205147	0.769805	0.208168
TRINITY_DN39678_c0_g1_i1	Chr4	53672021	53673233	-0.623025652468001	1	0.084052	0.0789008	0.143869	0.148832	0.572782	0.170078	0.0702672	0.173925
TRINITY_DN39608_c0_g1_i1	Chr8	66596822	66598251	-0.0762000891839307	1	0.482484	0.517797	0.235597	0.0609402	0.402109	0.278817	0.230338	0.498268
TRINITY_DN39605_c0_g4_i1	Chr1	56767629	56768363	-1.35528093898853	1	0.318494	0.447772	0	1.13585	0.779667	0	0.133579	0.498858
TRINITY_DN39605_c0_g3_i1	Chr1	56769573	56769820	-1.9890214672097	1	3.45114	1.07756	0	1.03138	3.35097	0	0.950721	0
TRINITY_DN39605_c0_g1_i1	Chr2	152384397	152385339	0.0030785990633857	1	0.115824	0.434538	0.298334	0.205686	0.113049	0.351881	0.387845	0
TRINITY_DN39687_c0_g1_i1	Chr4	123315292	123315876	-0.530316236555493	1	0.228034	0.640561	0	0.409174	0.896261	0	0.191374	0.717644
TRINITY_DN39630_c0_g2_i1	Chr1	96317775	96319133	-0.689139569733778	1	0.0732598	0.206361	0.125259	0.129594	0.427541	0.149896	0	0.227089
TRINITY_DN85175_c0_g1_i1	Chr2	150685661	150685956	-3.96005731436529	1	0.624169	0.582083	1.0911	1.12741	1.82879	0	0	0
TRINITY_DN85117_c0_g1_i1	Chr1	147742505	147743065	-0.452161401782727	1	0	0	0.429502	0.887929	0.243242	0	0.207592	0.519289
TRINITY_DN85166_c0_g2_i1	Chr7	39356027	39358934	0.920301007125204	1	0	0.127713	0.117197	0.242378	0	0.276058	0.114146	0.283648
TRINITY_DN85155_c1_g1_i5	Chr7	59888125	59888625	0.651154968575717	1	0.264995	0.247906	0	0	0.731154	1.07883	0.22235	0
TRINITY_DN85200_c0_g1_i1	Chr4	75550348	75551192	0.113143500819624	1	0.536908	1.13268	0.115474	0.47759	0.131183	1.08804	0.337408	0.279438
TRINITY_DN85114_c0_g2_i1	Chr7	30865202	30865659	1.67773954986145	1	0	0	0	0.632822	0.34475	0.357651	1.47005	0.369418
TRINITY_DN85159_c0_g1_i1	Chr1	79261666	79261999	0.329649898865214	1	0.610083	0.569075	1.0656	0	0.595828	1.24504	0.509661	0.644836
TRINITY_DN85140_c2_g1_i1	Chr2	79218808	79219335	1.56768231906139	1	0	0.255855	0.237721	0	0.537807	0.55668	0.688018	0.862011
TRINITY_DN85130_c0_g1_i2	Chr6	45586132	45586430	-0.403268306238607	1	1.33741	0	0.779317	1.20607	1.30889	0.90925	0	1.41121
TRINITY_DN85197_c0_g1_i3	Chr1	29128384	29142237	-4.89929954293359	1	0.231135	0.27008	0.415241	1.85059e-5	0	0.00352768	0	0
TRINITY_DN85197_c0_g1_i2	Chr1	29128384	29142237	-3.53337237898515	1	0.47297	0.202078	0.02472	1.4356	0	0.125625	3.38246e-8	0
TRINITY_DN85197_c0_g1_i5	Chr1	29128384	29162766	0.240944517788569	1	0.128113	0.558688	0.663634	0.00203852	0.280991	0.220634	0.672763	0.289291
TRINITY_DN85197_c0_g1_i4	Chr1	29128384	29162766	-0.410764261730157	1	0.253767	0.386848	0.0891254	1.16078	1.1689	0.734273	0.531192	0.219535
TRINITY_DN85197_c0_g1_i1	Chr1	29128384	29138464	-0.855263966829689	1	0.40632	0.210756	0.683208	0.468872	0	0	0.280219	0.338617
TRINITY_DN85149_c0_g1_i1	Chr5	69810756	69811158	0.912902238447939	1	0	0.411473	0	1.19528	0.864737	0	0.738344	2.33114
TRINITY_DN85149_c0_g2_i1	Chr6	125449070	125449318	1.2009241948064	1	1.12194	1.76601	2.70166	2.5328	1.64712	6.40642	4.17687	4.67956
TRINITY_DN85122_c1_g2_i1	Chr1	163566658	163567271	-0.529089672898832	1	0.428185	0.200501	0.185375	0.575539	0	0.434961	0.179677	0
TRINITY_DN85122_c0_g3_i1	Chr8	101038145	101039027	-0.227950484971293	1	0.25331	1.0671	0.652086	0.78668	0.123523	0.896632	0.211803	0.525968
TRINITY_DN85122_c0_g1_i2	Chr8	92829832	92831680	1.40463739149639	1	0.405475	0.378122	0.605455	0.207398	0.442873	0.470393	0.388242	2.55289
TRINITY_DN85122_c0_g4_i1	Chr6	86623796	86624475	0.868221129469352	1	0	0.529614	0.156857	0	0.177953	0.36842	0.304707	0.380107
TRINITY_DN85122_c0_g2_i1	Chr8	59582815	59583166	1.35458379314114	1	0.635481	0.595175	1.38724	0.860692	0.626426	0	2.40339	4.3515
TRINITY_DN85158_c0_g1_i1	Chr1	152050792	152052186	0.323104992000772	1	0.2835	0.532412	0.727696	0.626741	0.89600900000000006	0.645111	0.474495	1.3178
TRINITY_DN85133_c0_g1_i1	Chr5	119508366	119508795	-0.986321476488733	1	0	1.50024	0.351503	0	0.787888	0	0.672756	0
TRINITY_DN85149_c0_g2_i2	Chr6	125448996	125449318	-0.272667725858074	1	1.33049	0.819703	0.700081	1.49652	1.61997	1.66468	1.3855	0
TRINITY_DN85190_c3_g1_i1	Chr1	131429610	131430249	-0.659942466105567	1	0.20077	0.188078	0.347438	0.179666	0.590722	0	0.337259	0.210291
TRINITY_DN41205_c1_g1_i2	Chr3	132827282	132839902	-0.245625701459682	1	11.2641	16.1809	15.2289	9.5788	8.3901	11.208	14.0229	7.41692
TRINITY_DN41205_c1_g1_i9	Chr3	132827282	132839902	-0.519242993001753	1	0	3.84256	5.75915	2.77144	4.65574	1.55356	5.7422	0
TRINITY_DN41205_c1_g1_i11	Chr3	132827282	132839902	-0.0531917491915846	1	4.9375	1.42104	0.0140488	2.49314	2.08469	0.407682	0.0278315	6.21479
TRINITY_DN41205_c1_g1_i7	Chr3	132827282	132834085	-0.637056022988565	1	7.50681	7.09494	5.52241	6.97969	4.86149	2.98089	4.96823	5.07426
TRINITY_DN41247_c0_g1_i1	Chr2	142104767	142106355	0.455548095674794	1	0	0.399563	0.311343	0.268465	0.590528	0.307227	0.761342	0.2508
TRINITY_DN41205_c1_g1_i12	Chr3	132827282	132837796	-0.0890604843514129	1	0.136868	0.39952	0.329296	0.558719	0.813616	0.691297	0.0744368	0.596291
TRINITY_DN41205_c1_g1_i5	Chr3	132827282	132839902	0.18587213935199	1	7.67374	2.59127	1.91579	6.26619	5.52274	8.57837	1.82832	7.61871
TRINITY_DN39655_c0_g1_i1	Chr4	104278211	104279077	0.516798718080351	1	0.388803	0	0.334324	0.115233	0.506608	0.525201	0.325713	0.404521
TRINITY_DN41205_c1_g1_i8	Chr3	132827282	132837796	0.818046200204668	1	0.266287	0.635027	0.374912	0.137869	0.0733052	0.450764	0.798295	0.398491
TRINITY_DN41205_c1_g1_i1	Chr3	132827282	132839902	-2.33839086886481	1	0.832081	0	0	1.57393	0.342091	0.386451	0	0
TRINITY_DN41208_c0_g3_i1	Chr6	58915946	58916443	-0.501462667163513	1	0.605026	0.850156	1.5824	0.273007	0	0	0.50846	0.955286
TRINITY_DN41213_c0_g2_i1	Chr2	137145005	137147029	0.90627271182932	1	0.138479	0.173475	0.236125	0.244362	0.313592	0.653089	0.192631	0.522912
TRINITY_DN41264_c0_g1_i1	Chr3	152423867	152424314	-0.471365334814987	1	2.21498	0.516679	0.970593	1.00323	0	0	0.929172	1.17438
TRINITY_DN41213_c0_g1_i1	Chr2	137147177	137147442	2.18029660847635	1	1.99029	0	0	0	0	1.02402	1.64381	4.18633
TRINITY_DN41252_c0_g2_i1	Chr2	83579886	83581025	1.60848109318933	1	0.0907851	0.085208	0.233249	0.160853	0.0884293	0.275608	0.0759181	1.03407
TRINITY_DN41257_c0_g1_i2	Chr10	2622371	2623411	-2.12742207377001	1	0.708587	0	0.190079	0.179524	0	0	0.122195	0
TRINITY_DN41257_c0_g1_i9	Chr10	2622371	2625942	1.29577537758085	1	0	0.308243	0	0	0	0.348478	0.153712	0
TRINITY_DN41257_c0_g1_i6	Chr10	2622371	2625891	0.493367446886552	1	0	0	0.448698	0	0.403001	0	0	0.740037
TRINITY_DN41257_c0_g1_i1	Chr10	2623742	2625891	-1.70240613600293	1	0	0	0	0	0.63947	0	0	0.0975174
TRINITY_DN41257_c0_g1_i5	Chr10	2623742	2625891	-3.02157883019339	1	0	0	0.728339	0.688228	0	0	0	0.0975174
TRINITY_DN41257_c0_g1_i8	Chr10	2623742	2625942	0.777012250924699	1	0.813559	0.363184	0	0	0	0.712019	0.62441	0
TRINITY_DN41257_c0_g2_i6	Chr10	2625988	2627821	-4.95678664723954	1	0	0.629318	0.770783	0	0	0	0	0
TRINITY_DN41248_c0_g1_i1	Chr2	155429404	155430035	-0.375388665904474	1	0.414535	0.582064	0.35873	0.187241	0.2042	0.483048	0.349828	0
TRINITY_DN41296_c2_g1_i1	Chr4	99794616	99795490	0.960107728508964	1	0.124354	0.116612	0.320584	0.110504	0.850218	0.503858	0.833128	0.51714
TRINITY_DN41296_c0_g1_i1	Chr4	145838595	145846840	-2.54564081186364	1	2.33038	0.323615	0.968905	0	0.890753	0	0	0.465218
TRINITY_DN41296_c0_g3_i1	Chr7	117323842	117324175	0.552248066844857	1	1.28362	0	0	1.74284	0.628029	1.9702	1.60848	0
TRINITY_DN41296_c0_g1_i2	Chr4	145838595	145843439	6.21527325113262	0.0315696555982764	0	0	0	0	0	1.75598	0.623712	0.563866
TRINITY_DN41296_c0_g1_i5	Chr4	145838595	145843256	-0.14752916539868	1	1.09642	2.57111	1.08814	0.880983	0	0.617414	1.09256	1.48238
TRINITY_DN41296_c0_g1_i3	Chr4	145838595	145843256	-0.458746028060655	1	1.86136	3.77259	0.977511	3.55775	1.71412	0.7631	2.76384	1.83568
TRINITY_DN41296_c0_g4_i1	Chr6	138593500	138593834	0.138666560116348	1	0.616968	0	0	0.557651	2.41177	0.629847	1.03189	0.753964
TRINITY_DN41296_c0_g1_i4	Chr4	145843998	145844443	0.334354734770412	1	0.206005	0.20933	0.673636	0	0.693439	0.711643	0.715947	0
TRINITY_DN41253_c0_g1_i1	Chr5	46113954	46114368	0.333603638530495	1	0.417839	0	0.365487	0.754569	0.409901	0.426404	0.349726	0.882377
TRINITY_DN41271_c0_g1_i1	Chr1	176722029	176723024	1.08293800956053	1	0.106986	0.401507	0.3671	0.189839	0	0.433265	0.179058	0.909932
TRINITY_DN41285_c1_g2_i1	Chr3	132613693	132614918	1.58990962781722	1	0.248869	0.155749	0.141977	0.0734385	0.726769	1.5107	0.277392	0.858173
TRINITY_DN41218_c0_g1_i6	Chr10	40862121	40862434	-4.08116385735579	1	2.84255	0.665752	0.15881	1.93167	0.891564	0	0	0
TRINITY_DN41285_c2_g1_i1	Chr2	157704574	157705277	1.13502715256336	1	0.521725	0.162983	0.300442	0.155267	0.511318	0.705769	0.583837	1.09157
TRINITY_DN41285_c1_g1_i1	Chr3	132610877	132613713	1.70498627612763	1	4.61695e-5	0.138265	0	1.85378e-5	0.306532	0.606922	7.35012e-5	0.314952
TRINITY_DN41285_c1_g1_i2	Chr3	132610877	132613713	0.853947420686594	1	0.28652	0.0702559	0.162643	0.140265	0	0	0.424868	0.337538
TRINITY_DN41218_c0_g1_i2	Chr3	78398498	78399042	1.27398478340085	1	0	0	0.353364	0	0.554351	0.864955	0.653097	0
TRINITY_DN41223_c0_g2_i1	Chr5	135127867	135128402	6.20822829511604e-4	1	0	0.547723	0	0.263597	1.44119	0.894609	0.491495	0
TRINITY_DN41223_c0_g3_i1	Chr10	23175756	23176101	0.208411662310057	1	1.7676	0	0	0.533163	1.72746	0.618631	0.505057	1.87182
TRINITY_DN41280_c0_g2_i1	Chr5	116492723	116493261	-1.0986017384926	1	0.264175	0.741358	0.459006	0.474502	0.778867	0.537733	0.22168	0
TRINITY_DN41274_c0_g1_i1	Chr5	100479129	100479991	0.755244769621415	1	0.652091	0.36688	0.112153	0	0.254919	0.396394	0.546298	0.542817
TRINITY_DN41274_c0_g2_i1	Chr5	100480029	100481589	1.10046833773402	1	0.0620507	0.116555	0.211948	0.0548269	0.241197	0.439168	0.155475	0.38416
TRINITY_DN41280_c0_g1_i1	Chr1	82556656	82557764	0.932120333171206	1	0.305549	0.860118	0.785909	0	0	0.1031	0.852116	1.37288
TRINITY_DN41269_c0_g7_i1	Chr3	86385128	86386164	-0.383102627767057	1	0.247363	0.213396	0.390586	0.122638	0.222019	0.11519	0.202553	0.257274
TRINITY_DN41269_c0_g3_i1	Chr3	86384306	86384958	0.11771900919119	1	0	0.355701	0.328154	0.169719	0.186124	0.192635	0.159336	0.397596
TRINITY_DN41269_c0_g4_i1	Chr3	86350985	86391310	0.16912056414772	1	1.16973	0.987323	1.0159	1.0213	1.52875	1.53067	1.38956	1.18775
TRINITY_DN41269_c0_g4_i2	Chr3	86389393	86391310	-4.52990289573583	1	0	0.85421	0.43762	0.577911	0	2.91758e-9	0	0
TRINITY_DN41273_c0_g1_i1	Chr5	51197196	51197730	-0.132663249521702	1	0	0.250223	0.464946	0.96107	0.525861	0.544474	0.224409	0.562303
TRINITY_DN41243_c0_g1_i2	Chr3	46177941	46178860	0.930945861210001	1	0.480795	0	0.198635	0	0	0.973923	0	0
TRINITY_DN41245_c0_g2_i1	Chr4	131326368	131326914	-0.306576864149234	1	6.72171	6.77558	6.28984	4.64226	3.81239	6.05242	4.15186	4.61996
TRINITY_DN41245_c1_g1_i1	Chr3	36548011	36551376	-0.154791042077953	1	0.712	0.0743616	0.403879	0.952224	1.07318	0.133172	0.769676	0.89404
TRINITY_DN41273_c0_g2_i1	Chr5	51197757	51198381	-0.457424633819027	1	0.61411	0	0.177138	0.733012	0.200843	0.415764	0	0.428887
TRINITY_DN41245_c5_g1_i1	Chr7	96144790	96148795	0.236233184859743	1	0.198082	0.206496	0.523101	0.425447	0.127661	0.288384	0.329663	0.518775
TRINITY_DN41269_c0_g6_i1	Chr8	105531185	105622385	-1.95426912335517	1	0.250705	0.938172	0.433305	0	0.245686	0	0.209401	0
TRINITY_DN41245_c0_g1_i1	Chr6	35388627	35388884	-0.403671073727192	1	6.4069	6.98532	4.61243	3.83741	1.17414	1.09872	6.18744	3.35474
TRINITY_DN41245_c2_g1_i2	Chr6	104581586	104582273	0.521470796376151	1	0.362249	0.899439	0.469523	1.05854	0.807415	1.00074	1.2408	1.06487
TRINITY_DN41219_c2_g1_i1	Chr2	44384039	44384512	0.608818810521276	1	0	0.296484	0.552937	0.285915	0.624046	0.646072	1.0647	0
TRINITY_DN41219_c1_g1_i1	Chr10	33581451	33582349	-1.54409420746666	1	0.863986	0.347233	0.530271	0.65802	0.964357	0.125022	0.31008	0.256612
TRINITY_DN41297_c0_g2_i1	Chr1	100883394	100884610	1.34685759459865	1	0.0831231	0.156061	0.142265	0.220761	0.242746	0.420483	0.0694878	0.945906
TRINITY_DN41258_c0_g1_i1	Chr5	32741894	32742564	1.1648906294009	1	0	0.176274	0.48777	0	0	0.763493	0.157892	0.197008
TRINITY_DN41272_c0_g1_i1	Chr1	199165569	199165920	-0.229467728213268	1	7.97138	12.7445	2.99266	5.67321	5.57306	11.0904	4.76659	3.61705
TRINITY_DN41219_c0_g2_i1	Chr3	3621876	3622273	-0.204719218677388	1	0	0.41728	0.783393	0	1.31578	0.914693	0.44188499999999997	0
TRINITY_DN41219_c0_g1_i2	Chr3	3620421	3621615	-1.84379819121912	1	0	0.0782659	0.261251	0.442868	1.13626	0.253054	0.0696987	0
TRINITY_DN41241_c0_g1_i1	Chr4	58824169	58825633	-2.03196508001834	1	0.530387	0.358186	0.43014	0.377742	0	0	0	0.2565
TRINITY_DN41226_c0_g2_i1	Chr6	88456732	88457636	-1.34510232158869	1	0.366995	0.458882	0.315305	0	0.358393	0.123908	0.204876	0
TRINITY_DN41226_c0_g1_i1	Chr6	88457680	88458430	-1.296638664741	1	0.941085	0.147002	0.540924	0	0.767695	0.318065	0.263078	0
TRINITY_DN41299_c0_g2_i1	Chr2	135012604	135013097	-0.318419934200285	1	0.305681	0.286254	0.799974	0.551898	0.301272	0.311624	0.770831	0
TRINITY_DN41299_c0_g1_i2	Chr2	135013099	135015297	0.222058340915063	1	0.336087	0.276321	0.290113	0.29642	0.244551	0.214789	0.70697	0.131273
TRINITY_DN41291_c0_g1_i1	Chr5	38493407	38497243	1.9981194536527	1	0.415825	0	0	0	1.22369	1.27338	1.39301	1.75617
TRINITY_DN41299_c0_g1_i1	Chr2	134929343	134936885	-4.83970716339438	1	0.409055	0	0.24984	0.439206	0.736407	0	0	0
TRINITY_DN2027_c0_g3_i3	Chr5	8482323	8555168	-1.06207726945546	1	15.1842	10.7066	4.70352	11.2782	5.42968	6.91036	0	8.21595
TRINITY_DN41299_c0_g1_i6	Chr2	135018041	135019024	-0.0231996164968608	1	0.109536	0	0.281959	0.583225	0.79998	0.332718	0.64171	0.113684
TRINITY_DN41287_c1_g1_i2	Chr7	58406959	58407221	0.896973189352651	1	0	0	0.701353	1.45643	0.787551	0	0.459976	3.41445
TRINITY_DN41299_c0_g1_i5	Chr2	135011712	135024612	-0.36043464331649	1	1.62253	0.980145	1.45377	2.16779	1.57024	1.16577	1.65437	1.08153
TRINITY_DN41292_c0_g1_i1	Chr3	125464540	125466296	-0.260011505959996	1	0.650291	1.07292	0.371915	1.00439	0.422161	0.821764	0.633172	0.446721
TRINITY_DN41299_c0_g1_i8	Chr2	135020577	135024612	-0.345761297163091	1	0.0698049	0.413275	0.185065	0.0870843	0.243986	0.0665055	0.398019	0
TRINITY_DN41299_c0_g1_i7	Chr2	134929343	135018008	-0.5018853237738	1	0.409197	0	0	0.555984	0.136229	0	0.48816	0
TRINITY_DN41255_c0_g4_i1	Chr4	21637834	21638413	0.184866970336759	1	0.235546	0.220635	0.61319	0	0.463434	0.479215	0.3955	0.247249
TRINITY_DN41255_c0_g2_i1	Chr4	21637253	21637843	1.15037030727719	1	0.224979	0.210673	0.194987	0.201808	0.663043	0.685921	0.56643	0.943916
TRINITY_DN41255_c0_g1_i2	Chr4	21630902	21647730	0.0590862764058552	1	39.3615	48.8493	44.5549	50.6067	44.7628	36.8765	57.7767	55.5263
TRINITY_DN41255_c0_g1_i1	Chr4	21631881	21637061	0.231766641161145	1	0.300468	0.632419	0.353352	1.70033	0.39967	0	0.98646	1.5231
TRINITY_DN41255_c0_g3_i1	Chr4	21634319	21636167	0.58441492247764	1	0.228125	0.128601	0.544548	0.442787	0.177112	0.50719	0.304634	0.704758
TRINITY_DN41203_c0_g1_i1	Chr3	94579895	94580966	-0.849898121436415	1	0.392423	0.460317	0.168163	0.0869698	0.573702	0.198598	0.164132	0.203355
TRINITY_DN41255_c0_g1_i3	Chr4	21630902	21637061	0.54070046170808606	1	4.50324	6.753	8.52585	8.64173	7.66438	9.36552	6.04087	18.0895
TRINITY_DN41299_c0_g1_i3	Chr2	134929343	135024612	0.265309950134766	1	2.10054	1.75511	1.06556	1.0117	2.04591	2.21927	1.40538	2.46392
TRINITY_DN41231_c0_g1_i1	Chr10	39455709	39456683	-0.96661602062847	1	2.09977	17.4207	12.2277	16.4818	0.651173	0	13.6803	1.6564
TRINITY_DN41231_c0_g1_i2	Chr10	39455709	39456683	5.41977142195868	0.364457825955559	3.92121e-9	4.72064e-9	5.44655e-8	0	1.86811e-9	0.990261	0	0.741251
TRINITY_DN41240_c0_g1_i1	Chr8	90624900	90625505	0.842300932082624	1	0.740996	1.38409	0.323635	1.6729	0	3.40569	0.931604	0.782084
TRINITY_DN41286_c4_g1_i1	Chr6	79552416	79553226	-0.830758200197802	1	0.142064	0.266354	0.244601	0.12646	0.41679	0.14398	0.238129	0
TRINITY_DN41201_c0_g1_i1	Chr5	159540014	159540712	0.901439163041802	1	0.176865	0.49728	0	0	0	0.358953	0.29689	0.185108
TRINITY_DN41286_c0_g2_i3	Chr8	78041745	78091763	0.83246944641313	1	1.98057	0	0	0	0	0.505979	0.829068	1.04754
TRINITY_DN41276_c0_g1_i1	Chr3	7691233	7692111	-0.867451177892199	1	0	0.855298	0	0.238004	1.30234	0.809123	0	0
TRINITY_DN41222_c0_g1_i1	Chr5	68025573	68026232	-1.1659414295174	1	0	0	0.165625	0	2.06598	0	0.321647	0.200641
TRINITY_DN41262_c0_g1_i2	Chr1	151560215	151561076	1.87116885747142	1	0.131038	0	0	0	0.225658	0.132762	0.109782	0.681798
TRINITY_DN41207_c2_g1_i2	Chr9	84574122	84574947	0.0858831475192779	1	0.266294	0.374532	0.114532	0.355275	0.390427	0.269814	0.446235	0.27718
TRINITY_DN41207_c0_g1_i2	Chr4	144052620	144054071	-4.49219663468828	1	0	0.251367	0	0.506429	0	0	0	0
TRINITY_DN41207_c0_g1_i1	Chr4	144052620	144054071	1.53026524756715	1	0.698269	0.00352715	0.325287	0	0.740332	1.21952	0.689274	1.37575
TRINITY_DN41270_c0_g1_i2	Chr4	74834932	74835380	-1.82379206976053	1	0.72029	0.253043	1.2592	0.650386	0.70864	0.598067	0	0
TRINITY_DN41270_c2_g1_i1	Chr5	101207920	101208926	1.09041794859673	1	0	0.0997334	0.182358	0.0943037	0.207344	0	0.266854	0.551401
TRINITY_DN41270_c0_g5_i1	Chr4	74832592	74834452	0.375077022344201	1	0.609531	1.04896	0.867431	0.852347	0.7975	1.94875	0.466339	1.15071
TRINITY_DN41279_c0_g1_i1	Chr10	32268691	32270771	-0.180037388393891	1	1.23432	0.452507	0	0.86770099999999994	1.4265	0.983539	0.268522	1.01453
TRINITY_DN41279_c0_g1_i2	Chr10	32268691	32269073	-1.29385785139904	1	2.86134	1.35713	0	0	0	0	0	1.02733
TRINITY_DN41261_c0_g1_i1	Chr1	177029710	177030478	1.02050313230504	1	0.153359	0.143757	0.264352	0	0.300224	0.155494	0.642967	0.32001
TRINITY_DN41275_c4_g1_i1	Chr8	92852932	92853940	0.271629270333759	1	0.31808	0.397913	0.0909429	0.376239	0.103404	0.107341	0.532333	0.329982
TRINITY_DN41206_c0_g1_i2	Chr10	32847734	32862461	1.18941825144958	1	0	0	0	0.187954	0.998291	1.0886	0.678826	0
TRINITY_DN41275_c0_g1_i1	Chr1	44483768	44485052	-0.114642285523411	1	1.09548	0.808093	0.669283	0.623171	1.67509	0.712383	0.719392	1.37711
TRINITY_DN41211_c4_g1_i1	Chr1	132485451	132485818	-0.635090217982852	1	0.458393	0	1.60271	0	1.34729	0.936234	0	0.483907
TRINITY_DN39611_c0_g2_i1	Chr10	37733742	37733914	-0.285676456355572	1	3.66093	1.48077	0	2.76732	0	2.86281	1.29373	0
TRINITY_DN41278_c0_g2_i2	Chr3	103716695	103717596	0.495841432191006	1	0.742776	0	0.319127	0.220004	0.483636	0.547091	0.311013	0.772174
TRINITY_DN41278_c0_g1_i1	Chr3	103717628	103718118	-0.282228336869167	1	0.926755	0.578661	0.808698	0	0	0.314896	0.259584	0.649802
TRINITY_DN41230_c0_g1_i1	Chr4	125869672	125870186	0.33636812592405	1	0	0.53541	0.248807	0.257405	0.281485	0.58279	0.240051	0.300755
TRINITY_DN41249_c0_g3_i1	Chr6	26633953	26634436	-2.28553950285821	1	1.27096	0.89276200000000006	0.554896	0.286897	0	0.324257	0	0
TRINITY_DN41254_c0_g1_i1	Chr3	84696162	84697971	0.104009731804861	1	0.210346	0.196968	0.546196	0	0.206442	0.641012	0	0.220473
TRINITY_DN41246_c0_g4_i1	Chr2	138894316	138894641	-1.25064555526601	1	3.91704	3.38233	6.27973	2.95562	7.03213	3.34186	2.184	0.692076
TRINITY_DN41246_c0_g6_i1	Chr8	82053048	82053281	0.658158152199304	1	1.30715	0	3.34561	1.15932	6.33149	1.3367	6.38639	4.05205
TRINITY_DN41246_c0_g2_i1	Chr8	75962637	75963098	-0.559441612326768	1	0.936679	2.33861	1.6349	0.845227	1.79108	1.43904	1.71312	0
TRINITY_DN41229_c0_g1_i1	Chr4	35243119	35244387	-0.303500815914969	1	0	0.0730492	0.465834	0.0688477	0.227124	0.314824	0.130058	0
TRINITY_DN41293_c0_g2_i1	Chr1	135338059	135339185	0.537903657481586	1	0.736792	0.60507	0.473311	0.652801	0.62803	1.30483	0.770212	0.858437
TRINITY_DN41236_c1_g1_i1	Chr2	34360773	34361562	0.711582842563222	1	0.579195	0.678663	0.124677	0.515657	0.566543	0.733744	0.364113	1.50887
TRINITY_DN41246_c0_g5_i1	Chr6	143334131	143335233	-0.0668685777358427	1	0.756152	0.809684	0.242934	0.586339	0.552566	1.05224	0.395267	0.391669
TRINITY_DN41282_c0_g1_i5	Chr5	25099535	25100678	-0.0685132326876367	1	0.173936	0	0	0	0.508108	0	0.36357	0
TRINITY_DN41282_c0_g1_i3	Chr5	25099535	25100678	-0.484794802570822	1	0	0.500291	0	0.314741	0	0.192085	0	0.183931
TRINITY_DN41284_c0_g1_i1	Chr7	62360091	62361180	0.394963173362267	1	0.0965036	0	0	1.79628	0.0940432	0	1.69512	0
TRINITY_DN41284_c0_g2_i1	Chr7	62358693	62359739	0.948849286225927	1	0	0	0	0.986165	0.0985623	0	1.26876	0.104823
TRINITY_DN41246_c0_g3_i1	Chr9	31616739	31617384	0.0327738813011448	1	0.621181	0.916219	0.531878	0.707401	0.259269	1.16733	0.519411	0.367462
TRINITY_DN41266_c0_g1_i1	Chr4	16120907	16121563	0.378878515138729	1	0.574485	0.538475	0.496876	0.342604	0.429141	0.972047	0.643294	0.401282
TRINITY_DN66295_c0_g1_i1	Chr7	105425574	105425876	1.74628507280004	1	0.761007	0	0	0	1.4942	0	1.90693	3.23956
TRINITY_DN66268_c0_g2_i3	Chr1	101491531	101492299	0.486622216526598	1	0.30615	0.286984	0	0.272828	0.449492	0.155205	0.513416	0.479111
TRINITY_DN66268_c0_g2_i1	Chr7	19736840	19737168	-1.42941312956783	1	0	1.23746	0.57727	5.98183	1.29424	0.682484	1.10397	0.213949
TRINITY_DN66268_c2_g1_i1	Chr1	170675207	170676508	0.0519768380463494	1	0.254811	0.955813	1.5334	0.339775	0	0.12908	1.70754	0.13252
TRINITY_DN66266_c1_g2_i1	Chr1	94274905	94275756	0.492474593018543	1	0.398159	0.124445	0.114159	0.236081	0.129733	0.134472	0.111199	0.690691
TRINITY_DN66266_c1_g1_i1	Chr1	94273707	94274921	0.452179999544641	1	0.0837966	0.314646	0.286855	0.074188	0.163151	0.169559	0.210159	0.433477
TRINITY_DN66235_c0_g2_i1	Chr7	56110342	56111235	1.84501678056772	1	0.248989	0.116708	0.320584	0.110537	0.121527	1.00867	0.624846	0.646424
TRINITY_DN66235_c2_g1_i1	Chr2	145578618	145579442	-0.168324584751171	1	1.24856	2.47115	0.717277	1.74551	0.949424	1.27474	1.86004	0.869603
TRINITY_DN66203_c0_g1_i1	Chr1	173066669	173067058	-1.1392248053844	1	1.40724	0.437532	1.2317	0.423415	0	0	0	0.992228
TRINITY_DN66266_c0_g1_i1	Chr1	152001472	152001944	-1.4446087139246	1	1.14262	0	0.680221	1.30077	0	0.36748	0.302204	0
TRINITY_DN66294_c0_g5_i1	Chr1	112377356	112377871	-0.590730520169064	1	2.09419	1.22455	0.909736	2.35068	0.514548	0.532747	1.09847	1.37535
TRINITY_DN66216_c0_g4_i1	Chr5	74421691	74436842	-0.272966865739941	1	0.293274	0	0	0.173317	0.476377	0.0989458	0.0817737	0.303939
TRINITY_DN66257_c0_g2_i1	Chr1	25662639	25664014	1.12799416939146	1	0	0.0683089	0.0745306	0.0770995	0.0725222	0.250685	0.19803	0
TRINITY_DN66257_c0_g2_i2	Chr1	25658338	25664014	0.783134010930364	1	0.17852	0.176845	0	0	0.181801	0.189761	0.262361	0.122765
TRINITY_DN66278_c0_g1_i1	Chr4	77715640	77715884	2.1264019268816	1	1.18153	0	1.01592	0	0	6.06772	1.94333	0
TRINITY_DN66256_c0_g3_i1	Chr1	92918667	92919230	0.422713867556415	1	0	0.226866	0.210354	0.870211	0	0.246586	0.203488	0.763032
TRINITY_DN66224_c0_g2_i1	Chr9	44466259	44467768	0.154982716694381	1	0.875828	0.411655	0.716969	0.34239000000000003	0.0627592	0.706679	0.786426	0.26954
TRINITY_DN66224_c0_g5_i1	Chr7	63250249	63250470	0.808461457485382	1	0	0	2.48959	3.85975	0	2.98647	4.7584	0
TRINITY_DN66224_c0_g4_i1	Chr10	21625600	21626834	0.466725172274899	1	0.246154	0.231079	0.280831	0.0726313	1.03825	0.498058	0.823065	0.254615
TRINITY_DN66224_c1_g2_i1	Chr3	77947604	77948456	1.02200688216698	1	0.132507	0	0.113974	0.117849	0.388569	0.402768	0.333059	0.275827
TRINITY_DN66265_c0_g2_i1	Chr6	114266354	114307794	-1.14407317500753	1	0.132295	0.620239	0	1.64721	1.03451	0.402122	0.554206	0
TRINITY_DN66265_c0_g1_i1	Chr6	114307816	114308231	-1.86708269364354	1	0.831651	0.388247	0.363862	1.87786	1.63159	0	0.696505	0
TRINITY_DN66251_c0_g1_i1	Chr5	78642866	78643729	-0.609857390475401	1	0	0.245358	0.225025	0.46536	0.255734	0.265102	0.219214	0
TRINITY_DN66261_c0_g3_i2	Chr4	5572720	5573048	-1.40046634023269	1	1.94676	0.908504	0	6.12478	3.78163	1.00059	0	2.04247
TRINITY_DN66215_c1_g1_i2	Chr2	71842206	71842831	0.0797407184962996	1	0.415576	0	0.179824	0.186049	0.407623	0.422026	0.174398	0.217706
TRINITY_DN66268_c0_g1_i1	Chr1	111893997	111894487	-0.604859838121473	1	0	0.586825	0.272955	0.849274	1.54576	0	0	1.31419
TRINITY_DN66285_c0_g2_i3	Chr3	50806317	50808257	-0.746914345832107	1	0.0718928	0.542496	0	0	0.0887279	0.266778	0	0
TRINITY_DN66285_c0_g2_i1	Chr3	50806317	50808257	0.331084556173682	1	0.313428	0	0.320149	0.126945	0.372162	0.268494	0.322171	0.321503
TRINITY_DN66285_c0_g2_i2	Chr3	50806336	50808257	-1.18927282521026	1	0	0	0.215067	0.512254	0.475657	0	0	0.324582
TRINITY_DN66254_c1_g2_i1	Chr5	100608888	100609438	-0.959256223165698	1	0.917102	0.644096	0.795086	0.617236	0.45061	0.466076	0.384808	0.2405
TRINITY_DN66254_c1_g3_i4	Chr5	100555166	100572733	0.928839379355063	1	0.255902	0.585301	0.242836	0.246223	0.528235	0.716354	1.29627	0.184975
TRINITY_DN66254_c1_g3_i1	Chr5	100555166	100610569	-0.0324390871535356	1	37.9606	56.9634	35.5418	39.7759	45.1451	36.422	62.1493	33.4705
TRINITY_DN66254_c1_g3_i3	Chr5	100555166	100610569	-0.787216142544174	1	0.408995	0.610921	0.249521	0.714204	0.293573	0.930549	0	0
TRINITY_DN66254_c1_g3_i2	Chr5	100555166	100607355	0.321198302181017	1	0.312674	0.260225	0.0729689	0.24241	0.614997	0	0.422575	0.699715
TRINITY_DN60526_c0_g1_i1	Chr8	108962839	108963768	-0.669604195991489	1	0.235941	0.331927	0.10131	0.419079	0.345494	0.119476	0.296303	0.122564
TRINITY_DN60513_c0_g1_i2	Chr5	25893059	25894803	1.05893285164875	1	0	0.274451	0	0	0.105281	0	0.0905125	0.391139
TRINITY_DN60513_c0_g1_i1	Chr5	25893059	25894803	-0.437266942539116	1	0.637913	0.13033	0.362831	0.375462	0	0.806015	0	0
TRINITY_DN60513_c0_g2_i1	Chr5	25891589	25892868	1.07231612331964	1	0.236086	0.0738815	0.0673134	0.139278	0	0.716459	0	0.0813668
TRINITY_DN66253_c0_g1_i1	Chr10	3088780	3089649	0.210666407671447	1	0.386984	0.362887	0.443652	0.229376	0.882373	1.19329	0.540301	0
TRINITY_DN60588_c0_g1_i1	Chr6	52940728	52941315	-0.937926902742504	1	0.243679	0	0.423117	0.218797	0.719229	0	0	0.511605
TRINITY_DN60517_c1_g3_i1	Chr7	70452757	70453568	-0.416584238565549	1	0.420415	0.394135	0.241239	0.498896	0.137026	0.284041	0.234882	0.291896
TRINITY_DN60517_c1_g1_i1	Chr10	26739099	26740981	-1.02575501160957	1	0.825238	0.129534	0.740851	0.1979	0.195893	0.305684	0.28079	0.0813655
TRINITY_DN60517_c0_g1_i1	Chr6	27308637	27309158	0.813772408081021	1	0.272247	0	0.473838	0.489858	0	0.832245	0.686013	0
TRINITY_DN60580_c0_g2_i1	Chr1	164671218	164671995	0.446225652447169	1	0.301195	0.141149	0.259492	0.134148	0.294723	0.610605	0.252476	0.157039
TRINITY_DN60566_c0_g1_i1	Chr6	129352418	129353799	0.317937015858425	1	0	0.135892	0.123714	0.128507	0.633412	0.219561	0.54418	0
TRINITY_DN60532_c0_g2_i1	Chr2	147661136	147661827	-0.265699892177518	1	0.178391	0.334369	0.154164	0	0.349752	0.362066	0	0.186721
TRINITY_DN60512_c0_g1_i1	Chr1	168894237	168894636	0.101958010314998	1	0.89587	0	0.782829	0	0.876906	0.456921	0.374279	0.945047
TRINITY_DN60528_c0_g1_i1	Chr10	6171758	6172202	0.297509108256481	1	1.46429	0.68384	1.27872	0.330463	0.719384	1.12103	0.92107000000000006	1.54552
TRINITY_DN60534_c0_g1_i1	Chr9	76560766	76561159	0.632786341330435	1	0	0.425279	1.19572	0	0.446972	0.931506	0.762624	0.481468
TRINITY_DN60525_c0_g1_i1	Chr6	52960387	52961586	-0.0165587435850183	1	0.339311	0.796275	0.145208	0.225324	0.247759	0.343302	0.141836	0.614412
TRINITY_DN60542_c0_g1_i1	Chr8	119666380	119667566	1.98209204624419	1	0.0864227	0.0811218	0.147962	0.153062	0	0.612104	0.361282	0.357764
TRINITY_DN60562_c0_g2_i1	Chr2	86489763	86490363	-1.12585983886726	1	0	0	0	0.595624	1.08737	0.225034	0	0.232216
TRINITY_DN60593_c2_g1_i1	Chr1	152712517	152713660	0.735752913134559	1	0	0.0857424	0.310998	0	0.265288	0.183739	0.0759181	0.47003
TRINITY_DN60593_c1_g2_i2	Chr7	35596590	35597213	0.439898345036447	1	0	0	0.542087	0.186987	1.02428	0.212085	0	1.31259
TRINITY_DN60593_c0_g2_i1	Chr4	30664921	30665654	-0.0493049685612274	1	0.691444	0.591358	0.816101	0.281245	0.617713	0.804317	0.264593	0.82335
TRINITY_DN60593_c1_g3_i1	Chr7	35593767	35596572	0.925670935624311	1	0.250959	0.206382	0.293756	1.32675	1.36838	0.443642	0.261656	3.38605
TRINITY_DN60568_c0_g1_i1	Chr5	32055320	32056557	-1.11631563310226	1	1.22955	1.46205	2.17427	1.74141	1.27657	0.497564	1.02781	0.76308
TRINITY_DN60565_c0_g1_i1	Chr8	90643310	90643692	-0.0988752842237376	1	0.485765	0.904818	0	0.437768	1.42563	1.48847	0	0.513663
TRINITY_DN60584_c0_g1_i1	Chr2	94444197	94445228	0.0568597234348466	1	0	0.193274	0.176624	0.0913412	0.803346	0.208517	0.172341	0.427219
TRINITY_DN60584_c3_g1_i1	Chr9	41752158	41752695	0.746846925990188	1	1.06606	0.748262	0.463505	0.957904	0.262122	1.62844	0.894905	1.40153
TRINITY_DN60584_c0_g3_i1	Chr3	122090175	122090853	-0.525273743446255	1	0.727611	0.852407	0.157209	0.325052	0.719396	0.92492	0.305382	0
TRINITY_DN60524_c0_g1_i1	Chr3	49092420	49093786	0.621663429398319	1	0.218042	0.272977	0.683439	0.514251	0.282761	0.882109	0.607309	0.525648
TRINITY_DN60503_c0_g1_i1	Chr10	52412045	52412416	-0.979607298233659	1	2.56643	0.956106	0	0	0	0	0	1.08528
TRINITY_DN60548_c0_g4_i1	Chr3	119548946	119549542	0.664587032857734	1	0	0	0.193968	0.602142	0.659531	0.454881	0.375599	0.704015
TRINITY_DN60548_c0_g1_i2	Chr3	119546812	119555271	-0.0873992149893737	1	1.11025	0.550292	7.80034e-6	0.777851	0.52459	1.32744	0	0.568939
TRINITY_DN60548_c0_g1_i3	Chr3	119550580	119555271	0.119682222138984	1	0.167925	0.15741	0	0.149871	0.493688	0.340714	0	0.351145
TRINITY_DN60548_c0_g1_i4	Chr3	119546812	119547293	0.8125135915579	1	0.314313	0	0	0.774652	0	0.750953	0.183962	0.461956
TRINITY_DN60548_c0_g1_i6	Chr3	119546812	119548711	-0.60884285060414	1	0	0.256889	0.423954	0.570228	0.204989	0.119211	0.344575	0.136469
TRINITY_DN60515_c0_g1_i1	Chr1	174438018	174438418	-0.979549824638135	1	0	0.417134	0.391415	0	2.19226	0.456921	0.374279	0
TRINITY_DN60536_c0_g1_i5	Chr2	2883407	2896410	-0.0217578332618328	1	0.75707	0.745526	0.283177	0.456435	0.969038	0.7083	0.347308	0.939657
TRINITY_DN60536_c0_g1_i2	Chr2	2883407	2896410	0.16158208361937	1	0.516423	0.94119	0.241368	0	0.209932	0.28807	0.487762	0.52873
TRINITY_DN60536_c0_g1_i3	Chr2	2883407	2896410	-0.205424332743289	1	7.93984	5.14021	3.98983	5.81701	8.94725	8.71329	5.57896	3.59962
TRINITY_DN60533_c0_g1_i2	Chr8	108128591	108129317	-1.44873306323091	1	0.17053	0.400185	0.510868	0.301992	0.498089	0.172538	0	0.264691
TRINITY_DN60536_c0_g1_i1	Chr2	2883407	2896410	-0.492577257386848	1	0.630086	0.74728000000000006	0	0.329832	0.501136	0.24469	0.492606	0.227228
TRINITY_DN60551_c0_g1_i1	Chr1	107028502	107029087	0.347757306574884	1	0	0.218269	0.202124	0	0.687395	0.473871	0.195643	0.244568
TRINITY_DN60520_c0_g1_i1	Chr8	57006861	57007309	-0.951946474580916	1	0	0.675837	0	0.326519	1.4227	0	0.30341	0.381598
TRINITY_DN60553_c0_g1_i1	Chr3	21916934	21917558	0.977773188227936	1	0	0.582064	0.35873	0.185574	0.406628	0.841925	0.521925	0.651445
TRINITY_DN60563_c0_g2_i1	Chr2	173658908	173659542	-1.14560330724046	1	0	0	1.68162	1.73671	0.378145	0	0.967744	0
TRINITY_DN74456_c0_g1_i2	Chr8	81371042	81371733	-0.975073622605094	1	0.368669	1.38202	2.07134	2.14135	6.86642	0.187081	2.47572	1.15828
TRINITY_DN74405_c0_g1_i2	Chr1	152220516	152221464	0.490912065695805	1	0.232298	0.326816	0.0997271	0.309404	0.340108	0.82337	0.388939	0
TRINITY_DN74470_c1_g1_i1	Chr3	70189949	70190294	-0.587886212833884	1	0	1.64836	0.520665	1.59949	1.72746	0	1.47826	0.623939
TRINITY_DN74470_c0_g2_i1	Chr1	110960971	110961548	0.833561587954794	1	0.423925	0.595366	0.366986	0	0.20801	0.645907	0.355787	0.888471
TRINITY_DN74436_c0_g1_i1	Chr1	153993164	153993554	1.04363601261224	1	0.46683	0.435453	0.40866	0	0.914728	1.43133	1.56169	0
TRINITY_DN74435_c0_g1_i1	Chr3	26052066	26052621	-0.61796289245166	1	0.25158	0.470933	0.655898	0	0.495122	0.256093	0	0.528801
TRINITY_DN74470_c0_g1_i2	Chr1	110960432	110961130	0.738243178954707	1	0.326602	0	0.140931	0.874085	0.639886	0.496927	0.959222	0.682489
TRINITY_DN74434_c0_g1_i1	Chr10	10870854	10872050	-0.0410898708537307	1	0.171058	0.561993	0.0732094	0.151468	0.666193	0.173074	0.500547	0.26552
TRINITY_DN74403_c0_g1_i1	Chr4	136126866	136127621	0.403911786068878	1	0.467882	0.146173	0.67227	0	1.06862	0.790724	0.39237	0.813859
TRINITY_DN74440_c1_g3_i1	Chr3	82229232	82230121	-0.443550320220095	1	0.498917	0.233925	0.321563	0.554203	0.12183	0.25269200000000003	0.417827	0.129681
TRINITY_DN74440_c1_g2_i1	Chr3	82228495	82229249	0.0663929468620348	1	0.156848	0.147002	0.135231	0.559244	0.307078	0.159033	0.526155	0.163715
TRINITY_DN74451_c0_g1_i1	Chr7	79152577	79152999	1.49650586504829	1	0.403338	0.376604	0	0	0.39556	0	1.35098	0.851841
TRINITY_DN74440_c0_g1_i1	Chr1	28161958	28162406	0.488907458164131	1	0	0	0	0.325193	1.72375	0.36748	0.302204	1.1399
TRINITY_DN60590_c0_g3_i1	Chr4	25312529	25313047	0.398314848434458	1	0.282123	0	0.736876	0.253861	0.277886	0.575054	0.236943	0.593867
TRINITY_DN74490_c0_g1_i1	Chr5	107519654	107520170	-1.37148375626857	1	0.566005	1.06009	1.9715	0.509501	0.557482	0	0.475424	0.595774
TRINITY_DN74406_c0_g1_i1	Chr7	28884723	28885928	-0.33164427540879	1	0.0846541	0.479002	0.145396	1.05191	0.988993	0.342598	0.495406	0.52555
TRINITY_DN74478_c0_g1_i1	Chr7	114104604	114105081	0.297896724936795	1	0.907539	0.283385	0	0	0.298178	0.616907	0.25423	0.318429
TRINITY_DN74466_c0_g1_i1	Chr7	111801660	111802076	-0.217363433445037	1	0.413918	0.38648	0	0.373995	2.03064	0.422928	0	1.31144
TRINITY_DN74420_c0_g1_i1	Chr8	28950346	29031763	-0.315004229699646	1	0.149806	0.140801	0.0510045	0.105584	1.01639	0.302644	0.374836	0.0307947
TRINITY_DN74415_c0_g1_i8	Chr7	114787361	114816341	0.0810385788132718	1	0.535697	0.191123	0.649208	1.12512	1.56247	1.03737	0.10097	1.63821
TRINITY_DN74415_c0_g1_i3	Chr7	114787361	114816341	-0.198052408471981	1	1.46507	0.932684	0	1.08063	1.51825	0.986202	0.453446	1.3316
TRINITY_DN74415_c0_g1_i4	Chr7	114787361	114816341	-0.075161338092176	1	10.1534	3.44655	8.4862	4.69862	9.64511	9.52071	3.00313	9.9736
TRINITY_DN74415_c0_g1_i6	Chr7	114787361	114816541	0.705894311499222	1	0.114641	0.21645	0	0.411843	0.29101900000000003	0.442857	0.169594	0.490279
TRINITY_DN74415_c0_g1_i7	Chr7	114787361	114816541	0.94531323888381	1	2.70193	4.11003	0	1.92941	2.10718	4.5837	5.07519	3.45065
TRINITY_DN74415_c0_g1_i5	Chr7	114787361	114813439	1.65061236786446	1	0	0.391506	0	0.26219	0	0.359671	0.590746	0.392883
TRINITY_DN74415_c0_g1_i1	Chr7	114787361	114816541	0.271010207280795	1	0.357056	1.08629	0	0.414621	0.306429	0.437511	0.754149	0.417408
TRINITY_DN74415_c1_g2_i1	Chr1	160877278	160877705	-0.802818239627896	1	0.789015	1.10548	1.03509	0.35646	0.387058	0.806021	0.477639	0
TRINITY_DN74404_c0_g1_i1	Chr6	105983146	105984793	-0.886640850808072	1	0	0.930765	0.348302	0.36041	0.226512	0.17679	0.14603	0.300598
TRINITY_DN74469_c0_g2_i2	Chr3	89723818	89725351	0.41288167000613	1	0	0.419567	0	0.112801	0.434205	0.195384	0	0.592816
TRINITY_DN74469_c0_g2_i1	Chr3	89723818	89725362	1.61133015145278	1	0.126473	1.17051e-6	0.108012	7.24563e-7	0	0.190047	0.316907	0
TRINITY_DN74491_c0_g1_i1	Chr2	109864211	109864834	0.880567697883597	1	0.208795	0.195484	0.361392	0	0.204855	0.636255	0.175267	0.43753
TRINITY_DN74422_c0_g1_i2	Chr8	50458900	50459576	-0.952898098076467	1	0	0.753514	0.416112	0.286764	0	0.489212	0	0
TRINITY_DN74447_c0_g1_i1	Chr9	4327844	4329150	-0.874329274624933	1	0	1.73876	0.802704	1.10949	0	0	0.516639	0.644836
TRINITY_DN74450_c0_g1_i1	Chr4	66774469	66774906	-0.283636587111018	1	0.753179	0.703261	0.329403	0	0.370162	0.384397	0.315705	0.39756
TRINITY_DN74474_c0_g1_i1	Chr3	92067442	92068068	-0.252566267149591	1	0.824937	0.200694	0.179752	1.10779	0.404693	0	0.17674	1.2965
TRINITY_DN74484_c0_g1_i1	Chr5	51333026	51334402	0.822062268450685	1	0.370565	0.0695868	0.380187	0.19667	1.00928	0.449766	0.557384	1.22538
TRINITY_DN74414_c0_g1_i1	Chr9	47794952	47795373	-0.839113103044904	1	0.405103	0.378317	0.354536	0.731579	1.58909	0.413417	0.678388	0
TRINITY_DN74415_c0_g1_i2	Chr7	114815382	114816341	2.43052535694828	1	0	0	0	0	0.685193	0.812346	0.360182	1.20579
TRINITY_DN18657_c2_g1_i1	Chr4	143575776	143576751	1.20713071020382	1	0	0.20772	0.0950039	0.0982553	0.216023	0.672583	0.0926589	0.229834
TRINITY_DN18657_c0_g2_i1	Chr2	155041194	155041679	0.180122136130387	1	2.16987	0.871055	3.2466	1.11898	3.05597	4.48747	2.60539	0.652237
TRINITY_DN18657_c0_g1_i1	Chr5	159875466	159882607	0.55364224519822	1	0.870334	0.942881	0.979457	2.03044	1.63858	2.30583	1.71675	2.11105
TRINITY_DN18604_c0_g1_i1	Chr4	106943019	106943585	0.489676403488821	1	0.485926	0.910026	0.632832	0.654551	1.19549	1.97853	0.816034	0.765252
TRINITY_DN18693_c0_g1_i1	Chr1	37820624	37821020	0.619458300355647	1	0	0	0	0.814803	1.32822	0.92268	0.755077	0.476567
TRINITY_DN18604_c0_g2_i2	Chr4	106943562	106944057	0.790287722612368	1	0.607	0.284364	0	0.821941	0	0	1.2756	0.639129
TRINITY_DN18649_c0_g1_i1	Chr6	43792101	43793209	-0.0961484370758871	1	0.47387	0.974643	0.566192	0.585665	1.5638	1.14659	0.631702	0.68463
TRINITY_DN18630_c0_g1_i1	Chr1	104243079	104244024	-0.143459106963637	1	0.115339	0.324544	0.594143	0.204816	0.675429	0.584008	0.289661	0.239583
TRINITY_DN18607_c0_g1_i1	Chr2	134173653	134222344	0.0976395347278173	1	1.77394	0.902208	1.64303	1.24222	1.72554	2.24279	1.60589	1.22206
TRINITY_DN18611_c0_g1_i3	Chr7	63916468	63916700	0.524690471963877	1	0	1.23779	1.12378	4.68419	2.55083	1.34767	4.68516	2.72257
TRINITY_DN18611_c4_g1_i1	Chr2	76245976	76246359	0.966282291542456	1	0	1.35139	0.422838	0	0	1.48094	0	1.02191
TRINITY_DN18611_c3_g1_i1	Chr5	62562261	62562719	-0.397508296870952	1	1.39059	2.27337	0.303691	1.25613	0.34219	1.41932	0.583462	0.732902
TRINITY_DN18609_c0_g3_i1	Chr5	79051312	79051909	0.0610072957086657	1	0.453569	0.42471	0.196585	1.01731	1.1142	0.922044	0.951681	0.237895
TRINITY_DN18641_c0_g1_i1	Chr2	87632422	87633575	-1.56541091220906	1	0.114239	1.28774	1.02386	0.494756	0.721291	0	0.333872	0.395026
TRINITY_DN18650_c0_g1_i2	Chr6	126002439	126005987	-1.44889250266601	1	0.139827	0	0.202407	0.440917	0.0965627	0.0251654	0	0.184354
TRINITY_DN18609_c0_g1_i7	Chr5	79050020	79050588	-0.301347491922299	1	0.951919	0	0.204973	0.42424	0.69934	0.966228	0	0.273082
TRINITY_DN18609_c1_g1_i1	Chr10	21443587	21443814	6.51660369394219	0.482436794269525	0	0	0	0	0	0	0	44.1055
TRINITY_DN18609_c0_g2_i1	Chr2	56560012	56560370	-0.662347930560443	1	0	0.359046	0	0	2.64494	0.39259	0.644784	0
TRINITY_DN18609_c0_g1_i4	Chr5	79044029	79053859	0.320228565617492	1	8.93281	2.56438	0.965484	1.07646	5.16118	7.58994	3.14595	4.44893
TRINITY_DN18609_c0_g1_i11	Chr5	79043967	79053859	-1.86258593805451	1	0	0.800209	1.11221	0.937142	0.0230424	0.0158109	0.466044	0
TRINITY_DN18609_c0_g1_i5	Chr5	79050020	79052334	0.296837174383891	1	1.87696	0	0	0.827537	0.911763	0.950533	0.491659	1.47325
TRINITY_DN18609_c0_g1_i10	Chr5	79043967	79053859	-1.21614981653915	1	0	5.38858	4.02094	4.83882	0.359962	0.504511	3.40003	0
TRINITY_DN18609_c0_g1_i8	Chr5	79044029	79053859	-0.286163775797808	1	0.726353	0.329782	0.242997	0.176001	0.399435	0.281345	0.406251	0.281269
TRINITY_DN18657_c0_g1_i3	Chr5	159875466	159881131	-0.415785559749746	1	4.96242	1.8911	1.92658	2.17409	1.2114	0.953735	1.96401	2.90185
TRINITY_DN18609_c0_g1_i2	Chr5	79050020	79052334	0.964584018045914	1	0.286102	0	0.15426	0.610495	0.373727	0.485575	1.31828	0
TRINITY_DN18646_c0_g1_i10	Chr10	47970373	47971889	1.46535956247573	1	0.223944	0.350441	0	0.132067	0.279783	0.604026	0	1.15716
TRINITY_DN18648_c0_g1_i1	Chr1	140268	189568	-0.359332518767123	1	1.27621	0	1.67378	0	1.24831	0	1.8519	0
TRINITY_DN18615_c0_g1_i2	Chr3	5536102	5536592	0.707564375628065	1	0	0.585006	0	0	0.616208	0.318336	0	0.986315
TRINITY_DN18656_c0_g1_i3	Chr5	57434385	57464482	0.187401730804672	1	96.3324	30.1949	40.1767	25.0367	75.5535	89.0885	27.1458	81.2741
TRINITY_DN18656_c0_g2_i1	Chr1	91208104	91208472	0.0868223911947941	1	0	0.482636	2.26606	0	2.53294	0	1.7343	1.64502
TRINITY_DN18656_c0_g1_i1	Chr5	57434385	57464482	-0.872414038003414	1	1.91842e-7	52.5935	55.8753	70.8805	3.27424e-4	1.02722	51.3417	8.67807
TRINITY_DN18656_c1_g1_i3	Chr3	61302690	61303090	0.256386982755359	1	0.865887	0.423323	0.396788	0	0.558412	1.39127	0.379496	0
TRINITY_DN18656_c0_g1_i4	Chr5	57434385	57441413	0.828504636002118	1	0.217246	0.153883	0.248315	0.149365	0.348436	0.395307	0.207038	0.667057
TRINITY_DN18656_c2_g1_i1	Chr5	60528947	60529323	-0.462299429261902	1	0.500277	0.466264	1.31247	0.901848	0	0	0.418301	1.05879
TRINITY_DN18656_c0_g1_i2	Chr5	57434385	57441413	-0.611863026619343	1	0	0.28258	0.176097	0.522555	1.84885e-7	0.00184736	0.351553	0.042397
TRINITY_DN18643_c0_g1_i2	Chr3	697782	698089	-0.102970750036796	1	2.37966	0.744844	0	0	1.48688	2.00006	0	0.841588
TRINITY_DN18656_c0_g4_i1	Chr7	58903179	58903546	1.17496251178014	1	0	0.975269	0	0	1.02343	0.534956	1.31339	1.1076
TRINITY_DN18660_c1_g1_i1	Chr3	61065975	61068714	-0.060970202120482	1	3.23623	2.91733	2.30558	3.05565	2.68926	2.23512	3.30554	3.08982
TRINITY_DN18660_c0_g2_i2	Chr8	70577614	70578213	0.340826034509887	1	0	0.211089	0	1.85605	1.56573	1.57933	0.414818	1.04339
TRINITY_DN18651_c0_g1_i2	Chr7	133455710	133458049	-0.460846102141926	1	0.377565	0	0	0.55932	0.491813	0	0	0.654413
TRINITY_DN18656_c0_g3_i2	Chr4	102439081	102439654	0.197305841273727	1	0.710542	0	1.02776	0.212719	0.466041	0.7229	0.596554	0.497201
TRINITY_DN18608_c0_g2_i1	Chr8	40629909	40631278	0.953469956845404	1	0.232112	0.364712	0	0.136917	0.119409	0.313053	0.568643	0.159968
TRINITY_DN18608_c0_g2_i2	Chr8	40629909	40631278	-5.45140863034819	1	0	0	0.91258	0	0.860133	0	0	0
TRINITY_DN18608_c0_g3_i1	Chr10	47882505	47885803	0.190442911851769	1	1.87748	0.598462	0.911955	0.506821	0.495465	0.773193	1.13186	1.31532
TRINITY_DN18666_c0_g1_i9	Chr5	60516206	60516563	0.347103049692576	1	1.11343	1.028	1.44784	0.997906	0	0.788177	2.87109	0
TRINITY_DN41246_c0_g2_i3	Chr9	31616574	31616723	-1.04734406318064	1	0.681353	1.19451	0.351179	0.88215	0.389142	0.297781	0.398123	0.35097
TRINITY_DN18608_c0_g4_i1	Chr1	161838484	161838953	-0.944619040743796	1	1.87881	0	0	0	1.64855	0	0	1.09671
TRINITY_DN18691_c0_g3_i1	Chr3	8642641	8643040	0.541718632173549	1	0	0	0	0	1.62268	1.5532	0	0
TRINITY_DN18608_c0_g4_i3	Chr1	161838484	161838962	0.935344356767512	1	0.446131	1.50843	0.844842	0.582341	0	2.30184	1.08286	0.981799
TRINITY_DN18691_c0_g1_i1	Chr5	78267722	78269936	0.317440965989352	1	1.07589	2.79955	8.82053	2.44512	2.08753	0.669014	1.72651	11.078
TRINITY_DN18691_c0_g3_i2	Chr3	8642641	8643040	0.637364501109163	1	0.280296	1.05021	2.19659	0.504453	0.558782	2.13516	1.41237	1.17994
TRINITY_DN18691_c0_g1_i2	Chr4	36626402	36626836	-0.203139663634578	1	6.53474	8.25805	6.39014	5.55748	4.91203	6.12995	5.80306	5.68692
TRINITY_DN18691_c0_g5_i1	Chr1	30520867	30521193	0.293888619824615	1	0.641809	0	0.561337	1.16189	0.628029	1.31347	1.07232	0
TRINITY_DN18670_c0_g1_i9	Chr8	12124379	12124418	-0.32201434594935	1	0.121791	0	0.165192	0.170817	0.237863	0	0.203967	0.126593
TRINITY_DN18623_c0_g1_i1	Chr8	74609196	74609800	1.07874984480267	1	0	0.821044	0	0	0.430357	0.667901	0.367841	0.689231
TRINITY_DN18691_c0_g4_i1	Chr5	78276921	78280395	0.280804986861231	1	7.87854	9.23552	13.3036	16.2069	9.22222	7.50681	8.46571	27.1637
TRINITY_DN18640_c1_g1_i5	Chr1	93959291	93961231	4.51607984381652	0.93902358320808	0	0	3.5863e-5	1.02631e-5	0	0	0.183733	0.18298
TRINITY_DN18640_c1_g1_i3	Chr1	93959291	93961251	-1.02200113180993	1	0	0	0	0	0.368715	0.105834	1.51454e-5	8.99132e-6
TRINITY_DN18640_c2_g1_i1	Chr1	42690719	42692150	0.450692896033588	1	0.205921	0.38674	0.293266	0.121372	0.533909	0.347072	0.401414	0.567067
TRINITY_DN18640_c1_g1_i4	Chr1	93959291	93960784	3.80504888343395	0.221892140241918	0.0653338	0	0.0675662	0	0	0.679326	0.240049	0.626308
TRINITY_DN18640_c1_g1_i6	Chr1	93959291	93961231	-1.08065943203674	1	0	0.316824	0.155634	0.0850166	0	0.17099	0	0
TRINITY_DN18640_c0_g1_i8	Chr1	42669639	42695296	-1.04369125584295	1	9.66574	6.32669	8.85088	8.34372	3.37706	3.76859	4.16592	3.60788
TRINITY_DN18640_c0_g1_i2	Chr1	42659366	42695296	-0.441886052001535	1	0	0.414963	0.444762	0	0	0.437093	0	0
TRINITY_DN18640_c0_g1_i10	Chr1	42644064	42695296	-0.774079755245037	1	2.08946	3.97965	0.584389	3.00423	3.47362	0.0372625	1.0885	3.4941
TRINITY_DN18633_c0_g1_i9	Chr1	88983512	88985087	0.534104952816836	1	0.141588	0.282296	0.144775	0	0.175218	0.512324	0	0.20715
TRINITY_DN18640_c0_g1_i13	Chr1	42659366	42695296	-1.60352537359681	1	0	0	0.222135	0.489661	0.592632	0.159962	0.116933	0
TRINITY_DN18640_c0_g1_i6	Chr1	42669740	42695296	-0.769758335602625	1	0.77502	0.422523	5.58434e-8	0.472487	0.637385	0.507466	0.366909	0.00588481
TRINITY_DN18640_c0_g1_i20	Chr1	42644064	42695296	3.24378441435686	1	0	0.204074	0	0.450455	0.213878	4.02825	1.56832	0
TRINITY_DN18640_c0_g1_i4	Chr1	42661033	42669535	0.32977330797941	1	0.350164	0.414085	0.216178	0	0.0651302	0.376976	0.164656	0.305611
TRINITY_DN18640_c0_g1_i9	Chr1	42659366	42695296	10.2431790260211	0.00139600657884805	0	0	0	0	0	3.4493	3.60759	0
TRINITY_DN18640_c0_g1_i15	Chr1	42669740	42695296	0.807274198138566	1	0.716025	0.754477	0	0	0.37347	0.942209	0.619816	0.472683
TRINITY_DN18640_c0_g1_i12	Chr1	42669740	42685230	0.066770570649074	1	0.632293	0.72858	0.57145	0.423855	0.855068	0.96042400000000006	0	1.2189
TRINITY_DN18640_c0_g1_i3	Chr1	42644064	42695296	-0.250617078138128	1	0	0.811374	1.00946	0.558261	0.00139793	0.560822	0.161902	0.590878
TRINITY_DN18640_c0_g1_i14	Chr1	42669740	42695296	0.159542861988742	1	0	0	0.400608	0.367279	0.221628	0	0.293397	0.404168
TRINITY_DN18640_c0_g1_i5	Chr1	42644064	42695296	0.604151799496226	1	1.48346	0	0.0250309	0	0	0.935433	0	0.662422
TRINITY_DN18640_c0_g1_i18	Chr1	42659366	42695296	0.430938865158087	1	0	0.283205	0	0.212971	1.97439e-8	0	0	0.410837
TRINITY_DN18640_c0_g1_i21	Chr1	42644064	42695296	-0.934702923618908	1	2.61894	3.52307	1.66082	1.48394	4.58618	0.0259177	1.25492	3.04533
TRINITY_DN18640_c0_g1_i16	Chr1	42644064	42695296	3.05591020408475	1	0	0.206153	0	0.238971	0.322658	2.3118	1.78191	0
TRINITY_DN18620_c0_g3_i3	Chr9	33271515	33273076	-4.19095330963028	1	0	0	0.581103	0	0	0	0	0
TRINITY_DN18620_c1_g1_i1	Chr3	143437165	143437623	-0.993214334278158	1	0.700902	0	0.612049	0.632822	0.34475	0.357651	0	0.369418
TRINITY_DN18620_c0_g3_i2	Chr9	33271515	33272897	0.0043971230794995	1	0.455538	0	0	0.17686	0.475767	0.592234	0.149591	0
TRINITY_DN18620_c0_g3_i4	Chr9	33271515	33273076	-0.930544220498665	1	0	0.417318	0	0.164085	0.399695	0	0.27975	0
TRINITY_DN18608_c1_g1_i1	Chr2	158857280	158857504	0.0830217304674099	1	0	4.01886	2.41166	0	1.37194	1.44828	3.48467	0
TRINITY_DN18620_c0_g1_i1	Chr9	33271306	33271534	-4.08719515824258	1	0	3.57884	4.34978	3.39183	0	0	0	0
TRINITY_DN41293_c0_g1_i2	Chr2	23721391	23721666	1.08874043606819	1	0.493038	0.918107	0	0.889109	0	1.00672	0.824912	1.56421
TRINITY_DN18633_c0_g1_i8	Chr7	60813625	60815495	1.27075423989282	1	0.0975247	0	0.0937421	0.0445183	0	0.195551	0.204793	0
TRINITY_DN18666_c0_g1_i2	Chr6	71173235	71174251	0.543992438494925	1	1.2807	4.58816	4.19464	2.18598	2.37956	3.91705	5.43484	4.30486
TRINITY_DN18636_c0_g4_i1	Chr9	61321577	61321807	-0.761647350513424	1	241.81	126.914	109.731	88.4301	94.0427	131.665	30.6374	96.1692
TRINITY_DN18610_c0_g1_i1	Chr6	94781546	94782404	0.228749765926294	1	0.262076	0.245745	0.225387	0.582632	0.128071	1.06209	0	0.13636
TRINITY_DN18610_c0_g2_i1	Chr6	94782380	94783026	-1.1310234753871	1	0.581211	0.544758	0.670274	1.38676	0	0.590039	0.162722	0.202964
TRINITY_DN18679_c0_g2_i1	Chr6	74653336	74654385	-0.887886649455949	1	0.906603	0.472619	0.863566	0.357283	0.392797	1.12163	0	0
TRINITY_DN18636_c0_g1_i1	Chr8	103560205	103562248	-0.457593669964434	1	0.773069	0.170903	0.50492	0.922761	0.661972	0.689339	0.759122	2.0968e-5
TRINITY_DN18679_c0_g3_i1	Chr6	74654415	74655254	0.423121924198623	1	0.135325	0.253759	0.116419	0.120386	0.264536	0.274245	0.340184	0.14088
TRINITY_DN18679_c1_g1_i1	Chr1	79493779	79495780	0.264559542287452	1	0.541077	0.555404	0.126266	0.328577	1.08428	0.705652	0.36118	0.910877
TRINITY_DN18679_c1_g2_i1	Chr3	56483259	56694431	0.891606743760119	1	0.248716	0.155593	0.212751	0.366822	0.484024	0.838433	0.762765	0.171461
TRINITY_DN18620_c0_g5_i1	Chr7	57553266	57553504	-4.04214229534504	1	4.85739	0	0	4.33851	1.30288	0	0	0
TRINITY_DN18679_c1_g1_i2	Chr1	79495003	79495780	-1.99256914395325	1	0.326369	0.425002	0.569467	0.244416	0	0	0.196077	0
TRINITY_DN18619_c2_g2_i1	Chr4	58821547	58821921	-0.0350009376879401	1	2.02123	0.941908	0.442279	0.455585	0	1.03303	0.845497	0.534617
TRINITY_DN18619_c0_g4_i1	Chr10	38163157	38163691	0.0741331534051524	1	0.534645	0.500446	0	0.480535	0.788792	0.544474	0.673228	0.281151
TRINITY_DN18619_c2_g1_i1	Chr1	106508480	106508967	0.871710613762502	1	0.312226	0.584653	0	0.563485	0	0.955011	0.26239	0.657094
TRINITY_DN18619_c0_g1_i1	Chr8	113990142	113990761	-0.151874285193623	1	1.25582	0.391952	1.26813	0.374939	0.410763	1.27575	0.702716	0.219331
TRINITY_DN18619_c0_g2_i1	Chr3	87779408	87779929	0.38361243876569	1	0.55682	0.260846	0.485104	0.250564	0	0.283847	0.467785	0.58607
TRINITY_DN18620_c0_g4_i1	Chr7	58922608	58922934	1.30474039285931	1	0	0.618729	1.31735	0	0	0	0	3.50564
TRINITY_DN18634_c1_g1_i1	Chr5	138387199	138387869	1.89669804561911	1	0	0	0	0.825468	0	0.562503	0	1.74121
TRINITY_DN18675_c0_g1_i1	Chr6	77294718	77296112	-0.582153978581892	1	0.354678	0	0	0.490488	0.210013	0.496817	0	0
TRINITY_DN18634_c0_g1_i5	Chr7	57147347	57147602	-0.0505025490431465	1	1.89096	0	1.95083	0	3.2947	2.32553	0.935458	1.17886
TRINITY_DN18675_c0_g2_i1	Chr6	77296261	77297406	0.648551297980781	1	0.270574	0.253956	0.308945	0.39948	0.175693	0.638867	0.452518	0.373538
TRINITY_DN18624_c2_g1_i3	Chr4	124259587	124260757	-4.66539670860043	1	0	0.353207	0.407568	0	1.12737	0	0	5.272e-5
TRINITY_DN18675_c1_g1_i1	Chr7	42104407	42104669	0.0285156924884497	1	0.658755	0.687264	0	0.323697	0.996708	0.666274	0.428134	0.605031
TRINITY_DN18620_c0_g4_i2	Chr7	58922770	58922934	-0.744976665240546	1	1.48493	0.696563	1.7653	0	2.18425	1.52767	0.695396	0
TRINITY_DN18624_c0_g1_i1	Chr2	80435813	80449346	-0.343306032493459	1	66.7845	67.3959	66.8678	62.7877	49.4379	63.174	50.6707	46.2431
TRINITY_DN18675_c0_g4_i1	Chr2	158563865	158564180	0.949562667619666	1	0	0	0.606271	0.627954	1.35737	0	1.15594	2.21098
TRINITY_DN18624_c0_g1_i3	Chr6	89703697	89704409	0.1803087076289	1	0.246182	0.319309	0.588297	0.91212	0.893046	0.966649	1.00849	0.178157
TRINITY_DN18624_c3_g2_i1	Chr7	63488550	63490278	0.358806932213016	1	0.163685	0.102506	0.139671	0.337239	0.0529894	0.330925	0.136666	0.224992
TRINITY_DN18673_c1_g2_i1	Chr8	53813286	53814211	0.245387805228273	1	0	0.535693	0.294167	0	0.33442	0.694013	0.0956159	0.118618
TRINITY_DN18624_c2_g1_i2	Chr4	124259587	124260757	1.47794767758961	1	0.34497	0.247867	1.32251e-7	0.189262	0	0.698085	3.66208e-8	0.803238
TRINITY_DN18673_c0_g2_i1	Chr6	154007382	154007699	-0.328491868813773	1	3.72761	0.742043	7.22778	0.719534	0	1.41488	1.72399	3.34451
TRINITY_DN18614_c0_g1_i4	Chr6	1585895	1586676	0.199590828652807	1	0.522285	0	0.076579	0.260582	0.151536	0.23566	0.369267	0.14413
TRINITY_DN18614_c0_g2_i1	Chr6	103709437	103710028	1.46456232536024	1	0	0.120401	0.11039	0	0.193989	0.178342	0.598407	0
TRINITY_DN18614_c0_g1_i5	Chr4	46689311	46690061	1.13014908873606	1	0	0	0.190307	0	0.28785	0.402248	0	0.354013
TRINITY_DN18692_c0_g2_i1	Chr4	6688417	6690056	-0.398430625329341	1	0.761536	2.03581	0.950105	0.620924	1.19511	0.473782	1.0762100000000001	1.02713
TRINITY_DN18692_c0_g1_i1	Chr4	6687650	6688415	0.504825320426812	1	0.317273	0.594748	0.273624	0.565717	1.24262	0.160871	0.798377	1.65636
TRINITY_DN18601_c0_g1_i3	Chr1	198049757	198050309	2.11387928306476	1	0	0.981318	0	0	0	3.1312	0	0
TRINITY_DN18601_c2_g1_i1	Chr3	59097983	59098995	0.647346876744502	1	0	0.159352	0.513628	0.149273	0.145278	0.114517	0.189478	0.704332
TRINITY_DN18601_c0_g1_i1	Chr1	198049690	198050309	-0.271119537811746	1	1.26529	0	0	1.32292	1.3197	0.755594	0	1.36722
TRINITY_DN18601_c4_g1_i1	Chr7	84687262	84688040	-0.291475439613022	1	0.451792	0.705747	0.259492	1.34148	0.147362	0.152906	1.0099	0.314079
TRINITY_DN18614_c0_g2_i2	Chr6	103709437	103710394	0.528778453549182	1	0	0	0	0.605072	0.16116	0.302423	0	0.471828
TRINITY_DN18601_c1_g3_i1	Chr4	148148028	148148790	-0.868231688532258	1	0	0	0.534744	0	0.45537300000000003	0	0	0.323678
TRINITY_DN18601_c1_g2_i1	Chr7	40387897	40388802	0.893787846848045	1	0	0.549339	0	0.20782	0.342232	0.118168	0.293639	0.865291
TRINITY_DN18601_c3_g1_i1	Chr3	78332434	78333077	1.35649896005611	1	0.193284	0.181163	0	0.518797	0.189559	0.588652	0.324678	1.01249
TRINITY_DN18665_c0_g3_i1	Chr1	69315551	69316010	1.16800980509688	1	0.350515	0	0.597661	1.05247	1.0195	1.05873	1.21085	2.24097
TRINITY_DN18665_c0_g1_i4	Chr6	108294094	108312488	0.381221852101568	1	10.2067	15.939	6.8721	7.99662	13.294	10.6251	27.2553	5.73168
TRINITY_DN18665_c0_g1_i2	Chr6	108294094	108298476	-0.471482115141856	1	0	0.402797	0.114714	0.157224	0.25683	0	0.198587	0.195326
TRINITY_DN18665_c0_g4_i1	Chr6	108303079	108303489	-1.01966174721697	1	0.851293	1.58786	0	0.384423	0	0.434379	0.356024	0
TRINITY_DN18665_c0_g5_i1	Chr1	109957921	109958680	0.291322621565235	1	0.155667	0.729495	0.402591	0.554974	1.06658	1.42061	0.261084	0.64983900000000006
TRINITY_DN18665_c0_g1_i1	Chr6	108299006	108312488	0.546531630674533	1	0.140785	1.1131	0.935392	0.450908	1.13049	0.542458	1.34094	1.46757
TRINITY_DN18616_c0_g1_i5	Chr9	44306911	44393651	-0.834245661066984	1	0	0.365756	0	0.106013	0.378191	0	0	0.276416
TRINITY_DN18616_c0_g1_i6	Chr9	44428668	44527448	0.183964880142807	1	0	0	0.304112	0	0.408976	0.371926	0.156871	0
TRINITY_DN18616_c0_g1_i10	Chr9	44428668	44527448	0.706297841877813	1	0.17318	0.486908	0	0	0	0.767423	0	0
TRINITY_DN18616_c0_g1_i7	Chr9	44306911	44481110	0.866179934491722	1	0	0	0.265126	0.245642	1.25278e-7	0.155051	0.301055	0.179307
TRINITY_DN18638_c0_g1_i1	Chr8	75457348	75458223	-0.26620864351085	1	0	0.360088	0.220088	0.568951	0.500272	0.259364	0.214439	0.399436
TRINITY_DN18638_c2_g1_i1	Chr1	42425054	42426431	0.0204291877627295	1	0.36213	0	0	0	0.352206	0.492095	0	0
TRINITY_DN18638_c2_g1_i2	Chr1	42425054	42426431	2.00273985960166	1	7.35375e-8	0.201551	0.18347	0.316371	1.04094e-7	0.454586	0.358695	1.1087
TRINITY_DN18637_c0_g1_i1	Chr8	103818160	103820979	2.40664830483389	1	0.345207	0	0	0	0.639624	1.02629	1.03904	1.21836
TRINITY_DN18637_c0_g1_i8	Chr8	103819485	103820979	-0.171814734623352	1	0	0.574277	0.264964	0.334895	0.401723	0.814557	0.11761	0
TRINITY_DN18637_c0_g1_i11	Chr8	103818237	103820979	1.40449543066053	1	0	0.193678	0	0	0	0.212338	0.140322	0
TRINITY_DN18637_c0_g1_i2	Chr8	103818160	103820979	-1.97115769298271	1	0	0.289134	0.272447	0.630984	0	0	0.169402	0
TRINITY_DN18637_c0_g1_i9	Chr8	103818160	103820979	0.0734712340197439	1	0	0.4531	0.382748	0.107538	0	0.256122	0	0.394344
TRINITY_DN18601_c1_g1_i1	Chr7	40387435	40387904	0.410400995016092	1	0	0	0.389959	0.134396	0.590534	0	0	0.943986
TRINITY_DN18637_c0_g1_i5	Chr8	103818555	103819483	0.460868021783236	1	0	0.129197	0	0.12262	0.673591	0.27929	0.230946	0.286953
TRINITY_DN18624_c0_g1_i4	Chr8	68367169	68367698	0.417893722238794	1	0.816741	1.27508	1.43628	0.734788	0.804332	2.77415	1.14335	0.579485
TRINITY_DN18664_c0_g1_i3	Chr3	125663361	125664448	-7.70342212785131	0.846529438995116	0	5.625	5.68993	0.181656	0.00188404	0	0	0
TRINITY_DN18684_c0_g1_i5	Chr7	133462734	133464448	-1.83852938626228	1	0.834516	0.1985	0.207277	0.367769	0.438297	0	0	0.354538
TRINITY_DN18684_c0_g1_i3	Chr7	133462734	133467752	0.254831276263743	1	0	0.583845	0	0	0	0.0841323	0.0694783	0.260761
TRINITY_DN18638_c1_g1_i2	Chr2	31194365	31194808	-0.321470521877394	1	0.777232	0.347046	0.640112	0	0	0.563712	0	0.387821
TRINITY_DN18664_c0_g1_i2	Chr3	125663361	125664640	0.562633998643923	1	8.23168	3.28656	1.02998e-9	3.80574	4.95702	5.70989	7.42364	5.93783
TRINITY_DN18668_c0_g1_i1	Chr1	130477957	130478802	1.075244043104	1	0.133361	0.125045	0.229438	0.118618	0	0.27025	0.335219	0.277607
TRINITY_DN18603_c3_g1_i1	Chr3	92151527	92151735	-0.520184450281405	1	1.7475	6.25708	1.41606	2.88834	2.11138	3.38727	2.71761	0
TRINITY_DN18676_c0_g3_i1	Chr5	127176803	127177400	0.631634632644688	1	0.223785	0.628739	0.193968	0.401428	0.219844	0.316936	0.65152	0.704015
TRINITY_DN18668_c0_g2_i1	Chr2	36899675	36899966	-0.11001557591684	1	0	1.54195	0.856806	0.744194	0.839007	1.69428	0.684117	0
TRINITY_DN18603_c1_g1_i1	Chr2	70047257	70047746	0.126631886152662	1	0	1.18167	0.826404	0.284853	1.24388	1.28742	0.530463	0.664417
TRINITY_DN18676_c0_g4_i6	Chr5	127177122	127208401	-0.155304847972213	1	0	0	0	0.251491	0.55805	0.488507	0	0
TRINITY_DN18676_c0_g4_i2	Chr5	127175108	127176509	0.994379528047938	1	0	0	0.308993	0.419065	0	1.11025	0	0
TRINITY_DN18676_c0_g4_i4	Chr5	127175108	127208401	0.155557878638101	1	0.46693	0.0577001	0.028761	0	0.238074	0	0.488972	0.0401811
TRINITY_DN18676_c0_g4_i1	Chr5	127175108	127208401	0.110040845736477	1	0	0.338948	0.132786	0.231015	0	0	0.248005	0.216458
TRINITY_DN18676_c0_g2_i2	Chr6	131323384	131323878	1.23272892866367	1	0	0.283385	0	0.426669	0.298178	0	1.52538	0
TRINITY_DN18676_c0_g2_i3	Chr6	131323384	131323878	1.25930036948983	1	0	0	0	0.885705	0	0.526298	0	1.08705
TRINITY_DN18606_c0_g1_i1	Chr1	175449606	175452092	1.39994204428957	1	0	0.275173	0.187054	0.193598	0.745406	0.665637	0.702344	0.903619
TRINITY_DN18606_c0_g3_i1	Chr1	175448643	175449589	1.18578522044189	1	0	0.432124	0	0.204528	0.562067	0.545198	0	1.19623
TRINITY_DN18667_c0_g1_i1	Chr6	56386255	56387495	-0.347065120652362	1	0.653172	0.229941	0	0.216811	0.476811	0.165198	0.341245	0.253346
TRINITY_DN18625_c0_g1_i4	Chr1	127051262	127066063	0.327117445161107	1	0.134491	0	0.229813	0.0594451	0.77251	0.0680011	0.678299	0.138862
TRINITY_DN18606_c0_g3_i2	Chr1	175448761	175449589	1.36232428922946	1	0.412725	0	0.591912	0	0	0.881884	0.92224	0
TRINITY_DN18625_c0_g1_i2	Chr1	127056360	127066063	0.73982404555459	1	0	0.171232	0.1579	0	0.928509	0	1.21554	0
TRINITY_DN18601_c0_g1_i2	Chr1	198049690	198165740	1.15456709870361	1	0	0	0.786044	0	0.648429	0	0	2.05977
TRINITY_DN18639_c0_g2_i1	Chr4	105547073	105547545	-1.46825807143621	1	2.62984	5.33679	7.78303	2.161	2.58214	2.22634	0.735681	1.83795
TRINITY_DN18639_c0_g1_i2	Chr9	38184539	38185917	0.223199021921789	1	0.719848	1.48702	0.922977	0.700282	1.61022	0.946447	0.842067	2.15666
TRINITY_DN18603_c2_g2_i1	Chr1	57479733	57480603	0.195569743498454	1	0.381629	0.477174	0.547419	0.226164	0.745743	0.257762	0.639339	0.795825
TRINITY_DN18617_c0_g1_i1	Chr4	43427706	43508976	0.538949310280808	1	0.793949	0.995144	0.656497	1.02905	1.75169	1.44831	1.98645	1.31346
TRINITY_DN18664_c0_g1_i1	Chr3	125663361	125664614	-4.67194478653458	1	0	0	1.06617	0	0	0	0	0
TRINITY_DN18674_c0_g1_i5	Chr3	5409776	5415274	-0.787821827811253	1	0.967622	0.627881	0.227379	0.378511	1.77147	0.649146	0.3582	0.434716
TRINITY_DN18654_c0_g1_i1	Chr1	139676308	139677388	0.866282714642265	1	0.0946272	0.177612	0.162143	0.167719	0.184401	0.191536	0.0791441	0.686214
TRINITY_DN18674_c0_g1_i14	Chr3	5414696	5415247	-0.426265295425083	1	0.823225	2.63463	0.889137	0.0695951	0.102711	0.604929	0.752301	0.724734
TRINITY_DN18674_c0_g1_i4	Chr3	5410272	5413608	2.10786503830098	1	0	0	0	0	0.220037	0.308158	0.201422	0.153852
TRINITY_DN18674_c0_g1_i13	Chr3	5409776	5415885	6.43221134788391	0.488021123091444	0	0	0	0	0	0.975885	0	0
TRINITY_DN18674_c0_g1_i11	Chr3	5409776	5415885	0.395511737330147	1	1.90002	1.17565	1.09966	1.43437	1.92946	2.30491	2.11127	1.9353
TRINITY_DN18606_c0_g2_i2	Chr1	169888359	169889200	0.324861323316198	1	0.469112	0.238638	0.217586	0.450182	0.412505	0.771636	0.354225	0.350729
TRINITY_DN18674_c0_g1_i8	Chr3	5410157	5415863	1.47851381489933	1	0.0761595	0	0	0	0.339821	0.763268	0	0.0167838
TRINITY_DN18674_c0_g1_i2	Chr3	5409776	5415274	-2.03354483323614	1	0.0754235	0.26141	0.0287785	0.0243309	0.034566	0.0282265	0.0183719	0.00970175
TRINITY_DN18645_c0_g1_i1	Chr4	3589073	3597782	-0.194219449205084	1	0.704453	0	0	0.418515	0	0.326203	0	0.352418
TRINITY_DN18645_c0_g1_i2	Chr4	3589073	3597782	0.408185505324115	1	0	0.87613	0.58418	0.270856	0.785666	0.471829	1.03884	0.524906
TRINITY_DN18685_c1_g1_i3	Chr5	55947517	55958068	-0.546585366514498	1	0.182669	0.922826	0.719707	0.306828	1.41632	0.24719	0.530878	0.689442
TRINITY_DN18674_c0_g1_i15	Chr3	5409776	5415885	-0.726993802473958	1	0.23116	0.540467	0.188367	0.151024	0.0789398	0.181058	0.179949	0.0900388
TRINITY_DN18685_c1_g1_i2	Chr5	55947517	55968787	-0.418634863640796	1	7.1095	10.2176	5.267	8.24014	11.7194	7.81237	7.81695	4.52779
TRINITY_DN18685_c1_g1_i4	Chr5	55965322	55968787	0.713578766016511	1	0.607233	0.295437	0.309081	0	0.876918	1.01802	0.793039	0.35982
TRINITY_DN18685_c1_g1_i1	Chr5	55966542	55968787	0.409293981296476	1	0	0.831825	0	0.636305	0	0.342934	0.424711	0.466715
TRINITY_DN18685_c1_g1_i5	Chr5	55966542	55968787	-2.34919626828833	1	0.233385	0.213667	0.294198	0	0.657377	0	0.14454	0
TRINITY_DN18685_c0_g1_i10	Chr6	104409121	104421651	0.0975557742090553	1	0	0.951939	0.919431	1.08147	1.1275	1.16412	0.860285	0.764798
TRINITY_DN18685_c0_g1_i6	Chr6	104409121	104428159	-0.0100037859417249	1	8.29057	8.73009	8.98982	8.19573	4.94581	7.05561	10.2057	7.60391
TRINITY_DN18685_c0_g1_i7	Chr6	104409121	104423487	-0.91886536344555	1	1.44202	1.69499	0.562639	1.6817	1.9284	1.14713	0.449877	0.890976
TRINITY_DN18685_c0_g1_i5	Chr6	104410009	104428159	1.26861557332369	1	0	0.872238	0.515618	0.480716	2.19874	2.85803	1.39591	1.83992
TRINITY_DN18685_c0_g1_i9	Chr6	104422551	104423487	0.540446981190567	1	0.292246	1.07858	0.762703	0.664562	0.305573	1.14854	0.948468	0.831359
TRINITY_DN18685_c0_g1_i12	Chr6	104417870	104421651	-0.0852227907126229	1	0	0.327018	0	0.256983	0	0	0	0.34654
TRINITY_DN18685_c0_g1_i4	Chr6	104409121	104428159	-2.24630472704391	1	1.62694	1.7294	0.36555	1.69313e-6	2.76152	0.707572	0.169159	0
TRINITY_DN18685_c0_g2_i2	Chr6	104425178	104428159	-4.19517029998179	1	0.247343	7.52362e-9	0	0.179266	0.398134	1.2429300000000001e-007	0	5.74592e-9
TRINITY_DN18685_c0_g2_i1	Chr6	104425178	104428159	0.490050962806561	1	0	0.4699	0.285442	0.185204	0	0.50306	0.209104	0.171461
TRINITY_DN18685_c2_g1_i1	Chr7	114595249	114595828	-0.202651911091664	1	0.233621	0.437722	0.202708	0.209777	0.22979	0.26978799999999997	0	0.490404
TRINITY_DN18685_c0_g1_i1	Chr6	104423553	104428159	0.628873074216649	1	0.378	0.781832	1.77316	1.74332	0	2.49233	0.829262	1.65215
TRINITY_DN18621_c0_g2_i2	Chr10	27994625	27996301	-0.561898660531299	1	0	0.194683	0.299521	0.123959	0.817924	0	0	0.579181
TRINITY_DN18621_c4_g1_i1	Chr6	50850743	50850996	-0.262900947017371	1	1.0942	0	0.94484	2.94575	1.06177	1.12497	0	2.28456
TRINITY_DN18685_c0_g1_i2	Chr6	104423553	104425211	0.0715320040882583	1	0.232671	0.437085	0.107107	0.271522	0.452268	0.439648	0.194295	0.370951
TRINITY_DN18621_c3_g1_i1	Chr4	85013781	85014308	0.620872613140777	1	0.273091	0.255855	0	0.737197	0.268903	1.11836	0.232635	0.287337
TRINITY_DN18621_c1_g1_i1	Chr5	18513364	18514051	-0.412719908925528	1	0.844684	0.956797	0.291762	0.150789	0.831686	0.685624	0.567304	0.176671
TRINITY_DN18672_c0_g1_i2	Chr2	68835525	68835737	-0.574329908541905	1	3.15482	5.99215	5.43091	1.39661	4.3361	1.62931	2.61104	4.16974
TRINITY_DN18672_c3_g3_i1	Chr6	71855721	71856200	1.61233153200994	1	0	0.298639	0.278463	0	0.314315	0.325356	0	1.68029
TRINITY_DN18621_c0_g2_i1	Chr10	27994625	27996640	0.84462153478401	1	0.311656	0.529333	0	0	0	0.315112	0.626851	0
TRINITY_DN18672_c1_g2_i1	Chr2	70011482	70012894	0.0254618201651328	1	0.209573	0.393586	0.179102	0.247075	0.747217	0.494535	0.350189	0.288604
TRINITY_DN18672_c1_g1_i1	Chr2	70012906	70013514	-0.278749607729023	1	0	0.603057	0.371732	0.192354	0.421416	0	0.540441	0.224977
TRINITY_DN18672_c4_g2_i1	Chr6	71671472	71671912	0.00527874874677008	1	2.24099	2.09282	3.26476	1.34935	2.5679	2.07966	2.5053	2.75991
TRINITY_DN18672_c2_g1_i1	Chr10	21141704	21142120	-5.18071683878494	0.751544735768314	0.412242	1.92385	1.58786	0.70563	4.04417	0	0	0
TRINITY_DN18672_c3_g2_i1	Chr1	86328529	86328942	-0.314757675810088	1	0.392515	1.09579	0.342027	0.723041	0.428979	0.616956	0.329318	0.592817
TRINITY_DN18681_c0_g2_i1	Chr3	77923959	78007086	-4.05962380387995	1	0.334509	0	0	0.15481	0.266254	0	0	0
TRINITY_DN18681_c0_g2_i2	Chr3	77923959	78007086	0.203123528405952	1	0	0.788732	0.914334	0.128988	0.202802	0.695247	0.57442	0.236822
TRINITY_DN18600_c0_g1_i7	Chr7	2651910	2660319	0.457267432579442	1	1.24028	2.9652	6.81783	4.61911	6.2763	3.67687	3.04678	12.2331
TRINITY_DN18681_c0_g1_i1	Chr3	77913746	77923977	-0.392887776608752	1	2.49797	3.11679	3.66392	1.55289	2.78083	2.23442	2.73387	1.60154
TRINITY_DN18600_c0_g1_i4	Chr7	2635500	2645682	-0.227256711282961	1	0.27053	0	0.686786	0	0.192262	0	0	0.623005
TRINITY_DN18600_c0_g1_i1	Chr7	2635500	2645828	-0.605371920672908	1	3.55034	5.10379	6.78695	6.04212	3.78174	4.45443	0.558002	5.85522
TRINITY_DN18696_c0_g2_i1	Chr2	137759938	137760669	-0.135877236791661	1	0.657095	0.615933	0.567141	0.146562	0.482811	0.499902	0.413562	0.514978
TRINITY_DN18600_c0_g1_i8	Chr7	2635500	2660319	-0.197969030471913	1	2.56632	5.34625	5.85165	2.69245	4.45556	3.75599	3.8061	3.95033
TRINITY_DN18600_c0_g1_i5	Chr7	2635500	2660319	-0.160259855082102	1	41.6068	57.3132	43.589	48.8658	35.8844	44.7863	47.5125	37.875
TRINITY_DN18697_c0_g1_i1	Chr2	148506554	148513074	0.458674797151106	1	0.256148	3.55014	0.615528	1.31396	0.441331	1.27982	0.785298	3.21623
TRINITY_DN18696_c0_g1_i4	Chr2	137757936	137761917	-0.34453702133877	1	3148.2	2735.19	2769.96	3321.92	2691.58	2162.91	2800.32	2427.32
TRINITY_DN18696_c0_g1_i3	Chr2	137757936	137761730	-1.34541004711213	1	0.349523	0.591084	0	0.368325	0.8353	0.147116	0	0.370158
TRINITY_DN18696_c0_g1_i2	Chr2	137757936	137761917	0.106467137495478	1	0.425041	1.51711	0.328846	1.45111	1.41483	1.3428	1.43819	0.706135
TRINITY_DN18697_c0_g1_i3	Chr2	148506554	148513074	-0.719956915146015	1	35.5618	73.8505	37.5823	42.9339	30.8286	21.7745	38.4014	23.9143
TRINITY_DN18697_c0_g1_i2	Chr2	148506554	148513074	-7.3570216153112	0.352381768073897	1.72223	1.4293	0	1.37861	0.328805	0	0	0
TRINITY_DN18697_c0_g1_i4	Chr2	148506554	148513074	0.532872080976169	1	0	5.00971	4.6596	1.49178	1.01995	1.05917	2.25007	7.53053
TRINITY_DN18697_c0_g2_i1	Chr2	148506554	148507790	0.775024253503777	1	0	0.544559	0.261978	0.165539	0	0	0.0850662	0.976988
TRINITY_DN18683_c1_g2_i1	Chr2	154665201	154750592	1.07036095444751	1	0.221714	0.207998	0.0951327	0.196777	0.108157	0.897982	0.0927837	0.230147
TRINITY_DN18683_c1_g3_i1	Chr2	154664123	154665193	0.0562687551417448	1	0.392889	0.0921725	0.168364	0.174148	0.287194	0.397668	0.246491	0.1018
TRINITY_DN18683_c0_g4_i1	Chr9	65163952	65165279	-0.30084157627326	1	0.150518	0.211983	0.193055	0	0.146427	0.0761228	0.188677	0.0777812
TRINITY_DN18683_c1_g1_i2	Chr2	154501577	154502700	1.06333456337623	1	0.319789	0	0.220498	0	0.12249	0.211052	0.60855	0.0771546
TRINITY_DN18683_c1_g1_i3	Chr2	154502671	154664139	2.80550699220341	1	0	0	0.050638	0	0	0	0.303946	0
TRINITY_DN18683_c1_g1_i1	Chr2	154501577	154664139	0.00464655887272984	1	0.510951	0.438192	0.338504	0.282359	0.215691	0.816469	0.086194	0.305234
TRINITY_DN18683_c0_g1_i1	Chr4	35240515	35241542	-0.92434315456475	1	0.624162	0.390426	0.981305	0.184537	1.01437	0.526553	0.522248	0
TRINITY_DN18683_c0_g5_i1	Chr4	77170454	77171822	-0.392303538084023	1	0.435318	0.272499	0.124042	0.128336	0.352827	0.14676	0.242496	0.224879
TRINITY_DN18696_c0_g1_i1	Chr2	137757936	137761730	0.186326221530754	1	0.687429	0.386232	0.642147	0.242276	0.471685	0.589196	0.805408	0.370798
TRINITY_DN18626_c1_g1_i1	Chr4	114907276	114909138	0.400074637074394	1	0	1.8686e-5	0.777686	0.93891	0.885202	1.02395	0	1.25265
TRINITY_DN18642_c0_g1_i1	Chr5	58660640	58661595	0.645456796698238	1	0.34173	0.213689	0.39113	0.101126	0.111164	0.461397	0.381405	0.354859
TRINITY_DN18678_c0_g1_i24	Chr10	51493672	51495423	-0.850563833126957	1	1.96227	2.88601	1.84297	2.34209	1.79956	0.501849	1.07774	2.16329
TRINITY_DN18626_c0_g1_i1	Chr7	38110369	38110598	-0.643656648646448	1	0	0	1.04027	4.33851	7.07835	0	0.995009	3.78261
TRINITY_DN18678_c0_g1_i17	Chr10	51510935	51513111	0.957527400592736	1	0	0.473997	0	0.235341	0	0.7658	0.213886	0
TRINITY_DN18678_c0_g1_i3	Chr10	51513927	51515895	-0.559342264415394	1	0.306773	0.764225	0.695843	1.64411	0.718793	0.358502	0.215605	1.23013
TRINITY_DN18678_c0_g1_i6	Chr10	51511160	51513763	0.354191413133483	1	0	0.0866519	0.0691792	0.0724153	0	0.121611	0.0758529	0
TRINITY_DN18678_c0_g1_i12	Chr10	51505153	51510356	-1.4848031381317	1	1.01295	1.30137	1.04586	1.82113	2.15035	0	0.37112	1.22509
TRINITY_DN18678_c0_g1_i1	Chr10	51493672	51521924	-5.20612992987582	1	0.316626	0	0	0.105154	0	0	0	0
TRINITY_DN18678_c0_g1_i4	Chr10	51505153	51512588	-0.398419512857377	1	0.665858	1.58785	0.887425	0.386826	0.563496	0.950091	0.476942	0.55922
TRINITY_DN18686_c2_g1_i1	Chr10	48965289	48965619	0.447373411480533	1	1.27621	1.19155	1.11586	1.73124	2.49662	1.30516	2.13301	3.38221
TRINITY_DN18678_c0_g1_i19	Chr10	51493672	51521924	0.058677435774902	1	5.45317	8.08863	5.7169	4.23368	6.5618	9.24453	5.45679	5.3951
TRINITY_DN18686_c0_g1_i1	Chr10	26707155	26709513	0.538559356927014	1	0.316351	0.143817	0.325941	0.708409	1.11328	1.0051	0.638459	0.787304
TRINITY_DN18686_c1_g1_i1	Chr8	37623172	37623593	-4.80912958663027	1	0	1.85047	1.73331	1.43197	1.16633	0	0	0
TRINITY_DN18686_c1_g1_i2	Chr8	37623172	37623593	0.847575998140614	1	1.62041	0.513413	0	0	0	1.65367	0.970732	0
TRINITY_DN18634_c0_g1_i7	Chr8	103114749	103114821	-1.00067833234083	1	0.486066	0.607518	0	0	0.317404	0	0.13595	0.264734
TRINITY_DN18678_c0_g1_i20	Chr10	51506913	51521924	-0.319126716735701	1	0.142636	0.631746	0.0612296	0.694099	0.76329	0.304432	0.0752655	0.764409
TRINITY_DN18678_c0_g1_i14	Chr10	51493672	51513763	-0.902792863468099	1	1.13302	1.43872	0.40377999999999997	1.53407	0.318644	0.193418	1.2901	0.121075
TRINITY_DN18629_c0_g1_i1	Chr4	89618862	89619231	0.296752164538975	1	1.55413	1.44791	0	0.467708	0.506588	1.71242	0.433576	1.09668
TRINITY_DN18663_c0_g1_i2	Chr10	29016709	29122320	0.823373391836473	1	1.15383	0	0	0.279379	0.615067	1.42973	0.983601	0
TRINITY_DN18682_c0_g1_i3	Chr1	215211078	215228775	0.69003681038728	1	0.103391	0.300712	0.482335	0.201125	0.196317	0.916261	0.246723	0.229643
TRINITY_DN18616_c1_g1_i1	Chr6	50985513	50988272	0.394217366471897	1	0.161315	0.333541	0.412017	0.142149	0.187659	0.3911	0.322938	0.331697
TRINITY_DN18682_c0_g1_i9	Chr1	215219098	215221293	-1.29305509110727	1	0	0.853436	0	0.409658	0.881755	0	0	0.499157
TRINITY_DN18682_c0_g1_i7	Chr1	215218849	215228775	-0.206264204722852	1	0	0.171025	0.431061	0.270157	0	0.20843	0.0536571	0.245357
TRINITY_DN18682_c0_g1_i10	Chr1	215211078	215228775	-2.18147379533811	1	2.10856	1.0358	1.11097	1.03962	1.02565	0.572722	0	0.359449
TRINITY_DN18682_c0_g1_i4	Chr1	215226324	215228775	0.316834699014104	1	0.437604	0.571432	0.62388	0	0	0.537143	0.350177	0.434796
TRINITY_DN18682_c0_g1_i11	Chr1	215211078	215228775	-0.00102180259036253	1	0	1.07857	0.167963	1.0699	0.77176	0.120273	0	1.76328
TRINITY_DN18629_c1_g2_i1	Chr7	105432169	105432873	-0.0751221367087853	1	0.345637	0.32393	0.746315	2.00562	1.20871	0.175331	0.291739	2.35016
TRINITY_DN18682_c0_g1_i14	Chr1	215212784	215218048	0.360011130689595	1	0	0.698292	0.300434	0	0	0	0.46692	0.310528
TRINITY_DN18644_c0_g1_i2	Chr6	57585504	57586613	0.882787152140144	1	0.278467	0	0.539902	0.740217	0	0	0.621028	1.28329
TRINITY_DN18682_c0_g1_i2	Chr1	215211078	215228775	2.84403212562393	1	0	0	0.195265	0	0.141498	0.0639419	1.42081	0.0318959
TRINITY_DN18671_c0_g1_i1	Chr1	174237829	174238947	-0.251483618415692	1	0.464633	0.523282	0.238802	0.823395	0.271593	0.282127	0.38858	0.577492
TRINITY_DN18678_c0_g1_i7	Chr10	51515677	51521924	0.977020217165766	1	0.256665	0.0590747	0.0601605	0.268136	0.381381	0.214386	0.183643	0.873035
TRINITY_DN18682_c0_g1_i12	Chr1	215211078	215228775	-0.34910302797374	1	0	0	1.27605	0	0.19079	0.307757	0.442303	0.00565131
TRINITY_DN18631_c1_g1_i1	Chr3	40303084	40303411	-1.95982737472835	1	1.30568	0.611192	0	0	3.19642	0.668371	0	0
TRINITY_DN18644_c0_g2_i1	Chr7	111925057	111925705	-0.0139844205573188	1	0.575817	0.774716	1.32814	0.90873	0.753032	0	1.4508	1.2067
TRINITY_DN18631_c0_g2_i1	Chr2	41880521	41882215	0.493680221081348	1	0.225998	0.0530705	0.0964392	0.14969	0.439039	0.514045	0.141531	0.233037
TRINITY_DN18631_c1_g2_i1	Chr3	10842478	10843777	-0.612033316563337	1	0	0.941716	0.885047	0.673216	0	0	0	1.02855
TRINITY_DN18631_c1_g2_i2	Chr3	10842529	10843777	2.01073383486613	1	0	0	0	0	0.647448	1.18543	0.556516	0
TRINITY_DN18686_c5_g1_i1	Chr2	147634148	147634822	0.861667860465273	1	0.188497	2.1201	1.14249	1.01123	1.47882	2.77621	1.26591	2.87885
TRINITY_DN18694_c0_g1_i2	Chr9	85958144	85958895	-0.141311132124902	1	0	0.15646	0.225485	0.597128	0.237471	0.772287	0	0
TRINITY_DN18631_c0_g1_i1	Chr2	41864372	41865301	-0.644531165520816	1	14.4375	14.9498	10.4122	10.4604	11.9494	10.6438	9.18546	5.75814
TRINITY_DN18631_c1_g3_i1	Chr6	48196859	48198981	-1.55047201090383	1	0.615009	0.247651	0.561662	3.06135	2.27286	0.310745	0.95319	0.180913
TRINITY_DN18631_c0_g3_i1	Chr2	41865279	41894316	-0.0998545672457154	1	8.29535	11.7723	7.48249	7.28463	12.6484	11.7972	9.38982	6.97184
TRINITY_DN18605_c0_g3_i1	Chr3	79490764	79492539	-0.0595632683031109	1	2.7269	2.15977	2.64591	2.87963	2.7	2.10785	4.37478	1.48807
TRINITY_DN18605_c0_g2_i1	Chr2	3541364	3542695	0.58243439818066	1	1.50655	1.64147	1.99674	1.06622	2.32646	1.40629	1.1331	5.44969
TRINITY_DN18605_c0_g1_i1	Chr2	3540515	3541387	0.313202663087152	1	0.640976	0.961719	2.09411	1.70953	2.50527	1.29884	1.18125	3.73393
TRINITY_DN18605_c1_g1_i1	Chr1	24812449	24814127	-0.301881433971987	1	1.80675	0.37124	0.337306	0.947386	0.383895	0.744619	0.330014	0.989726
TRINITY_DN18663_c0_g1_i5	Chr10	29068434	29068807	-0.333906610922596	1	0.0694176	0.577974	0.276095	0.0743604	0.316143	0.162206	0.13981	0.342727
TRINITY_DN18628_c0_g1_i1	Chr9	41567654	41570426	-4.9466838818751	1	0.353556	3.0476600000000002e-009	0.33339800000000003	8.77878e-9	0	0	0	0
TRINITY_DN18687_c0_g4_i1	Chr6	37148875	37149425	2.1110161512737	1	0.249331	0	0	0.22399	0	1.52315	0.209401	0
TRINITY_DN18658_c0_g1_i1	Chr3	136806826	136807261	0.119662909977632	1	0.336893	1.43337	0.577582	0.149705	0.61515	0.213758	1.12817	0.699778
TRINITY_DN18613_c0_g2_i3	Chr4	46456287	46456911	-0.686212495713253	1	1.39956	0	0.635692	1.25196	0	1.05774	0.342062	0
TRINITY_DN18602_c0_g1_i1	Chr2	72099922	72100729	0.584905135550537	1	1.7077	0.667028	1.71502	0.886674	0.974201	1.15383	1.90833	2.66844
TRINITY_DN18602_c1_g2_i2	Chr1	90058193	90059727	-1.67436810584406	1	0.178902	0.126127	0	0	0.325428	0.112348	0	0
TRINITY_DN18602_c1_g1_i1	Chr4	93921413	93922310	0.747117170274555	1	0.823391	0.429331	0.626856	0.567379	1.1589	2.59231	0.765081	0.663193
TRINITY_DN18602_c1_g2_i3	Chr1	90058193	90061397	1.90434847765274	1	0.0561891	0.104204	0.297374	0.142123	0	0.549965	0.511716	0.455466
TRINITY_DN18602_c1_g2_i1	Chr1	90058193	90061397	-6.07712102622093	0.668098252699681	0.0858324	0.165935	0.444525	0	0.373424	0	0	0
TRINITY_DN18602_c1_g2_i4	Chr1	90058193	90061397	0.0181469699319532	1	0.0561891	0.104204	0	0.284246	0.286403	0	0	0.455466
TRINITY_DN18647_c2_g1_i2	Chr2	25308859	25309541	1.05409823804769	1	0	0	0.471626	0	0.502496	1.20816	5.78017e-7	0.233084
TRINITY_DN18647_c2_g1_i3	Chr2	25308859	25555558	0.191916648336709	1	1.0921400000000001	0.441703	0	0.360575	0.210903	0.753084	0.30689	0.528839
TRINITY_DN18647_c4_g1_i1	Chr5	19981904	19982133	1.3508137550029	1	0	1.19064	1.08745	0	1.23117	1.29526	0	5.27187
TRINITY_DN18647_c0_g2_i1	Chr8	101988815	101989037	0.319125968852833	1	0	0	4.00416	1.30783	3.19886	1.69467	3.53599	1.54398
TRINITY_DN18647_c2_g1_i1	Chr2	25364765	25555558	-6.4236742100763	0.605309930729329	0.18664	1.57172e-4	0.192899	0.0104146	1.04702	0.00519659	0	5.68083e-7
TRINITY_DN18647_c2_g1_i4	Chr2	25242382	25555558	0.999170832305288	1	0.117498	0.78078	0.808916	0.53602	0	1.10345	1.00374	0.811672
TRINITY_DN18647_c1_g1_i1	Chr3	70424013	70424892	0.883044613247106	1	0.379877	0.474989	0.761947	0.225114	0.618569	1.28287	0.636387	1.05357
TRINITY_DN18663_c0_g1_i1	Chr10	29068434	29068807	-0.32382159395288	1	0.0229028	0.171248	0.0959463	0.0238232	0.107155	0.0578828	0.0464548	0.106936
TRINITY_DN18652_c0_g1_i2	Chr4	12538393	12538949	0.087700367749556	1	0.671354	0	0.483943	1.00357	0	1.11138	0	0.519983
TRINITY_DN18602_c1_g2_i5	Chr5	61064361	61064794	1.09941154948706	1	0	0.48006	0.161823	0.476018	0.0337569	0.907438	0.825096	0
TRINITY_DN18652_c0_g1_i1	Chr4	12538393	12538949	0.613308547264961	1	0	1.27762	0.493785	0	1.78769	0.739317	0.95422	1.61848
TRINITY_DN18647_c0_g1_i3	Chr3	90484589	90484942	-1.80979025866074	1	0	1.53339	0	0	2.35596	0.561595	0	0
TRINITY_DN18652_c2_g1_i1	Chr7	9974630	9975079	-1.30130180526291	1	2.44381	2.93426	5.4235	4.09762	0.686894	2.41846	0	1.83945
TRINITY_DN18647_c0_g1_i2	Chr1	49864450	49864975	0.611516598918954	1	1.19515	0.256673	0.954019	0.493082	1.6287	0.873852	0.922533	2.63073
TRINITY_DN18647_c0_g1_i1	Chr5	125300301	125300709	-0.621990392207989	1	0.947142	2.02573	0.377317	0	0.845447	0.892985	0.734554	0
TRINITY_DN18618_c0_g1_i1	Chr2	114751248	114751928	0.103282298868362	1	0.190652	0.173005	0	0.325052	0.312578	0	0.625298	0
TRINITY_DN18669_c0_g1_i1	Chr6	12205498	12206291	-1.06964168185907	1	0.562459	0.527294	0.121036	0.250307	0.962479	0.142505	0.117843	0.439358
TRINITY_DN18659_c0_g1_i1	Chr5	28134397	28135064	-0.76284786046921	1	1.12841	0.352549	0.48777	1.17704	0.184426	0.572619	0.315784	0.394017
TRINITY_DN18659_c3_g1_i1	Chr7	126245601	126246357	-0.277246403976415	1	0	1.61397	0.539884	0.55817	0.766224	0.476239	0.78773	0.490199
TRINITY_DN18659_c0_g2_i1	Chr5	28133883	28134417	0.143781502702784	1	0.534645	0	0	1.20134	0.525861	0	0.224409	1.40576
TRINITY_DN18616_c2_g1_i1	Chr2	93757624	93758370	0.897867820367171	1	0	0.167482	0.305584	0.158055	0.260677	0.36112	0.447619	0.277099
TRINITY_DN18628_c0_g1_i2	Chr10	21640198	21646675	1.05334190498356	1	0.626123	0.434829	0.128031	0.615705	1.31025	1.66349	0.96632	1.45899
TRINITY_DN18659_c6_g1_i1	Chr9	70678478	70679159	1.98579783875007	1	0	0.31482	0	0	0.329125	1.02214	0.569046	0.175572
TRINITY_DN18659_c4_g1_i1	Chr3	110256487	110256708	-0.436044273852192	1	0	5.7352	0	1.09299	1.18978	2.50522	0	1.27256
TRINITY_DN18628_c0_g1_i3	Chr10	21640198	21646675	-1.01261661560207	1	0.214525	0	0.32939	0	0.359652	0.188164	0.103551	0
TRINITY_DN18699_c0_g1_i1	Chr3	125807111	125809094	1.05164219436318	1	0.485542	0.248848	0.150496	0.116813	0.428312	1.25205	0.699913	0
TRINITY_DN18699_c0_g1_i3	Chr3	125807111	125809255	5.03957244819911	1	0	8.92889e-7	2.90347e-6	9.74475e-7	6.35476e-6	0	0	0.495394
TRINITY_DN18659_c2_g3_i1	Chr5	43928038	43928421	-0.512512068836757	1	3.38194	3.33419	2.11419	2.17692	1.89166	2.74357	2.02095	1.02191
TRINITY_DN18680_c0_g1_i1	Chr4	57896877	57897932	-0.702536566886766	1	0.600019	0.563039	0.171448	0.532003	0.292444	0.20245	0.50196	0.103668
TRINITY_DN18698_c1_g1_i1	Chr3	90083608	90084765	-0.0140825635581011	1	0	0.0870185	0.238262	0.410767	0.0904247	0.187662	0.0775412	0.288807
TRINITY_DN18698_c0_g2_i1	Chr4	107473004	107473629	-0.647913167255836	1	1.45452	0	0.719297	1.11629	0.815246	0.211013	0.174398	1.30624
TRINITY_DN18618_c0_g1_i5	Chr2	114751299	114751928	0.966595330327429	1	0	1.44511	0	1.38106	0	1.50368	0	2.21003
TRINITY_DN3073_c0_g1_i1	Chr8	144095497	144102197	-0.864615057983509	1	75.0062	73.3996	120.513	66.8594	0	57.7305	0	66.5296
TRINITY_DN3073_c0_g1_i12	Chr8	144095497	144098684	0.339970881207031	1	0.323418	0	0.195599	0.31528	0.0776705	0.260276	0	0.533628
TRINITY_DN3073_c0_g1_i8	Chr8	144099145	144101379	-1.53434850098393	1	0	1.22095	0	0.61365	0	0	0.306832	0
TRINITY_DN3073_c0_g1_i18	Chr8	144095497	144102197	0.357380073246271	1	74.3385	64.2641	0.476949	60.2758	83.6023	67.6946	115.942	43.3695
TRINITY_DN3097_c1_g1_i1	Chr8	147019280	147019520	0.616578560506882	1	13.5838	10.503	22.3134	15.4338	73.5512	52.9707	35.4476	41.0756
TRINITY_DN3085_c2_g1_i1	Chr8	89099288	89099493	-1.05009438129363	1	0	1.72661	1.45701	5.96765	1.78508	0	2.80401	0
TRINITY_DN3073_c0_g1_i9	Chr8	144098683	144099150	0.907634636910784	1	0.21733	0	0.249985	0.176561	0	0	0.244309	0.582503
TRINITY_DN3085_c2_g4_i1	Chr2	81667728	81668559	-0.562246456295746	1	5.33879	7.82902	7.53834	5.35912	3.34691	4.99381	4.85874	2.99333
TRINITY_DN3085_c3_g1_i1	Chr7	31264414	31264668	0.879778487648405	1	0	0	0	0.973722	4.3197	3.35215	0.91568	2.26922
TRINITY_DN3085_c0_g1_i1	Chr2	146894946	146895318	0.485150229149952	1	1.53986	1.91221	0.897023	0.925755	1.50422	2.62138	0.429351	3.25584
TRINITY_DN3085_c2_g2_i5	Chr8	115740561	115745803	-0.641785623645315	1	2.30642	3.80155	4.53535	1.95359	2.67835	2.42	2.93677	0.878272
TRINITY_DN3085_c2_g2_i2	Chr8	115740561	115745803	0.321436818217429	1	0.348531	0.498805	0.702886	0.211474	0.107115	0.729807	0.493929	0.312686
TRINITY_DN3085_c2_g2_i1	Chr8	115740561	115745803	-0.281283392340002	1	0.407312	0	0	0	1.10761	0.572183	0.210024	0
TRINITY_DN3085_c2_g5_i1	Chr4	90382033	90382422	-0.292174134180361	1	1.80944	5.05611	0.394895	1.2222	3.09918	3.69072	2.26523	0
TRINITY_DN3085_c1_g1_i1	Chr9	32803389	32811940	-0.234102421366907	1	0	9.86071	11.3169	11.5249	9.58257	1.45323e-7	12.2142	9.61627
TRINITY_DN3008_c2_g2_i1	Chr8	46497057	46498783	-0.210313781058495	1	13.2057	19.9305	32.3927	19.9557	21.1439	17.7619	13.1023	28.0275
TRINITY_DN3085_c1_g1_i2	Chr9	32803389	32811940	0.0709646459322227	1	15.5003	4.28469	2.74897	2.79125	2.86199	15.8581	2.18518	2.46012
TRINITY_DN3008_c1_g1_i2	Chr9	5835838	5848895	0.343303819545954	1	6.56388	14.8307	11.4037	7.98463	27.191	9.32481	10.9252	32.1156
TRINITY_DN3085_c2_g3_i2	Chr6	71760253	71761112	0.099798173231366	1	1.70233	3.82913	1.8649	1.70153	3.49098	2.87267	2.77906	2.78729
TRINITY_DN3008_c0_g1_i11	Chr4	12046055	12053689	0.473473697244558	1	0.1492	0.46429	0.11261	0.448767	0.677098	0.890677	0.58097	0.174137
TRINITY_DN3008_c0_g1_i10	Chr4	12046055	12057452	0.841068565546192	1	0	2.86383	1.51678	0.354187	2.53252	2.67864	2.53988	2.70289
TRINITY_DN3008_c0_g1_i4	Chr4	12046055	12057452	-1.56548688385851	1	0	0.167522	0.0807392	0.0706532	0.0711108	0.083382	0	0
TRINITY_DN3008_c0_g1_i7	Chr4	12046055	12057452	0.0180349591578948	1	8.77001	4.02794	7.02113	8.07519	2.99915	11.9759	4.80109	4.40895
TRINITY_DN3008_c0_g1_i15	Chr4	12046055	12056061	-0.148583962411515	1	45.5507	41.2947	42.0113	37.2597	42.6222	79.894	25.755	19.825
TRINITY_DN3008_c2_g5_i1	Chr4	123860030	123869565	-0.454739898993716	1	0.909729	3.55891	3.69515	2.61569	5.45775	1.91705	4.11808	1.25371
TRINITY_DN3008_c2_g4_i1	Chr8	23736522	23737272	0.116104654055391	1	5.22498	8.6074	5.18875	5.36852	6.82118	7.70697	7.43716	6.32496
TRINITY_DN3008_c2_g3_i2	Chr7	114397699	114398848	0.956236194412457	1	1.48108	0.863452	0	1.77008	2.03262	0	3.43078	3.86175
TRINITY_DN3008_c2_g3_i1	Chr7	114397699	114398848	0.0296468546620377	1	1.12013	3.65416	1.76865	1.278	0.85945	3.63478	0	2.21487
TRINITY_DN3008_c3_g1_i1	Chr3	9664161	9668407	-0.276844351550013	1	0.426006	1.0982	1.90247	0.26471	1.09889	1.16396	0.920023	0.413899
TRINITY_DN3008_c3_g1_i2	Chr3	9666992	9668407	1.23217839825186	1	1.26099	0.869434	1.0712	1.25848	1.7955	3.14002	1.36997	4.92812
TRINITY_DN3008_c0_g1_i1	Chr4	11687133	11702156	-7.07839995747134	1	2.47147	0	0	0	0	0	0	0
TRINITY_DN3008_c2_g1_i2	Chr6	90744038	90745393	-0.21857366292103	1	12.5624	12.134	8.06612	9.66348	4.87093	13.1379	7.31418	6.30333
TRINITY_DN3008_c0_g1_i3	Chr4	11687133	11702156	-0.0529415302286738	1	0.252915	2.63702	0.926708	1.39522	2.36564	2.97502	0.948507	0.776888
TRINITY_DN3044_c0_g1_i1	Chr5	9627128	9628943	0.67438648138059	1	0.429868	0.484207	0.515152	0.456783	0.585968	0.869879	0.862556	0.800743
TRINITY_DN3044_c0_g4_i2	Chr8	73692385	73692757	2.02038400990477	1	0.577858	0	0	0	0.52213	0	0.901791	2.36542
TRINITY_DN3044_c0_g3_i2	Chr2	53237671	53253957	-0.328732582542486	1	3.46025	6.97394	2.96755	3.23709	6.91145	5.92279	3.59955	2.39505
TRINITY_DN3044_c1_g2_i1	Chr8	44082219	44082698	-0.895261923692204	1	0.320102	0	0.279486	1.73437	1.2617	0.326496	0.806227	0
TRINITY_DN3044_c0_g3_i1	Chr2	53237671	53253957	0.311636547697816	1	3.0849	0	3.90804	2.87957	0	0	3.29442	4.63013
TRINITY_DN3044_c0_g2_i1	Chr9	19448446	19448842	-0.328550981702749	1	5.18491	3.68141	1.19036	3.09616	1.72805	2.16681	3.41547	1.91581
TRINITY_DN3089_c0_g1_i8	Chr3	48459584	48487274	1.20449820026041	1	0	0.253105	0.0102119	0.697089	0.344099	0.00314511	1.14516	0.739135
TRINITY_DN3089_c0_g1_i1	Chr3	48459584	48498468	4.95309574075779	0.67041884808061	0	0.0288993	0.0669848	6.96868e-9	0	0.048907	0	2.53673
TRINITY_DN3089_c0_g1_i6	Chr3	48471458	48487274	-1.81546727015446	1	0	1.20443	0.374885	0.149444	0.00461266	0.302075	0	9.37652e-4
TRINITY_DN3089_c0_g1_i9	Chr3	48500646	48502855	1.73745416784393	1	0	0	0	0.19482	0	0.161394	0	0.326254
TRINITY_DN3089_c0_g1_i5	Chr3	48471458	48498468	0.781249272134069	1	0	0.0778812	0.744205	6.70632e-10	0	0.998742	0	0.0415718
TRINITY_DN3089_c0_g1_i3	Chr3	48459584	48502855	0.795085012016365	1	0	0.733169	0.574282	1.14776	1.07669	0.28042	1.23915	2.24112
TRINITY_DN3089_c0_g1_i4	Chr3	48471458	48502855	-1.29295392364264	1	1.09586	1.12146	1.47096	0.787211	0.392358	0.874211	0	0.468766
TRINITY_DN3089_c0_g4_i3	Chr2	113291524	113302963	-0.288542584461091	1	3.62473	3.24365	5.30433	2.39516	2.45462	2.68746	2.33994	3.922
TRINITY_DN3044_c1_g1_i1	Chr5	122169886	122170215	0.312151705379565	1	0.616463	0.719126	1.8813	3.39941	0	2.19964	2.69873	0.568897
TRINITY_DN3032_c0_g1_i3	Chr3	148469199	148469509	0.775157940370345	1	3.21449	0	2.23821	7.32828	2.11547	13.9777	0	4.34184
TRINITY_DN18659_c2_g1_i4	Chr5	129240198	129414852	-0.774735480915304	1	0.143841	0.814274	0.604293	1.2773	1.50708	0.281672	0.546634	0.73696
TRINITY_DN3008_c0_g1_i2	Chr4	12046055	12056220	0.244722545382585	1	9.44242	6.11441	6.55145	8.01177	5.44776	16.2109	6.86749	5.09613
TRINITY_DN3089_c0_g4_i2	Chr2	113293380	113302963	-0.382345666219474	1	0	0.659546	0.639951	1.0048	0.672868	0.321448	0.435188	0.683228
TRINITY_DN3032_c0_g1_i6	Chr3	148467930	148475598	0.0867269649977492	1	0.335902	0.805119	1.25129	0	1.29978	0.834991	0.872186	0.725454
TRINITY_DN3032_c0_g1_i14	Chr3	148467930	148469003	0.236175295117566	1	1.53134	1.77871	0	1.41144	1.20386	1.5898	1.17024	1.68052
TRINITY_DN3032_c0_g1_i12	Chr3	148467930	148469078	-0.401031499008362	1	3.68279	3.23184	3.2088	3.04315	2.39425	3.75433	3.06376	0.879575
TRINITY_DN3089_c0_g4_i1	Chr2	113226911	113302963	7.96652551545903	0.00139600657884805	1.72119e-8	0	0	0	3.19796e-9	0.284656	0.694129	0.454186
TRINITY_DN3089_c0_g4_i4	Chr2	113226911	113302963	-0.375936827310995	1	0.542328	0.708455	1.06537	1.10228	0.784878	0.981325	0.456164	0.688701
TRINITY_DN3032_c0_g1_i9	Chr3	148470905	148475598	0.55368920894928	1	2.28646	1.79582	0.61307	2.69864	2.79028	4.87783	2.84941	2.00907
TRINITY_DN3032_c4_g1_i1	Chr1	130451054	130451287	1.08134401349011	1	2.6143	1.22778	0	2.31864	0	0	3.1932	5.40273
TRINITY_DN3032_c1_g1_i1	Chr8	6214333	6248578	0.0604295820711258	1	9.82159	7.50535	5.19386	6.06319	9.04241	11.7853	7.09916	6.49126
TRINITY_DN3058_c0_g1_i1	Chr2	150655508	150751963	-0.349039671510525	1	12.7855	9.25345	7.54198	10.1617	13.4339	8.42488	10.6695	7.40515
TRINITY_DN3058_c0_g1_i2	Chr2	150655508	150751963	0.347174632065636	1	1.34521	1.36214	1.39604	2.29367	2.63756	1.82338	4.3189	1.06217
TRINITY_DN3089_c0_g4_i5	Chr2	113236494	113302963	-2.39481881416968	1	0.797462	0.523934	0.253647	0	0.444193	0.0311297	0.19486	0
TRINITY_DN3008_c0_g1_i5	Chr4	12046055	12056220	0.654662500218344	1	2.0698	1.85535	1.19118	2.08674	1.62504	6.48138	1.28204	1.61389
[truncated: 165,677 more rows]
