# Supplementary material for: A frog with three sex chromosomes that co-mingle together in nature: Xenopus tropicalis has a degenerate W and a Y that evolved from a Z chromosome
Source: PLoS Genet. 2020 Nov 9;16(11):e1009121. doi: 10.1371/journal.pgen.1009121 (PMC7652241; doi:10.1371/journal.pgen.1009121)
Supplement: S1 Data — (ZIP) [file pgen.1009121.s001.zip › SI_Data/Fig_S9/FigS9.csv]

trans_id	chromosome	start	end	logFC	FDR	XT2	XT6	XT10	XT16	XT17	XT7	XT8
TRINITY_DN86387_c1_g1_i1	Chr5	110929312	110929633	-0.534601832450294	1	0	0.654511	1.83063	1.26439	0.682835	0	1.33861
TRINITY_DN86307_c0_g1_i1	Chr4	97550574	97550908	0.194644155520776	1	0	1.17068	1.64581	0.566851	0	1.2039	0.602192
TRINITY_DN86303_c0_g2_i1	Chr6	24846098	24847065	-0.0713791550487369	1	0.223814	0.526694	0.480218	0.297988	0.766581	0.323045	0.6398
TRINITY_DN86387_c3_g3_i1	Chr4	111226516	111226998	-0.362143821195176	1	0.317741	0.297587	0.277448	0.860692	1.87928	0.919384	0.303484
TRINITY_DN86397_c0_g2_i1	Chr5	132392365	132392976	-0.863196014519033	1	1.07592	1.0077	0.372682	0.385728	0.633793	0.415248	0.410134
TRINITY_DN86366_c0_g2_i1	Chr3	152541584	152542025	-3.84031363292502	1	0.339611	0.635141	0	1.53406	0	0	0
TRINITY_DN86366_c0_g1_i1	Chr3	152541012	152541473	-0.211190797695181	1	0.343634	0	1.19994	0.620854	0.338443	0.993034	0
TRINITY_DN86387_c3_g1_i1	Chr8	10775889	10776593	-1.9909477768138	1	0	1.78906	0	1.54936	1.53069	0	0.496305
TRINITY_DN86331_c0_g1_i1	Chr2	92306251	92307339	0.272637312662823	1	0.383776	0.0900393	0.0822106	0.170073	0.280481	0.461159	0.0913881
TRINITY_DN86390_c0_g1_i1	Chr6	131859384	131904792	0.867547087800472	1	0	0	0	0.543023	0.595117	0.780923	0.1927
TRINITY_DN86306_c0_g1_i1	Chr8	119665595	119666246	1.69653162555573	1	0.196966	0.184565	0.170381	0	0	0.35216	0.563091
TRINITY_DN86337_c0_g1_i1	Chr2	98317902	98318430	-1.57243249469526	1	0.55142	0.516755	0.240136	0.248124	0.54312	0	0.263086
TRINITY_DN86321_c0_g1_i1	Chr1	200293494	200294065	0.702884633386759	1	0.473695	0.443786	1.02776	0.212719	0.932082	0.45749	1.8069
TRINITY_DN86326_c1_g1_i1	Chr1	90293451	90293874	-0.367204950490567	1	0.803095	0.375061	0.351503	0.725421	0	0.386176	0.382689
TRINITY_DN86387_c0_g1_i1	Chr1	111007266	111007978	0.167867088602487	1	10.2279	11.0026	7.13429	8.29583	7.7708	10.3045	12.1761
TRINITY_DN69636_c0_g2_i1	Chr3	52371216	52371828	-4.12632761890022	1	0.643944	0.804075	0.185866	0	0.421416	0	0
TRINITY_DN69608_c0_g2_i1	Chr7	56162838	56163321	-0.485195636808236	1	0.316525	0.592967	0.552937	0	1.56012	0.610868	0.30244
TRINITY_DN69678_c1_g1_i1	Chr1	127118189	127118885	-1.70850862671919	1	0.176488	0.827039	0.305011	0	0.172985	0.170451	0
TRINITY_DN69635_c0_g1_i1	Chr5	85313782	85314181	0.202964479804922	1	0	1.20724	0	0.389789	0.845447	0.414979	0.822271
TRINITY_DN69632_c0_g1_i1	Chr1	152919597	152927290	0.9522204164683	1	0.297962	0.0559718	0.152626	0.052643	0	0.285801	0.226855
TRINITY_DN69615_c0_g2_i1	Chr4	61197744	61198173	-0.559134354331537	1	0.782045	0.730525	0	0.353255	0.768059	0.376188	0.372746
TRINITY_DN69691_c0_g1_i1	Chr7	110733292	110734005	-0.559338719576386	1	0.170328	0.478964	0.735371	0.15202	0.667666	0.328979	0.324817
TRINITY_DN69678_c0_g1_i1	Chr5	91884570	91885463	-0.361522845230176	1	0.121434	0.113881	0.104321	0.215759	0.474316	0.35075	0
TRINITY_DN69626_c0_g1_i1	Chr2	129587977	129588686	-0.0314396997233853	1	0.68697	0	0.296634	0.306605	0.168322	0.663479	0
TRINITY_DN69640_c0_g1_i1	Chr9	64294277	64295638	0.256671426917217	1	0	0.205634	0.124814	0	0.626663	0.210237	0.277987
TRINITY_DN86397_c0_g1_i1	Chr3	94919936	94920807	-1.1597282213943	1	0.673066	0.315542	0.290584	0.450542	0.824509	0.162776	0.321269
TRINITY_DN69608_c0_g1_i1	Chr7	56163732	56164050	-0.352672211719689	1	0.208795	0	0.361392	0.373974	0.204855	0	0.397963
TRINITY_DN69669_c0_g1_i1	Chr3	39530362	39531492	-0.243312805169026	1	0.0916907	0.258168	0	0.243706	0.357272	0.264361	0.0873279
TRINITY_DN69631_c0_g2_i1	Chr2	45268883	45269432	0.400984609380274	1	0.509202	0.476607	0.221211	0	0	0.491396	0.24273
TRINITY_DN69664_c0_g2_i1	Chr1	58199441	58200583	-1.30511978944781	1	0.180383	0.423259	0.308945	0.239688	0.351386	0.173343	0.0858968
TRINITY_DN69665_c0_g1_i1	Chr1	174752309	174753738	-1.19834262831798	1	0.412527	0.90389	0.176254	0.182362	0.0668502	0.26394	0.0654473
TRINITY_DN69697_c0_g2_i1	Chr5	83441120	83442230	0.638015521451565	1	0.187751	0	0.160843	0.249563	0.548775	0.45116	0.357654
TRINITY_DN69697_c0_g3_i1	Chr5	83442288	83443582	-0.833773164685637	1	0.232547	0.145552	0.132593	0.205764	0.829646	0.223299	0.147605
TRINITY_DN69669_c0_g2_i1	Chr10	8540718	8541367	1.3846454843932	1	0	0.171989	0	0	0.719746	0.708822	0.349801
TRINITY_DN69679_c0_g1_i1	Chr4	148371181	148371735	0.29460760341532	1	0.25158	0.706399	1.3118	0.677827	0.495122	0.72841	1.19945
TRINITY_DN69687_c0_g1_i1	Chr2	32572731	32574129	0.813806321775352	1	0.0706932	0.265525	0	0.25005	0.174712	0.203561	0.403776
TRINITY_DN69679_c0_g2_i1	Chr4	148371766	148377930	0.879833897711186	1	0	0.522789	0.382604	0.197848	0.434982	0.857948	0.424805
TRINITY_DN69622_c0_g1_i1	Chr6	129356743	129357589	1.10425065288224	1	0.155961	0	0	0.417027	0.30532	0.451482	0.446089
TRINITY_DN69643_c0_g1_i1	Chr2	126194845	126195951	-0.41727939456741	1	0.789997	0.577161	0.398026	0	0	0.445545	0.146961
TRINITY_DN69650_c0_g1_i1	Chr8	75342819	75343361	1.0407113612764	1	0	0	0	0.468621	1.13264	1.50945	0
TRINITY_DN69613_c0_g1_i2	Chr6	139690271	139691278	1.07653648692769	1	0.73719	0.692272	0.64522	0	0.723564	2.83626	0
TRINITY_DN69690_c0_g1_i1	Chr2	134867749	134868301	-1.56646935337401	1	0	1.4214	1.5394	1.13666	0.995808	0.488509	0.241264
TRINITY_DN69649_c0_g1_i1	Chr1	83784120	83784426	-0.361346270524754	1	1.48493	2.08969	1.29899	0.672932	0.728085	0.713453	1.42522
TRINITY_DN69628_c0_g1_i1	Chr7	81109130	81109725	-4.23154517249592	1	0	0.840583	0.388932	0.603749	0.440899	0	0
TRINITY_DN69629_c0_g1_i1	Chr3	112946982	112947520	-1.33555096822506	1	0	0	0	0	1.81736	0	0.251733
TRINITY_DN69625_c0_g2_i1	Chr7	38573781	38574602	1.33407880025747	1	0.13943	0.261432	0.240002	0.124085	0	0.403218	0.531718
TRINITY_DN69666_c0_g1_i2	Chr7	81328247	81329631	-3.74554243809165	1	0	0.219456	0	0	1.57829	0	0
TRINITY_DN69612_c0_g1_i1	Chr10	28254610	28255262	-1.99418515586751	1	0.194192	0.546033	0.671878	0.347483	0.190442	0.187513	0
TRINITY_DN69623_c0_g2_i1	Chr5	96302340	96341037	-4.15742854071408	1	0	0	0	1.6699	0	0	0
TRINITY_DN69630_c0_g1_i1	Chr2	137066218	137066826	-1.35759385717575	1	0	0.406236	0.563453	0	0.42586	0	0.206643
TRINITY_DN69674_c0_g1_i1	Chr6	118931046	118931681	0.142026286534666	1	0.5994	0.374384	0	0.178782	0	0.385815	0.190386
TRINITY_DN69695_c0_g1_i1	Chr3	45693489	45694320	-2.13653636575981	1	0.536908	0.251707	0.461894	0.119398	0.131183	0	0.127954
TRINITY_DN69671_c0_g1_i1	Chr9	65080935	65081853	-0.166749564605545	1	1.04976	0.875184	0.901385	0.310726	0.455447	1.23495	0.222289
TRINITY_DN69680_c0_g1_i1	Chr8	50903398	50905130	-1.83571630864756	1	2.01746	0.153657	1.0701	0.240726	0.158863	0.261422	0.207542
TRINITY_DN64465_c0_g2_i1	Chr2	38818441	38818637	1.47946728297005	1	0	1.67614	0.633331	0	3.43651	3.11809	4.57698
TRINITY_DN69624_c3_g1_i1	Chr1	184779236	184779636	-1.04370439133085	1	1.38138	0.858865	0.805087	0.831238	0.450999	0	0.877441
TRINITY_DN64416_c0_g1_i1	Chr3	10241967	10242223	-1.39527393407766	1	2.66561	1.2494	3.40848	0	1.28599	0	1.2657
TRINITY_DN64429_c0_g5_i1	Chr6	92476312	92476978	-0.112771156641466	1	0.188709	0	0.162951	0.168539	0.369705	0	0.359176
TRINITY_DN64499_c0_g1_i3	Chr1	67164004	67165523	0.412981992054072	1	0.150597	0	0.129746	0.134148	0.294723	0.145241	0.287105
TRINITY_DN64437_c0_g1_i1	Chr3	91578740	91579228	0.806541170164564	1	0	0.582701	0	0.561423	0.306581	0.900308	0.297121
TRINITY_DN64426_c0_g1_i1	Chr1	130663653	130672252	-0.0816172803511521	1	3.53713	0	0	0	1.83288	2.33239	0
TRINITY_DN64448_c0_g2_i1	Chr6	85532626	85533212	-0.968649800401322	1	0.439471	0.617288	0.380689	0.787789	0.647276	0.423987	0.209331
TRINITY_DN64430_c0_g2_i1	Chr8	95813341	95814153	-0.623709962249161	1	0.141577	0.398169	0	0.504086	0.415347	0	0.404909
TRINITY_DN64434_c0_g2_i1	Chr5	19207692	19213806	0.0931049925125076	1	0.553717	0.12999	0.354884	0.611967	0.2019	0.863571	0.0658861
TRINITY_DN64429_c0_g1_i1	Chr3	46175914	46176332	1.16516322947636	1	0.824485	2.30862	0.721163	0	0	1.18981	2.75006
TRINITY_DN64417_c1_g1_i1	Chr4	115054642	115055602	0.0663522814318953	1	0.112977	0.211943	0.775778	0.463086	0.220489	0.434872	0.430622
TRINITY_DN86373_c0_g2_i1	Chr5	91811384	91811795	-3.81837368557031	1	0.3996	0.374384	0	0	0.783771	0	0
TRINITY_DN64406_c0_g3_i1	Chr7	96844669	96845468	0.304222218932823	1	0.142799	0.267729	0.245862	0.381332	0.418973	0.826012	0
TRINITY_DN64484_c0_g3_i1	Chr5	106301012	106301687	1.4598095591475	1	1.10848	0.173137	0.159696	0	0.181104	2.14086	0
TRINITY_DN64484_c0_g1_i3	Chr5	106301012	106302764	0.526460407715673	1	0.759207	0.604954	0.219914	0.227333	0	1.22127	0
TRINITY_DN64484_c0_g1_i2	Chr5	106301012	106306924	-5.26137229042893	1	0	0.173811	0.388246	0.200836	0.883412	0	0
TRINITY_DN64484_c0_g1_i1	Chr5	106301012	106306924	0.572599360505565	1	0.705382	0	0	0	0	0.508327	0
TRINITY_DN64484_c0_g5_i1	Chr5	106314843	106315687	0.622796264773445	1	0.666807	0.250089	0.917751	0	0.521417	1.02806	0.635631
TRINITY_DN64445_c0_g2_i1	Chr6	69427949	69428757	1.72067542925268	1	0	0.669323	0.122931	0	0	1.10135	0.136125
TRINITY_DN64494_c0_g1_i1	Chr2	30291034	30291543	2.20834424240213	1	0.28953	0.542163	0	0	0	0.279508	1.65764
TRINITY_DN64484_c0_g4_i1	Chr5	106307112	106307885	0.471548566752197	1	0.450971	0	1.03605	0.133901	0.882543	1.30478	0.286582
TRINITY_DN64446_c0_g1_i2	Chr4	5491901	5493244	0.175534751117912	1	0.296718	0.208947	0	0.196848	0.432941	0.356604	0.211861
TRINITY_DN64490_c0_g1_i1	Chr4	16438193	16439124	-0.514001264206145	1	0.151068	0.283675	0.193766	0.668224	0.29393	0.435128	0.0719123
TRINITY_DN58067_c0_g1_i4	Chr8	1958969	1959414	1.1212349394213	1	0	2.23471	0	1.06364	2.31302	2.28836	3.43183
TRINITY_DN58043_c0_g1_i1	Chr4	89669369	89670856	0.477536695778454	1	0.460977	0.556595	0.168769	0.291037	0.448104	0.442331	0.752183
TRINITY_DN58059_c0_g3_i1	Chr5	96650918	96651410	-1.6001218204652	1	0.613567	0	0.802943	0.830832	0	0.296005	0
TRINITY_DN64490_c0_g3_i1	Chr5	116071356	116072179	0.380868607522937	1	0	0.105676	0.0905908	0	0.515022	0.304782	0.100822
TRINITY_DN64421_c0_g1_i1	Chr1	151935837	151936909	-0.777954509971114	1	0.391032	0.183476	0.0837803	0.0866587	0.762203	0.375944	0
TRINITY_DN58085_c0_g1_i1	Chr2	135303781	135305318	-2.54771515235467	1	0.373705	0.233986	0.212751	0.110069	0	0	0.0592792
TRINITY_DN58077_c0_g1_i1	Chr2	101037026	101038899	0.249110640292703	1	0.100446	0.0471817	0.128507	0.398954	0.487582	0.337019	0.286716
TRINITY_DN58004_c0_g1_i1	Chr7	96755833	96756912	0.00585085633880321	1	0.193685	0.545284	0.497928	0.429301	0.377681	0.558604	0.368984
TRINITY_DN58009_c0_g1_i1	Chr1	38564976	38566067	0.0676360409144375	1	0.0958329	0.0899353	0.16422900000000001	0.0849373	0.560307	0.368498	0.091282
TRINITY_DN58009_c0_g2_i1	Chr1	38563746	38564913	-0.0285266339023121	1	0.258727	0.323812	0.221476	0.152741	0.167947	0.24857	0.246385
TRINITY_DN58077_c0_g2_i1	Chr2	101035252	101037016	-0.419721538224814	1	0.0545978	0.205146	0.139763	0.192836	0.530245	0.261768	0.103908
TRINITY_DN58012_c0_g4_i1	Chr3	122713464	122715201	0.81838414459571	1	0	0	0.0934857	0.145108	0.425607	0.21011	0.312758
TRINITY_DN58012_c0_g3_i1	Chr3	122712649	122713491	-1.39784686050047	1	0.134664	0	0	0.239582	0.52646	0.129774	0
TRINITY_DN58017_c0_g1_i1	Chr2	64149560	64150532	0.324388519899365	1	0.121256	0	0.104166	0.430879	0.35521	0.116744	0.462173
TRINITY_DN58079_c0_g1_i1	Chr4	64196081	64196844	-0.382854684548383	1	0.309008	0	0	0.413118	0.151232	0.149075	0.147304
TRINITY_DN58099_c0_g1_i1	Chr5	117517472	117518672	0.279677751334024	1	0.340358	0.239618	0.436978	0.602731	0.911271	0.817432	0.567196
TRINITY_DN58013_c0_g1_i2	Chr4	1849917	1861872	0.949432838017275	1	0	0	1.08964e-9	0	0.529957	0.456489	0
TRINITY_DN58013_c0_g1_i1	Chr4	1849917	1861872	0.52390537582319	1	0.693001	1.08332	0.594982	0.307658	0.362922	0.980937	0.9905
TRINITY_DN58040_c0_g2_i1	Chr3	99256488	99257119	-1.98957929622867	1	0.204703	0.383379	1.06283	0.183253	0.200843	0.197592	0
TRINITY_DN58030_c0_g1_i1	Chr2	149851915	149852929	0.301041669282586	1	0.210168	0	0	0.186431	0.717336	0.404298	0.200232
TRINITY_DN58019_c0_g1_i1	Chr8	113231775	113232067	0.408944666612178	1	0.816592	0.76549	0	1.47807	0.797859	0.784936	1.56874
TRINITY_DN58072_c0_g1_i1	Chr3	78048803	78049454	-0.353487968650717	1	0.194649	0	0	0.174141	0.763586	0.375917	0
TRINITY_DN58082_c0_g1_i1	Chr3	3909251	3910520	1.56613759667478	1	0.320157	0.525634	0.273956	0.779048	0.155674	1.30514	1.5224
TRINITY_DN58033_c0_g2_i1	Chr10	3003299	3004202	-0.535782219816878	1	0.231058	0.216469	0	0	1.13612	0.223051	0.220235
TRINITY_DN58045_c0_g1_i1	Chr5	99546277	99546625	-0.537306314516363	1	0.579047	0.540487	1.52018	0	1.13227	0	1.10955
TRINITY_DN58023_c0_g1_i1	Chr2	157706028	157707076	-3.9370500743539	1	0	0	0.715595	0	0	0	0
TRINITY_DN58094_c0_g1_i1	Chr8	63233585	63234410	1.14006965792063	1	0	0.519375	0.119186	0.123244	0	0.667492	0.132036
TRINITY_DN58023_c0_g1_i2	Chr2	157706028	157707076	0.170179037842703	1	0.190124	0	0	0.421241	0.463138	0.274137	0.271638
TRINITY_DN58089_c0_g4_i1	Chr8	9663121	9663360	-0.345981894294122	1	1.23489	1.15841	2.11762	1.10241	1.20082	0	2.36174
TRINITY_DN58089_c1_g1_i1	Chr4	88417259	88418585	-0.145292639758735	1	0.0753276	0.141451	0.579698	0.266554	0.146561	0.216967	0.286862
TRINITY_DN58089_c0_g1_i1	Chr5	38353868	38354329	1.06600195584043	1	0.70345	0.657162	0	0	0	0.338619	1.00622
TRINITY_DN58089_c0_g2_i1	Chr2	175942229	175942468	-0.10351637546753201	1	0	2.36045	0	1.12276	2.52663	0	2.40373
TRINITY_DN58089_c0_g3_i1	Chr2	117191505	117192115	-0.738012186800612	1	0.43037	0	1.11804	0	0	0.207624	0.205067
TRINITY_DN58083_c0_g1_i2	Chr5	101749670	101776034	-0.015593451175719	1	0.350451	0.654599	0.612049	0.316411	0.34475	0	1.00236
TRINITY_DN58097_c0_g1_i1	Chr1	142081177	142082491	0.184842510317958	1	0.305765	0.358845	0.261482	0.270523	0.223112	0.366982	0.363888
TRINITY_DN58016_c0_g1_i1	Chr8	22492531	22510735	0.789718073211735	1	0.37451	0.350959	0	0	0.18358	0.361634	0.356767
TRINITY_DN64414_c1_g2_i1	Chr2	87856485	87858198	-0.36345622856785	1	0.0766284	0.216024	0.492342	0.202685	0.148644	0.22029	0.182225
TRINITY_DN58046_c1_g1_i1	Chr8	109917869	109918623	-1.5574228578754299	1	0	0.29456	0.406476	0.280161	0.153834	0.151648	0
TRINITY_DN58014_c0_g2_i1	Chr1	21726681	21727415	-0.894311971408694	1	0.314291	0	0.135492	0.280161	0.615337	0	0.29963
TRINITY_DN58075_c0_g1_i2	Chr4	65166317	65169562	-0.165673613810838	1	1.03314	0.688774	0.656695	0.468762	0	0.387846	0.757625
TRINITY_DN58075_c0_g1_i1	Chr4	65165960	65169562	-0.432884183788003	1	0.556824	1.04657	1.18535	0.24525	0.265414	1.10986	0
TRINITY_DN58007_c0_g2_i1	Chr7	65915674	65916533	0.191961742573805	1	0	0.368618	0.112693	0.349579	0.128071	0.378753	0.124905
TRINITY_DN58053_c0_g1_i1	Chr2	42805135	42805978	-0.496663628125716	1	0.134445	0.252115	0.346957	0.119594	0.394197	0.388683	0
TRINITY_DN58024_c0_g1_i1	Chr3	121078747	121085457	0.864413819343476	1	0.149779	0.140385	0.129031	0.266819	0.146552	0.28892	0.428312
TRINITY_DN58021_c0_g5_i1	Chr8	114494826	114495654	-0.74081667356918	1	0.138034	0	0.118783	0.368482	0.404837	0.266098	0
TRINITY_DN58021_c0_g1_i1	Chr8	114492939	114496074	-1.34004304960259	1	3.56627	3.96321	3.52176	4.11138	4.90599	2.03627	1.51086
TRINITY_DN58010_c0_g1_i1	Chr1	13678176	13678992	1.06233670902269	1	0.424007	0.132497	0.24333	0.251607	0.967468	1.08996	0.808431
TRINITY_DN58057_c0_g1_i1	Chr1	72178753	72179080	0.841565055470563	1	0	0	1.71265	0	1.27857	0	2.50661
TRINITY_DN58021_c0_g3_i1	Chr8	114496057	114497983	1.2025743910004	1	0	0	0.711707	0	0	0.799965	0
TRINITY_DN58044_c0_g1_i1	Chr1	154933798	154934384	-1.56830717280695	1	0.231058	0.216469	0.400827	0.414931	0.45445	0	0.220235
TRINITY_DN58035_c0_g2_i1	Chr3	8718525	8718807	0.81907727045164	1	0	0.776258	1.4508	1.49808	0	0.812326	2.40325
TRINITY_DN58021_c0_g3_i2	Chr8	114496178	114497983	-0.558286977077362	1	0.403006	0.378601	0	0.222319	0.293444	0	0.383453
TRINITY_DN58035_c0_g1_i2	Chr3	8718064	8718530	0.0799304866752537	1	0.342625	0.642365	1.80243	0.617633	0.6712	0.984266	0.974618
TRINITY_DN58003_c0_g1_i2	Chr4	33671684	33672105	-1.36411527088929	1	0	0.756635	1.06361	0	0.794547	0.389533	0
TRINITY_DN58021_c0_g6_i1	Chr8	114493945	114494846	-0.00781169624364969	1	0	0.119293	0.218716	0.452329	0.276615	0.490134	0
TRINITY_DN58065_c0_g1_i1	Chr2	86522530	86523201	-0.413326099150421	1	0.925799	0.173523	0.160028	0.661878	0.181515	0.178808	0.529253
TRINITY_DN58021_c0_g4_i1	Chr8	114498094	114498756	-0.093126091665774	1	0.0716111	0.537933	0.36726	0.126659	0.208932	0.343693	0.204514
TRINITY_DN58052_c0_g1_i1	Chr5	153125203	153125797	0.416072075849362	1	0.226187	0.635331	0.196036	0	0.785381	0.654905	0.431073
TRINITY_DN58069_c0_g3_i1	Chr4	123989846	123990370	0.568837482358391	1	0.254601	0.238304	0	0.228648	0.75123	0.245698	0.728189
TRINITY_DN58069_c0_g1_i2	Chr5	96916428	96917905	1.71993009399403	1	0.0662228	0.249894	0.113147	0.0773604	0.259093	0.580313	0.567303
TRINITY_DN58049_c0_g1_i1	Chr4	76387384	76388093	1.13016168019294	1	0.156255	0	0	0	0.764759	0.452343	0.446935
TRINITY_DN65413_c0_g1_i1	Chr6	95184768	95185136	-0.574211461984077	1	1.04058	0	1.36696	0.940538	0	0.49994	0.496585
TRINITY_DN58069_c1_g1_i1	Chr9	54217277	54218984	-0.103251094831511	1	0.224313	0.368727	0	0.148568	0.8715	0.322667	0.320188
TRINITY_DN65449_c0_g1_i1	Chr3	84791184	84791511	1.36769273755152	1	0.624169	0	0.545552	0.563703	0.609598	2.99079	0
TRINITY_DN65484_c0_g1_i1	Chr5	37707008	37707576	1.56172480169925	1	0.229275	0.214699	0	0.411491	0.225305	0.66387	0.873776
TRINITY_DN65466_c0_g1_i1	Chr8	121354806	121361093	-1.83500825580944	1	0	0	1.81613	0	0	0.202512	0
TRINITY_DN58054_c0_g1_i1	Chr2	135714385	135714704	0.390858525361507	1	1.37341	0.64201	0	0	1.34128	1.97202	0
TRINITY_DN65457_c0_g1_i1	Chr5	130721210	130721803	1.12511955873013	1	0	0.415841	0.192373	0	0.436136	0.856907	0.21152
TRINITY_DN65451_c0_g1_i1	Chr3	107553905	107554314	0.418707857738137	1	0	0	0.373894	0.772279	0.838022	0.822722	0.407433
TRINITY_DN65453_c0_g4_i1	Chr9	18663352	18664273	-1.3418609929598	1	0	0	0.414206	0	1.05936	0.116059	0.114868
TRINITY_DN65481_c0_g3_i1	Chr3	92347177	92347573	-0.659398517307546	1	1.82635	1.27584	0.398573	0.823066	0.446972	0.877805	0.434612
TRINITY_DN65481_c0_g5_i1	Chr2	70125995	70126380	0.20944997919014	1	0.464701	2.16721	0	1.2591	1.36605	1.35879	1.32888
TRINITY_DN65481_c0_g4_i1	Chr4	120872052	120873161	0.280521518448775	1	0.464111	0.522696	0.556574	0.49347800000000003	0.542572	0.892139	0.530448
TRINITY_DN65481_c0_g2_i2	Chr4	120873174	120875540	0.147729595897393	1	0.455044	0.474985	0.560079	0.312393	0.245437	0.533173	0.499941
TRINITY_DN65481_c0_g1_i1	Chr3	92345719	92346772	0.598629354974959	1	0.801964	1.1288	0.343735	0.904938	0.293159	1.34949	1.05045
TRINITY_DN65411_c1_g3_i1	Chr4	114968675	114969178	-0.338637943920093	1	0.295347	0.830015	0.51483	0	0	0.285095	0.281993
TRINITY_DN65492_c0_g1_i1	Chr1	214451105	214451733	3.08675900540699	1	0	0.192144	0.532758	0	0.201328	0.396134	3.52001
TRINITY_DN65402_c0_g1_i2	Chr10	35696243	35709557	0.481202713658615	1	0.212565	0	0	0	0.757541	0	0.584724
TRINITY_DN65402_c0_g1_i4	Chr10	35682061	35683838	0.0106758850341833	1	0	0.15088	0.667218	0.0980166	0	0.170001	0.259516
TRINITY_DN65402_c1_g1_i2	Chr8	106262758	106263692	-2.29530468714606	1	0	0.208276	0.762094	0.492608	0.216608	0.136922	0
TRINITY_DN65402_c0_g1_i5	Chr10	35682061	35709557	-2.59779002318401	1	1.04551	0.823194	0.6474	0	1.3991	0.225546	0.0511367
TRINITY_DN65402_c0_g2_i1	Chr10	35680259	35682046	-0.0437060580121276	1	0.587396	0.300975	0.455599	0.56575	0.518558	0.460808	0.609751
TRINITY_DN65487_c0_g1_i1	Chr8	71136419	71136835	0.838931699707672	1	0	0.38648	0	0	1.62451	0.398393	1.18389
TRINITY_DN65402_c0_g1_i1	Chr10	35682061	35709557	2.10318861301935	1	0	0	0	0.716486	0	0.879044	0.655857
TRINITY_DN65402_c1_g2_i2	Chr8	106261244	106262779	-1.82251145528773	1	3.42991e-9	0	0	1.85541e-9	0.624652	0.0616625	0
TRINITY_DN65443_c0_g2_i1	Chr6	19436057	19436795	1.35463347052013	1	0	0.154672	0.557017	0	0.158075	0.625235	0.461577
TRINITY_DN65489_c0_g2_i1	Chr8	108160937	108162126	-0.732291835803208	1	0.087335	0.0819764	0.0747687	0.154691	0.255134	0.167824	0
TRINITY_DN65405_c0_g1_i1	Chr7	13519383	13520420	-1.00912062236817	1	1.11907	0.629887	0.384175	0.794636	0.436764	0.538408	0.213267
TRINITY_DN65425_c0_g1_i1	Chr8	120046288	120046891	0.183486043077952	1	0.659206	1.4567	0.190345	0	0.216366	0.851025	0.418662
TRINITY_DN2069_c0_g1_i17	Chr9	584380	587067	0.11694884011784	1	8.4788	5.27262	4.26436	3.73736	3.95798	7.67061	5.0427
TRINITY_DN2069_c0_g1_i6	Chr9	580252	583826	6.29651690446453	0.0132172172219409	9.78494e-5	0	0	0.0101871	0	0.824177	0.812208
TRINITY_DN65402_c1_g2_i1	Chr8	106261480	106262779	-1.39861194759126	1	0.0689901	0.0611633	0.222529	0.0575621	0	0	0.06199
TRINITY_DN2069_c0_g1_i20	Chr9	582995	583826	-0.369309444236283	1	0	0.526386	0.904739	0.448912	0.239491	0.367259	0.374669
TRINITY_DN2069_c1_g1_i1	Chr10	24927680	24927933	1.53928725442238	1	1.1128	4.15655	1.91883	1.60522	1.07967	5.81577	7.62171
TRINITY_DN2069_c0_g1_i8	Chr9	580252	582703	-0.577780996887186	1	3.96792	3.97285	3.2011	0	3.78546	3.57804	0.876442
TRINITY_DN2069_c0_g1_i18	Chr9	585931	587067	-0.101976541935848	1	1.43486	0.734959	0.842746	1.62052	1.06875	1.29248	1.13605
TRINITY_DN2069_c0_g1_i19	Chr9	582834	583426	1.59742373471004	1	3.70107	0	0	0	0.667622	4.09314	2.17206
TRINITY_DN2069_c0_g1_i13	Chr9	583022	587067	-2.15886108410324	1	4.69893	8.00497e-6	0	0.00248333	2.64641	0.72827	0.00928565
TRINITY_DN2069_c0_g1_i1	Chr9	580252	587067	-0.494910995317931	1	3.34036	7.43808	6.20026	4.54198	4.34933	3.44423	4.77353
TRINITY_DN2069_c0_g1_i16	Chr9	582995	583826	-4.97865552734579	1	1.13799	0.273562	4.51798e-9	0	1.80289	0	0
TRINITY_DN2069_c0_g2_i1	Chr9	577378	577642	-2.21056738234555	1	0.995145	2.7887	6.00866	0.894802	0.999234	0	0.955309
TRINITY_DN2046_c3_g1_i4	Chr4	137782163	137783461	-0.192629100338912	1	2.25286	0	2.0255	1.13163	1.71302	0	2.82766
TRINITY_DN2046_c0_g3_i1	Chr8	22646784	22653318	-0.293062261490611	1	9.65502	10.1989	5.1937	8.47906	6.93415	6.67516	8.21684
TRINITY_DN2046_c3_g1_i1	Chr4	137783194	137783461	-3.85281075003761	1	1.85718	0	0	3.35992	1.81213	0	0
TRINITY_DN2046_c2_g2_i2	Chr10	26700401	26706571	-0.203452473044416	1	0.54415	0.318548	0.565571	0.99841	0.907725	1.05792	0.264347
TRINITY_DN2046_c2_g2_i1	Chr10	26700401	26701577	0.661458900428065	1	0.834447	1.22688	1.96646	1.40266	3.13383	3.81708	2.22907
TRINITY_DN2046_c2_g2_i3	Chr10	26700401	26814433	0.202624345415833	1	8.15087	6.0168	8.39927	9.62601	12.5135	14.197	9.07092
TRINITY_DN2046_c1_g2_i2	Chr4	18845983	18846364	0.665190394878257	1	0.483134	0.900927	1.69135	0	3.56008	2.78361	1.84317
TRINITY_DN2069_c0_g3_i1	Chr5	153997102	153997414	-1.56297203447767	1	3.15679	0	0.754265	0	1.40139	0.686121	0
TRINITY_DN2046_c2_g4_i1	Chr1	31568057	31569505	0.788455173833146	1	0.677966	1.01865	0.810981	0.899028	0.922792	1.43136	1.93602
TRINITY_DN2046_c2_g1_i1	Chr10	26698436	26700537	-0.0992251934450946	1	10.5661	8.33759	12.5063	16.9569	12.6244	16.0664	9.98819
TRINITY_DN2049_c1_g3_i1	Chr6	40165291	40165654	0.301832833452812	1	2.1453	0.500196	2.82195	1.02712	1.06541	3.79521	0.512541
TRINITY_DN2046_c0_g1_i1	Chr4	66817888	66834489	-1.28230651763393	1	0	1.52363	1.15747	0	0.447613	0	0.547625
TRINITY_DN2049_c0_g1_i3	Chr2	90715436	90721239	0.30383884440163	1	0.135437	0.193682	0.379309	0.121854	1.34096	0.677178	0.483723
TRINITY_DN2046_c0_g1_i2	Chr4	66817888	66834489	0.967444654742614	1	0.557697	0.883522	1.07839	0	2.21578	0.367469	3.61368
TRINITY_DN2046_c0_g1_i3	Chr4	66817888	66834489	-0.270439356087839	1	7.65299	4.34363	4.24831	4.67524	3.75391	4.71141	4.63389
TRINITY_DN2049_c0_g1_i6	Chr2	90710909	90721239	-1.13182841149574	1	11.6755	3.1075	27.4707	12.4084	1.43335	0.454822	11.4675
TRINITY_DN2049_c0_g1_i2	Chr2	90712020	90713106	-1.5554031945436	1	0.450007	2.14946	0	0.428432	1.20308	0.576493	0
TRINITY_DN2049_c0_g1_i5	Chr2	90710909	90721239	-0.89822642795561	1	9.23738	4.68963	18.596800000000002	9.45889	3.56968	0.784299	10.4619
TRINITY_DN2049_c0_g1_i1	Chr2	90710909	90721239	0.0896237980767994	1	22.213	48.8823	12.1042	21.3382	46.4621	48.6138	22.0432
TRINITY_DN2049_c1_g1_i9	Chr1	162057189	162058618	-0.222121944447165	1	0.25238	0.650093	0.522704	0.487795	0.423291	0.457698	0.440956
TRINITY_DN2046_c0_g2_i1	Chr2	44477730	44482231	-0.157036920239155	1	6.94851	8.60102	7.89322	5.79301	5.49316	5.63288	8.40496
TRINITY_DN2049_c1_g1_i7	Chr1	162049784	162058618	-0.12553422216766	1	1.35256	0.563711	0.712112	0.44481	1.13916	1.14358	0.598543
TRINITY_DN2086_c0_g1_i3	Chr6	26740183	26742403	-1.04355306889385	1	6.02349	7.97577	8.45584	10.1058	2.80785	4.87519	2.90698
TRINITY_DN2086_c0_g1_i1	Chr6	26740183	26742254	-0.00163661656030369	1	3.008	1.98094	3.54472	1.17478	0.897781	3.66867	1.16838
TRINITY_DN2049_c1_g1_i4	Chr1	162042222	162058618	2.06809953719844	1	1.02822	0	0	0	0	2.09783	0
TRINITY_DN2086_c0_g1_i2	Chr6	26740183	26817646	0.387322313418659	1	4.2946	3.8369	2.28652	4.39898	2.16785	3.76749	6.34388
TRINITY_DN2016_c0_g2_i1	Chr7	93804820	93806065	-0.361267534171058	1	1.02695	0.524356	0.27029	1.04861	0.999336	0.758611	0.601715
TRINITY_DN2016_c0_g1_i5	Chr7	93793473	93798792	-0.324274786424381	1	1.0233	1.3882	0.616529	0.542169	0.914672	1.23657	0.366799
TRINITY_DN2016_c0_g1_i9	Chr7	93793473	93820916	-0.834561451630237	1	0.646521	0.348634	0	0.615197	0.284618	0.47853	0.0111261
TRINITY_DN2016_c0_g1_i4	Chr7	93793473	93820916	6.41316987675607	0.235571463796919	0	0	0	0	0	0	0.540752
TRINITY_DN2016_c0_g1_i8	Chr7	93793473	93798792	-0.209841341957884	1	0.819305	0.303458	1.6981	0.598523	0.56627	0.379762	1.20152
TRINITY_DN2016_c0_g1_i3	Chr7	93788277	93792871	-0.326760250833059	1	0.429627	0.741583	0.649735	0.730241	0.319766	0.771994	0.274806
TRINITY_DN2016_c0_g1_i1	Chr7	93798777	93820916	-0.349970622909187	1	1.86767	1.9919	1.93599	1.22968	2.40671	1.40776	1.89339
TRINITY_DN2016_c0_g1_i10	Chr7	93782108	93784832	0.547290883295289	1	0	0	0.444642	1.20662	0.416462	0.475945	0.940734
TRINITY_DN2016_c0_g1_i2	Chr7	93782108	93820916	0.0115633748181597	1	2.2303	2.55345	1.62394	0.836978	2.10158	2.34709	1.85441
TRINITY_DN2016_c0_g1_i7	Chr7	93793473	93803035	-0.538006711858479	1	0.2144	0.477721	0.701562	0.550942	0.261487	0.311178	0.380172
TRINITY_DN2016_c0_g1_i12	Chr7	93802191	93820916	-3.84452424389366	1	0.432353	0.289274	0	0	0	0	0
TRINITY_DN2016_c0_g3_i1	Chr7	93790566	93791381	-0.872579531546735	1	0.140854	0.528189	0.363734	0	0.137734	0.271555	0
TRINITY_DN2016_c1_g1_i1	Chr1	108513792	108514330	-0.615479921118944	1	1.821	0.284364	1.05891	2.02913	1.79503	1.17194	0.869175
TRINITY_DN2009_c0_g1_i17	Chr6	1187091	1211849	-2.21425220645415	1	0.636597	0	1.34067	1.16334	0.534534	0.362166	4.93122e-9
TRINITY_DN2009_c0_g1_i7	Chr6	1140301	1180646	-1.05501086990219	1	3.04616	1.4147	0	1.85535	0.947232	0.779147	0.817989
TRINITY_DN2009_c0_g1_i15	Chr6	1139146	1141029	-0.861073497708362	1	0	0	7.87899	6.08247	0	0	3.50533
TRINITY_DN2049_c1_g1_i3	Chr1	162042222	162048567	1.24955493204227	1	0.891113	0	0	0	0	1.03095	0
TRINITY_DN2009_c0_g1_i13	Chr6	1139881	1211849	0.253784802019614	1	0.516998	0.237463	1.33044	1.08837	1.8318	1.65777	1.03803
TRINITY_DN2009_c0_g1_i12	Chr6	1139881	1180646	0.158404815966873	1	0.638684	1.04185	2.3237	1.27248	1.4481	1.93784	1.47032
TRINITY_DN2049_c1_g1_i8	Chr1	162042222	162048567	1.90179301427719	1	0.25065	0	0	0	0	0.46452	0
TRINITY_DN2009_c0_g1_i18	Chr6	1139881	1211849	1.05500192806951	1	0.191783	0.924215	0.929651	0	0.757006	0.691131	1.84997
TRINITY_DN2046_c1_g2_i1	Chr1	178967914	178968502	-0.385559606305259	1	2.34271	3.84515	4.19702	5.30503	3.32941	4.28445	2.34398
TRINITY_DN2009_c1_g1_i3	Chr6	1214420	1215857	0.72670125810477	1	0	0.406087	1.83557	1.10702	0	0	2.58279
TRINITY_DN2009_c1_g1_i2	Chr6	1213894	1214620	0.0816880352262995	1	8.93869	7.20331	6.63434	5.52654	7.82126	8.32297	8.88429
TRINITY_DN2009_c1_g1_i14	Chr6	1214932	1216131	-0.305458980012631	1	1.28486	0.456365	2.47262	1.88121	1.15036	0.977333	1.69369
TRINITY_DN2006_c8_g1_i1	Chr5	154455278	154455501	1.46305484073159	1	1.42995	2.69159	2.4347	1.26049	2.77073	2.74341	10.8659
TRINITY_DN2009_c0_g1_i10	Chr6	1140301	1211849	-0.316110430299671	1	1.39435	0.258515	0	1.33917	1.44424	0.923338	0.696646
TRINITY_DN2009_c0_g1_i9	Chr6	1140301	1211849	0.796108808115881	1	0.518492	1.12654	0	0	0.540227	0.337498	1.28559
TRINITY_DN2009_c1_g1_i13	Chr6	1214932	1215319	-1.26449813091417	1	1.16464	0.405773	0	1.45979	0.569683	0.453553	0.221561
TRINITY_DN2006_c3_g2_i1	Chr2	89803440	90336720	0.790636688838036	1	1.44206	1.40838	0.418704	1.29417	0	2.30719	1.36883
TRINITY_DN2006_c1_g2_i1	Chr4	88364288	88371071	-3.78900207110779	1	0.0627498	0.0527524	1.4399	0.0970554	0	0.0346436	0
TRINITY_DN2006_c1_g2_i2	Chr4	88364262	88371071	-0.187596189713038	1	0.70854	1.20645	0.985173	0.421426	1.17141	0.735884	1.00761
TRINITY_DN2006_c4_g1_i1	Chr4	10680441	10680723	1.10985969641579	1	0	0.819127	0	0	2.56598	3.36023	0
TRINITY_DN2016_c0_g1_i11	Chr7	93788277	93820916	-0.273501794640452	1	2.25839	1.7505	2.00638	1.78672	2.41235	1.80456	2.00567
TRINITY_DN2006_c1_g1_i1	Chr4	88364288	88371071	0.259252104948239	1	1.07936	1.19392	0	1.81004	0	2.29988	0
TRINITY_DN2006_c1_g1_i2	Chr4	88364262	88371071	-0.187596192666062	1	0.70854	1.20645	0.985173	0.421426	1.17141	0.735884	1.00761
TRINITY_DN2006_c0_g4_i2	Chr1	40685535	40686894	0.32848381906919	1	7.47424	4.02281	4.07293	6.6741	8.33705	8.2284	9.113
TRINITY_DN2089_c0_g2_i1	Chr8	39829028	39829349	-0.726964282079253	1	74.6512	33.4067	29.5057	52.3206	46.3794	34.3099	30.5262
TRINITY_DN2089_c0_g3_i4	Chr8	39826883	39829057	-0.0279762320517103	1	7.8885	1.72169	5.4145200000000004	3.22014	9.52132	7.96752	4.33262
TRINITY_DN2089_c0_g3_i2	Chr8	39825861	39829057	-0.684950820030643	1	59.4928	20.9099	35.9629	43.0284	82.193	39.273	28.4026
TRINITY_DN2089_c0_g3_i3	Chr8	39786937	39787662	-5.1179118457555	1	0	0	0	0.975785	5.62768	0	0
TRINITY_DN2006_c0_g4_i1	Chr1	40685535	40686894	-8.21297777488967	1	0.192031	6.54599	5.94451	0	0	0	0
TRINITY_DN2089_c0_g3_i1	Chr8	39786978	39829057	0.261091031031884	1	1.1091	2.76944	3.27571	3.28003	2.6989	2.71844	4.36793
TRINITY_DN2009_c1_g1_i5	Chr6	1214401	1216482	-0.688740851884773	1	5.15451	2.88941	3.8998	4.34598	3.04599	3.38151	2.0461
TRINITY_DN2089_c0_g1_i1	Chr8	39825861	39826900	1.56785703086405	1	1.66941	0	0.793425	0	0	2.13544	1.37382
TRINITY_DN2089_c0_g1_i2	Chr8	39825861	39826900	-1.4797760968348601	1	2.27462	1.55999	1.28	2.7825	8.12129	1.25425	1.24346
TRINITY_DN2089_c0_g1_i3	Chr8	39826560	39826907	0.667061582693243	1	4.17625	0.189494	4.69435	0.927926	0	4.16754	3.31817
TRINITY_DN2006_c0_g2_i1	Chr8	50570302	50570655	0.953154408275489	1	0.566117	0.527887	0.992748	1.53789	0.55445	1.09939	2.71045
TRINITY_DN69624_c0_g1_i2	Chr3	36547449	36548043	0.741342556866027	1	0.537904	0	0	0.725452	0.00895316	0	1.02603
TRINITY_DN2089_c1_g1_i3	Chr1	1067720	1068261	-2.08371757925784	1	3.54069	6.247	12.466	12.1235	6.02299	1.00941	3.24335
TRINITY_DN2090_c3_g1_i1	Chr3	139137596	139138409	-5.50649334436946	1	2.07877	0	1.08053	0.517569	0	0	0
TRINITY_DN2090_c3_g1_i2	Chr3	139137596	139138409	0.441520687980162	1	0	4.2399	2.5331	1.94997	2.78877	3.15593	3.71624
TRINITY_DN2090_c0_g2_i1	Chr9	65656859	65665980	0.148353512383684	1	87.6525	105.789	118.415	92.893	105.718	117.198	137.728
TRINITY_DN2090_c6_g1_i1	Chr1	91243813	91244020	1.08796837057927	1	0	0	2.74166	2.81356	0	1.53791	4.5696
TRINITY_DN2090_c0_g2_i2	Chr9	65656859	65665980	0.559578099898694	1	5.33621	10.087	6.9191	8.75056	14.9652	14.5036	15.5541
TRINITY_DN2089_c1_g1_i6	Chr1	1078232	1079629	-3.91914495434056	1	0.555081	1.02626	1.12614	1.37669	0.953759	0.121779	0
TRINITY_DN2090_c4_g1_i1	Chr10	19843639	19844005	-2.07685968337397	1	0.525536	0.490016	1.84125	0.475113	2.43933	0.505221	0
TRINITY_DN2089_c2_g1_i5	Chr5	113690159	113691328	0.08334222895629	1	1.81238	2.96678	0.902028	0.855352	3.218	3.80566	0.752518
TRINITY_DN2090_c0_g1_i7	Chr9	65665967	65669369	-0.282638634574085	1	27.7054	24.0651	31.0262	32.7192	29.212	31.099	23.0522
TRINITY_DN2090_c0_g1_i8	Chr9	65665967	65669369	-0.167110435712252	1	9.91348	14.0645	9.35729	8.38335	11.8438	10.8681	10.4503
TRINITY_DN2090_c0_g1_i12	Chr9	65665967	65668002	-0.0690717299669454	1	0.518501	1.47682	0.989204	1.50737	1.23046	1.18818	1.25849
TRINITY_DN2090_c0_g1_i9	Chr4	10132323	10133411	0.908040936047253	1	3.53215	0	2.83336	2.2086	0	3.82892	3.8604
TRINITY_DN2090_c0_g1_i3	Chr4	10132323	10133456	2.18012030010268	1	0.508598	0	0	0	0	0.505283	0.625924
TRINITY_DN2090_c0_g1_i11	Chr4	10132323	10133456	1.86640183802259	1	1.14603	0	0	0	0	1.07609	0.946548
TRINITY_DN2090_c0_g1_i1	Chr9	65668016	65669369	-0.395797629454089	1	2.49145	1.27911	1.85389	1.58772	1.721	1.37126	1.70513
TRINITY_DN2090_c0_g1_i13	Chr4	10133300	10133456	0.284571835362094	1	10.4403	0	1.82635	6.30415	0	10.8414	0
TRINITY_DN2006_c2_g2_i1	Chr2	127022005	127023134	-0.274564642557733	1	1.07756	1.89324	2.20959	1.62608	4.01931	1.78335	2.16005
TRINITY_DN2090_c0_g1_i6	Chr4	10132323	10133411	-0.635412118822275	1	8.03298	12.6105	9.04244	5.93236	13.6811	8.21697	5.86358
TRINITY_DN2093_c0_g1_i7	Chr4	16242664	16280497	0.318657976468523	1	24.6194	12.4305	18.8106	21.6347	18.5016	16.4392	38.0223
TRINITY_DN2093_c0_g1_i6	Chr4	16289947	16296850	0.973664681854245	1	18.892	7.49185	38.5573	21.5906	12.6711	35.4096	54.7143
TRINITY_DN2046_c3_g1_i3	Chr4	137782632	137783461	1.10076371405192	1	0	1.95891	0.819227	0.989687	0.830011	3.31286	1.11088
TRINITY_DN2093_c0_g1_i2	Chr4	16290015	16296850	-1.3893288540931	1	16.8203	23.5523	4.21615e-9	6.34181	19.7832	0	10.9417
TRINITY_DN2002_c1_g1_i1	Chr1	147124508	147125510	-0.508807258942986	1	31.7913	19.1457	24.324	26.8726	18.0184	24.6934	14.1217
TRINITY_DN2002_c0_g1_i5	Chr8	78477778	78484321	-0.75539332400143	1	8.31593	3.10183	4.20078	6.10839	3.46698	3.25947	3.61737
TRINITY_DN2002_c0_g1_i2	Chr8	78481998	78484321	0.548795210902072	1	0.418313	1.13239	1.35512	0	6.2273e-7	0.322486	1.58455
TRINITY_DN2002_c0_g1_i1	Chr8	78452831	78484321	-0.327634176399522	1	13.5805	12.5226	13.9989	14.0861	16.3025	12.1494	13.1948
TRINITY_DN2002_c0_g1_i4	Chr8	78452831	78484321	-0.506426124274945	1	0.626234	0.680838	0.449748	1.0598	1.26456	1.2399	0.0597525
TRINITY_DN2002_c0_g1_i6	Chr8	78452831	78482005	0.429073684475948	1	0	0.195658	0.617621	0.184187	0.286148	0.450365	0.337679
TRINITY_DN2022_c0_g1_i2	Chr4	151049793	151050230	0.228847284090825	1	21.5193	36.3611	37.412	28.2884	38.4631	53.4706	31.1124
TRINITY_DN2093_c0_g1_i10	Chr4	16242664	16285476	0.329073028333293	1	10.0028	7.5366	9.44401	8.37463	12.5986	11.1061	15.9709
TRINITY_DN2059_c0_g1_i1	Chr3	32384663	32385807	1.07128054879242	1	0	0.509574	0.542292	1.53234	2.24857	3.11907	1.41328
TRINITY_DN2059_c3_g1_i1	Chr4	135965745	135966287	-0.938612549865485	1	0	0	0.460768	2.14204	5.46982	1.02327	0.758027
TRINITY_DN2037_c0_g2_i2	Chr3	147362410	147362850	-0.481109595187149	1	0	0.344738	1.29056	1.11906	0	0.899681	0
TRINITY_DN2089_c1_g1_i4	Chr1	1068121	1078372	-0.139121029945426	1	0.517657	1.05717	1.03912	0.584008	1.12547	0.82981	0.915556
TRINITY_DN2037_c0_g4_i1	Chr8	126693643	126693853	-0.415148232685116	1	9.74928	3.9247	2.36648	4.9276	2.69663	4.00335	3.96085
TRINITY_DN2037_c0_g1_i2	Chr8	126667783	126684910	-1.24789268957892	1	0.166516	0.493885	0	0.161842	0.776744	0.285972	0
TRINITY_DN2093_c0_g1_i1	Chr4	16290692	16296850	-2.17043501186605	1	19.5262	5.04559	3.55499	18.3982	5.0879200000000004	3.34651	2.026
TRINITY_DN2037_c0_g1_i3	Chr8	126667783	126693656	0.403134796190381	1	8.88806	10.5688	9.1551	8.06923	10.5799	12.4677	15.5597
TRINITY_DN2037_c0_g1_i1	Chr8	126685301	126693656	-2.32358853341111	1	3.6211	2.77327	2.26579	4.86075	1.37728	0.872599	0.496066
TRINITY_DN2020_c2_g1_i1	Chr4	32583684	32590536	0.415429574966082	1	2.74646	5.63855	4.14591	2.6529	4.71788	5.08625	6.6871
TRINITY_DN2020_c1_g2_i1	Chr6	127925253	127926380	0.0591769875303892	1	0.734339	1.29227	1.1793	0.487957	1.25185	0.705748	1.57365
TRINITY_DN2020_c3_g1_i1	Chr7	37916307	37917431	-0.446375509862003	1	3.6039	3.29565	2.77032	2.56693	1.89045	1.24338	3.43248
TRINITY_DN2089_c2_g2_i2	Chr2	153866889	153870345	-0.389610661570828	1	1.07634	1.93489	0.697716	0.496513	3.35206	2.17243	0.339783
TRINITY_DN2020_c0_g3_i1	Chr4	115651763	115652342	-0.305043042618269	1	0	1.23863	2.69948	0	2.53895	1.82566	0.465472
TRINITY_DN2020_c0_g1_i2	Chr10	42945343	42948025	2.0749680782511	1	0	0	5.88886e-4	1.24958	2.81256	5.70694	1.78709
TRINITY_DN2020_c0_g2_i1	Chr5	16999673	17000463	0.147806717233067	1	1.03077	1.7943	0.76137	1.31193	2.30494	1.56055	1.96334
TRINITY_DN2020_c0_g3_i2	Chr4	115651763	115653275	-0.36491921514311	1	2.81711	0.811601	1.87417	3.56845	0	1.7824	1.54861
TRINITY_DN2020_c0_g1_i4	Chr10	42945343	42948025	1.20079163187751	1	0.370762	0.0565929	4.90358e-4	1.59294	0	0	2.22563
TRINITY_DN2020_c1_g1_i8	Chr6	108924307	108933962	-0.681624044697878	1	2.57886	2.32261	3.23171	2.57174	2.91615	2.33417	1.49852
TRINITY_DN2020_c1_g1_i5	Chr6	108890970	108938641	-0.397074048140215	1	6.24026	7.87268	11.5786	7.01781	4.71545	8.49947	4.50694
TRINITY_DN2020_c1_g1_i4	Chr6	108899952	108938641	2.4807560626901	1	1.31748e-8	0.514949	1.43315	0	0.160475	0	5.30209
TRINITY_DN2020_c1_g1_i7	Chr6	108899952	108938641	-0.592052378773814	1	2.59533	2.79594	0.203581	2.60219	1.77476	3.01522	0
TRINITY_DN2020_c1_g1_i1	Chr6	108899952	108926908	-0.727286535231546	1	0.648189	0.534505	0.95696	0.788668	0.741907	0.460054	0.546278
TRINITY_DN2020_c1_g1_i6	Chr6	108933751	108938334	-1.0110821673282	1	2.79392	2.3684	3.53705	3.86226	2.9183500000000002	1.58308	1.9093
TRINITY_DN2020_c0_g3_i3	Chr4	115652668	115653275	1.05147881243071	1	0	1.38044	0.378215	0	2.42723	3.04316	0.693013
TRINITY_DN2092_c0_g1_i3	Chr1	133430336	133458385	-0.117830777693503	1	2.41365	1.87348	2.02731	2.12665	2.32404	2.17692	2.31216
TRINITY_DN2020_c1_g1_i3	Chr6	108890970	108924057	0.17677328390778	1	0.608081	1.03813	0.866264	1.23174	1.39079	1.51509	1.09177
TRINITY_DN2020_c1_g1_i2	Chr6	108890970	108926908	2.67940873584889	1	0	0.0706477	0.0629101	0.0232376	0.207626	0.31816	0.712915
TRINITY_DN2092_c1_g1_i1	Chr4	52716783	52718947	0.152418649401834	1	0.904268	0.890112	0.587205	0.949544	0.835608	1.23785	0.860248
TRINITY_DN2006_c0_g3_i1	Chr9	45451432	45453750	-0.465341204475379	1	4.27664	3.87326	3.73008	3.8214	6.4976	2.80258	4.36708
TRINITY_DN2092_c0_g1_i4	Chr1	133430336	133481660	0.433834635263136	1	2.31932	3.17575	3.69693	2.86577	4.04615	4.14405	5.60098
TRINITY_DN2092_c4_g1_i1	Chr4	6867352	6868147	-0.356724400651467	1	0	0.273373	0.251138	0.649176	0.427938	0.281213	0.277997
TRINITY_DN2092_c1_g2_i2	Chr5	153355322	153356938	0.413654365781241	1	0	0	4.76656	3.16871	2.31777	6.39064	0
TRINITY_DN2059_c0_g1_i4	Chr3	32384842	32385851	-0.834980125272406	1	0.403557	0	0	2.05498	1.21403	0.318502	0.60995
TRINITY_DN2092_c1_g2_i1	Chr5	153355322	153356938	-0.0375746764468209	1	12.4752	13.2167	5.52056	5.73719	9.53512	4.26899	15.8111
TRINITY_DN2092_c0_g1_i2	Chr1	133017441	133106530	-0.261267457159973	1	10.8834	10.7913	13.4348	14.7433	14.1687	12.6828	11.5316
TRINITY_DN2004_c1_g2_i2	Chr10	52026391	52027101	0.647398677540436	1	0.688399	3.38716	1.04042	0.921759	1.01196	1.07788	3.774
TRINITY_DN2004_c1_g1_i2	Chr1	127267769	127269686	-6.18147898216223	1	1.1267	0	0	0	0.872017	0	0
TRINITY_DN2004_c1_g1_i3	Chr1	127267769	127269686	-0.123957242098791	1	0	1.47062	1.83987	0.692363	0.722204	1.01964	0.92173
TRINITY_DN2004_c0_g1_i2	Chr2	3535720	3539737	7.65802670316849	0.0876653257573068	0	0	0	0	0	0	1.17836
TRINITY_DN2004_c4_g1_i2	Chr7	126073603	126087777	-0.480726745482118	1	1.01109	0.349741	0	1.23776e-7	0.538709	0	0.596647
TRINITY_DN2004_c4_g1_i9	Chr7	126073603	126087777	-1.65386662712374	1	4.21776	3.7776	0	3.02214	5.40133	0	2.27276
TRINITY_DN2004_c4_g1_i7	Chr7	126073603	126087777	0.371528298692255	1	0	0	1.47639	0.61124	0	1.15584	0.145167
TRINITY_DN2004_c4_g1_i1	Chr7	126081408	126087777	-1.23358364036027	1	0.559418	0	0	0.697469	1.25793	0.227781	0.223065
TRINITY_DN2004_c4_g1_i6	Chr7	126073603	126087777	0.536022922561196	1	0	2.73904	5.37582	2.07489	0	6.41912	0.454998
TRINITY_DN2004_c1_g1_i1	Chr1	127267769	127268828	-0.135262693710687	1	0.995089	0.379165	0	0	0.146656	0.315201	0.306282
TRINITY_DN2004_c2_g1_i2	Chr10	12033093	12034346	0.128815994721895	1	0	0	0.382789	0.329607	0	0.378911	0
TRINITY_DN2004_c2_g1_i1	Chr10	12033075	12034346	0.437446292651145	1	1.70951	2.67474	0.795955	0.170206	2.29774	2.35237	2.17037
TRINITY_DN2042_c0_g1_i2	Chr4	151293764	151294691	0.221205812214274	1	8.3369	9.60788	11.2393	10.5392	10.954	12.5979	14.0351
TRINITY_DN2042_c0_g1_i3	Chr4	151293764	151294691	-8.26772189471989	0.55248348785838	3.82788	6.53794	5.84074	4.85015	0	0	0
TRINITY_DN2042_c0_g1_i1	Chr4	151293764	151294691	2.43914769033461	1	0	0	0	0	3.7552	3.55159	4.90534
TRINITY_DN2042_c0_g2_i1	Chr4	151294680	151333482	0.170962483220902	1	9.97067	14.4582	13.2164	11.2899	12.5785	15.8037	15.3397
TRINITY_DN2039_c0_g1_i4	Chr8	139832410	139851101	0.67670988716054	1	0	0.907414	1.60165	0	0	0.494867	1.3142
TRINITY_DN2039_c0_g2_i1	Chr8	139851093	139852586	1.16976774977145	1	0	10.0154	11.0338	0	0	4.94202	16.0233
TRINITY_DN2033_c1_g1_i1	Chr8	72967938	72968186	2.1750073668705	1	3.98058	0	6.86703	0	0	10.4626	13.3743
TRINITY_DN2039_c0_g1_i3	Chr8	139829860	139851101	1.34122987514136	1	0	5.31109	8.88617	0	0.123598	4.66637	11.6094
TRINITY_DN2092_c2_g1_i2	Chr7	40253250	40254832	0.487545819500008	1	0	1.22139	1.36488	1.37879	0.623165	1.62773	1.29948
TRINITY_DN2005_c0_g1_i6	Chr3	139040954	139041639	-0.405925972694005	1	11.5304	9.88514	8.6522	10.8586	8.41243	9.41405	7.49701
TRINITY_DN2033_c0_g1_i1	Chr8	72967530	72968107	-0.422525630617229	1	6.09636	24.734	0	10.4228	54.3369	0	29.8483
TRINITY_DN2005_c0_g1_i4	Chr3	139042061	139042593	-1.0484011634927	1	3.32027	0	3.19953	3.37519	0	1.47789	0.759097
TRINITY_DN2005_c0_g1_i1	Chr3	139042296	139042894	1.14462738056298	1	3.85152	0.797906	4.67138	2.45915	0.78116	4.39026	8.52218
TRINITY_DN2005_c0_g1_i3	Chr3	139042264	139042593	-3.9690841260633	1	0	0.844731	1.13808	2.93172	0	0	0
TRINITY_DN2005_c0_g1_i5	Chr3	139041583	139042593	-1.5970377817922	1	4.54143	8.82074	6.01797	4.52003	8.6775	2.58199	2.13172
TRINITY_DN2059_c0_g1_i5	Chr3	32384663	32385807	-0.869708544796476	1	1.57481	0	1.63116	0	0.144771	0	0.841275
TRINITY_DN2092_c2_g1_i1	Chr7	40253250	40254832	-0.214789963581024	1	1.82133	3.55461	1.87375	0.530299	2.71856	1.88782	2.07805
TRINITY_DN2028_c2_g1_i14	Chr3	9936982	9937304	-0.697117834605194	1	0	1.4902	2.53746	0.987323	2.58425	0	1.99963
TRINITY_DN2028_c2_g1_i13	Chr3	9937228	9937550	0.889824427712408	1	4.71512	5.2157	5.07493	4.93661	4.30708	15.4306	4.99907
TRINITY_DN2028_c0_g1_i4	Chr1	207070283	207098493	0.490881125268496	1	1.73833	6.89201	2.49322	2.16894	5.52988	3.94067	7.54241
TRINITY_DN2028_c0_g1_i2	Chr1	207069541	207070419	0.200479607702517	1	4.15954	17.0217	11.4611	5.26571	7.33562	12.5047	10.5717
TRINITY_DN2028_c2_g2_i1	Chr3	9936288	9937407	1.0261602262625	1	1.92806	1.94819	2.39139	3.64342	8.1305	8.11679	8.07688
TRINITY_DN2028_c1_g2_i1	Chr5	44469865	44470177	-0.269508519898189	1	2.85828	4.01803	3.12424	3.88498	2.80279	2.05836	4.114
TRINITY_DN2028_c2_g1_i3	Chr8	14584760	14836945	-5.63764987347914	1	0	0	0	0	1.22107	0	0
TRINITY_DN2028_c1_g3_i1	Chr4	104552711	104553182	-0.581533408518687	1	1.99952	2.49479	4.07662	0.903065	0	2.56905	0.318216
TRINITY_DN2028_c1_g4_i1	Chr9	54022055	54022338	-0.533292678554057	1	5.29761	4.95039	3.81669	4.4168	3.44017	4.22678	2.54605
TRINITY_DN2028_c1_g5_i1	Chr1	93498645	93498847	-0.545555881383359	1	1.74368	0	6.01262	1.53662	1.70904	0	3.31792
TRINITY_DN2028_c2_g2_i12	Chr3	9936518	9937275	-4.26330832169265	1	0	1.84334	0	0	1.37896	0	0
TRINITY_DN2028_c1_g1_i2	Chr3	28383780	28384060	-0.351105532067134	1	0	3.32441	0	3.22043	3.46536	3.40565	0
TRINITY_DN2058_c0_g1_i1	Chr4	59393081	59393320	-0.821293572203343	1	7.40937	0	0	1.10241	1.20082	1.18721	1.18087
TRINITY_DN2028_c2_g1_i19	Chr8	14834971	15050240	-3.72926824573357	1	0	0	0	0	0.275424	0	0
TRINITY_DN2058_c1_g4_i2	Chr7	5845627	5871789	1.26018016819972	1	0.362962	0.262364	0.332957	0.170851	6.4915e-10	1.27176	0
TRINITY_DN2058_c1_g4_i1	Chr7	5845321	5871789	-0.081708940579861	1	1.30823	1.38925	0.871877	1.397	1.86009	1.11014	1.7696
TRINITY_DN2058_c2_g1_i1	Chr2	45470468	45471309	-0.915688216326091	1	2.29302	2.52934	2.95625	3.61577	2.63664	1.68983	1.67156
TRINITY_DN2046_c3_g1_i2	Chr4	137782163	137782631	0.603700964884653	1	0	1.85854	0.296458	1.38655	0.455248	1.3242	1.40458
TRINITY_DN2058_c3_g1_i1	Chr2	81061430	81072468	0.867048948642972	1	1.86319	1.59577e-10	1.20085	1.01337	0	0	3.51385
TRINITY_DN2058_c0_g2_i1	Chr4	59392010	59393094	-0.128284677849744	1	2.80843	2.72642	1.90872	1.63096	0.943761	2.42062	1.75267
TRINITY_DN2058_c3_g1_i2	Chr2	81061430	81072468	0.053135639485958	1	3.34924	5.58347	3.82266	3.21105	5.13784	5.85661	3.91419
TRINITY_DN2058_c1_g3_i1	Chr8	117693120	117698152	-0.324544074168831	1	3.26745	0.161216	2.2305	0	0.584152	1.31256	1.01338
TRINITY_DN2058_c1_g2_i1	Chr6	65820767	65821640	-0.566097128006274	1	80.8893	48.6558	62.5476	62.7404	44.947	40.185	52.2969
TRINITY_DN2058_c2_g2_i1	Chr2	45471286	45471535	0.26090095856449	1	0	3.68334	1.1152	0	1.2663	3.27176	0
TRINITY_DN2058_c1_g3_i2	Chr8	117693120	117698152	-2.0396033520763	1	0.447926	4.05205	0	1.3486	1.16857	0	0.717993
TRINITY_DN2053_c2_g1_i4	Chr8	81936164	81937267	-0.174428402975271	1	0.165524	0	0.485868	0.214254	0	0.272562	0.0900278
TRINITY_DN2058_c1_g5_i1	Chr6	63625434	63625741	2.12437682818346	1	0.677373	0	3.12275	3.67863	0	9.41815	6.48876
TRINITY_DN2028_c2_g1_i16	Chr8	14833748	14834994	-0.218799489440184	1	0	1.02769	0.123246	3.40667	10.9651	3.38411	2.32028
TRINITY_DN2058_c4_g1_i1	Chr10	45695405	45696477	-0.616639914617677	1	6.90836	5.27884	8.77936	9.09155	4.60483	7.02173	3.40506
TRINITY_DN2053_c0_g1_i1	Chr1	39173091	39173450	-1.02497989582925	1	2.18723	2.03339	1.43344	10.6201	5.87707	2.74367	2.1128
TRINITY_DN2053_c0_g2_i5	Chr9	89387921	89396494	0.784395761779249	1	18.6231	13.749	7.52047	7.09946	28.0137	37.755	19.476
TRINITY_DN2053_c0_g2_i2	Chr9	89377135	89396494	0.275726196238236	1	2.85211	2.94349	3.14875	5.00061	6.24476	7.42966	3.59071
TRINITY_DN2053_c0_g2_i14	Chr9	89387921	89389139	0.450790483924336	1	2.02059	1.95198	1.64012	2.5751	3.47933	5.51252	1.68724
TRINITY_DN2058_c1_g1_i1	Chr3	58884087	58884540	0.278991947553749	1	0.676515	2.53075	2.95395	2.13932	4.45331	4.56344	2.27754
TRINITY_DN2053_c0_g2_i8	Chr9	89373800	89378706	-0.192371705974541	1	1.92235	2.89616	1.8179	5.70286	4.54137	4.59483	2.10148
TRINITY_DN2053_c0_g2_i3	Chr9	89377135	89381482	-1.97051489363302	1	0.842445	1.96823	1.51303	3.82082	4.94698	0.00727163	1.45011
TRINITY_DN2053_c0_g2_i7	Chr9	89377135	89381449	1.10254738749057	1	0.662751	1.40952	0.736301	1.93374	1.86973	5.81776	0.6154
TRINITY_DN2053_c0_g2_i4	Chr9	89373153	89381482	-1.30530733804493	1	75.3093	62.9664	73.1022	76.3208	69.6619	0.955164	63.9084
TRINITY_DN2053_c0_g2_i12	Chr9	89373153	89381167	-0.796506551420361	1	2.45334	1.58317	0.954217	4.72924	4.39546	2.217	1.46047
TRINITY_DN2053_c0_g2_i1	Chr9	89373153	89381449	0.58925724409742	1	69.9987	53.8213	49.5866	51.2661	37.8631	142.332	39.008
TRINITY_DN2053_c0_g2_i6	Chr9	89373800	89378813	0.494122802622768	1	1.20442	1.80141	1.36936	3.2447	3.1267	4.49207	2.34243
TRINITY_DN2053_c0_g2_i15	Chr9	89373153	89396494	0.0292218801998855	1	91.8957	53.9308	69.7157	61.3427	58.4771	85.7216	70.5807
TRINITY_DN2053_c0_g2_i10	Chr9	89373800	89375128	-0.259972244794911	1	3.84228	6.77857	5.39808	14.3456	8.36301	10.0517	4.71685
TRINITY_DN2053_c1_g1_i1	Chr2	30650802	30651011	-0.569191371507516	1	1.62514	6.48735	4.19889	2.86036	13.3089	1.60178	6.56963
TRINITY_DN2053_c0_g2_i17	Chr9	89373800	89378813	-0.281199358201003	1	10.7728	11.5028	11.0436	18.6612	11.5385	17.231	6.72047
TRINITY_DN2058_c4_g1_i2	Chr10	45695602	45696477	1.95629522729044	1	0	0	0	0	1.20084	0	1.95355
TRINITY_DN2057_c0_g3_i1	Chr4	83717675	83740045	0.299780453171933	1	6.15581	12.9888	11.8591	3.22235	12.7758	12.497	13.0282
TRINITY_DN2057_c0_g3_i2	Chr4	83717675	83738674	-10.1045854617552	1	5.37498	0	0	5.86157	0	0	0
TRINITY_DN2028_c2_g2_i6	Chr8	14833526	14837215	-0.431335832876668	1	1.5427	6.65346	3.68001	6.40528	14.5696	6.24974	4.39801
TRINITY_DN2028_c2_g2_i8	Chr8	14833526	14837215	-5.33702699227862	1	0	0	0	0	0.62095	0	0
TRINITY_DN2028_c2_g2_i5	Chr8	14833526	14837215	-0.240812006626616	1	0	0.536648	0	1.14319	2.95349	1.17738	0.514306
TRINITY_DN2028_c2_g2_i10	Chr8	14833526	14837215	-0.91639259647924	1	0.601221	2.59264	0.294766	1.51367	4.91607	1.41953	0.840395
TRINITY_DN2057_c1_g1_i1	Chr5	73806279	73806580	1.64815770872386	1	0.761007	0	0	3.45254	0	0	6.594
TRINITY_DN2028_c2_g2_i13	Chr8	14833526	15087709	0.00343421546014098	1	0.201793	1.62528	0.383449	0.405815	2.871	1.45267	0.889386
TRINITY_DN2057_c0_g2_i1	Chr1	86984585	86985421	-0.70163906561492	1	15.973	13.718	12.5866	10.3876	10.4947	11.3827	6.26974
TRINITY_DN2057_c0_g4_i2	Chr6	63588374	63588649	2.08559738156538	1	0	1.32788	0	0.262191	2.92333	1.92964	6.90935
TRINITY_DN2057_c8_g1_i1	Chr2	105134316	105155450	-0.204672107480617	1	16.6118	17.8053	11.0315	10.6469	7.03005	13.7524	10.9677
TRINITY_DN2014_c0_g3_i7	Chr3	129560505	129563273	-1.20918879325053	1	1.85336	0	0	2.06659	1.35862e-9	0	0.802962
TRINITY_DN2057_c0_g4_i4	Chr10	18737233	18737509	0.381467380115953	1	1.7592	8.03327	1.48128	4.05201	6.77189	4.04521	8.57703
TRINITY_DN2014_c0_g3_i8	Chr8	95459212	95461082	1.06864371477155	1	0	0.457577	0	0	1.46928	0.915807	0.766761
TRINITY_DN2014_c0_g3_i4	Chr10	21143461	21143969	0.290204781749642	1	0.290547	2.1633	0.896438	0	2.74137	1.03337	2.14497
TRINITY_DN2014_c0_g3_i9	Chr3	129560505	129563273	0.116160144901825	1	7.90413e-10	3.12503	2.56412	1.0333	1.80125	3.01811	1.07472
TRINITY_DN2014_c0_g2_i2	Chr3	129544948	129563273	-0.515305902613831	1	0.127473	0	0.467705	2.06717e-4	0.889184	0.455458	0
TRINITY_DN2014_c0_g2_i1	Chr3	129544948	129554807	1.19444767378411	1	0.183762	0.540086	0.617638	0.246143	0.790694	1.6343	0.800237
TRINITY_DN2014_c0_g2_i4	Chr3	129544948	129563273	1.4530031253326	1	0.338966	0.40125	0.227422	0.534426	0.444566	1.27298	1.14338
TRINITY_DN2014_c0_g2_i6	Chr3	129544948	129557505	1.03112952904927	1	0.429223	0.369546	0.212671	0	0.641784	0.73816	0.750706
TRINITY_DN2014_c0_g1_i1	Chr3	102403362	102404080	-0.304716057229821	1	0.50582800000000006	1.10623	1.74712	0.601967	1.81767	0.444553	1.60764
TRINITY_DN2014_c0_g2_i5	Chr3	129544948	129563273	-0.12631312169954	1	13.0758	12.5438	11.6487	9.84803	10.923400000000001	12.5793	11.459
TRINITY_DN2014_c0_g2_i3	Chr3	129544948	129563273	-6.5512291471487	1	0.164302	0.18809	0	0.335373	0.760491	5.5777e-10	0
TRINITY_DN2044_c0_g1_i3	Chr10	39763287	39785266	-0.45505161351764	1	18.8099	22.6467	22.1266	18.8952	13.908	19.1081	12.8734
TRINITY_DN2014_c1_g1_i1	Chr4	48700872	48701102	-0.511935855172727	1	0	0	5.61755	2.38072	0	0	2.5549
TRINITY_DN2044_c0_g1_i10	Chr10	39763287	39826809	0.0576368506664185	1	3.62979	3.57363	3.53795	4.64558	4.76338	5.90729	3.59509
TRINITY_DN2014_c1_g2_i1	Chr10	21142273	21142513	-4.07928052954511	1	0	4.58816	4.19464	0	2.37956	0	0
TRINITY_DN2044_c0_g1_i2	Chr10	39763287	39785266	0.278931973112435	1	6.89634	6.12949	6.17399	7.30539	8.08571	10.4921	8.48972
TRINITY_DN2044_c0_g1_i6	Chr10	39788225	39826809	0.202942529587942	1	25.738	33.8916	27.9667	30.8003	30.1876	47.4424	29.8265
TRINITY_DN2044_c0_g1_i5	Chr10	39763287	39826809	-0.823476979609722	1	0.463922	0.345701	0.392846	0.276804	0.194172	0.298477	0.134855
TRINITY_DN2044_c0_g1_i4	Chr10	39763287	39785266	0.553839640334892	1	0.124093	0.106692	0.0991238	0.281823	0.604422	0.571329	0.219843
TRINITY_DN2044_c5_g1_i1	Chr1	178934672	178935160	-7.26210284052468	0.287831933670003	5.58164	5.47027	4.38881	4.29728	3.1355	0	0
TRINITY_DN2044_c4_g1_i1	Chr2	34508075	34510643	-0.201304481520786	1	13.6455	13.0438	12.193	10.8748	10.9692	12.548	11.3649
TRINITY_DN2014_c0_g3_i3	Chr8	95460116	95461082	-5.36419120939092	1	0	0	1.10024	0	0	0	0
TRINITY_DN2044_c0_g1_i8	Chr10	39763287	39786198	-0.151468953246655	1	0.56866	0.893775	0.916684	0.917894	0.977437	1.22065	0.519551
TRINITY_DN2044_c0_g1_i9	Chr10	39763287	39770972	-0.428311476005654	1	55.7301	43.5859	54.0158	64.6788	32.8422	53.1349	32.693
TRINITY_DN2044_c1_g2_i1	Chr10	44344826	44357989	0.185886463057938	1	3.8545	4.26134	4.28135	5.13071	7.73796	5.79246	7.04523
TRINITY_DN2044_c2_g1_i1	Chr9	88666171	88691705	-0.793523933462566	1	112.109	102.4	88.59	100.522	70.3585	71.5953	53.0608
TRINITY_DN2079_c0_g3_i1	Chr8	738775	740155	0.146636365505366	1	8.88045	6.53869	8.23351	9.78177	11.5781	9.9228	12.5314
TRINITY_DN2079_c0_g2_i1	Chr8	737959	738847	0.213904815660337	1	66.789	97.5502	80.111	72.1572	103.423	117.065	99.3964
TRINITY_DN2079_c0_g2_i4	Chr8	737569	738816	0.194178983657108	1	9.22383	16.2246	13.0167	13.383	15.167	17.6098	16.6059
TRINITY_DN2044_c1_g1_i1	Chr5	129633256	129633560	0.101971615264769	1	6.05093	4.61303	5.29017	3.43375	1.49585	5.10045	5.12506
TRINITY_DN2079_c0_g1_i2	Chr8	734361	736396	0.616202033745932	1	2.02996	3.06012	1.81783	1.97102	3.3672	4.62617	3.72957
TRINITY_DN2079_c0_g1_i4	Chr8	725680	736248	0.984887478475418	1	1.48715	2.12184	1.64103	1.67495	4.16919	3.93742	5.72883
TRINITY_DN2079_c0_g1_i6	Chr8	736128	736443	0.913150717700286	1	9.13335	8.22375	4.42658	6.3744	4.35242	14.2851	13.6167
TRINITY_DN2079_c0_g1_i1	Chr8	725680	736821	-1.46083954170233	1	0.330791	0.365817	0.145726	0	0.335865	0	0.17995
TRINITY_DN2053_c2_g1_i1	Chr8	81936196	81937267	-4.18589608558437	1	0.275154	0	0	0.175502	0.19422	0	0
TRINITY_DN2031_c6_g1_i1	Chr8	50388886	50389430	-0.167014056400849	1	0.259338	0.970959	0.901251	0.698569	0.254892	1.00024	0.24716
TRINITY_DN2053_c2_g1_i3	Chr8	81936196	81936841	-2.29981140720045	1	0.202061	0.267948	0.163084	0.544943	0	0	0.091112
TRINITY_DN2031_c0_g2_i4	Chr8	89154550	89154760	0.00222221519588271	1	2.51201	0.25299	3.72842	1.20014	0	0	3.57174
TRINITY_DN2044_c0_g2_i1	Chr2	87682332	87684535	-0.616999832037625	1	42.2853	32.9719	43.2874	45.1619	43.82	31.889	29.579
TRINITY_DN2031_c3_g1_i4	Chr9	29700196	29700412	0.399040482664225	1	1.52197	7.7252	0	2.39458	10.1478	6.66675	5.81313
TRINITY_DN2031_c0_g1_i9	Chr8	101124029	101143480	2.0562944261375	1	0	0.0594385	0	0	0.196087	0.0140205	0.461129
TRINITY_DN2031_c0_g1_i2	Chr8	101144987	101148000	-0.3664948583895	1	0.790632	0.352057	2.56315e-10	0.405219	0.289595	0.348654	0.299751
TRINITY_DN2031_c0_g4_i1	Chr7	114816521	114816750	0.387955463152556	1	9.57334	8.98465	2.32686	4.84565	5.29173	10.45	7.80316
TRINITY_DN2031_c0_g1_i11	Chr8	101144987	101147684	-4.86962708419505	1	0	0	0.464515	0	5.37732e-9	1.91498e-8	0
TRINITY_DN2031_c0_g1_i4	Chr8	101071704	101136185	0.376567023214	1	0	0	0	0.490099	0	0	0.307706
TRINITY_DN2044_c5_g1_i2	Chr1	178934672	178935103	6.51007477313965	0.0169631853696793	0	0	0	0	2.99626e-6	3.59801	3.00943
TRINITY_DN2031_c0_g1_i5	Chr8	101124039	101148000	0.800918654410232	1	0	0.261745	4.30367e-7	0	0.962638	0.307939	0.572464
TRINITY_DN2031_c0_g1_i14	Chr8	101071704	101136185	-1.55246105422851	1	0.496296	0.460063	0	0.524706	0	0.231475	0
TRINITY_DN2031_c0_g1_i7	Chr8	101124034	101147265	-0.563202369974268	1	1.98828	0.985869	3.83501	2.39644	1.93294	2.62872	0.86015
TRINITY_DN2031_c0_g1_i1	Chr8	101091059	101148000	-6.4041806644395	1	0.128309	0	0.713042	0.263836	0	0	0
TRINITY_DN2031_c0_g1_i8	Chr8	101124049	101148000	1.21137113723208	1	0	0.567086	0.294142	0.532988	8.62174e-7	1.22302	0.268912
TRINITY_DN2031_c0_g1_i12	Chr8	101124041	101143480	1.24688609306446	1	0	0.221551	1.35024e-4	0.019934	0	0.162582	0.104452
TRINITY_DN2031_c0_g3_i1	Chr7	114816641	114816954	-0.530234232523919	1	14.2127	9.32052	11.1917	9.01446	6.2629	8.86634	6.82082
TRINITY_DN2077_c0_g3_i2	Chr6	58257940	58590786	0.435017715429317	1	0.739331	1.15321	1.62972	2.23162	0	2.64538	1.01148
TRINITY_DN2077_c0_g2_i5	Chr3	76863325	76864412	0.800964688846791	1	1.95084	3.24776	1.89729	6.20366	5.72567	5.19114	9.63627
TRINITY_DN2077_c0_g3_i3	Chr6	58257940	58590786	-0.166373352939357	1	10.0552	9.5183700000000009	6.96986	9.79832	13.0176	11.299	8.47224
TRINITY_DN2077_c0_g2_i2	Chr3	76863323	76865735	2.35286534292322	1	0.510813	4.53309	0	3.53723e-4	0	2.43271	8.44109
TRINITY_DN2077_c0_g1_i2	Chr3	76863618	76865735	1.13617112072657	1	1.80811	5.54754	0	12.0271	14.8987	19.0516	14.2716
TRINITY_DN2077_c0_g2_i3	Chr3	76863323	76865735	1.15089724419854	1	3.16044	6.45218	0.0540576	0	0	0	9.27596
TRINITY_DN2077_c0_g2_i4	Chr3	76863323	76865735	-3.73897648293985	0.803774321453795	9.34802	0.970694	8.47434	5.44472	5.56013	0.175444	0.839965
TRINITY_DN2077_c0_g4_i1	Chr6	58257437	58258301	0.941381263851625	1	4.6026300000000004	1.34914	2.09016	3.73841	4.24466	5.00076	8.96194
TRINITY_DN2077_c0_g1_i1	Chr3	76863618	76865735	-0.0324602825571495	1	13.814	8.21149	13.5163	0	0	0	15.8189
TRINITY_DN2031_c0_g1_i13	Chr8	101124034	101143480	0.500439719617179	1	0.668844	0.681057	0.14029	0.752839	0.866908	1.073	0.898885
TRINITY_DN2077_c0_g4_i2	Chr6	58257437	58258301	-1.11471158004591	1	3.69157	7.18151	4.49238	4.43132	7.61864	5.66877	0
TRINITY_DN2077_c1_g1_i2	Chr8	13260537	13261929	0.0149271263971914	1	31.5214	0	24.1164	0	0	26.4593	0.557188
TRINITY_DN2077_c1_g1_i1	Chr8	13260537	13261929	-0.241320670472013	1	22.1709	39.7609	21.1339	44.8692	39.7357	17.9303	45.3221
TRINITY_DN2077_c2_g1_i3	Chr3	147466108	147472985	-0.160761928854551	1	0.310186	0.49866	0.4494	0.279112	0.772748	0.388035	0.52322
TRINITY_DN2077_c2_g1_i2	Chr3	147466108	147472985	-1.05346689108147	1	5.2624	5.62167	3.85438	2.40854	7.29669	0.838271	4.32308
TRINITY_DN2077_c1_g2_i1	Chr8	13261913	13299701	0.09157075054153	1	32.3554	29.059	30.4247	30.0183	34.0797	36.5223	38.5134
TRINITY_DN2065_c3_g1_i2	Chr9	9271327	9271699	1.12965237039232	1	0	0.731678	1.67482	0	0	1.18728	1.36883
TRINITY_DN2031_c0_g1_i15	Chr8	101124034	101147265	0.84124019136589	1	0.0404918	1.3223800000000001	0	0.247447	0	0	1.22824
TRINITY_DN2031_c0_g1_i6	Chr8	101124034	101147265	-1.02802819507919	1	0	3.63334	1.84605	2.09445	1.88576	2.07084	0
TRINITY_DN2077_c2_g1_i1	Chr3	147466108	147472985	1.78733037419164	1	1.637	0	0	2.79139	0	3.8347	3.58564
TRINITY_DN2077_c3_g1_i1	Chr4	77147220	77147753	-0.242725904516062	1	14.4354	16.0143	20.4576	16.9626	18.7468	14.4414	18.3544
TRINITY_DN2065_c0_g1_i1	Chr2	14758130	14760559	1.21758447935507	1	0	4.31102	4.93863	0.795012	0	5.09638	5.40686
TRINITY_DN2065_c0_g1_i4	Chr2	14758130	14760426	-1.26660474895574	1	12.0741	3.39882	5.06382	7.02105	12.5655	5.33473	2.2305
TRINITY_DN2018_c0_g1_i8	Chr5	38254057	38259791	-7.18113292968235	1	0.170965	0.476555	1.06526	0	0.615027	3.73495e-10	0
TRINITY_DN2018_c0_g2_i1	Chr5	37907106	37907947	-1.47672715593429	1	0.672225	1.00846	3.69149	0.377583	0.65768	0.650223	0.384487
TRINITY_DN2018_c0_g1_i6	Chr5	38253997	38259791	0.00301902244488673	1	8.14151	8.76253	8.49118	4.93965	6.12775	6.33353	10.1048
TRINITY_DN2065_c3_g1_i1	Chr9	9271327	9271699	-0.2634914711614	1	0.539352	2.6955	0	0	0.528467	1.34669	0
TRINITY_DN2018_c0_g1_i7	Chr5	38254057	38256306	0.723635259031713	1	0.687576	1.27859	0.308041	1.21979	0.00634638	1.32957	1.32294
TRINITY_DN2085_c0_g1_i5	Chr4	22906449	22926859	2.2686087447296	1	0	0	0.152667	0	0	0	0.385905
TRINITY_DN2018_c0_g1_i3	Chr5	38252327	38259791	-0.220046282353938	1	1.34936	2.31682	2.76086	1.81841	0.305061	1.74648	1.6195600000000001
TRINITY_DN2085_c0_g1_i7	Chr4	22906449	22911312	-5.63677379132809	1	0.407436	0	0.418539	0.194176	0	0	0
TRINITY_DN2085_c0_g1_i4	Chr4	22906449	22911173	-2.53978814227162	1	1.17531	1.08488	0.252106	0.038967	2.99694	0.384866	0.0205356
TRINITY_DN2085_c0_g1_i3	Chr4	22906449	22911173	-1.97678299215361	1	0.422661	0	0.395635	0.123235	0	0	0.105302
TRINITY_DN2085_c0_g1_i2	Chr4	22906449	22910933	0.0460166428703258	1	0.155706	0	0	0.139407	0	0	0.14271
TRINITY_DN2085_c0_g1_i1	Chr4	22906449	22911312	-0.476798871630682	1	0.540286	0	0.140647	0.271942	0	0.327191	0
TRINITY_DN2085_c0_g1_i6	Chr4	22906449	22911312	-0.288437542674019	1	1.20681	0	0.259421	0.0571627	0	0.597178	0
TRINITY_DN2085_c0_g1_i8	Chr4	22906449	22910933	-4.63202889649677	1	0.487274	0.245478	0	0.0404661	9.50212	0.138141	0.0246553
TRINITY_DN2070_c0_g1_i3	Chr2	48670433	48691733	0.157890809894346	1	1.73015	1.59559	2.12525	3.41097	2.7603	3.2527	2.64967
TRINITY_DN2070_c0_g3_i1	Chr7	111000362	111001356	0.920990370420875	1	1.48321	0.910821	0	0	2.53852	1.45892	2.57666
TRINITY_DN2018_c0_g1_i10	Chr5	38256972	38259791	0.6107000149455	1	0.492714	0.542268	0.371784	0.263142	0.352133	0.557849	0.830388
TRINITY_DN2070_c0_g1_i1	Chr2	48670433	48691733	-0.0698500985826627	1	54.7539	53.0529	45.7015	60.1859	53.9666	62.5216	53.0366
TRINITY_DN2070_c1_g1_i8	Chr1	115132574	115133465	0.0521885788386741	1	6.74073	19.0566	18.4322	10.665	6.40625	15.8571	12.8505
TRINITY_DN2070_c1_g1_i4	Chr1	36949178	36949393	1.42680218916973	1	1.45864	0	1.24479	1.28658	0	4.20458	1.414
TRINITY_DN2070_c0_g1_i4	Chr2	48670433	48679058	0.143218574992162	1	0.218667	0.188945	0.368777	0.251188	0.355909	0	0.683076
TRINITY_DN2070_c1_g1_i6	Chr1	115131386	115133465	-8.60549821099934	0.0742682872474157	2.27407	2.3413	2.30105	0.754431	2.11247	0	0
TRINITY_DN2070_c0_g1_i2	Chr2	48670433	48679058	0.17337322023147	1	0.334218	0.301064	0.369748	0.756176	0.714998	1.27962	0
TRINITY_DN2070_c1_g1_i5	Chr1	115131386	115133465	0.798344276277482	1	2.4708	2.78296	0.497769	5.49377	2.59926	6.84604	4.17083
TRINITY_DN2070_c3_g1_i3	Chr2	150825066	150826952	0.222078897403516	1	0.648566	0.855077	0.675072	0.748559	2.47011	1.81736	0.949373
TRINITY_DN2070_c1_g1_i7	Chr1	115127792	115131361	0.0306686622775872	1	1.73524	1.11744	1.7832	3.32685	1.82073	2.34536	2.24869
TRINITY_DN2070_c2_g1_i1	Chr1	184012959	184013778	-0.684778304841208	1	0.839409	0.655785	1.08445	0.498693	2.32546	1.34865	0.13338
TRINITY_DN2080_c0_g2_i1	Chr7	92373678	92379138	0.413856317797071	1	0.134883	1.01174	0	0.719933	0.527328	0.779922	0.642908
TRINITY_DN2070_c0_g2_i1	Chr2	48681601	48682683	0.1808553984876	1	1.72699	0.900393	0.575474	2.38103	1.68289	2.3058	1.46221
TRINITY_DN2070_c1_g1_i3	Chr1	115126840	115133465	-0.762170998132828	1	81.6037	42.9268	64.1861	51.9147	47.0425	33.4998	43.9378
TRINITY_DN2080_c1_g1_i2	Chr8	3274082	3274681	0.800976772665663	1	1.55822	8.12982	2.70062	1.39728	6.99725	4.72532	10.8166
TRINITY_DN2071_c0_g1_i2	Chr4	127343466	127347128	-9.75085333727489	1	3.74664	0	0	3.46281	0	0	0
TRINITY_DN2080_c2_g1_i1	Chr10	16564489	16566356	-1.30870716202304	1	0.252339	0.711383	1.85145	0.356365	0.832952	0.484241	0.240098
TRINITY_DN2080_c0_g1_i9	Chr7	92329052	92370410	0.177174850443743	1	1.14438	2.17044	1.7303	1.77771	2.76137	3.53937	1.30907
TRINITY_DN2071_c0_g1_i1	Chr4	127341688	127347128	0.797827961700595	1	2.68824	6.72516	5.99893	3.73474	7.35496	8.39044	11.9873
TRINITY_DN2080_c0_g1_i5	Chr7	92329052	92381434	-0.0096376154288568	1	11.2215	18.5337	18.7891	11.0146	14.2952	21.5086	11.5442
TRINITY_DN2008_c0_g1_i1	Chr1	84154838	84156178	-0.110451632734431	1	470.733	240.065	150.589	411.956	474.203	236.325	492.186
TRINITY_DN2080_c3_g1_i1	Chr6	138752834	138754747	-0.59458304412249	1	0.343837	0.692195	0.879691	0.260101	0	0.470848	0.18694
TRINITY_DN2078_c0_g1_i2	Chr1	79267719	79273805	0.818967676737096	1	401.69	324.172	91.5559	480.546	709.648	995.97	586.966
TRINITY_DN2078_c0_g1_i1	Chr1	79267719	79273805	1.4184612717146	1	1.08595	1.89743	0.567692	0.747175	2.13035	3.23484	4.27742
TRINITY_DN2097_c0_g2_i3	Chr9	90250810	90251747	-2.35914225936459	1	0	0	15.8297	0	15.9831	1.19291	1.4857
TRINITY_DN2080_c0_g1_i2	Chr7	92329052	92346533	-1.13906158081104	1	0	0.158042	0.461811	1.05929	0	0.353923	0
TRINITY_DN2097_c0_g2_i8	Chr9	90250810	90251683	0.889641626882153	1	25.1149	26.1532	0	19.974	0	28.288	32.2522
TRINITY_DN2065_c1_g1_i1	Chr5	24505064	24674667	-0.71663386504573	1	1.74626	0	0	0	2.84597	0.559204	0.588977
TRINITY_DN2097_c0_g2_i10	Chr9	90249539	90251683	-0.02457913280251	1	32.3397	29.0528	24.0834	25.3587	19.2005	23.6776	34.2772
TRINITY_DN2012_c0_g1_i1	Chr6	16857855	16924140	-0.611110061256427	1	10.3884	6.97068	3.36924	1.99069	5.6605	6.08605	2.29722
TRINITY_DN2097_c1_g1_i1	Chr6	92852720	92853329	-0.13524862849141	1	0.204703	0.397421	0	0.432238	0	0.0288156	0.390142
TRINITY_DN2097_c1_g1_i3	Chr6	92852720	92853443	0.639379574279018	1	0	1.08376	0	0.840272	0.551912	1.74953	0
TRINITY_DN2012_c0_g1_i2	Chr6	16857855	16930866	-0.466626751473306	1	18.8484	16.4472	13.2036	7.08486	8.68106	14.3959	6.74707
TRINITY_DN2041_c13_g1_i1	Chr1	85570614	85571408	-0.413938647291553	1	17.8214	12.4603	8.80559	15.6081	7.14504	11.5503	9.74713
TRINITY_DN2041_c3_g1_i1	Chr5	152927837	152928416	-0.973444718817597	1	2.77392	2.59066	5.49042	2.40328	3.49899	3.05051	0.75522
TRINITY_DN2041_c1_g1_i6	Chr8	37102685	37235487	-0.404239096554551	1	6.08415	7.46046	8.08012	8.81465	7.40051	5.82799	7.08129
TRINITY_DN2041_c3_g3_i1	Chr3	84069812	84070607	0.964711606236971	1	0	0.848208	0	3.38715	0.794463	2.07951	2.47757
TRINITY_DN2041_c14_g1_i1	Chr8	22854395	22857595	0.362275957661462	1	7.98546	10.1536	6.28836	7.1587	7.14573	9.55096	12.7989
TRINITY_DN2041_c3_g3_i2	Chr3	84069812	84070607	-2.65445688619447	1	5.22189	1.72781	4.87106	4.71878	5.01586	0	1.51034
TRINITY_DN2041_c12_g1_i1	Chr1	178935024	178935928	-0.136141803082013	1	8.13606	11.3881	7.30246	7.87521	5.45463	9.23643	7.28994
TRINITY_DN2041_c1_g2_i1	Chr10	37863224	37864651	-0.98435751127638	1	4.34598	1.8138	1.29687	0.609913	1.82878	1.13143	1.12539
TRINITY_DN2041_c0_g2_i1	Chr2	14204488	14204861	-0.316050650398663	1	0.505651	2.79759	3.49991	3.60739	5.93668	1.9192	3.81255
TRINITY_DN2041_c0_g1_i4	Chr2	14139409	14210632	0.768627755851237	1	0.155188	0.0216748	0.3188	0.413199	0.63298	0.545152	0.640433
TRINITY_DN2041_c0_g1_i3	Chr2	14139409	14210632	1.47916748113647	1	0.208118	0.224171	0.768369	0.721452	1.50123	1.11108	3.11898
TRINITY_DN2041_c0_g1_i2	Chr2	14139409	14204512	0.327934861424085	1	2.02549	0.652597	0.980949	1.35494	2.0953	2.59301	1.46051
TRINITY_DN2041_c1_g1_i4	Chr8	36990417	37087160	-1.0043728670004	1	3.50964	5.50503	4.42078	3.75964	4.74752	2.22523	2.65622
TRINITY_DN2041_c0_g1_i1	Chr2	14139409	14204512	0.52345614444815	1	2.87711	5.25523	2.15447	2.27955	4.53862	5.02101	5.81946
TRINITY_DN2041_c2_g1_i1	Chr1	206764698	206764974	-4.13153432343245	1	0.623032	2.75337	2.42879	2.26842	0	0	0
TRINITY_DN2041_c2_g1_i2	Chr1	206764698	206764974	0.356760215265502	1	0.623032	0.917789	0	1.13421	1.71065	0	2.53028
TRINITY_DN2041_c2_g3_i1	Chr9	15395646	15396892	0.606077725623391	1	10.8964	11.2612	9.12764	9.05545	4.19668	17.3402	13.6455
TRINITY_DN2097_c0_g1_i1	Chr6	2785928	2787742	0.187161439196111	1	1.0824	0.949639	1.15262	0.722111	1.21133	1.569	1.06053
TRINITY_DN2041_c2_g4_i1	Chr1	206764077	206764841	0.0318351540155721	1	4.68096	3.94864	9.33962	8.4184	9.58917	6.64573	9.92466
TRINITY_DN2041_c1_g1_i3	Chr8	36990417	37087241	-0.548549886202635	1	6.50938	6.01258	3.47011	4.52873	5.3396	3.79982	4.14495
TRINITY_DN2041_c1_g1_i7	Chr8	36990417	37141871	0.932230196623206	1	1.73466	1.32673	5.1271	1.1867	3.29208	4.99409	5.92276
TRINITY_DN2041_c1_g1_i8	Chr8	37009681	37068501	0.742242898512391	1	3.46898	3.59231	6.44685	3.93547	2.59836	9.96115	5.4408
TRINITY_DN2056_c0_g1_i4	Chr8	45738881	45743088	-0.652627610083319	1	886.17	764.976	849.274	846.792	573.7	611.008	527.064
TRINITY_DN2056_c0_g1_i6	Chr8	45738881	45740821	0.294580527699786	1	1.21041	2.53279	2.55793	1.14577	2.54953	3.18834	2.27001
TRINITY_DN2056_c0_g4_i1	Chr2	139795693	139796135	0.825176221653708	1	0	1.39576	0.63936	0.662346	3.23723	1.76531	2.79221
TRINITY_DN2041_c3_g2_i4	Chr3	3201786	3201996	0.080630012491561	1	1.46905	4.30425	1.27727	0	4.28095	0	5.15876
TRINITY_DN2056_c0_g2_i1	Chr8	45739051	45739707	2.00372875812884	1	0.386569	0.181163	0.16717	0.518797	0.189559	1.30679	1.47358
TRINITY_DN2056_c0_g3_i1	Chr8	45739731	45740548	0.207534313540146	1	0.421129	0.921204	0.604136	0.124938	0.274522	0.270626	0.936842
TRINITY_DN2048_c1_g1_i13	Chr3	148027908	148046290	-8.59962834997917	0.11360368410268	0.634152	0.998922	1.32119	0.256786	1.82564	0	0
TRINITY_DN2048_c1_g1_i9	Chr3	148027908	148042273	1.19365864892648	1	5.00543	0.46072	0.500474	6.36171	0.342314	5.48571	8.32995
TRINITY_DN2048_c1_g1_i16	Chr3	148027908	148057226	-1.44878895109831	1	7.7227e-7	1.76033	0.671213	1.29212	1.19002	0.480128	0.31205
TRINITY_DN2080_c0_g1_i1	Chr7	92378555	92381434	-0.81895568615651	1	0.811939	1.01693	1.10775	1.65249	1.43993	1.10785	0.443057
TRINITY_DN2056_c0_g1_i1	Chr8	45741904	45743088	0.642465215659849	1	5.86225e-8	1.13519	5.87967e-8	0.803759	1.98339e-8	0.304537	1.04626
TRINITY_DN2048_c1_g1_i17	Chr3	148027908	148057226	8.78212023164906	5.43192542500379e-4	0	0	0	0	0	1.85691	0.629567
TRINITY_DN2048_c1_g1_i6	Chr3	148027908	148037534	0.330346206956057	1	5.58864	3.16246	1.12545	4.65862	1.35105	6.02483	3.23291
TRINITY_DN2048_c1_g1_i3	Chr3	148027908	148046290	0.522509888896891	1	0.0946147	0	0.430966	1.09755	0.361879	1.04925	0.299925
TRINITY_DN2048_c1_g1_i7	Chr3	148027908	148057226	-0.0444594966305925	1	2.82515	2.31681	0.880671	1.40166	0.929469	2.36456	1.32246
TRINITY_DN2048_c1_g1_i5	Chr3	148027908	148057226	-0.78588839504844	1	0.294058	3.46656	5.68883	0.567502	3.15607	0	3.34102
TRINITY_DN2048_c1_g1_i14	Chr3	148027801	148057226	0.179651035354292	1	1.40438e-7	0.33386	0.385399	0	0.555705	0.312489	0.311272
TRINITY_DN2048_c1_g1_i15	Chr3	148042658	148048110	0.265559946935833	1	0.56103	1.46954	1.79539	2.33019	1.53556	0.920007	3.24467
TRINITY_DN2048_c1_g1_i10	Chr3	148027801	148057226	1.64512507782118	1	0.665112	0.458956	0.518411	0	0.435507	1.56399	1.36259
TRINITY_DN2041_c1_g1_i5	Chr8	36990417	37170499	-2.22330850300418	1	1.4349	1.22896	0.421384	0.577981	0.304056	0.370569	0
TRINITY_DN2048_c0_g1_i1	Chr3	148026872	148027624	-1.02623091194911	1	9.41491	17.3139	18.4045	7.56677	10.2916	6.25821	7.57298
TRINITY_DN2048_c1_g1_i20	Chr3	148027908	148057226	2.91682012391588	1	0.437759	0	0	0.437319	0	2.5788	0.656749
TRINITY_DN2066_c3_g1_i2	Chr2	125081385	125092612	-0.728113728501975	1	2.64159	0.762676	1.3066	1.71182	0.891455	1.66094	0.387153
TRINITY_DN2048_c0_g1_i2	Chr3	148026872	148027624	0.606174107298887	1	9.47027	0	0	8.37043	0	6.08709	6.98359
TRINITY_DN2066_c0_g1_i9	Chr9	53815266	53819705	0.204817230885713	1	4.36802	3.85949	2.3346	4.35373	5.56909	5.21222	5.37939
TRINITY_DN2066_c0_g1_i10	Chr7	109241599	109242235	-0.664295592686267	1	1.17595	0	0.867027	0.936969	0.210908	0.716353	0.210283
TRINITY_DN2066_c0_g1_i5	Chr10	51575260	51576023	0.225995187365239	1	1.73854	1.44739	1.80859	1.71108	2.41548	1.78712	2.99651
TRINITY_DN2041_c2_g2_i1	Chr5	138555734	138556845	-0.116876896862888	1	26.8747	16.1365	26.5287	27.9287	20.1834	28.2523	21.5098
TRINITY_DN2066_c1_g2_i1	Chr1	130668298	130668797	-0.659689344101976	1	210.975	186.189	227.897	194.515	113.458	116.939	150.954
TRINITY_DN2066_c0_g1_i3	Chr9	53814234	53815189	-0.515382737414359	1	4.82929	1.71706	1.00961	2.9591	1.62678	1.10945	2.77371
TRINITY_DN2066_c1_g1_i1	Chr1	130666253	130668317	0.129430983467968	1	2.49045	2.5071	2.65364	3.88399	2.11461	1.61949	5.16168
TRINITY_DN2067_c1_g1_i3	Chr2	67911956	67912287	0.746502008316605	1	2.45974	0	0	0	0	2.02222	0
TRINITY_DN2067_c1_g1_i5	Chr2	68139326	68139509	-0.632269775748447	1	2.06876	2.70332	2.77233	2.26323	0	0.866095	1.96439
TRINITY_DN2097_c1_g1_i2	Chr6	92852720	92853443	-3.71729378270839	1	0	0	0.593268	0	0.610248	0	0
TRINITY_DN2067_c2_g1_i2	Chr8	16201946	16412391	-0.631452511980124	1	0	0.626039	0	2.42173	3.15359	1.70579	0
TRINITY_DN2056_c0_g1_i5	Chr8	45741904	45743088	0.912004454673106	1	0.157692	0.330946	0.228358	0.140125	1.61613	1.31252	0.688764
TRINITY_DN2067_c0_g2_i2	Chr1	88080099	88080435	-0.970888292567115	1	7.07516	9.2084	9.19562	5.42275	4.75465	5.26558	2.87246
TRINITY_DN2067_c0_g1_i5	Chr3	9922895	9935534	0.781605876015006	1	0	0.777104	0.927026	1.66251	1.29764	2.83722	0.844447
TRINITY_DN2067_c0_g2_i3	Chr6	71912037	71912360	0.183510356519485	1	2.89988	6.94914	6.66988	2.42173	3.87167	10.3524	1.28275
TRINITY_DN2067_c0_g1_i14	Chr8	30884341	30962913	-3.70002328349654	1	1.0942	2.66289	0	0	5.0813	0.0328237	0
TRINITY_DN2067_c0_g1_i1	Chr8	14235765	14957639	-4.17250510136024	1	0.730179	0	0	0	1.44275	0	0
TRINITY_DN2067_c0_g1_i13	Chr10	20815027	20847622	1.06357583759813	1	0	0	0.610949	0	0.833409	0.438143	0.96324
TRINITY_DN2067_c0_g1_i2	Chr8	13743563	13791559	-4.84172934808746	1	0	0.610145	0.783077	0	2.05454	0	0
TRINITY_DN2072_c0_g7_i1	Chr4	49479641	49480239	-1.28790619330349	1	0	3.43269	4.37084	2.03363	0.477921	1.9008100000000001	0
TRINITY_DN2067_c0_g1_i6	Chr8	26300197	26303638	2.10595162372392	1	0	0.888906	0	0.715137	0	1.5182	2.27591
TRINITY_DN2072_c0_g6_i1	Chr4	49479640	49480282	0.378812391877645	1	2.1978	1.79273	1.62559	1.6738	3.68766	3.69886	2.66541
TRINITY_DN2072_c0_g4_i2	Chr9	64249712	64250453	3.66445694122526	1	0	0	0	0	0.104677	1.05193	1.4609e-7
TRINITY_DN2072_c0_g1_i1	Chr9	13801628	13802571	5.99847598669229	0.0430433479105203	0	0	0	0	0	0.991651	0.939339
TRINITY_DN2072_c0_g2_i1	Chr9	64249711	64251296	-0.512308259154186	1	2.58766	2.14807	4.01182	1.83605	2.55657	2.80549	1.38053
TRINITY_DN2072_c0_g1_i3	Chr9	13801628	13802571	-0.829916773234222	1	0.890481	2.22171	1.7673	0.413079	1.38487	1.23447	0.426532
TRINITY_DN2072_c2_g1_i1	Chr1	129326369	129389024	-2.03191076170744	1	2.65765	0	2.17489	2.31932	6.21285	1.21726	0
TRINITY_DN2073_c0_g1_i1	Chr5	74143453	74143762	0.46094011631991	1	5.29431	9.53455	3.94397	1.98278	4.93609	5.52015	10.1112
TRINITY_DN2023_c0_g1_i7	Chr1	16425363	16429481	1.1866480015954	1	0.518931	1.02291	0	0	0	0	1.53724
TRINITY_DN2023_c0_g1_i10	Chr1	190777497	190779662	0.0479471956727778	1	1.08149	0.767868	1.2367	0.805421	1.34436	1.33446	1.10756
TRINITY_DN2023_c0_g1_i4	Chr1	16426034	16429481	-3.16097020299265	1	0	4.04494	5.66104	4.65742	6.58225	0.823267	0.208812
TRINITY_DN2067_c0_g1_i12	Chr8	13743563	13791559	-1.37138022601365	1	5.80383e-8	0	0.785424	2.03444	0.986322	0	0.640431
TRINITY_DN2023_c0_g1_i1	Chr1	190778784	190782528	1.09868165423627	1	4.05065	1.42968	0.605325	2.00581	3.23481	7.67222	3.37431
TRINITY_DN2023_c0_g1_i9	Chr1	16425888	16429481	0.167266173645402	1	25.1017	28.5819	26.2478	27.831	18.6899	34.8366	29.7172
TRINITY_DN2023_c0_g1_i6	Chr1	16425391	16429481	0.222179050632254	1	0	2.40577	1.80654	1.04508	1.40971	2.62342	0.835725
TRINITY_DN2023_c0_g1_i11	Chr1	16425363	16426565	0.107511474790505	1	1.87954	0.520393	0	0	0	0	1.1828
TRINITY_DN2023_c0_g1_i8	Chr1	190780745	190781923	-0.120483985721976	1	0	1.57941	3.02795	1.57912	2.47138	3.06006	0.526042
TRINITY_DN2084_c0_g1_i4	Chr7	44456691	44517241	0.167000308095218	1	6.74993	6.8826599999999996	4.93837	5.13808	5.72883	6.98287	7.89828
TRINITY_DN2084_c0_g1_i1	Chr7	44456691	44517241	-0.299885751665513	1	0.419135	0.447667	0.441898	0.365621	1.79068	0.865429	0.364122
TRINITY_DN2067_c0_g1_i10	Chr8	13743563	13791559	-1.4061121686286	1	2.51037	0	0.0451043	2.31458	0	0.858298	0
TRINITY_DN2023_c0_g1_i2	Chr1	16425363	16425893	-1.07837007518855	1	0.569123	1.56918	0	0	0	0	0.424902
TRINITY_DN2084_c0_g1_i2	Chr7	44456691	44517241	-1.46443081896023	1	0.504733	0	1.73753	1.16762	1.27227e-7	5.83448e-4	0.58083
TRINITY_DN2084_c0_g2_i1	Chr7	44504376	44505494	-1.65127132551604	1	0.165415	0.232924	0.070774	0.585732	0.724575	0.0794435	0.157511
TRINITY_DN2067_c0_g1_i3	Chr8	13743563	13791559	-5.4759045813701	1	3.43049	0	0.58571	0	0	0	0
TRINITY_DN2084_c0_g1_i3	Chr7	44456691	44517241	-0.162177964173052	1	0.943917	1.44938	0.840128	0.277837	1.61864	1.15312	0.859593
TRINITY_DN2001_c0_g1_i3	Chr10	44837214	44851766	0.173438098759816	1	1.09038	2.28549	0.619114	0.337485	2.12857	1.58243	1.57753
TRINITY_DN2001_c0_g1_i25	Chr10	44837214	44852999	1.15437228267751	1	0	0.165018	0.848737	0.419975	1.78597	1.14686	1.97749
TRINITY_DN2084_c2_g1_i1	Chr5	6061445	6068630	-1.29798925102267	1	0.516888	0.355827	0.956102	0.331941	0.609526	0.356015	0.138158
TRINITY_DN2001_c0_g1_i1	Chr10	44837214	44852999	0.967640866878143	1	0	0.317204	1.11735	0.729365	1.52738	1.98046	1.24104
TRINITY_DN2001_c0_g1_i4	Chr10	44851793	44852187	-0.217989245536668	1	1.35041	0.419293	1.57259	1.21682	2.20316	1.73033	0.856844
TRINITY_DN2001_c0_g1_i16	Chr10	44859136	44859370	1.651939890043	1	0	7.99061	12.6196	1.47496	16.2474	14.5966	38.371
TRINITY_DN2001_c0_g1_i9	Chr10	44837214	44851577	0.340155510264658	1	9.26869	20.8685	12.5723	6.14687	5.01304	6.76959	23.5214
TRINITY_DN2001_c0_g1_i5	Chr10	44837214	44851766	-9.36813861276869	0.102187289176611	3.14177	2.15894	0.388834	2.22121	0.193899	0	0
TRINITY_DN2056_c0_g1_i2	Chr8	45741904	45743088	0.0582612276457969	1	1.70275	0	0.743463	0	0.371012	0.989861	0.382706
TRINITY_DN2001_c0_g1_i7	Chr10	44837801	44859283	0.811981606263123	1	1.3569	3.78839	2.60874	0.0193714	3.00949	2.0298	6.16921
TRINITY_DN2001_c0_g1_i23	Chr10	44837801	44859283	-0.298367256555579	1	0.953479	0.574417	0.166768	0.00649519	0.257821	0.407051	0.309531
TRINITY_DN2001_c0_g1_i24	Chr10	44837801	44859161	-4.71052507343583	1	0	0.00829354	0.0113383	0.112092	2.40603e-7	2.34238e-6	1.56798e-8
TRINITY_DN2001_c0_g1_i20	Chr10	44837801	44859161	-8.30745880068435	0.870362976442144	0.0588716	0.288887	0.235391	1.32758	1.18382e-6	2.85421e-6	9.97601e-8
TRINITY_DN2001_c2_g1_i1	Chr3	125792807	125793155	0.901391560443962	1	1.83025	0.569075	0	2.20849	0	2.33925	1.75471
TRINITY_DN2029_c1_g2_i4	Chr6	50258099	50527913	0.182952854834806	1	0.782045	0.365262	1.02608	0.353255	1.15209	1.12856	0.745493
TRINITY_DN2029_c1_g2_i2	Chr6	50190181	50259391	-0.258113338192923	1	1.78376	3.42282	3.04489	3.20415	3.15726	2.0985	3.37561
TRINITY_DN2029_c1_g2_i5	Chr6	50190181	50259391	0.362517482658371	1	10.0184	13.7686	7.86054	6.14343	10.0235	10.991	16.3525
TRINITY_DN2001_c0_g1_i21	Chr10	44837801	44859161	-6.80963120829867	1	0	0.0321387	0.128487	0.500432	4.50356e-7	2.27742e-6	3.3393e-8
TRINITY_DN2001_c0_g1_i8	Chr10	44837801	44859161	-6.27172462419798	1	0.0603461	0.0590776	0.0197553	0.2668	5.83963e-7	2.88279e-6	4.17841e-8
TRINITY_DN2029_c1_g2_i3	Chr6	50253984	50259391	0.36036830896241	1	0.200751	0.714371	0.42582	0.0732315	0.402708	0.396047	0.631207
TRINITY_DN2098_c0_g1_i4	Chr10	3074584	3079276	-0.284517612887382	1	0	69.1465	60.3253	58.2747	6.57879	58.0831	14.9255
TRINITY_DN2098_c0_g1_i3	Chr10	3072059	3074721	-0.842069862109201	1	0.796392	82.8847	75.4805	73.7236	4.3738	57.08	3.9266
TRINITY_DN2001_c0_g1_i26	Chr10	44837801	44859283	1.77823664323046	1	0	0.0810641	0.0954369	0.00276179	0.103573	0.319349	0.112043
TRINITY_DN2001_c0_g1_i14	Chr10	44837801	44859283	1.43277810448099	1	0	0.424085	1.41801	0.00741633	1.10612	1.54746	1.96953
TRINITY_DN2010_c0_g1_i9	Chr5	130245693	130253020	-0.257488777432933	1	0.355376	0.287523	1.30928	0.771547	0.514406	0.907102	0.347993
TRINITY_DN2010_c0_g1_i6	Chr5	130245693	130253020	-0.577665271918594	1	0	0	0.767328	0.210224	0.427132	0	0.421724
TRINITY_DN2010_c0_g1_i8	Chr5	130251021	130256832	-0.0351450715284667	1	0.43936	0.244551	0.486119	0.738413	0.38584	0.662656	0.3713
TRINITY_DN2010_c0_g1_i7	Chr5	130245693	130253020	-0.0614820459295826	1	0.06554	0.0420166	0.182751	0.109402	0.0856358	0.16338	0.051829
TRINITY_DN2010_c0_g1_i1	Chr5	130248650	130253020	-1.44848325961114	1	0.578367	0.153483	0	0.139398	0.676365	0.247759	0
TRINITY_DN2010_c0_g1_i3	Chr5	130245693	130256832	0.258570529610837	1	0.122844	0.228175	0.790726	0.78511	0.336359	0.711502	0.544307
TRINITY_DN2010_c0_g1_i4	Chr5	130245693	130253020	0.73729230782845	1	0.00313102	0.00860666	0.0510615	0.0338221	0.0118674	0.0637066	0.0241763
TRINITY_DN2010_c0_g1_i2	Chr5	130253001	130256832	0.581741414928271	1	0.161076	0	0.220817	0.138648	0.164066	0.319365	0.15815
TRINITY_DN2010_c0_g1_i5	Chr5	130245693	130256832	-0.834603020589556	1	2.51371	0.919953	2.50967	2.1941	2.24061	1.65377	1.01586
TRINITY_DN2010_c0_g1_i10	Chr5	130245693	130256832	-1.04496042104374	1	33.6155	13.814	36.6662	35.8558	31.3509	18.4732	15.1839
TRINITY_DN2034_c0_g1_i4	Chr9	46573300	46574070	0.539185745456403	1	3.3563	5.43335	7.6267	2.99074	3.28474	6.29567	8.58188
TRINITY_DN2098_c0_g1_i1	Chr10	3072861	3079276	-0.0756522452370196	1	92.5297	62.1167	59.5687	48.9366	104.287	51.5461	103.965
TRINITY_DN2010_c0_g2_i1	Chr5	130244939	130245714	-1.47275924476103	1	57.6966	16.5862	50.339	52.3127	30.261	17.4962	17.0089
TRINITY_DN2034_c2_g1_i10	Chr9	4338538	4339009	0.782487973305319	1	4.17839	0	0	0	0	3.50368	0
TRINITY_DN2034_c1_g1_i1	Chr2	62910946	62913668	0.0357380844490566	1	11.5919	9.25885	10.2436	9.30826	8.87397	10.1088	12.8005
TRINITY_DN2034_c0_g1_i1	Chr7	29308921	29321177	0.256686839756406	1	24.2138	24.0046	16.8477	21.5732	29.0962	23.3518	38.4909
TRINITY_DN2034_c9_g1_i1	Chr4	108795164	108795660	-0.370236106653584	1	0.305681	0	0.26817	0.827847	0.301272	0.589983	0
TRINITY_DN2034_c2_g1_i5	Chr8	21693742	21694124	-0.489108676013134	1	10.7595	17.9706	15.2626	12.8778	8.39375	13.9589	6.98015
TRINITY_DN2098_c0_g1_i7	Chr10	3072059	3074721	0.411831591729457	1	67.4526	0.152099	0.00466237	0.0288599	50.1798	12.9536	56.7552
TRINITY_DN2034_c2_g1_i9	Chr9	4338538	4339009	-0.325167221108571	1	0	3.66344	2.91298	3.28817	0	0.917625	2.61643
TRINITY_DN2098_c0_g1_i5	Chr10	3072059	3074721	-0.49891131340655	1	108.99	73.3148	95.0941	66.1385	73.9071	55.1901	78.7994
TRINITY_DN2034_c0_g1_i3	Chr4	16356928	16361683	-0.711226182024295	1	65.4857	63.3752	68.5161	44.3702	26.986	42.1777	32.818
TRINITY_DN2034_c0_g1_i2	Chr4	16356928	16361683	0.0909406402304223	1	0.632104	12.9362	3.1634	0.517225	6.79044	5.77092	5.12411
TRINITY_DN2034_c2_g3_i1	Chr8	21693513	21693760	-1.84309462632718	1	1.12194	3.148	5.8013	0	0	0	1.07744
TRINITY_DN2034_c7_g1_i1	Chr3	104936803	104937927	1.09644791312489	1	0.646853	0.607093	0.633216	0.245627	0.810194	1.3322	1.49621
TRINITY_DN2034_c3_g1_i1	Chr9	54553792	54554231	-0.149198102823499	1	5.25052	7.35329	1.63949	4.40353	1.84247	2.5253	5.72287
TRINITY_DN2063_c2_g1_i1	Chr8	66738977	66739299	-0.339617405833716	1	4.01539	1.25208	0.584032	3.6326	1.30956	1.92672	1.92412
TRINITY_DN2024_c0_g1_i1	Chr8	68468973	68470287	-0.166683472844996	1	6.09278	8.36611	9.6001	7.20965	7.92817	8.12977	7.61346
TRINITY_DN2063_c0_g3_i2	Chr4	99785145	99803115	0.596166798027382	1	0	0.337495	0.197945	0.153841	0.37349	0.575795	0.1407
TRINITY_DN2063_c0_g3_i1	Chr4	99679441	99803115	0.542131365018908	1	0.383674	1.69743	1.42523	1.04683	3.45827	1.74486	3.32183
TRINITY_DN2063_c0_g3_i4	Chr4	99800781	99803115	-1.16568816570759	1	1.26482	0	0.402271	0	0	0.341982	0
TRINITY_DN2063_c0_g3_i6	Chr4	99679441	99803115	0.514736010378523	1	1.97228	1.17046	1.49003	1.34067	1.76516	2.94542	2.07658
TRINITY_DN2063_c0_g3_i5	Chr4	99789801	99819289	0.312534361342914	1	0.217873	0.358062	0.511109	0.432733	0.423075	0.365526	0.725441
TRINITY_DN2063_c0_g3_i3	Chr4	99590077	99803115	0.666798934233082	1	0.251182	0.245759	0.687652	0.806742	1.13475	0.960716	1.27284
TRINITY_DN2063_c0_g4_i2	Chr6	87500415	87501131	0.0127633505704983	1	0	0.317356	0.328671	0	0.237026	0.401834	0
TRINITY_DN2063_c0_g2_i1	Chr4	99804445	99806280	-0.0537189176430819	1	6.21347	4.20109	5.90106	6.18809	6.5548400000000004	6.18549	6.5164
TRINITY_DN2063_c0_g5_i1	Chr4	99803120	99804472	0.266964456588923	1	4.8954	4.66515	6.05886	4.7822	8.52803	7.36481	8.20788
TRINITY_DN2060_c0_g1_i3	Chr2	133974876	133999574	-1.17692906776398	1	0	0.350678	1.36366	0.434802	0	0.445537	0
TRINITY_DN2060_c0_g1_i4	Chr2	133986048	133999574	-1.51091819697838	1	1.59802	1.23911	3.39012	2.59936	0	1.46676	0
TRINITY_DN2060_c0_g1_i1	Chr2	133991739	133999574	-0.455245355658606	1	0.312336	0.823411	0.688793	0.774547	1.11501	0.559489	0.642732
TRINITY_DN2060_c0_g1_i2	Chr2	133972465	133999574	0.399696435906705	1	5.12146	5.80163	5.24238	4.08096	7.06185	6.55419	9.52104
TRINITY_DN2060_c0_g1_i5	Chr2	133997129	133999574	-0.669584973405776	1	1.32899	1.22785	0	1.11074	0.941842	1.03756	0.270391
TRINITY_DN2034_c4_g1_i1	Chr3	92079449	92080114	0.392264578547604	1	2.82746	8.30371	4.24365	5.40025	6.28498	6.37231	9.33857
TRINITY_DN2030_c0_g2_i3	Chr4	120100479	120109581	0.0812309846156915	1	9.10218	9.64197	9.31521	7.85654	11.2402	9.30741	13.0477
TRINITY_DN2030_c0_g2_i1	Chr4	120100479	120103116	5.95895963597788	0.385762191213172	0	0	0	0	0	0	1.06394
TRINITY_DN2030_c0_g2_i9	Chr4	120100479	120103116	0.0732599247067169	1	0.606675	0	1.29754	1.1055	0	1.53154	0
TRINITY_DN2030_c0_g2_i5	Chr4	120103453	120109099	0.189527153176313	1	1.50582	0.629766	1.70036	0.622455	4.13995	3.29553	1.04454
TRINITY_DN2030_c0_g2_i2	Chr4	120100479	120109581	-1.4361158269759	1	0	0.307611	1.15849	0.907487	1.93677	0.290559	0.410032
TRINITY_DN2030_c0_g2_i6	Chr4	120100479	120109581	0.281883934310087	1	1.14861	0.651863	0.694441	1.80371	0.22987	0.982439	1.58651
TRINITY_DN2030_c0_g3_i2	Chr7	38958153	38958505	-0.51315735649679	1	43.0401	38.1328	37.0713	43.1531	33.6904	34.6903	27.0562
TRINITY_DN2030_c0_g2_i7	Chr4	120100479	120102211	-0.485943255118541	1	0.167744	0.15961	0.142024	0.148184	0.77422	0.161656	0.265011
TRINITY_DN2030_c0_g2_i4	Chr4	120100479	120103116	-0.844274306301495	1	0	1.06137	0	0	1.32942	0.314063	0.230911
TRINITY_DN2030_c0_g3_i1	Chr7	38958153	38958505	-0.14528348677052	1	8.96042	7.27927	9.53139	3.96542	3.04132	5.12981	8.27098
TRINITY_DN2030_c1_g1_i2	Chr3	126872582	126872969	2.06228230838062	1	0	1.80185	0.845677	0.435383	0.981143	3.24755	4.60793
TRINITY_DN2030_c1_g1_i1	Chr3	126857742	126872969	1.6779567108483	1	5.72656	3.75455	6.7846e-6	8.23301	10.5959	21.0989	19.3969
TRINITY_DN2030_c1_g2_i3	Chr3	126872948	126885591	-0.270120259561734	1	0.790674	0	0.208585	0.449869	0.74867	0.226734	0.594893
TRINITY_DN2030_c1_g2_i1	Chr3	126872948	126885591	-0.0591107792158938	1	14.2709	21.8552	14.0048	15.6261	13.8548	16.9626	17.3925
TRINITY_DN2030_c1_g1_i3	Chr3	126857716	126872969	-10.8610766126063	0.0124067280905006	3.85749	14.9191	15.734	2.58148	1.56243	9.09801e-10	0
TRINITY_DN2030_c1_g2_i2	Chr3	126872948	126884478	-0.227688377924705	1	0	0.38242	0	0.476913	0.651919	0	0.554717
TRINITY_DN2030_c0_g2_i8	Chr4	120100479	120109581	0.771936643460855	1	0.869964	1.97755	0.678447	0	0.853951	1.54976	1.71266
TRINITY_DN2030_c2_g1_i1	Chr7	128797060	128797828	0.0526751976489207	1	7.95989	4.16127	4.35361	5.04977	5.99706	5.02122	7.88135
TRINITY_DN2082_c0_g2_i1	Chr9	61514956	61516052	0.0907741326807871	1	15.6513	11.1645	10.3559	11.3867	9.27349	9.14848	18.7647
TRINITY_DN2041_c3_g2_i9	Chr4	150749422	150750033	0.604237318376255	1	2.12597	1.7701	2.66465	1.5583	3.25314	4.14704	3.60345
TRINITY_DN2029_c1_g2_i1	Chr6	50246670	50259391	-0.806508702643595	1	0.209775	0.344168	0.20439	0.425669	0.133193	0.210777	0.130256
TRINITY_DN2082_c0_g1_i9	Chr7	86593635	86594123	0.353482120541374	1	1.42218	1.56822	1.70649	3.38194	2.4852	3.65148	2.49456
TRINITY_DN2082_c0_g4_i1	Chr3	108438254	108450032	-0.476412560036751	1	936.152	644.681	812.43	701.663	479.048	610.167	566.29
TRINITY_DN2082_c3_g1_i1	Chr7	74108877	74109664	0.682517732676852	1	1.09079	3.55844	3.82251	4.93507	1.60284	4.19569	6.78018
TRINITY_DN2082_c0_g3_i1	Chr2	86261528	86263244	0.180148363422	1	7.59519	7.91556	5.91373	6.46216	7.75375	9.2504	8.91576
TRINITY_DN2082_c1_g1_i1	Chr8	37803705	37804608	0.261212586626895	1	0	1.26317	0.194986	1.67221	1.52051	1.51698	0.962481
TRINITY_DN2082_c1_g1_i2	Chr8	37803705	37804608	-0.80555100700037	1	4.65925	1.96196	3.44631	3.18223	2.42854	2.0178	2.08381
TRINITY_DN2038_c0_g1_i9	Chr5	131356763	131357861	-0.092438571742823	1	4.98637	10.0296	10.6704	3.54714	8.69384	8.61584	7.22831
TRINITY_DN2038_c0_g1_i3	Chr5	131354774	131355961	0.821152281024046	1	0.465946	3.19081	0	0	0	1.7672	1.01741
TRINITY_DN2038_c0_g1_i6	Chr5	131347292	131423855	-0.521788766307749	1	10.1278	13.089	17.6688	2.61477	4.26629	8.49575	6.59136
TRINITY_DN2082_c2_g1_i1	Chr3	6796103	6796404	1.0669099424354	1	0	1.40216	0.65383	0.768782	0.770017	2.87268	0.717116
TRINITY_DN2038_c0_g1_i10	Chr5	131354774	131355961	-0.641472591117666	1	0	0	8.26238	5.22488	4.46165	0	5.20604
TRINITY_DN2038_c0_g1_i8	Chr5	131347479	131357861	0.652839481645859	1	0.569733	0.34556	0.979384	0.125192	0.550327	1.09154	0.748036
TRINITY_DN2096_c1_g1_i3	Chr2	80604900	80610654	-5.58817049102825	1	0	0.148074	0	0	0.369651	0	0
TRINITY_DN2038_c0_g1_i1	Chr5	131354641	131357861	1.90898491797613	1	0	0	0	2.09751	0	0	3.81268
TRINITY_DN2096_c1_g1_i2	Chr2	80604900	80610206	0.695480252982341	1	2.61111	0	0.742981	1.83737	9.64135e-10	0	3.98686
TRINITY_DN2096_c1_g1_i7	Chr2	80604900	80609000	-0.885529687707525	1	4.68387	4.86416	10.9244	3.67326	8.78125	3.14501	4.83935
TRINITY_DN2096_c1_g1_i1	Chr2	80604900	80610654	-0.299511193609236	1	23.4662	61.8523	31.2345	32.7306	83.8266	62.5166	20.8351
TRINITY_DN2096_c1_g1_i4	Chr2	80604900	80610206	-0.235634917885725	1	18.3978	0	23.4252	18.2763	0	0	24.098
TRINITY_DN2096_c1_g1_i6	Chr2	80604900	80610654	-1.01292171209584	1	34.1896	0	39.8244	32.9943	0	0	25.0432
TRINITY_DN2096_c0_g1_i2	Chr8	11317843	11320064	0.274997404183064	1	17.7003	0	13.0625	0	9.52419	15.3957	7.09195
TRINITY_DN2096_c0_g1_i1	Chr8	11317843	11320064	-0.52428749870497	1	2.15296	15.7392	3.25671	12.1525	8.17135	5.48321	7.27582
TRINITY_DN2096_c1_g2_i1	Chr2	80604900	80605920	0.94824848851084	1	1.46727	1.17592	1.89069	0.740788	1.4268	1.92869	3.90305
TRINITY_DN2096_c4_g1_i1	Chr3	115568919	115570116	0.177181040769578	1	1.54112	0.803677	0.532908	0.379064	1.0994	1.31766	0.896854
TRINITY_DN2096_c2_g1_i1	Chr1	24426752	24455206	5.83553909497027	0.257616863136581	0	0	0.164841	0	0	4.53827	0.12644
TRINITY_DN2096_c2_g1_i9	Chr1	24435865	24450242	0.00724808838309872	1	0.0700663	0.192229	0.0538042	0.170734	0.669683	0.282247	0.218506
TRINITY_DN2096_c3_g1_i1	Chr3	62623121	62623272	-1.99407307337649	1	1.50723	4.28043	2.58353	2.67076	4.39394	1.45057	0
TRINITY_DN2067_c1_g1_i8	Chr1	105835759	105836092	-4.46937584537489	1	1.1528	3.21805	0.56749	1.72986e-6	0	0	0
TRINITY_DN2094_c0_g1_i2	Chr1	114721909	114841558	0.0496663796007428	1	2.65995	2.616	2.15047	2.33618	3.79126	3.74283	2.54679
TRINITY_DN2094_c0_g1_i1	Chr1	114772281	114841558	-0.389629256406632	1	2.0813	1.71802	0.902209	1.90233	2.24552	1.34006	1.69165
TRINITY_DN2096_c2_g1_i23	Chr1	24426752	24455206	-4.18754381316314	1	0	4.64528	3.13064	4.43985	0	0.215482	0.0894391
TRINITY_DN2050_c0_g1_i2	Chr1	86967126	86967664	0.789544005927224	1	0	0	0.227434	1.17534	0.771822	1.26176	0.498977
TRINITY_DN2050_c0_g1_i11	Chr1	86919881	86982434	-0.210045852103137	1	3.40464	2.40049	2.87221	2.75879	2.33755	4.04787	1.41108
TRINITY_DN2050_c0_g1_i14	Chr1	86919881	86980648	-0.279415330736994	1	0.409424	0.385047	0.175466	0.263891	0.0980044	0.282851	0.215794
TRINITY_DN2050_c0_g1_i5	Chr1	86919881	86982434	0.123012327113822	1	0.616862	2.17792	1.25798	1.38762	2.45326	2.29383	1.50288
TRINITY_DN2050_c0_g1_i9	Chr1	86919881	86982434	-8.48136714635804	0.17437055301584	1.77533	2.23413	0.411667	0.925865	0.310747	0	0
TRINITY_DN2050_c0_g1_i7	Chr1	86885066	86982434	0.62171059552552	1	0.983192	0.554269	0.423496	0.575449	1.32759	1.75055	0.913878
TRINITY_DN2050_c0_g1_i13	Chr1	86712369	86982434	-5.0894129704976e-4	1	0.387539	0.580892	1.01423	0.423996	1.92281	1.15929	0.745403
TRINITY_DN2050_c0_g2_i1	Chr1	86966306	86967139	-1.33822148338326	1	1.36216	0.766276	0.70318	0.848324	0.813513	0.262564	0.519423
TRINITY_DN2040_c0_g1_i3	Chr8	22885851	22891699	-0.272277452526961	1	3.38919	11.2635	2.92624	12.1825	8.63714	6.57046	7.60086
TRINITY_DN2040_c0_g1_i1	Chr8	22885851	22887074	0.08324991544223	1	1.25647	1.53857	1.47084	0.811264	1.35278	1.97869	1.08837
TRINITY_DN2064_c0_g1_i1	Chr4	141936999	141969820	-0.0511581823473073	1	10.8597	10.8019	10.5091	10.9439	13.764	13.298400000000001	11.435
TRINITY_DN2088_c0_g2_i2	Chr5	10601524	10602564	0.62973466243582	1	1.71182	8.49349	0.0879607	1.23301e-7	6.92017	0	11.0734
TRINITY_DN2088_c0_g2_i1	Chr5	10601498	10602564	-1.11610844663752	1	9.19167	0	7.50727	9.8825	0	5.93291	0
TRINITY_DN2040_c0_g1_i2	Chr8	22889803	22891279	-0.429210786999772	1	2.58476	2.36511	3.39715	1.64032	1.61068	2.92545	1.01264
TRINITY_DN2088_c0_g1_i4	Chr5	10560878	10601379	-0.412536679779901	1	1.82304	1.46669	0.854175	2.10085	0.155078	0.119159	2.0869
TRINITY_DN2088_c0_g1_i3	Chr5	10560878	10601197	-0.534370234105477	1	0.361246	0	0.798298	0.684205	0	0.614854	0
TRINITY_DN2088_c0_g1_i2	Chr5	10560878	10601379	0.956503274087216	1	0.0332006	0.309365	0.0616466	0	0.078647	0.0566208	0.345469
TRINITY_DN2088_c0_g1_i5	Chr5	10560878	10601197	-0.303016838008602	1	0.972249	0	0.509015	0.750651	0	0.875876	0
TRINITY_DN2088_c0_g1_i1	Chr5	10560878	10601301	1.01063592221119	1	0	2.15678	0	0	2.5	1.2798	2.58301
TRINITY_DN2088_c0_g1_i9	Chr5	10560878	10601379	1.06647828106445	1	0.0821399	0.258499	0.0393993	0	0.147286	0.0767935	0.397973
TRINITY_DN2088_c0_g1_i6	Chr5	10560878	10601379	-0.494346673512109	1	0.705927	1.73663	1.30564	1.90136	0.0808623	0.0864339	1.76289
TRINITY_DN2067_c1_g1_i6	Chr1	105835759	105836092	-0.590567316932661	1	2.20449	0	0	3.30747	8.51936	0.53338	3.43867
TRINITY_DN2088_c0_g1_i8	Chr5	10560878	10601379	0.289939309730174	1	0.888421	0	0.753572	0.431138	0	1.22427	0
TRINITY_DN2088_c0_g1_i10	Chr5	10560878	10601379	0.147775294790162	1	2.27737	0	0.48887	0.468627	0	1.73177	0
TRINITY_DN2043_c0_g4_i1	Chr8	107081771	107083397	0.15166871663589	1	6.50363	8.57671	9.15676	7.38767	7.64329	9.92412	9.75811
TRINITY_DN2043_c0_g5_i1	Chr7	13813061	13813834	-0.243867442267292	1	8.10276	5.06301	6.59269	9.35584	5.87282	7.38094	6.1503
TRINITY_DN2043_c0_g2_i1	Chr9	16873270	16879348	-0.0395314433100604	1	350.284	735.428	573.249	461.205	404.576	596.489	507.666
TRINITY_DN2043_c0_g1_i1	Chr9	16876978	16878079	0.325980610024465	1	2.55562	8.43637	5.5955	4.0947	4.79443	7.82433	6.40589
TRINITY_DN2076_c0_g1_i6	Chr6	130722004	130729419	-2.23981576700211	1	3.75375	1.6825	1.5129	2.52151	0.0461953	0.478	0.458341
TRINITY_DN2088_c0_g1_i7	Chr5	10560878	10601301	0.822867595740655	1	0	1.82365	0	0	4.90735	1.81638	3.07152
TRINITY_DN2076_c0_g1_i10	Chr6	130704296	130729419	0.00137545683233707	1	9.48929	7.77116	7.98246	6.94821	7.97052	8.41264	9.76377
TRINITY_DN2076_c0_g1_i8	Chr6	130715330	130717078	1.03909749572145	1	0	0.221465	0	0	0.412546	0.216341	0.377427
TRINITY_DN2076_c0_g1_i7	Chr6	130724445	130729419	-0.135852760248221	1	0.110155	0.533479	0.443067	0.431789	0.799768	0.367957	0.560351
TRINITY_DN2076_c0_g1_i11	Chr6	130704296	130729419	2.39460406753016	1	0.00811265	0	0	0	0.174989	0.424465	0
TRINITY_DN2076_c0_g1_i4	Chr6	130722004	130722769	0.650239085248735	1	0.422869	0	0.125548	0.582949	0.460151	1.00442	0.163134
TRINITY_DN2076_c0_g1_i9	Chr6	130704296	130721970	-1.22928710107263	1	0.343855	0	5.03523e-6	0	0.30537	0	0.115499
TRINITY_DN2076_c0_g1_i3	Chr6	130704296	130729419	0.0662237474940564	1	1.18652	0.828375	0.868555	0	2.37699e-6	0.643937	0.736972
TRINITY_DN2076_c0_g1_i1	Chr6	130704296	130729419	-0.37931552145834	1	0.38284	0.792699	0.562117	0.462522	0.609062	0.446465	0.515291
TRINITY_DN2076_c0_g1_i5	Chr6	130704296	130722769	-0.278193566265308	1	0.415122	0.539894	0	0.423728	1.15467	0.918543	0
TRINITY_DN2052_c0_g1_i1	Chr1	204605040	204616932	0.391155658806601	1	8.31371	8.56704	7.3371	7.59457	9.53126	10.6767	13.6755
TRINITY_DN2076_c0_g1_i2	Chr6	130704296	130721970	0.326765584197164	1	5.54891e-8	0.253371	0.231789	0.160695	0	0.375173	0
TRINITY_DN2026_c1_g1_i2	Chr4	82779846	82801096	-7.99313587563942	0.953788955165857	2.54736	0.278253	0.219362	1.99149	0	0	0
TRINITY_DN2026_c1_g1_i5	Chr4	82779846	82801096	1.63086742639598	1	0	1.44378	1.53679	0	4.22802	1.87825	7.54228
TRINITY_DN2026_c1_g1_i4	Chr4	82796998	82801096	0.264363540704322	1	0	0.684269	0.395356	0	0	0.360592	0.22148
TRINITY_DN2026_c0_g1_i1	Chr8	92561415	92561962	0.232469947606961	1	3.35039	6.03087	4.03057	3.93336	4.84197	6.2147	5.40573
TRINITY_DN2026_c1_g1_i1	Chr4	82796870	82800584	-0.549793776933467	1	1.29554	0	0	1.88415	0	1.01237	0
TRINITY_DN2050_c0_g1_i1	Chr8	71255431	71255775	-0.770894242367484	1	1.88944	1.66823	0	0	1.16429	0	1.14244
TRINITY_DN2067_c0_g1_i7	Chr10	20758473	20780572	-1.87893017800716	1	5.52824	2.92118	2.50131	0.722127	1.98663e-9	0.00386526	1.42208
TRINITY_DN2050_c0_g1_i4	Chr1	86952999	86982434	-0.877552641193717	1	0.287201	0.239457	0.257263	0.25382	0	0.135736	0.118571
TRINITY_DN2011_c0_g1_i10	Chr6	6763933	6774900	0.396297122090775	1	2.35875	1.36197	0.664971	0.924891	2.54383	1.42652	3.1568
TRINITY_DN2011_c2_g1_i1	Chr8	138654827	138655040	-3.84066496910054	1	1.60678	3.3564	0	1.41947	6.27217	0	0
TRINITY_DN2011_c0_g1_i3	Chr6	6763933	6774900	0.67352677165651	1	2.30841	4.53221	0	0	3.72696	4.69434	2.53964
TRINITY_DN2011_c0_g1_i26	Chr6	6770526	6771322	0.0417640428327912	1	0	1.31432	0	0	0.335386	0.307395	0.410956
TRINITY_DN2026_c1_g1_i3	Chr4	82779846	82805133	-1.39722026858096	1	1.17052	0.233648	0.5905	0.977336	0	0.535241	0
TRINITY_DN2011_c0_g1_i24	Chr6	6770526	6771322	0.798439361537168	1	0.700902	0.976772	0.918073	0.483192	2.76736	3.06749	1.4332
TRINITY_DN2011_c0_g1_i14	Chr6	6770526	6774900	0.309202616084398	1	3.15405	4.49305	1.44295	1.42042	4.42497	4.06212	4.07192
TRINITY_DN2011_c0_g1_i16	Chr6	6763933	6774900	0.475481604523651	1	0	0	1.33972	1.33254	0	0	1.76159
TRINITY_DN2011_c0_g1_i7	Chr6	6772522	6774900	0.942613472862215	1	0.0399173	0.571096	0.0177626	0	1.96909	1.75228	0.380696
TRINITY_DN2011_c0_g1_i1	Chr6	6772522	6774900	3.27344656170488	1	0	0	0.337457	0	0	0	1.72949
TRINITY_DN2011_c0_g1_i13	Chr6	6768786	6770282	0.522257997686374	1	0.873126	0.818341	0	0.779667	1.19794	0.843249	1.49807
TRINITY_DN2011_c0_g1_i5	Chr6	6772522	6774900	0.742350092850138	1	0.656785	0.799296	0	0.826538	0	0	1.74494
TRINITY_DN2011_c0_g1_i25	Chr6	6772522	6774900	0.014601389082325	1	14.5442	18.7753	17.6194	10.0582	15.9211	11.7176	22.7254
TRINITY_DN2011_c0_g1_i23	Chr6	6770279	6774900	0.113270240802232	1	0.329346	0.460792	0	0	0.187075	0.466203	8.87081e-5
TRINITY_DN2011_c0_g1_i9	Chr6	6772706	6774900	1.76641176596662	1	0.29718	0.614577	0.932833	0.267866	0	0.738146	2.63118
TRINITY_DN2068_c0_g1_i25	Chr9	21640409	21640681	1.86787068075995	1	2.28046	0	0	0.538761	1.3786	1.80669	5.54466
TRINITY_DN2011_c0_g1_i27	Chr6	6763933	6774878	-4.37513199725092	1	0.241247	0	0	0	0.299677	0	0
TRINITY_DN2011_c0_g1_i8	Chr6	6763933	6774878	0.327944734579317	1	0	0	0	0.960389	0	0	0.581705
TRINITY_DN2068_c0_g1_i24	Chr1	197075952	197078117	-0.334715113580918	1	1.83134	0.66614	0	1.48623	1.22146	0	1.85208
TRINITY_DN2011_c0_g1_i15	Chr6	6770279	6774900	2.52873835545992	1	0	0	0	0.113461	0	0	0.345764
TRINITY_DN2068_c0_g1_i16	Chr1	197077269	197078446	-1.5654095913775	1	0	3.07066	0.55907	0	0	0	0.505776
TRINITY_DN2011_c0_g1_i21	Chr6	6763933	6774878	1.46106386388805	1	0.497592	0.346769	0.936655	0.871862	0	0.870036	2.56569
TRINITY_DN2011_c0_g1_i11	Chr6	6770279	6774900	1.22252228676173	1	0.329158	0.834532	0.0986938	0.542735	0.618088	1.29177	1.21417
TRINITY_DN2068_c0_g3_i1	Chr4	75580875	75581396	-0.55943223006775	1	2.96752	6.06323	3.05062	3.63863	5.04441	3.12389	3.08817
TRINITY_DN2067_c0_g1_i8	Chr10	20758473	20780572	-0.493033814439263	1	1.90579	9.8758	10.7052	0	8.05783	6.52967	3.00734
TRINITY_DN2068_c0_g2_i5	Chr1	197074427	197076384	2.25503996926165	1	0.0388488	0	0.618838	0	0	0.968474	0.568209
TRINITY_DN2068_c0_g2_i13	Chr1	197075901	197076395	-0.0754750789856469	1	3.32927	2.94074	2.58925	1.56939	4.43492	2.04827	4.16028
TRINITY_DN2068_c0_g1_i2	Chr1	197073525	197078114	-1.23267306383403	1	1.20083	0	0.693808	1.25992	0.0164827	0	0.635217
TRINITY_DN2068_c0_g1_i14	Chr1	197073525	197078114	0.0346944280808786	1	0.152455	0	1.40513	0.747901	1.3239	1.47077	0.226716
TRINITY_DN2068_c0_g2_i2	Chr9	21640409	21640681	1.86787158419498	1	2.28046	0	0	0.538761	1.3786	1.80669	5.54466
TRINITY_DN2068_c0_g2_i10	Chr1	197077245	197078446	0.430275602976727	1	2.89189	2.05082	4.59176	2.99098	4.41804	5.78307	4.55653
TRINITY_DN2074_c1_g2_i1	Chr3	79493454	79494198	-0.159866645573929	1	1.38279	1.44023	1.72153	0.958495	1.05276	1.48237	1.17196
TRINITY_DN2074_c2_g1_i8	Chr6	140336753	140336993	-2.82830388332895	1	5.65665	0	0	0.209662	2.0198	0.324098	0
TRINITY_DN2074_c2_g1_i11	Chr6	140337351	140338894	-0.837313699558976	1	7.1792	3.77234	5.93216	10.4876	6.30759	4.50854	4.14362
TRINITY_DN2068_c0_g1_i4	Chr1	197073525	197078114	1.6933257921389	1	0.551465	0	0	0.350235	0.0150141	0	1.41373
TRINITY_DN2068_c0_g2_i3	Chr1	197073558	197076787	3.70695651903603	1	0.111423	0	0	0.179782	0	1.93865	0
TRINITY_DN2068_c0_g2_i12	Chr1	197073558	197076384	-6.30436391496916	1	0	0.574657	0.825172	0.0101267	0	0	0
TRINITY_DN2068_c0_g1_i7	Chr1	197073525	197078114	-8.17518337098722	0.919189244030503	0.347203	2.66196	0	0.0834999	1.22027	0	0
TRINITY_DN2068_c0_g1_i15	Chr1	197073525	197078114	-6.65154057076535	1	0.153177	0	0	0.130729	1.19195	0	0
TRINITY_DN2074_c2_g1_i17	Chr6	140334091	140336851	-0.0543024549789908	1	7.71767	6.80625	6.59149	7.30551	10.1265	9.01474	7.68591
TRINITY_DN2068_c0_g1_i9	Chr1	197073525	197077910	-1.42572849408323	1	0	0.285727	0.405295	0.241713	0.808389	0	0.275832
TRINITY_DN2074_c4_g1_i1	Chr9	45083181	45083612	0.532565397549911	1	0.38772	0.362014	0.339008	0	0.598818	0.372953	0.739178
TRINITY_DN2074_c0_g1_i1	Chr2	29442138	29445282	0.438201275326195	1	0.298366	0.224755	0.133273	0.300418	0.239111	0.186799	0.546998
TRINITY_DN2074_c0_g1_i4	Chr2	29385174	29457629	0.0977128033240464	1	3.20042	3.48034	3.67507	3.14559	4.35119	3.0512	5.50563
TRINITY_DN2074_c1_g1_i2	Chr9	75090010	75090549	-0.794733930508993	1	1.53691	0.959089	0.222546	0.635217	1.7632	1.03638	0.244238
TRINITY_DN2026_c2_g1_i1	Chr4	64030356	64031342	-3.77415676265639	1	3.26447	0.306266	0.466891	2.51052	0.212597	0.104688	0.10368
TRINITY_DN2074_c2_g2_i1	Chr8	2848039	2848238	-0.115863477492787	1	1.52197	4.31976	3.91621	4.04492	0	2.92995	2.90656
TRINITY_DN2074_c0_g1_i3	Chr2	29385174	29446232	0.0486651282304414	1	0.765814	1.22705	2.4714	0.553891	1.36526	0	2.93445
TRINITY_DN2061_c0_g1_i12	Chr1	207505002	207641438	0.481258804435425	1	0.795216	1.27529	0	0.688235	0.951277	1.65731	0.638936
TRINITY_DN2061_c0_g1_i4	Chr1	207505009	207505429	0.4150267071362	1	3.10591	4.59625	2.63371	3.45589	6.40812	7.51952	4.41034
TRINITY_DN2061_c0_g1_i11	Chr1	207505009	207641438	-0.494630700478233	1	2.55298	1.19877	2.83311	1.95387	5.07155	1.87254	2.43669
TRINITY_DN2061_c0_g2_i1	Chr1	207504622	207505025	-0.881132036106452	1	6.97241	6.0871	3.80768	6.29351	8.10365	2.93316	4.56208
TRINITY_DN2099_c1_g2_i1	Chr3	7860824	7861240	0.0550008030096478	1	16.633	14.1887	7.74426	9.01375	12.4153	18.3264	9.66361
TRINITY_DN2099_c0_g1_i6	Chr8	142492812	142493519	-1.97250040034588	1	6.92096	13.3384	8.81093	0	0	0	3.22611
TRINITY_DN2099_c0_g1_i1	Chr8	142491124	142491804	0.634116069408543	1	2.02429	2.05931	2.86612	1.47247	0.538598	3.43044	2.96671
TRINITY_DN2099_c0_g1_i5	Chr8	142492812	142493519	-1.57400788215928	1	11.0343	2.87427	5.17435	13.7412	0.860645	2.00981	3.24819
TRINITY_DN2099_c0_g1_i4	Chr8	142488951	142493453	-0.51641486311369	1	34.7719	31.7893	31.826	23.9294	9.35276	26.5897	15.7141
TRINITY_DN2074_c2_g1_i13	Chr4	49142811	49145178	-0.254047861796634	1	19.3173	15.6831	12.9954	16.72	14.9061	18.4728	11.8978
TRINITY_DN2099_c0_g2_i1	Chr4	4249069	4259163	2.84866108169682	1	0.847513	0	0	0.804486	0	1.24536	4.48662
TRINITY_DN2099_c0_g2_i2	Chr4	4249069	4259163	0.267653754643605	1	0.137041	1.66774	3.30063	2.87582e-5	2.24777	0.707122	3.16197
TRINITY_DN2099_c2_g1_i1	Chr8	109571575	109571769	0.109670267237839	1	1.60678	4.59557	5.9864	1.69232	13.8268	4.66156	8.38687
TRINITY_DN2074_c0_g1_i5	Chr2	29385174	29446232	-0.00964593610635218	1	0.704439	1.14615	0.070896700000000007	0.893698	1.28992	1.82037	0
TRINITY_DN2019_c0_g1_i7	Chr6	6454678	6459836	-1.61984812681515	1	0.402955	0.0715372	0.384284	0	0.226176	0.0777307	0.0751293
TRINITY_DN2019_c0_g1_i6	Chr6	6454966	6464016	-0.601498802911356	1	0.257493	0.388988	26.2725	15.5231	13.7332	6.17965	10.726
TRINITY_DN2019_c0_g1_i1	Chr6	6454678	6464016	-0.826074117176179	1	8.12479	5.22551	8.25818	3.1074	4.64576	3.11578	4.39357
TRINITY_DN2019_c0_g1_i5	Chr6	6454966	6464016	0.507919251693625	1	0.0918998	0.0799768	1.47163e-4	6.10426	2.28127	0.382858	5.21134
TRINITY_DN2019_c0_g1_i3	Chr6	6454678	6464016	-0.0366455966198096	1	22.3772	19.9692	6.22936	6.14474	18.0963	24.2849	7.4745
TRINITY_DN2095_c1_g3_i1	Chr7	2185204	2185422	1.87415724519914	1	0	1.41784	2.56503	4.1953	4.38844	1.45448	20.144
TRINITY_DN2095_c1_g2_i1	Chr4	15435364	15435866	-0.280786193970694	1	1.4678	1.89156	6.03123	2.08198	3.13079	2.25246	3.13292
TRINITY_DN2075_c0_g1_i1	Chr1	99776449	99899547	-0.293730530375256	1	3.12878	1.81794	2.26414	3.50548	3.83447	2.91776	2.46623
TRINITY_DN2095_c0_g1_i2	Chr6	6741411	6743182	-0.554548572521738	1	1.35557	0.420404	0.41543	0.178195	0.577867	0.364349	0.535863
TRINITY_DN2095_c0_g1_i3	Chr6	6741411	6744470	-0.983204539200761	1	2.93541	2.41823	1.23088	2.07919	2.07017	2.4702	0
TRINITY_DN2095_c0_g1_i1	Chr6	6741411	6755879	0.790550587822374	1	0.594928	1.66274	1.26338	0.63357	2.2302	1.63019	3.20148
TRINITY_DN2003_c3_g1_i1	Chr6	93590041	93590879	0.145513368873324	1	0.542186	0.127087	0.233226	1.44703	1.85482	0.91592	1.16294
TRINITY_DN2019_c0_g1_i4	Chr6	6454678	6456978	-0.617153595004856	1	0	0	5.26554	9.52211	0	0	4.54305
TRINITY_DN2095_c0_g2_i2	Chr6	6739746	6741616	-0.0958233739982521	1	6.1774	5.47307	3.21268	3.2624	5.07086	4.91085	4.82639
TRINITY_DN2003_c0_g2_i1	Chr4	76124702	76124978	0.292841667120336	1	0	0	3.82693	0	1.84397	1.38204	1.83163
TRINITY_DN2099_c1_g1_i2	Chr3	7858357	7860981	0.0286359172617799	1	25.4274	21.8101	20.3474	17.4445	8.74577	27.6027	16.2839
TRINITY_DN2099_c1_g1_i1	Chr3	7858357	7860698	-8.31898970758368	1	0	0	0	0	7.22193	0	0
TRINITY_DN2019_c0_g1_i2	Chr6	6454678	6460770	0.105299303976533	1	0.429176	0.227914	0.63194	0.514667	0.23774	0.317073	0.694893
TRINITY_DN2000_c1_g1_i2	Chr4	32320502	32322606	-9.70628860872477	0.55809932952971	8.63166	0.463747	0.447928	9.75728	0	0	0
TRINITY_DN2000_c1_g1_i3	Chr4	32320502	32322606	0.552147341935212	1	1.78862	20.9576	25.0524	0.00633303	18.6463	21.8882	20.6912
TRINITY_DN2000_c2_g1_i1	Chr9	73484903	73485273	-0.874749343908323	1	0	0	0.870695	1.34604	1.94822	0.958601	0
TRINITY_DN2000_c1_g2_i1	Chr4	32322586	32323065	-0.145907884163191	1	10.8879	16.6626	17.3769	9.82491	14.7282	10.6344	17.233
TRINITY_DN2000_c1_g1_i1	Chr4	32320502	32322606	-9.77502829391526	1	10.2727	0	0	10.0019	0	0	0
TRINITY_DN2000_c0_g1_i3	Chr4	127109804	127110166	0.173004861465304	1	4.85417	3.52056	2.83592	4.39418	0	3.63358	4.47025
TRINITY_DN2003_c2_g1_i2	Chr10	21530741	21531902	-0.70023558863471	1	0	1.49766	0.607203	0.0903778	4.0575	1.27766	0.337684
TRINITY_DN2000_c0_g1_i2	Chr4	127109804	127110166	-0.321218416436133	1	0	4.95238	3.25772	0	8.83366	3.57357	2.19593
TRINITY_DN2000_c0_g1_i1	Chr4	127109804	127110166	-3.93384781868557	1	3.16853	0	0	0.955206	0	0	0
TRINITY_DN2095_c1_g1_i1	Chr9	1843168	1843754	-0.643825764823129	1	1.23185	1.29561	0.717024	1.11858	0	1.2144	0
TRINITY_DN2054_c0_g1_i2	Chr6	26849918	26853368	-0.329568547065738	1	2.5648	1.97649	3.17509	1.17737	2.00784	2.41143	1.5272
TRINITY_DN2054_c0_g1_i8	Chr6	26851854	26860651	1.28747840254686	1	0	0.877741	0	0	0	1.00366	0
TRINITY_DN2054_c0_g1_i11	Chr6	26851854	26861286	-0.458524210198797	1	2.97492	5.87192	0	0.273249	0	2.9591	0
TRINITY_DN2054_c0_g1_i6	Chr6	26849918	26853368	-0.167966022026904	1	0.047381	1.64078	0.621924	0	0	0.363184	0.524943
TRINITY_DN2054_c0_g1_i9	Chr6	26849918	26860647	-0.320962146458945	1	1.64574	1.15824	1.60697	1.20255	0.837169	1.50993	0.859311
TRINITY_DN2054_c1_g1_i1	Chr3	44000999	44002018	-0.545371075230015	1	1.67073	0.391901	1.07461	0.740972	2.34196	1.10476	0.79586
TRINITY_DN2054_c0_g1_i4	Chr6	26851143	26860647	-2.02508395031653	1	2.90684	2.25921	3.81014	3.36095	2.02938	1.27429	0.33414
TRINITY_DN2054_c0_g1_i1	Chr6	26849918	26860647	-0.545220552412116	1	34.6974	40.8312	36.5933	35.0141	25.0204	29.0128	24.5494
TRINITY_DN2095_c1_g1_i3	Chr3	146974401	146974708	-0.130972795447839	1	3.29253	3.85719	1.48042	3.24024	2.95363	2.31176	3.71433
TRINITY_DN2083_c0_g1_i3	Chr10	2728034	2729177	-0.117733865384408	1	40.3185	45.4459	58.4915	47.7764	34.7666	47.9112	47.1775
TRINITY_DN2083_c0_g2_i1	Chr10	2711685	2728050	-0.0715282784217777	1	88.2823	115.589	112.562	113.597	91.424	107.914	116.408
TRINITY_DN2087_c0_g3_i2	Chr7	98753997	98759681	0.153335457050046	1	3.7344	5.39371	3.28246	3.30974	6.46477	5.82093	5.12709
TRINITY_DN2087_c0_g3_i3	Chr7	98753997	98759681	0.472299285585406	1	0.29736	0.564872	0.542291	0.638092	0.528727	1.0906	0.529285
TRINITY_DN2087_c0_g3_i1	Chr7	98753997	98759681	1.09869025235226	1	0.276117	0.202136	0.536238	0	0.582817	0.49613	1.02104
TRINITY_DN2003_c0_g1_i1	Chr7	94707580	94707934	-0.557814578025112	1	6.71641	1.56726	0.982309	3.04114	1.64539	2.69237	1.60768
TRINITY_DN2087_c0_g5_i1	Chr4	23358156	23358539	0.922126834021934	1	1.68315	1.3637	0.426643	0.879979	0.47737	1.87491	2.32602
TRINITY_DN2003_c0_g2_i3	Chr4	76125845	76126216	-1.82518746646546	1	0	2.15263	1.80324	0	4.96284	0	0.967408
TRINITY_DN2087_c0_g1_i1	Chr4	23358408	23359204	0.499804051541532	1	2.07444	1.46998	1.10444	1.142	1.25473	1.64915	2.85368
TRINITY_DN2083_c1_g1_i2	Chr1	7409512	7409851	-4.05626551487754	1	3.70181	1.7263	0	0	0	0	0
TRINITY_DN2036_c0_g1_i11	Chr1	186213018	186242414	0.761311573764388	1	1.91357	1.01751	0.820091	1.82268	2.63376	2.33412	3.9057
TRINITY_DN2036_c0_g1_i6	Chr1	186212796	186242414	-1.82719644954009	1	2.56279	0.60836	0	0.298604	1.39435	0.611836	0
TRINITY_DN2036_c0_g1_i14	Chr1	186212796	186242414	4.32962085929594	0.405613765448889	0	0.0480841	0.204033	0	0	0.17934	2.50353
TRINITY_DN2036_c0_g1_i4	Chr1	186192773	186242414	0.948076621504279	1	0.495833	0.645367	0.391006	0.639012	1.36255	1.57703	1.45633
TRINITY_DN2036_c0_g1_i10	Chr1	186241067	186241430	-0.346400551507304	1	5.3351	8.45911	5.61318	5.53982	5.76689	5.13315	5.60756
TRINITY_DN2062_c0_g1_i1	Chr5	110966970	110988570	0.155435382610208	1	8.34019	7.36647	7.42901	6.36292	11.3789	7.46041	12.8638
TRINITY_DN2062_c1_g1_i2	Chr4	97144769	97146172	1.15389033749931	1	0.0734565	0.211127	0.241057	0.0623515	0.0685693	0.338397	0.346797
TRINITY_DN2062_c2_g1_i1	Chr1	161060223	161060768	1.58867991023827	1	0	0.725955	0	0.232113	0.254159	0.748116	0.985742
TRINITY_DN2062_c1_g1_i4	Chr4	97141865	97147900	1.16746668476313	1	1.68586	2.02699	1.72868	1.81302	3.67309	2.8641	7.98208
TRINITY_DN2062_c1_g1_i3	Chr4	97141865	97143720	0.169216914037713	1	0.098592	0.469478	0.412629	0.4431	0.155828	0.45155	0.359274
TRINITY_DN2062_c1_g2_i1	Chr4	97147878	97216465	1.1618452773246	1	1.46668	1.92962	1.46787	1.7778	3.98257	2.63412	7.8124
TRINITY_DN2062_c1_g4_i1	Chr4	97147343	97147900	0.687094550975866	1	0	0	0.433305	0.251252	0.981529	0.481223	0.733287
TRINITY_DN2091_c2_g1_i1	Chr5	130643358	130797761	0.954034475681141	1	0.427807	0.630447	0	0	1.69174	1.70682	0.643194
TRINITY_DN2036_c0_g1_i17	Chr1	186203036	186242414	0.101489243019162	1	2.04378	2.31262	2.18179	1.4224	2.86464	2.42015	2.76105
TRINITY_DN2091_c2_g1_i3	Chr5	130651062	130797761	-0.493462193156306	1	0	0	0	0.505949	0.848323	0.412268	0
TRINITY_DN2091_c2_g1_i4	Chr5	130651062	130797761	0.237570177758833	1	0.583039	0	0	0.796406	0.693222	1.12813	0
TRINITY_DN2036_c0_g1_i15	Chr1	186202698	186242414	-0.313588670791026	1	3.32112	1.94653	3.25897	3.96984	2.75201	2.9376	2.6781
TRINITY_DN2091_c0_g1_i2	Chr2	70194179	70197621	-1.47027319152591	1	4.47789	4.12235	1.69859	3.78613	4.24385	2.29808e-4	2.93225
TRINITY_DN2091_c0_g1_i3	Chr2	70193251	70194973	-2.37153340200101	1	1.08629	0.984565	0.858408	0.64503	0.547011	0	0.346289
TRINITY_DN2087_c0_g2_i7	Chr4	132937265	132950146	-8.26989205942812	1	0	0	0.594452	1.98132e-5	2.67713	0	0
TRINITY_DN2091_c0_g1_i1	Chr2	70194179	70197621	0.576890145212615	1	1.6972	4.18974	6.79434	5.04818	4.24385	9.02792	5.8645
TRINITY_DN2091_c0_g1_i4	Chr2	70193251	70197621	-0.496842633917094	1	10.686	9.09511	9.47456	8.25575	7.50407	8.11171	6.39775
TRINITY_DN2025_c0_g2_i1	Chr9	53927100	53928252	-0.111821740659902	1	7.54799	16.7749	10.7484	10.409	9.79755	12.5753	10.3438
TRINITY_DN2087_c0_g2_i2	Chr4	132937475	132950146	-9.55474272636777	0.0124496263059859	2.56207	1.27511	1.30029	0.782732	1.9647	0	0
TRINITY_DN2025_c0_g1_i7	Chr6	143513215	143515304	0.428321910044028	1	1.77043	12.3515	15.2883	11.707	45.5495	15.3015	34.449
TRINITY_DN2025_c0_g1_i16	Chr2	38537243	38554836	-8.17526543578516	0.575443596662184	0.635724	0.637553	6.97725e-9	0.728523	0.546495	0	0
TRINITY_DN2025_c0_g1_i17	Chr2	38537243	38554836	-0.0519068464602047	1	0.447602	0.739388	2.66816	0.509537	1.03834	0	2.33871
TRINITY_DN2025_c0_g1_i13	Chr2	38537243	38554836	-9.1535688977656	0.324671974358155	1.83332	1.67491	7.57311e-10	1.73098	0.601179	0	0
TRINITY_DN2087_c0_g2_i4	Chr4	132937475	132950146	-9.15137593450169	0.314478665891695	2.46249	0	1.25326	0.897859	1.17717	0	0
TRINITY_DN2025_c0_g1_i1	Chr2	38537243	38554836	-1.17465944611173	1	1.22171	1.98857	9.23947	1.14556	1.27555	0	2.9949
TRINITY_DN2025_c0_g1_i12	Chr2	38537243	38554836	0.00270514940421929	1	15.6203	16.0174	10.3549	16.5911	8.07657	20.2755	10.3002
TRINITY_DN2025_c0_g1_i8	Chr2	38539839	38554836	1.29094378937427	1	1.01602	0.800609	0	0.927838	0.544355	3.70274	0
TRINITY_DN2025_c0_g1_i9	Chr2	38537243	38545923	-9.47970362182977	0.245698195011373	2.11295	2.59994	2.79591e-5	1.52124	1.27462	0	0
TRINITY_DN2025_c0_g1_i18	Chr6	143515880	143516206	0.368481105880444	1	0	51.4493	48.1883	3.44967	10.9673	8.65183	55.5311
TRINITY_DN2025_c0_g1_i5	Chr2	38537243	38547561	-4.45873573183365	1	0.00204019	4.1454	7.65145	2.5161	2.76363	0	0.331489
TRINITY_DN2091_c1_g1_i1	Chr1	18568050	18618615	0.0375260470134007	1	23.9014	14.8336	18.0457	21.908	22.8635	21.7686	25.3981
TRINITY_DN2025_c1_g1_i1	Chr4	96473941	96525531	0.262604936920414	1	4.20677	5.14269	5.89821	4.29941	4.15199	4.31488	8.4986
TRINITY_DN2025_c0_g1_i3	Chr2	38537243	38554836	-0.937978217964163	1	9.74881	5.54679	4.30563	8.14562	7.66091	5.67614	2.75321
TRINITY_DN2081_c0_g1_i9	Chr5	23639151	23668718	0.766865823432596	1	0	1.56061	0.668644	0	2.05375	2.46417	0.636653
TRINITY_DN2025_c0_g1_i2	Chr2	38537243	38545923	0.713513736324383	1	3.17091	2.18889	0	2.30021	0.598619	6.29334	0
TRINITY_DN2081_c0_g1_i7	Chr5	23639151	23649834	-1.6413084397185	1	7.99556	6.67411	6.16176	3.58722	3.44586	2.16022	1.89342
TRINITY_DN2025_c0_g1_i10	Chr6	143514692	143515304	0.0971817275725212	1	5.66287	0	0	20.5453	21.4174	14.2051	8.6139
TRINITY_DN2081_c0_g1_i8	Chr5	23639151	23668718	-0.840503047316645	1	0.0140339	1.55223	0.488495	0.0105597	1.63697	0.879853	0
TRINITY_DN2081_c0_g1_i6	Chr5	23670322	23698861	0.51636904491929	1	0.233341	0.498817	0.227497	0.076469	0.927085	0.684456	0.527193
TRINITY_DN2081_c0_g1_i4	Chr5	23639151	23668718	1.09479692764464	1	0.492572	4.02372e-5	0	0.39981	0	0	0.909762
TRINITY_DN2081_c0_g1_i2	Chr5	23639151	23642872	-0.773594413463737	1	0.475356	0.822188	0.809619	1.05528	0.778739	0.911317	0.137692
TRINITY_DN2087_c0_g2_i1	Chr4	132937265	132950146	2.00498039182291	1	2.48113	7.36055	0.783825	2.29356	1.51375	8.65849	16.7696
TRINITY_DN2081_c1_g1_i1	Chr2	108481559	108482532	-0.0841276925317555	1	0.109247	1.43489	0.749884	1.16334	0.746007	1.26126	0.520461
TRINITY_DN2032_c2_g1_i1	Chr8	77175957	77176469	-0.466054202624902	1	2.57999	2.68466	0.499232	1.54992	3.10664	1.38385	1.91509
TRINITY_DN2081_c0_g1_i3	Chr5	23639151	23668718	0.384864455308154	1	2.65176	1.44953	0.833997	4.49229	1.67048e-6	0.179828	5.56649
TRINITY_DN2081_c0_g2_i1	Chr5	23664358	23667082	-0.0717847998428161	1	0.635152	1.14208	0.250144	0.494072	0.668582	0.728748	0.615357
TRINITY_DN2081_c0_g1_i1	Chr5	23639151	23698861	0.607393821578182	1	5.25181	4.94936	3.21031	3.04226	8.12444	7.62652	8.9497
TRINITY_DN2025_c0_g1_i19	Chr2	38539839	38554836	-8.52462835819438	0.46350618168589	0.715354	0.928785	5.32875e-5	0.648624	1.03694	0	0
TRINITY_DN2087_c0_g2_i5	Chr4	132937265	132950146	-9.45259417079017	0.291061977998751	2.38674	0	0.757425	2.61788	0.928626	0	0
TRINITY_DN2032_c0_g1_i2	Chr8	82990560	82992883	-0.670865478372259	1	10.5882	2.22613	2.12432	4.421	1.73504	3.5725	2.56495
TRINITY_DN2091_c0_g2_i1	Chr2	111886781	111887004	-0.803374115116398	1	4.28984	2.69159	4.86941	2.52097	1.90655	1.37171	2.71648
TRINITY_DN2081_c0_g1_i5	Chr5	23639151	23698861	1.41996258826837	1	0.0646184	6.27559e-9	0.116531	0.0449631	1.94169e-4	0.236179	0.0577133
TRINITY_DN2081_c1_g2_i1	Chr1	26724669	26725111	-0.726715230224534	1	3.66072	2.05152	2.55744	1.98278	1.43877	0.704019	2.44319
TRINITY_DN2032_c0_g1_i1	Chr8	82996762	83010103	-0.119059757500889	1	0.945307	1.80716	0.734751	1.19134	1.87831	0.706274	1.94889
TRINITY_DN2032_c0_g2_i4	Chr2	157718148	157746987	0.497534852756318	1	12.423	13.2793	10.8878	10.0138	13.4629	14.4914	23.4918
TRINITY_DN2032_c0_g2_i3	Chr2	157738384	157746987	-1.34291777450926	1	0	1.11349	0	0.756204	0.790919	0.457919	0
TRINITY_DN2032_c0_g1_i3	Chr8	82997253	83010103	0.102474364513212	1	35.0877	36.0426	37.9966	32.8654	34.4506	37.6045	47.9228
TRINITY_DN2032_c1_g1_i1	Chr8	23417562	23417815	-1.59111634557875	1	3.28261	1.02246	0.94484	1.96384	1.06177	0	1.05094
TRINITY_DN2007_c0_g1_i4	Chr2	46733466	46733998	-1.01507152030119	1	1.50948	1.4128	3.93539	0.225942	0.541402	0.971214	0.719667
TRINITY_DN2032_c0_g2_i1	Chr2	157739270	157746987	0.879579615590533	1	0.54196	0.864257	0.976443	0	0.43765	0.990403	1.32622
TRINITY_DN2007_c0_g1_i5	Chr4	450931	458605	1.28580949933898	1	4.48259	0	0	7.11893	0.297013	1.46319	12.3644
TRINITY_DN2007_c0_g1_i3	Chr4	450931	462153	0.083168402152898	1	10.1389	18.8133	13.5279	4.76802	18.1583	19.1385	11.4757
TRINITY_DN2007_c0_g1_i7	Chr4	450931	458849	-2.18030738634263	1	0.466473	0	0	6.451	0	0	0.71934
TRINITY_DN2015_c0_g4_i1	Chr3	61018935	61019740	-1.04843656068474	1	3.04077	1.76452	2.86758	1.28914	1.13309	1.53575	0.690113
TRINITY_DN2015_c0_g1_i1	Chr6	71506023	71507292	-0.880840003441443	1	1.58861	2.1331	2.89256	1.50185	1.74735	1.64616	0.775302
TRINITY_DN2007_c0_g1_i1	Chr4	458795	462153	0.286687508400854	1	1.0028	0.60203	0.571662	1.62861	0.615399	0.986273	1.49993
TRINITY_DN2015_c0_g3_i6	Chr6	71516351	71538430	-0.23098876585763	1	0.650552	1.13165	0.752308	0.162106	1.18724	0.737525	0.712203
TRINITY_DN2015_c0_g3_i7	Chr6	71506023	71508679	-0.571910930144911	1	2.3688	2.26894	3.55147	2.51189	1.79526	1.98037	1.85092
TRINITY_DN2015_c0_g3_i1	Chr6	71506023	71538430	0.608327797252494	1	0.383217	0.598968	0.213111	0	1.28287	0.5248	1.10645
TRINITY_DN2015_c0_g3_i3	Chr6	71506023	71538430	-0.197496452365877	1	15.283	16.9581	14.5153	17.3634	10.9366	13.9346	15.7673
TRINITY_DN2015_c0_g3_i4	Chr6	71507313	71538430	-0.282349110261753	1	5.66326	4.32543	5.9723	4.62431	5.42576	4.72919	4.94653
TRINITY_DN2007_c0_g1_i6	Chr4	458597	462153	0.404050123149861	1	4.57209	0	0	10.8385	0	0	9.74805
TRINITY_DN2015_c0_g2_i4	Chr1	94168652	94180293	-0.218512823231163	1	5.72197	10.5981	9.8888	8.68859	11.2748	9.09628	8.65912
TRINITY_DN2021_c0_g1_i3	Chr5	70072776	70076879	-0.882683771314951	1	94.256	26.1308	36.2315	34.8264	31.0574	31.2763	24.4576
TRINITY_DN2021_c0_g1_i2	Chr5	70072776	70076879	-0.152291046065166	1	3.48868	0	2.38932	0.925121	0.88253	1.04738	2.1781
TRINITY_DN2021_c0_g1_i1	Chr5	70072776	70076562	1.61886853875622	1	2.68021	0.539199	0.541006	0	0.296524	2.40206	3.36276
TRINITY_DN2015_c0_g2_i2	Chr1	94177264	94180293	0.474300679403787	1	1.38088	3.19315	3.12162	2.38231	2.75236	3.89471	4.09286
TRINITY_DN2021_c0_g1_i4	Chr5	70072776	70076879	-0.27069069117495	1	5.46829	0.272529	1.68458	0.212607	0.202053	3.02394	0.0774479
TRINITY_DN2032_c1_g2_i1	Chr2	112993469	112994062	-0.780842006812389	1	20.709	14.5638	17.2991	15.4044	16.4427	9.66078	12.485
TRINITY_DN2055_c0_g2_i7	Chr4	132921641	132933418	0.536253802512428	1	0.391143	3.74198	2.71852	1.60275	2.84144	4.58946	2.65074
TRINITY_DN2055_c0_g2_i1	Chr4	132935024	132936956	-0.289083712063413	1	0.342407	0	0	0	0.598627	0.32943	0
TRINITY_DN2055_c0_g2_i2	Chr4	132921641	132923404	-5.71336014029647	1	0.94059	0	1.08627	1.21085	3.48167	0	0
TRINITY_DN2055_c0_g2_i4	Chr4	132921641	132931473	1.98016152482243	1	0.271322	0	0.419942	0	0.50396	2.15717	0
TRINITY_DN2055_c0_g2_i3	Chr4	132935197	132937056	0.119867032998845	1	2.40882	14.0245	8.09328	5.32175	5.67277	10.2246	6.92002
TRINITY_DN2055_c0_g2_i5	Chr4	132921224	132937056	-0.0984009074493847	1	3.59985	9.4085	7.78097	5.42241	5.75673	7.17412	6.19917
TRINITY_DN2027_c0_g3_i4	Chr9	49653959	49656174	-0.964830563733798	1	3.8411	4.9417	6.0178	6.07417	3.25254	3.40019	2.25282
TRINITY_DN2027_c0_g3_i1	Chr9	49654308	49656174	0.409265210834182	1	2.42388	5.26647	2.07989	1.44186	1.78383	4.43498	3.24232
TRINITY_DN2027_c2_g1_i1	Chr3	20114198	20114521	1.22090285900028	1	0.669231	0.626039	1.48666	0	1.30956	3.85343	0.641373
TRINITY_DN2027_c0_g5_i1	Chr9	49656160	49656830	-0.664883577178848	1	13.3017	12.639	15.3308	13.2075	6.33865	10.7043	6.86488
TRINITY_DN2027_c0_g2_i1	Chr6	126713218	126714470	-1.1152670974143	1	0.403848	1.06156	1.18412	0.285954	0.0786095	0.155146	0.461439
TRINITY_DN2027_c1_g1_i1	Chr3	9367111	9367349	-0.116887537731532	1	2.52676	4.67281	1.22871	1.30658	1.21108	1.19595	3.2624
TRINITY_DN2027_c0_g1_i1	Chr1	143403643	143404120	0.26707057724129	1	4.59714	2.45791	2.29427	4.74364	3.88451	3.48237	6.27117
TRINITY_DN2027_c0_g4_i1	Chr7	28898505	28899396	-0.513985050651537	1	0.997833	2.47949	2.14375	2.22215	6.09149	1.20114	3.02964
TRINITY_DN2027_c0_g6_i1	Chr5	20434836	20436180	0.552004569246817	1	8.96788	10.5284	18.2342	7.99353	14.709	11.5614	28.0444
TRINITY_DN2047_c0_g1_i1	Chr10	7179651	7180104	-0.847230527810917	1	13.9646	11.085	7.87141	3.17302	13.051	6.76254	5.32436
TRINITY_DN2025_c0_g1_i6	Chr2	38538355	38554836	2.50302146029198	1	0	0	0.0330284	0	0.0474124	0.0460199	0.181582
TRINITY_DN2047_c1_g1_i1	Chr7	80343512	80345282	-0.626463107112674	1	51.8487	53.4132	44.2117	46.5557	30.7092	36.4153	30.4219
TRINITY_DN2047_c6_g1_i1	Chr7	31266761	31267475	-0.440528905794915	1	1.69978	2.54924	3.5224	2.42749	5.82992	3.11881	2.10696
TRINITY_DN2047_c5_g1_i1	Chr2	86496284	86496513	2.27066762247193	1	0	1.27164	0	2.78343	0	2.58463	7.73128
TRINITY_DN2066_c0_g1_i6	Chr9	53800479	53815189	-0.270521191356962	1	3.47301	4.55887	5.65819	4.88854	3.78715	6.06567	2.39691
TRINITY_DN2047_c2_g2_i3	Chr2	53406641	53407351	0.0475896186235848	1	2.31697	1.39107	5.63124	1.32513	1.70265	0	5.76877
TRINITY_DN2081_c0_g1_i10	Chr5	23645615	23648650	0.251885383557305	1	0.119727	0.704073	0.380817	0.286123	0.940828	0.731959	0.531629
TRINITY_DN2047_c2_g2_i2	Chr3	12248630	12249615	-0.511511540562345	1	1.32181	5.68197	6.62802	3.13042	2.90064	5.08561	1.15418
TRINITY_DN2047_c2_g2_i1	Chr2	53406641	53503577	0.0803536349195573	1	4.43487	4.40515	0	2.34466	3.47514	6.99745	0
TRINITY_DN2017_c0_g1_i2	Chr2	112743050	112743452	0.538032332544826	1	0	3.10403	2.31718	1.19528	0.484713	2.99318	1.68239
TRINITY_DN2035_c0_g1_i3	Chr5	2657031	2658345	0.145183822484395	1	1.0895	2.04553	2.78002	1.31741	2.60518	3.37243	1.50998
TRINITY_DN2035_c0_g1_i2	Chr5	2657031	2657501	0.689821196330652	1	0	2.99371	8.54554	0.959353	0	8.50023	1.02413
TRINITY_DN2045_c0_g1_i7	Chr2	42560099	42590030	1.5588931313088	1	0.113877	0.143541	0	0.0566191	0.363888	0.187553	0.676394
TRINITY_DN2045_c0_g1_i11	Chr2	42587753	42589488	2.6248084993295002	1	0	0.109929	0	0.164502	0	0.412702	0.454178
TRINITY_DN2045_c0_g1_i10	Chr2	42540356	42595236	1.23493092252237	1	0.365692	0	0.0187005	0.698943	0	0.0270696	1.19485
TRINITY_DN2045_c0_g1_i4	Chr2	42560099	42589488	-0.269980597207663	1	0	0.0573482	0.148209	0.0868188	0.391415	0.248553	0
TRINITY_DN2045_c0_g1_i13	Chr2	42540356	42590360	-4.70749233173151	1	0.107702	0.131296	0	0.1284	0	0	0
TRINITY_DN2045_c0_g1_i2	Chr2	42540356	42595236	-1.12058633679341	1	0.246986	0	0.672348	0.486369	0	0.0540672	0.250936
TRINITY_DN2045_c0_g1_i3	Chr2	42540356	42595236	0.41067248486644	1	0.628783	0.75653	0.0177881	0.557218	2.34022	0.913422	1.54422
TRINITY_DN2045_c0_g1_i8	Chr2	42540356	42593333	1.21602894403802	1	0.216738	0	0.51574	0.333539	1.07504	0	2.18598
TRINITY_DN2045_c0_g1_i5	Chr2	42540356	42595236	-0.300355264154131	1	3.32309	5.36582	2.74506	1.70147	3.69508	3.52984	2.53647
TRINITY_DN2045_c0_g1_i6	Chr2	42540356	42592963	0.767795802857855	1	0.0167521	0.437734	0.137857	0	0.927978	0	1.07324
TRINITY_DN2047_c2_g1_i1	Chr2	38536566	38536863	-0.541290461560295	1	2.2046	1.47935	2.42726	3.49049	0.0883207	3.03641	0
TRINITY_DN2045_c0_g1_i12	Chr2	42540356	42595236	-0.684259635555091	1	1.96408	0	2.93941	2.14139	0	0.106543	1.96478
TRINITY_DN2003_c1_g1_i1	Chr8	67630555	67633076	-0.934404729774035	1	3.74869	4.82293	2.31086	3.27289	3.39275	2.59883	1.52811
TRINITY_DN2045_c0_g1_i9	Chr2	42560099	42592963	1.31294940307865	1	0.0168503	0.666714	0.430698	0.180844	1.17221	2.66885	0
TRINITY_DN2013_c0_g1_i1	Chr3	127271756	127272276	-0.324388994473111	1	11.2488	26.3389	35.9131	8.74695	20.7714	13.5716	22.8042
TRINITY_DN2051_c0_g1_i2	Chr2	174095056	174098255	-0.432668538014888	1	433.904	283.428	316.363	306.573	265.384	290.871	249.529
TRINITY_DN2045_c0_g1_i15	Chr2	42540356	42595236	0.917125941814746	1	0.416258	3.15887e-9	0.633442	0.392244	0.546983	1.41636	0.322337
TRINITY_DN2045_c0_g1_i17	Chr2	42540356	42592963	-1.31225862141245	1	0.852552	0.531696	0	0.267494	1.21972e-7	0.305747	0
TRINITY_DN31648_c0_g1_i1	Chr9	41859902	41860117	-3.93724103467298	1	0	1.45381	10.5398	0	0	0	0
TRINITY_DN31643_c0_g1_i1	Chr5	148135116	148136051	-2.12096160671353	1	0.452616	0.707029	0.259973	0	0.295267	0.145509	0
TRINITY_DN2051_c0_g1_i1	Chr2	174096028	174098255	-0.0312366773191614	1	3.57234	2.90785	1.89739	2.41265	1.14685	2.97687	2.3638
TRINITY_DN31634_c0_g1_i2	Chr8	99546239	99548824	3.84874908568787	0.922439903323082	0	0	0	0.187127	0	0.101612	1.36138
TRINITY_DN31664_c0_g1_i1	Chr9	2071393	2071692	1.7392814640344	1	0.777552	1.45966	0	0	0	1.49739	2.24241
TRINITY_DN31660_c0_g1_i1	Chr1	155381143	155382782	0.871407950256125	1	0.117326	0.883415	0.400615	0.621809	0.740886	0.787715	1.45279
TRINITY_DN31601_c0_g1_i6	Chr8	35661693	35662130	-0.0181736898493923	1	3.78406	3.53279	24.5599	10.1932	14.9472	14.4052	10.8665
TRINITY_DN31644_c0_g1_i1	Chr7	71765825	71783175	0.913601907302978	1	0	0.0685447	0.374442	0.258268	0.0710039	0.350394	0.347484
TRINITY_DN31644_c0_g2_i1	Chr7	71783199	71785547	1.04452716575101	1	0.0383142	0	0.75071	0.506712	0.0743219	0.84417	0.510229
TRINITY_DN31604_c0_g2_i1	Chr9	16871350	16871603	0.149569120775251	1	2.18841	0	3.77936	0	0	3.14661	0
TRINITY_DN31634_c0_g1_i1	Chr8	99547994	99548824	-4.14591814379318	1	0.250647	0.117701	0	0	0.243584	0	0
TRINITY_DN31656_c5_g1_i1	Chr2	91726973	91727359	-3.85025757512044	1	0.956632	0.89203	0	1.72556	0	0	0
TRINITY_DN31656_c1_g1_i1	Chr4	96278920	96279656	1.59250365926412	1	0	0	0.280736	0	0.478003	1.09927	0
TRINITY_DN31656_c0_g3_i1	Chr6	44374103	44374637	0.407669760632029	1	0	0.248649	0	0.95495	0	0.25634	0.506711
TRINITY_DN31656_c0_g2_i1	Chr4	121677772	121678834	-0.594584815386182	1	2.27532	0.558005	1.01751	0.61393	0	0.665816	0.707998
TRINITY_DN31656_c0_g4_i1	Chr6	44374621	44375693	-1.10719389286559	1	0.583103	0.273601	0.582983	0.516871	0.284134	0.280292	0.185143
TRINITY_DN31656_c2_g1_i1	Chr2	91727401	91727817	-1.59306142264892	1	1.24175	0.77296	1.08641	0	0	0.398393	0
TRINITY_DN31668_c0_g4_i1	Chr2	133088878	133090991	0.0769880819154274	1	0.568665	0.328806	0.671493	0.501626	0.636682	0.545268	0.749063
TRINITY_DN31668_c0_g2_i2	Chr8	77309964	77311971	-0.73166436151069	1	0.0180791	0.0311667	0.23785800000000001	1.05543	0.776724	0.311946	0.265422
TRINITY_DN31668_c0_g2_i1	Chr8	77309964	77311971	-4.77904955158997	1	0.074999	0.148558	0	0	0.52119	0	0
TRINITY_DN31668_c0_g3_i1	Chr2	58929319	58930297	0.0394357822475202	1	0.777095	0.415138	0.758857	0.587943	0.650487	1.07645	0.421539
TRINITY_DN31668_c1_g1_i3	Chr1	144966395	144967072	1.07906073508636	1	0.191072	0	0.165236	0	0.374752	0.553737	0.182083
TRINITY_DN31676_c1_g1_i1	Chr3	76910546	76911575	0.917796841678401	1	0	0	0.264271	0.364449	0.500834	0.395204	0.587235
TRINITY_DN31626_c0_g1_i1	Chr6	125483095	125483839	1.65572153618263	1	0.249432	0.301406	0.416112	0	0.157468	1.70726	0
TRINITY_DN2017_c1_g1_i1	Chr5	119698652	119698903	-0.156853378963607	1	11.1286	1.88884	0	4.55066	3.92438	0	8.73506
TRINITY_DN31651_c0_g1_i1	Chr5	137801428	137802066	0.0220106571680335	1	0.191072	0.358157	0.330471	0.170917	0.187376	0	0.561859
TRINITY_DN31689_c0_g1_i1	Chr5	30507616	30509817	0.702443641756786	1	0	0.408631	0.122094	0.0900291	0.291671	0.303757	0.347702
TRINITY_DN31641_c0_g1_i3	Chr1	182424975	182425743	-0.825308920166151	1	0.139901	0.871004	0.120413	0	0.764199	0.446077	0
TRINITY_DN31608_c1_g1_i1	Chr8	68547571	68547887	0.55889105535063	1	0	0.654511	0	1.89659	0.682835	0.669508	1.56253
TRINITY_DN31608_c2_g1_i1	Chr2	100565460	100565813	0.811299985984725	1	0	0	0.976469	0.504418	1.09142	1.07133	1.06641
TRINITY_DN31674_c0_g1_i1	Chr4	138234110	138234636	-4.80542994527557	1	1.64877	0	1.19659	0.49471	0.812088	0	0
TRINITY_DN31686_c0_g1_i1	Chr1	176634789	176636133	0.0574864922343185	1	0.517863	0.972476	0.442752	0.261755	1.72709	0.852277	0.915599
TRINITY_DN31686_c0_g2_i5	Chr7	49908303	49914083	-1.19651545413225	1	0.642642	0	0	0	0	9.72566e-10	0.129613
TRINITY_DN31689_c1_g1_i1	Chr3	89719952	89720656	0.350177009784038	1	0.342773	0	0.296009	0.15298	0.335936	0.331045	0.32681
TRINITY_DN31686_c0_g2_i3	Chr7	49909173	49914083	0.00154271926996087	1	0.240762	0.0793955	0.76225	0.0880239	0.617278	0.357951	0.4457
TRINITY_DN31686_c0_g2_i1	Chr7	49908303	49914083	-0.924004802004804	1	0	0.313646	0.647802	0	0	0.231048	0
TRINITY_DN31686_c0_g2_i9	Chr7	49908482	49914083	-1.27466470124849	1	0	0.36317	0.218316	0	0.74907	0	0.227252
TRINITY_DN31686_c0_g2_i7	Chr7	49908303	49914083	-2.24501114443535	1	0	0.206584	0	0	0	0	0.0151882
TRINITY_DN31658_c0_g1_i1	Chr4	90017935	90039274	-0.897261657190133	1	0.439006	0.411505	0.6301	0.390902	2.43366	0.282217	0.697459
TRINITY_DN31658_c1_g1_i1	Chr5	143570517	143571722	0.949550141486767	1	0	0.230168	0.279712	0.144684	0.31819	0.54948	0.31128
TRINITY_DN31658_c0_g2_i1	Chr1	91369591	91370531	-0.254672290474391	1	0.696893	0.435754	0.807233	0.412538	0.793585	0.630798	0.553376
TRINITY_DN31630_c0_g1_i1	Chr6	116402052	116409035	0.422562698905158	1	0.389651	0.82273	0.500888	0.0863499	0.379744	0.749216	0.556741
TRINITY_DN31684_c0_g1_i1	Chr5	90783982	90785132	0.184918748750861	1	0.129462	0.243282	0	0.455401	0.376298	0.496569	0.123189
TRINITY_DN31661_c0_g1_i1	Chr3	8830754	8831227	0.871862884382916	1	0.328367	0.307239	0.573568	0	0.647419	0.949736	0.627117
TRINITY_DN31684_c0_g1_i2	Chr5	90783965	90785132	-0.588828957136763	1	0.99903	0.0209211	0.982501	0.05232	0.457358	0.592674	0.145987
TRINITY_DN31652_c0_g3_i1	Chr4	43318056	43318601	-0.176686477433458	1	0.757043	0.708544	0.657814	0.453248	0.496559	0.243527	0.962299
TRINITY_DN31652_c0_g2_i1	Chr5	27997682	27997944	0.210908488762769	1	0	0.937441	0.866452	0	3.89802	0.958619	1.92466
TRINITY_DN31638_c0_g1_i1	Chr7	126074585	126075078	-3.9826199669651	1	0.810207	0	2.48175	0	0	0	0
TRINITY_DN31678_c1_g1_i1	Chr3	64880599	64882181	-1.1613082479187	1	0.224369	0.420291	0.777864	0.603749	0.22045	0.433104	0
TRINITY_DN31680_c3_g1_i1	Chr1	44786302	44786877	-0.484484431166502	1	0	0.443786	1.02776	0.638158	0	0.228745	0.451725
TRINITY_DN31680_c0_g3_i3	Chr9	12481688	12482122	0.580686809755828	1	0	0	0.318428	0.329137	1.43352	1.05189	0.347627
TRINITY_DN31680_c2_g1_i2	Chr3	103734026	103737093	1.17965876350936	1	0.175891	0.377875	0.171333	0	0	0.361044	0.382536
TRINITY_DN31680_c2_g1_i1	Chr3	103734773	103737093	-0.711391736727007	1	0.658279	0	0	0.31765	0.351149	0.372159	0
TRINITY_DN31699_c0_g1_i1	Chr7	127412987	127413290	0.0391639308235301	1	0.756366	1.42133	2.64508	0	1.48462	1.45727	1.45569
TRINITY_DN31680_c0_g2_i1	Chr3	137614192	137614659	-1.38281033821744	1	0.659284	2.01275	0.575802	1.05469	1.62772	0.635506	0.315635
TRINITY_DN31665_c0_g2_i1	Chr3	17295703	17296583	-0.397837515419196	1	0.637028	0.836336	0.109529	0.113258	0.124484	0.613619	0
TRINITY_DN31610_c0_g1_i2	Chr3	91561359	91561763	-0.982661329720139	1	0.336949	1.57612	0	1.62458	0.99653	0	0.964791
TRINITY_DN31645_c0_g2_i1	Chr4	3425605	3426161	0.433842480252754	1	0.997324	2.10097	0.433305	1.11995	2.20844	1.20306	2.85313
TRINITY_DN31646_c0_g1_i3	Chr1	178170539	178174165	1.64042817154161	1	0.126104	0.213365	0.236028	0.113765	0.122178	0.531103	0.623554
TRINITY_DN31685_c0_g1_i8	Chr6	33217677	33226687	-0.683401179623546	1	0	0.174378	0.342431	0.33295	0	0.23957	0
TRINITY_DN31685_c0_g1_i2	Chr6	33215890	33226687	0.194785199586615	1	0.0983509	0	0	0.357264	0.46669	0.251692	0.221615
TRINITY_DN31685_c0_g1_i5	Chr6	33213105	33226687	-0.0811245009566638	1	10.3708	6.78702	4.83599	15.8586	15.8087	11.3062	11.606
TRINITY_DN31635_c2_g1_i1	Chr7	113162921	113163152	-1.62664142041641	1	0	1.2494	1.7027	1.18178	6.42995	1.27075	0
TRINITY_DN31685_c0_g3_i1	Chr6	33212772	33213281	-0.328121682727072	1	5.5985	5.62815	2.42967	9.15299	7.18619	4.71459	5.9795
TRINITY_DN31685_c0_g1_i1	Chr6	33213105	33216529	-0.126981995566195	1	0.668272	0.362792	0.36666	0.582211	1.19636	0.283618	1.00184
TRINITY_DN31685_c0_g2_i1	Chr6	33216865	33217605	-1.22474934314374	1	0.157859	0.295679	0	0.56249	0	0.179142	0
TRINITY_DN31645_c0_g1_i1	Chr3	140585731	140586709	-0.213802553905593	1	0.335838	0.523665	1.14625	0.691526	0	0.215996	0.853765
TRINITY_DN31679_c0_g1_i1	Chr2	137639059	137640281	-1.4386956109693	1	0.620334	0.145369	0.133686	0.138216	0	0	0.147858
TRINITY_DN31629_c0_g1_i1	Chr7	45006337	45007204	0.375277560705906	1	0.259202	0.486117	0.222882	0.460934	0.253304	0.374566	0.617655
TRINITY_DN31629_c0_g2_i1	Chr7	45005838	45006335	-0.503584350855128	1	1.50204	0.562843	0.523799	1.89699	0	0.29	1.14669
TRINITY_DN31640_c1_g2_i2	Chr6	76119410	76119995	-0.166850341517919	1	0	0.645878	0	0.265983	0.225941	0.221866	0.21903
TRINITY_DN31659_c0_g2_i1	Chr10	8472243	8473037	-0.989268177737668	1	0	0.953455	0.250356	2.32871	0.142139	0.140108	0.692544
TRINITY_DN31647_c0_g1_i8	Chr1	9682174	9735464	-4.27925222656164	1	0	0.669672	0	0	7.49063	0	0
TRINITY_DN31694_c0_g1_i1	Chr7	106781588	106782310	0.525350767267619	1	0.502754	0	0.434079	0	0	0.32369	0.319568
TRINITY_DN31624_c0_g1_i1	Chr6	91727429	91727887	1.38835939940671	1	0.347648	0.324768	0.303691	0	0.34219	0.669815	0.994111
TRINITY_DN31622_c0_g4_i1	Chr4	120769845	120772123	0.642197834725006	1	0.121468	0.266323	0	0.107117	0.235665	0.232751	0.269612
TRINITY_DN31622_c0_g2_i1	Chr1	107446823	107447552	-0.295258336042466	1	0.659649	0.30919	0.569441	0.441466	0.161587	0.318506	0.471684
TRINITY_DN31622_c0_g1_i2	Chr4	120772957	120779411	0.335025269230539	1	0.429501	0.766406	0.539346	0.496647	0.651033	0.879632	0.751058
TRINITY_DN31622_c0_g1_i1	Chr4	120764771	120779411	-0.262237057600358	1	7.90835	4.81691	4.2358	5.38878	5.65212	6.16005	4.45874
TRINITY_DN31622_c0_g1_i3	Chr4	120764771	120779411	0.554746025710162	1	0.131941	0.235917	0.158233	0.126387	0.198877	0.125019	0.432482
TRINITY_DN31615_c1_g1_i1	Chr6	92600939	92601331	1.68406034584948	1	0.920918	0	0	0	0.450999	2.2139	0
TRINITY_DN31615_c0_g1_i9	Chr1	215985674	215987311	-0.971881826196187	1	2.28302	1.43078	2.6600799999999998	1.38101	2.2413	1.46717	0.732667
TRINITY_DN31663_c0_g1_i1	Chr1	181523461	181540710	-0.997937024604954	1	0.784846	0	0.420406	0.434849	0	0.188645	0.186904
TRINITY_DN31613_c0_g2_i2	Chr3	15207102	15207889	-0.010081806392067	1	0	0.130716	0.360003	0.124085	0.272651	0.268812	0.132929
TRINITY_DN31611_c1_g2_i1	Chr5	114669707	114671181	0.563982610405317	1	0.131813	0.557038	0.39411	0.582541	0.512529	0.505925	0.940979
TRINITY_DN31611_c0_g1_i1	Chr2	147634712	147635217	1.35511211159579	1	0.293342	1.14257	0.255619	0.793589	1.44567	1.69901	2.8007
TRINITY_DN31605_c0_g2_i1	Chr9	78853206	78854429	-0.358172308943627	1	0.0837118	0.471493	0.214922	0.222337	0.162985	0.321652	0.0797136
TRINITY_DN31670_c0_g1_i1	Chr1	15746321	15747876	-0.874128867791423	1	0.322401	0.905057	0.563228	0	0.953604	0.621868	0
TRINITY_DN31605_c0_g1_i1	Chr9	25997767	26012890	-0.385699205828561	1	0.596519	0	0.344033	0	0.77995	0.575912	0
TRINITY_DN31605_c0_g3_i1	Chr9	78852713	78853219	-0.0391133141016548	1	0.298393	0.279513	0.260092	0.269102	0.904125	0.863927	0
TRINITY_DN31616_c0_g1_i1	Chr5	18700739	18701083	-0.322350081684035	1	0	0	2.58732	0	0.578995	1.13742	0
TRINITY_DN31614_c0_g1_i1	Chr8	65508699	65509345	0.238945267124591	1	1.18461	0.925017	1.36623	0.883401	0.967859	0.571748	2.25775
TRINITY_DN31607_c0_g1_i14	Chr9	85448510	85450130	-4.14104304538896	1	0.259434	0.254594	0.0688312	0	0.194864	0	0
TRINITY_DN31607_c0_g1_i7	Chr9	85449337	85449778	2.05829662053545	1	0	0	0	0.184487	0	0.421294	0
TRINITY_DN31633_c0_g2_i1	Chr1	24354567	24355133	-0.585819965128351	1	0	0.910026	1.05472	0.12007	2.17331	0	1.18141
TRINITY_DN31635_c0_g1_i1	Chr3	123922204	123925100	-0.593632909034481	1	2.4495	2.30507	2.05963	1.08325	0	1.14363	1.1367
TRINITY_DN31633_c0_g1_i2	Chr2	165479823	165480535	-1.0233253411121	1	0.16963	0.477007	0.439426	0.454251	0	0	0.323481
TRINITY_DN31642_c2_g1_i2	Chr8	70244652	70245174	-0.926545916195765	1	1.03089	0.241235	0.447842	0.462748	0	0	0.49143
TRINITY_DN31691_c0_g2_i1	Chr7	34944330	34945123	-0.264977664801327	1	0.292154	0.958488	0.377382	0.130067	0.142901	0.563428	0.139245
TRINITY_DN31657_c0_g3_i1	Chr4	87314856	87316572	1.45396655475476	1	0	0.0522509	0.522167	0.540333	0.162082	0	1.64094
TRINITY_DN31635_c0_g1_i2	Chr6	51014571	51014908	-0.424901940676935	1	73.3287	97.0781	102.38	85.0633	50.8898	63.1439	74.9844
TRINITY_DN31657_c0_g1_i1	Chr4	87316561	87317066	0.0563508987094341	1	0	0	1.78933	0.529059	0	0	1.12028
TRINITY_DN31657_c0_g2_i1	Chr8	111915524	111916321	0.42235882958397297	1	0.145307	0	1.12609	0.258746	0	0	0.969562
TRINITY_DN31612_c0_g1_i1	Chr8	52081903	52082467	-0.271009086328126	1	0	0	0	1.60061	0.287394	0	0.711203
TRINITY_DN31642_c0_g3_i1	Chr8	77368679	77369290	-2.2193776110319	1	0	0.604619	0.403188	0.578593	1.05632	0	0.205067
TRINITY_DN31662_c0_g1_i1	Chr6	4264271	4265464	-0.363476189958385	1	2.44583	1.87088	1.47398	1.12348	1.49998	1.39285	1.55293
TRINITY_DN31666_c0_g1_i1	Chr2	48938998	48940130	0.718460047538736	1	0.274464	0.0858662	0.313428	0	0	0.175849	0.348537
TRINITY_DN31666_c0_g2_i1	Chr2	48938258	48938996	0.562900174658707	1	0.163624	0.153376	0.423645	0.145973	0	0.315961	0.311991
TRINITY_DN31642_c0_g4_i1	Chr5	148906015	148906282	-0.619767254497779	1	0	1.81701	6.72574	13.9995	7.88801	8.98504	0
TRINITY_DN31662_c1_g1_i3	Chr5	8917336	8917770	1.60733540773767	1	0.73517	0	0.321009	0.331835	0	1.41419	0.700949
TRINITY_DN31649_c0_g1_i2	Chr3	92232261	92233126	0.367635229745209	1	0.129601	0.121529	0	0.329751	0.731993	0.499422	0.253407
TRINITY_DN31681_c0_g1_i1	Chr6	31722345	31722834	-2.35398305085275	1	0.926755	0	1.34783	1.39379	0.304465	0	0.294982
TRINITY_DN31631_c0_g1_i1	Chr2	120510320	120510893	-3.85962315599278	1	0.738438	0	0.413485	0	0.702874	0	0
TRINITY_DN31603_c0_g2_i1	Chr9	85351713	85352273	1.08945448645771	1	0	0	0.214751	0.221982	0.486485	0.71552	0.235694
TRINITY_DN31603_c0_g3_i1	Chr1	9425894	9426776	0.405785143788759	1	0.253251	0.237495	0	0	0.123714	0.121967	0.241373
TRINITY_DN31675_c0_g2_i1	Chr8	132244714	132245163	0.905660673129235	1	0	1.6621	0	0.642562	1.401	1.37025	1.69649
TRINITY_DN31671_c2_g1_i1	Chr3	111579930	111580960	-1.14588637350814	1	0.911491	0.488405	0.559872	0.463136	1.39982	0.376349	0.372348
TRINITY_DN31671_c1_g2_i1	Chr4	88660983	88661608	-0.330695638482226	1	0	0.195976	0.90581	0.187469	1.02691	0.202015	0.598338
TRINITY_DN31621_c0_g2_i1	Chr9	6665459	6702333	-1.01940132384379	1	3.42868	4.89662	2.93955	0	5.04357	0	3.25754
TRINITY_DN31687_c0_g1_i1	Chr1	116009120	116009588	1.7163832001104	1	0.329642	0	0	0.59514	0	0.635506	0.944249
TRINITY_DN31687_c0_g2_i1	Chr1	116010968	116011533	-0.201317306091822	1	0.243679	0.456347	0.846233	0.218797	0	0.705524	0
TRINITY_DN31671_c0_g2_i1	Chr5	91808631	91809660	-0.0295735778244967	1	0.617177	0.096517	0.264603	0.0912266	0.501462	0.494623	0.195989
TRINITY_DN31625_c0_g2_i1	Chr3	117291211	117292379	1.84436249298595	1	0.263955	0.247756	0.150661	0	0.257047	0.929939	0.586539
TRINITY_DN68555_c1_g2_i1	Chr2	112524248	112524998	-1.99591299292542	1	0.317273	0.892122	0.273624	0.141429	0	0.153117	0
TRINITY_DN68579_c0_g1_i1	Chr7	81684808	81685325	-0.338324414307331	1	1.69801	1.32512	0.996842	0.764251	0.557482	1.63934	0.270019
TRINITY_DN68579_c0_g2_i1	Chr3	107233328	107234385	0.557425136637652	1	0.199524	0.280842	0.0855151	0.353805	0.68071	0.575546	0.475167
TRINITY_DN68571_c0_g1_i2	Chr5	95290061	95290753	-0.906956916463872	1	0.351476	0.494123	0.151846	0.47083	0	0.339438	0
TRINITY_DN68590_c0_g2_i1	Chr5	87952503	87953036	-5.05710641447211	1	1.73879	1.75703	0	0	1.58263	0	0
TRINITY_DN68590_c1_g2_i1	Chr8	110232682	110233408	-0.736525942918107	1	0.165572	0.155212	0.142926	0.591015	0.162226	0	0.315718
TRINITY_DN68590_c0_g1_i1	Chr8	27018084	27019254	-1.87547033579541	1	0.412705	0	0.376651	0	0	0	0.0837913
TRINITY_DN68590_c1_g4_i1	Chr8	110231768	110232689	-4.69729876934323	1	0	0	0.102493	1.2719	0.233013	0	0
TRINITY_DN68590_c0_g6_i1	Chr8	27016313	27019430	-0.514249630903967	1	0.461817	0.0482047	0.131311	0.135885	0.149463	0.24597	0.0488246
TRINITY_DN68590_c0_g1_i2	Chr8	27018084	27019254	-4.30199115601325	1	0.200842	0	2.99414e-7	0.231053	0.508108	0	0
TRINITY_DN68535_c0_g1_i2	Chr7	57477491	57478126	0.459739559532238	1	0.317558	0.192619	0.534055	0.184163	1.00918	0.992621	0.392088
TRINITY_DN68564_c0_g1_i11	Chr5	161689203	161693897	0.194134403364627	1	0	0	0.596649	0.360786	1.03448	0.923311	0.096631
TRINITY_DN68578_c0_g1_i1	Chr7	92458745	92459203	-0.160559223117492	1	0	0.324768	0.303691	0	2.05314	0.334908	0.66274
TRINITY_DN68564_c0_g1_i9	Chr5	161689203	161690982	-0.384670513170706	1	7.49539	6.11108	5.29942	5.19425	3.77315	4.90526	4.81212
TRINITY_DN68596_c0_g1_i3	Chr8	44321076	44322019	-1.73177492505822	1	0.579118	0.325903	0.312841	0.514214	0	0.222954	0
TRINITY_DN68596_c0_g2_i3	Chr1	68739579	68746554	1.71461582842451	1	0	0	0.169995	0	0.386627	0.381384	0.472312
TRINITY_DN68513_c0_g3_i1	Chr10	21628406	21629232	-1.55818565117341	1	0.138265	0.129627	0.118984	0.24607	1.35174	0	0.26363
TRINITY_DN68564_c0_g1_i6	Chr5	161691035	161691827	-0.017855332076667	1	1.34865	3.26172	0.973056	1.32091	1.4859	2.50986	1.18242
TRINITY_DN68513_c0_g2_i1	Chr10	21629262	21630554	1.32319170800712	1	0.077443	0	0.0662338	0	0.452108	0.223089	0.442399
TRINITY_DN68572_c0_g1_i1	Chr1	201831523	201832226	-4.12713179690883	1	0.544566	0.850543	0.313715	0	0	0	0
TRINITY_DN68570_c0_g1_i1	Chr2	90205487	90206024	-0.527703804496439	1	0.78046	0.730425	0	0.467209	0.511414	0.752559	0
TRINITY_DN68564_c0_g1_i7	Chr5	161690587	161694269	-0.0639823903769517	1	3.28137	2.67149	1.07718	1.29946	1.89365	2.72964	1.67649
TRINITY_DN68583_c0_g1_i1	Chr2	47399221	47399588	-1.88259930950408	1	0.522671	0	0.471742	1.89123	2.04686	0.502566	0
TRINITY_DN68541_c0_g2_i1	Chr4	139070320	139070824	0.442398891171736	1	0	0	0.76958	0	0.580246	0.284128	0.562028
TRINITY_DN68539_c0_g1_i2	Chr7	30532448	30535986	0.14562306422232	1	0	0.464709	0.427906	0.147454	0.323829	0.367122	0.315086
TRINITY_DN68511_c0_g1_i2	Chr4	140240911	140241759	-4.17247098680907	1	0.654154	0	0	0	0.639334	0	0
TRINITY_DN99763_c0_g1_i1	Chr7	91200840	91201508	0.50157408584302	1	0	0.351752	0.324461	0.335522	0.368004	0.362463	0.536313
TRINITY_DN99743_c0_g1_i1	Chr9	65781902	65782242	-1.18256984984718	1	1.79682	1.67854	0.523084	1.62683	0.585466	1.15098	0
TRINITY_DN99750_c0_g1_i1	Chr7	81043650	81044111	0.580892584179544	1	0.343634	0.64209	0.599969	0	0.338443	0	1.31093
TRINITY_DN99723_c0_g1_i1	Chr7	70005313	70005646	-0.330734154802787	1	0	1.17795	1.65508	0.570104	0	0.605299	0.605595
TRINITY_DN68511_c0_g1_i1	Chr4	140240911	140241759	0.766164185460301	1	0	0.945649	0.541728	0.224073	0	0.728428	0.600667
TRINITY_DN99742_c0_g3_i1	Chr6	49105142	49105646	1.39296511721183	1	0	0.275747	0.256527	0.265469	0.290123	0.852384	0.562028
TRINITY_DN99742_c0_g1_i1	Chr6	49062022	49114872	0.122498527820297	1	7.50518	8.71948	7.32084	7.36098	16.5216	11.6231	11.261
TRINITY_DN99733_c0_g2_i4	Chr1	111373656	111424680	-1.55049499698542	1	0	0.24271	0.144603	0.216027	1.79991	0.111202	0.230387
TRINITY_DN99733_c0_g2_i3	Chr1	111373656	111424680	0.152700926340585	1	0.523827	0.784354	0.586365	0.451965	4.01054	1.14012	1.87189
TRINITY_DN99742_c0_g1_i3	Chr6	49108118	49114872	-2.00949327661435	1	0.44032	6.30107e-7	0.920388	0.545005	3.31545e-9	0	0.219572
TRINITY_DN99733_c0_g2_i2	Chr1	111403386	111404224	-1.26024152734727	1	0	0.356834	0.495016	0	1.59598	0	0.404038
TRINITY_DN99733_c0_g2_i5	Chr1	111403202	111424680	2.42208613337733	1	0	0.227087	0	0.0645686	0.8927	0.53810500000000006	2.11508
TRINITY_DN99733_c0_g2_i1	Chr1	111404205	111424680	-6.38823518802889	1	0	0	5.4898e-7	0	1.50236	0	0
TRINITY_DN99729_c0_g1_i1	Chr2	3243633	3244700	0.610864075862879	1	0.197382	0.185223	0.592115	0.0874932	0.577151	0.664218	0.470053
TRINITY_DN99737_c0_g1_i1	Chr4	103106314	103106986	-3.99773938982948	1	0.557977	0	0.321522	0.166226	0.547028	0	0
TRINITY_DN60866_c0_g1_i1	Chr9	31752038	31752795	-1.14579215404121	1	0	0.146448	0.269424	0.417826	0.764759	0.301562	0
TRINITY_DN60869_c0_g2_i1	Chr2	146783866	146784125	0.807648446141084	1	1.04235	1.9473800000000001	0.901426	0	1.01287	1.00165	3.00357
TRINITY_DN60869_c0_g1_i5	Chr2	146782715	146783886	2.70405536343888	1	0	0	0.0867319	0	0.229325	0	1.00428
TRINITY_DN60869_c0_g1_i3	Chr2	146782715	146783886	-4.78158441860696	1	0.525675	0.719587	0.0867319	0	0	0	0
TRINITY_DN60869_c0_g1_i1	Chr2	146782715	146783886	0.925780995692476	1	0	0	0.0867319	0	0.591597	0.569864	0
TRINITY_DN60818_c0_g2_i1	Chr3	84821677	84822585	-0.334797703827617	1	0	0.114552	0.104945	0.108524	0.357859	0.235225	0
TRINITY_DN60812_c0_g1_i1	Chr5	25700406	25700981	-1.55759530077819	1	0.236847	0.665679	0.616657	0	0.23302	0.228745	0
TRINITY_DN60899_c0_g1_i1	Chr1	153086262	153088360	-0.0895309370793722	1	0.74085	1.80547	1.40386	2.1113	2.5837	1.19912	2.40094
TRINITY_DN60899_c0_g1_i2	Chr1	153086636	153088360	0.972929092340893	1	0	0	0	0	1.88324	1.62926	0
TRINITY_DN60825_c0_g1_i1	Chr2	7558960	7559499	1.63000872578517	1	0.262551	0.245633	0.22815	0.235807	0	1.01264	0.500515
TRINITY_DN60884_c0_g1_i1	Chr2	147883756	147885187	-1.14911827878657	1	0.275018	0.581072	0.587513	0.0607873	0.534801	0	0.392684
TRINITY_DN60875_c0_g1_i1	Chr2	132202529	132203049	0.203569944084134	1	0	0.260079	0.241717	0.499457	1.09333	0.26797	0.794335
TRINITY_DN60835_c0_g2_i1	Chr5	57196426	57197522	-0.96039290029526	1	0.379812	0.445556	0.569473	0.673205	0.740163	0.0912736	0.542652
TRINITY_DN60883_c0_g1_i1	Chr1	79739596	79740262	-0.725767357418397	1	0.188928	0.354154	0.326628	0.337861	0.185262	0	0.359998
TRINITY_DN60884_c0_g2_i1	Chr2	147885210	147886120	0.782614787262723	1	0.242512	0.227429	0	0.10772	0	0	0.462173
TRINITY_DN60827_c1_g1_i2	Chr9	60524920	60525916	0.0470423964118	1	0.430731	0.303085	0	0.28663	1.05033	0.207181	0.718187
TRINITY_DN60827_c1_g3_i1	Chr9	60525914	60526656	-0.0392448734870807	1	0.15803	0.592484	0.136358	0.142228	0.773634	0.460982	0.301352
TRINITY_DN60849_c0_g2_i1	Chr3	93475036	93475689	-1.03345596023623	1	0.388384	0.728043	0.16797	0.347483	0.190442	0.187513	0.185046
TRINITY_DN60842_c0_g1_i1	Chr5	52906150	52906842	-0.245275631766931	1	0.362792	0.5337	0.460471	0	0	0.343086	0.169286
TRINITY_DN60882_c0_g2_i1	Chr5	36760317	36761025	-0.560218731122567	1	0.344199	0.322587	0.297262	0	0.16866	0.332404	0
TRINITY_DN60882_c0_g1_i1	Chr5	36759546	36760256	0.665318886999532	1	0.171387	0.321287	0.148004	0.15298	0.335936	0.66209	0.163405
TRINITY_DN60843_c0_g1_i1	Chr6	138127693	138128040	0.426824914157718	1	0	0	0	1.05483	1.70758	0.559204	1.11556
TRINITY_DN60800_c0_g2_i1	Chr1	107650069	107650916	-1.41861174906233	1	0.400084	0	0.229438	0.118618	0.130354	0	0.127126
TRINITY_DN60828_c0_g5_i1	Chr1	157825625	157826361	-1.36340496595119	1	0	0.152475	0.421104	0	0.478003	0.157039	0
TRINITY_DN60828_c0_g4_i1	Chr1	157826841	157827630	-0.112989462102318	1	0.145307	0.408623	0.125122	0.258746	0.426417	0.420325	0.138509
TRINITY_DN60881_c0_g2_i1	Chr1	45416818	45417243	-0.554649710805336	1	0.354413	0.331073	1.23916	0.319966	0	0.68245	0
TRINITY_DN60838_c0_g1_i1	Chr1	76440625	76443345	-1.0614967937713	1	0.0994652	0.0934791	0.11292	0.847334	0.128575	0.127004	0.157668
TRINITY_DN60820_c0_g1_i1	Chr1	129483122	129483759	1.3964545079305	1	0	0.377907	0.174566	0.180558	0	0.584308	0.384458
TRINITY_DN60832_c0_g1_i1	Chr10	41785736	41786240	-0.353539318583034	1	0	0	0	1.06188	0.580246	0.284128	0.281014
TRINITY_DN60841_c0_g2_i1	Chr5	78981275	78981995	0.665675414691965	1	0.166909	0.312921	0	0.2979	0.327106	0.32237	0.477412
TRINITY_DN60878_c0_g1_i1	Chr4	120103926	120104902	-1.25135027694722	1	0	0.31158	0.570024	0.0982553	0.216023	0.213042	0
TRINITY_DN60836_c0_g2_i1	Chr8	23981780	23982113	0.174037447304238	1	0.630762	0	0.551695	1.14021	1.23284	0.605299	1.21119
TRINITY_DN60879_c0_g1_i1	Chr9	28561435	28561890	0.419547143420267	1	0.350451	0.3273	0.306024	0	0.689499	0.337489	0.668237
TRINITY_DN60860_c0_g1_i1	Chr7	72046657	72127474	-0.120941043188922	1	0	0.461381	0	1.3404	0.969903	0.475383	0.650149
TRINITY_DN39602_c1_g1_i1	Chr2	116051655	116051989	-1.55960699714979	1	1.25439	2.9267	0	0	0.61306	0	0.602192
TRINITY_DN39602_c0_g4_i1	Chr8	23515277	23516188	-0.212985255280947	1	0.363235	0.454195	0.104012	0.878837	0.591142	0.58286	0.346121
TRINITY_DN60820_c0_g2_i1	Chr1	129481951	129483132	-0.34459138121108	1	0.0866944	0.488258	0.0742155	0.0767737	0.25325	0.166586	0.165119
TRINITY_DN39602_c0_g1_i2	Chr3	87142342	87142967	-0.673146822781979	1	2.05211	1.345	1.2431	2.75574	0.805311	2.17873	0.195556
TRINITY_DN39636_c2_g1_i3	Chr1	198598250	198646266	-0.615879008656658	1	0	0.111064	0.292049	0	0	0	0.117068
TRINITY_DN39636_c2_g1_i5	Chr1	198538761	198619970	1.0461933954744	1	0	0.441168	0	0.644268	1.99969e-4	0.693107	0.344499
TRINITY_DN39636_c0_g2_i1	Chr2	141934965	141960179	-0.353027378034192	1	0.67666	0.635927	1.23879	0.417448	0.557646	0.972044	0.28961
TRINITY_DN39636_c2_g1_i2	Chr1	198617662	198646266	0.00291824513211048	1	0.0767313	0.579708	0.065402	1.11412	0	0.432567	0.420618
TRINITY_DN60827_c0_g1_i1	Chr1	187511539	187512410	-2.43675710028063	1	0.515979	0.725775	1.10913	0.929808	1.51264	0.3728	0
TRINITY_DN39636_c2_g1_i4	Chr1	198538761	198646266	0.491155245336915	1	1.00265	0.43502	0.466812	0.683123	0.939359	0.561379	1.67047
TRINITY_DN39636_c2_g1_i1	Chr1	198538761	198596744	-4.9934187950402	0.360148454957758	0.820517	0.699471	0.822127	0.82351	0.660601	0.0474054	8.35399e-9
TRINITY_DN39636_c4_g2_i1	Chr2	81844853	81845908	0.185554999601464	1	0.604402	0.567143	0.345426	0.446604	0.589196	0.63202	0.671729
TRINITY_DN39699_c0_g2_i1	Chr2	52308257	52309049	-1.04994292241831	1	0.414794	0.388882	0.356953	0.123035	0	0.266547	0
TRINITY_DN39677_c0_g1_i1	Chr5	145862122	145862754	0.994697868858138	1	0.612594	0	0	0.548376	1.0017	0.985693	0.972942
TRINITY_DN39659_c0_g1_i1	Chr9	5840753	5841279	0.0110392653308808	1	0	0.741358	0.229503	0	0.778867	0.254688	0.503466
TRINITY_DN39621_c0_g1_i2	Chr6	120374057	120374579	0.435215661896415	1	0	0.52334	0.243294	0	0.550317	0.539433	0.26652
TRINITY_DN39668_c0_g1_i1	Chr4	108132462	108133519	0.386005661641706	1	0.201467	0.0945238	0.0863566	0.0893209	0	0.290593	0
TRINITY_DN39688_c0_g1_i1	Chr10	27820760	27821540	1.45559595209183	1	0	0	0	0.647729	0	0.933333	0
TRINITY_DN68536_c0_g1_i1	Chr3	93484892	93486192	1.00125220296274	1	0.229324	0.358845	0.142821	0	0.155054	0.587172	0.218333
TRINITY_DN39671_c0_g1_i1	Chr6	39039218	39065006	0.33342455511772	1	0.5587	0.26167	0.243294	0.75414	0	0.80915	0.26652
TRINITY_DN39670_c0_g1_i1	Chr6	44051606	44052488	-0.361346287732618	1	0.256788	0.361203	0.22078	0.114148	0.12546	0.123684	0.244755
TRINITY_DN39600_c0_g1_i1	Chr7	21144231	21145081	1.12040609225314	1	0	0	0	0.159686	0.701036	0.690598	0.170387
TRINITY_DN39600_c0_g3_i1	Chr7	21132558	21144242	1.13725744449745	1	0.0494424	0.232247	0.295168	0.0436364	0.287985	0.284372	0.611554
TRINITY_DN39665_c0_g1_i1	Chr2	3160637	3171576	1.02611258174586	1	0.0862425	0.323812	0	0.229111	0.25192	0.49714	0.328513
TRINITY_DN39622_c0_g1_i1	Chr9	13682371	13688123	-0.351292060791426	1	0.327248	0.613505	0.423645	0	0.480876	0.15798	0.467987
TRINITY_DN39600_c0_g2_i1	Chr7	20983970	21132566	0.581782817113476	1	0.159554	0.149544	0	0.426779	0.624952	0.308023	0.608414
TRINITY_DN39675_c0_g2_i1	Chr5	100652335	100653072	-1.40091174145116	1	0.325959	0.152774	0.140649	0.145389	0.319304	0.157352	0
TRINITY_DN39628_c0_g3_i1	Chr3	36468314	36468912	-1.87601353048618	1	0.221456	0.414775	0.383695	0.794165	0.217475	0.213669	0
TRINITY_DN39628_c0_g2_i1	Chr3	36466878	36467388	0.144577759576967	1	0.865824	0	0.251301	0.260116	0.284401	0.557329	0.275418
TRINITY_DN39691_c0_g1_i1	Chr7	2904475	2906997	1.31767948814017	1	0.622168	0	0.547526	0.280712	0	1.50051	0.297121
TRINITY_DN39688_c0_g1_i2	Chr10	27820760	27821540	0.64900948268260406	1	0.329197	1.09719	0	0.476049	0	0.188345	1.14958
TRINITY_DN39628_c1_g1_i1	Chr3	108901097	108902888	0.903576111273187	1	0.260278	0.391212	0.266443	0.367629	0.10109	0.499082	0.693449
TRINITY_DN39642_c4_g1_i1	Chr2	106124883	106125179	-0.336194502925013	1	0	1.48969	1.38353	0.71919	0.77686	0.764137	0.763647
TRINITY_DN39628_c0_g4_i1	Chr3	36469085	36471316	-0.844970427719496	1	0.288652	0.232483	0.35139	0.181833	0.200022	0.316072	0
TRINITY_DN39688_c0_g1_i3	Chr10	27820760	27821540	1.99045959304983	1	0.315393	0	0.109872	0	0.124873	0	1.06401
TRINITY_DN39606_c0_g1_i1	Chr8	100136451	100138417	-0.240047466769979	1	0.333155	0.0447144	0.16233	0.209988	0.323371	0.182472	0.226408
TRINITY_DN39642_c2_g1_i2	Chr2	95461187	95461984	-0.141905788130777	1	0	0.408001	0.347183	0.260601	0	0.423325	0
TRINITY_DN39606_c0_g2_i1	Chr8	100135138	100136435	-1.44485789440072	1	0.464223	0.50848	0.397028	0.479211	0.451683	0.297172	0.0736641
TRINITY_DN39667_c0_g2_i1	Chr4	105693754	105694363	-0.751299822502964	1	0.643944	0.201019	0.557599	0.192354	0	0	0.409108
TRINITY_DN39667_c0_g1_i1	Chr4	105694410	105694720	0.183955811436754	1	0.706502	1.32469	0.617883	0	1.3821	1.35548	0.678218
TRINITY_DN39681_c0_g1_i1	Chr2	74923668	74925227	-0.360753490954036	1	0.0608638	0.114329	0.207869	0.215089	0.413981	0.233537	0.115851
TRINITY_DN39684_c1_g2_i1	Chr5	59746857	59747396	0.878593678929218	1	0.247912	0	0.64623	0	0.48787	0.23918	0.94542
TRINITY_DN39642_c2_g1_i1	Chr2	95461187	95461984	-1.88780881891227	1	0.605637	0.42939	0.383186	0	0	0	0.144343
TRINITY_DN39684_c0_g1_i1	Chr2	159782796	159783587	0.144821912431444	1	0.175271	0.274821	0.126247	0.136886	0.43024	0.424082	0.13974
TRINITY_DN39642_c0_g3_i1	Chr8	127774076	127774949	-2.17038659330527	1	2.23758	2.45991	0.429406	3.21929	1.3748	0.481186	0.476168
TRINITY_DN39629_c0_g1_i1	Chr1	167042106	167214643	0.194622613862425	1	0.640513	0.150495	0.190856	0.366862	0.279412	0.337339	0.517796
TRINITY_DN39684_c1_g3_i2	Chr7	108593711	108594706	-0.0956217657506459	1	0	0	0.831409	0.0955432	0	0.414362	0
TRINITY_DN39684_c0_g2_i1	Chr2	159783578	159784871	-0.778533477327468	1	0.310644	0.291649	0.132844	0.412305	0.604519	0.149147	0.295765
TRINITY_DN39641_c0_g1_i1	Chr6	24794090	24795083	0.682556887406244	1	0.240238	0.674966	0.208564	0	0.472689	0.231914	0.91643
TRINITY_DN39642_c1_g1_i2	Chr7	101240593	101241133	-2.22997102179958	1	1.34887	1.01054	1.65959	2.91091	1.59297	0.780972	0
TRINITY_DN39609_c0_g1_i1	Chr3	132869571	132870670	-4.70486104158647	1	0	0	0	0.2592	1.5985	0	0
TRINITY_DN39613_c0_g1_i1	Chr2	174724447	174732879	0.520202521730101	1	0	0.330986	0.404074	0.104469	0	0.113233	0.448382
TRINITY_DN39609_c0_g1_i2	Chr3	132869578	132870670	0.928108115098012	1	0.384222	0.36176	0.658456	0.392917	0.432391	0.659335	1.28113
TRINITY_DN39603_c0_g1_i1	Chr8	117019159	117019524	-4.12842219104458	1	0	0.985278	0.462733	3.34322	0	0	0
TRINITY_DN39679_c0_g1_i1	Chr6	52946932	52947335	-1.35862526298154	1	0	1.22844	0	0.396674	1.29096	0	0.418447
TRINITY_DN39619_c0_g1_i7	Chr10	51792637	51792926	-0.0737786683438069	1	1.30165	4.44293	11.2249	1.50693	1.8365	4.55759	4.21668
TRINITY_DN39666_c0_g1_i1	Chr7	92558776	92560068	-0.278823835695115	1	0.155468	0.218942	0.199454	0.137565	0.529454	0.149287	0.296043
TRINITY_DN39619_c0_g1_i8	Chr10	51792882	51793220	-1.53959756698173	1	2.25792	3.72001	2.07048	1.34023	1.59621	0	1.57552
TRINITY_DN39619_c0_g1_i10	Chr10	51791007	51792779	6.58887279786595	0.0172873429510779	0	0	0	0	0	0.523996	0.776616
TRINITY_DN39619_c0_g1_i5	Chr10	51792637	51792831	0.268443687808004	1	0.43015	5.13942	11.1421	1.88627	1.19061	6.60295	4.40416
TRINITY_DN39619_c0_g1_i11	Chr10	51790776	51792779	-7.41042564678828	0.639627935730271	0.367656	1.93738	1.97316	0.218051	0.247959	0	0
TRINITY_DN39628_c0_g1_i1	Chr3	36467368	36468056	-0.474353203321743	1	0.366763	0	0.235597	0.0812353	0.714543	0.352481	0.0873279
TRINITY_DN39651_c0_g1_i1	Chr3	64849332	64849842	0.565984333174266	1	0.288608	0.270222	0.502602	0.260116	0.284401	0.278664	0.826253
TRINITY_DN39639_c0_g3_i1	Chr5	80151039	80151627	0.429720939034467	1	0	0.214108	0	0.205165	0.674016	0.441345	0.217904
TRINITY_DN39639_c0_g2_i1	Chr5	80150181	80151046	-0.72519360826723	1	0	0.12134	0.333794	0.345153	0.126452	0.249317	0
TRINITY_DN39620_c0_g1_i1	Chr4	21643959	21644731	-0.345108336015866	1	0.151965	0.284883	0	0.135398	0.743583	0.146588	0.28975
TRINITY_DN39672_c0_g1_i1	Chr2	50677792	50678555	-1.03518854190662	1	0.309008	0.434482	0	0.413118	0.302464	0	0.294607
TRINITY_DN39640_c0_g1_i1	Chr4	68295957	68296718	-0.551300710205074	1	0.147905	0.138635	0.382176	0.263435	0	0	0.281985
TRINITY_DN39650_c0_g1_i1	Chr3	153497699	153504074	-5.56836693624431	1	0	2.08388	0	0	0	0	0
TRINITY_DN39650_c0_g1_i2	Chr3	153497699	153504074	0.228367613903473	1	1.52495	0	1.98643	2.63321	2.0482	1.45001	2.95942
TRINITY_DN39648_c0_g3_i1	Chr4	43994354	43995153	0.881699650154129	1	0	0.136208	0.125122	0.258746	0.284278	0.140108	0.554035
TRINITY_DN39618_c0_g3_i1	Chr1	81127270	81127966	-0.725267607053913	1	0.176865	0.663041	0.152822	0.315933	0	0.170819	0.168577
TRINITY_DN39618_c0_g1_i1	Chr1	81125516	81126008	-3.97195582443477	1	0	0.28532	0.531406	1.09984	0.600528	0	0
TRINITY_DN39618_c0_g4_i1	Chr1	81126071	81127273	-1.693541445535	1	0	0.239127	0.218037	0	0.248015	0.0815745	0
TRINITY_DN39611_c0_g1_i1	Chr6	27416965	27417759	0.183510751318371	1	0.55772	0.392149	0.480005	0.620427	0.545302	0.403218	0.93050600000000006
TRINITY_DN39611_c1_g1_i1	Chr8	70234596	70235123	0.517691845370692	1	0.274794	0	0.478636	0.990591	2.43626	1.06174	1.57357
TRINITY_DN39692_c0_g1_i1	Chr4	97864437	97864774	0.792520033599104	1	0	0.575433	1.6185	0.596936	0	1.77584	0.591175
TRINITY_DN39660_c0_g1_i3	Chr10	1992855	1994018	-0.714778168736808	1	0	0.3324	0.101457	0.419684	0	0	0.225131
TRINITY_DN39614_c0_g1_i1	Chr4	16166611	16167107	-0.208637371927711	1	0.605026	0.566771	0.527467	0.273007	0.298178	0.583987	0.28869
TRINITY_DN39652_c0_g1_i1	Chr1	203073753	203073994	-0.220820754202373	1	1.15038	2.15511	0.990737	4.12551	0	3.31301	0
TRINITY_DN39612_c0_g1_i1	Chr3	9389431	9390207	-0.809932981210418	1	0.424656	0.634926	0.944657	0.372449	0.82778	0.245003	0.560732
TRINITY_DN39617_c1_g1_i1	Chr9	83610966	83611469	-0.653910656310844	1	0.638971	0.997365	0.184457	0.381678	0	0.616644	0
TRINITY_DN39674_c0_g1_i1	Chr8	63614978	63615974	0.640300554279812	1	0.646939	0	0.462503	0	0	0.518632	0.308196
TRINITY_DN39637_c0_g1_i1	Chr3	15652917	15663361	-0.592913909053738	1	2.4384	2.35027	1.97305	3.28912	1.9334	1.90856	1.7101
TRINITY_DN39683_c0_g1_i1	Chr3	84436541	84437125	1.52596625929115	1	0.231058	0.649407	0.200414	0	0.227225	1.11525	0.660706
TRINITY_DN39624_c0_g2_i1	Chr4	122229137	122230044	1.03259207841069	1	0.0728726	0.273697	0.124592	0.064452400000000007	0.212634	0.489684	0.208123
TRINITY_DN39601_c0_g1_i1	Chr1	1081862	1082236	5.28406200488839	0.374134361873279	0	0	0	0	0	4.44032	0.481317
TRINITY_DN39656_c0_g1_i1	Chr7	89990386	89992493	-0.0334767388125026	1	0.131454	0.123262	0	0.350704	0.25696600000000003	0.253311	0.125303
TRINITY_DN39601_c1_g1_i1	Chr4	107483912	107484528	0.366802295991158	1	0	0.192144	0	0.551148	0.603984	0.5942	0.195556
TRINITY_DN39627_c0_g1_i1	Chr6	140301458	140302225	0.43618518190138	1	0.153643	0.144023	0.5297	0.410784	0.150394	0.44471	0.439485
TRINITY_DN99742_c0_g1_i2	Chr6	49108118	49114872	0.0462132835418748	1	0.406543	0.351703	0.435819	0.178599	1.02452	0.995183	0.102766
TRINITY_DN39678_c0_g1_i1	Chr4	53672021	53673233	-2.21114368779563	1	0.084052	0.0789008	0.143869	0.148832	0.572782	0	0.0800382
TRINITY_DN39608_c0_g1_i1	Chr8	66596822	66598251	0.0729270828902248	1	0.482484	0.517797	0.235597	0.0609402	0.402109	0.396904	0.393667
TRINITY_DN39605_c0_g4_i1	Chr1	56767629	56768363	-2.6857365485065	1	0.318494	0.447772	0	1.13585	0.779667	0	0.15181
TRINITY_DN39605_c0_g3_i1	Chr1	56769573	56769820	-3.84237486407612	1	3.45114	1.07756	0	1.03138	3.35097	0	0
TRINITY_DN39605_c0_g1_i1	Chr2	152384397	152385339	0.314776049433768	1	0.115824	0.434538	0.298334	0.205686	0.113049	0.445908	0.220729
TRINITY_DN39687_c0_g1_i1	Chr4	123315292	123315876	-0.103847888215506	1	0.228034	0.640561	0	0.409174	0.896261	0.220058	0.651906
TRINITY_DN39630_c0_g2_i1	Chr1	96317775	96319133	0.977129897550911	1	0.0732598	0.206361	0.125259	0.129594	0.427541	0.638926	0.214356
TRINITY_DN39601_c2_g1_i1	Chr8	70156811	70157098	1.73397499961081	1	0.84651	0	0.732189	0	0.826304	2.4353	1.62684
TRINITY_DN85175_c0_g1_i1	Chr2	150685661	150685956	-0.885951938931153	1	0.624169	0.582083	1.0911	1.12741	1.82879	0.598158	0.598832
TRINITY_DN85200_c0_g1_i1	Chr4	75550348	75551192	-0.457463781418373	1	0.536908	1.13268	0.115474	0.47759	0.131183	0.517396	0.255908
TRINITY_DN85140_c1_g4_i1	Chr5	52414075	52414458	1.39412835579418	1	0	0	0.382641	0.395022	0.85658	1.26336	0.833076
TRINITY_DN85130_c0_g1_i2	Chr6	45586132	45586430	-0.664119846076726	1	1.33741	0	0.779317	1.20607	1.30889	1.28602	0
TRINITY_DN85140_c1_g1_i3	Chr8	70243653	70244165	0.671182550331665	1	0	0	0.244066	0	1.29571	0.27053	0.802279
TRINITY_DN85197_c0_g1_i3	Chr1	29128384	29142237	-5.17313599472695	1	0.231135	0.27008	0.415241	1.85059e-5	0	0	0
TRINITY_DN85197_c0_g1_i2	Chr1	29128384	29142237	-7.12004203275925	1	0.47297	0.202078	0.02472	1.4356	0	0	0
TRINITY_DN85197_c0_g1_i5	Chr1	29128384	29162766	-1.14080681757304	1	0.128113	0.558688	0.663634	0.00203852	0.280991	0	0.320987
TRINITY_DN85197_c0_g1_i4	Chr1	29128384	29162766	0.954926655779654	1	0.253767	0.386848	0.0891254	1.16078	1.1689	1.79054	0.878392
TRINITY_DN85197_c0_g1_i1	Chr1	29128384	29138464	-2.09766450001416	1	0.40632	0.210756	0.683208	0.468872	0	0	0.186532
TRINITY_DN85149_c0_g1_i1	Chr5	69810756	69811158	-0.348386669012062	1	0	0.411473	0	1.19528	0.864737	0.849588	0
TRINITY_DN85149_c0_g2_i1	Chr6	125449070	125449318	1.68797026735347	1	1.12194	1.76601	2.70166	2.5328	1.64712	12.9123	2.15487
TRINITY_DN85122_c1_g2_i1	Chr1	163566658	163567271	-0.574493924371638	1	0.428185	0.200501	0.185375	0.575539	0	0.206601	0.204023
TRINITY_DN85122_c0_g3_i1	Chr8	101038145	101039027	0.146360281874891	1	0.25331	1.0671	0.652086	0.78668	0.123523	0.730672	0.72301
TRINITY_DN85122_c0_g1_i2	Chr8	92829832	92831680	-0.747054256647292	1	0.405475	0.378122	0.605455	0.207398	0.442873	0.321934	0.221475
TRINITY_DN85122_c0_g4_i1	Chr6	86623796	86624475	-0.113703116431832	1	0	0.529614	0.156857	0	0.177953	0.175294	0.173011
TRINITY_DN85122_c0_g2_i1	Chr8	59582815	59583166	0.370216819843939	1	0.635481	0.595175	1.38724	0.860692	0.626426	1.83877	0.606969
TRINITY_DN85158_c0_g1_i1	Chr1	152050792	152052186	0.117897227068831	1	0.2835	0.532412	0.727696	0.626741	0.89600900000000006	0.61226	0.877099
TRINITY_DN85133_c0_g1_i1	Chr5	119508366	119508795	-1.34896063545334	1	0	1.50024	0.351503	0	0.787888	0	0.382689
TRINITY_DN85149_c0_g2_i2	Chr6	125448996	125449318	-4.05818290923412	1	1.33049	0.819703	0.700081	1.49652	1.61997	0	0
TRINITY_DN85190_c3_g1_i1	Chr1	131429610	131430249	-0.727740807927944	1	0.20077	0.188078	0.347438	0.179666	0.590722	0.387707	0
TRINITY_DN41205_c1_g1_i2	Chr3	132827282	132839902	-0.200644614430441	1	11.2641	16.1809	15.2289	9.5788	8.3901	10.0843	13.7052
TRINITY_DN41205_c1_g1_i9	Chr3	132827282	132839902	-1.22904353915879	1	0	3.84256	5.75915	2.77144	4.65574	0	3.18327
TRINITY_DN41205_c1_g1_i11	Chr3	132827282	132839902	0.755320500057885	1	4.9375	1.42104	0.0140488	2.49314	2.08469	5.43451	3.07465
TRINITY_DN41205_c1_g1_i7	Chr3	132827282	132834085	-0.873361583196416	1	7.50681	7.09494	5.52241	6.97969	4.86149	4.07322	3.85373
TRINITY_DN41247_c0_g1_i1	Chr2	142104767	142106355	1.06103900703639	1	0	0.399563	0.311343	0.268465	0.590528	0.466385	0.983282
TRINITY_DN41205_c1_g1_i12	Chr3	132827282	132837796	-0.632844917271522	1	0.136868	0.39952	0.329296	0.558719	0.813616	0.0466469	0.58473
TRINITY_DN41205_c1_g1_i5	Chr3	132827282	132839902	0.320318806454059	1	7.67374	2.59127	1.91579	6.26619	5.52274	6.78853	6.88769
TRINITY_DN39655_c0_g1_i1	Chr4	104278211	104279077	0.104471620421258	1	0.388803	0	0.334324	0.115233	0.506608	0.499422	0.153844
TRINITY_DN41205_c1_g1_i8	Chr3	132827282	132837796	-0.219197734182046	1	0.266287	0.635027	0.374912	0.137869	0.0733052	0.426655	0.147889
TRINITY_DN41205_c1_g1_i1	Chr3	132827282	132839902	0.866037422587953	1	0.832081	0	0	1.57393	0.342091	0.679097	1.68816
TRINITY_DN41208_c0_g1_i2	Chr9	55276287	55277331	1.406284459317	1	0	0	0.0868909	0.359492	0	0.221453	0.386202
TRINITY_DN41208_c0_g3_i1	Chr6	58915946	58916443	-4.36528759258526	1	0.605026	0.850156	1.5824	0.273007	0	0	0
TRINITY_DN41213_c0_g2_i1	Chr2	137145005	137147029	-0.671719725760023	1	0.138479	0.173475	0.236125	0.244362	0.313592	0.176958	0.131747
TRINITY_DN41264_c0_g1_i1	Chr3	152423867	152424314	-1.76675941604164	1	2.21498	0.516679	0.970593	1.00323	0	0	0.53031
TRINITY_DN41252_c0_g2_i1	Chr2	83579886	83581025	1.1348730876395	1	0.0907851	0.085208	0.233249	0.160853	0.0884293	0.436226	0.259391
TRINITY_DN41257_c0_g1_i2	Chr10	2622371	2623411	0.331731885006452	1	0.708587	0	0.190079	0.179524	0	0.454183	0.189063
TRINITY_DN41257_c0_g1_i6	Chr10	2622371	2625891	1.10469872489844	1	0	0	0.448698	0	0.403001	0.227294	0.598223
TRINITY_DN41257_c0_g1_i1	Chr10	2623742	2625891	2.35935896672741	1	0	0	0	0	0.63947	0.871935	0.563427
TRINITY_DN41257_c0_g1_i5	Chr10	2623742	2625891	-0.310369360537366	1	0	0	0.728339	0.688228	0	0.549615	0
TRINITY_DN41257_c0_g1_i8	Chr10	2623742	2625942	-5.00318179373838	1	0.813559	0.363184	0	0	0	0	0
TRINITY_DN41257_c0_g2_i6	Chr10	2625988	2627821	-4.97458479379492	1	0	0.629318	0.770783	0	0	0	0
TRINITY_DN41248_c0_g1_i1	Chr2	155429404	155430035	0.325610453371529	1	0.414535	0.582064	0.35873	0.187241	0.2042	0.400062	0.592505
TRINITY_DN41296_c2_g1_i1	Chr4	99794616	99795490	0.659490833631083	1	0.124354	0.116612	0.320584	0.110504	0.850218	0.718499	0.355512
TRINITY_DN41296_c0_g1_i1	Chr4	145838595	145846840	-1.82613958804196	1	2.33038	0.323615	0.968905	0	0.890753	0.565803	0
TRINITY_DN41296_c0_g1_i2	Chr4	145838595	145843439	5.24489721402846	0.212079766313229	0	0	0	0	0	0.623273	0.379073
TRINITY_DN41296_c0_g1_i5	Chr4	145838595	145843256	-0.93602428841822	1	1.09642	2.57111	1.08814	0.880983	0	1.3328	0
TRINITY_DN41296_c0_g1_i3	Chr4	145838595	145843256	0.322675868240021	1	1.86136	3.77259	0.977511	3.55775	1.71412	2.50018	4.18149
TRINITY_DN41296_c0_g4_i1	Chr6	138593500	138593834	0.870462217021774	1	0.616968	0	0	0.557651	2.41177	1.18389	1.77353
TRINITY_DN41296_c0_g1_i4	Chr4	145843998	145844443	0.280275074061556	1	0.206005	0.20933	0.673636	0	0.693439	0.182436	0.780357
TRINITY_DN41271_c0_g1_i1	Chr1	176722029	176723024	-0.394098967590875	1	0.106986	0.401507	0.3671	0.189839	0	0	0.360217
TRINITY_DN41285_c1_g2_i1	Chr3	132613693	132614918	-0.0740685813798392	1	0.248869	0.155749	0.141977	0.0734385	0.726769	0.318735	0.236978
TRINITY_DN41218_c0_g1_i6	Chr10	40862121	40862434	-1.23855243700327	1	2.84255	0.665752	0.15881	1.93167	0.891564	0	1.13394
TRINITY_DN41285_c2_g1_i1	Chr2	157704574	157705277	-4.13273475097164	1	0.521725	0.162983	0.300442	0.155267	0.511318	0	0
TRINITY_DN41285_c1_g1_i1	Chr3	132610877	132613713	1.14837322534399	1	4.61695e-5	0.138265	0	1.85378e-5	0.306532	0.423915	6.56655e-7
TRINITY_DN41285_c1_g1_i2	Chr3	132610877	132613713	-0.510639926775433	1	0.28652	0.0702559	0.162643	0.140265	0	0	0.211978
TRINITY_DN41223_c0_g2_i2	Chr5	135127867	135128402	1.45312370262273	1	1.32088	0	0	0	0	1.01875	0.7552
TRINITY_DN41223_c0_g2_i1	Chr5	135127867	135128402	-3.78639616131066	1	0	0.547723	0	0.263597	1.44119	0	0
TRINITY_DN41223_c0_g3_i1	Chr10	23175756	23176101	-0.583496874010524	1	1.7676	0	0	0.533163	1.72746	0.565545	0.564664
TRINITY_DN41280_c0_g2_i1	Chr5	116492723	116493261	-1.15483473890421	1	0.264175	0.741358	0.459006	0.474502	0.778867	0.509377	0
TRINITY_DN41274_c0_g1_i1	Chr5	100479129	100479991	-1.19937252837455	1	0.652091	0.36688	0.112153	0	0.254919	0.251298	0
TRINITY_DN41274_c0_g2_i1	Chr5	100480029	100481589	0.414112257791246	1	0.0620507	0.116555	0.211948	0.0548269	0.241197	0.297635	0.118113
TRINITY_DN41280_c0_g1_i1	Chr1	82556656	82557764	-5.12343368605338	1	0.305549	0.860118	0.785909	0	0	0	0
TRINITY_DN41269_c0_g7_i1	Chr3	86385128	86386164	-0.296132235183366	1	0.247363	0.213396	0.390586	0.122638	0.222019	0.218941	0.216773
TRINITY_DN41269_c0_g4_i1	Chr3	86350985	86391310	-0.029462632199638	1	1.16973	0.987323	1.0159	1.0213	1.52875	0.932439	1.57881
TRINITY_DN41269_c0_g4_i2	Chr3	86389393	86391310	-1.56735306130476	1	0	0.85421	0.43762	0.577911	0	0.0732675	0.18714
TRINITY_DN41273_c0_g1_i1	Chr5	51197196	51197730	-1.71854887648723	1	0	0.250223	0.464946	0.96107	0.525861	0	0.254922
TRINITY_DN41243_c0_g1_i2	Chr3	46177941	46178860	0.950068488056187	1	0.480795	0	0.198635	0	0	0	0.629693
TRINITY_DN41245_c0_g2_i1	Chr4	131326368	131326914	-0.0708913277534761	1	6.72171	6.77558	6.28984	4.64226	3.81239	6.2343	5.91445
TRINITY_DN41245_c1_g1_i1	Chr3	36548011	36551376	-0.608649078214012	1	0.712	0.0743616	0.403879	0.952224	1.07318	0.40389	0.551687
TRINITY_DN41273_c0_g2_i1	Chr5	51197757	51198381	-0.925405453919423	1	0.61411	0	0.177138	0.733012	0.200843	0	0.390142
TRINITY_DN41245_c5_g1_i1	Chr7	96144790	96148795	-0.710961205038797	1	0.198082	0.206496	0.523101	0.425447	0.127661	0.315326	0.104433
TRINITY_DN41269_c0_g6_i1	Chr8	105531185	105622385	-3.80711290272405	1	0.250705	0.938172	0.433305	0	0.245686	0	0
TRINITY_DN41234_c0_g1_i1	Chr8	28171563	28172331	1.37881921994198	1	0	0.48193	0.148004	0	0.167968	0.66209	0.32681
TRINITY_DN41245_c0_g1_i1	Chr6	35388627	35388884	-0.177655350727902	1	6.4069	6.98532	4.61243	3.83741	1.17414	5.12328	4.09652
TRINITY_DN41245_c2_g1_i2	Chr6	104581586	104582273	-1.16249370629468	1	0.362249	0.899439	0.469523	1.05854	0.807415	0.350179	0.345917
TRINITY_DN41224_c0_g1_i1	Chr5	60441619	60442603	1.40483123896875	1	0	0.452458	0.209768	0.216925	0	0.233259	0.921524
TRINITY_DN41219_c2_g1_i1	Chr2	44384039	44384512	-0.336952899291638	1	0	0.296484	0.552937	0.285915	0.624046	0.305434	0.30244
TRINITY_DN41219_c1_g1_i1	Chr10	33581451	33582349	-0.846829235352468	1	0.863986	0.347233	0.530271	0.65802	0.964357	0.35655	0.47047
TRINITY_DN41297_c0_g2_i1	Chr1	100883394	100884610	0.523414208156677	1	0.0831231	0.156061	0.142265	0.220761	0.242746	0.319378	0.237456
TRINITY_DN41272_c0_g1_i1	Chr1	199165569	199165920	0.597443477127199	1	7.97138	12.7445	2.99266	5.67321	5.57306	4.92495	18.5364
TRINITY_DN41219_c0_g2_i1	Chr3	3621876	3622273	-0.312201955613505	1	0	0.41728	0.783393	0	1.31578	0	0.853694
TRINITY_DN41219_c0_g1_i2	Chr3	3620421	3621615	0.208909231355214	1	0	0.0782659	0.261251	0.442868	1.13626	0.785421	0.194692
TRINITY_DN41241_c0_g1_i1	Chr4	58824169	58825633	-5.62178521498899	1	0.530387	0.358186	0.43014	0.377742	0	0	0
TRINITY_DN41226_c0_g2_i1	Chr6	88456732	88457636	-1.3916644982558	1	0.366995	0.458882	0.315305	0	0.358393	0.235575	0
TRINITY_DN41226_c0_g1_i1	Chr6	88457680	88458430	-0.493284011742185	1	0.941085	0.147002	0.540924	0	0.767695	0.605432	0.14953
TRINITY_DN41299_c0_g2_i1	Chr2	135012604	135013097	-1.57196332035099	1	0.305681	0.286254	0.799974	0.551898	0.301272	0.294992	0
TRINITY_DN41299_c0_g1_i2	Chr2	135013099	135015297	0.144359322273243	1	0.336087	0.276321	0.290113	0.29642	0.244551	0.12076	0.599471
TRINITY_DN41299_c0_g1_i1	Chr2	134929343	134936885	-4.85697695611883	1	0.409055	0	0.24984	0.439206	0.736407	0	0
TRINITY_DN2027_c0_g3_i3	Chr5	8482323	8555168	-1.41864553455079	1	15.1842	10.7066	4.70352	11.2782	5.42968	5.37136	2.58055
TRINITY_DN41299_c0_g1_i6	Chr2	135018041	135019024	0.402588680656978	1	0.109536	0	0.281959	0.583225	0.79998	0.316156	0.740094
TRINITY_DN41299_c0_g1_i5	Chr2	135011712	135024612	-0.457415208240412	1	1.62253	0.980145	1.45377	2.16779	1.57024	0.697474	1.88348
TRINITY_DN41292_c0_g1_i1	Chr3	125464540	125466296	0.608249088466771	1	0.650291	1.07292	0.371915	1.00439	0.422161	1.24751	1.19034
TRINITY_DN41299_c0_g1_i8	Chr2	135020577	135024612	-1.0624916969608	1	0.0698049	0.413275	0.185065	0.0870843	0.243986	0.0775198	0.128249
TRINITY_DN41299_c0_g1_i7	Chr2	134929343	135018008	-0.633084167245168	1	0.409197	0	0	0.555984	0.136229	0.336852	0
TRINITY_DN41255_c0_g4_i1	Chr4	21637834	21638413	-0.0179323456373127	1	0.235546	0.220635	0.61319	0	0.463434	0.454903	0.224595
TRINITY_DN41255_c0_g2_i1	Chr4	21637253	21637843	-0.0201374046821632	1	0.224979	0.210673	0.194987	0.201808	0.663043	0.217125	0.428765
TRINITY_DN41255_c0_g1_i2	Chr4	21630902	21647730	-0.253230191329542	1	39.3615	48.8493	44.5549	50.6067	44.7628	45.5048	41.0293
TRINITY_DN41255_c0_g1_i1	Chr4	21631881	21637061	-0.436602051024154	1	0.300468	0.632419	0.353352	1.70033	0.39967	0.808342	0.346424
TRINITY_DN41255_c0_g3_i1	Chr4	21634319	21636167	-0.214869106682986	1	0.228125	0.128601	0.544548	0.442787	0.177112	0.480984	0.13022
TRINITY_DN41203_c0_g1_i1	Chr3	94579895	94580966	-1.31047203530452	1	0.392423	0.460317	0.168163	0.0869698	0.573702	0.0943223	0.186904
TRINITY_DN41255_c0_g1_i3	Chr4	21630902	21637061	0.036770751180699	1	4.50324	6.753	8.52585	8.64173	7.66438	14.1055	2.78245
TRINITY_DN41299_c0_g1_i3	Chr2	134929343	135024612	1.09492826529604	1	2.10054	1.75511	1.06556	1.0117	2.04591	2.08362	5.49563
TRINITY_DN41231_c0_g1_i1	Chr10	39455709	39456683	-3.89752486593151	1	2.09977	17.4207	12.2277	16.4818	0.651173	1.48967	0
TRINITY_DN41231_c0_g1_i2	Chr10	39455709	39456683	5.53911602752871	0.623834690532237	3.92121e-9	4.72064e-9	5.44655e-8	0	1.86811e-9	0	1.24322
TRINITY_DN41240_c0_g1_i1	Chr8	90624900	90625505	1.14325807630478	1	0.740996	1.38409	0.323635	1.6729	0	2.13885	2.11957
TRINITY_DN41286_c4_g1_i1	Chr6	79552416	79553226	0.341589393005932	1	0.142064	0.266354	0.244601	0.12646	0.41679	0.136953	0.541685
TRINITY_DN41201_c0_g1_i1	Chr5	159540014	159540712	1.40412538763641	1	0.176865	0.49728	0	0	0	0	0.842885
TRINITY_DN41276_c0_g1_i1	Chr3	7691233	7692111	-1.75113332157171	1	0	0.855298	0	0.238004	1.30234	0	0.252542
TRINITY_DN41222_c0_g1_i1	Chr5	68025573	68026232	0.443763867052656	1	0	0	0.165625	0	2.06598	1.29495	0
TRINITY_DN41262_c0_g1_i2	Chr1	151560215	151561076	1.76954558553775	1	0.131038	0	0	0	0.225658	0.223591	0.374714
TRINITY_DN41207_c2_g1_i2	Chr9	84574122	84574947	-0.756530597009095	1	0.266294	0.374532	0.114532	0.355275	0.390427	0.256599	0.126921
TRINITY_DN41207_c0_g1_i2	Chr4	144052620	144054071	-4.50501363173008	1	0	0.251367	0	0.506429	0	0	0
TRINITY_DN41207_c0_g1_i1	Chr4	144052620	144054071	0.561129065136116	1	0.698269	0.00352715	0.325287	0	0.740332	0.732742	0.44142
TRINITY_DN41270_c0_g1_i2	Chr4	74834932	74835380	0.214160166101559	1	0.72029	0.253043	1.2592	0.650386	0.70864	1.9201	0
TRINITY_DN41270_c2_g1_i1	Chr5	101207920	101208926	1.12984815598054	1	0	0.0997334	0.182358	0.0943037	0.207344	0.511254	0.101276
TRINITY_DN41270_c0_g5_i1	Chr4	74832592	74834452	-0.146305624776362	1	0.609531	1.04896	0.867431	0.852347	0.7975	0.729066	0.964683
TRINITY_DN41279_c0_g1_i1	Chr10	32268691	32270771	-0.04786440446499	1	1.23432	0.452507	0	0.86770099999999994	1.4265	1.39955	0.320703
TRINITY_DN41279_c0_g1_i2	Chr10	32268691	32269073	0.165612049122545	1	2.86134	1.35713	0	0	0	0	2.1333
TRINITY_DN41275_c4_g1_i1	Chr8	92852932	92853940	-0.486850255451853	1	0.31808	0.397913	0.0909429	0.376239	0.103404	0	0.404065
TRINITY_DN41206_c0_g1_i2	Chr10	32847734	32862461	0.921428590474945	1	0	0	0	0.187954	0.998291	1.01256	0
TRINITY_DN41275_c0_g1_i1	Chr1	44483768	44485052	-0.525485566957756	1	1.09548	0.808093	0.669283	0.623171	1.67509	0.751402	0.745017
TRINITY_DN41211_c4_g1_i1	Chr1	132485451	132485818	0.200024902309586	1	0.458393	0	1.60271	0	1.34729	0.440832	1.30969
TRINITY_DN39611_c0_g2_i1	Chr10	37733742	37733914	-0.298427771556654	1	3.66093	1.48077	0	2.76732	0	0	2.8328
TRINITY_DN41278_c0_g2_i2	Chr3	103716695	103717596	-1.82930008731236	1	0.742776	0	0.319127	0.220004	0.483636	0.204227	0
TRINITY_DN41278_c0_g1_i1	Chr3	103717628	103718118	-1.58593741151393	1	0.926755	0.578661	0.808698	0	0	0	0.294982
TRINITY_DN41249_c0_g3_i1	Chr6	26633953	26634436	-0.532255894197958	1	1.27096	0.89276200000000006	0.554896	0.286897	0	0.612923	0.303484
TRINITY_DN41254_c0_g1_i1	Chr3	84696162	84697971	1.53258270948185	1	0.210346	0.196968	0.546196	0	0.206442	0.203032	1.40324
TRINITY_DN41249_c0_g2_i1	Chr6	26634467	26634855	-1.39409931557019	1	0.497749	1.3912	0.435348	0.897362	0	0.477685	0
TRINITY_DN41246_c0_g4_i1	Chr2	138894316	138894641	-1.15072888461083	1	3.91704	3.38233	6.27973	2.95562	7.03213	3.13872	1.51005
TRINITY_DN41246_c0_g6_i1	Chr8	82053048	82053281	0.199371374838603	1	1.30715	0	3.34561	1.15932	6.33149	2.50267	3.7451
TRINITY_DN41246_c0_g2_i1	Chr8	75962637	75963098	-1.19614633174741	1	0.936679	2.33861	1.6349	0.845227	1.79108	1.12094	0.298218
TRINITY_DN41229_c0_g1_i1	Chr4	35243119	35244387	0.697786923135958	1	0	0.0730492	0.465834	0.0688477	0.227124	0.182239	0.444483
TRINITY_DN41293_c0_g2_i1	Chr1	135338059	135339185	-0.964863219369561	1	0.736792	0.60507	0.473311	0.652801	0.62803	0.354059	0.35087
TRINITY_DN41236_c1_g1_i1	Chr2	34360773	34361562	0.169153583069302	1	0.579195	0.678663	0.124677	0.515657	0.566543	1.25652	0
TRINITY_DN41246_c0_g5_i1	Chr6	143334131	143335233	0.0639207530719826	1	0.756152	0.809684	0.242934	0.586339	0.552566	0.454271	0.922819
TRINITY_DN41282_c0_g1_i5	Chr5	25099535	25100678	1.12521162004004	1	0.173936	0	0	0	0.508108	0.668458	0
TRINITY_DN41282_c0_g1_i3	Chr5	25099535	25100678	0.471699404021848	1	0	0.500291	0	0.314741	0	0	0.507617
TRINITY_DN41284_c0_g1_i1	Chr7	62360091	62361180	-3.05988628132021	1	0.0965036	0	0	1.79628	0.0940432	0	0.0919224
TRINITY_DN41284_c0_g2_i1	Chr7	62358693	62359739	-4.39901754785352	1	0	0	0	0.986165	0.0985623	0	0
TRINITY_DN41246_c0_g3_i1	Chr9	31616739	31617384	-0.682971665251478	1	0.621181	0.916219	0.531878	0.707401	0.259269	0.341077	0.507071
TRINITY_DN41266_c0_g1_i1	Chr4	16120907	16121563	0.430275317544939	1	0.574485	0.538475	0.496876	0.342604	0.429141	1.47994	0
TRINITY_DN66268_c0_g2_i3	Chr1	101491531	101492299	1.65145592230624	1	0.30615	0.286984	0	0.272828	0.449492	1.18146	0.729755
TRINITY_DN66268_c0_g2_i1	Chr7	19736840	19737168	-2.42883850560178	1	0	1.23746	0.57727	5.98183	1.29424	0	0.634137
TRINITY_DN66268_c2_g1_i1	Chr1	170675207	170676508	-5.47432689025362	1	0.254811	0.955813	1.5334	0.339775	0	0	0
TRINITY_DN66266_c1_g2_i1	Chr1	94274905	94275756	-0.759434516141679	1	0.398159	0.124445	0.114159	0.236081	0.129733	0.255769	0
TRINITY_DN66266_c1_g1_i1	Chr1	94273707	94274921	0.768690427181126	1	0.0837966	0.314646	0.286855	0.074188	0.163151	0.402475	0.319178
TRINITY_DN66235_c0_g2_i1	Chr7	56110342	56111235	-0.73448703002093	1	0.248989	0.116708	0.320584	0.110537	0.121527	0	0.237008
TRINITY_DN66235_c2_g1_i1	Chr2	145578618	145579442	-0.652617669909908	1	1.24856	2.47115	0.717277	1.74551	0.949424	0.960481	1.06357
TRINITY_DN66203_c0_g1_i1	Chr1	173066669	173067058	-0.753103246367577	1	1.40724	0.437532	1.2317	0.423415	0	0.45116	0.447338
TRINITY_DN66266_c0_g1_i1	Chr1	152001472	152001944	-0.444346160909358	1	1.14262	0	0.680221	1.30077	0	0.692842	0.353436
TRINITY_DN66271_c0_g1_i1	Chr8	131377306	131377846	0.699858681577325	1	0	0	0.924202	0	0	0.757057	0
TRINITY_DN66294_c0_g5_i1	Chr1	112377356	112377871	-0.858905762665842	1	2.09419	1.22455	0.909736	2.35068	0.514548	0	1.74642
TRINITY_DN66294_c0_g1_i1	Chr6	147563396	147564112	2.23729824979651	1	0.168609	0	0	0.206122	0.165242	0.651379	0.643057
TRINITY_DN66216_c0_g4_i1	Chr5	74421691	74436842	0.164697988428434	1	0.293274	0	0	0.173317	0.476377	0.187972	0.27936
TRINITY_DN66242_c1_g1_i1	Chr2	120435742	120436388	1.7270575368572	1	0	0	0	0.53004	0	0.190583	0.752584
TRINITY_DN66257_c0_g2_i2	Chr1	25658338	25664014	2.47714681256017	1	0.17852	0.176845	0	0	0.181801	0.74201	0.622951
TRINITY_DN66267_c0_g1_i1	Chr2	98104997	98105388	-0.542677076261977	1	0.464701	1.30032	0.406731	0.419702	0.455351	0	0.885923
TRINITY_DN66256_c0_g3_i1	Chr1	92918667	92919230	0.563573732296053	1	0	0.226866	0.210354	0.870211	0	0.233902	0.692964
TRINITY_DN66227_c0_g1_i1	Chr3	90729504	90729831	0.169537290624316	1	1.30568	0	1.14177	0	1.27857	0.627744	1.25331
TRINITY_DN66224_c0_g2_i1	Chr9	44466259	44467768	-0.386365685053029	1	0.875828	0.411655	0.716969	0.34239000000000003	0.0627592	0.16772	0.676027
TRINITY_DN66224_c0_g5_i1	Chr7	63250249	63250470	0.792745774285638	1	0	0	2.48959	3.85975	0	4.20458	1.384
TRINITY_DN66224_c1_g3_i1	Chr3	77946712	77947201	-1.39768045496615	1	0.619963	0.580703	0	0	0.916791	0.299029	0
TRINITY_DN66224_c0_g4_i1	Chr10	21625600	21626834	-0.0495254043363835	1	0.246154	0.231079	0.280831	0.0726313	1.03825	0.63048	0.156259
TRINITY_DN66224_c1_g2_i1	Chr3	77947604	77948456	-0.349131561008935	1	0.132507	0	0.113974	0.117849	0.388569	0.127678	0.126309
TRINITY_DN66265_c0_g2_i1	Chr6	114266354	114307794	-1.9283917255051	1	0.132295	0.620239	0	1.64721	1.03451	0.127472	0.252213
TRINITY_DN66265_c0_g1_i1	Chr6	114307816	114308231	-1.4008834179014	1	0.831651	0.388247	0.363862	1.87786	1.63159	0.400157	0.396498
TRINITY_DN66251_c0_g1_i1	Chr5	78642866	78643729	0.449333091155944	1	0	0.245358	0.225025	0.46536	0.255734	0.252099	0.498826
TRINITY_DN66261_c0_g3_i2	Chr4	5572720	5573048	1.04390985420254	1	1.94676	0.908504	0	6.12478	3.78163	2.79077	9.31137
TRINITY_DN66287_c0_g1_i1	Chr2	150795397	150795907	1.73036985542576	1	0.288608	0	0	0.260116	0.284401	0.557329	0.826253
TRINITY_DN66268_c0_g1_i1	Chr1	111893997	111894487	0.065284086356199	1	0	0.586825	0.272955	0.849274	1.54576	1.50577	0
TRINITY_DN66285_c0_g2_i3	Chr3	50806317	50808257	0.723251504739433	1	0.0718928	0.542496	0	0	0.0887279	0.507358	0
TRINITY_DN66285_c0_g2_i1	Chr3	50806317	50808257	0.607319769823094	1	0.313428	0	0.320149	0.126945	0.372162	0	0.779211
TRINITY_DN66285_c0_g2_i2	Chr3	50806336	50808257	-5.50722680673652	1	0	0	0.215067	0.512254	0.475657	0	0
TRINITY_DN66254_c1_g2_i1	Chr5	100608888	100609438	-1.16160563511369	1	0.917102	0.644096	0.795086	0.617236	0.45061	0.22129	0.436888
TRINITY_DN66254_c1_g3_i4	Chr5	100555166	100572733	0.889838393249448	1	0.255902	0.585301	0.242836	0.246223	0.528235	0.606673	0.915899
TRINITY_DN66254_c1_g3_i1	Chr5	100555166	100610569	0.21227594558935	1	37.9606	56.9634	35.5418	39.7759	45.1451	42.0788	69.3294
TRINITY_DN66254_c1_g3_i3	Chr5	100555166	100610569	-4.61105888817009	0.66589724502287	0.408995	0.610921	0.249521	0.714204	0.293573	0.0384936	0
TRINITY_DN66254_c1_g3_i2	Chr5	100555166	100607355	1.53363494521888	1	0.312674	0.260225	0.0729689	0.24241	0.614997	1.06369	0.863323
TRINITY_DN60526_c0_g1_i1	Chr8	108962839	108963768	-1.39835955508704	1	0.235941	0.331927	0.10131	0.419079	0.345494	0.227117	0
TRINITY_DN60513_c0_g1_i2	Chr5	25893059	25894803	-0.255029149478152	1	0	0.274451	0	0	0.105281	0	0.130832
TRINITY_DN60513_c0_g1_i1	Chr5	25893059	25894803	-0.410805764727568	1	0.637913	0.13033	0.362831	0.375462	0	0.407759	0.124612
TRINITY_DN60513_c0_g2_i1	Chr5	25891589	25892868	1.09460027964965	1	0.236086	0.0738815	0.0673134	0.139278	0	0.302284	0.224783
TRINITY_DN66253_c0_g1_i1	Chr10	3088780	3089649	0.413009587640667	1	0.386984	0.362887	0.443652	0.229376	0.882373	0.124267	1.22951
TRINITY_DN60588_c0_g1_i1	Chr6	52940728	52941315	-0.024010347299402	1	0.243679	0	0.423117	0.218797	0.719229	0.470349	0.232283
TRINITY_DN60517_c1_g3_i1	Chr7	70452757	70453568	0.276225544251931	1	0.420415	0.394135	0.241239	0.498896	0.137026	0.405285	0.534428
TRINITY_DN60517_c1_g1_i1	Chr10	26739099	26740981	-0.743306091077682	1	0.825238	0.129534	0.740851	0.1979	0.195893	0.241501	0.331479
TRINITY_DN60580_c0_g2_i1	Chr1	164671218	164671995	1.29942393319918	1	0.301195	0.141149	0.259492	0.134148	0.294723	0.290483	1.00487
TRINITY_DN60566_c0_g1_i1	Chr6	129352418	129353799	-0.340836132295714	1	0	0.135892	0.123714	0.128507	0.633412	0.277853	0.0688879
TRINITY_DN60532_c0_g2_i1	Chr2	147661136	147661827	-0.342194106393953	1	0.178391	0.334369	0.154164	0	0.349752	0.172273	0.170018
TRINITY_DN60528_c0_g1_i1	Chr10	6171758	6172202	-1.40467796848243	1	1.46429	0.68384	1.27872	0.330463	0.719384	0.352009	0.349027
TRINITY_DN60525_c0_g1_i1	Chr6	52960387	52961586	-0.434273292845357	1	0.339311	0.796275	0.145208	0.225324	0.247759	0.244471	0.323113
TRINITY_DN60542_c0_g1_i1	Chr8	119666380	119667566	1.10992524746453	1	0.0864227	0.0811218	0.147962	0.153062	0	0.332123	0.164601
TRINITY_DN60562_c0_g2_i1	Chr2	86489763	86490363	-0.705567544293211	1	0	0	0	0.595624	1.08737	0	0.421948
TRINITY_DN60523_c0_g1_i1	Chr4	86398005	86398578	2.02112274402838	1	0	0.449977	0	0	0.236344	0.231914	1.14554
TRINITY_DN60593_c2_g1_i1	Chr1	152712517	152713660	0.524695442484371	1	0	0.0857424	0.310998	0	0.265288	0.0872451	0.345854
TRINITY_DN60593_c1_g2_i2	Chr7	35596590	35597213	-1.69380908123931	1	0	0	0.542087	0.186987	1.02428	0	0.198981
TRINITY_DN60593_c0_g2_i1	Chr4	30664921	30665654	0.636110382720163	1	0.691444	0.591358	0.816101	0.281245	0.617713	1.06563	1.05272
TRINITY_DN60593_c1_g3_i1	Chr7	35593767	35596572	-1.28920120988419	1	0.250959	0.206382	0.293756	1.32675	1.36838	0.240305	0.387848
TRINITY_DN60568_c0_g1_i1	Chr5	32055320	32056557	-0.0196311487828111	1	1.22955	1.46205	2.17427	1.74141	1.27657	1.02351	2.49766
TRINITY_DN60565_c0_g1_i1	Chr8	90643310	90643692	-0.0204652528228498	1	0.485765	0.904818	0	0.437768	1.42563	0.932638	0.462962
TRINITY_DN60584_c0_g2_i1	Chr3	122089809	122090140	1.39183055639541	1	0	1.19155	0	1.15416	0	1.83853	1.22521
TRINITY_DN60584_c0_g1_i1	Chr2	94444197	94445228	-0.826790883091414	1	0	0.193274	0.176624	0.0913412	0.803346	0.198097	0.0981168
TRINITY_DN60584_c3_g1_i1	Chr9	41752158	41752695	-0.602795824959846	1	1.06606	0.748262	0.463505	0.957904	0.262122	0.514243	0.508247
TRINITY_DN60584_c0_g3_i1	Chr3	122090175	122090853	0.739731886307948	1	0.727611	0.852407	0.157209	0.325052	0.719396	1.93252	0.173393
TRINITY_DN60524_c0_g1_i1	Chr3	49092420	49093786	0.674191881098903	1	0.218042	0.272977	0.683439	0.514251	0.282761	0.837236	0.622719
TRINITY_DN60503_c0_g1_i1	Chr10	52412045	52412416	-0.625462610338477	1	2.56643	0.956106	0	0	0	0.492505	0.48877
TRINITY_DN60548_c0_g4_i1	Chr3	119548946	119549542	-1.38011835696741	1	0	0	0.193968	0.602142	0.659531	0	0.21322
TRINITY_DN60548_c0_g1_i2	Chr3	119546812	119555271	0.713461088383187	1	1.11025	0.550292	7.80034e-6	0.777851	0.52459	1.00759	1.21105
TRINITY_DN60548_c0_g1_i3	Chr3	119550580	119555271	0.868013583779223	1	0.167925	0.15741	0	0.149871	0.493688	0.48653	0.320219
TRINITY_DN60548_c0_g1_i6	Chr3	119546812	119548711	-2.15804664239875	1	0	0.256889	0.423954	0.570228	0.204989	0.141594	0
TRINITY_DN60515_c0_g1_i1	Chr1	174438018	174438418	-1.35765027269857	1	0	0.417134	0.391415	0	2.19226	0.430413	0
TRINITY_DN60536_c0_g1_i5	Chr2	2883407	2896410	-0.262469752367234	1	0.75707	0.745526	0.283177	0.456435	0.969038	0.568573	0.616975
TRINITY_DN60536_c0_g1_i2	Chr2	2883407	2896410	0.657730419339043	1	0.516423	0.94119	0.241368	0	0.209932	1.04762	0.28742
TRINITY_DN60536_c0_g1_i3	Chr2	2883407	2896410	0.565449067822616	1	7.93984	5.14021	3.98983	5.81701	8.94725	4.00739	17.0068
TRINITY_DN60533_c0_g1_i2	Chr8	108128591	108129317	-1.70235864027417	1	0.17053	0.400185	0.510868	0.301992	0.498089	0.163825	0.0811954
TRINITY_DN60536_c0_g1_i1	Chr2	2883407	2896410	0.89934815084079	1	0.630086	0.74728000000000006	0	0.329832	0.501136	1.39528	0.44372
TRINITY_DN60531_c0_g1_i1	Chr5	63365897	63366304	-0.365562851205259	1	0.410369	0	0.71808	1.11184	0	0.394791	0.391034
TRINITY_DN60551_c0_g1_i1	Chr1	107028502	107029087	0.440720585580258	1	0	0.218269	0.202124	0	0.687395	0.224909	0.444159
TRINITY_DN60520_c0_g1_i1	Chr8	57006861	57007309	0.391955589528538	1	0	0.675837	0	0.326519	1.4227	0.347764	1.03448
TRINITY_DN60553_c0_g1_i1	Chr3	21916934	21917558	0.762395090616094	1	0	0.582064	0.35873	0.185574	0.406628	0.400062	0.790007
TRINITY_DN60563_c0_g2_i1	Chr2	173658908	173659542	-0.250629273836388	1	0	0	1.68162	1.73671	0.378145	1.47928	0
TRINITY_DN74456_c0_g1_i2	Chr8	81371042	81371733	-0.879975180059308	1	0.368669	1.38202	2.07134	2.14135	6.86642	1.78003	1.22953
TRINITY_DN74405_c0_g1_i2	Chr1	152220516	152221464	-1.27873655592586	1	0.232298	0.326816	0.0997271	0.309404	0.340108	0	0.221351
TRINITY_DN74470_c1_g1_i1	Chr3	70189949	70190294	-0.106248750151679	1	0	1.64836	0.520665	1.59949	1.72746	2.26218	0
TRINITY_DN74470_c0_g2_i1	Chr1	110960971	110961548	-0.733715482929359	1	0.423925	0.595366	0.366986	0	0.20801	0.40901	0
TRINITY_DN74436_c0_g1_i1	Chr1	153993164	153993554	1.3645798707952	1	0.46683	0.435453	0.40866	0	0.914728	0.449274	2.22546
TRINITY_DN74435_c0_g1_i1	Chr3	26052066	26052621	-1.55495479519022	1	0.25158	0.470933	0.655898	0	0.495122	0	0.239889
TRINITY_DN74423_c0_g1_i1	Chr4	132530301	132530688	0.553676124359876	1	0.942807	0.878796	0	0	0.923599	1.35949	0.449562
TRINITY_DN74470_c0_g1_i2	Chr1	110960432	110961130	0.0558623170104376	1	0.326602	0	0.140931	0.874085	0.639886	0.630662	0.311374
TRINITY_DN74460_c0_g1_i2	Chr4	100926549	100926989	-1.44672678799214	1	1.12049	0.348803	0	1.01201	0	0.359343	0
TRINITY_DN74434_c0_g1_i1	Chr10	10870854	10872050	0.0680097713613177	1	0.171058	0.561993	0.0732094	0.151468	0.666193	0.328672	0.407238
TRINITY_DN74403_c0_g1_i1	Chr4	136126866	136127621	-1.13407412672014	1	0.467882	0.146173	0.67227	0	1.06862	0	0.446089
TRINITY_DN74440_c1_g3_i1	Chr3	82229232	82230121	-0.142963470218133	1	0.498917	0.233925	0.321563	0.554203	0.12183	0.120114	0.594311
TRINITY_DN74440_c1_g2_i1	Chr3	82228495	82229249	0.57491679774019	1	0.156848	0.147002	0.135231	0.559244	0.307078	0.302716	0.59812
TRINITY_DN74440_c0_g1_i1	Chr1	28161958	28162406	0.615518479787368	1	0	0	0	0.325193	1.72375	1.03926	0.343428
TRINITY_DN60590_c0_g3_i1	Chr4	25312529	25313047	-0.355675739427348	1	0.282123	0	0.736876	0.253861	0.277886	0.544621	0
TRINITY_DN74490_c0_g1_i1	Chr5	107519654	107520170	-0.150523923845665	1	0.566005	1.06009	1.9715	0.509501	0.557482	1.36612	0.540037
TRINITY_DN74406_c0_g1_i1	Chr7	28884723	28885928	-1.85376228553141	1	0.0846541	0.479002	0.145396	1.05191	0.988993	0.162646	0.161225
TRINITY_DN74478_c0_g1_i1	Chr7	114104604	114105081	0.377996941513654	1	0.907539	0.283385	0	0	0.298178	0.583987	0.28869
TRINITY_DN74466_c0_g1_i1	Chr7	111801660	111802076	-0.724253904918024	1	0.413918	0.38648	0	0.373995	2.03064	0.796786	0
TRINITY_DN74420_c0_g1_i1	Chr8	28950346	29031763	-2.37051679140016	1	0.149806	0.140801	0.0510045	0.105584	1.01639	0.0573734	0.0569875
TRINITY_DN74415_c0_g1_i8	Chr7	114787361	114816341	0.349322459120006	1	0.535697	0.191123	0.649208	1.12512	1.56247	1.7097	0.635787
TRINITY_DN74415_c0_g1_i3	Chr7	114787361	114816341	0.0988411754415147	1	1.46507	0.932684	0	1.08063	1.51825	1.9406	0.470886
TRINITY_DN74415_c0_g1_i4	Chr7	114787361	114816341	0.13024423946129501	1	10.1534	3.44655	8.4862	4.69862	9.64511	13.7883	4.40242
TRINITY_DN74415_c0_g1_i6	Chr7	114787361	114816541	0.635675019967127	1	0.114641	0.21645	0	0.411843	0.29101900000000003	0.0221617	0.69877
TRINITY_DN74415_c0_g1_i7	Chr7	114787361	114816541	0.145956122831339	1	2.70193	4.11003	0	1.92941	2.10718	0.231164	5.02667
TRINITY_DN74415_c0_g1_i5	Chr7	114787361	114813439	0.760241906663066	1	0	0.391506	0	0.26219	0	0.51391	0
TRINITY_DN74415_c0_g1_i1	Chr7	114787361	114816541	-0.781809316333024	1	0.357056	1.08629	0	0.414621	0.306429	0.0312086	0.511348
TRINITY_DN74415_c1_g2_i1	Chr1	160877278	160877705	0.192906823466027	1	0.789015	1.10548	1.03509	0.35646	0.387058	1.15063	0.751922
TRINITY_DN60590_c0_g2_i1	Chr4	25145038	25311979	0.164687203103153	1	0.282932	0.531457	0	0	0.277351	0.542451	0
TRINITY_DN74404_c0_g1_i1	Chr6	105983146	105984793	0.905274119578468	1	0	0.930765	0.348302	0.36041	0.226512	0.894517	0.665678
TRINITY_DN74469_c0_g2_i2	Chr3	89723818	89725351	-0.421926109903832	1	0	0.419567	0	0.112801	0.434205	0.306164	0
TRINITY_DN74485_c0_g1_i1	Chr5	78333855	78334546	1.08741368754753	1	0	0	0.309007	0.159686	0.175259	0.690598	0
TRINITY_DN74491_c0_g1_i1	Chr2	109864211	109864834	1.57219700779411	1	0.208795	0.195484	0.361392	0	0.204855	0.604561	0.795925
TRINITY_DN74422_c0_g1_i2	Chr8	50458900	50459576	-0.094533656983894	1	0	0.753514	0.416112	0.286764	0	0.620821	0
TRINITY_DN74447_c0_g1_i1	Chr9	4327844	4329150	-1.29453163690745	1	0	1.73876	0.802704	1.10949	0	0.584812	0
TRINITY_DN74450_c0_g1_i1	Chr4	66774469	66774906	-0.35465962388364	1	0.753179	0.703261	0.329403	0	0.370162	0.36226	0.359239
TRINITY_DN74474_c0_g1_i1	Chr3	92067442	92068068	-2.36688568927781	1	0.824937	0.200694	0.179752	1.10779	0.404693	0	0.197205
TRINITY_DN74484_c0_g1_i1	Chr5	51333026	51334402	0.911752122034535	1	0.370565	0.0695868	0.380187	0.19667	1.00928	0.996112	0.705571
TRINITY_DN74414_c0_g1_i1	Chr9	47794952	47795373	-1.72190650612241	1	0.405103	0.378317	0.354536	0.731579	1.58909	0	0.385964
TRINITY_DN74415_c0_g1_i2	Chr7	114815382	114816341	1.88864182972504	1	0	0	0	0	0.685193	0.888382	0.250199
TRINITY_DN18657_c2_g1_i1	Chr4	143575776	143576751	0.883244945072211	1	0	0.20772	0.0950039	0.0982553	0.216023	0.213042	0.316467
TRINITY_DN18657_c0_g2_i1	Chr2	155041194	155041679	-0.485465501570482	1	2.16987	0.871055	3.2466	1.11898	3.05597	1.19612	2.11354
TRINITY_DN18657_c0_g1_i1	Chr5	159875466	159882607	0.435836913343222	1	0.870334	0.942881	0.979457	2.03044	1.63858	1.75259	2.20724
TRINITY_DN18657_c3_g1_i1	Chr1	182671846	182672111	0.692792484823451	1	0.908354	0.849935	0.801927	0	0.886963	0.871623	1.7454
TRINITY_DN18641_c1_g1_i1	Chr9	46285002	46285436	-0.422262332443074	1	0.765632	0.471721	0.334859	0	0.752536	0.368285	0.365126
TRINITY_DN18604_c0_g1_i1	Chr4	106943019	106943585	0.562064716767242	1	0.485926	0.910026	0.632832	0.654551	1.19549	1.17262	1.38959
TRINITY_DN18649_c0_g1_i1	Chr6	43792101	43793209	-0.0211065810604227	1	0.47387	0.974643	0.566192	0.585665	1.5638	1.2705	0.539549
TRINITY_DN18630_c0_g1_i1	Chr1	104243079	104244024	-1.29264628260658	1	0.115339	0.324544	0.594143	0.204816	0.675429	0.222015	0.109902
TRINITY_DN18607_c0_g1_i1	Chr2	134173653	134222344	-0.187565845642324	1	1.77394	0.902208	1.64303	1.24222	1.72554	1.34823	1.54809
TRINITY_DN18611_c0_g1_i3	Chr7	63916468	63916700	0.180362882264053	1	0	1.23779	1.12378	4.68419	2.55083	5.04558	0
TRINITY_DN18611_c4_g1_i1	Chr2	76245976	76246359	1.11237440901431	1	0	1.35139	0.422838	0	0	1.85574	0
TRINITY_DN18611_c3_g1_i1	Chr5	62562261	62562719	0.0977715060727537	1	1.39059	2.27337	0.303691	1.25613	0.34219	0.669815	1.98822
TRINITY_DN18609_c0_g3_i1	Chr5	79051312	79051909	-0.376765812217445	1	0.453569	0.42471	0.196585	1.01731	1.1142	0.656586	0.432258
TRINITY_DN18641_c0_g1_i1	Chr2	87632422	87633575	-3.18425242963947	1	0.114239	1.28774	1.02386	0.494756	0.721291	0	0.163083
TRINITY_DN18650_c0_g1_i2	Chr6	126002439	126005987	-2.97646734737516	1	0.139827	0	0.202407	0.440917	0.0965627	0.0476995	0
TRINITY_DN18609_c0_g1_i7	Chr5	79050020	79050588	0.591067832231896	1	0.951919	0	0.204973	0.42424	0.69934	1.32507	0.257828
TRINITY_DN18609_c0_g2_i1	Chr2	56560012	56560370	-0.159059432161156	1	0	0.359046	0	0	2.64494	0.73932	0.366639
TRINITY_DN18609_c0_g1_i4	Chr5	79044029	79053859	0.445080566944878	1	8.93281	2.56438	0.965484	1.07646	5.16118	5.61149	5.85051
TRINITY_DN18609_c0_g1_i11	Chr5	79043967	79053859	-3.33848857227264	1	0	0.800209	1.11221	0.937142	0.0230424	0.0344821	0.0895171
TRINITY_DN18609_c0_g1_i5	Chr5	79050020	79052334	1.66428090304739	1	1.87696	0	0	0.827537	0.911763	1.97981	3.33775
TRINITY_DN18609_c0_g1_i10	Chr5	79043967	79053859	-2.8295391875304	1	0	5.38858	4.02094	4.83882	0.359962	0.376798	0.550029
TRINITY_DN18609_c0_g1_i8	Chr5	79044029	79053859	1.0121587171042	1	0.726353	0.329782	0.242997	0.176001	0.399435	0.602152	1.10452
TRINITY_DN18657_c0_g1_i3	Chr5	159875466	159881131	-0.723946031419492	1	4.96242	1.8911	1.92658	2.17409	1.2114	1.59736	1.79286
TRINITY_DN18609_c0_g1_i2	Chr5	79050020	79052334	-2.38346711145553	1	0.286102	0	0.15426	0.610495	0.373727	0.0915467	0
TRINITY_DN18646_c0_g1_i10	Chr10	47970373	47971889	-1.47423361046014	1	0.223944	0.350441	0	0.132067	0.279783	0	0.142135
TRINITY_DN18648_c0_g1_i1	Chr1	140268	189568	0.910332592716384	1	1.27621	0	1.67378	0	1.24831	1.22569	2.45041
TRINITY_DN18615_c0_g3_i1	Chr2	2866932	2867869	-0.544799939181911	1	0.379734	0.70894	0.332072	0.343069	0.746299	0	0.724352
TRINITY_DN18656_c0_g1_i3	Chr5	57434385	57464482	0.376582888364987	1	96.3324	30.1949	40.1767	25.0367	75.5535	81.0095	75.6333
TRINITY_DN18656_c0_g2_i1	Chr1	91208104	91208472	-1.12447971363927	1	0	0.482636	2.26606	0	2.53294	0.995015	0
TRINITY_DN18656_c0_g1_i1	Chr5	57434385	57464482	-5.09250789680142	1	1.91842e-7	52.5935	55.8753	70.8805	3.27424e-4	0.116957	2.27575
TRINITY_DN18656_c1_g1_i3	Chr3	61302690	61303090	0.753417027874415	1	0.865887	0.423323	0.396788	0	0.558412	0.436666	1.29749
TRINITY_DN18656_c0_g1_i4	Chr5	57434385	57441413	0.547209300665087	1	0.217246	0.153883	0.248315	0.149365	0.348436	0.259395	0.472844
TRINITY_DN18656_c2_g1_i1	Chr5	60528947	60529323	-0.022405608628923	1	0.500277	0.466264	1.31247	0.901848	0	0	1.42971
TRINITY_DN18656_c0_g1_i2	Chr5	57434385	57441413	-4.95713778443724	1	0	0.28258	0.176097	0.522555	1.84885e-7	5.23409e-5	0.0069128
TRINITY_DN18643_c0_g1_i2	Chr3	697782	698089	0.723388916997617	1	2.37966	0.744844	0	0	1.48688	2.71247	0.763647
TRINITY_DN18660_c1_g1_i1	Chr3	61065975	61068714	-0.425557183109683	1	3.23623	2.91733	2.30558	3.05565	2.68926	2.49829	2.29276
TRINITY_DN18660_c0_g2_i2	Chr8	70577614	70578213	-1.56069493245478	1	0	0.211089	0	1.85605	1.56573	0.517923	0
TRINITY_DN18651_c0_g1_i2	Chr7	133455710	133458049	-4.40364175967255	1	0.377565	0	0	0.55932	0.491813	0	0
TRINITY_DN18660_c0_g2_i3	Chr8	70577780	70578213	1.19776554276199	1	0.379734	0	0	1.58102	4.63776e-8	0.773459	1.4487
TRINITY_DN18656_c0_g3_i2	Chr4	102439081	102439654	-1.17071315294531	1	0.710542	0	1.02776	0.212719	0.466041	0	0.451725
TRINITY_DN18608_c0_g2_i1	Chr8	40629909	40631278	-4.33375736956708	1	0.232112	0.364712	0	0.136917	0.119409	0	0
TRINITY_DN18608_c0_g2_i2	Chr8	40629909	40631278	1.45106682905509	1	0	0	0.91258	0	0.860133	1.36881	0.813119
TRINITY_DN18608_c0_g3_i1	Chr10	47882505	47885803	-0.717331727621133	1	1.87748	0.598462	0.911955	0.506821	0.495465	0.428225	0.788875
TRINITY_DN18666_c0_g1_i9	Chr5	60516206	60516563	-1.7362011970759	1	1.11343	1.028	1.44784	0.997906	0	0.533489	0
TRINITY_DN41246_c0_g2_i3	Chr9	31616574	31616723	-1.22846461978097	1	0.681353	1.19451	0.351179	0.88215	0.389142	0.659892	0
TRINITY_DN18608_c0_g4_i1	Chr1	161838484	161838953	-1.17806297990161	1	1.87881	0	0	0	1.64855	0.644683	0
TRINITY_DN18691_c0_g3_i1	Chr3	8642641	8643040	0.483215752319069	1	0	0	0	0	1.62268	0	0.945867
TRINITY_DN18608_c0_g4_i3	Chr1	161838484	161838962	0.280314251457943	1	0.446131	1.50843	0.844842	0.582341	0	0	1.84699
TRINITY_DN18691_c0_g1_i1	Chr5	78267722	78269936	-1.1050139229953	1	1.07589	2.79955	8.82053	2.44512	2.08753	2.73602	0.944746
TRINITY_DN18691_c0_g3_i2	Chr3	8642641	8643040	0.308728695643241	1	0.280296	1.05021	2.19659	0.504453	0.558782	1.96544	0.643086
TRINITY_DN18691_c0_g1_i2	Chr4	36626402	36626836	-0.105508123642588	1	6.53474	8.25805	6.39014	5.55748	4.91203	5.44688	7.69941
TRINITY_DN18670_c0_g3_i1	Chr8	12124820	12125271	1.08341293343357	1	0.357292	0.333811	0.312387	0	0.351534	0.687675	0.681326
TRINITY_DN18670_c0_g1_i9	Chr8	12124379	12124418	-0.382751102218627	1	0.121791	0	0.165192	0.170817	0.237863	0	0.23211
TRINITY_DN18623_c0_g1_i1	Chr8	74609196	74609800	1.39325025483513	1	0	0.821044	0	0	0.430357	1.50416	0
TRINITY_DN18691_c0_g4_i1	Chr5	78276921	78280395	-0.753111995390758	1	7.87854	9.23552	13.3036	16.2069	9.22222	8.12392	7.04559
TRINITY_DN18640_c1_g1_i3	Chr1	93959291	93961251	-3.76793387488214	1	0	0	0	0	0.368715	0	0
TRINITY_DN18640_c2_g1_i1	Chr1	42690719	42692150	0.209264813654961	1	0.205921	0.38674	0.293266	0.121372	0.533909	0.395251	0.392031
TRINITY_DN18640_c1_g1_i6	Chr1	93959291	93961231	0.694960876374799	1	0	0.316824	0.155634	0.0850166	0	0.415595	0
TRINITY_DN18640_c0_g1_i8	Chr1	42669639	42695296	-0.716320496107584	1	9.66574	6.32669	8.85088	8.34372	3.37706	3.66114	6.56463
TRINITY_DN18640_c0_g1_i17	Chr1	42659366	42695296	6.30512235493285	0.249568422126498	0	0	0	0	0	0	0.281802
TRINITY_DN18640_c0_g1_i2	Chr1	42659366	42695296	-6.89925727599575	1	0	0.414963	0.444762	0	0	0	0
TRINITY_DN18640_c0_g1_i10	Chr1	42644064	42695296	0.965284007090197	1	2.08946	3.97965	0.584389	3.00423	3.47362	4.2899	7.03602
TRINITY_DN18633_c0_g1_i9	Chr1	88983512	88985087	0.283417065063289	1	0.141588	0.282296	0.144775	0	0.175218	0.230642	0.171627
TRINITY_DN18640_c0_g1_i13	Chr1	42659366	42695296	0.54043129146673	1	0	0	0.222135	0.489661	0.592632	0.728003	0.133903
TRINITY_DN18640_c0_g1_i6	Chr1	42669740	42695296	-7.8328322835676	0.704315498455185	0.77502	0.422523	5.58434e-8	0.472487	0.637385	0	0
TRINITY_DN18640_c0_g1_i20	Chr1	42644064	42695296	-6.81838037359495	1	0	0.204074	0	0.450455	0.213878	0	0
TRINITY_DN18640_c0_g1_i4	Chr1	42661033	42669535	0.509492283868235	1	0.350164	0.414085	0.216178	0	0.0651302	0.309289	0.359046
TRINITY_DN18640_c0_g1_i15	Chr1	42669740	42695296	0.262002907910743	1	0.716025	0.754477	0	0	0.37347	0.395033	0.573115
TRINITY_DN18640_c0_g1_i12	Chr1	42669740	42685230	0.00160478274200104	1	0.632293	0.72858	0.57145	0.423855	0.855068	0.52294	0.90538
TRINITY_DN18640_c0_g1_i3	Chr1	42644064	42695296	-0.538090444313849	1	0	0.811374	1.00946	0.558261	0.00139793	0.756625	0
TRINITY_DN18640_c0_g1_i14	Chr1	42669740	42695296	1.05512033099322	1	0	0	0.400608	0.367279	0.221628	0.383273	0.575046
TRINITY_DN18640_c0_g1_i5	Chr1	42644064	42695296	0.905586101543635	1	1.48346	0	0.0250309	0	0	1.36489	0
TRINITY_DN18640_c0_g1_i18	Chr1	42659366	42695296	2.36432687125701	1	0	0.283205	0	0.212971	1.97439e-8	0.585624	0.571064
TRINITY_DN18640_c0_g1_i21	Chr1	42644064	42695296	0.20342506678923	1	2.61894	3.52307	1.66082	1.48394	4.58618	2.23437	4.76059
TRINITY_DN18640_c0_g1_i16	Chr1	42644064	42695296	-6.65949838289737	1	0	0.206153	0	0.238971	0.322658	0	0
TRINITY_DN18620_c0_g3_i3	Chr9	33271515	33273076	1.18423322700049	1	0	0	0.581103	0	0	0.652831	0
TRINITY_DN18620_c1_g1_i1	Chr3	143437165	143437623	-1.40720156295468	1	0.700902	0	0.612049	0.632822	0.34475	0	0.334118
TRINITY_DN18620_c0_g3_i2	Chr9	33271515	33272897	0.903189313709886	1	0.455538	0	0	0.17686	0.475767	0	0.929118
TRINITY_DN18620_c0_g3_i4	Chr9	33271515	33273076	-4.76025341672328	1	0	0.417318	0	0.164085	0.399695	0	0
TRINITY_DN18608_c1_g1_i1	Chr2	158857280	158857504	0.591778778436362	1	0	4.01886	2.41166	0	1.37194	2.73455	2.68794
TRINITY_DN18620_c0_g1_i1	Chr9	33271306	33271534	-4.10267192363361	1	0	3.57884	4.34978	3.39183	0	0	0
TRINITY_DN41293_c0_g1_i2	Chr2	23721391	23721666	0.404812749748909	1	0.493038	0.918107	0	0.889109	0	0.9457	0.469961
TRINITY_DN18666_c0_g1_i2	Chr6	71173235	71174251	-1.34910975948208	1	1.2807	4.58816	4.19464	2.18598	2.37956	2.42074	0
TRINITY_DN18636_c0_g4_i1	Chr9	61321577	61321807	-1.37155757052282	1	241.81	126.914	109.731	88.4301	94.0427	64.4983	51.5734
TRINITY_DN18610_c0_g1_i1	Chr6	94781546	94782404	-0.0757241920392411	1	0.262076	0.245745	0.225387	0.582632	0.128071	0.252502	0.374714
TRINITY_DN18610_c0_g2_i1	Chr6	94782380	94783026	-1.33724648142675	1	0.581211	0.544758	0.670274	1.38676	0	0.374251	0.18463
TRINITY_DN18679_c0_g2_i1	Chr6	74653336	74654385	-0.360298472383557	1	0.906603	0.472619	0.863566	0.357283	0.392797	0.678051	0.383845
TRINITY_DN18636_c0_g1_i1	Chr8	103560205	103562248	0.0360243629597416	1	0.773069	0.170903	0.50492	0.922761	0.661972	0.828044	0.605687
TRINITY_DN18679_c0_g3_i1	Chr6	74654415	74655254	0.921652491690417	1	0.135325	0.253759	0.116419	0.120386	0.264536	0.260831	0.516014
TRINITY_DN18636_c0_g1_i2	Chr7	40901688	40902065	1.63619696507079	1	1.88561	0	0	0	0	1.09773	1.79825
TRINITY_DN18679_c1_g1_i1	Chr1	79493779	79495780	-1.13958716847779	1	0.541077	0.555404	0.126266	0.328577	1.08428	0.341649	0.177147
TRINITY_DN18679_c1_g2_i1	Chr3	56483259	56694431	-0.047989307962814	1	0.248716	0.155593	0.212751	0.366822	0.484024	0.0796035	0.552395
TRINITY_DN18620_c0_g5_i1	Chr7	57553266	57553504	-0.17010598094095	1	4.85739	0	0	4.33851	1.30288	0	4.2562
TRINITY_DN18679_c1_g1_i2	Chr1	79495003	79495780	-1.83698588221253	1	0.326369	0.425002	0.569467	0.244416	0	0.177671	0
TRINITY_DN18619_c2_g2_i1	Chr4	58821547	58821921	-0.76741366652603	1	2.02123	0.941908	0.442279	0.455585	0	0.484628	0.481317
TRINITY_DN18619_c0_g4_i1	Chr10	38163157	38163691	0.971762473145707	1	0.534645	0.500446	0	0.480535	0.788792	1.03153	1.01969
TRINITY_DN18619_c0_g1_i1	Chr8	113990142	113990761	-0.73462617035268	1	1.25582	0.391952	1.26813	0.374939	0.410763	1.01007	0
TRINITY_DN18619_c0_g2_i1	Chr3	87779408	87779929	0.546096777139492	1	0.55682	0.260846	0.485104	0.250564	0	0.806399	0.265673
TRINITY_DN18634_c1_g1_i1	Chr5	138387199	138387869	1.73431408353026	1	0	0	0	0.825468	0	0.35681	1.05614
TRINITY_DN18675_c0_g1_i1	Chr6	77294718	77296112	0.39126698469233	1	0.354678	0	0	0.490488	0.210013	0.27235	0.37285
TRINITY_DN18634_c0_g1_i5	Chr7	57147347	57147602	0.0283530073784445	1	1.89096	0	1.95083	0	3.2947	3.25814	0
TRINITY_DN18675_c0_g2_i1	Chr6	77296261	77297406	-0.0938131337093858	1	0.270574	0.253956	0.308945	0.39948	0.175693	0.433357	0.171794
TRINITY_DN18624_c2_g1_i3	Chr4	124259587	124260757	-0.239664064135936	1	0	0.353207	0.407568	0	1.12737	0	0.669595
TRINITY_DN18675_c1_g1_i1	Chr7	42104407	42104669	0.0303352785056862	1	0.658755	0.687264	0	0.323697	0.996708	0.49186	0.696816
TRINITY_DN18620_c0_g4_i2	Chr7	58922770	58922934	-1.68726367479136	1	1.48493	0.696563	1.7653	0	2.18425	0.713453	0
TRINITY_DN18624_c0_g1_i1	Chr2	80435813	80449346	-0.301352707811403	1	66.7845	67.3959	66.8678	62.7877	49.4379	50.1214	64.5866
TRINITY_DN18624_c2_g1_i1	Chr4	124259590	124260757	0.770037388037912	1	0	0	0.147725	0.194842	0	0	0.292446
TRINITY_DN18624_c0_g1_i3	Chr6	89703697	89704409	-0.678931368668054	1	0.246182	0.319309	0.588297	0.91212	0.893046	0.328979	0.487225
TRINITY_DN18624_c3_g2_i1	Chr7	63488550	63490278	1.60080539685031	1	0.163685	0.102506	0.139671	0.337239	0.0529894	0.313914	0.830718
TRINITY_DN18673_c1_g2_i1	Chr8	53813286	53814211	-0.205037836990685	1	0	0.535693	0.294167	0	0.33442	0.219855	0.217674
TRINITY_DN18624_c2_g1_i2	Chr4	124259587	124260757	0.192917508244812	1	0.34497	0.247867	1.32251e-7	0.189262	0	0.414284	0
TRINITY_DN18614_c0_g1_i6	Chr6	78395250	78396487	2.06296584175899	1	0.0278916	0.159359	1.64702e-9	0	4.79192e-9	0.40988	0
TRINITY_DN18673_c0_g2_i1	Chr6	154007382	154007699	-1.8464228625552	1	3.72761	0.742043	7.22778	0.719534	0	0.794974	0.68058
TRINITY_DN18614_c0_g1_i4	Chr6	1585895	1586676	-4.69325449781632	1	0.522285	0	0.076579	0.260582	0.151536	0	0
TRINITY_DN18692_c0_g2_i1	Chr4	6688417	6690056	0.394434915684532	1	0.761536	2.03581	0.950105	0.620924	1.19511	2.52834	0.724731
TRINITY_DN18692_c0_g1_i1	Chr4	6687650	6688415	0.860360377372543	1	0.317273	0.594748	0.273624	0.565717	1.24262	2.14363	0.302512
TRINITY_DN18601_c2_g1_i1	Chr3	59097983	59098995	1.07578982755285	1	0	0.159352	0.513628	0.149273	0.145278	0.652789	0.322922
TRINITY_DN18601_c0_g1_i1	Chr1	198049690	198050309	-5.08178729832657	1	1.26529	0	0	1.32292	1.3197	0	0
TRINITY_DN18601_c4_g1_i1	Chr7	84687262	84688040	0.852052934691754	1	0.451792	0.705747	0.259492	1.34148	0.147362	1.59766	0.861316
TRINITY_DN18614_c0_g2_i2	Chr6	103709437	103710394	0.0659872539377845	1	0	0	0	0.605072	0.16116	0.158939	0.216475
TRINITY_DN18601_c1_g3_i1	Chr4	148148028	148148790	0.0059862079855619	1	0	0	0.534744	0	0.45537300000000003	0.299279	0.147858
TRINITY_DN18601_c1_g2_i1	Chr7	40387897	40388802	-0.998600508627368	1	0	0.549339	0	0.20782	0.342232	0.226062	0
TRINITY_DN18601_c3_g1_i1	Chr3	78332434	78333077	1.11190347588168	1	0.193284	0.181163	0	0.518797	0.189559	0	1.10519
TRINITY_DN18665_c0_g3_i1	Chr1	69315551	69316010	0.267269423367527	1	0.350515	0	0.597661	1.05247	1.0195	0.668604	0.979219
TRINITY_DN18665_c0_g1_i4	Chr6	108294094	108312488	0.501615142743898	1	10.2067	15.939	6.8721	7.99662	13.294	10.5207	23.4272
TRINITY_DN18665_c0_g1_i2	Chr6	108294094	108298476	-0.112388737523804	1	0	0.402797	0.114714	0.157224	0.25683	0.122595	0.251035
TRINITY_DN18665_c0_g4_i1	Chr6	108303079	108303489	-1.40413998748065	1	0.851293	1.58786	0	0.384423	0	0.409491	0
TRINITY_DN18665_c0_g5_i1	Chr1	109957921	109958680	0.0604479009099745	1	0.155667	0.729495	0.402591	0.554974	1.06658	1.05146	0.296832
TRINITY_DN18665_c0_g1_i1	Chr6	108299006	108312488	0.998030051531117	1	0.140785	1.1131	0.935392	0.450908	1.13049	1.34749	1.96143
TRINITY_DN18616_c0_g1_i2	Chr9	44306911	44393651	-0.817847775575078	1	0.278128	0	0	0.106013	0	0	0.0947408
TRINITY_DN18616_c0_g1_i5	Chr9	44306911	44393651	-0.808026362768629	1	0	0.365756	0	0.106013	0.378191	0.202855	0
TRINITY_DN18616_c0_g1_i6	Chr9	44428668	44527448	1.01719662916487	1	0	0	0.304112	0	0.408976	0.311042	0.365054
TRINITY_DN18616_c0_g1_i10	Chr9	44428668	44527448	0.721522169915911	1	0.17318	0.486908	0	0	0	0	0.498426
TRINITY_DN18616_c0_g1_i7	Chr9	44306911	44481110	0.360754491242022	1	0	0	0.265126	0.245642	1.25278e-7	0.049808	0.265122
TRINITY_DN18616_c0_g1_i3	Chr9	44493565	44494411	0.930643456345406	1	0	0.326916	0	0.238403	0	0	0.510984
TRINITY_DN18638_c0_g1_i1	Chr8	75457348	75458223	-0.0109238185209658	1	0	0.360088	0.220088	0.568951	0.500272	0.493192	0.243995
TRINITY_DN18638_c2_g1_i1	Chr1	42425054	42426431	-1.07458412455035	1	0.36213	0	0	0	0.352206	0	0.137897
TRINITY_DN18638_c2_g1_i2	Chr1	42425054	42426431	0.521237830618918	1	7.35375e-8	0.201551	0.18347	0.316371	1.04094e-7	0.480752	0
TRINITY_DN18637_c0_g1_i1	Chr8	103818160	103820979	-1.55805733611834	1	0.345207	0	0	0	0.639624	0	0.131442
TRINITY_DN18637_c0_g1_i8	Chr8	103819485	103820979	-1.00766165693674	1	0	0.574277	0.264964	0.334895	0.401723	0.340229	0
TRINITY_DN18637_c0_g1_i11	Chr8	103818237	103820979	2.27608627445975	1	0	0.193678	0	0	0	0.461812	0
TRINITY_DN18637_c0_g1_i2	Chr8	103818160	103820979	-0.973208217528492	1	0	0.289134	0.272447	0.630984	0	0.278527	0
TRINITY_DN18637_c0_g1_i9	Chr8	103818160	103820979	-1.01783675497939	1	0	0.4531	0.382748	0.107538	0	0.203685	0
TRINITY_DN18601_c1_g1_i1	Chr7	40387435	40387904	-1.52809354635196	1	0	0	0.389959	0.134396	0.590534	0.147956	0
TRINITY_DN18637_c0_g1_i5	Chr8	103818555	103819483	9.12449887892168e-4	1	0	0.129197	0	0.12262	0.673591	0.265651	0.131375
TRINITY_DN18624_c0_g1_i4	Chr8	68367169	68367698	0.44885055406615	1	0.816741	1.27508	1.43628	0.734788	0.804332	1.57688	1.55876
TRINITY_DN18664_c0_g1_i3	Chr3	125663361	125664448	-7.72144745424352	1	0	5.625	5.68993	0.181656	0.00188404	0	0
TRINITY_DN18684_c0_g1_i5	Chr7	133462734	133464448	-6.73812630293537	0.607838095745676	0.834516	0.1985	0.207277	0.367769	0.438297	0	0
TRINITY_DN18684_c0_g1_i3	Chr7	133462734	133467752	-2.33958797781623	1	0	0.583845	0	0	0	0	0.0396024
TRINITY_DN18638_c1_g1_i2	Chr2	31194365	31194808	0.327534100605613	1	0.777232	0.347046	0.640112	0	0	0.67694	0.352835
TRINITY_DN18664_c0_g1_i2	Chr3	125663361	125664640	0.430875835417554	1	8.23168	3.28656	1.02998e-9	3.80574	4.95702	5.49484	6.86717
TRINITY_DN18603_c3_g1_i1	Chr3	92151527	92151735	-0.940998237596234	1	1.7475	6.25708	1.41606	2.88834	2.11138	3.17475	0
TRINITY_DN18676_c0_g3_i1	Chr5	127176803	127177400	-0.634379297513174	1	0.223785	0.628739	0.193968	0.401428	0.219844	0	0.457093
TRINITY_DN18603_c1_g1_i1	Chr2	70047257	70047746	-0.321043464744855	1	0	1.18167	0.826404	0.284853	1.24388	0	1.20561
TRINITY_DN18676_c0_g4_i6	Chr5	127177122	127208401	0.0672045216532256	1	0	0	0	0.251491	0.55805	0	0.364653
TRINITY_DN18676_c0_g4_i2	Chr5	127175108	127176509	-2.79469018148505	1	0	0	0.308993	0.419065	0	0	0.0348899
TRINITY_DN18676_c0_g4_i4	Chr5	127175108	127208401	2.59309099584364	1	0.46693	0.0577001	0.028761	0	0.238074	1.00876	1.16717
TRINITY_DN18676_c0_g4_i5	Chr5	127175108	127176509	-2.1701634330097	1	0.0886464	0	0.0053608	0	0.408981	0	0.0333372
TRINITY_DN18676_c0_g4_i1	Chr5	127175108	127208401	1.90412987527739	1	0	0.338948	0.132786	0.231015	0	0	1.19057
TRINITY_DN18676_c0_g1_i1	Chr6	130769445	130790260	3.39370899101816	1	0	0	0	0	0.343447	0	2.32941
TRINITY_DN18676_c0_g2_i2	Chr6	131323384	131323878	1.15611929832892	1	0	0.283385	0	0.426669	0.298178	0.814274	0.28869
TRINITY_DN18676_c0_g5_i1	Chr5	127208386	127208803	2.20766753515759	1	0.412242	0.38476900000000003	0.360582	0	0.404417	0.793208	2.75006
TRINITY_DN18676_c0_g2_i3	Chr6	131323384	131323878	1.18995578586034	1	0	0	0	0.885705	0	0.551443	0.492871
TRINITY_DN18606_c0_g1_i1	Chr1	175449606	175452092	-0.39995389892228	1	0	0.275173	0.187054	0.193598	0.745406	0.105178	0.34815
TRINITY_DN18606_c0_g3_i1	Chr1	175448643	175449589	-0.220159553213851	1	0	0.432124	0	0.204528	0.562067	0.443408	0
TRINITY_DN18606_c0_g4_i1	Chr1	169889070	169889457	1.02285997354612	1	0	0.753207	0	0	0.791119	0	1.42132
TRINITY_DN18667_c0_g1_i1	Chr6	56386255	56387495	-0.00267578317456595	1	0.653172	0.229941	0	0.216811	0.476811	0.470515	0.233229
TRINITY_DN18625_c0_g1_i4	Chr1	127051262	127066063	-4.97145090666246	1	0.134491	0	0.229813	0.0594451	0.77251	0	0
TRINITY_DN18606_c0_g3_i2	Chr1	175448761	175449589	-0.752894693319661	1	0.412725	0	0.591912	0	0	0	0.262311
TRINITY_DN18625_c0_g1_i2	Chr1	127056360	127066063	-3.63697540551415	1	0	0.171232	0.1579	0	0.928509	0	0
TRINITY_DN18601_c0_g1_i2	Chr1	198049690	198165740	2.62036232978046	1	0	0	0.786044	0	0.648429	2.98662	1.21375
TRINITY_DN18639_c0_g2_i1	Chr4	105547073	105547545	-0.594601115836509	1	2.62984	5.33679	7.78303	2.161	2.58214	3.3835	2.71435
TRINITY_DN18639_c0_g1_i2	Chr9	38184539	38185917	0.48445753881927	1	0.719848	1.48702	0.922977	0.700282	1.61022	2.00387	1.37055
TRINITY_DN18603_c2_g2_i1	Chr1	57479733	57480603	-0.302574419447492	1	0.381629	0.477174	0.547419	0.226164	0.745743	0.612668	0.24249
TRINITY_DN18617_c0_g1_i1	Chr4	43427706	43508976	0.28104587435412	1	0.793949	0.995144	0.656497	1.02905	1.75169	1.48036	1.3437
TRINITY_DN18664_c0_g1_i1	Chr3	125663361	125664614	0.655208826417856	1	0	0	1.06617	0	0	0.814159	0
TRINITY_DN18674_c0_g1_i5	Chr3	5409776	5415274	-0.778014468698737	1	0.967622	0.627881	0.227379	0.378511	1.77147	0.00519341	0.993838
TRINITY_DN18654_c0_g1_i1	Chr1	139676308	139677388	0.0273943661446297	1	0.0946272	0.177612	0.162143	0.167719	0.184401	0.181917	0.180262
TRINITY_DN18674_c0_g1_i14	Chr3	5414696	5415247	-0.314589377764841	1	0.823225	2.63463	0.889137	0.0695951	0.102711	1.50159	0.11059
TRINITY_DN18674_c0_g1_i9	Chr3	5409776	5415863	7.90503271433876	0.00199290588456914	0	0	0	0	0	1.12317	0.615594
TRINITY_DN18674_c0_g1_i11	Chr3	5409776	5415885	0.467275936978969	1	1.90002	1.17565	1.09966	1.43437	1.92946	1.08473	3.59071
TRINITY_DN18606_c0_g2_i2	Chr1	169888359	169889200	0.574115461982583	1	0.469112	0.238638	0.217586	0.450182	0.412505	0.651252	0.564867
TRINITY_DN18674_c0_g1_i8	Chr3	5410157	5415863	2.52219262731823	1	0.0761595	0	0	0	0.339821	0.954452	0.103326
TRINITY_DN18674_c0_g1_i2	Chr3	5409776	5415274	-3.1790712642587	1	0.0754235	0.26141	0.0287785	0.0243309	0.034566	0.00340811	0.0103518
TRINITY_DN18645_c0_g1_i1	Chr4	3589073	3597782	-0.369883845061301	1	0.704453	0	0	0.418515	0	0.416113	0
TRINITY_DN18645_c0_g1_i2	Chr4	3589073	3597782	0.852265379410831	1	0	0.87613	0.58418	0.270856	0.785666	1.05063	0.94704
TRINITY_DN18685_c1_g1_i3	Chr5	55947517	55958068	-0.48714367379785	1	0.182669	0.922826	0.719707	0.306828	1.41632	0.192653	0.892919
TRINITY_DN18674_c0_g1_i15	Chr3	5409776	5415885	-0.0157371534920691	1	0.23116	0.540467	0.188367	0.151024	0.0789398	0.440477	0.0882137
TRINITY_DN18685_c1_g1_i2	Chr5	55947517	55968787	0.299559502926244	1	7.1095	10.2176	5.267	8.24014	11.7194	7.66607	15.5421
TRINITY_DN18685_c1_g1_i4	Chr5	55965322	55968787	1.06131450800544	1	0.607233	0.295437	0.309081	0	0.876918	1.28736	0.654041
TRINITY_DN18685_c1_g1_i1	Chr5	55966542	55968787	-0.246442441943319	1	0	0.831825	0	0.636305	0	0	0.545876
TRINITY_DN18685_c1_g1_i5	Chr5	55966542	55968787	-0.307067639969229	1	0.233385	0.213667	0.294198	0	0.657377	0.156408	0.332137
TRINITY_DN18685_c0_g1_i10	Chr6	104409121	104421651	0.798979178670777	1	0	0.951939	0.919431	1.08147	1.1275	2.03524	1.14727
TRINITY_DN18685_c0_g1_i6	Chr6	104409121	104428159	0.0626676804235076	1	8.29057	8.73009	8.98982	8.19573	4.94581	7.82885	10.7727
TRINITY_DN18685_c0_g1_i7	Chr6	104409121	104423487	-0.59761188037797	1	1.44202	1.69499	0.562639	1.6817	1.9284	0.744905	1.40405
TRINITY_DN18685_c0_g1_i5	Chr6	104410009	104428159	0.918359759607843	1	0	0.872238	0.515618	0.480716	2.19874	0	3.26399
TRINITY_DN18685_c0_g1_i9	Chr6	104422551	104423487	0.675644884719977	1	0.292246	1.07858	0.762703	0.664562	0.305573	1.06996	1.18497
TRINITY_DN18685_c0_g1_i12	Chr6	104417870	104421651	1.51677118956819	1	0	0.327018	0	0.256983	0	0.31302	0.474058
TRINITY_DN18685_c0_g1_i4	Chr6	104409121	104428159	-0.884634807074852	1	1.62694	1.7294	0.36555	1.69313e-6	2.76152	0.66683	0.843759
TRINITY_DN18685_c0_g2_i2	Chr6	104425178	104428159	0.750224606680381	1	0.247343	7.52362e-9	0	0.179266	0.398134	0.3143	0.313338
TRINITY_DN18685_c0_g2_i1	Chr6	104425178	104428159	-4.40284010240036	1	0	0.4699	0.285442	0.185204	0	0	0
TRINITY_DN18685_c2_g1_i1	Chr7	114595249	114595828	0.869759224380171	1	0.233621	0.437722	0.202708	0.209777	0.22979	0.451102	0.668126
TRINITY_DN18685_c0_g1_i1	Chr6	104423553	104428159	0.291113343402466	1	0.378	0.781832	1.77316	1.74332	0	0.630948	2.02081
TRINITY_DN18621_c0_g2_i2	Chr10	27994625	27996301	-5.16564448766676	1	0	0.194683	0.299521	0.123959	0.817924	0	0
TRINITY_DN18685_c0_g1_i2	Chr6	104423553	104425211	0.3399805777309	1	0.232671	0.437085	0.107107	0.271522	0.452268	0.528107	0.316492
TRINITY_DN18621_c1_g1_i1	Chr5	18513364	18514051	0.918397679068489	1	0.844684	0.956797	0.291762	0.150789	0.831686	1.14227	1.44984
TRINITY_DN18672_c0_g1_i2	Chr2	68835525	68835737	0.400278293567589	1	3.15482	5.99215	5.43091	1.39661	4.3361	7.60855	4.52347
TRINITY_DN18672_c3_g1_i1	Chr2	14754910	14755371	0.662692281523039	1	0.367585	0	0.642018	0	0.398303	0.707093	0.350474
TRINITY_DN18621_c0_g2_i1	Chr10	27994625	27996640	1.78955321241161	1	0.311656	0.529333	0	0	0	0.41858	0.889859
TRINITY_DN18672_c1_g2_i1	Chr2	70011482	70012894	0.261877193582096	1	0.209573	0.393586	0.179102	0.247075	0.747217	0.402289	0.531993
TRINITY_DN18672_c1_g1_i1	Chr2	70012906	70013514	-3.7986983352381	1	0	0.603057	0.371732	0.192354	0.421416	0	0
TRINITY_DN18672_c4_g2_i1	Chr6	71671472	71671912	-1.47769804524579	1	2.24099	2.09282	3.26476	1.34935	2.5679	1.07803	0.71256
TRINITY_DN18672_c2_g1_i1	Chr10	21141704	21142120	-0.076879700743793	1	0.412242	1.92385	1.58786	0.70563	4.04417	1.98302	1.57146
TRINITY_DN18672_c3_g2_i1	Chr1	86328529	86328942	0.469098289044333	1	0.392515	1.09579	0.342027	0.723041	0.428979	1.13269	0.75323
TRINITY_DN18681_c0_g2_i1	Chr3	77923959	78007086	1.17451643437102	1	0.334509	0	0	0.15481	0.266254	0.5282	0.263316
TRINITY_DN18681_c0_g2_i2	Chr3	77923959	78007086	-0.441122560631667	1	0	0.788732	0.914334	0.128988	0.202802	0.324458	0.341257
TRINITY_DN18600_c0_g1_i7	Chr7	2651910	2660319	-1.17716081027803	1	1.24028	2.9652	6.81783	4.61911	6.2763	3.42618	0.943557
TRINITY_DN18681_c0_g1_i1	Chr3	77913746	77923977	0.438681297991263	1	2.49797	3.11679	3.66392	1.55289	2.78083	2.55025	5.69853
TRINITY_DN18600_c0_g1_i4	Chr7	2635500	2645682	-1.70978186202414	1	0.27053	0	0.686786	0	0.192262	0.154249	6.11724e-4
TRINITY_DN18600_c0_g1_i1	Chr7	2635500	2645828	-1.18627667200103	1	3.55034	5.10379	6.78695	6.04212	3.78174	4.92622	0.185139
TRINITY_DN18600_c0_g1_i9	Chr7	2635500	2645828	5.54665243054502	0.624123297664403	0	0	0	0	0	0	0.507429
TRINITY_DN18696_c0_g2_i1	Chr2	137759938	137760669	0.637298151595582	1	0.657095	0.615933	0.567141	0.146562	0.482811	0.317228	1.40941
TRINITY_DN18600_c0_g1_i8	Chr7	2635500	2660319	0.553032875089427	1	2.56632	5.34625	5.85165	2.69245	4.45556	8.13569	5.61361
TRINITY_DN18600_c0_g1_i5	Chr7	2635500	2660319	-0.231103317378493	1	41.6068	57.3132	43.589	48.8658	35.8844	44.0792	43.4777
TRINITY_DN18697_c0_g1_i1	Chr2	148506554	148513074	0.411962634551875	1	0.256148	3.55014	0.615528	1.31396	0.441331	3.19246	0.468935
TRINITY_DN18696_c0_g1_i4	Chr2	137757936	137761917	-0.373166878422907	1	3148.2	2735.19	2769.96	3321.92	2691.58	2759.5	2370.41
TRINITY_DN18696_c0_g1_i3	Chr2	137757936	137761730	0.774241160003143	1	0.349523	0.591084	0	0.368325	0.8353	1.62464	0
TRINITY_DN18696_c0_g1_i2	Chr2	137757936	137761917	-0.0333311758967063	1	0.425041	1.51711	0.328846	1.45111	1.41483	0.377608	1.82947
TRINITY_DN18697_c0_g1_i3	Chr2	148506554	148513074	-0.00117649534521714	1	35.5618	73.8505	37.5823	42.9339	30.8286	75.7981	23.8228
TRINITY_DN18697_c0_g1_i2	Chr2	148506554	148513074	0.239776754313148	1	1.72223	1.4293	0	1.37861	0.328805	2.66003	0
TRINITY_DN18697_c0_g1_i4	Chr2	148506554	148513074	-2.42529440372788	1	0	5.00971	4.6596	1.49178	1.01995	0	0.987601
TRINITY_DN18697_c0_g2_i1	Chr2	148506554	148507790	-1.07190565173348	1	0	0.544559	0.261978	0.165539	0	0	0.192433
TRINITY_DN18683_c0_g2_i1	Chr9	65163254	65163974	1.42911118858235	1	0	0	0.144992	0	0.493688	0	0.800547
TRINITY_DN18683_c1_g2_i1	Chr2	154665201	154750592	0.943772361884094	1	0.221714	0.207998	0.0951327	0.196777	0.108157	0.21333	0.528153
TRINITY_DN18683_c1_g3_i1	Chr2	154664123	154665193	1.0049505211048	1	0.392889	0.0921725	0.168364	0.174148	0.287194	0.75548	0.28069
TRINITY_DN18683_c0_g4_i1	Chr9	65163952	65165279	0.189908467709227	1	0.150518	0.211983	0.193055	0	0.146427	0.216769	0.1433
TRINITY_DN18683_c1_g1_i2	Chr2	154501577	154502700	1.26332193832119	1	0.319789	0	0.220498	0	0.12249	0.345573	0.408214
TRINITY_DN18683_c1_g1_i3	Chr2	154502671	154664139	3.29908411585548	0.963377525084702	0	0	0.050638	0	0	0.154321	0.173244
TRINITY_DN18683_c1_g1_i1	Chr2	154501577	154664139	-0.309276732117309	1	0.510951	0.438192	0.338504	0.282359	0.215691	0.275421	0.376092
TRINITY_DN18683_c0_g1_i1	Chr4	35240515	35241542	-0.819030286207482	1	0.624162	0.390426	0.981305	0.184537	1.01437	0.300154	0.495531
TRINITY_DN18683_c0_g5_i1	Chr4	77170454	77171822	0.499929296606135	1	0.435318	0.272499	0.124042	0.128336	0.352827	0.41788	0.414417
TRINITY_DN18627_c0_g1_i1	Chr1	140484971	140485601	3.72997548190564	0.584127445858124	0	0	0	0	0.201328	0.5942	1.17334
TRINITY_DN18696_c0_g1_i1	Chr2	137757936	137761730	1.0846001854834	1	0.687429	0.386232	0.642147	0.242276	0.471685	0	2.31799
TRINITY_DN18626_c1_g1_i1	Chr4	114907276	114909138	0.786761903099316	1	0	1.8686e-5	0.777686	0.93891	0.885202	0.971192	1.08319
TRINITY_DN18642_c0_g1_i1	Chr5	58660640	58661595	0.0492633335904921	1	0.34173	0.213689	0.39113	0.101126	0.111164	0.109622	0.434145
TRINITY_DN18678_c0_g1_i24	Chr10	51493672	51495423	-0.0220872352898078	1	1.96227	2.88601	1.84297	2.34209	1.79956	2.34616	2.46207
TRINITY_DN18626_c0_g1_i1	Chr7	38110369	38110598	-1.97964942219421	1	0	0	1.04027	4.33851	7.07835	0	1.16319
TRINITY_DN18678_c0_g1_i17	Chr10	51510935	51513111	1.17915839052864	1	0	0.473997	0	0.235341	0	0.573538	0.210405
TRINITY_DN18678_c0_g1_i15	Chr10	51503955	51515657	2.54140000310999	1	0	0.0493067	0.0163076	0	0	0	0.209827
TRINITY_DN18678_c0_g1_i3	Chr10	51513927	51515895	0.00787935876895212	1	0.306773	0.764225	0.695843	1.64411	0.718793	1.65495	0.259162
TRINITY_DN18678_c0_g1_i6	Chr10	51511160	51513763	2.04354400925334	1	0	0.0866519	0.0691792	0.0724153	0	0.308187	0.166763
TRINITY_DN18678_c0_g1_i12	Chr10	51505153	51510356	-0.951682134517633	1	1.01295	1.30137	1.04586	1.82113	2.15035	0.958912	0.727051
TRINITY_DN18678_c0_g1_i1	Chr10	51493672	51521924	-5.22706394071377	1	0.316626	0	0	0.105154	0	0	0
TRINITY_DN18678_c0_g1_i4	Chr10	51505153	51512588	0.618703732903923	1	0.665858	1.58785	0.887425	0.386826	0.563496	1.25559	1.54036
TRINITY_DN18686_c2_g1_i1	Chr10	48965289	48965619	0.477853071450974	1	1.27621	1.19155	1.11586	1.73124	2.49662	1.83853	3.06302
TRINITY_DN18678_c0_g1_i19	Chr10	51493672	51521924	0.389986694312128	1	5.45317	8.08863	5.7169	4.23368	6.5618	8.80469	8.77721
TRINITY_DN18686_c0_g1_i1	Chr10	26707155	26709513	-0.296383337662319	1	0.316351	0.143817	0.325941	0.708409	1.11328	0.623084	0.327549
TRINITY_DN18686_c1_g1_i1	Chr8	37623172	37623593	0.203112244825258	1	0	1.85047	1.73331	1.43197	1.16633	1.42801	1.76133
TRINITY_DN18686_c1_g1_i2	Chr8	37623172	37623593	0.779124326095458	1	1.62041	0.513413	0	0	0	0.488879	1.21511
TRINITY_DN18634_c0_g1_i7	Chr8	103114749	103114821	-1.30725341777055	1	0.486066	0.607518	0	0	0.317404	0.226172	0
TRINITY_DN18678_c0_g1_i20	Chr10	51506913	51521924	-1.16770972877489	1	0.142636	0.631746	0.0612296	0.694099	0.76329	0.271717	0.177282
TRINITY_DN18695_c0_g2_i1	Chr1	88079564	88079878	1.74350960769199	1	0	0.673644	0.628591	0.651068	0	2.07006	1.38008
TRINITY_DN18678_c0_g1_i14	Chr10	51493672	51513763	-1.39677634768236	1	1.13302	1.43872	0.40377999999999997	1.53407	0.318644	0	0.824757
TRINITY_DN18629_c0_g1_i1	Chr4	89618862	89619231	0.715328963248846	1	1.55413	1.44791	0	0.467708	0.506588	1.99003	0.9879
TRINITY_DN18663_c0_g1_i2	Chr10	29016709	29122320	0.535876197423948	1	1.15383	0	0	0.279379	0.615067	0.226173	1.11671
TRINITY_DN18682_c0_g1_i3	Chr1	215211078	215228775	1.08621174439258	1	0.103391	0.300712	0.482335	0.201125	0.196317	0.866978	0.379784
TRINITY_DN18616_c1_g1_i1	Chr6	50985513	50988272	0.209160932720794	1	0.161315	0.333541	0.412017	0.142149	0.187659	0.370738	0.27616
TRINITY_DN18682_c0_g1_i9	Chr1	215219098	215221293	0.325779721192414	1	0	0.853436	0	0.409658	0.881755	0.604926	0.579634
TRINITY_DN18682_c0_g1_i7	Chr1	215218849	215228775	0.652355020941765	1	0	0.171025	0.431061	0.270157	0	0.379971	0.265638
TRINITY_DN18682_c0_g1_i10	Chr1	215211078	215228775	-3.57306249406199	1	2.10856	1.0358	1.11097	1.03962	1.02565	0.238898	0
TRINITY_DN18682_c0_g1_i4	Chr1	215226324	215228775	-0.412552680094144	1	0.437604	0.571432	0.62388	0	0	0.560492	0
TRINITY_DN18682_c0_g1_i11	Chr1	215211078	215228775	-0.536050632005355	1	0	1.07857	0.167963	1.0699	0.77176	0.0913743	0.840154
TRINITY_DN18629_c1_g2_i1	Chr7	105432169	105432873	-0.663999282629775	1	0.345637	0.32393	0.746315	2.00562	1.20871	1.33509	0
TRINITY_DN18682_c0_g1_i14	Chr1	215212784	215218048	0.338518333774073	1	0	0.698292	0.300434	0	0	0	0.557335
TRINITY_DN18644_c0_g1_i2	Chr6	57585504	57586613	-1.04099312829094	1	0.278467	0	0.539902	0.740217	0	0	0.345376
TRINITY_DN18682_c0_g1_i2	Chr1	215211078	215228775	3.45709886512724	0.95487721539403	0	0	0.195265	0	0.141498	0.564813	1.15545
TRINITY_DN18671_c0_g1_i1	Chr1	174237829	174238947	-0.558905749372482	1	0.464633	0.523282	0.238802	0.823395	0.271593	0.267944	0.442538
TRINITY_DN18678_c0_g1_i7	Chr10	51515677	51521924	1.14909236653982	1	0.256665	0.0590747	0.0601605	0.268136	0.381381	0.708689	0.325079
TRINITY_DN18682_c0_g1_i12	Chr1	215211078	215228775	1.05451410213415	1	0	0	1.27605	0	0.19079	1.43768	0
TRINITY_DN18631_c1_g1_i1	Chr3	40303084	40303411	-3.81954696619732	1	1.30568	0.611192	0	0	3.19642	0	0
TRINITY_DN18644_c0_g2_i1	Chr7	111925057	111925705	0.808595340085007	1	0.575817	0.774716	1.32814	0.90873	0.753032	2.59571	0.914653
TRINITY_DN18631_c0_g2_i1	Chr2	41880521	41882215	1.1612379041136	1	0.225998	0.0530705	0.0964392	0.14969	0.439039	0.433466	0.53766099999999994
TRINITY_DN18631_c1_g2_i1	Chr3	10842478	10843777	0.7672705147834	1	0	0.941716	0.885047	0.673216	0	1.33558	0.639356
TRINITY_DN18631_c1_g2_i2	Chr3	10842529	10843777	2.44912450756117	1	0	0	0	0	0.647448	0	1.58879
TRINITY_DN18686_c5_g1_i1	Chr2	147634148	147634822	0.597758038664085	1	0.188497	2.1201	1.14249	1.01123	1.47882	1.45653	2.51423
TRINITY_DN18694_c0_g1_i2	Chr9	85958144	85958895	-3.82074247419278	1	0	0.15646	0.225485	0.597128	0.237471	0	0
TRINITY_DN18631_c0_g1_i1	Chr2	41864372	41865301	0.276546297127598	1	14.4375	14.9498	10.4122	10.4604	11.9494	12.228	21.5709
TRINITY_DN18631_c1_g3_i1	Chr6	48196859	48198981	-2.37600540014494	1	0.615009	0.247651	0.561662	3.06135	2.27286	0.463059	0.125375
TRINITY_DN18631_c0_g3_i1	Chr2	41865279	41894316	0.868433494105734	1	8.29535	11.7723	7.48249	7.28463	12.6484	14.6699	23.7764
TRINITY_DN18605_c0_g3_i1	Chr3	79490764	79492539	-0.615936843044752	1	2.7269	2.15977	2.64591	2.87963	2.7	2.05069	1.83162
TRINITY_DN18605_c0_g2_i1	Chr2	3541364	3542695	-0.405956996079614	1	1.50655	1.64147	1.99674	1.06622	2.32646	1.80806	1.07573
TRINITY_DN18663_c0_g1_i4	Chr10	31921786	31922209	2.65741480310987	1	0.372429	0	0	0.0869175	0	0.569749	0.985133
TRINITY_DN18605_c0_g1_i1	Chr2	3540515	3541387	-0.528617279517201	1	0.640976	0.961719	2.09411	1.70953	2.50527	1.72887	0.733123
TRINITY_DN18605_c1_g1_i1	Chr1	24812449	24814127	-0.311239254559427	1	1.80675	0.37124	0.337306	0.947386	0.383895	0.943062	0.500087
TRINITY_DN18663_c0_g1_i5	Chr10	29068434	29068807	-0.671313807036497	1	0.0694176	0.577974	0.276095	0.0743604	0.316143	0.357972	0
TRINITY_DN18628_c0_g1_i8	Chr2	68578697	68581278	-0.309012218984458	1	0	0	0.118521	0.0407033	0	0.0604491	0
TRINITY_DN18628_c0_g1_i1	Chr9	41567654	41570426	-1.44461437681113	1	0.353556	3.0476600000000002e-009	0.33339800000000003	8.77878e-9	0	0	0.111076
TRINITY_DN18658_c0_g1_i1	Chr3	136806826	136807261	-0.0452191938361078	1	0.336893	1.43337	0.577582	0.149705	0.61515	0.193436	1.11759
TRINITY_DN18613_c0_g2_i3	Chr4	46456287	46456911	-0.170394132922664	1	1.39956	0	0.635692	1.25196	0	0.51151	0.856503
TRINITY_DN18602_c0_g1_i1	Chr2	72099922	72100729	-0.504189358300823	1	1.7077	0.667028	1.71502	0.886674	0.974201	1.09753	0.813929
TRINITY_DN18602_c1_g2_i2	Chr1	90058193	90059727	-0.17056310450863	1	0.178902	0.126127	0	0	0.325428	0.241458	0
TRINITY_DN18602_c1_g1_i1	Chr4	93921413	93922310	1.10551036401489	1	0.823391	0.429331	0.626856	0.567379	1.1589	1.75893	1.74316
TRINITY_DN18602_c1_g2_i3	Chr1	90058193	90061397	0.854905416655658	1	0.0561891	0.104204	0.297374	0.142123	0	0.154469	0.355664
TRINITY_DN18602_c1_g2_i1	Chr1	90058193	90061397	-0.721340456658558	1	0.0858324	0.165935	0.444525	0	0.373424	0.287814	0
TRINITY_DN18602_c1_g2_i4	Chr1	90058193	90061397	0.811786262070429	1	0.0561891	0.104204	0	0.284246	0.286403	0.22074	0.355664
TRINITY_DN18647_c2_g1_i2	Chr2	25308859	25309541	0.700826050038926	1	0	0	0.471626	0	0.502496	0.740275	0
TRINITY_DN18647_c2_g1_i3	Chr2	25308859	25555558	0.348950685291807	1	1.0921400000000001	0.441703	0	0.360575	0.210903	0.313826	0.909695
TRINITY_DN18647_c4_g1_i1	Chr5	19981904	19982133	2.85449753367551	0.99764927831863	0	1.19064	1.08745	0	1.23117	4.86904	8.4908
TRINITY_DN18647_c0_g2_i1	Chr8	101988815	101989037	-0.164730182355073	1	0	0	4.00416	1.30783	3.19886	1.76736	1.67241
TRINITY_DN18647_c2_g1_i1	Chr2	25364765	25555558	1.18368544785612	1	0.18664	1.57172e-4	0.192899	0.0104146	1.04702	1.41718	0
TRINITY_DN18647_c2_g1_i4	Chr2	25242382	25555558	-1.23107958579725	1	0.117498	0.78078	0.808916	0.53602	0	0	0.429149
TRINITY_DN18647_c1_g1_i1	Chr3	70424013	70424892	0.705958140874589	1	0.379877	0.474989	0.761947	0.225114	0.618569	0.853766	0.965493
TRINITY_DN18663_c0_g1_i1	Chr10	29068434	29068807	-1.22800104456248	1	0.0229028	0.171248	0.0959463	0.0238232	0.107155	0.0699106	0
TRINITY_DN18652_c0_g1_i2	Chr4	12538393	12538949	1.08626369210589	1	0.671354	0	0.483943	1.00357	0	1.81232	0.42644
TRINITY_DN18652_c0_g1_i1	Chr4	12538393	12538949	-0.295187963307613	1	0	1.27762	0.493785	0	1.78769	0.79179	0.43345
TRINITY_DN18647_c0_g1_i3	Chr3	90484589	90484942	0.930149052450737	1	0	1.53339	0	0	2.35596	0	3.20376
TRINITY_DN18652_c2_g1_i1	Chr7	9974630	9975079	-0.680881715907565	1	2.44381	2.93426	5.4235	4.09762	0.686894	4.4805	0
TRINITY_DN18647_c0_g1_i2	Chr1	49864450	49864975	0.496657774738995	1	1.19515	0.256673	0.954019	0.493082	1.6287	1.32273	1.54342
TRINITY_DN18647_c0_g1_i1	Chr5	125300301	125300709	-0.0603646852722954	1	0.947142	2.02573	0.377317	0	0.845447	0.911639	0.842381
TRINITY_DN18618_c0_g1_i1	Chr2	114751248	114751928	0.713859275706673	1	0.190652	0.173005	0	0.325052	0.312578	0	0.751769
TRINITY_DN18669_c0_g1_i1	Chr6	12205498	12206291	-2.6865141425436	1	0.562459	0.527294	0.121036	0.250307	0.962479	0.135545	0
TRINITY_DN18659_c0_g1_i1	Chr5	28134397	28135064	0.0774931980768716	1	1.12841	0.352549	0.48777	1.17704	0.184426	0.181648	1.43343
TRINITY_DN18659_c3_g1_i1	Chr7	126245601	126246357	-0.517006114419982	1	0	1.61397	0.539884	0.55817	0.766224	0.302138	0.746305
TRINITY_DN18659_c0_g2_i1	Chr5	28133883	28134417	-0.91736883693532	1	0.534645	0	0	1.20134	0.525861	0	0.509843
TRINITY_DN18616_c2_g1_i1	Chr2	93757624	93758370	0.728384347063213	1	0	0.167482	0.305584	0.158055	0.260677	0.342926	0.339874
TRINITY_DN18628_c0_g1_i2	Chr10	21640198	21646675	-0.0891352421203231	1	0.626123	0.434829	0.128031	0.615705	1.31025	0.690991	0.604006
TRINITY_DN18659_c6_g1_i1	Chr9	70678478	70679159	2.06181212620613	1	0	0.31482	0	0	0.329125	0.648707	0.640438
TRINITY_DN18659_c4_g1_i1	Chr3	110256487	110256708	0.591034604984839	1	0	5.7352	0	1.09299	1.18978	1.9041	3.51616
TRINITY_DN18628_c0_g1_i3	Chr10	21640198	21646675	0.845786417879704	1	0.214525	0	0.32939	0	0.359652	0.385189	0.345811
TRINITY_DN18699_c0_g1_i1	Chr3	125807111	125809094	1.02314688886238	1	0.485542	0.248848	0.150496	0.116813	0.428312	0.761381	0.545902
TRINITY_DN18659_c2_g3_i1	Chr5	43928038	43928421	0.141660839984323	1	3.38194	3.33419	2.11419	2.17692	1.89166	5.93952	0.520153
TRINITY_DN18680_c0_g1_i1	Chr4	57896877	57897932	0.342013253898814	1	0.600019	0.563039	0.171448	0.532003	0.292444	0.673104	0.571582
TRINITY_DN18698_c1_g1_i1	Chr3	90083608	90084765	0.644512996400399	1	0	0.0870185	0.238262	0.410767	0.0904247	0.623794	0
TRINITY_DN18698_c0_g2_i1	Chr4	107473004	107473629	-0.630996307681716	1	1.45452	0	0.719297	1.11629	0.815246	0.401077	0.791917
TRINITY_DN18618_c0_g1_i5	Chr2	114751299	114751928	-0.267495101907167	1	0	1.44511	0	1.38106	0	1.06583	0
TRINITY_DN3073_c0_g1_i1	Chr8	144095497	144102197	0.0482635574916794	1	75.0062	73.3996	120.513	66.8594	0	70.2734	89.8656
TRINITY_DN3073_c0_g1_i12	Chr8	144095497	144098684	0.98798945504763	1	0.323418	0	0.195599	0.31528	0.0776705	0.340839	0.522468
TRINITY_DN3073_c0_g1_i8	Chr8	144099145	144101379	0.618393232075736	1	0	1.22095	0	0.61365	0	1.30378	0
TRINITY_DN3073_c0_g1_i18	Chr8	144095497	144102197	-1.24372553101613	1	74.3385	64.2641	0.476949	60.2758	83.6023	53.9335	0
TRINITY_DN3097_c1_g1_i1	Chr8	147019280	147019520	0.522534258619105	1	13.5838	10.503	22.3134	15.4338	73.5512	56.9863	28.3409
TRINITY_DN3085_c2_g1_i1	Chr8	89099288	89099493	-0.0481850901230614	1	0	1.72661	1.45701	5.96765	1.78508	1.64179	3.22937
TRINITY_DN3073_c0_g1_i9	Chr8	144098683	144099150	-0.398191784318236	1	0.21733	0	0.249985	0.176561	0	0	0.218395
TRINITY_DN3085_c2_g4_i1	Chr2	81667728	81668559	-0.251154979550928	1	5.33879	7.82902	7.53834	5.35912	3.34691	5.58576	5.61338
TRINITY_DN3085_c3_g1_i1	Chr7	31264414	31264668	0.831674506555411	1	0	0	0	0.973722	4.3197	4.29084	0
TRINITY_DN3085_c0_g1_i1	Chr2	146894946	146895318	0.68423034000913	1	1.53986	1.91221	0.897023	0.925755	1.50422	2.46253	2.44385
TRINITY_DN3085_c2_g2_i5	Chr8	115740561	115745803	0.345904331593923	1	2.30642	3.80155	4.53535	1.95359	2.67835	2.89871	5.79952
TRINITY_DN3085_c2_g2_i2	Chr8	115740561	115745803	0.148776867501983	1	0.348531	0.498805	0.702886	0.211474	0.107115	0.505811	0.441895
TRINITY_DN3085_c2_g2_i1	Chr8	115740561	115745803	-1.11960145616043	1	0.407312	0	0	0	1.10761	0.29005	0
TRINITY_DN3085_c4_g1_i1	Chr5	18518423	18518722	0.366244001367091	1	2.33266	0	0	0.705139	0.761407	0	2.24241
TRINITY_DN3085_c2_g5_i1	Chr4	90382033	90382422	1.24968016189433	1	1.80944	5.05611	0.394895	1.2222	3.09918	4.78102	7.31764
TRINITY_DN3085_c1_g1_i1	Chr9	32803389	32811940	-1.04073427550147	1	0	9.86071	11.3169	11.5249	9.58257	9.33516	0
TRINITY_DN3008_c2_g2_i1	Chr8	46497057	46498783	-0.567404759252542	1	13.2057	19.9305	32.3927	19.9557	21.1439	17.803	14.7749
TRINITY_DN3085_c1_g1_i2	Chr9	32803389	32811940	0.258637462353874	1	15.5003	4.28469	2.74897	2.79125	2.86199	2.84318	12.5947
TRINITY_DN3008_c1_g1_i2	Chr9	5835838	5848895	0.491280738163887	1	6.56388	14.8307	11.4037	7.98463	27.191	18.1811	23.5159
TRINITY_DN3085_c2_g3_i2	Chr6	71760253	71761112	-0.457722830938273	1	1.70233	3.82913	1.8649	1.70153	3.49098	2.21246	1.8243
TRINITY_DN3008_c0_g1_i11	Chr4	12046055	12053689	0.248308861172444	1	0.1492	0.46429	0.11261	0.448767	0.677098	0.66003	0.314003
TRINITY_DN3008_c0_g1_i10	Chr4	12046055	12057452	0.278397431145736	1	0	2.86383	1.51678	0.354187	2.53252	2.17168	1.62122
TRINITY_DN3008_c0_g1_i4	Chr4	12046055	12057452	0.0728173037859825	1	0	0.167522	0.0807392	0.0706532	0.0711108	0.0751454	0.107126
TRINITY_DN3008_c0_g1_i7	Chr4	12046055	12057452	0.157767491679948	1	8.77001	4.02794	7.02113	8.07519	2.99915	8.51151	7.48821
TRINITY_DN3008_c0_g1_i15	Chr4	12046055	12056061	0.285004373202882	1	45.5507	41.2947	42.0113	37.2597	42.6222	60.5156	54.4878
TRINITY_DN3008_c2_g5_i1	Chr4	123860030	123869565	1.73969929930136	1	0.909729	3.55891	3.69515	2.61569	5.45775	4.07615	19.6949
TRINITY_DN3008_c5_g1_i1	Chr5	87315155	87315388	0.962763476794431	1	0	1.22778	1.1152	2.31864	0	2.50267	2.06343
TRINITY_DN3008_c2_g4_i1	Chr8	23736522	23737272	0.511149809161264	1	5.22498	8.6074	5.18875	5.36852	6.82118	7.94668	11.8613
TRINITY_DN3008_c2_g3_i2	Chr7	114397699	114398848	0.374958775606413	1	1.48108	0.863452	0	1.77008	2.03262	2.04672	1.54147
TRINITY_DN3008_c2_g3_i1	Chr7	114397699	114398848	-0.0205148283380685	1	1.12013	3.65416	1.76865	1.278	0.85945	3.59665	0.262127
TRINITY_DN3008_c3_g1_i1	Chr3	9664161	9668407	-1.28391386137365	1	0.426006	1.0982	1.90247	0.26471	1.09889	0	0.807772
TRINITY_DN3008_c3_g1_i2	Chr3	9666992	9668407	0.0959452582923313	1	1.26099	0.869434	1.0712	1.25848	1.7955	1.81646	1.20029
TRINITY_DN3008_c0_g1_i1	Chr4	11687133	11702156	-7.10457876497257	1	2.47147	0	0	0	0	0	0
TRINITY_DN3008_c2_g1_i2	Chr6	90744038	90745393	-0.576841530564443	1	12.5624	12.134	8.06612	9.66348	4.87093	7.32876	7.11655
TRINITY_DN3008_c0_g1_i3	Chr4	11687133	11702156	0.343341685341611	1	0.252915	2.63702	0.926708	1.39522	2.36564	0.932076	3.2372
TRINITY_DN3044_c0_g1_i1	Chr5	9627128	9628943	0.878427297864854	1	0.429868	0.484207	0.515152	0.456783	0.585968	0.994757	1.06673
TRINITY_DN3044_c0_g3_i2	Chr2	53237671	53253957	-0.904654096084814	1	3.46025	6.97394	2.96755	3.23709	6.91145	4.71604	0.863634
TRINITY_DN3044_c1_g2_i1	Chr8	44082219	44082698	0.595533516184394	1	0.320102	0	0.279486	1.73437	1.2617	1.54364	0.951871
TRINITY_DN3044_c0_g3_i1	Chr2	53237671	53253957	-0.0568520432335298	1	3.0849	0	3.90804	2.87957	0	0	4.47937
TRINITY_DN3044_c0_g2_i1	Chr9	19448446	19448842	-0.654174106413434	1	5.18491	3.68141	1.19036	3.09616	1.72805	1.76858	2.45242
TRINITY_DN3089_c0_g1_i8	Chr3	48459584	48487274	-2.28399031134274	1	0	0.253105	0.0102119	0.697089	0.344099	0	0.101979
TRINITY_DN3089_c0_g1_i6	Chr3	48471458	48487274	-1.03590450240241	1	0	1.20443	0.374885	0.149444	0.00461266	0	0.353697
TRINITY_DN3089_c0_g1_i9	Chr3	48500646	48502855	2.3356183101842	1	0	0	0	0.19482	0	0.335924	0.183004
TRINITY_DN3089_c0_g1_i5	Chr3	48471458	48498468	1.03816721928394	1	0	0.0778812	0.744205	6.70632e-10	0	0.818574	0
TRINITY_DN3089_c0_g1_i3	Chr3	48459584	48502855	-0.502626022925461	1	0	0.733169	0.574282	1.14776	1.07669	0.566105	0.54547
TRINITY_DN3089_c0_g1_i4	Chr3	48471458	48502855	-0.491037384935182	1	1.09586	1.12146	1.47096	0.787211	0.392358	0.831094	0.752479
TRINITY_DN3089_c0_g4_i3	Chr2	113291524	113302963	-1.51813711844149	1	3.62473	3.24365	5.30433	2.39516	2.45462	1.67866	1.02613
TRINITY_DN18618_c0_g1_i4	Chr4	96540629	96540852	0.566296639248693	1	0.391595	1.3458	0	1.5036	2.77073	1.37171	2.71648
TRINITY_DN3044_c1_g1_i1	Chr5	122169886	122170215	0.773631043303683	1	0.616463	0.719126	1.8813	3.39941	0	2.06461	3.27728
TRINITY_DN3032_c0_g1_i3	Chr3	148469199	148469509	1.04710877041172	1	3.21449	0	2.23821	7.32828	2.11547	5.43071	8.97053
TRINITY_DN18659_c2_g1_i4	Chr5	129240198	129414852	-1.82343394657456	1	0.143841	0.814274	0.604293	1.2773	1.50708	0.269219	0.265063
TRINITY_DN3008_c0_g1_i2	Chr4	12046055	12056220	0.537368962794685	1	9.44242	6.11441	6.55145	8.01177	5.44776	13.8026	9.86412
TRINITY_DN3089_c0_g4_i2	Chr2	113293380	113302963	0.430828568012117	1	0	0.659546	0.639951	1.0048	0.672868	1.01281	0.804351
TRINITY_DN3032_c0_g1_i6	Chr3	148467930	148475598	1.72460901268856	1	0.335902	0.805119	1.25129	0	1.29978	2.9075	2.46898
TRINITY_DN3032_c0_g1_i14	Chr3	148467930	148469003	0.517477724424335	1	1.53134	1.77871	0	1.41144	1.20386	2.32149	1.48966
TRINITY_DN3032_c0_g1_i12	Chr3	148467930	148469078	-1.53904244962279	1	3.68279	3.23184	3.2088	3.04315	2.39425	0.808724	1.60036
TRINITY_DN3089_c0_g4_i4	Chr2	113226911	113302963	0.65421782967106	1	0.542328	0.708455	1.06537	1.10228	0.784878	1.26453	1.74573
TRINITY_DN3032_c0_g1_i9	Chr3	148470905	148475598	0.137878203986852	1	2.28646	1.79582	0.61307	2.69864	2.79028	1.84345	3.18303
TRINITY_DN3032_c1_g1_i1	Chr8	6214333	6248578	0.274615200945055	1	9.82159	7.50535	5.19386	6.06319	9.04241	8.96546	11.4664
TRINITY_DN3058_c0_g1_i1	Chr2	150655508	150751963	-0.323249893634098	1	12.7855	9.25345	7.54198	10.1617	13.4339	9.21818	9.91903
TRINITY_DN3058_c0_g1_i2	Chr2	150655508	150751963	-0.277555199317347	1	1.34521	1.36214	1.39604	2.29367	2.63756	2.23622	1.12852
TRINITY_DN3089_c0_g4_i5	Chr2	113236494	113302963	-7.62336557117956	0.803358210865282	0.797462	0.523934	0.253647	0	0.444193	0	0
TRINITY_DN3008_c0_g1_i5	Chr4	12046055	12056220	1.11404589345842	1	2.0698	1.85535	1.19118	2.08674	1.62504	4.92652	3.75937
TRINITY_DN3032_c2_g1_i1	Chr2	147501943	147502441	-1.07756032950644	1	2.371	3.33191	1.55002	1.60372	0.87646	0.608206	1.41475
TRINITY_DN3084_c0_g2_i12	Chr2	43022974	43042696	6.20166522434244	0.190663346507754	5.8854e-6	0	0.025533	0	0	1.50271	0
TRINITY_DN3084_c0_g2_i6	Chr2	43022974	43042696	-0.313664862260329	1	1.86452	3.91534	3.92058	2.86924	2.96989	3.23198	2.39563
TRINITY_DN3027_c0_g1_i7	Chr8	2038970	2064875	0.695768101819072	1	0.273127	4.27164	1.97162	1.18423	5.31542	0.657368	8.31443
TRINITY_DN3027_c0_g1_i4	Chr8	2020872	2064875	0.694902999815804	1	0	0	2.26394	0.55853	0	1.03074	1.1406
TRINITY_DN3027_c0_g1_i3	Chr8	2048373	2064875	1.67549402062877	1	0.45085	0.750775	0.431167	0.250068	0.616734	1.21686	2.31751
TRINITY_DN3027_c0_g1_i2	Chr8	2054244	2064875	-5.98792282511267	1	0	0	1.07518	0	0	4.73228e-5	0
TRINITY_DN3027_c0_g1_i6	Chr8	2054244	2064875	1.56163973195726	1	1.97502	0.645323	0.68013	1.64339	2.13102	4.35188	5.1075
TRINITY_DN3084_c0_g2_i17	Chr2	43022974	43042696	0.960167182899325	1	0.484728	0.534003	0.718643	0.318583	0.912848	1.60902	0.976201
TRINITY_DN3084_c0_g2_i14	Chr2	43029723	43042696	1.01198161304481	1	0.34903	1.42975	1.69817	1.40016	3.16731	2.92221	4.23118
TRINITY_DN3084_c2_g1_i1	Chr10	14418115	14418428	2.40270458323928	1	0	0.665752	0.621763	0	0	1.36405	2.52986
TRINITY_DN3084_c0_g2_i19	Chr2	43022974	43042696	-1.91600039535147	1	1.50315	2.68683	1.43657	0.36125	1.02384	6.46716e-4	0.807961
[truncated: 162,788 more rows]
