# Supplementary material for: A frog with three sex chromosomes that co-mingle together in nature: Xenopus tropicalis has a degenerate W and a Y that evolved from a Z chromosome
Source: PLoS Genet. 2020 Nov 9;16(11):e1009121. doi: 10.1371/journal.pgen.1009121 (PMC7652241; doi:10.1371/journal.pgen.1009121)
Supplement: S1 Data — (ZIP) [file pgen.1009121.s001.zip › SI_Data/Fig_S8/FigS8.csv]

trans_id	chromosome	start	end	logFC	FDR	XT3	XT9	XT11	XT20	XT1	XT13	XT19
TRINITY_DN86307_c0_g1_i1	Chr4	97550574	97550908	-0.4493218	1	0.628021	0	1.77348	1.90133	0	1.57313	0.664002
TRINITY_DN86303_c0_g2_i1	Chr6	24846098	24847065	0.8373763	1	0.338558	0.897102	0.321751	0	1.01983	0.655665	0.464711
TRINITY_DN86387_c3_g3_i1	Chr4	111226516	111226998	-0.7397959	1	0	0.32137	1.5047	0.949291	0.648515	0.267043	0.334731
TRINITY_DN86397_c0_g2_i1	Chr5	132392365	132392976	0.9755094	1	0.433866	0.216974	0.204442	0.853778	1.53034	0.361238	0.902304
TRINITY_DN86302_c0_g1_i1	Chr8	142180030	142180326	-0.408539792024468	1	0.856451	0.801943	1.50834	0.802793	0	1.98072	0
TRINITY_DN86366_c0_g1_i1	Chr3	152541012	152541473	-1.33906902311352	1	1.38422	0.347595	0.650643	0	0	0.288339	0.362129
TRINITY_DN86378_c0_g1_i1	Chr5	32713856	32714352	0.07269118	1	0	0.30566	0.859221	0.602629	1.23381	0.25423	0
TRINITY_DN86387_c3_g1_i1	Chr8	10775889	10776593	-5.36743488407965	0.344094850112272	0.52492	0.873081	1.32331	0.68719	0	0	0
TRINITY_DN86384_c0_g1_i1	Chr8	58652450	58653014	1.20673627822265	1	0.492736	0.24673	0.231728	0	1.24383	0.410406	0.256577
TRINITY_DN86331_c0_g1_i1	Chr2	92306251	92307339	0.2787428	1	0.580399	0.192045	0.368326	0.56729	0.291314	0.802501	0.497054
TRINITY_DN86318_c0_g1_i1	Chr6	22943966	22944456	1.692583	1	0	0	0	0.61536	0.944689	0.259584	0.649802
TRINITY_DN86395_c0_g1_i1	Chr3	115159511	115159975	-0.3051949	1	1.02203	1.37018	0.640948	0.674114	1.03614	0.567995	0.713177
TRINITY_DN86306_c0_g1_i1	Chr8	119665595	119666246	1.232076	1	0	0.396846	0.187429	0	1.19986	0	0
TRINITY_DN86351_c0_g1_i1	Chr7	64792489	64793047	-1.256088	1	0	1.51016	0	0.247706	0	0.209401	0.262027
TRINITY_DN86321_c0_g1_i1	Chr1	200293494	200294065	1.480271	1	0.477587	0.239056	0	0.470644	0.7229	0.994257	0.994403
TRINITY_DN86400_c0_g2_i1	Chr7	130741649	130742158	-2.083496	1	0	0.746465	0.467467	0.489625	0	0.20699	0
TRINITY_DN86326_c1_g1_i1	Chr1	90293451	90293874	-0.5765456	1	0.402554	0	2.27331	0.399568	0.819742	0.336378	0.423879
TRINITY_DN86382_c1_g1_i1	Chr8	62699360	62700046	-1.761259	1	0.355892	1.24332	0.840965	0	0	0.444422	0
TRINITY_DN86326_c0_g2_i1	Chr1	25681117	25681757	-0.4362188	1	0.433866	0.433948	0.408883	0.213444	0.437239	0.180619	0.225576
TRINITY_DN86387_c0_g1_i1	Chr1	111007266	111007978	-0.644565856564606	1	6.82877	12.4791	7.41313	6.8155	4.01574	5.63276	6.48049
TRINITY_DN69608_c0_g2_i1	Chr7	56162838	56163321	-0.39321210857782	1	0	0.960453	0.599749	0.630656	0.323036	0.266175	0.666896
TRINITY_DN69635_c0_g1_i1	Chr5	85313782	85314181	2.039229	1	0	0.435907	0.81227	0	1.321	2.52575	0.455508
TRINITY_DN69632_c0_g1_i1	Chr1	152919597	152927290	0.376140219147844	1	0.180155	0	0.286889	0.234401	0.542235	0.199066	0
TRINITY_DN69691_c0_g1_i1	Chr7	110733292	110734005	-0.171635676021794	1	0.343522	0.172633	0.487184	0.674462	0.691301	0.143931	0.356313
TRINITY_DN69678_c0_g1_i1	Chr5	91884570	91885463	0.30586	1	0	0.24355	0.465132	0.359542	0.372445	0.610095	0
TRINITY_DN69626_c0_g1_i1	Chr2	129587977	129588686	-1.699081	1	0	0.691191	0.654891	1.02018	0	0.144128	0.35926400000000003
TRINITY_DN69640_c0_g1_i1	Chr9	64294277	64295638	0.9942294	1	0.14806	0	0.14041	0.108096	0.221502	0.330692	0.0754269
TRINITY_DN86397_c0_g1_i1	Chr3	94919936	94920807	1.043711	1	0.169662	0.338613	0	0.666149	0.344664	0.848555	0.703748
TRINITY_DN69608_c0_g1_i1	Chr7	56163732	56164050	0.7400324	1	0.210526	0.420953	0	0.414018	0.84834	0.350535	0.218765
TRINITY_DN69700_c0_g3_i1	Chr4	80150676	80151385	-1.326485	1	0	0.876807	0	0.862644	0.176816	0.292538	0
TRINITY_DN69669_c0_g3_i1	Chr3	39529679	39530383	-1.076617	1	0	0.873081	0.165414	0	0.17607	0.145651	0
TRINITY_DN69669_c0_g1_i1	Chr3	39530362	39531492	1.03359554437929	1	0	0.275206	0.176065	0	0.463941	0	0.284863
TRINITY_DN69697_c0_g1_i1	Chr5	83440567	83441138	1.77118520887144	1	0	0.241772	0.45439	0	0.974926	0.804612	0.251477
TRINITY_DN69664_c0_g2_i1	Chr1	58199441	58200583	1.157894	1	0.0909256	0.0902247	0.259813	0.177698	0.365067	0.527937	0.186769
TRINITY_DN69665_c0_g1_i1	Chr1	174752309	174753738	-0.05748435	1	0.485052	0.137331	0.198437	0.270584	0.903891	0	0
TRINITY_DN69697_c0_g2_i1	Chr5	83441120	83442230	0.9254863	1	0.18929	0.375749	0	0.277496	0.665037	0.235539	0.388972
TRINITY_DN69697_c0_g3_i1	Chr5	83442288	83443582	1.332062	1	0.234398	0.154936	0.298065	0	0.54887300000000006	0.647844	0.160271
TRINITY_DN69669_c0_g2_i1	Chr10	8540718	8541367	-0.6091388	1	0.185005	0.923847	0	0	0.372529	0.154041	0
TRINITY_DN69679_c0_g1_i1	Chr4	148371181	148371735	-2.20171	1	0.253565	1.52339	0.238512	0	0	0	0.2644
TRINITY_DN69687_c0_g1_i1	Chr2	32572731	32574129	0.263852408731141	1	0.142498	0.494286	0.407994	0.278246	0.571959	0	0.657194
TRINITY_DN69679_c0_g2_i1	Chr4	148371766	148377930	-1.849086	1	0.224792	1.45185	0.320463	0.219867	0.225709	0.0932861	0.115702
TRINITY_DN69681_c0_g2_i1	Chr5	111649154	111649780	-0.164418729481871	1	0	0.211017	0.397871	0.622617	0	0.175679	0.657993
TRINITY_DN69622_c0_g1_i1	Chr6	129356743	129357589	-0.714086047763853	1	0.943422	0.783954	0.148858	0	0.632579	0.26158	0
TRINITY_DN69643_c0_g1_i1	Chr2	126194845	126195951	-0.437853	1	0.310373	0	0.440837	0.30452	0.468227	0	0.160612
TRINITY_DN69690_c0_g1_i1	Chr2	134867749	134868301	0.4912479	1	1.02027	0	0.239892	0.754339	0.772865	1.48737	0
TRINITY_DN69629_c0_g1_i1	Chr3	112946982	112947520	0.29438452574711	1	0	0.799331	0.250213	0	0	0.886718	0
TRINITY_DN69612_c0_g1_i1	Chr10	28254610	28255262	0.86855	1	0	0	0.369668	0.384747	0.591432	0.163107	0.406862
TRINITY_DN69677_c0_g1_i1	Chr3	26264269	26264975	1.21039187731958	1	0.338634	0	0.320243	0	1.1925	0	0.175572
TRINITY_DN69607_c0_g1_i1	Chr3	7283981	7284385	0.88181	1	0.441901	0	0.831121	0.440333	1.35131	0	1.39869
TRINITY_DN69700_c0_g2_i1	Chr7	57213384	57213846	0.3321727	1	0.342004	1.37549	0	0	0.346672	0.570228	0.715821
TRINITY_DN69642_c0_g1_i1	Chr3	116647302	116647963	-1.6973520552437	1	0.384412	0.191954	0.363001	0.755383	0	0.320153	0
TRINITY_DN69674_c0_g1_i1	Chr6	118931046	118931681	0.5536229	1	0.201464	0.603897	0.190061	0.197972	0.610072	0.168909	0.627821
TRINITY_DN69671_c0_g1_i1	Chr9	65080935	65081853	-0.110346816754723	1	0.941071	0.584619	0.558699	0.115084	0.954247	0.195296	0.484649
TRINITY_DN69680_c0_g1_i1	Chr8	50903398	50905130	0.105194279875626	1	0.604362	0.543951	0.367662	1.23285	1.76377	0.273152	0.393474
TRINITY_DN64483_c0_g1_i1	Chr4	1095071	1095392	1.725578	1	0	0	0.641238	0.684468	0	1.69341	2.15825
TRINITY_DN64456_c0_g1_i1	Chr4	88527731	88528155	-1.07167699427648	1	0.399115	0.805195	1.12727	0	0	0.333507	0.420559
TRINITY_DN64455_c0_g1_i2	Chr4	127977827	127978468	-1.422451	1	0.201464	0.911851	0.190061	0.197972	0	0.335717	0
TRINITY_DN64420_c0_g1_i1	Chr10	44513484	44513928	2.66395687041494	1	0.370432	0	0	0	0.75356	0.309397	1.55763
TRINITY_DN69624_c3_g1_i1	Chr1	184779236	184779636	1.86767648074898	1	0	0	0	0.919606	1.68476	0.91837	0.486109
TRINITY_DN64429_c0_g3_i1	Chr2	82111052	82111455	0.311934867085834	1	0.437952	0.88364	0.823351	0	0.446468	1.09728	0.462181
TRINITY_DN64499_c0_g1_i4	Chr1	67164004	67165523	2.855518	1	0	0	0.124788	0	0	0.546298	0.407113
TRINITY_DN64429_c0_g5_i1	Chr6	92476312	92476978	-1.88567915521012	1	0.190033	0.759105	0.179817	0	0	0.158239	0
TRINITY_DN64426_c0_g1_i1	Chr1	130663653	130672252	-0.3836024	1	3.03709	0	0.933201	4.27504	5.58404	4.28643e-7	0
TRINITY_DN64430_c0_g2_i1	Chr8	95813341	95814153	0.836758821303706	1	0.142788	0.4266	0	0	0.430454	0.237309	0.147472
TRINITY_DN64434_c0_g2_i1	Chr5	19207692	19213806	-1.13442169646993	1	0.27903	0.414765	0.133171	0.476704	0.139993	0.289131	0
TRINITY_DN64429_c0_g1_i1	Chr3	46175914	46176332	-1.78121485643597	1	0	2.50039	0.777943	1.23091	0	0.780685	0
TRINITY_DN64414_c0_g2_i1	Chr5	83326441	83326885	0.9600737	1	0	0	0.347879	0.731859	1.12572	0.308237	0.387988
TRINITY_DN64417_c1_g1_i1	Chr4	115054642	115055602	-0.046703153336198	1	0.113933	0	0.757857	1.003	0	0.189132	1.17304
TRINITY_DN86373_c0_g2_i1	Chr5	91811384	91811795	0.333703565299117	1	0	0	0	0.791887	0	0.167858	0.627821
TRINITY_DN64414_c1_g1_i1	Chr2	91563572	91564174	-1.280395	1	0	2.10193	0	5.19073	0	0.876549	1.1094
TRINITY_DN64417_c0_g1_i1	Chr8	48856530	48856825	1.210172	1	0	1.45786	0.683319	0	2.96096	1.1972	0
TRINITY_DN64412_c0_g1_i1	Chr7	92337511	92338113	0.0134003	1	0	0	0.418372	1.5296	0.447654	0.184889	0.923986
TRINITY_DN64406_c0_g3_i1	Chr7	96844669	96845468	2.26466370627494	1	0	0	0.272942	0	0.289457	0.598424	0.297534
TRINITY_DN64484_c0_g3_i1	Chr5	106301012	106301687	-0.6599998	1	0.372493	0	0.175936	0.548859	0.375002	0.155081	0
TRINITY_DN64484_c0_g1_i3	Chr5	106301012	106302764	-2.56455287476424	1	0.510133	0.403552	0.239892	1.27343	0.257622	0	0
TRINITY_DN64484_c0_g1_i2	Chr5	106301012	106306924	1.40941929906217	1	0.169292	0.107403	0	0.293133	0.612332	0.632387	0
TRINITY_DN64484_c0_g5_i1	Chr5	106314843	106315687	0.7952379	1	0.269002	0.26775	0.127571	0.263452	0.405375	0.446959	0.41641
TRINITY_DN64445_c0_g2_i1	Chr6	69427949	69428757	1.706975	1	0	0	0.272942	0	0.289457	0.359054	0.148767
TRINITY_DN69624_c0_g1_i1	Chr3	36547506	36548043	-0.4527981	1	0	1.0893	0.255705	0	0.275225	0.396952	0
TRINITY_DN64484_c0_g4_i1	Chr5	106307112	106307885	-0.8857761	1	0.757734	0.453218	0	1.18905	0.304746	0.378021	0.313498
TRINITY_DN64496_c1_g1_i1	Chr5	39957402	39957782	-1.090637	1	1.01778	1.53463	0.477802	0	0.518831	0	0.537419
TRINITY_DN64490_c0_g2_i1	Chr5	116070608	116071278	0.344270249022429	1	0	0	0.53367	0.555123	0.568719	0.156814	0.391365
TRINITY_DN64446_c0_g1_i2	Chr4	5491901	5493244	0.773679	1	0.149533	0.297028	0.213991	0.152341	0.676355	0.12952	0.307245
TRINITY_DN64490_c0_g1_i1	Chr4	16438193	16439124	0.199784076798153	1	0.228399	0.301903	0.435745	0.0743458	0.152803	0.126246	0.624543
TRINITY_DN64490_c0_g4_i1	Chr1	195559638	195560166	0.3002789	1	0.257968	0.258537	0.971011	0.254579	0.782444	0.860361	0
TRINITY_DN58043_c0_g1_i1	Chr4	89669369	89670856	-0.09129722	1	0.0663671	0.657538	0.95057	0.712593	0.532728	0.385072	0.747809
TRINITY_DN64490_c0_g3_i1	Chr5	116071356	116072179	1.551345	1	0	0	0.101282	0.416574	0.213858	0.265143	0.76697
TRINITY_DN64421_c0_g1_i1	Chr1	151935837	151936909	-0.4278339	1	0.394258	0.293555	0.750459	0.385385	0.494729	0.245321	0.303939
TRINITY_DN58085_c0_g1_i1	Chr2	135303781	135305318	0.2405406	1	1.00426	0.0621723	0.0599553	0.0612568	0.755698	0.260102	0.192809
TRINITY_DN58077_c0_g1_i1	Chr2	101037026	101038899	0.444061104071546	1	0.101206	0.150257	0.677553	0.0987187	0.406092	0.377323	0.258737
TRINITY_DN58004_c0_g1_i1	Chr7	96755833	96756912	0.1064992	1	0.0976628	0.387714	0.557795	0.381755	0.196033	0.810261	0.100353
TRINITY_DN58009_c0_g1_i1	Chr1	38564976	38566067	0.482277513046767	1	0.0966209	0	0.0919757	0.377753	0.387967	0.160314	0.0992944
TRINITY_DN58009_c0_g2_i1	Chr1	38563746	38564913	-0.0902165195548715	1	0.0869398	0.172496	0.165683	0.594576	0.436303	0.144211	0.178505
TRINITY_DN58095_c0_g2_i1	Chr5	138539349	138539803	-1.859753	1	0.359162	0.361765	1.23386	0.355732	0.420823	0	0
TRINITY_DN58077_c0_g2_i1	Chr2	101035252	101037016	0.4680281	1	0.165044	0.326803	0.473329	0.375711	0.662287	0.319099	0.450283
TRINITY_DN58073_c0_g1_i1	Chr5	29732674	29733407	0.573185166160962	1	0.16563	0.495763	0	0.162563	0	0.413562	0.514978
TRINITY_DN58012_c0_g4_i1	Chr3	122713464	122715201	-0.02095011	1	0.0551968	0.546483	0.105531	0	0	0.365895	0.112946
TRINITY_DN58012_c0_g3_i1	Chr3	122712649	122713491	0.896197246967682	1	0	0.270393	0.386405	0.133023	0.5458	0.338513	0.280362
TRINITY_DN58017_c0_g1_i1	Chr2	64149560	64150532	0.07181052	1	0.122297	0.243189	0.696686	0.239341	0.491259	0.304598	0.252057
TRINITY_DN58079_c0_g1_i1	Chr4	64196081	64196844	0.1071344	1	0	0.155309	0.589948	0.152834	0.469984	0.12956	0.161223
TRINITY_DN58093_c0_g1_i1	Chr5	84394112	84394516	-0.6699265	1	1.31385	0	0.823351	1.3079	0	1.09728	0.462181
TRINITY_DN58099_c0_g1_i1	Chr5	117517472	117518672	0.193657092725068	1	0.257328	0.510523	1.71659	0.586587	0.516546	0.995927	1.05656
TRINITY_DN58013_c0_g1_i1	Chr4	1849917	1861872	-0.07132852	1	0.349447	1.04934	0.663954	0.227903	0.350895	0.539556	0.719768
TRINITY_DN58040_c0_g2_i1	Chr3	99256488	99257119	2.027212	1	0.412831	0.206312	0	0	0.831528	0.515623	0.857773
TRINITY_DN58030_c0_g1_i1	Chr2	149851915	149852929	-0.5312014	1	0	0.631469	0.201544	0.207222	0.212768	0	0.32701
TRINITY_DN58072_c0_g1_i1	Chr3	78048803	78049454	0.521401026039389	1	0	0.980379	0.741046	0.192831	0.592832	0.653978	0.815436
TRINITY_DN58038_c0_g1_i1	Chr6	6478863	6479286	2.413139	1	0	0.811538	0	0	1.22961	1.34551	1.27164
TRINITY_DN58082_c0_g1_i1	Chr3	3909251	3910520	-1.352739	1	0.565012	0.88137	1.07571	1.10393	0.892103	0.0684207	0.165472
TRINITY_DN58033_c0_g2_i1	Chr10	3003299	3004202	-0.2669188	1	0.23295	0.466331	1.09686	0	0.234982	0.38802	0.485034
TRINITY_DN58045_c0_g1_i1	Chr5	99546277	99546625	-0.08997723	1	0.579898	0.583041	2.18204	1.1669	1.77819	1.45481	0
TRINITY_DN58094_c0_g1_i1	Chr8	63233585	63234410	0.303387713708158	1	0.139689	0	0.662046	0.27368	0.701746	0.34817	0
TRINITY_DN58023_c0_g1_i2	Chr2	157706028	157707076	0.0710816	1	0.287528	0.475667	0	0	0.384838	0.238528	0
TRINITY_DN58089_c1_g1_i1	Chr4	88417259	88418585	-0.2988333	1	0.607399	0.225805	0.434563	0.444851	0.380961	0.314749	0.389263
TRINITY_DN58089_c0_g1_i1	Chr5	38353868	38354329	-2.68712627844028	1	0	1.06815	1.33202	1.40067	0.358968	0	0
TRINITY_DN58089_c0_g3_i1	Chr2	117191505	117192115	2.72452	1	0	0.216974	0	0	0.21862	0.180619	1.12788
TRINITY_DN58050_c0_g2_i1	Chr5	53402703	53403509	-0.5041855	1	0.144008	0.573763	0.409413	0.423383	0.434185	0.239369	0.148767
TRINITY_DN58097_c0_g1_i1	Chr1	142081177	142082491	0.1787137	1	0.154097	0.305551	0.293962	0.451457	0.231964	0.255534	0.553101
TRINITY_DN58016_c0_g1_i1	Chr8	22492531	22510735	-0.6028857	1	0.18876	0.188471	0.534858	0.185464	0.380009	0.157172	0
TRINITY_DN64414_c1_g2_i1	Chr2	87856485	87858198	0.8237095	1	0.115793	0.114523	0.221761	0.302874	0.348404	0.255739	0.433621
TRINITY_DN58046_c1_g1_i1	Chr8	109917869	109918623	0.384800214233292	1	0.792087	0.157981	1.0497	0.155472	0.796681	1.05432	0.328065
TRINITY_DN58014_c0_g1_i1	Chr1	21727414	21727997	-0.1452483	1	0	0.502002	0.235727	0.988102	0.50623	0.417533	0.261219
TRINITY_DN58014_c0_g2_i1	Chr1	21726681	21727415	-0.311277010513374	1	0	0.157981	0.749789	0.155472	0.159336	0	0.492097
TRINITY_DN58007_c0_g1_i1	Chr7	65915137	65915681	0.954865	1	0	0.263297	0	0.518409	0.79658	0.219083	0.274319
TRINITY_DN58075_c0_g1_i1	Chr4	65165960	65169562	-0.6535398	1	0.8216	0.213492	0.64923	1.09395	0.687871	0.682614	0
TRINITY_DN58007_c0_g2_i1	Chr7	65915674	65916533	0.7292896	1	0.528616	0	0.125374	0.258826	0.398285	0.548908	0.272719
TRINITY_DN58053_c0_g1_i1	Chr2	42805135	42805978	-0.01521626	1	0.406788	0.404923	0.642974	0	0	1.01388	0
TRINITY_DN58024_c0_g1_i1	Chr3	121078747	121085457	2.02387472803939	1	0	0.451558	0	0	0.303637	0.12556	1.0932
TRINITY_DN58021_c1_g1_i1	Chr3	3205472	3206068	0.5562232	1	0	0	0.212474	0.888155	0.682321	0.1878	0.469343
TRINITY_DN58021_c0_g5_i1	Chr8	114494826	114495654	-1.279249	1	0.139222	0	0.527891	0.272759	0.139879	0	0.14372
TRINITY_DN58021_c0_g1_i1	Chr8	114492939	114496074	-0.690953731809095	1	7.19338	2.25385	7.20268	4.43544	4.1486	1.77061	4.3989
TRINITY_DN58010_c0_g1_i1	Chr1	13678176	13678992	0.1014975	1	0.285116	1.70345	0.270179	0	0.716193	0.355351	0.73608
TRINITY_DN58021_c0_g3_i1	Chr8	114496057	114497983	-0.15403426151723	1	0.322951	0	0.756962	0	0	0.100455	0.606884
TRINITY_DN58044_c0_g1_i1	Chr1	154933798	154934384	-1.53738774819249	1	0.471226	0.699497	0	0.688402	0.234982	0.19401	0
TRINITY_DN58021_c0_g3_i2	Chr8	114496178	114497983	-1.495548	1	0.176159	0.452149	0	0.19804	0.101833	0.107173	0
TRINITY_DN58035_c0_g1_i2	Chr3	8718064	8718530	-1.462246	1	2.41793	3.11282	0.324686	1.358	0.351131	1.16013	0.359324
TRINITY_DN58003_c0_g1_i2	Chr4	33671684	33672105	0.008851054	1	0.406099	0	2.29241	0	0.413417	0	1.71066
TRINITY_DN58021_c0_g6_i1	Chr8	114493945	114494846	-0.389616956873069	1	0.1283	0	0.60882	0.37681	0	0.106556	0.529254
TRINITY_DN58065_c0_g1_i1	Chr2	86522530	86523201	2.26476745815437	1	0	0	0.352646	0	0.187904	0.93249	0.387821
TRINITY_DN58072_c1_g1_i2	Chr2	68275652	68276074	-0.9761838	1	0	0.400928	0.533545	1.18442	0.809509	0	0
TRINITY_DN58021_c0_g4_i1	Chr8	114498094	114498756	0.0814791824085379	1	0.360875	0.143068	0.206629	0.281874	0.217275	0.299172	0.295912
TRINITY_DN58052_c0_g1_i1	Chr5	153125203	153125797	0.335484	1	0.457273	0.684449	0.858925	0	0.919598	0.569436	0.474506
TRINITY_DN58006_c0_g1_i1	Chr7	113685409	113686202	0.9996673	1	0.296676	0	0	0.436294	1.04375	0.246627	0
TRINITY_DN58069_c0_g1_i2	Chr5	96916428	96917905	-1.465238	1	0.266957	1.26322	0.13131	0	0.0669649	0.331917	0.0078764
TRINITY_DN58069_c1_g1_i1	Chr9	54217277	54218984	-0.3396869	1	0.226029	0.447604	0.270055	0.220532	0.396826	0.140474	0.173466
TRINITY_DN65490_c0_g1_i1	Chr5	114797232	114797817	0.957573253616785	1	0	0.227541	0.428314	0	0.229268	0.757162	0
TRINITY_DN65484_c0_g1_i1	Chr5	37707008	37707576	0.850125	1	0	0.231244	0.435299	0.227558	0.466076	0.577212	0.2405
TRINITY_DN65458_c0_g1_i1	Chr4	112142486	112142988	-0.1720651	1	0.597184	0.29929	0.841759	0	0	0.249075	0.936014
TRINITY_DN65470_c0_g1_i1	Chr4	73078973	73079445	1.202062	1	0.330781	0.332262	0.311027	0.326963	2.34398	0.275628	0
TRINITY_DN65466_c0_g1_i1	Chr8	121354806	121361093	0.9817005	1	0	0.211539	0.398862	0	0	0.704512	0.2199
TRINITY_DN58054_c0_g1_i1	Chr2	135714385	135714704	-0.4807104	1	0.687852	0.692824	1.53834	2.7717	0.820249	0	2.40421
TRINITY_DN65492_c7_g1_i1	Chr8	81442000	81442306	-1.109669	1	0	0	2.0248	2.15477	0.730016	0.59221	0
TRINITY_DN65447_c0_g1_i1	Chr1	88566581	88567158	0.9986173	1	0	0	1.12042	0	0.961189	0.594898	0.247948
TRINITY_DN65438_c0_g1_i1	Chr3	65506896	65507309	1.105518	1	0.421008	0.424093	0.395393	0.417979	0.428414	0.351176	2.21631
TRINITY_DN65481_c0_g3_i1	Chr3	92347177	92347573	-0.427476665703793	1	0	1.38224	2.14513	0.455367	1.39726	0.381312	0.481468
TRINITY_DN65481_c0_g5_i1	Chr2	70125995	70126380	-0.2602576	1	0.931412	1.40798	0.437307	2.7848	2.87747	0.394211	0.490792
TRINITY_DN65481_c0_g4_i1	Chr4	120872052	120873161	0.663014440559766	1	0	0.74300600000000006	0.08911	0.365821	0.375746	0.465771	0.576837
TRINITY_DN65481_c0_g2_i2	Chr4	120873174	120875540	-0.2445992	1	0.356604	0.100847	0.380334	0.462261	0.408826	0.295451	0.156292
TRINITY_DN65481_c0_g1_i1	Chr3	92345719	92346772	-0.1993528	1	0.404304	1.8065	0.961732	0.395249	1.72501	0.168248	0.519613
TRINITY_DN65492_c0_g1_i1	Chr1	214451105	214451733	-1.601009	1	1.44821	4.04032	2.34163	0	0.416802	1.37843	0
TRINITY_DN65402_c0_g1_i2	Chr10	35696243	35709557	-1.098948	1	0.00992444	0	0.611576	0.506713	0.190873	0	0.197008
TRINITY_DN65402_c1_g1_i2	Chr8	106262758	106263692	1.51300695680379	1	0	0.111227	0.425581	0.985395	0.224798	1.022	2.07414
TRINITY_DN65402_c0_g1_i5	Chr10	35682061	35709557	-7.12335329519594	0.135804748562802	0.748476	0.165842	0.660756	1.26099	0	0	0
TRINITY_DN65402_c0_g2_i1	Chr10	35680259	35682046	-0.269110518794307	1	0.376644	1.27841	0.514434	0.524914	0.377843	0.713326	0.550421
TRINITY_DN65402_c0_g1_i1	Chr10	35682061	35709557	0.9201673	1	0	0.902016	0.349609	0	0.553991	0.59055	0.553372
TRINITY_DN65469_c0_g1_i1	Chr2	30564293	30564850	-0.2534077	1	0.251346	0	0.472798	0.743117	0	0.628202	0.262027
TRINITY_DN65443_c0_g2_i1	Chr6	19436057	19436795	-0.4333794	1	0.325501	0.326002	0.153979	0.638852	0.164293	0	0.677367
TRINITY_DN65489_c0_g2_i1	Chr8	108160937	108162126	0.9825677	1	0.176085	0.174696	0.419415	0.172042	0.353476	0.365111	0.723163
TRINITY_DN65405_c0_g1_i1	Chr7	13519383	13520420	-0.2383312	1	0.112853	0.897102	0.429001	0.883062	0.566571	0.561999	0.348533
TRINITY_DN65425_c0_g1_i1	Chr8	120046288	120046891	-0.1233996	1	1.10696	0.221543	0.834563	0.435941	1.33937	0.368825	0.230368
TRINITY_DN2069_c0_g1_i17	Chr9	584380	587067	0.2544223	1	3.21364	5.53688	0.750294	3.82859	6.74376	5.75004	0
TRINITY_DN65402_c1_g2_i1	Chr8	106261480	106262779	0.287828	1	0	0.130051	0.8148	0.512516	0.131711	0.489621	0.672274
TRINITY_DN2069_c0_g1_i20	Chr9	582995	583826	-0.9064232	1	1.26011	0.435216	0.356834	1.32749	0.607758	0.456257	0.354722
TRINITY_DN2069_c1_g1_i1	Chr10	24927680	24927933	-0.5690897	1	4.93003	5.93282	6.54713	4.49549	1.14413	4.01794	5.80259
TRINITY_DN2069_c0_g1_i8	Chr9	580252	582703	0.02934529	1	4.23147	6.9638	0	0	5.81781	3.23455	5.11208e-4
TRINITY_DN58054_c0_g1_i5	Chr4	86829357	86829611	-0.256683003607997	1	0	0	4.83142	2.19409	0	0.899233	3.42866
TRINITY_DN2069_c0_g1_i18	Chr9	585931	587067	-0.5250887	1	0.925653	1.59759	0.597427	2.0554	1.17884	0.820148	0.788069
TRINITY_DN2069_c0_g1_i19	Chr9	582834	583426	0.494334968485326	1	0	2.40586	0.764879	1.13937	0	2.67885	1.6335
TRINITY_DN2069_c0_g1_i1	Chr9	580252	587067	-0.161882	1	6.38344	4.44351	8.14253	8.40815	6.97244	4.83206	7.12484
TRINITY_DN2069_c0_g1_i16	Chr9	582995	583826	-1.91460456676458	1	0.89493	0.343256	1.16547	1.36222	0	0.66751	0
TRINITY_DN2069_c0_g2_i1	Chr9	577378	577642	1.160984	1	0	0	2.82458	0	3.07207	0	2.49416
TRINITY_DN2046_c3_g1_i4	Chr4	137782163	137783461	-0.3915553	1	0	3.66662	1.43492	1.58466	0	2.28025	1.26139
TRINITY_DN2046_c0_g3_i1	Chr8	22646784	22653318	-0.17794610182115	1	8.8852	9.1482	6.58386	5.77431	7.66429	8.75142	4.25625
TRINITY_DN2046_c3_g1_i1	Chr4	137783194	137783461	-2.01390806293768	1	0	3.71847	0	3.75488	0	1.00612	0
TRINITY_DN2046_c2_g2_i2	Chr10	26700401	26706571	0.1079235	1	1.31278	0.354581	1.08659	1.67417	0.53562	1.62186	1.49951
TRINITY_DN2046_c2_g2_i1	Chr10	26700401	26701577	-0.1420484	1	2.72604	2.49594	1.62083	0.748891	1.56393	2.12092	1.57971
TRINITY_DN2046_c2_g2_i3	Chr10	26700401	26814433	-0.1771656	1	12.5143	9.73996	8.6765	9.9943	9.31354	9.60741	9.09882
TRINITY_DN2046_c1_g2_i2	Chr4	18845983	18846364	1.660581	1	0	1.46209	0.909066	0.966359	5.43012	1.21257	2.04382
TRINITY_DN2069_c0_g3_i1	Chr5	153997102	153997414	-1.845087	1	0	4.62714	0	0	0	0	0.759803
TRINITY_DN2046_c2_g4_i1	Chr1	31568057	31569505	-0.254386051465819	1	1.09323	1.62489	1.43505	1.4674	1.37119	0.906208	1.33009
TRINITY_DN2046_c2_g1_i1	Chr10	26698436	26700537	-0.1458331	1	16.0431	10.4653	12.5393	13.4878	10.964	13.2712	12.4153
TRINITY_DN2049_c1_g2_i1	Chr4	151276493	151277049	-0.3626279	1	0.505591	0.506387	0.237803	0.747459	1.02155	0.21066	0
TRINITY_DN2049_c1_g3_i1	Chr6	40165291	40165654	-0.878002666257678	1	1.8274	1.12519	3.0334	4.32028	0	1.34937	2.84449
TRINITY_DN2046_c0_g1_i1	Chr4	66817888	66834489	-1.01492888775963	1	1.94876	0	0	0.499128	0.697163	0.354588	0
TRINITY_DN2049_c0_g1_i3	Chr2	90715436	90721239	0.190899410887483	1	0.368485	0.175996	1.29663	1.1216	1.03027	0.454069	1.12277
TRINITY_DN2046_c0_g1_i2	Chr4	66817888	66834489	-1.973225	1	1.64757	2.19825	0.980603	0.342902	0.43091	0.558769	0
TRINITY_DN2046_c0_g1_i3	Chr4	66817888	66834489	0.2476308	1	2.84111	6.49058	3.85167	2.37024	4.9336	5.79658	3.09739
TRINITY_DN2049_c0_g1_i6	Chr2	90710909	90721239	0.5446657	1	10.9953	3.68695	13.3498	0.263074	0	18.8883	11.2575
TRINITY_DN2049_c0_g1_i2	Chr2	90712020	90713106	1.43424254630083	1	0	0.624811	0.555487	0	0.648117	1.8215	0
TRINITY_DN2049_c0_g1_i5	Chr2	90710909	90721239	-0.06838768	1	9.02146	3.24819	11.5373	0	0	7.18657	9.3994
TRINITY_DN2049_c0_g1_i1	Chr2	90710909	90721239	-0.39563123952909	1	16.7951	39.3469	27.1403	31.2455	41.1714	8.08381	18.8485
TRINITY_DN2049_c1_g1_i9	Chr1	162057189	162058618	-0.159061683016419	1	0.510309	0.372476	0.228508	0.308203	0.619281	0.243907	0.15137
TRINITY_DN2046_c0_g2_i1	Chr2	44477730	44482231	-0.08745368	1	5.8317	7.17971	5.98498	5.88885	6.5984	6.66164	4.65598
TRINITY_DN2049_c1_g1_i7	Chr1	162049784	162058618	-1.042536	1	1.12086	1.74153	1.01593	1.03407	0.681578	0.548328	0.581589
TRINITY_DN2086_c0_g1_i3	Chr6	26740183	26742403	-0.08769353	1	5.44398	4.27444	5.69267	5.28938	5.07859	4.89122	5.18583
TRINITY_DN2086_c0_g1_i1	Chr6	26740183	26742254	-1.42765198535635	1	1.07388	2.65199	2.2368	1.54625	2.16878	0	0
TRINITY_DN2049_c1_g1_i4	Chr1	162042222	162058618	-0.183445785446738	1	1.71755	0	1.21175	0.94295	1.51297	0	1.28413
TRINITY_DN2086_c0_g1_i2	Chr6	26740183	26817646	-0.0581827488431605	1	3.01058	6.74428	2.61193	3.56174	4.32711	3.75004	3.53864
TRINITY_DN2049_c1_g1_i11	Chr1	162042222	162058618	0.6348333	1	0.218658	0	0.315667	2.0205e-6	0.453665	0	0.219358
TRINITY_DN2016_c0_g2_i1	Chr7	93804820	93806065	-0.1357982	1	0.0796264	1.02643	0.607435	0.233307	0.239734	0.462181	0.571764
TRINITY_DN2016_c0_g1_i5	Chr7	93793473	93798792	0.2588258	1	0.489921	0.41103	1.14965	0.681689	0.817842	0.922149	0.723879
TRINITY_DN2016_c0_g1_i9	Chr7	93793473	93820916	1.62295856569414	1	0.457574	0	0	1.263e-6	4.63053e-8	0.294908	0.877309
TRINITY_DN2016_c0_g1_i4	Chr7	93793473	93820916	-0.3966688	1	0	0.250568	0.570989	0	0.480827	0	0
TRINITY_DN2016_c0_g1_i8	Chr7	93793473	93798792	-0.08883581	1	0.811905	1.72954	0.750252	1.66325	1.49616	1.21405	0.871291
TRINITY_DN2016_c0_g1_i3	Chr7	93788277	93792871	0.1870326	1	0.329479	0.441678	0.733652	0.713901	0.579244	0.567375	0.76157
TRINITY_DN2016_c0_g1_i1	Chr7	93798777	93820916	0.5773453	1	1.39974	1.58771	1.81722	1.3536	2.76687	2.44907	1.82373
TRINITY_DN2016_c0_g1_i10	Chr7	93782108	93784832	1.12895300662953	1	0	0.303311	0.880622	0.328177	0.969567	0.595454	0.973417
TRINITY_DN2016_c0_g1_i2	Chr7	93782108	93820916	-0.6014774	1	1.75786	2.79462	1.37924	2.35237	1.44767	1.59592	1.12294
TRINITY_DN2016_c0_g1_i7	Chr7	93793473	93803035	-1.39871799573002	1	0.332253	0.0919748	0.375293	0.371541	0.240985	0.109129	0
TRINITY_DN2016_c0_g1_i12	Chr7	93802191	93820916	-4.868704	1	0	0.643768	0.72749	0	0	0	0
TRINITY_DN2016_c0_g3_i1	Chr7	93790566	93791381	-0.5001496	1	0.568286	0.282931	0.269271	0.417568	0	0.236089	0.586825
TRINITY_DN2016_c1_g1_i1	Chr1	108513792	108514330	0.108287543032462	1	0.611863	0.306801	2.29901	0.302285	0.928509	1.02048	0.958694
TRINITY_DN2009_c0_g1_i17	Chr6	1187091	1211849	0.8039329	1	2.82319e-7	0.333541	0.933276	0.0227616	1.13478	0	0.573325
TRINITY_DN2009_c0_g1_i7	Chr6	1140301	1180646	0.1827547	1	0.997871	1.05948	1.1928	0.804718	0.843194	1.1796	1.446
TRINITY_DN2009_c0_g1_i15	Chr6	1139146	1141029	-1.522673	1	0	4.83297	0	0	0	0	1.08121
TRINITY_DN2049_c1_g1_i3	Chr1	162042222	162048567	-0.1645596	1	0.888855	0	0.216556	0.333978	0.579982	0	0.504121
TRINITY_DN2009_c0_g1_i13	Chr6	1139881	1211849	-0.09386677	1	0.94208	1.3158	2.20125	1.0643	1.32534	1.14601	1.40878
TRINITY_DN2009_c0_g1_i12	Chr6	1139881	1180646	-0.3618565	1	1.16199	1.88047	2.7308500000000002	0.641716	1.36415	1.07914	1.2794
TRINITY_DN2049_c1_g1_i8	Chr1	162042222	162048567	-2.20315274962228	1	0.0567663	0	0.0415543	0.223794	2.81188e-4	0	0.0474624
TRINITY_DN2009_c0_g1_i18	Chr6	1139881	1211849	-0.251883454214589	1	1.80049	1.29675	0.448106	0.832544	1.53088	0.677087	0.749085
TRINITY_DN2046_c1_g2_i1	Chr1	178967914	178968502	0.3726067	1	4.37097	1.64395	2.71619	3.08144	3.55881	4.60574	3.82462
TRINITY_DN2009_c1_g1_i3	Chr6	1214420	1215857	1.902411	1	0	1.16698	0	0	0	0.671513	2.48352
TRINITY_DN2009_c1_g1_i2	Chr6	1213894	1214620	0.01924059	1	15.4327	11.0243	8.61299	12.5699	13.5732	10.017	14.43
TRINITY_DN2009_c1_g1_i14	Chr6	1214932	1216131	0.6046164	1	1.65837	3.82866	0.723514	1.29364	2.06134	1.61515	5.00831
TRINITY_DN2006_c8_g1_i1	Chr5	154455278	154455501	0.906480523656708	1	4.25745	0	1.3386	2.86798	7.33321	5.8397	0
TRINITY_DN2009_c0_g1_i10	Chr6	1140301	1211849	0.1965566	1	0.841188	0.88566	1.29041	1.26851	0.985836	1.21097	1.51609
TRINITY_DN2009_c0_g1_i9	Chr6	1140301	1211849	-0.2270646	1	1.69184	0.85202	0.214959	0.984826	1.13483	0.685636	0.764947
TRINITY_DN2009_c1_g1_i13	Chr6	1214932	1215319	-2.500927	1	1.83459	0.544904	0.821906	0.867166	0.259298	0	0.298303
TRINITY_DN2006_c3_g2_i1	Chr2	89803440	90336720	-0.799693776223235	1	0.958937	0.485431	1.34999	2.51073	1.95567	0	0.505957
TRINITY_DN2006_c1_g2_i2	Chr4	88364262	88371071	-0.3336013	1	1.1635	1.39559	1.06138	0.626091	1.2387	0.617198	0.75666
TRINITY_DN2006_c4_g1_i1	Chr4	10680441	10680723	-0.4178046	1	1.74978	0.879431	0.830937	0.885541	0	2.18049	0
TRINITY_DN2016_c0_g1_i11	Chr7	93788277	93820916	0.465352609975413	1	2.21368	1.85735	1.53279	1.24149	2.64718	2.77801	1.88088
TRINITY_DN2006_c1_g1_i1	Chr4	88364288	88371071	1.401441	1	0	0	0	2.70047	1.632	2.32781	1.72822
TRINITY_DN2006_c1_g1_i2	Chr4	88364262	88371071	-0.33360131756507	1	1.1635	1.39559	1.06138	0.626091	1.2387	0.617198	0.75666
TRINITY_DN2006_c0_g4_i2	Chr1	40685535	40686894	-0.7074797	1	7.60537	7.99223	10.1017	6.26985	5.99018	1.97743	7.11546
TRINITY_DN2089_c0_g2_i1	Chr8	39829028	39829349	-0.4602054	1	99.5353	30.8013	45.3505	107.025	23.2555	94.3999	41.3196
TRINITY_DN2089_c0_g3_i4	Chr8	39826883	39829057	-1.256056	1	13.6736	10.1056	6.73554	27.1391	3.81125	6.71162	8.10758
TRINITY_DN2089_c0_g3_i2	Chr8	39825861	39829057	-0.3346489	1	113.401	43.7458	44.0568	92.0967	25.5625	102.691	51.397
TRINITY_DN2089_c0_g3_i3	Chr8	39786937	39787662	2.630154	1	0.322515	0	0	0	0	1.01119	1.09354
TRINITY_DN2006_c0_g4_i1	Chr1	40685535	40686894	2.729491	1	0	1.10209	0	0.444336	1.14645	6.29292	0
TRINITY_DN2089_c0_g3_i1	Chr8	39786978	39829057	-0.393943998397056	1	1.45436	2.32275	5.71188	4.20654	1.02611	2.43083	4.18884
TRINITY_DN2009_c1_g1_i5	Chr6	1214401	1216482	0.0414195532158834	1	2.10577	1.94026	1.62661	2.49081	3.15583	2.01837	1.44851
TRINITY_DN2006_c0_g3_i2	Chr9	45451432	45451766	4.354207	1	0	0	0	0	4.05349	0	0.813912
TRINITY_DN2089_c0_g1_i1	Chr8	39825861	39826900	-0.04593777	1	0	0	0	4.3019	0	1.58431	1.59604
TRINITY_DN2089_c0_g1_i2	Chr8	39825861	39826900	-1.708746	1	9.96935	6.12605	3.31366	7.72537	1.81319	2.37135	2.29434
TRINITY_DN2089_c0_g1_i3	Chr8	39826560	39826907	-0.9568976	1	0	2.10608	1.37664	10.6915	0	2.39521	2.93133
TRINITY_DN2006_c0_g2_i1	Chr8	50570302	50570655	-0.4218359	1	0.573362	1.71076	8.54421	0.569744	0.580872	4.77201	0.599666
TRINITY_DN69624_c0_g1_i2	Chr3	36547449	36548043	0.420450220712144	1	1.35511	0	0	1.33677	0	1.18487	1.69714
TRINITY_DN2089_c1_g1_i3	Chr1	1067720	1068261	-0.75830038922201	1	5.53229	2.19079	3.58649	6.24023	3.86427	1.09847	3.41042
TRINITY_DN2090_c3_g1_i1	Chr3	139137596	139138409	0.124029068031628	1	0	0	1.80902	0.463873	0	1.72182	0
TRINITY_DN2090_c3_g1_i2	Chr3	139137596	139138409	0.401664156665877	1	1.59947	2.01272	0	0	1.54931	0	2.2394
TRINITY_DN2090_c0_g2_i1	Chr9	65656859	65665980	-0.02396545	1	86.3586	101.124	97.089	84.5688	95.4139	97.681	83.6766
TRINITY_DN2090_c6_g1_i1	Chr1	91243813	91244020	1.71404385972646	1	0	3.16681	0	0	1.6463699999999999	3.95413	3.31228
TRINITY_DN2090_c0_g2_i2	Chr9	65656859	65665980	0.402830113301328	1	7.93334	9.28969	13.3744	13.3565	12.3469	13.8455	17.6978
TRINITY_DN2089_c1_g1_i6	Chr1	1078232	1079629	0.9260956	1	0.517279	0.502509	0.584504	0.428545	2.6092	0.114481	0.478814
TRINITY_DN2090_c4_g1_i1	Chr10	19843639	19844005	-5.22941	0.4806118	1.58061	1.06009	3.96085	2.63948	0	0	0
TRINITY_DN2089_c2_g1_i5	Chr5	113690159	113691328	-0.512214068728942	1	2.30127	1.75629	4.11159	1.62179	1.5991	1.10117	2.50801
TRINITY_DN2090_c0_g1_i7	Chr9	65665967	65669369	-0.2805473	1	22.9764	30.2802	30.5793	43.1056	25.5822	25.2616	28.9211
TRINITY_DN2090_c0_g1_i8	Chr9	65665967	65669369	-0.03716939	1	8.05499	10.1566	14.9048	10.4999	7.29259	10.7253	13.6999
TRINITY_DN2090_c0_g1_i12	Chr9	65665967	65668002	-0.345243031766617	1	0.943863	1.57425	1.51036	1.04082	0.732192	0.873831	1.37023
TRINITY_DN2090_c0_g1_i9	Chr4	10132323	10133411	-1.150215	1	0	3.51885	1.58688	1.38258	2.30658	0	0
TRINITY_DN2090_c0_g1_i1	Chr9	65668016	65669369	0.072745639776279	1	1.27986	1.68879	1.92757	2.02225	2.43668	1.71097	1.47832
TRINITY_DN2090_c0_g1_i13	Chr4	10133300	10133456	0.05941599	1	0	6.98875	1.25192	3.51584	7.38262	2.16454	0
TRINITY_DN2006_c2_g2_i1	Chr2	127022005	127023134	0.860041505624469	1	0.924392	0.733883	2.24434	2.25836	1.94855	3.00573	3.51331
TRINITY_DN2090_c0_g1_i6	Chr4	10132323	10133411	0.0692961	1	14.646	7.25159	6.86135	7.1231	8.6298	11.4156	9.42122
TRINITY_DN2093_c0_g1_i7	Chr4	16242664	16280497	-0.1434701	1	23.8892	30.2071	29.04	19.1991	25.193	19.1406	26.2615
TRINITY_DN2093_c0_g1_i6	Chr4	16289947	16296850	-0.9573532	1	39.9327	27.1151	21.0326	17.4651	46.4376	4.7499e-6	0.00832512
TRINITY_DN2046_c3_g1_i3	Chr4	137782632	137783461	-0.3573852	1	1.98295	0	1.31423	0.679208	1.86694	0	0.743474
TRINITY_DN2093_c0_g1_i2	Chr4	16290015	16296850	0.6308035	1	2.63171	13.9778	9.0049	10.7523	2.54261	16.8249	21.0664
TRINITY_DN2093_c0_g1_i3	Chr4	16282736	16285476	4.2617103558042	1	0	0	0	0	0.237518	0	0
TRINITY_DN2002_c1_g1_i1	Chr1	147124508	147125510	-0.322464577729755	1	23.502	21.7326	29.2449	33.0446	22.2916	18.7848	25.1856
TRINITY_DN2002_c0_g1_i5	Chr8	78477778	78484321	-0.48327054402621	1	9.7238	4.22906	7.64917	11.8638	2.56608	8.78108	6.89518
TRINITY_DN2002_c0_g1_i2	Chr8	78481998	78484321	-0.3974418	1	0.951915	0.260129	0.893148	1.96312	0	0.354225	1.98341
TRINITY_DN2002_c0_g1_i1	Chr8	78452831	78484321	-0.272883412551962	1	27.0044	11.6611	16.6287	20.6405	15.6496	18.2033	15.3217
TRINITY_DN2002_c0_g1_i4	Chr8	78452831	78484321	-0.164277948839708	1	1.14162	0.61849	1.13717	1.46398	1.57875	0.731368	0.777943
TRINITY_DN2002_c0_g1_i3	Chr8	78452831	78484321	-5.647766	1	0	0.62318	8.95854e-7	0	0	0	0
TRINITY_DN2002_c0_g1_i6	Chr8	78452831	78482005	-0.1801151	1	0.745146	0.503161	0.386053	0.897167	0.349687	0.511557	0.85958
TRINITY_DN2022_c0_g1_i2	Chr4	151049793	151050230	0.04996727	1	14.4301	21.9923	46.7493	21.0583	26.6853	26.701	28.2558
TRINITY_DN2093_c0_g1_i10	Chr4	16242664	16285476	0.0425084143527128	1	10.0077	12.8096	13.0832	8.83457	18.1322	8.2678	9.32296
TRINITY_DN2059_c0_g1_i1	Chr3	32384663	32385807	-0.7424032	1	0	2.45524	1.52361	1.93404	0.997495	0.79481	0.820894
TRINITY_DN2059_c3_g1_i1	Chr4	135965745	135966287	0.1032242	1	0	1.06913	0.752992	0.789604	1.23969	0.8894	0
TRINITY_DN2037_c0_g2_i2	Chr3	147362410	147362850	-0.02576819	1	1.1113	0.373199	2.0951	0.367474	0.75356	0.928192	1.3198
TRINITY_DN2089_c1_g1_i4	Chr1	1068121	1078372	0.0534563205240631	1	0.609884	1.60382	1.24737	0.539573	1.19677	1.07601	0.821141
TRINITY_DN2037_c0_g4_i1	Chr8	126693643	126693853	-0.4336569	1	4.13438	2.7479	1.30339	8.36128	4.26954	1.13631	4.30461
TRINITY_DN2037_c0_g1_i2	Chr8	126667783	126684910	0.109214730101782	1	0.778781	0.217518	0.186813	0.32294	0.189858	0.378943	0.706115
TRINITY_DN2093_c0_g1_i1	Chr4	16290692	16296850	-0.03384447	1	3.67685	21.1803	20.9723	13.6687	3.13865	17.7023	20.4871
TRINITY_DN2037_c0_g1_i3	Chr8	126667783	126693656	-0.06384248	1	9.82109	14.2248	8.5278	8.13927	12.1747	8.47371	9.26489
TRINITY_DN2037_c0_g1_i1	Chr8	126685301	126693656	-1.26494	1	3.1931	2.38312	1.79201	4.52338	1.20337	1.42188	1.21631
TRINITY_DN2020_c2_g1_i1	Chr4	32583684	32590536	0.0822855217865705	1	3.92639	5.73877	4.42613	2.51293	5.03742	5.92179	2.37311
TRINITY_DN2020_c1_g2_i1	Chr6	127925253	127926380	0.01206883	1	0.647793	1.74492	0.881294	0.813915	0.650239	1.07469	1.33085
TRINITY_DN2020_c3_g1_i1	Chr7	37916307	37917431	-0.4940882	1	1.67693	2.49636	2.66145	1.54776	0.935156	1.39105	2.10551
TRINITY_DN2089_c2_g2_i2	Chr2	153866889	153870345	-0.479914403084297	1	2.11659	1.58814	4.10837	1.31741	1.6809	1.15399	2.10609
TRINITY_DN2020_c0_g3_i1	Chr4	115651763	115652342	-1.78839413950534	1	2.71624	1.4541	0	0	0.986516	0	0
TRINITY_DN2020_c0_g1_i2	Chr10	42945343	42948025	2.897421	1	0	2.37744	0	0	3.57766	4.26087	4.71228
TRINITY_DN2020_c0_g2_i1	Chr5	16999673	17000463	-0.195059514867629	1	1.63303	1.47981	2.10959	2.61961	1.94028	1.23314	2.14682
TRINITY_DN2020_c0_g3_i2	Chr4	115651763	115653275	0.003227485	1	1.86222	1.70295	3.08053	4.0139	0.907126	3.78769	3.2831
TRINITY_DN2020_c0_g1_i4	Chr10	42945343	42948025	0.327657118755499	1	0.219687	3.12738	0	2.2516e-7	3.312	0	0
TRINITY_DN2020_c1_g1_i8	Chr6	108924307	108933962	-0.1728066	1	1.64786	2.29254	1.43649	3.06182	2.11623	1.92713	1.74439
TRINITY_DN2020_c1_g1_i5	Chr6	108890970	108938641	0.2559266	1	8.66143	5.33675	6.49214	3.7921	7.72882	6.0191	8.73294
TRINITY_DN2020_c1_g1_i4	Chr6	108899952	108938641	-0.6021057	1	0	5.99305	3.0184	2.52229	0.533081	2.81646	1.9847
TRINITY_DN2020_c1_g1_i7	Chr6	108899952	108938641	0.1981686	1	0	0.434546	0.108295	2.20293	2.42743	0.0960574	0.136735
TRINITY_DN2020_c1_g1_i1	Chr6	108899952	108926908	1.13411225540873	1	0.201392	0.915994	0.41812	0.29277	1.13981	0.635873	1.22042
TRINITY_DN2020_c1_g1_i6	Chr6	108933751	108938334	-0.125814803156252	1	2.24372	2.98925	3.25944	3.68501	3.34782	1.69992	3.53748
TRINITY_DN2020_c0_g3_i3	Chr4	115652668	115653275	-0.239402001193009	1	1.12859	1.87999	0.637016	0	2.5344	0	0
TRINITY_DN2092_c0_g1_i3	Chr1	133430336	133458385	0.2759592	1	1.87376	2.8986	1.36084	1.5078	2.80084	2.87775	1.40646
TRINITY_DN2020_c1_g1_i3	Chr6	108890970	108924057	0.455955100204974	1	0.881768	1.19713	1.1578	0.755918	1.80577	1.03879	1.35419
TRINITY_DN2020_c1_g1_i2	Chr6	108890970	108926908	0.986671530485007	1	0.0989553	1.28806e-5	0.540096	0.511276	0.825638	0.27664	0.669058
TRINITY_DN2092_c1_g1_i1	Chr4	52716783	52718947	0.438147151025637	1	1.04117	0.85838	0.747379	0.634535	1.6535	1.04211	0.79792
TRINITY_DN2006_c0_g3_i1	Chr9	45451432	45453750	-0.2353354	1	5.41269	5.51561	4.5831	3.84475	5.36362	4.31824	3.05493
TRINITY_DN2092_c0_g1_i4	Chr1	133430336	133481660	-0.0396044771121614	1	2.18989	3.83669	2.91637	3.58449	3.50436	2.84465	2.9411
TRINITY_DN2092_c4_g1_i1	Chr4	6867352	6868147	0.5748808	1	0	0.146509	1.11445	0	0.295576	0.488929	0.607877
TRINITY_DN2092_c1_g2_i2	Chr5	153355322	153356938	8.20161778391601	0.314280131797176	0	0	0	0	7.04626	0	0
TRINITY_DN2059_c0_g1_i4	Chr3	32384842	32385851	-0.8267131	1	1.31971	0.30475	0	2.06298	0.225523	1.37132	0
TRINITY_DN2092_c1_g2_i1	Chr5	153355322	153356938	-0.466931671788059	1	15.4906	13.2167	10.3042	10.7555	4.81791	11.0598	11.4042
TRINITY_DN2092_c0_g1_i2	Chr1	133017441	133106530	0.110717255387373	1	12.3864	12.0197	16.807	11.412	11.9251	13.7366	17.2424
TRINITY_DN2004_c1_g2_i1	Chr10	52026391	52027101	-0.492608312839508	1	0.964611	0	0	2.00522	0	0.944808	0.680187
TRINITY_DN2004_c1_g2_i2	Chr10	52026391	52027101	-0.9505741	1	0.106492	4.07561	2.46087	0.213831	2.61896	0.0681802	0.0413123
TRINITY_DN2004_c1_g1_i2	Chr1	127267769	127269686	-1.812975	1	0.902833	0	2.46742	2.3758	1.35984	0	0
TRINITY_DN2004_c1_g1_i3	Chr1	127267769	127269686	1.21171210131688	1	0.561969	1.25253	1.3817	0.341979	0	1.1310500000000001	4.73828
TRINITY_DN2004_c4_g1_i2	Chr7	126073603	126087777	-0.0859387	1	4.44539e-4	0.654756	1.62064	0	0	0	1.46701
TRINITY_DN2004_c4_g1_i9	Chr7	126073603	126087777	-1.228146	1	5.03817	3.11805	9.16355	6.70184	0	0	7.56386
TRINITY_DN2004_c4_g1_i7	Chr7	126073603	126087777	0.01248453	1	0.590946	0.115251	0	1.68145	1.10849	0.880565	0
TRINITY_DN2004_c4_g1_i1	Chr7	126081408	126087777	1.41837545858058	1	0	0.269641	0.791005	0	0.285581	1.22796	0.611152
TRINITY_DN2004_c4_g1_i6	Chr7	126073603	126087777	2.88301377432803	1	0.479434	0.463169	0	0.615804	4.42316	4.86601	0
TRINITY_DN2004_c1_g1_i1	Chr1	127267769	127268828	1.312346	1	0.335998	0.534329	0.34019	1.23419	1.06156	0.362144	3.30951
TRINITY_DN2004_c2_g1_i2	Chr10	12033093	12034346	1.084821	1	0	0.996254	0	0	0.52175	0	1.03683
TRINITY_DN2004_c2_g1_i1	Chr10	12033075	12034346	-0.4621529	1	2.21557	0.780296	3.05092	3.12596	1.61227	1.63313	1.89564
TRINITY_DN2042_c0_g1_i2	Chr4	151293764	151294691	-0.213466046098019	1	10.6385	12.9078	8.82345	7.43015	9.61445	9.95438	6.80311
TRINITY_DN2042_c0_g1_i3	Chr4	151293764	151294691	0.965164377819126	1	0	2.72869	0	3.63068	0	4.85395	4.20693
TRINITY_DN2042_c0_g1_i1	Chr4	151293764	151294691	-0.04667655	1	2.7852	0.133308	2.55725	0	4.56514	0	0
TRINITY_DN2042_c0_g2_i1	Chr4	151294680	151333482	0.007154126	1	13.2691	12.1444	11.1988	7.25479	12.5625	11.6754	9.71287
TRINITY_DN2039_c0_g1_i4	Chr8	139832410	139851101	-2.09311364834176	1	0.69193	0	1.68973	2.42481	0.252598	0	0.612606
TRINITY_DN2039_c0_g2_i1	Chr8	139851093	139852586	-0.9459457	1	3.27582	0	13.6209	11.6627	0.954218	0	10.3611
TRINITY_DN2033_c1_g1_i1	Chr8	72967938	72968186	1.17602532963151	1	0	0	0	5.03484	0	6.57523	2.09316
TRINITY_DN2039_c0_g1_i3	Chr8	139829860	139851101	-1.1885624123328	1	1.46726	0	9.57573	6.48111	1.13952	0	4.57461
TRINITY_DN2092_c2_g1_i2	Chr7	40253250	40254832	0.7231553	1	0	0.87624	1.55209	0	0	0.792779	1.95978
TRINITY_DN2005_c0_g1_i6	Chr3	139040954	139041639	-0.216421670417456	1	10.2736	10.5075	7.60256	11.0619	9.21601	7.0321	10.1853
TRINITY_DN2033_c0_g1_i1	Chr8	72967530	72968107	-1.66776416346851	1	8.15417	107.97	84.0022	10.9515	21.5192	26.5301	0
TRINITY_DN2005_c0_g1_i4	Chr3	139042061	139042593	0.388541738977852	1	1.69026	1.2895	1.59352	0.765136	1.97638	1.53732	1.96353
TRINITY_DN2005_c0_g1_i1	Chr3	139042296	139042894	1.543711	1	2.74074	2.06734	0	0.449999	4.97982	0	7.63995
TRINITY_DN2005_c0_g1_i3	Chr3	139042264	139042593	-2.896755	1	3.19778	2.57298	5.67891	1.62222	0	1.03114	0
TRINITY_DN2005_c0_g1_i5	Chr3	139041583	139042593	-0.538627274536689	1	5.26248	10.4549	9.19127	8.60371	6.93861	6.63635	4.01757
TRINITY_DN2059_c0_g1_i5	Chr3	32384663	32385807	-0.07439659	1	3.3721	0	1.45278	0.303333	1.57904	0	2.4414
TRINITY_DN2092_c2_g1_i1	Chr7	40253250	40254832	-0.3941424	1	2.34177	1.54845	2.67611	2.65612	2.73057	1.54843	1.23759
TRINITY_DN2028_c2_g1_i14	Chr3	9936982	9937304	-1.037896	1	1.80135	3.26194	4.9765	2.72098	3.27548	0.63954	0.893733
TRINITY_DN2028_c2_g1_i13	Chr3	9937228	9937550	1.153325	1	3.60271	4.89291	4.9765	0	5.45913	7.67448	9.81135
TRINITY_DN2028_c0_g1_i4	Chr1	207070283	207098493	-0.3611241	1	5.8519	5.28212	5.11064	2.70727	4.41285	3.89968	3.05507
TRINITY_DN2028_c0_g1_i2	Chr1	207069541	207070419	-0.7404129	1	18.306	16.6926	13.273	10.3291	7.91731	13.913	4.98124
TRINITY_DN2028_c2_g2_i1	Chr3	9936288	9937407	0.5097108	1	2.7619	5.55332	6.69369	2.77165	7.78603	5.86969	5.57773
TRINITY_DN2028_c1_g2_i1	Chr5	44469865	44470177	-0.300722	1	3.45815	3.62092	1.35819	3.61596	5.15024	1.19106	1.51961
TRINITY_DN2028_c2_g1_i3	Chr8	14584760	14836945	-0.402820328263448	1	0.50465	0.373761	0	0	0	0.27756	0.221224
TRINITY_DN2028_c1_g3_i1	Chr4	104552711	104553182	1.20581383635733	1	1.67818	0	2.21019	0.663963	2.0402	2.79762	3.51151
TRINITY_DN2028_c1_g4_i1	Chr9	54022055	54022338	-0.8351648	1	3.87323	2.65607	6.69866	2.67278	1.81876	2.92699	1.86755
TRINITY_DN2028_c2_g2_i12	Chr3	9936518	9937275	-0.1927076	1	0	1.23544	1.40545	1.99751	0	2.04541	0.848411
TRINITY_DN2028_c1_g1_i2	Chr3	28383780	28384060	1.1047	1	0	3.56597	0	0	3.6679	0.737728	1.87984
TRINITY_DN2058_c1_g4_i2	Chr7	5845627	5871789	7.50818374391671	0.139427566818829	0	0	0	0	0.76729	0	0.342715
TRINITY_DN2058_c1_g4_i1	Chr7	5845321	5871789	0.2675063	1	1.7385	1.79154	2.53939	1.47228	2.48809	1.80174	2.61773
TRINITY_DN2058_c2_g1_i1	Chr2	45470468	45471309	0.1698641	1	1.58343	1.76045	4.77334	4.26372	0.820041	2.37347	7.16109
TRINITY_DN2046_c3_g1_i2	Chr4	137782163	137782631	1.33123898091383	1	0.922525	0	0.626702	0.202009	2.31945	0	1.43731
TRINITY_DN2058_c3_g1_i1	Chr2	81061430	81072468	0.9187836	1	2.17554	0	1.90906	0	0	3.79743	1.98732
TRINITY_DN2058_c0_g2_i1	Chr4	59392010	59393094	0.0579205321622916	1	1.17168	2.81093	2.41635	1.33614	1.7643	1.53909	2.70953
TRINITY_DN2058_c3_g1_i2	Chr2	81061430	81072468	-0.436873	1	2.72293	6.56901	3.56329	3.89976	5.82852	1.45559	2.37161
TRINITY_DN2058_c1_g3_i1	Chr8	117693120	117698152	1.000185	1	0	0.576177	0	1.7994	0	2.37828	1.1551
TRINITY_DN2058_c1_g2_i1	Chr6	65820767	65821640	-0.1575503	1	61.2257	62.4326	49.2531	50.0275	56.1255	45.1149	53.5712
TRINITY_DN2058_c1_g3_i2	Chr8	117693120	117698152	-0.5015911	1	1.7531	2.54254	0.466875	0.51713	1.89531	1.05495	0
TRINITY_DN2053_c2_g1_i4	Chr8	81936164	81937267	2.118467	1	0	0.0945859	0	0.720044	0.501127	1.24359	1.07709
TRINITY_DN2058_c1_g5_i1	Chr6	63625434	63625741	-0.343938044971424	1	8.83369	2.05007	0	10.9515	7.20447	6.77363	0
TRINITY_DN2028_c2_g1_i16	Chr8	14833748	14834994	0.9285253	1	0.0106929	2.29936	2.65911	1.61333	6.28508	2.6425	0.637158
TRINITY_DN2058_c4_g1_i1	Chr10	45695405	45696477	-0.08736015	1	4.5154	5.33481	6.91272	8.75439	4.69496	7.26506	6.23978
TRINITY_DN2053_c0_g1_i1	Chr1	39173091	39173450	-0.292023639620997	1	7.10646	0.549971	6.68032	3.41376	1.13974	1.86053	8.42438
TRINITY_DN2053_c0_g2_i5	Chr9	89387921	89396494	0.4805161	1	20.5991	15.9465	29.0169	24.8797	45.443	24.4248	28.5834
TRINITY_DN2053_c0_g2_i2	Chr9	89377135	89396494	0.2683804	1	4.21322	2.6963	4.70027	2.53241	4.9346	3.12064	5.10888
TRINITY_DN2053_c0_g2_i14	Chr9	89387921	89389139	0.2842215	1	3.03084	1.80345	4.66863	2.65085	4.02427	3.14857	4.20555
TRINITY_DN2058_c1_g1_i1	Chr3	58884087	58884540	-0.258430100320117	1	2.38473	3.83044	7.03787	7.53612	3.45379	5.39595	4.27906
TRINITY_DN2053_c0_g2_i8	Chr9	89373800	89378706	-0.009618581	1	3.45896	1.41705	2.2041	3.58706	2.17259	1.85086	4.24198
TRINITY_DN2053_c0_g2_i3	Chr9	89377135	89381482	-1.271799	1	0.00515236	0.00200715	3.31492	0.00625168	1.03789	0.0033678	0.0113562
TRINITY_DN2053_c0_g2_i7	Chr9	89377135	89381449	0.2278827	1	3.05643	2.44848	1.40833	3.09283	0.597352	4.05528	4.1871
TRINITY_DN2053_c0_g2_i4	Chr9	89373153	89381482	0.4025667	1	1.13708	0.536457	93.6098	2.04562	97.4244	0.466443	1.71704
TRINITY_DN2053_c0_g2_i12	Chr9	89373153	89381167	-0.185273707435502	1	1.67562	2.71227	1.06674	1.9252	1.64187	1.23512	2.09167
TRINITY_DN2053_c0_g2_i1	Chr9	89373153	89381449	-0.2388145	1	140.139	114.342	56.3968	189.467	74.47	107.483	145.863
TRINITY_DN2053_c0_g2_i6	Chr9	89373800	89378813	0.01353691	1	2.49276	2.50049	1.92612	2.21232	1.26734	2.84206	2.83805
TRINITY_DN2053_c0_g2_i15	Chr9	89373153	89396494	-0.0829767803744716	1	95.899	68.2095	76.7595	91.8645	94.1529	55.3026	95.9027
TRINITY_DN2053_c0_g2_i10	Chr9	89373800	89375128	-0.07292699	1	5.76367	6.92239	5.57993	5.99722	5.56787	4.7576599999999996	7.29996
TRINITY_DN2053_c1_g1_i1	Chr2	30650802	30651011	0.279293942244023	1	1.74393	6.47171	9.09294	1.63497	10.5849	4.03639	3.47298
TRINITY_DN2053_c0_g2_i17	Chr9	89373800	89378813	-0.06203871	1	10.0885	10.9202	11.7905	14.2077	13.4585	9.39584	11.8876
TRINITY_DN2058_c4_g1_i2	Chr10	45695602	45696477	-4.68153854322506	1	0.957453	0	0	0	0	0	0
TRINITY_DN2057_c0_g1_i8	Chr5	30517131	30581156	6.739221	0.5468616	0	0	0	0	0	3.074	0
TRINITY_DN2057_c0_g3_i1	Chr4	83717675	83740045	0.3421604	1	9.10517	5.18211	3.99885	4.75395	12.8077	6.62712	4.10876
TRINITY_DN2057_c0_g3_i2	Chr4	83717675	83738674	-0.5860094	1	0	7.35958	6.59884	4.23303	0	4.07576	4.34288
TRINITY_DN2028_c2_g2_i6	Chr8	14833526	14837215	0.213881	1	3.39109	6.60536	8.06943	6.4788	11.5975	8.92724	1.33
TRINITY_DN2028_c2_g2_i5	Chr8	14833526	14837215	0.5738945	1	0	0.413986	1.62531	2.37174	2.72963	1.89837	0.448206
TRINITY_DN2028_c2_g2_i10	Chr8	14833526	14837215	0.3222839	1	1.15638	0.913415	1.39922	0.10780000000000001	0.697435	1.8049	0.817634
TRINITY_DN2057_c1_g1_i1	Chr5	73806279	73806580	-0.4712659	1	0	1.54537	4.34927	5.39693	3.1388	0	3.23956
TRINITY_DN2028_c2_g2_i13	Chr8	14833526	15087709	0.476876019346452	1	0.552258	1.28379	2.30126	1.74748	3.3485	1.93594	0.988702
TRINITY_DN2057_c0_g2_i1	Chr1	86984585	86985421	-0.0506599	1	12.9961	8.62419	15.1499	10.607	9.6564	10.2347	15.2294
TRINITY_DN2057_c8_g1_i1	Chr2	105134316	105155450	-0.603141343487424	1	9.85455	15.023	10.2575	21.3308	11.7054	5.27146	12.1142
TRINITY_DN2014_c0_g3_i7	Chr3	129560505	129563273	-0.1185309	1	0	0.950919	0	1.88872	0.720561	0.00731435	1.2972
TRINITY_DN2057_c0_g4_i4	Chr10	18737233	18737509	-0.4460932	1	6.76428	3.2572	4.02425	4.20993	8.81614	1.43492	0.864365
TRINITY_DN2014_c0_g3_i8	Chr8	95459212	95461082	0.6480392	1	0	0.189529	1.30367	0.445368	0.654932	0.541283	1.02799
TRINITY_DN2014_c0_g3_i4	Chr10	21143461	21143969	-1.260658	1	1.2943	0.506829	0.89129	5.64561	0.572607	1.31905	0.739668
TRINITY_DN2014_c0_g3_i9	Chr3	129560505	129563273	0.308399959740716	1	2.52316	0.950919	2.28806	0.281261	1.37549	2.77264	1.55012
TRINITY_DN2014_c0_g2_i2	Chr3	129544948	129563273	0.7031403	1	1.69544	0.558732	1.37859	0.332417	0.635231	2.17409	2.07725
TRINITY_DN2014_c0_g2_i1	Chr3	129544948	129554807	1.01153638981535	1	0.362562	0.283865	0.609657	0.301469	0.701689	0.416843	1.29432
TRINITY_DN2014_c0_g2_i4	Chr3	129544948	129563273	-0.343999	1	0.510775	0.389833	0.80509	0.699638	0.379668	0.602141	0.447806
TRINITY_DN2014_c0_g2_i6	Chr3	129544948	129557505	0.0590051891369567	1	0.69002	0.402326	1.30689	0.607663	0.883589	0.535869	0.979476
TRINITY_DN2014_c0_g1_i1	Chr3	102403362	102404080	-0.4936402	1	0.85004	1.5269	1.28612	1.50192	0.684219	0.849208	1.23412
TRINITY_DN2014_c0_g2_i5	Chr3	129544948	129563273	-0.0961510447688241	1	9.95911	11.1546	9.76373	9.68043	11.1709	9.44014	8.57648
TRINITY_DN2014_c0_g2_i3	Chr3	129544948	129563273	0.709096385651005	1	0.57444	0.112839	0	0	0.939599	0.0758772	0
TRINITY_DN2044_c0_g1_i3	Chr10	39763287	39785266	-0.249523917881195	1	26.0057	14.7346	19.2863	22.6188	18.5585	10.7675	24.9279
TRINITY_DN2014_c1_g1_i1	Chr4	48700872	48701102	-0.481195598008417	1	3.7474	0.976214	2.51566	0	0.124972	0	3.93398
TRINITY_DN2044_c0_g1_i10	Chr10	39763287	39826809	0.3558504	1	4.66601	3.4892	5.89983	4.63334	6.71501	4.92025	6.74299
TRINITY_DN2014_c1_g2_i1	Chr10	21142273	21142513	-2.160204	1	3.62359	1.21452	0	3.68954	1.25261	0	0
TRINITY_DN2044_c0_g1_i2	Chr10	39763287	39785266	-0.001325931	1	8.3341	9.25089	9.59649	7.80557	10.0391	9.16203	7.547
TRINITY_DN2044_c0_g1_i6	Chr10	39788225	39826809	0.139105769418848	1	34.449	28.3913	39.7379	31.8298	40.373	27.3494	46.2257
TRINITY_DN2044_c0_g1_i5	Chr10	39763287	39826809	-0.117776050233082	1	0.626965	0.376541	0.70074	0.159437	0.559522	0.449683	0.314624
TRINITY_DN2044_c0_g1_i4	Chr10	39763287	39785266	1.688175	1	0.155003	0.0577789	0.463126	0.119044	0.503997	0.416418	0.984393
TRINITY_DN2044_c5_g1_i1	Chr1	178934672	178935160	0.149427546762739	1	3.74593	0	3.45588	3.28547	3.79774	3.56839	1.95587
TRINITY_DN2044_c4_g1_i1	Chr2	34508075	34510643	-0.081049656000015	1	10.7902	12.7122	10.165	8.64351	11.9286	9.14747	9.67129
TRINITY_DN2014_c0_g3_i3	Chr8	95460116	95461082	-5.186285	1	0.526499	0	0	0.272384	0	0	0
TRINITY_DN2044_c0_g1_i8	Chr10	39763287	39786198	0.4027221	1	0.973481	0.591157	1.60174	1.07611	1.46196	1.1047	1.71482
TRINITY_DN2044_c0_g1_i9	Chr10	39763287	39770972	0.07920652	1	52.4299	38.2077	45.9006	52.5146	48.058	37.6319	68.4688
TRINITY_DN2044_c1_g2_i1	Chr10	44344826	44357989	0.268512590598064	1	4.49209	8.58413	6.63488	3.93392	6.75795	5.45445	9.1362
TRINITY_DN2044_c2_g1_i1	Chr9	88666171	88691705	-0.007376432	1	112.061	51.8305	47.5676	64.3495	100.991	66.3197	52.6912
TRINITY_DN2079_c0_g3_i1	Chr8	738775	740155	-0.2367917	1	10.587	11.8483	9.8417	13.0154	13.6824	7.08175	9.33795
TRINITY_DN2079_c0_g2_i1	Chr8	737959	738847	0.0316864	1	91.7885	89.8468	88.2987	88.5337	104.115	90.2263	91.577
TRINITY_DN2079_c0_g2_i4	Chr8	737569	738816	-0.0285473	1	15.9718	13.1556	16.8029	15.2512	18.7381	12.178	16.0456
TRINITY_DN2044_c1_g1_i1	Chr5	129633256	129633560	-0.342690997312372	1	6.85258	5.41568	2.92276	0.803595	0.779389	3.17729	5.64879
TRINITY_DN2079_c0_g1_i2	Chr8	734361	736396	0.0788947636395004	1	2.62334	3.23531	2.87704	2.55294	3.6653	2.70737	2.79447
TRINITY_DN2079_c0_g1_i4	Chr8	725680	736248	0.150045567105342	1	2.82371	3.03455	3.74942	3.65118	4.13146	3.25922	3.88974
TRINITY_DN2079_c0_g1_i6	Chr8	736128	736443	0.2294524	1	9.15661	9.91692	15.0119	6.12424	12.571	11.7338	11.9349
TRINITY_DN2079_c0_g1_i1	Chr8	725680	736821	1.03956050116094	1	0.20825	0	0.176631	0	0.195307	0.183039	0.251732
TRINITY_DN2053_c2_g1_i1	Chr8	81936196	81937267	-1.768796	1	0.232737	0	0.364923	0.410703	0.170409	0.0497037	0
TRINITY_DN2031_c6_g1_i1	Chr8	50388886	50389430	0.3066846	1	0.261045	0.52361	0	0.51527	0.263954	0.435398	0.545218
TRINITY_DN2053_c2_g1_i3	Chr8	81936196	81936841	-2.09269399155701	1	0.242983	0	1.21539	0	0.022232	0.1891	0
TRINITY_DN2031_c0_g2_i4	Chr8	89154550	89154760	0.902851	1	0	2.27457	2.91032	1.35263	1.38149	5.05939	2.84384
TRINITY_DN2044_c0_g2_i1	Chr2	87682332	87684535	0.1830849	1	42.1342	43.4851	51.2312	24.3031	42.1177	48.804	47.4236
TRINITY_DN2031_c3_g1_i4	Chr9	29700196	29700412	-1.447852	1	14.3546	4.53283	3.91061	2.33432	3.13356	3.76291	0
TRINITY_DN2031_c5_g1_i1	Chr10	12825571	12825897	0.997138	1	0	0	0.619975	1.32875	2.01753	0	1.41223
TRINITY_DN2031_c0_g1_i2	Chr8	101144987	101148000	-0.753426492534132	1	2.33342e-7	0.464825	2.32633	1.84596	0	1.06644	0.878148
TRINITY_DN2031_c0_g4_i1	Chr7	114816521	114816750	-0.3455597	1	8.12602	13.5048	9.96424	2.73549	2.78693	4.4391	12.9383
TRINITY_DN2031_c0_g1_i11	Chr8	101144987	101147684	3.98742830796184	1	0.152151	0	0	0	0.486601	0	1.6712
TRINITY_DN2031_c0_g1_i4	Chr8	101071704	101136185	-0.334087	1	0	0.324199	0	0	0.198331	0	0
TRINITY_DN2044_c5_g1_i2	Chr1	178934672	178935103	-5.69819	0.7565446	0	5.21041	0.617703	1.58461	0	0	0
TRINITY_DN2031_c0_g1_i5	Chr8	101124039	101148000	0.3713	1	4.59451e-7	0.189696	0.617183	0	0	0.401088	0.307145
TRINITY_DN2031_c0_g1_i14	Chr8	101071704	101136185	-2.163433	1	0.628293	0.596479	0.447663	0	0	0.260987	0
TRINITY_DN2031_c0_g1_i7	Chr8	101124034	101147265	0.587883	1	2.1105	1.53763	3.18955	2.98159	1.03273	3.78712	6.14267
TRINITY_DN2031_c0_g1_i1	Chr8	101091059	101148000	-0.2979351	1	0.36035	0	0.573121	1.20744	0.378717	0	0.98178
TRINITY_DN2031_c0_g1_i10	Chr8	101091051	101143480	1.844331	1	0	0	0.0157833	0.108637	0.392036	0	0.0286156
TRINITY_DN2031_c0_g1_i8	Chr8	101124049	101148000	-0.8241029	1	0.00449714	0	0.870266	0.465055	0.262067	0.296434	2.37368e-6
TRINITY_DN2031_c0_g3_i1	Chr7	114816641	114816954	0.409568870425258	1	8.58201	10.7874	9.44905	5.02779	16.7904	6.51431	12.0798
TRINITY_DN2077_c0_g3_i2	Chr6	58257940	58590786	0.414514656089869	1	3.40203	0.800543	0.713741	1.63531	3.24871	2.62219	1.27446
TRINITY_DN2077_c0_g2_i5	Chr3	76863325	76864412	-0.1421749	1	3.14026	5.85837	3.62935	3.49772	4.32445	2.65231	4.18627
TRINITY_DN2077_c0_g3_i3	Chr6	58257940	58590786	0.1290255	1	10.8267	8.69963	9.01426	5.69628	10.6863	8.08819	10.159
TRINITY_DN2077_c0_g2_i2	Chr3	76863323	76865735	-0.7703606	1	0.227686	11.2182	4.22254	7.61872e-8	6.6463	1.29543e-4	0.431878
TRINITY_DN2077_c0_g1_i2	Chr3	76863618	76865735	-0.553456628600984	1	1.72829	17.9991	6.42273	8.08513	8.04838	0.0016327	9.49121
TRINITY_DN2077_c0_g2_i3	Chr3	76863323	76865735	0.675483	1	1.16719	0	3.89827	0	6.1172	0.394408	0
TRINITY_DN2077_c0_g2_i4	Chr3	76863323	76865735	-0.135604580011435	1	9.47419	1.09368	0.212746	5.80336	0.409344	6.92976	4.60634
TRINITY_DN2077_c0_g4_i1	Chr6	58257437	58258301	0.446853612519229	1	11.4681	7.4072	4.14796	1.08832	9.70845	10.6152	5.56403
TRINITY_DN2077_c0_g1_i1	Chr3	76863618	76865735	0.785411768137652	1	10.7727	0	5.888	0	7.31851	15.5802	0
TRINITY_DN2031_c0_g1_i13	Chr8	101124034	101143480	1.182399	1	0	0.943339	0.68446	0.865337	1.65804	1.10861	1.46482
TRINITY_DN2077_c0_g4_i2	Chr6	58257437	58258301	-0.376560813746623	1	0	0	3.1294400000000002	3.99693	0	0	4.05849
TRINITY_DN2077_c1_g1_i2	Chr8	13260537	13261929	2.00829	1	0	0	0	26.743	30.9434	29.008	26.1169
TRINITY_DN2077_c1_g1_i1	Chr8	13260537	13261929	-1.160953	1	37.2708	44.6914	41.3412	19.3924	16.3711	11.8169	20.3621
TRINITY_DN2077_c2_g1_i3	Chr3	147466108	147472985	0.136578813721647	1	0.45221	0.268345	0	0.220764	0.595213	0.251802	0
TRINITY_DN2077_c2_g1_i2	Chr3	147466108	147472985	-0.3743234	1	6.36071	7.37843	4.69344	5.02268	2.98149	8.29045	2.33083
TRINITY_DN2077_c1_g2_i1	Chr8	13261913	13299701	0.10642	1	30.1578	37.8025	35.2164	31.4673	39.7104	31.6462	39.4439
TRINITY_DN2065_c3_g1_i2	Chr9	9271327	9271699	0.5339006	1	0	1.67358	0	0	0	1.688	0
TRINITY_DN2031_c0_g1_i15	Chr8	101124034	101147265	0.01240476	1	0	0.168114	2.36661	0.926411	0	2.40814	0
TRINITY_DN2031_c0_g1_i6	Chr8	101124034	101147265	1.35358058911947	1	2.53178	0	0	0	0.887659	0	4.58613
TRINITY_DN2077_c2_g1_i1	Chr3	147466108	147472985	7.18496628131506	0.161197304825145	0	0	0	0	2.47905	0	2.0006
TRINITY_DN2077_c3_g1_i1	Chr4	77147220	77147753	0.2167734	1	18.8507	14.8394	24.5754	9.83124	23.6846	19.4577	18.2748
TRINITY_DN2065_c0_g1_i1	Chr2	14758130	14760559	-2.48541801885332	1	0.218811	4.00835	0.780036	5.17433	0	0.539335	0.769655
TRINITY_DN2065_c0_g1_i4	Chr2	14758130	14760426	0.6731965	1	5.72966	3.05111	8.23732	5.44438	9.69533	8.60364	9.22475
TRINITY_DN2018_c0_g1_i8	Chr5	38254057	38259791	0.729422745162723	1	0.366752	0	0.171233	0.866192	1.31101	8.15518e-9	0.652365
TRINITY_DN2018_c0_g2_i1	Chr5	37907106	37907947	0.620343474054945	1	0.302084	0.135341	0.772004	0.26683	0.547992	0.902871	0.281407
TRINITY_DN2018_c0_g1_i6	Chr5	38253997	38259791	-0.252585762682401	1	9.01986	8.3377	6.13663	6.23537	6.73015	7.91027	4.60457
TRINITY_DN2065_c3_g1_i1	Chr9	9271327	9271699	-0.8564947	1	0.540632	1.92006	2.54142	0.54288	0	0	2.28841
TRINITY_DN2018_c0_g1_i7	Chr5	38254057	38256306	0.1007374	1	0	1.35398	1.21292	0	0.585221	0.879085	0.47148
TRINITY_DN2085_c0_g1_i5	Chr4	22906449	22926859	-4.39926561325826	1	0	0	0.21482	0.184363	0	0	0
TRINITY_DN2018_c0_g1_i3	Chr5	38252327	38259791	0.4347901	1	1.10725	1.52682	1.79646	0.779291	1.34627	0.800004	3.1337
TRINITY_DN2085_c0_g1_i7	Chr4	22906449	22911312	5.400853	0.98778030000000006	0	0	0	0	0.647332	0	0
TRINITY_DN2085_c0_g1_i4	Chr4	22906449	22911173	-0.264897676359861	1	0.519996	0.484315	0.845864	1.36075	0.379942	0.951576	0.677209
TRINITY_DN2085_c0_g1_i3	Chr4	22906449	22911173	5.445746	0.9533466	0	0	0	0	0.629353	0	0
TRINITY_DN2085_c0_g1_i1	Chr4	22906449	22911312	-1.830004	1	0.566401	0.148864	0.765508	0.865096	0.548551	0	0
TRINITY_DN2085_c0_g1_i6	Chr4	22906449	22911312	-3.25115650962432	1	1.1781	0.820952	1.6879	0.814858	0.378506	0	0
TRINITY_DN2018_c0_g1_i2	Chr5	38256972	38259791	1.947294	1	0	0.0592577	0.679382	0	1.00504	0	1.14957
TRINITY_DN2085_c0_g1_i8	Chr4	22906449	22910933	1.52884981695618	1	0.336062	0.218323	0.911054	0.507081	0.0538646	3.32876	0.735811
TRINITY_DN2070_c0_g1_i3	Chr2	48670433	48691733	-0.1085141	1	3.10017	2.66293	4.72586	5.79997	3.50422	1.46409	6.61451
TRINITY_DN2070_c0_g3_i1	Chr7	111000362	111001356	0.0560148712057123	1	0.98506	1.8487	1.35203	0.540384	1.61393	2.08675	0
TRINITY_DN2018_c0_g1_i10	Chr5	38256972	38259791	0.03577465	1	0.13935	0.946588	0.478335	0.625398	1.11398	0.289641	0.335119
TRINITY_DN2070_c0_g1_i1	Chr2	48670433	48691733	-0.0542860939091295	1	57.6322	49.6317	63.6145	51.8315	46.62	57.1683	59.501
TRINITY_DN2070_c1_g1_i8	Chr1	115132574	115133465	0.112708410042081	1	11.0661	11.4057	9.93607	16.6133	14.9817	11.6674	14.5768
TRINITY_DN2070_c1_g1_i4	Chr1	36949178	36949393	-0.09504401	1	1.44449	1.43844	0	2.92288	3.03815	1.1896	0
TRINITY_DN2070_c0_g1_i4	Chr2	48670433	48679058	7.11079183906111	0.168877504156588	0	0	0	0	0	0.648828	0.687535
TRINITY_DN2070_c1_g1_i6	Chr1	115131386	115133465	-0.2581151	1	0.99328	0	2.21801	3.04154	3.19783	1.06707	0
TRINITY_DN2070_c0_g1_i2	Chr2	48670433	48679058	-0.601295504350897	1	0.648851	0.26167	0.780547	1.28623	0.889226	0	0.6894
TRINITY_DN2070_c1_g1_i5	Chr1	115131386	115133465	-0.01539471	1	2.66062	6.02636	2.06292	2.50517	3.2976	1.86485	4.75922
TRINITY_DN2070_c3_g1_i2	Chr2	150819723	150826952	-2.764692	1	0	0.171118	1.5546e-9	0.534498	1.24813e-6	0.0470237	0
TRINITY_DN2070_c3_g1_i3	Chr2	150825066	150826952	0.5732765	1	0.703739	0.451568	2.16347	0.77952	1.81527	1.51457	1.28505
TRINITY_DN2070_c1_g1_i7	Chr1	115127792	115131361	0.020819	1	0.670113	1.98853	1.30585	1.90214	2.28522	0.926853	1.37823
TRINITY_DN2070_c2_g1_i2	Chr1	184012959	184013778	-0.309661241153636	1	0.359809	0	0.713167	0	0.706227	0	0
TRINITY_DN2070_c2_g1_i1	Chr1	184012959	184013778	0.100137240699297	1	0.600316	0.563162	1.37996	1.93536	0.791955	0.704282	2.18546
TRINITY_DN2080_c0_g2_i1	Chr7	92373678	92379138	0.462746	1	0.272078	0.270838	0.645046	1.19917	0.820041	0.226045	1.54455
TRINITY_DN2070_c0_g2_i1	Chr2	48681601	48682683	-0.2075171	1	2.60793	1.44034	3.75943	3.02555	2.59537	1.20375	3.47938
TRINITY_DN2070_c1_g1_i3	Chr1	115126840	115133465	-0.2482346	1	68.1934	31.7027	52.4085	67.2062	71.7628	38.4804	37.1958
TRINITY_DN2080_c1_g1_i2	Chr8	3274082	3274681	-0.896087271638295	1	0.448611	6.28478	5.07296	3.53326	2.03607	3.92281	0
TRINITY_DN2071_c0_g1_i2	Chr4	127343466	127347128	-0.6250158	1	0	5.46185	3.87794	4.0196	0	3.76405	2.29167
TRINITY_DN2080_c2_g1_i1	Chr10	16564489	16566356	-0.2326682	1	0.610305	0.201566	0.534949	1.19042	0.714135	0.674281	0.312158
TRINITY_DN2080_c0_g1_i9	Chr7	92329052	92370410	0.7290403	1	1.32239	1.22329	3.66968	3.26597	3.32341	2.39365	6.13453
TRINITY_DN2071_c0_g1_i1	Chr4	127341688	127347128	0.1463052	1	6.40497	4.35111	2.87926	0.815152	7.20632	2.52707	3.1019
TRINITY_DN2080_c0_g1_i5	Chr7	92329052	92381434	0.101207714320631	1	12.7729	10.5877	14.9971	17.0972	11.0744	15.0803	19.0169
TRINITY_DN2008_c0_g1_i1	Chr1	84154838	84156178	-0.582784868585178	1	363.041	466.551	215.835	499.78	275.684	332.099	188.47
TRINITY_DN2080_c3_g1_i1	Chr6	138752834	138754747	-0.7700527	1	0.247453	0.636756	0.946762	0.675807	0.446803	0.205009	0.455435
TRINITY_DN2078_c0_g1_i2	Chr1	79267719	79273805	-0.4529786	1	158.151	1705.14	1096.26	151.951	519.016	128.147	989.689
TRINITY_DN2078_c0_g1_i1	Chr1	79267719	79273805	-1.0814662026997	1	0.470606	11.2218	2.82776	0.483134	2.7699	0.1137	2.33342
TRINITY_DN2097_c0_g2_i3	Chr9	90250810	90251747	3.657569	0.5517966	1.58371	0	0	1.41829	11.9758	9.41149	10.6099
TRINITY_DN2080_c0_g1_i2	Chr7	92329052	92346533	0.874735011947609	1	0.754943	0	0.147865	0.39667	0.465344	0.621853	0.851613
TRINITY_DN2097_c0_g2_i8	Chr9	90250810	90251683	-10.24138	1.133376e-4	27.9115	29.9886	19.4924	15.8138	0	0	0
TRINITY_DN2065_c1_g1_i1	Chr5	24505064	24674667	-0.645674381900301	1	0.665079	1.18801	1.11041	0	0	0.699044	0.628906
TRINITY_DN2097_c0_g2_i10	Chr9	90249539	90251683	-0.3233766	1	28.2975	28.8521	20.8223	22.1606	24.6116	21.7873	15.6482
TRINITY_DN2012_c0_g1_i1	Chr6	16857855	16924140	0.02683086	1	5.46804	4.72732	9.68216	2.42195	5.48361	6.67274	4.95865
TRINITY_DN2097_c1_g1_i3	Chr6	92852720	92853443	1.287476	1	0	0	0.873385	0.889669	0.677282	0.70048	1.97874
TRINITY_DN2012_c0_g1_i2	Chr6	16857855	16930866	-0.07089485	1	11.0847	11.4199	9.32953	7.38608	13.3626	10.8173	4.90521
TRINITY_DN2041_c13_g1_i1	Chr1	85570614	85571408	0.2390758878587	1	10.3102	10.1272	10.187	11.9848	14.953	8.6939	15.5287
TRINITY_DN2041_c3_g1_i1	Chr5	152927837	152928416	0.0581830752047905	1	3.57751	4.00928	4.11571	2.05177	5.16766	2.32525	3.7687
TRINITY_DN2041_c1_g1_i6	Chr8	37102685	37235487	-0.242595357439426	1	8.02223	6.67748	16.016	8.03253	5.33816	9.11172	10.1103
TRINITY_DN2041_c3_g3_i1	Chr3	84069812	84070607	-1.12840082980389	1	0	5.77797	0.758321	0	0.708954	0	1.41459
TRINITY_DN2041_c14_g1_i1	Chr8	22854395	22857595	0.1751881	1	8.65726	9.99256	6.82098	4.90314	11.3148	8.36636	6.83597
TRINITY_DN2041_c3_g3_i2	Chr3	84069812	84070607	0.2559062	1	2.92538	0	1.5911	4.01447	2.96006	3.76914	1.44475
TRINITY_DN2041_c12_g1_i1	Chr1	178935024	178935928	-0.224073844507713	1	5.51146	8.88956	4.30247	4.55419	4.91983	6.40599	3.78648
TRINITY_DN2041_c1_g2_i1	Chr10	37863224	37864651	0.07464637	1	1.32097	0.826748	1.79185	2.03618	1.88359	1.16064	1.85226
TRINITY_DN2041_c0_g2_i1	Chr2	14204488	14204861	-0.177735551816258	1	5.51651	5.04025	3.81788	4.00863	5.62368	2.50981	4.76455
TRINITY_DN2041_c0_g1_i4	Chr2	14139409	14210632	-0.197548715633803	1	0.500916	0.417267	0.821093	0.247643	0.72369000000000006	0.318038	0.300365
TRINITY_DN2041_c0_g1_i3	Chr2	14139409	14210632	0.146369198764645	1	0.850804	0.946424	2.29196	0.339658	1.47465	1.00055	1.19254
TRINITY_DN2041_c0_g1_i2	Chr2	14139409	14204512	-0.184873838244668	1	1.88406	2.4809	1.60994	2.21951	2.79188	1.47884	1.36278
TRINITY_DN2041_c1_g1_i4	Chr8	36990417	37087160	-0.166013192272573	1	6.68652	3.65828	5.00617	6.48869	5.71083	4.38733	5.18361
TRINITY_DN2041_c0_g1_i1	Chr2	14139409	14204512	0.255125089928184	1	3.10035	5.27244	3.96946	3.16095	5.34123	4.10622	4.5993
TRINITY_DN2041_c2_g1_i2	Chr1	206764698	206764974	-0.991606	1	1.27903	3.06305	2.76979	0.994359	2.70929	0	0.46392099999999997
TRINITY_DN2041_c2_g3_i1	Chr9	15395646	15396892	0.1314043	1	9.13977	9.20561	6.39985	3.95834	10.9468	7.57737	5.96935
TRINITY_DN2097_c0_g1_i1	Chr6	2785928	2787742	0.660513359262695	1	0.941122	0.665685	1.19825	0.612748	2.24826	0.780348	1.23647
TRINITY_DN2041_c2_g4_i1	Chr1	206764077	206764841	-0.089010667256281	1	7.02761	9.6205	7.30706	7.09752	9.15711	5.90428	7.50607
TRINITY_DN2041_c1_g1_i3	Chr8	36990417	37087241	0.1764134	1	4.50109	1.84802	7.10469	7.4108	7.56069	5.52235	5.3078
TRINITY_DN2041_c1_g1_i7	Chr8	36990417	37141871	-0.634365508168767	1	2.71514	2.35002	4.9403	8.96848	2.07726	4.07879	3.11779
TRINITY_DN2041_c1_g1_i8	Chr8	37009681	37068501	0.5544708	1	3.76374	4.31524	3.08307	6.47403	4.69081	7.21642	7.87766
TRINITY_DN2056_c0_g1_i4	Chr8	45738881	45743088	0.03063403	1	849.42	584.749	512.949	659.633	930.695	588.279	593.465
TRINITY_DN2056_c0_g1_i6	Chr8	45738881	45740821	-0.4363773	1	4.31078	2.94867	0	2.22289	2.58478	0	3.14812
TRINITY_DN2056_c0_g4_i1	Chr2	139795693	139796135	0.3604533	1	2.57308	3.22488	0.69296	0.364398	1.86839	2.14916	2.79276
TRINITY_DN2041_c3_g2_i4	Chr3	3201786	3201996	-1.994606	1	2.38969	4.35978	2.7484	5.28033	0	2.12695	0
TRINITY_DN2056_c0_g2_i1	Chr8	45739051	45739707	-1.960207	1	0.584713	0.973412	0.735938	0.766013	0.392435	0.162339	0
TRINITY_DN2056_c0_g3_i1	Chr8	45739731	45740548	0.1112956	1	0.141588	1.12784	0.134184	0.277426	0.853574	0.117642	0.4386
TRINITY_DN2048_c1_g1_i13	Chr3	148027908	148046290	-1.260868	1	1.34033	0.827931	0.262182	1.48527	9.14951e-10	1.2206	0
TRINITY_DN2048_c1_g1_i9	Chr3	148027908	148042273	1.83796734325819	1	1.12374	1.09252	0	1.2974	5.38622	1.63121	3.18881
TRINITY_DN2048_c1_g1_i16	Chr3	148027908	148057226	-0.438200028085945	1	0.873508	0	2.8391	1.26431	0.661891	1.68181	0.374289
TRINITY_DN2080_c0_g1_i1	Chr7	92378555	92381434	0.4386993	1	0.739399	0.0733993	2.02591	2.97569	1.10983	0.414465	4.47493
TRINITY_DN2056_c0_g1_i1	Chr8	45741904	45743088	0.6630861	1	0	1.37711	1.58203e-8	0	0.712529	0	0.88374
TRINITY_DN2048_c1_g1_i17	Chr3	148027908	148057226	6.73718312954505	0.0501624636666755	3.73922e-10	0	0.0177133	0	1.30838	0.0715091	0.985087
TRINITY_DN2048_c1_g1_i6	Chr3	148027908	148037534	1.07900167487085	1	0.386893	0.560371	1.49443	2.27646	3.56975	0.282614	3.93411
TRINITY_DN2048_c1_g1_i3	Chr3	148027908	148046290	-0.80619958854466	1	1.61537	1.65217	0.263811	1.25486	1.26392	0.92962	0
TRINITY_DN2048_c1_g1_i7	Chr3	148027908	148057226	0.4912615	1	2.52993	0.751851	1.74953	1.95012	4.67158	0.790701	2.53151
TRINITY_DN2048_c1_g1_i5	Chr3	148027908	148057226	-1.159639	1	4.14363	6.84842	2.58155	1.88186	0.250213	4.73439	0.0136578
TRINITY_DN2048_c1_g1_i14	Chr3	148027801	148057226	0.1032208	1	0.423364	0	0.389376	0.186723	0.109335	0.702189	0
TRINITY_DN2048_c1_g1_i15	Chr3	148042658	148048110	0.7385494	1	1.24449	1.67017	0.2356	1.06337	3.35952	0.619275	1.70027
TRINITY_DN2048_c1_g1_i10	Chr3	148027801	148057226	-0.9132475	1	1.27349	0.896298	0.235872	0.305188	0.861429	0.323871	0
TRINITY_DN2041_c1_g1_i5	Chr8	36990417	37170499	1.365434	1	0	0.72102	0.56083	0.503121	1.86665	0.742882	0.935922
TRINITY_DN2048_c0_g1_i1	Chr3	148026872	148027624	-0.8838203	1	17.0188	17.3739	12.9157	17.9632	7.94155	14.0055	5.13579
TRINITY_DN2066_c5_g1_i1	Chr2	175565946	175566198	1.166095	1	0	1.09495	0	2.22739	0	4.56335	1.14987
TRINITY_DN2048_c1_g1_i20	Chr3	148027908	148057226	8.386287	0.08785429	0	0	0	0	0.652116	0	2.2691
TRINITY_DN2066_c3_g1_i2	Chr2	125081385	125092612	-0.04943927	1	1.43421	0.508638	2.14414	1.50233	1.23415	0.425007	2.52825
TRINITY_DN2048_c0_g1_i2	Chr3	148026872	148027624	6.162319	0.1876563	0	0.214445	0	0	9.85093	0	6.05283
TRINITY_DN2066_c0_g1_i9	Chr9	53815266	53819705	-0.408083944531029	1	5.09574	3.69968	5.29335	7.85459	3.64626	4.42897	4.64404
TRINITY_DN2066_c0_g1_i10	Chr7	109241599	109242235	-1.00691912916855	1	0.910385	0.544813	0.720283	1.14552	0.287542	0.671356	0.251995
TRINITY_DN2066_c0_g1_i5	Chr10	51575260	51576023	0.3957049	1	1.8707	1.696	3.19615	1.85902	2.96558	3.8809	1.80798
TRINITY_DN2041_c2_g2_i1	Chr5	138555734	138556845	-0.2936081	1	29.1287	23.1121	11.9903	20.7994	20.5032	17.9571	16.0506
TRINITY_DN2066_c1_g2_i1	Chr1	130668298	130668797	-0.05542167	1	176.219	212.358	103.664	120.735	152.766	194.885	107.798
TRINITY_DN2066_c0_g1_i3	Chr9	53814234	53815189	-0.04746691	1	1.86709	2.40831	3.12597	2.74882	3.40668	2.53909	1.62405
TRINITY_DN2066_c1_g1_i1	Chr1	130666253	130668317	-0.3994931	1	2.41949	4.52178	1.58646	2.09727	1.75273	2.07846	2.24373
TRINITY_DN2067_c1_g1_i5	Chr2	68139326	68139509	-0.4312733	1	0	1.55038	1.35469	0.712003	1.0655	0.882442	0
TRINITY_DN2067_c1_g1_i9	Chr2	68139326	68139509	0.405762593353661	1	0	1.45155	0	0.98235	1.44437	0	1.18725
TRINITY_DN2067_c2_g1_i2	Chr8	16201946	16412391	-0.4527567	1	0	3.37756	1.89872	0.676317	2.7427	0.558114	0
TRINITY_DN2056_c0_g1_i5	Chr8	45741904	45743088	1.57597687384859	1	0	1.11691	0	0.184592	2.899	0.184959	0
TRINITY_DN2067_c0_g2_i2	Chr1	88080099	88080435	0.616601140643536	1	4.03517	8.18506	4.11227	6.16718	12.2436	8.86546	5.71038
TRINITY_DN2067_c0_g1_i5	Chr3	9922895	9935534	-0.6914449	1	1.06913	1.34958	1.78277	1.23013	1.40968	0	1.25855
TRINITY_DN2067_c0_g2_i3	Chr6	71912037	71912360	-0.207728251742144	1	1.52713	4.96698	4.43849	8.30331	5.48539	3.74759	3.54879
TRINITY_DN2067_c0_g1_i1	Chr8	14235765	14957639	-1.04990627794252	1	1.65613	0	0	2.55294	0.469381	1.1078	0
TRINITY_DN2067_c0_g1_i13	Chr10	20815027	20847622	2.053334	1	0.36931	0	0.68568	0	0.885393	1.39535	1.44206
TRINITY_DN2067_c0_g1_i2	Chr8	13743563	13791559	0.5802546	1	0.659594	0.226467	0	1.78212	0.440258	1.54618	1.14417
TRINITY_DN2072_c0_g7_i1	Chr4	49479641	49480239	-0.3363786	1	0	3.15068	0	1.67435	0	1.94055	0.726713
TRINITY_DN2072_c0_g6_i1	Chr4	49479640	49480282	0.02578538	1	3.22343	0	7.22231	1.86856	4.25989	1.61795	3.95423
TRINITY_DN2072_c0_g4_i2	Chr9	64249712	64250453	0.4054433	1	0.314783	0.848442	2.20978	1.12299	2.7618	0.623347	1.26481
TRINITY_DN2072_c0_g1_i1	Chr9	13801628	13802571	2.80402	1	0.373298	0	0	0	2.64761	0	0
TRINITY_DN2072_c0_g1_i2	Chr9	13801628	13802571	-1.841332	1	1.36331	1.55526	1.89668	0	0	0.844968	0
TRINITY_DN2072_c0_g2_i1	Chr9	64249711	64251296	-0.01016222	1	3.55344	0.598269	3.12818	4.88809	1.77758	3.6678	3.90984
TRINITY_DN2072_c0_g1_i3	Chr9	13801628	13802571	0.343546881879302	1	0	1.59498	1.25942	0.548581	0.809781	0.991285	1.33686
TRINITY_DN2072_c0_g3_i2	Chr9	13801658	13802510	1.06761	1	0	0	0	1.69672	0.252737	0	2.76649
TRINITY_DN2073_c0_g1_i1	Chr5	74143453	74143762	0.1865293	1	1.44904	5.83143	4.28269	3.68863	4.44144	4.78881	3.8225
TRINITY_DN2023_c0_g1_i7	Chr1	16425363	16429481	0.105360912777767	1	1.51709	1.20507	0	0	1.31831	1.05191	0
TRINITY_DN2023_c0_g1_i10	Chr1	190777497	190779662	-0.7867723	1	1.36824	1.98996	1.76926	1.28266	0.90672	0.960272	0.934001
TRINITY_DN2023_c0_g1_i4	Chr1	16426034	16429481	0.4357761	1	0.399821	4.81914e-5	0.50827	4.45096	0	4.95004	0.508721
TRINITY_DN2067_c0_g1_i12	Chr8	13743563	13791559	-0.8703763	1	2.26256	0.385651	0.718811	1.77956	0	1.00641	1.14806
TRINITY_DN2023_c0_g1_i1	Chr1	190778784	190782528	0.206577364801943	1	3.31017	2.63821	4.9583	1.47102	3.46346	5.25386	2.21601
TRINITY_DN2023_c0_g1_i5	Chr1	16425391	16429481	-4.426997	1	3.49164e-9	0.27478	0.447676	0	0	0	0
TRINITY_DN2023_c0_g1_i9	Chr1	16425888	16429481	0.03097446	1	27.6272	29.2119	23.5585	22.9033	35.3493	21.7394	25.2161
TRINITY_DN2023_c0_g1_i6	Chr1	16425391	16429481	-0.13489976051023	1	0.703348	3.35053e-5	1.53477	0.73514	2.19204e-5	5.32669e-5	2.01155
TRINITY_DN2023_c0_g1_i11	Chr1	16425363	16426565	0.8207959	1	0.867783	3.89918	0	0	3.39264	2.95072	0
TRINITY_DN2023_c0_g1_i8	Chr1	190780745	190781923	-0.475519238655368	1	0.309254	4.28685e-6	2.40496	1.86487	1.86481e-6	7.02507e-6	2.41272
TRINITY_DN2084_c0_g1_i4	Chr7	44456691	44517241	-0.04503709	1	5.65606	6.48379	7.50907	4.43858	6.34649	6.67614	4.68966
TRINITY_DN2084_c0_g1_i1	Chr7	44456691	44517241	0.4005135	1	0.513025	0.185055	0.642159	0.596312	0.198292	0.465121	1.26021
TRINITY_DN2023_c0_g1_i2	Chr1	16425363	16425893	-7.25076467795554	0.707556703579686	0.946642	4.53284	0	0	0	6.08294e-4	0
TRINITY_DN2084_c0_g1_i2	Chr7	44456691	44517241	-1.15833313178353	1	0.469657	0.988589	0.296906	0.292403	0.755994	1.96692e-5	0
TRINITY_DN2084_c0_g2_i1	Chr7	44504376	44505494	0.809045733858825	1	0.250116	0.16538	0.715239	0.162882	0.502051	0.622253	0.598901
TRINITY_DN2067_c0_g1_i3	Chr8	13743563	13791559	-1.719963	1	0	0	0	2.11323	0	0	0.467214
TRINITY_DN2084_c0_g1_i3	Chr7	44456691	44517241	0.690741722001861	1	0.913417	0.786127	1.09592	0.878505	1.75334	1.07809	1.73815
TRINITY_DN2001_c0_g1_i3	Chr10	44837214	44851766	-0.328490056491924	1	1.40112	2.18786	0.780286	0.420236	1.97954	1.02961	0
TRINITY_DN2001_c0_g1_i25	Chr10	44837214	44852999	1.20720032124035	1	0.143078	0.745326	0	0.200286	0	0.254329	1.55424
TRINITY_DN2084_c2_g1_i1	Chr5	6061445	6068630	-0.7200411	1	0.759984	0.463536	0.955337	7.98781	0.763574	0.20641	3.84336
TRINITY_DN2001_c0_g1_i1	Chr10	44837214	44852999	1.909705	1	0.171938	0.788938	0.148729	0.256793	0	2.33131	1.32254
TRINITY_DN2001_c0_g1_i4	Chr10	44851793	44852187	-0.6880889	1	1.8009	2.2714	2.11448	1.79506	1.83677	1.879	0
TRINITY_DN2001_c0_g1_i16	Chr10	44859136	44859370	-0.1957863	1	0	8.16268	17.8589	6.13708	1.72336	8.32321	10.1695
TRINITY_DN2001_c0_g1_i9	Chr10	44837214	44851577	-0.8744837	1	7.70889	9.8396	17.0399	11.4913	7.00006	5.77859	6.23239
TRINITY_DN2001_c0_g1_i5	Chr10	44837214	44851766	-0.8807367	1	1.91027	0.0973674	2.33284	2.01917	1.88419	3.76733e-10	0.937422
TRINITY_DN2056_c0_g1_i2	Chr8	45741904	45743088	-1.488995	1	1.34245	0	0.724256	0.995777	0	0.8106	0
TRINITY_DN2001_c0_g1_i7	Chr10	44837801	44859283	0.238719207383904	1	1.75628	1.84866	1.6893	2.25991	1.16971	3.03164	2.49024
TRINITY_DN2001_c0_g1_i23	Chr10	44837801	44859283	0.7737529	1	0.538119	0.268463	0.328613	0.307426	1.2333	0.591743	0.172751
TRINITY_DN2001_c0_g1_i24	Chr10	44837801	44859161	-4.922668	1	0.0428069	0	0.0972406	0.00151067	7.39179e-9	3.52843e-9	1.32582e-7
TRINITY_DN2001_c0_g1_i20	Chr10	44837801	44859161	-6.97559055700159	0.493276222222332	0.411089	0	0.246069	0.0195823	1.21559e-9	1.60216e-4	5.40521e-7
TRINITY_DN2029_c1_g2_i4	Chr6	50258099	50527913	-1.191342	1	0	1.1874	2.21751	0.389726	0	0.327919	0.826027
TRINITY_DN2029_c1_g2_i2	Chr6	50190181	50259391	0.3864899	1	3.32143	4.39044	0.328229	0.902011	1.77666	5.17876	1.88004
TRINITY_DN2029_c0_g1_i1	Chr1	213971707	213972188	0.6256894	1	0.3587	0.322566	0.302076	0	0.976068	0	0.336059
TRINITY_DN2029_c1_g2_i5	Chr6	50190181	50259391	-0.1113327	1	8.29051	11.5344	8.53042	8.51299	12.1023	6.97539	7.32685
TRINITY_DN2001_c0_g1_i21	Chr10	44837801	44859161	-6.5576508654778	0.71369601832697	0.100333	0	0.418248	0.00565019	5.0386e-10	1.36935e-9	2.92253e-7
TRINITY_DN2001_c0_g1_i8	Chr10	44837801	44859161	-5.552861	0.9589173	0.149415	0	0.0599474	0.0046611	1.60841e-8	1.00997e-4	2.31329e-7
TRINITY_DN2029_c1_g2_i3	Chr6	50253984	50259391	-0.255939126229079	1	0.653912	0.331318	0.481453	0.454502	0.427794	0.491773	0.323002
TRINITY_DN2098_c0_g1_i4	Chr10	3074584	3079276	-0.863477701868448	1	5.08042	69.4827	52.5315	34.3101	7.03265	9.53369	47.1815
TRINITY_DN2098_c0_g1_i3	Chr10	3072059	3074721	-1.17203152564607	1	0.743608	73.7772	50.1796	39.5866	4.1934	3.45611	44.2319
TRINITY_DN2001_c0_g1_i26	Chr10	44837801	44859283	-0.4312249	1	0.154473	0.313231	0.528753	0.0993043	0.545074	2.22557e-5	0.0957258
TRINITY_DN2001_c0_g1_i14	Chr10	44837801	44859283	-1.3328337111921	1	0.42969	2.18401	2.84213	0.64875	0.460988	2.84946e-5	1.28814
TRINITY_DN2010_c0_g1_i9	Chr5	130245693	130253020	0.7822217	1	1.6546400000000001	0	1.06708	0.832388	1.10472	0.73877	2.98219
TRINITY_DN2010_c0_g1_i6	Chr5	130245693	130253020	-0.2743786	1	0	0	1.36534	0.956943	0	0.199305	1.1718
TRINITY_DN2010_c0_g1_i8	Chr5	130251021	130256832	0.06454608	1	0.774205	0.508212	0.835274	1.19374	0.839157	0.297561	1.55568
TRINITY_DN2010_c0_g1_i7	Chr5	130245693	130253020	0.321318	1	0.172716	0	0.186755	0.214794	0.121949	0.0701008	0.366632
TRINITY_DN2010_c0_g1_i1	Chr5	130248650	130253020	-2.270517	1	0	0.863297	0.979317	0.803557	0.236962	0.164933	0
TRINITY_DN2010_c0_g1_i3	Chr5	130245693	130256832	0.2887175	1	0	0.744621	0.996898	1.71162	0.212531	0.770537	2.0867
TRINITY_DN2010_c0_g1_i4	Chr5	130245693	130253020	1.21233964108185	1	0	2.3489e-10	0.0558787	0.0707084	0.0170841	0.0256111	0.183418
TRINITY_DN2010_c0_g1_i2	Chr5	130253001	130256832	-0.5927393	1	0.283655	0.057798	0.864593	0.549761	0.111542	0.179797	0.573037
TRINITY_DN2010_c0_g1_i5	Chr5	130245693	130256832	-0.2624828	1	2.47689	0.598683	4.29943	4.81423	1.36627	1.64988	4.68481
TRINITY_DN2010_c0_g1_i10	Chr5	130245693	130256832	0.1618778	1	41.2749	13.1498	61.0634	48.4854	22.3846	36.9487	79.0997
TRINITY_DN2034_c0_g1_i4	Chr9	46573300	46574070	-0.5548081	1	5.38231	11.1918	4.07707	4.37533	6.58793	4.16173	2.38801
TRINITY_DN2098_c0_g1_i1	Chr10	3072861	3079276	0.2842465	1	103.239	47.8825	37.8669	33.734	94.185	88.0991	34.6179
TRINITY_DN2010_c0_g2_i1	Chr5	130244939	130245714	0.0342869654644551	1	41.9833	17.3333	63.7621	67.1853	20.7997	37.1463	90.3813
TRINITY_DN2034_c2_g1_i10	Chr9	4338538	4339009	2.416187	1	0	0	0	1.00693	1.70562	1.3989	1.76475
TRINITY_DN2034_c1_g1_i1	Chr2	62910946	62913668	-0.1074606	1	11.3033	10.1115	8.18828	10.2303	10.3315	9.48046	8.83185
TRINITY_DN2034_c0_g1_i1	Chr7	29308921	29321177	-0.0900103280477234	1	23.268	31.7277	29.0452	18.5118	26.633	24.9418	21.524
TRINITY_DN2034_c9_g1_i1	Chr4	108795164	108795660	0.3244397	1	0.615888	0.617965	0.868275	0	0.623249	0.770831	0.643524
TRINITY_DN2034_c2_g1_i5	Chr8	21693742	21694124	0.043004	1	13.8602	9.43256	9.58975	10.6932	13.6172	14.7389	6.95858
TRINITY_DN2098_c0_g1_i7	Chr10	3072059	3074721	1.35006913905449	1	60.1038	3.47965e-4	9.11801e-9	1.16766	60.6433	74.7773	0
TRINITY_DN2034_c2_g1_i9	Chr9	4338538	4339009	-5.89733433147825	0.546052219970526	2.9178	3.3408	1.94241	0	0	0	0
TRINITY_DN2098_c0_g1_i5	Chr10	3072059	3074721	-0.2610678	1	97.6781	64.8394	44.5423	44.2032	76.9424	45.126	44.7214
TRINITY_DN2034_c0_g1_i3	Chr4	16356928	16361683	-0.1325595	1	60.4102	38.9133	15.1204	34.1977	49.6939	40.0807	18.8067
TRINITY_DN2034_c0_g1_i2	Chr4	16356928	16361683	1.90656856110571	1	2.82163	0.788242	0.194791	0	6.31783	4.0616	1.60316
TRINITY_DN2034_c2_g3_i1	Chr8	21693513	21693760	0.2762427	1	4.44965	1.11372	1.06345	0	3.45905	0.927815	2.33978
TRINITY_DN2034_c7_g1_i1	Chr3	104936803	104937927	0.1231324	1	0.558977	1.29441	1.24201	0.546267	1.30922	0.927364	0.765641
TRINITY_DN2034_c3_g1_i1	Chr9	54553792	54554231	-1.261576	1	6.7772	3.41376	3.54943	3.36096	2.29747	2.82956	0.395992
TRINITY_DN2063_c2_g1_i1	Chr8	66738977	66739299	-1.189246	1	3.35699	11.4837	1.89872	4.0579	1.37135	5.02303	0
TRINITY_DN2024_c0_g1_i1	Chr8	68468973	68470287	-0.4080412	1	7.44616	6.39281	9.81172	12.9689	6.62508	8.65607	5.87062
TRINITY_DN2063_c0_g3_i2	Chr4	99785145	99803115	1.50784580204095	1	0	0	0.157019	0	0	0.34084	0
TRINITY_DN2063_c0_g3_i1	Chr4	99679441	99803115	-0.04490399	1	1.11085	3.34636	2.16235	0.773431	1.94886	1.66574	1.70129
TRINITY_DN2063_c0_g3_i4	Chr4	99800781	99803115	-1.244265	1	0	0.569119	1.09486	1.65118	0	0.971481	0
TRINITY_DN2063_c0_g3_i6	Chr4	99679441	99803115	0.0705077	1	1.92465	1.49713	3.51093	1.97294	2.34374	2.29869	2.44514
TRINITY_DN2063_c0_g3_i5	Chr4	99789801	99819289	-0.178099962852739	1	0.219478	0.760525	0.576997	0.588843	0.495406	0.636648	0.280681
TRINITY_DN2063_c0_g3_i3	Chr4	99590077	99803115	0.495257933695679	1	0.687551	0.322603	0.414912	0.619941	0.59544	0.849999	0.795661
TRINITY_DN2063_c0_g4_i2	Chr6	87500415	87501131	-0.7662592	1	0	0	1.12989	0	0	0.426355	0
TRINITY_DN2063_c0_g2_i1	Chr4	99804445	99806280	-0.266246937743231	1	4.1561	6.6846	6.27081	5.01835	4.36771	5.93598	3.53007
TRINITY_DN2063_c0_g5_i1	Chr4	99803120	99804472	-0.378603379424901	1	4.71313	9.12444	8.1509	7.62204	5.54246	5.43378	6.19051
TRINITY_DN2060_c0_g1_i3	Chr2	133974876	133999574	-1.707415	1	0.655711	0.530454	0	0.818057	0.528078	2.0791e-6	0
TRINITY_DN2060_c0_g1_i4	Chr2	133986048	133999574	0.171874386715433	1	1.71972	0	0	1.16987	0.305517	1.84277	0.470277
TRINITY_DN2060_c0_g1_i1	Chr2	133991739	133999574	-0.7774347	1	0.857734	0.931136	0.418891	0.757922	0.434164	0.448575	0.448496
TRINITY_DN2060_c0_g1_i2	Chr2	133972465	133999574	0.06641407	1	4.76965	6.44758	7.64292	5.43727	6.46968	5.69242	7.06389
TRINITY_DN2060_c0_g1_i5	Chr2	133997129	133999574	-0.1702748	1	0	1.24794	0.741341	1.58956	0.991466	0.326972	1.08995
TRINITY_DN2034_c4_g1_i1	Chr3	92079449	92080114	0.156895	1	2.47043	8.43421	3.94867	4.108	6.28149	5.53835	4.1464
TRINITY_DN2030_c0_g2_i3	Chr4	120100479	120109581	0.0729483062892518	1	7.60755	12.4593	8.69241	9.44323	11.5856	11.5615	7.48635
TRINITY_DN2030_c0_g2_i9	Chr4	120100479	120103116	-0.12877887626187	1	0.482603	1.37002	1.17535	1.64041	1.35976	0.488108	1.42517
TRINITY_DN2030_c0_g2_i5	Chr4	120103453	120109099	0.17496729856082	1	0.536713	1.37879	2.28874	1.91627	1.273	2.16156	1.68755
TRINITY_DN2030_c0_g2_i2	Chr4	120100479	120109581	0.56531	1	0.372214	0.960748	0	0	0.770567	0.739342	0
TRINITY_DN2030_c0_g2_i6	Chr4	120100479	120109581	0.7642837	1	0.634698	0	1.26323	0.262787	0.558526	0.557533	1.6412
TRINITY_DN2030_c0_g3_i2	Chr7	38958153	38958505	-0.1628448	1	33.6054	27.6973	30.4511	39.609	34.4769	32.5219	24.9664
TRINITY_DN2030_c0_g2_i7	Chr4	120100479	120102211	-0.553694698188277	1	0.339847	0.577268	0.480598	0.0551686	0	0.576815	0.115419
TRINITY_DN2030_c0_g2_i4	Chr4	120100479	120103116	1.212101	1	0.290032	0.00790788	0	0	0.00291409	0.565553	0
TRINITY_DN2030_c0_g3_i1	Chr7	38958153	38958505	-0.602361398812596	1	4.55115	11.1615	2.8127	2.67846	6.83843	1.24308	2.91968
TRINITY_DN2030_c1_g1_i2	Chr3	126872582	126872969	-0.1064716	1	0	1.46209	1.3636	0.48318	0.493648	1.22486	0.510955
TRINITY_DN2030_c1_g1_i1	Chr3	126857742	126872969	1.357993	1	0.0664555	12.0603	11.4154	2.98273e-8	15.0864	19.4885	8.03903
TRINITY_DN2030_c1_g2_i3	Chr3	126872948	126885591	0.5373367	1	1.22413	0.315244	0	0	0.565567	0.529056	0.747288
TRINITY_DN2030_c1_g2_i1	Chr3	126872948	126885591	-0.139524649876421	1	14.4697	19.7635	12.0881	11.602	16.766	13.3666	10.3536
TRINITY_DN2030_c1_g1_i3	Chr3	126857716	126872969	0.248039739904788	1	11.8704	1.98306	2.85615	10.0098	0	19.559	4.83059
TRINITY_DN2030_c1_g2_i2	Chr3	126872948	126884478	-4.962173	1	0	0	0	0.907412	0	0	0
TRINITY_DN2030_c0_g2_i8	Chr4	120100479	120109581	-0.565075025726949	1	0.596119	1.36281	1.72394	2.12319	1.18307	0.645321	1.15915
TRINITY_DN2030_c2_g1_i1	Chr7	128797060	128797828	-0.3914255	1	5.24701	12.6187	4.9688	4.99643	8.69149	5.26251	2.39555
TRINITY_DN2082_c0_g2_i1	Chr9	61514956	61516052	-0.2588874	1	11.7063	18.5519	4.84135	4.74709	13.5812	7.40291	5.02865
TRINITY_DN2041_c3_g2_i9	Chr4	150749422	150750033	-0.810857	1	3.57202	5.72185	5.15393	1.64265	4.56565	1.60135	0.991793
TRINITY_DN2029_c1_g2_i1	Chr6	50246670	50259391	0.121029851488156	1	0.280804	0	0.26902	0.189626	0.317909	0.232945	0.0889181
TRINITY_DN2082_c0_g1_i9	Chr7	86593635	86594123	0.235409	1	2.31151	3.03293	2.93772	2.20438	3.06407	3.55401	2.77345
TRINITY_DN2082_c0_g4_i1	Chr3	108438254	108450032	-0.164309660829784	1	991.424	533.053	605.165	857.429	843.625	631.638	628.568
TRINITY_DN2082_c3_g1_i1	Chr7	74108877	74109664	0.690528048264196	1	1.73287	4.91915	0.513871	2.74365	6.70513	4.11238	1.73433
TRINITY_DN2082_c0_g3_i1	Chr2	86261528	86263244	0.1120747	1	5.80977	8.07531	6.62144	7.24888	7.6218	7.12864	8.11653
TRINITY_DN2082_c1_g1_i1	Chr8	37803705	37804608	0.2960841	1	0.462808	1.68839	0	0	0.79968	0	1.21411
TRINITY_DN2082_c1_g1_i2	Chr8	37803705	37804608	-0.1266247	1	2.58353	2.68187	5.6341	4.54177	1.87807	5.41533	3.2316
TRINITY_DN2038_c0_g1_i9	Chr5	131356763	131357861	0.0513706844279515	1	5.29139	9.39395	4.08911	4.66268	2.86942	8.37857	6.73865
TRINITY_DN2038_c0_g1_i3	Chr5	131354774	131355961	-0.136239980992484	1	3.6734	4.32186e-7	0	0.430118	1.10396	0	2.10601
TRINITY_DN2038_c0_g1_i6	Chr5	131347292	131423855	-0.249764167573977	1	8.12078	7.60664	2.27032	2.75091	8.59938	4.38982	1.0628
TRINITY_DN2082_c2_g1_i1	Chr3	6796103	6796404	1.420023	1	0	0	2.13262	0	0.858112	1.96825	1.95404
TRINITY_DN2038_c0_g1_i10	Chr5	131354774	131355961	-0.01928697	1	0	5.01645	9.9684	1.99726	2.20722	5.38123	4.22152
TRINITY_DN2038_c0_g1_i8	Chr5	131347479	131357861	0.6955135	1	0.198691	0.219788	0	0	0	0.29452	0.215084
TRINITY_DN2096_c1_g1_i5	Chr2	80604900	80610654	-7.06493401697988	1	0	0	0	1.09394	0	0	0
TRINITY_DN2096_c1_g1_i3	Chr2	80604900	80610654	-5.210069	1	0	0.331876	0	0	0	0	0
TRINITY_DN2038_c0_g1_i1	Chr5	131354641	131357861	0.5900525	1	0	0	3.42739	0.763578	1.40125	0	3.17234
TRINITY_DN2096_c1_g1_i2	Chr2	80604900	80610206	0.189412611790351	1	2.75742	0	6.70593	0	0	0.426361	7.34778
TRINITY_DN2096_c1_g1_i7	Chr2	80604900	80609000	0.308069	1	7.00442	7.03703	9.68397	5.11684	2.23737	13.1107	10.8285
TRINITY_DN2096_c1_g1_i1	Chr2	80604900	80610654	-0.4944232	1	32.9773	74.8086	39.8786	117.342	65.9866	27.8451	52.5398
TRINITY_DN2096_c1_g1_i4	Chr2	80604900	80610206	0.4002533	1	30.3589	0	49.5094	0	0	23.9608	53.0571
TRINITY_DN2096_c1_g1_i6	Chr2	80604900	80610654	0.464305410521617	1	35.2498	0.333576	58.369	0	0	34.6927	59.8001
TRINITY_DN2096_c0_g1_i2	Chr8	11317843	11320064	1.02604706513497	1	9.04374	10.3299	0	5.8942	15.1924	12.3207	12.9831
TRINITY_DN2096_c0_g1_i1	Chr8	11317843	11320064	-1.65987	1	7.08747	8.5883	16.8702	8.69811	3.36637	3.31522	3.11673
TRINITY_DN2096_c1_g2_i1	Chr2	80604900	80605920	-0.6056463	1	5.17679	2.8408	5.53027	3.82296	0.739038	1.14228	6.75248
TRINITY_DN2096_c4_g1_i1	Chr3	115568919	115570116	0.503896	1	0.605387	0.770571	0.493476	0.758889	1.31283	1.1453	0.442996
TRINITY_DN2096_c2_g1_i1	Chr1	24426752	24455206	1.45010984575594	1	0	3.88016	0	0.0954873	3.82351	4.01999	0
TRINITY_DN2096_c2_g1_i9	Chr1	24435865	24450242	0.880917601999484	1	0.165275	0.076165	0.273499	0	0.418692	0.149943	0.174943
TRINITY_DN2094_c0_g1_i2	Chr1	114721909	114841558	0.0129344	1	3.37216	2.57187	3.6094	3.89985	2.82028	3.34462	4.20872
TRINITY_DN2094_c0_g1_i1	Chr1	114772281	114841558	-0.2194491	1	2.23332	2.19663	0.901596	1.3313	1.52282	1.67458	1.23449
TRINITY_DN2096_c2_g1_i23	Chr1	24426752	24455206	0.3500891	1	0	4.57011	0	0	0.171016	3.69464	0.0705482
TRINITY_DN2050_c0_g1_i2	Chr1	86967126	86967664	-0.1766028	1	0.532371	0.264089	1.2856	0.780029	1.06549	0.878773	0
TRINITY_DN2050_c0_g1_i11	Chr1	86919881	86982434	0.1552001	1	3.13756	0.811281	4.0826	3.6199	3.5539	2.26929	4.25883
TRINITY_DN2050_c0_g1_i14	Chr1	86919881	86980648	0.6593718	1	0.0918124	0.330043	1.03309	0.466055	0.304922	0.564391	1.31978
TRINITY_DN2050_c0_g1_i5	Chr1	86919881	86982434	0.390967829244137	1	2.25855	1.02675	4.60266	1.32323	2.52259	1.89481	4.66121
TRINITY_DN2050_c0_g1_i6	Chr1	86712369	86795015	-0.4980203	1	0	0.249453	0.897965	1.23261	0.974242	0	0.366644
TRINITY_DN2050_c0_g1_i9	Chr1	86919881	86982434	0.7061102	1	0	0	0.850531	1.40679	1.29635	1.07153	0.481884
TRINITY_DN2050_c0_g1_i7	Chr1	86885066	86982434	-0.4755977	1	1.30595	1.08511	0.750057	1.75113	0.418079	0.571761	1.69644
TRINITY_DN2050_c0_g1_i13	Chr1	86712369	86982434	0.67013570817383	1	0.323133	1.03685	0.857694	0	0.905164	1.37903	0.284801
TRINITY_DN2050_c0_g2_i1	Chr1	86966306	86967139	0.481464	1	1.24096	0.136758	1.43295	0.538274	0.966204	1.2556	1.41824
TRINITY_DN2040_c0_g1_i3	Chr8	22885851	22891699	-0.355565930643744	1	4.49086	6.74449	2.14875	1.14184	4.65105	1.87092	2.35772
TRINITY_DN2040_c0_g1_i1	Chr8	22885851	22887074	0.4481447	1	0.92155	1.03033	1.86063	1.46489	1.73503	1.62547	2.13512
TRINITY_DN2064_c0_g1_i1	Chr4	141936999	141969820	-0.1058818	1	10.6383	11.7252	12.321	10.5077	13.3237	9.25384	9.75774
TRINITY_DN2088_c0_g2_i2	Chr5	10601524	10602564	-2.21573740630422	1	6.84546	11.8453	6.70898	7.09855	3.44673e-4	4.99165	1.07824e-6
TRINITY_DN2088_c0_g2_i1	Chr5	10601498	10602564	8.634128	0.05710198	0	0	0	0	7.75638	0	7.22143
TRINITY_DN2040_c0_g1_i2	Chr8	22889803	22891279	0.09784416	1	2.88642	1.38972	3.50763	4.82465	2.76114	3.9862	3.62636
TRINITY_DN2088_c0_g1_i4	Chr5	10560878	10601379	0.9490495	1	0	2.33173	1.41645	0	2.57724	0	2.66826
TRINITY_DN2088_c0_g1_i3	Chr5	10560878	10601197	3.413962	0.8362532	0	0	0.0730992	0	0.243584	0.0482399	0.351044
TRINITY_DN2088_c0_g1_i2	Chr5	10560878	10601379	1.25558739577767	1	0.0176237	0.133829	0	0.0569472	0.225141	0.0748182	0.092757
TRINITY_DN2088_c0_g1_i5	Chr5	10560878	10601197	5.727134	0.1195105	0	0	0.0614889	0	1.21427	0.0780644	1.49535
TRINITY_DN2088_c0_g1_i1	Chr5	10560878	10601301	-1.231047	1	0.518997	1.85991	1.82088	3.38985	0	2.31386	0
TRINITY_DN2088_c0_g1_i9	Chr5	10560878	10601379	1.865243	1	0.189396	0.236382	0	0.0359103	0.930056	0.114475	0.337174
TRINITY_DN2088_c0_g1_i6	Chr5	10560878	10601379	-0.750821798110673	1	0	1.2514	1.59741	0	0.554309	0	0.66232
TRINITY_DN2067_c1_g1_i6	Chr1	105835759	105836092	-1.392058	1	1.32948	11.6553	12.3976	1.79037	3.6901	3.82818	0
TRINITY_DN2088_c0_g1_i8	Chr5	10560878	10601379	6.353934	0.3763396	0	0	0	0	0.519028	0	0.0387662
TRINITY_DN2088_c0_g1_i10	Chr5	10560878	10601379	8.517664	0.1097033	0	0	0	0	2.40563	0	0.15418
TRINITY_DN2043_c0_g4_i1	Chr8	107081771	107083397	-0.02815496	1	6.43454	10.2161	8.14086	5.9882	9.20518	6.56677	7.25722
TRINITY_DN2043_c0_g5_i1	Chr7	13813061	13813834	-0.2129653	1	8.16948	10.3429	5.15755	6.5278	9.04965	7.17	4.06794
TRINITY_DN2043_c0_g2_i1	Chr9	16873270	16879348	-0.07262686	1	464.871	582.21	333.936	305.949	382.912	511.235	329.458
TRINITY_DN2043_c0_g1_i1	Chr9	16876978	16878079	-0.242655	1	2.96248	5.77732	5.75032	4.40773	4.88704	2.85051	4.41845
TRINITY_DN2076_c0_g1_i6	Chr6	130722004	130729419	0.9708967	1	0.669474	1.02884	0.359054	0.414341	1.48773	1.05191	1.19654
TRINITY_DN2088_c0_g1_i7	Chr5	10560878	10601301	-1.49037778377691	1	6.59472	3.49059	1.61528	2.22351	0	3.71877	0
TRINITY_DN2076_c0_g1_i10	Chr6	130704296	130729419	-0.1273609	1	9.97605	9.11089	8.60209	7.46806	9.55923	8.67346	6.6189
TRINITY_DN2076_c0_g1_i7	Chr6	130724445	130729419	-0.3682774	1	0.385185	0.585085	0.27518	0.599383	0.449526	0.429606	0.222165
TRINITY_DN2076_c0_g1_i11	Chr6	130704296	130729419	5.044559	1	0	0	0	0	0.23129	0	0
TRINITY_DN2076_c0_g1_i4	Chr6	130722004	130722769	-0.386322283708427	1	0.61213	1.13009	0.545233	0.473088	0	1.21277	0.286514
TRINITY_DN2076_c0_g1_i9	Chr6	130704296	130721970	-0.465452978536762	1	0.260297	0.928737	0	0.253144	0.627811	4.68686e-9	0.201362
TRINITY_DN2076_c0_g1_i3	Chr6	130704296	130729419	-0.9335562	1	0.86398	0.704627	1.26816	0	0.463235	2.4818e-5	0.667227
TRINITY_DN2076_c0_g1_i1	Chr6	130704296	130729419	0.2648244	1	0.38882100000000003	1.11497	0.621912	0.6623	0.607329	0.415778	1.46693
TRINITY_DN2076_c0_g1_i5	Chr6	130704296	130722769	1.821333	1	0	0.197244	0	0	0.466906	0	0.108459
TRINITY_DN2052_c0_g1_i1	Chr1	204605040	204616932	0.002494554	1	6.83943	10.2542	7.30572	6.53741	8.86621	7.98778	6.76359
TRINITY_DN2076_c0_g1_i2	Chr6	130704296	130721970	4.4788	1	9.074e-6	2.08722e-4	0	0	0	0.219454	0
TRINITY_DN2026_c1_g1_i2	Chr4	82779846	82801096	-0.513287256082107	1	0.77433	4.75478	1.34899	2.12481	0.944081	2.728	0.898817
TRINITY_DN2026_c1_g1_i5	Chr4	82779846	82801096	-0.364326442730938	1	1.1615	0	1.73846	0	1.88816	0	0
TRINITY_DN2026_c1_g1_i4	Chr4	82796998	82801096	0.80769088180414506	1	2.07782e-6	0	0.389465	0.831006	0	0.664474	0.94971
TRINITY_DN2026_c0_g1_i1	Chr8	92561415	92561962	-0.427198	1	3.11459	4.42295	7.8139	7.94023	2.3609	5.44086	5.18171
TRINITY_DN2026_c1_g1_i1	Chr4	82796870	82800584	-1.48086661210452	1	0.973487	0.616828	0.430926	0.604006	0.699174	0	0
TRINITY_DN2076_c1_g1_i2	Chr1	177173836	177248488	0.294339	1	0	0.218502	0.615385	0.862215	0.832165	0.363252	0.452608
TRINITY_DN2050_c0_g1_i1	Chr8	71255431	71255775	0.2915866	1	1.19273	0.598957	1.12322	1.20109	1.23157	1.99164	0.630927
TRINITY_DN2067_c0_g1_i7	Chr10	20758473	20780572	1.26065735154553	1	0	0.305276	3.04569	0.174445	0.341072	5.33428	0.170353
TRINITY_DN2050_c0_g1_i4	Chr1	86952999	86982434	-0.01704224	1	0.213983	0	0.39309500000000003	0.311853	0.284566	0.28630100000000003	0.130022
TRINITY_DN2011_c0_g1_i10	Chr6	6763933	6774900	-1.21702193598193	1	1.28209	2.22165	1.06418	2.21616	1.58891	0.732159	9.70137e-4
TRINITY_DN2011_c0_g1_i20	Chr6	6770526	6771322	-0.1217926	1	0	2.78341	0	0	0	1.3686	0.343538
TRINITY_DN2011_c0_g1_i3	Chr6	6763933	6774900	-1.35018566776218	1	2.27431	2.73386	2.53442	2.17846	3.17915	0	4.29459e-6
TRINITY_DN2011_c0_g1_i26	Chr6	6770526	6771322	-0.1802163	1	1.1422	0.393529	0.240899	0	0.986498	0.311249	0
TRINITY_DN2026_c1_g1_i3	Chr4	82779846	82805133	-0.6068474	1	0.48541	2.18236	1.26883	1.20143	0.168092	1.25021	0.993208
TRINITY_DN2011_c0_g1_i14	Chr6	6770526	6774900	-0.6479789	1	2.83701	3.74308	2.98199	4.53839	4.40512	1.22041	1.52991
TRINITY_DN2011_c0_g1_i16	Chr6	6763933	6774900	2.309267	1	0	0.919854	0	0	0	1.25423	1.88614
TRINITY_DN2011_c0_g1_i7	Chr6	6772522	6774900	0.8452418	1	0.36265	0	0.686817	0	1.35773	0.234808	0
TRINITY_DN2011_c0_g1_i1	Chr6	6772522	6774900	-6.336655	1	0	3.75181	0	0	0	0	0
TRINITY_DN2011_c0_g1_i13	Chr6	6768786	6770282	0.469109164561977	1	0.704261	1.23015	0.33289	0	1.41753	1.02596	0
TRINITY_DN2011_c0_g1_i5	Chr6	6772522	6774900	-0.04247325	1	0.440571	0	0.267633	0.337602	0	0.752582	0
TRINITY_DN2011_c0_g1_i25	Chr6	6772522	6774900	-0.8003167	1	10.3984	24.0534	16.7794	18.4474	9.50747	12.0265	8.67303
TRINITY_DN2011_c0_g1_i23	Chr6	6770279	6774900	-0.0808860308713291	1	0	0.799714	0.113758	0.169862	0.810832	0	4.30057e-7
TRINITY_DN2011_c0_g1_i9	Chr6	6772706	6774900	-1.10561348303321	1	1.00932	0.303861	0	1.13381	0.629543	0.2771	0
TRINITY_DN2068_c0_g1_i25	Chr9	21640409	21640681	-0.892117790943715	1	0.470344	2.8259	2.23029	0.476381	0	0.781296	1.4869
TRINITY_DN2011_c0_g1_i27	Chr6	6763933	6774878	5.114619	0.6353886	0	0	0	0	0.471048	0	0.146978
TRINITY_DN2011_c0_g1_i8	Chr6	6763933	6774878	-2.36808	1	0	1.15244	0	0	0	0	0.143493
TRINITY_DN2068_c0_g1_i24	Chr1	197075952	197078117	0.6360252	1	0	0	2.15213	1.16563	1.56492	0	2.33936
TRINITY_DN2068_c0_g1_i16	Chr1	197077269	197078446	1.76134	1	0	0	0	0.424433	0	0.187295	0.973644
TRINITY_DN2011_c0_g1_i21	Chr6	6763933	6774878	-0.8361055	1	0.450322	3.64881	0	0.474347	0.415057	1.3755	0.0287565
TRINITY_DN2011_c0_g1_i11	Chr6	6770279	6774900	0.3610143	1	0.470866	0.683188	0.113906	0.161737	1.14864	0.191566	0.153791
TRINITY_DN2068_c0_g3_i1	Chr4	75580875	75581396	-0.257014572449597	1	4.35006	0.905501	5.1036	3.75421	3.29778	3.17047	2.81224
TRINITY_DN2067_c0_g1_i8	Chr10	20758473	20780572	-5.58121	0.1772882	12.0516	0.617433	3.22995	15.3046	0.345303	0	0.171387
TRINITY_DN2068_c0_g2_i5	Chr1	197074427	197076384	-1.002822	1	1.44903e-7	1.25861	0.368552	0.725825	0	0.805909	0
TRINITY_DN2068_c0_g2_i13	Chr1	197075901	197076395	0.0293397327076091	1	3.60049	1.68133	6.01712	2.95746	2.38983	1.04722	7.84086
TRINITY_DN2068_c0_g1_i2	Chr1	197073525	197078114	-0.8397659	1	1.22392	0	0.741765	0.604515	0.378552	0.416726	0.344449
TRINITY_DN2068_c0_g2_i4	Chr1	197073558	197076384	5.152242	1	0	0	0	0	0.440757	0	0
TRINITY_DN2068_c0_g1_i14	Chr1	197073525	197078114	0.05114656	1	0.744782	1.43816	2.04053	0.519557	0.402303	0.715322	2.42956
TRINITY_DN2068_c0_g2_i2	Chr9	21640409	21640681	-0.892120020020411	1	0.470344	2.8259	2.23029	0.476381	0	0.781296	1.4869
TRINITY_DN2068_c0_g2_i10	Chr1	197077245	197078446	-0.0288869243841744	1	3.56195	4.17925	3.7269	2.21201	2.06926	4.51587	3.44798
TRINITY_DN2074_c1_g2_i1	Chr3	79493454	79494198	0.162839698392259	1	1.24632	1.23559	2.4935	1.67172	1.86941	2.96318	0.80154
TRINITY_DN2074_c2_g1_i8	Chr6	140336753	140336993	1.89058507718897	1	1.24445	0	0	2.21285	7.05285	0.780599	3.65269
TRINITY_DN2074_c2_g1_i11	Chr6	140337351	140338894	-0.2337604	1	7.11079	5.95155	4.18471	8.81048	6.02041	6.88871	4.34998
TRINITY_DN2068_c0_g1_i4	Chr1	197073525	197078114	0.5673861	1	0	0	0.101901	0.248186	0.27406	0	0.149441
TRINITY_DN2068_c0_g2_i3	Chr1	197073558	197076787	-1.516666	1	0	1.33431	0	0	0.353625	0	0
TRINITY_DN2068_c0_g2_i12	Chr1	197073558	197076384	1.570012	1	0.750147	0	0	0	0.118858	1.71905	0
TRINITY_DN2068_c0_g1_i7	Chr1	197073525	197078114	2.42206	1	0	0	0.606669	0.318548	0.771718	1.59243	1.26792
TRINITY_DN2068_c0_g1_i15	Chr1	197073525	197078114	1.68255098946152	1	0	0	0.418557	0.260592	0.47535	0	1.16217
TRINITY_DN2074_c2_g1_i17	Chr6	140334091	140336851	-0.03063918	1	8.76497	8.23189	9.45387	8.62955	8.71139	8.1903	9.42332
TRINITY_DN2068_c0_g1_i9	Chr1	197073525	197077910	-1.25336	1	0.976015	0.897812	0.696584	0.806588	0.0999725	0.222864	0.738752
TRINITY_DN2074_c4_g1_i1	Chr9	45083181	45083612	1.69699	1	0	0	0.366579	0.861026	1.18796	0.650559	1.63798
TRINITY_DN2074_c0_g1_i1	Chr2	29442138	29445282	-0.716992813706425	1	0.245268	0.438703	0.480496	0.646941	0.312273	0.159778	0.36854
TRINITY_DN2074_c0_g1_i4	Chr2	29385174	29457629	-0.2750489	1	2.64516	4.78797	4.25674	3.70793	2.96598	3.24425	3.33981
TRINITY_DN2074_c1_g1_i2	Chr9	75090010	75090549	-0.0455973788922449	1	1.03187	1.03415	2.18478	1.1507	0	3.22635	0.538398
TRINITY_DN2026_c2_g1_i1	Chr4	64030356	64031342	-0.272061143106424	1	0.109731	3.59747	6.33617	7.19006	0.220348	4.8363	5.19532
TRINITY_DN2074_c2_g2_i1	Chr8	2848039	2848238	-0.4872288	1	7.58974	1.51094	0	1.52867	3.13356	0	3.1492
TRINITY_DN2074_c0_g1_i3	Chr2	29385174	29446232	0.0921349320572018	1	1.15214	1.58291	1.45856	0.180811	0	2.24703	1.08258
TRINITY_DN2061_c0_g1_i12	Chr1	207505002	207641438	-0.1440396	1	0.535365	1.44414	1.91109	0.935903	1.24046	0.775341	1.23719
TRINITY_DN2061_c0_g1_i4	Chr1	207505009	207505429	0.6160004	1	4.51267	2.61487	6.55531	5.71722	6.82209	5.2027	11.2739
TRINITY_DN2061_c0_g1_i11	Chr1	207505009	207641438	1.10261479773983	1	0.569048	1.37047	5.53804	2.0987	5.56778	1.99475	7.61528
TRINITY_DN2061_c0_g2_i1	Chr1	207504622	207505025	0.344767054288997	1	3.48786	2.19915	8.1948	7.81202	5.77805	5.46262	10.1203
TRINITY_DN2099_c1_g2_i1	Chr3	7860824	7861240	0.5807559	1	12.3723	9.60587	4.81002	6.92067	14.6691	10.0593	15.3665
TRINITY_DN2061_c0_g1_i10	Chr1	207505009	207641438	-5.112712	1	0	0.227989	0	0	0	0	0
TRINITY_DN2099_c0_g1_i6	Chr8	142492812	142493519	-1.13648	1	7.88824	1.86267	4.81583	1.74566	0	0	5.76782
TRINITY_DN2099_c0_g1_i1	Chr8	142491124	142491804	-0.07715829	1	3.50731	1.65919	3.66247	1.08811	1.67265	1.38327	4.21861
TRINITY_DN2099_c0_g1_i5	Chr8	142492812	142493519	-3.30385609082103	1	16.6436	0	13.0303	0	1.69966	0.723802	0
TRINITY_DN2099_c0_g1_i4	Chr8	142488951	142493453	-0.1296085	1	44.4329	19.2966	34.8555	13.8186	26.2055	22.1729	31.5608
TRINITY_DN2074_c2_g1_i13	Chr4	49142811	49145178	-0.1083402	1	21.9492	18.9449	17.1936	14.8172	21.5371	15.2364	15.797
TRINITY_DN2099_c0_g2_i1	Chr4	4249069	4259163	-0.601208	1	0	2.47295	0.774857	0.967917	2.21291	0	0
TRINITY_DN2099_c0_g2_i2	Chr4	4249069	4259163	1.45997585803016	1	0.839144	0	0	0	0	1.63163	0.260774
TRINITY_DN2099_c2_g1_i1	Chr8	109571575	109571769	0.0515681270881534	1	5.52245	3.1963	4.18083	4.71108	7.31879	5.32108	1.67426
TRINITY_DN2074_c0_g1_i5	Chr2	29385174	29446232	-0.6025643	1	0.358169	1.46913	1.0536	1.13083	1.6156	0	0.477198
TRINITY_DN2019_c0_g1_i7	Chr6	6454678	6459836	-0.7588104	1	0.326017	0.0781205	0.36461	0.153489	0.154967	0.252085	0
TRINITY_DN2019_c0_g1_i6	Chr6	6454966	6464016	1.02495084895274	1	0.720631	20.3403	0.49552	1.91551	4.76531	16.2684	12.4796
TRINITY_DN2019_c0_g1_i1	Chr6	6454678	6464016	-0.376712100835127	1	4.43957	2.98368	5.29905	6.36666	4.6722	3.56798	3.21412
TRINITY_DN2019_c0_g1_i5	Chr6	6454966	6464016	0.223128326761312	1	0.19045	5.28369	8.67262	0.425684	0.729566	7.46874	3.48287
TRINITY_DN2019_c0_g1_i3	Chr6	6454678	6464016	-0.6840297	1	13.762	8.4016	25.8704	21.4055	19.4307	6.23728	8.47474
TRINITY_DN2095_c1_g3_i1	Chr7	2185204	2185422	-0.159052020345116	1	4.4812	7.46046	7.09187	1.51484	3.16262	8.66369	1.5515
TRINITY_DN2095_c1_g2_i1	Chr4	15435364	15435866	-0.652375063159658	1	3.20749	6.12977	1.91302	2.87653	3.2363	0.73729	3.04135
TRINITY_DN2075_c0_g1_i1	Chr1	99776449	99899547	0.145012798212162	1	2.86437	3.80373	3.2137	2.20883	3.93368	3.64225	2.61677
TRINITY_DN2095_c0_g1_i2	Chr6	6741411	6743182	-0.8456162	1	1.83374	0	1.46946	1.10851	1.8329	0	0.250663
TRINITY_DN2095_c0_g1_i3	Chr6	6741411	6744470	-0.411084441670995	1	3.52817	0.720915	3.68401	2.92967	3.15945	1.42085	1.93422
TRINITY_DN2095_c0_g1_i1	Chr6	6741411	6755879	-0.1952773	1	0.724604	1.69019	1.85168	0.778263	1.20591	1.41723	0.6534
TRINITY_DN2003_c3_g1_i1	Chr6	93590041	93590879	0.1228992	1	0.410126	0.952643	0.909021	1.47292	0.549392	0.567907	1.97561
TRINITY_DN2019_c0_g1_i4	Chr6	6454678	6456978	1.710166	1	0	4.46621	0	0	0	6.53434	3.44581
TRINITY_DN2095_c0_g2_i2	Chr6	6739746	6741616	-0.8038745	1	8.4001	3.8566	6.67873	5.38017	5.38072	3.18647	2.48388
TRINITY_DN2095_c3_g1_i1	Chr7	58602548	58602799	0.612095710455307	1	1.10313	0	2.10789	1.12387	2.28826	0.920034	2.32103
TRINITY_DN2099_c1_g1_i2	Chr3	7858357	7860981	0.3149339	1	12.898	13.3166	6.98692	9.43385	8.67044	16.6195	15.0046
TRINITY_DN2099_c1_g1_i1	Chr3	7858357	7860698	-0.3963226	1	12.3554	8.22182	10.9256	6.579	24.4738	0	0
TRINITY_DN2019_c0_g1_i2	Chr6	6454678	6460770	-0.671835	1	0.520134	0.488691	1.0494	0.573386	0.249126	0.538382	0.433001
TRINITY_DN2000_c1_g1_i2	Chr4	32320502	32322606	-0.399019191347521	1	0	6.51972	7.38967	5.13149	0	4.87679	5.21704
TRINITY_DN2000_c1_g1_i3	Chr4	32320502	32322606	0.2846686	1	16.2363	2.76288	3.46171	4.41739	18.8011	2.71322	6.40206
TRINITY_DN2000_c2_g1_i1	Chr9	73484903	73485273	-2.581266	1	0	0.501444	3.74627	12.4607	0	0.416228	1.57987
TRINITY_DN2000_c1_g2_i1	Chr4	32322586	32323065	0.3584431	1	10.6552	10.6923	14.8799	13.3246	19.2094	13.8582	16.3656
TRINITY_DN2000_c1_g1_i1	Chr4	32320502	32322606	-0.458046	1	0	10.6464	9.17861	12.5502	0	9.46248	7.23024
TRINITY_DN2000_c0_g1_i3	Chr4	127109804	127110166	-0.543478275084172	1	2.70316	0	4.06627	6.4004	3.31623	0	4.00472
TRINITY_DN2003_c2_g1_i2	Chr10	21530741	21531902	1.08604	1	0.26809500000000003	0.0886673	1.03299	0.0873181	0	2.14953	0.0917661
TRINITY_DN2000_c0_g1_i2	Chr4	127109804	127110166	1.771643	1	0.532212	2.13998	0	0	3.26328	4.00426	0
TRINITY_DN2000_c0_g1_i1	Chr4	127109804	127110166	-0.1304039	1	0	1.5969	0.497544	1.70431	0	0.884709	1.67834
TRINITY_DN2054_c0_g1_i2	Chr6	26849918	26853368	0.04727925	1	1.77866	1.80432	1.34612	2.50465	2.34029	2.25513	1.374
TRINITY_DN2054_c0_g1_i8	Chr6	26851854	26860651	-0.8451846	1	0	0	0.896835	0.806199	0.354975	0.332494	0
TRINITY_DN2054_c0_g1_i11	Chr6	26851854	26861286	0.4890526	1	0.314669	2.62906	1.33037	5.32079	4.67372	5.35075	0.346233
TRINITY_DN2054_c0_g1_i6	Chr6	26849918	26853368	1.80716260981647	1	7.82347e-6	0.531985	0.210341	0.00119461	0.991166	0.689729	0.233763
TRINITY_DN2054_c0_g1_i9	Chr6	26849918	26860647	-0.31205246532376	1	2.25766	1.05186	1.39221	2.48598	2.30337	1.21911	1.11392
TRINITY_DN2054_c1_g1_i1	Chr3	44000999	44002018	0.779912	1	0.631754	0.732027	0.50071	1.64725	2.85419	1.13584	0.866452
TRINITY_DN2054_c0_g1_i4	Chr6	26851143	26860647	0.08634324	1	1.64735	1.50344	0.804452	2.87126	1.32021	2.52388	1.73581
TRINITY_DN2054_c0_g1_i1	Chr6	26849918	26860647	-0.2100771	1	31.328	30.1976	24.7212	29.7223	25.777	30.5491	20.9475
TRINITY_DN2095_c1_g1_i3	Chr3	146974401	146974708	-0.445871674284996	1	1.50873	5.74461	1.70071	1.49187	0.613677	3.0209	1.89119
TRINITY_DN2083_c0_g1_i3	Chr10	2728034	2729177	0.0515075	1	53.8095	41.2477	36.9848	41.1812	39.6908	42.4706	56.5435
TRINITY_DN2083_c0_g2_i1	Chr10	2711685	2728050	0.04370899	1	116.598	104.605	94.7706	99.593	90.4018	115.003	123.439
TRINITY_DN2087_c0_g3_i2	Chr7	98753997	98759681	0.5156817	1	3.51163	4.28229	5.17445	3.03289	6.17153	5.80692	5.3647
TRINITY_DN2087_c0_g3_i3	Chr7	98753997	98759681	-1.09228377780912	1	0.286002	1.0237	1.10234	0.58278	0.345508	0.485166	0.196175
TRINITY_DN2087_c0_g3_i1	Chr7	98753997	98759681	0.2792407	1	0.108994	0.530288	0.200328	0.516021	0.306114	0.514063	0.406163
TRINITY_DN2003_c0_g1_i1	Chr7	94707580	94707934	1.104968	1	1.12293	1.12805	1.5847	1.12803	2.87176	3.75232	1.78087
TRINITY_DN2087_c0_g5_i1	Chr4	23358156	23358539	0.6267661	1	0.489225	1.47625	2.29534	0	1.9945600000000001	2.04117	1.03314
TRINITY_DN2003_c0_g2_i3	Chr4	76125845	76126216	0.3671594	1	1.15571	0	3.13079	0	4.72202	0	0
TRINITY_DN2087_c0_g1_i1	Chr4	23358408	23359204	-0.108666308219572	1	1.43774	2.86382	2.4523	1.83147	3.9009	1.43373	0.891038
TRINITY_DN2083_c1_g1_i2	Chr1	7409512	7409851	-1.031832	1	0.617323	0	2.90576	0	0.629847	0	0.652049
TRINITY_DN2036_c0_g1_i11	Chr1	186213018	186242414	-0.2467648	1	1.01709	3.82696	2.71659	2.99628	2.9827	0.677803	3.13968
TRINITY_DN2036_c0_g1_i6	Chr1	186212796	186242414	-0.220444223352354	1	0.282347	1.95843	1.93431	0	2.22067	0.431148	0.0861263
TRINITY_DN2036_c0_g1_i14	Chr1	186212796	186242414	0.295268872298369	1	0	0.524212	0	1.92553	0	0.941022	1.30849
TRINITY_DN2036_c0_g1_i4	Chr1	186192773	186242414	-0.1938833	1	0.836835	1.55477	1.14162	0.376663	1.02833	0.306456	1.27021
TRINITY_DN2036_c0_g1_i10	Chr1	186241067	186241430	-0.0163799767115191	1	3.75697	5.92766	7.05646	6.44246	4.92324	8.05254	4.37609
TRINITY_DN2062_c0_g1_i1	Chr5	110966970	110988570	-0.05325056	1	8.51212	13.5222	9.53315	5.2399	11.1276	8.25729	7.62335
TRINITY_DN2062_c1_g1_i2	Chr4	97144769	97146172	1.117832	1	0	0.144199	0.271305	0.27753100000000003	0.579237	0.176741	0.436999
TRINITY_DN2062_c2_g1_i1	Chr1	161060223	161060768	0.6289711	1	0.520564	0.261	0	0.256922	0.263149	0	1.08705
TRINITY_DN2062_c1_g1_i4	Chr4	97141865	97147900	-0.1130698	1	1.90989	5.94192	4.00022	1.54279	4.14468	2.29729	2.85289
TRINITY_DN2062_c1_g1_i3	Chr4	97141865	97143720	-1.25902716818285	1	0	0.39611	0.44783	0.609112	0	0.243527	0.179589
TRINITY_DN2062_c1_g2_i1	Chr4	97147878	97216465	-0.178882579968276	1	1.25588	4.49301	4.4928	1.8004	3.18591	2.11077	2.60253
TRINITY_DN2091_c2_g1_i1	Chr5	130643358	130797761	1.278371	1	0	0	0	0.924555	1.03187	0.565838	0.355204
TRINITY_DN2036_c0_g1_i17	Chr1	186203036	186242414	0.1800861	1	1.93061	2.86745	2.80499	2.09923	3.32994	1.9496	3.12211
TRINITY_DN2091_c2_g1_i4	Chr5	130651062	130797761	-4.259552	1	0.895223	0.546924	0.405857	0	0	0	0
TRINITY_DN2036_c0_g1_i15	Chr1	186202698	186242414	-0.2223105	1	3.26066	3.43548	1.68396	4.2556	2.15666	4.21498	1.92064
TRINITY_DN2091_c0_g1_i2	Chr2	70194179	70197621	0.629680553522616	1	5.77681	2.06927	4.46882	1.46925	3.18115	8.01497	5.07207
TRINITY_DN2091_c0_g1_i3	Chr2	70193251	70194973	0.109504714600009	1	0.777869	0.189122	0.253656	0.483869	0.270116	0.756742	0.403821
TRINITY_DN2091_c0_g1_i1	Chr2	70194179	70197621	-0.3585266	1	6.19626e-7	4.79773	6.59965	5.87702	6.3623	0.206751	3.76604
TRINITY_DN2091_c0_g1_i4	Chr2	70193251	70197621	-0.2277565	1	9.20967	10.2626	8.14379	6.80747	6.57386	7.73349	8.02829
TRINITY_DN2025_c0_g2_i1	Chr9	53927100	53928252	0.0766355446735188	1	7.7185	13.1796	11.1143	6.2264099999999996	9.26225	11.9852	8.98311
TRINITY_DN2087_c0_g2_i2	Chr4	132937475	132950146	-1.257204	1	6.76264e-9	0	0.812883	1.04518	2.39728e-5	0	0.564427
TRINITY_DN2025_c0_g1_i7	Chr6	143513215	143515304	-0.2036771	1	10.7008	22.1589	19.1654	13.8511	9.92374	19.8175	12.9051
TRINITY_DN2025_c0_g1_i16	Chr2	38537243	38554836	-0.8647686	1	1.38392	0.80052	0.272512	0	0	3.14414e-8	1.02919
TRINITY_DN2025_c0_g1_i17	Chr2	38537243	38554836	0.8390566	1	1.39593	0.806106	0.510326	0	0	2.72282	0.9015
TRINITY_DN2025_c0_g1_i13	Chr2	38537243	38554836	-1.343405	1	4.30493	1.27701	1.04725	0	0	3.16027e-9	2.0252
TRINITY_DN2087_c0_g2_i4	Chr4	132937475	132950146	-0.7114265	1	0	13.6608	1.04267	1.79807	0	6.15083	0.710839
TRINITY_DN2025_c0_g1_i1	Chr2	38537243	38554836	0.5360948	1	4.34898	1.28751	2.15063	0	0	6.75275	1.73753
TRINITY_DN2025_c0_g1_i12	Chr2	38537243	38554836	-0.4206746	1	14.2031	13.4665	12.8315	16.0324	16.9203	8.27383	8.09308
TRINITY_DN2025_c0_g1_i8	Chr2	38539839	38554836	0.2475134	1	4.76632e-5	0.670521	0.227161	4.23587	4.69263	0	0.47029
TRINITY_DN2025_c0_g1_i9	Chr2	38537243	38545923	-1.442317	1	2.49432e-5	1.04912	1.76486	1.12826e-8	4.55937e-10	0	0.701124
TRINITY_DN2025_c0_g1_i18	Chr6	143515880	143516206	-1.106518	1	7.10038	36.1306	55.597	7.95965	5.09156	15.2885	14.9907
TRINITY_DN2025_c0_g1_i5	Chr2	38537243	38547561	0.0418384790072852	1	1.76055	2.96343	1.4964	0	1.47091	0.995148	2.33814
TRINITY_DN2091_c1_g1_i1	Chr1	18568050	18618615	0.0933653195079273	1	21.0106	21.8487	24.7322	15.3384	30.3945	10.6664	28.0331
TRINITY_DN2025_c1_g1_i1	Chr4	96473941	96525531	-0.296492092938483	1	4.83788	6.49058	5.56695	4.35065	5.5291	5.00061	2.71912
TRINITY_DN2025_c0_g1_i3	Chr2	38537243	38554836	0.01374363	1	9.60087	3.51286	4.78698	8.26164	7.37977	6.38536	7.17361
TRINITY_DN2025_c4_g1_i1	Chr8	77251742	77252045	0.5590986	1	0	0.752784	1.41088	1.54204	1.55492	1.88401	0.788306
TRINITY_DN2081_c0_g1_i9	Chr5	23639151	23668718	-0.58977337933565	1	0.444446	0.552286	0.147706	1.05473	0.922411	0	0.28725
TRINITY_DN2025_c0_g1_i2	Chr2	38537243	38545923	0.209811249765866	1	2.47521e-5	1.04055	0.855217	4.26944	5.08625	0	0.81963
TRINITY_DN2081_c0_g1_i7	Chr5	23639151	23649834	-1.127422	1	3.62322	2.64046	2.25388	3.4367	1.08644	3.08479	0
TRINITY_DN2025_c0_g1_i10	Chr6	143514692	143515304	-0.929110465013381	1	11.4091	8.42296	22.1867	10.3951	0	19.4003	0
TRINITY_DN2081_c0_g1_i8	Chr5	23639151	23668718	-2.228477	1	1.18776	0.3057	0	0.206434	0	0.0208639	0.264078
TRINITY_DN2081_c0_g1_i6	Chr5	23670322	23698861	1.247841	1	0.304154	0.572258	0.279678	0.254761	1.57546	0.590849	0.464093
TRINITY_DN2081_c0_g1_i4	Chr5	23639151	23668718	0.6613826	1	3.02036e-6	0.322494	0.340358	0.642195	0.574982	0.709781	0.269968
TRINITY_DN2081_c0_g1_i2	Chr5	23639151	23642872	0.6443566	1	0.579178	0.467043	0.372216	1.07089	0.997046	0.934214	1.10736
TRINITY_DN2087_c0_g2_i1	Chr4	132937265	132950146	0.4716436	1	7.25559	0	1.73106	0.984204	11.0733	0	1.27567
TRINITY_DN2081_c1_g1_i1	Chr2	108481559	108482532	-0.39522	1	1.21183	1.97009	1.25671	1.93936	0.995509	1.09715	1.58731
TRINITY_DN2032_c2_g1_i1	Chr8	77175957	77176469	-0.7683708	1	1.15568	4.63147	2.71572	2.5672	2.63068	1.68606	0.603469
TRINITY_DN2081_c0_g1_i3	Chr5	23639151	23668718	0.0792891	1	1.94971	5.66131	3.37526	3.21273	4.32686	3.21466	3.74236
TRINITY_DN2081_c0_g2_i1	Chr5	23664358	23667082	0.617540633296277	1	0.290338	0.637827	0.446585	0.567118	0.857051	0.816741	0.59978
TRINITY_DN2081_c0_g1_i1	Chr5	23639151	23698861	0.2643224	1	5.55584	6.63665	6.26214	3.37067	7.36829	7.24922	5.3164
TRINITY_DN2025_c0_g1_i19	Chr2	38539839	38554836	-0.8662669	1	4.79901e-5	0.675206	0.426996	2.20697e-7	1.38148e-8	0	0.411018
TRINITY_DN2087_c0_g2_i5	Chr4	132937265	132950146	-0.7929396	1	0	0	2.19507	1.65188	0	0	1.58928
TRINITY_DN2032_c0_g1_i2	Chr8	82990560	82992883	0.3851668	1	1.63347	1.22581	1.11304	0.719919	5.23571	0	0
TRINITY_DN2081_c0_g1_i5	Chr5	23639151	23698861	0.629338608824869	1	0.256141	0.115364	0.0819817	0.135006	0.144952	0.55816	0
TRINITY_DN2081_c1_g2_i1	Chr1	26724669	26725111	-0.84158753925221	1	1.47033	0.370298	2.77184	3.27958	0.747355	0	2.70466
TRINITY_DN2032_c0_g1_i1	Chr8	82996762	83010103	-0.4458568	1	0.625101	1.64141	0.896189	1.61403	0.994604	0.721024	0.951124
TRINITY_DN2032_c0_g2_i4	Chr2	157718148	157746987	-0.104675	1	9.22207	16.5464	9.96434	10.4785	12.6959	11.4233	8.6043
TRINITY_DN2032_c0_g2_i3	Chr2	157738384	157746987	-1.32478127571605	1	0	0.504492	0	0.729498	0.40483	0	0
TRINITY_DN2032_c0_g1_i3	Chr8	82997253	83010103	-0.05112049	1	31.8049	38.6288	35.1979	35.0292	36.0874	33.2115	34.392
TRINITY_DN2032_c1_g1_i1	Chr8	23417562	23417815	-1.095305	1	0	2.17165	3.12574	1.10405	0	1.81436	0
TRINITY_DN2007_c0_g1_i4	Chr2	46733466	46733998	0.5975716	1	0.760695	0.507798	2.38512	0.999684	0.768278	3.16959	1.322
TRINITY_DN2032_c0_g2_i1	Chr2	157739270	157746987	0.6390716	1	0.631097	0.573091	0.995847	0	0.894205	1.04578	0.628999
TRINITY_DN2007_c0_g1_i5	Chr4	450931	458605	-2.26631	1	0	10.0915	9.88625	8.44855	4.72551	0	2.10324e-4
TRINITY_DN2007_c0_g1_i3	Chr4	450931	462153	0.4173306	1	14.1005	12.2431	6.33024	5.86266	6.58525	15.8977	16.5507
TRINITY_DN2007_c0_g1_i7	Chr4	450931	458849	-0.8377664	1	4.04927	0	3.98177	4.80686	5.20102	0.858611	0
TRINITY_DN2015_c0_g4_i1	Chr3	61018935	61019740	-0.294541881532288	1	2.48222	1.16378	1.9368	2.71929	1.32074	1.38131	2.56507
TRINITY_DN2015_c0_g1_i1	Chr6	71506023	71507292	-0.290412555307115	1	0.982249	1.39628	1.23909	2.30389	1.58992	1.00569	1.16055
TRINITY_DN2007_c0_g1_i1	Chr4	458795	462153	-0.3705786	1	1.21333	0.576725	1.23587	1.6032	1.5175399999999999	0.309672	1.0334700000000001
TRINITY_DN2015_c0_g3_i6	Chr6	71516351	71538430	0.0286705910409102	1	0.359602	0.676133	0.728018	0.649653	0.883542	0.468063	0.552375
TRINITY_DN2015_c0_g3_i7	Chr6	71506023	71508679	-0.183247923479254	1	2.08808	2.37992	1.42629	2.64613	2.87057	1.48497	1.5644
TRINITY_DN2015_c0_g3_i1	Chr6	71506023	71538430	0.350615656891972	1	0	0.80313	0.53078	0.347712	1.4512100000000001	0.241124	0
TRINITY_DN2015_c0_g3_i3	Chr6	71506023	71538430	-0.342806107625969	1	16.5523	15.2653	10.4445	16.0549	11.1456	13.3213	11.1451
TRINITY_DN2015_c0_g3_i4	Chr6	71507313	71538430	0.1309373	1	3.29551	3.74067	2.63173	3.43124	4.39956	3.48406	3.25034
TRINITY_DN2007_c0_g1_i6	Chr4	458597	462153	-1.229838	1	0	8.2028	6.82083	6.68179	7.44148	0	0
TRINITY_DN2015_c0_g2_i4	Chr1	94168652	94180293	-0.0630427506727214	1	5.76226	7.27955	13.3095	9.9381	7.59962	9.22644	9.22543
TRINITY_DN2021_c0_g1_i3	Chr5	70072776	70076879	-0.0309065289741011	1	156.409	43.5411	41.7912	29.7757	50.2823	121.431	38.3997
TRINITY_DN2021_c0_g1_i2	Chr5	70072776	70076879	-0.5412808	1	2.90433	4.64175	2.06424	1.21921	2.215	1.90704	1.54556
TRINITY_DN2021_c0_g1_i1	Chr5	70072776	70076562	-0.5155968	1	2.07367	2.70848	0.690558	1.55336	1.26055	1.07435	1.45423
TRINITY_DN2015_c0_g2_i2	Chr1	94177264	94180293	0.114734378013867	1	5.09809	2.4852	4.50099	4.32137	3.88796	4.10701	5.71829
TRINITY_DN2021_c0_g1_i4	Chr5	70072776	70076879	-0.127113997349178	1	2.98691	3.27085e-5	0	0	0.108039	2.12819	0
TRINITY_DN2032_c1_g2_i1	Chr2	112993469	112994062	0.3217454	1	13.8896	15.0399	13.9544	11.7208	17.4178	16.2583	18.9643
TRINITY_DN2055_c0_g2_i7	Chr4	132921641	132933418	-0.0997920735409512	1	2.06745	1.30846	2.55967	1.17363	1.1146	1.36953	2.52317
TRINITY_DN2055_c0_g2_i1	Chr4	132935024	132936956	-0.668125	1	0	0	0.930403	0	0	0	0.407408
TRINITY_DN2017_c0_g1_i1	Chr1	93058687	93058924	-0.447391719879876	1	0	1.24279	2.7823	2.52974	2.56764	1.02838	0
TRINITY_DN2055_c0_g2_i2	Chr4	132921641	132923404	-0.5538515	1	0.258637	1.36639	2.82608	4.61849	0	4.05854	0.351354
TRINITY_DN2055_c0_g2_i4	Chr4	132921641	132931473	1.20848616806156	1	0	0.148448	2.01843	0	0.785156	0	2.73625
TRINITY_DN2055_c0_g2_i3	Chr4	132935197	132937056	-0.1432525	1	5.39836	2.92936	7.82239	4.21926	3.9345	2.89424	7.36317
TRINITY_DN2027_c3_g1_i1	Chr1	36149915	36150202	-0.3564886	1	0	2.53279	0.795463	0.849016	0.876223	1.3961	0
TRINITY_DN2055_c0_g2_i5	Chr4	132921224	132937056	-0.04650651	1	6.35478	4.2014	8.11225	7.37268	5.59747	6.15797	7.49774
TRINITY_DN2027_c0_g3_i4	Chr9	49653959	49656174	0.5028609	1	3.56993	3.22872	3.14601	2.61487	3.69581	4.43012	5.44656
TRINITY_DN2027_c0_g3_i1	Chr9	49654308	49656174	-0.5794017	1	2.12832	3.1161	2.13711	1.90653	1.84463	1.98428	0.906764
TRINITY_DN2027_c0_g5_i1	Chr9	49656160	49656830	0.176461	1	10.2436	13.763	7.03743	5.8545	10.3126	10.0802	11.6081
TRINITY_DN2027_c0_g2_i1	Chr6	126713218	126714470	-1.022424	1	0.244249	0.403702	0.6986	0.159047	0	0.344091	0.167066
TRINITY_DN2027_c0_g1_i1	Chr1	143403643	143404120	-0.1355927	1	2.31547	4.65166	2.79925	4.57748	3.34854	2.20502	4.49833
TRINITY_DN2027_c0_g4_i1	Chr7	28898505	28899396	0.4388293	1	1.50937	3.50312	2.50844	1.72373	2.77961	1.98468	4.67122
TRINITY_DN2027_c0_g6_i1	Chr5	20434836	20436180	-0.6446292	1	12.0657	13.7713	15.8079	14.2085	6.09053	11.4579	9.29501
TRINITY_DN2047_c0_g1_i1	Chr10	7179651	7180104	-1.015622	1	9.47685	4.26855	1.85892	7.13782	0.567289	7.90778	0
TRINITY_DN2025_c0_g1_i6	Chr2	38538355	38554836	1.021489	1	0	0.0546057	0.0626951	0	0	0.116221	0.0564075
TRINITY_DN2047_c1_g1_i1	Chr7	80343512	80345282	0.01236561	1	56.1893	34.8883	26.7148	32.7732	38.6609	43.1734	36.8808
TRINITY_DN2047_c6_g1_i1	Chr7	31266761	31267475	0.4448651	1	2.3997	2.39472	6.32057	4.54317	3.27689	3.42463	9.42249
TRINITY_DN2047_c5_g1_i1	Chr2	86496284	86496513	0.2413968	1	4.02357	0	2.54015	0	0	4.40212	1.39965
TRINITY_DN2066_c0_g1_i6	Chr9	53800479	53815189	-0.002408301	1	2.93258	2.82296	3.34237	9.25503	3.4309	5.19564	5.41552
TRINITY_DN2047_c2_g2_i3	Chr2	53406641	53407351	1.09392910005748	1	1.79994	1.74204	1.83278	0	0	6.82693	1.54806
TRINITY_DN2081_c0_g1_i10	Chr5	23645615	23648650	0.6001558	1	0.161104	0.649047	0.655121	0.354753	0.821411	0.503502	0.744132
TRINITY_DN2047_c2_g2_i2	Chr3	12248630	12249615	-0.141823664077019	1	3.88666	1.87563	4.18275	3.46193	1.44948	3.82594	3.94313
TRINITY_DN2047_c2_g2_i1	Chr2	53406641	53503577	-0.9230731	1	5.9113	6.58469	3.12698	6.55146	6.94705	0	2.63073
TRINITY_DN2017_c0_g1_i2	Chr2	112743050	112743452	-1.9718988287168	1	0	2.84188	5.14851	1.32176	0.450436	1.10752	0
TRINITY_DN2035_c0_g1_i3	Chr5	2657031	2658345	0.3915733	1	1.73365	1.09079	1.18837	3.40245	3.7785	1.99882	2.00777
TRINITY_DN2035_c0_g1_i2	Chr5	2657031	2657501	-0.2356274	1	3.91678	3.1812	3.54042	0	4.39487	1.21873	1.61711
TRINITY_DN2045_c0_g1_i7	Chr2	42560099	42590030	0.326115995226993	1	0.10105600000000001	0.0799634	0.269089	0.414951	0.364839	0	0.486305
TRINITY_DN2045_c0_g1_i11	Chr2	42587753	42589488	1.495746	1	0	0	0.403716	0	0.230952	0.39265099999999997	0.244406
TRINITY_DN2045_c0_g1_i10	Chr2	42540356	42595236	-0.172448004292009	1	0.734615	0	0.496223	0	0	0.182852	0.650855
TRINITY_DN2045_c0_g1_i4	Chr2	42560099	42589488	1.49141410036407	1	0.138758	0.12041	0	0.0805969	0.106438	0.381913	0.253502
TRINITY_DN2045_c0_g1_i13	Chr2	42540356	42590360	-0.607039575564605	1	0.19947	0.599188	0	0.241252	0.169931	0	0.349468
TRINITY_DN2045_c0_g1_i2	Chr2	42540356	42595236	0.2918873	1	0.409736	0	0.759644	0	0	0.324347	0.715417
TRINITY_DN2045_c0_g1_i3	Chr2	42540356	42595236	-1.35973719839309	1	0.791787	3.05591	0.547086	3.72708	1.18407	0.268557	1.01373
TRINITY_DN2045_c0_g1_i8	Chr2	42540356	42593333	2.267036	0.98332	0.221835	0.151552	0.296941	0.0784972	1.01519	1.19105	0.560522
TRINITY_DN2045_c0_g1_i5	Chr2	42540356	42595236	0.560605202652654	1	2.63146	4.41009	2.25748	0.156686	5.08378	4.00603	1.54315
TRINITY_DN2045_c0_g1_i6	Chr2	42540356	42592963	0.411262481144442	1	0.00719674	0	0	0.359752	0	0.369579	0
TRINITY_DN2047_c2_g1_i1	Chr2	38536566	38536863	-0.9715446	1	5.14732	0.970831	1.49801	3.98754	4.06324	0.0382741	0.835771
TRINITY_DN2045_c0_g1_i12	Chr2	42540356	42595236	0.1590945	1	2.454	0	2.0625	0	0	2.78538	0.991434
TRINITY_DN2003_c1_g1_i1	Chr8	67630555	67633076	-0.1472191	1	4.38769	1.9916	3.85818	3.0368	3.53479	3.54434	2.26445
TRINITY_DN2045_c0_g1_i9	Chr2	42560099	42592963	-0.08410829	1	1.73667	1.2637100000000001	1.23845	0.217809	1.49786	0.796688	0.991146
TRINITY_DN2013_c0_g1_i1	Chr3	127271756	127272276	-0.797526719515263	1	13.3157	33.7778	7.19195	5.87337	5.73253	17.0048	2.66334
TRINITY_DN2051_c0_g1_i2	Chr2	174095056	174098255	-0.05503533	1	375.523	253.089	260.188	341.178	413.015	282.534	246.026
TRINITY_DN2045_c0_g1_i15	Chr2	42540356	42595236	0.08445801	1	0.440974	0.569991	0.830791	1.56806	1.2759	0.464889	1.08034
TRINITY_DN2045_c0_g1_i17	Chr2	42540356	42592963	0.0294056	1	0.186122	0.276708	0.75425	0.792763	1.40426	0	0.25975
TRINITY_DN31643_c0_g1_i1	Chr5	148135116	148136051	-0.3805513	1	0.1521	0.15163	0.144038	0.298356	0.305862	0.126469	0
TRINITY_DN2051_c0_g1_i1	Chr2	174096028	174098255	-0.2164563	1	2.7143	3.21756	1.82105	2.62908	2.78672	2.77137	1.35475
TRINITY_DN31634_c0_g1_i2	Chr8	99546239	99548824	-0.02435666	1	0.106785	0.422847	0.255249	0.104173	0.216268	0.265437	0.163849
TRINITY_DN31664_c0_g1_i1	Chr9	2071393	2071692	-0.2740325	1	0	3.93279	0.739862	1.57414	1.60349	0.647314	1.65028
TRINITY_DN31660_c0_g1_i1	Chr1	155381143	155382782	-0.2511694	1	0.29557	1.93185	0.903798	0.576828	1.66059	0.489881	0.242024
TRINITY_DN31601_c0_g1_i6	Chr8	35661693	35662130	0.1147182	1	19.8939	7.69762	17.3443	17.2512	7.67896	14.2388	30.3526
TRINITY_DN31644_c0_g1_i1	Chr7	71765825	71783175	0.1626933	1	0.147155	0.437584	0	0.431054	0.36917	0.426998	0.0754269
TRINITY_DN31644_c0_g2_i1	Chr7	71783199	71785547	-0.636298184788763	1	0.424575	0.763487	0	0.865472	0.425827	0.479511	0.11826
TRINITY_DN31656_c1_g1_i1	Chr4	96278920	96279656	0.7650682	1	0.328032	0.163609	0.155173	0.160949	0.329975	0.272978	0.509813
TRINITY_DN31656_c0_g3_i1	Chr6	44374103	44374637	-0.619787647742935	1	0.267566	1.34037	0	0	0.270554	0.446049	0
TRINITY_DN31656_c0_g2_i1	Chr4	121677772	121678834	0.1220402	1	0.599813	0.693216	0.759354	0.284581	1.30172	0.496534	0.205078
TRINITY_DN31656_c4_g1_i1	Chr8	4220074	4232743	0.616489693726483	1	0.887428	0.891493	1.68811	0	0.916975	1.47546	1.87984
TRINITY_DN31656_c0_g4_i1	Chr6	44374621	44375693	0.61413740000000006	1	0.19597	0.486364	0.0932611	0	0.196726	0.487749	0.201421
TRINITY_DN31668_c0_g4_i1	Chr2	133088878	133090991	0.4939419	1	0.440705	0.479623	1.60273	0.558676	1.0609	0.657104	1.53122
TRINITY_DN31668_c0_g2_i2	Chr8	77309964	77311971	1.455155	1	0.0974746	0.185426	0.624539	0.124169	0.422914	0.11087	1.56518
TRINITY_DN31668_c0_g2_i1	Chr8	77309964	77311971	0.4570699	1	0	0	0	0.437615	0	0.455051	0
TRINITY_DN31668_c0_g3_i1	Chr2	58929319	58930297	0.249349264598442	1	0.556722	0.774822	1.17234	0.328589	1.00832	0.637009	0.924284
TRINITY_DN31676_c1_g1_i1	Chr3	76910546	76911575	0.406911	1	0.31077	0.411495	0.4927	0.81025	1.35198	0.171911	0.639216
TRINITY_DN31626_c0_g2_i1	Chr6	125483840	125484164	0.9835614	1	0	0.671034	0.628438	0.672361	1.36239	0.554606	1.41058
TRINITY_DN2017_c1_g1_i1	Chr5	119698652	119698903	-0.4284342	1	7.03877	11.0511	6.69043	1.39537	7.30163	7.52577	0
TRINITY_DN31689_c0_g1_i1	Chr5	30507616	30509817	0.370104950920789	1	0.46245000000000003	0.449202	0.0585405	0.331488	0.690234	0.377169	0.277308
TRINITY_DN31641_c2_g1_i1	Chr2	74741716	74744155	3.253889	0.7943673	0.176438	0	0	0	1.06541	0.293756	0.549323
TRINITY_DN31641_c0_g1_i3	Chr1	182424975	182425743	0.337605835456564	1	0.141109	0.280996	0.133736	0.13824	0	0.234483	0.437091
TRINITY_DN31689_c0_g1_i2	Chr5	30507378	30508045	0.08220562	1	0	0.386535	0.553413	0.0793827	0	0.601751	0.156989
TRINITY_DN31632_c1_g1_i1	Chr5	52739516	52740178	2.316619	1	0	0.353742	0	1.04396	0	0	5.51708
TRINITY_DN31608_c2_g1_i1	Chr2	100565460	100565813	-0.584623	1	1.11726	1.12212	1.0509	1.12222	0	0.466853	1.77226
TRINITY_DN31674_c0_g1_i1	Chr4	138234110	138234636	-0.886892	1	0	0.27748	1.168	0.546671	0.280152	0.461705	0
TRINITY_DN31686_c0_g1_i1	Chr1	176634789	176636133	0.1291708	1	0.298262	1.113	1.28052	0.873721	0.748266	0.618205	1.52895
TRINITY_DN31686_c0_g2_i5	Chr7	49908303	49914083	-2.02195922207962	1	0.8936	0	0.00262808	1.34673	0.492767	0	0
TRINITY_DN31689_c1_g1_i1	Chr3	89719952	89720656	1.138339	1	0	0.517358	0.163389	0	0.347775	0.143827	0.717151
TRINITY_DN31686_c0_g2_i3	Chr7	49909173	49914083	-0.860103010097977	1	0.297446	0.431222	0.874801	0.925427	0.337731	0.420635	0.28618
TRINITY_DN31686_c0_g2_i1	Chr7	49908303	49914083	1.415543	1	0	0.368984	0.41622	0	5.20534e-10	0.322747	1.10841
TRINITY_DN31686_c0_g2_i9	Chr7	49908482	49914083	0.7538555	1	0	0	0.180802	0.362749	0	0.0757925	0.604888
TRINITY_DN31658_c0_g1_i1	Chr4	90017935	90039274	-0.06811534	1	0.590199	0.882201	0.978545	1.15722	1.1865	0.858671	0.610065
TRINITY_DN31693_c1_g2_i1	Chr5	14457896	14458398	-4.043407	1	0.597184	1.38063	0.280586	0	0	0	0
TRINITY_DN31658_c1_g1_i1	Chr5	143570517	143571722	1.18977092892706	1	0	0.571925	0.392678	0.160942	1.24021	0.4099	0.338132
TRINITY_DN31658_c0_g2_i1	Chr1	91369591	91370531	0.4146027	1	0.819964	0.582135	0.667644	0.802169	1.29387	0.875113	0.844512
TRINITY_DN31693_c1_g2_i2	Chr5	14457584	14458398	-0.01924387	1	0	1.18718	0	0	0	0	0.846005
TRINITY_DN31630_c0_g1_i1	Chr6	116402052	116409035	1.393694036228	1	0.196432	0.292511	0.186958	0.192008	0.197191	0.651869	0.908556
TRINITY_DN31600_c0_g1_i1	Chr1	74277018	74277542	0.605235	1	0	0.549782	0.516199	0.270653	0.55483	0.228671	0.859271
TRINITY_DN31684_c0_g1_i1	Chr5	90783982	90785132	-0.653433149939906	1	0.522189	0.515861	0.42611	0.507929	0.448972	0.252244	0.266038
TRINITY_DN31661_c0_g1_i1	Chr3	8830754	8831227	0.8876985	1	0.661562	0.332262	0	0	1.33941	0.275628	0
TRINITY_DN31684_c0_g1_i2	Chr5	90783965	90785132	0.3889114	1	0.0463141	0.623113	0	0.333602	0	0.379239	0.624762
TRINITY_DN31652_c0_g3_i1	Chr4	43318056	43318601	0.712036344005481	1	0.508627	0	0.2392	0.501388	0	1.05946	0.530456
TRINITY_DN31678_c2_g1_i1	Chr7	55580415	55581082	0.05391233	1	0.374128	0.37359	0.176712	0.183782	0.376656	0.311532	0.194355
TRINITY_DN31638_c0_g1_i1	Chr7	126074585	126075078	-1.22490939326412	1	0	0.818682	1.14621	0.806159	0	0	0.855332
TRINITY_DN31680_c0_g3_i3	Chr9	12481688	12482122	-0.5212242	1	0.808297	1.84471	0.690326	0	0	1.22328	0.384705
TRINITY_DN31619_c0_g1_i2	Chr4	48595846	48596336	0.02648145	1	0.31454	0.631118	0.295568	0.621937	0.318337	1.04956	0
TRINITY_DN31680_c0_g3_i4	Chr2	7780523	7780801	-0.5808442	1	0	1.85923	0.880378	2.81616	1.91614	0	0.97961
TRINITY_DN31680_c2_g1_i2	Chr3	103734026	103737093	-0.3141483	1	0.44566	0.520948	0.387861	0.631988	0.975236	0.314669	0
TRINITY_DN31680_c2_g1_i1	Chr3	103734773	103737093	5.31486436360956	0.804133233615141	0	0	0	0	0	0.0233739	0.602438
TRINITY_DN31680_c0_g1_i1	Chr2	165479205	165479590	2.45571055728023	1	0	0.501444	0	0	1.02287	0.83686	1.05846
TRINITY_DN31699_c0_g1_i1	Chr7	127412987	127413290	0.845932675637112	1	0.761398	0.767386	1.4413	0	2.33817	1.26231	0.804041
TRINITY_DN31680_c0_g2_i1	Chr3	137614192	137614659	-0.180014001698292	1	0.331998	1.33389	1.87306	1.31288	1.0822	1.10671	1.04169
TRINITY_DN2082_c0_g1_i3	Chr3	11309316	11334007	-0.1225477	1	0	2.09749	1.12608	1.42288	1.24408	1.82276	0
TRINITY_DN31665_c0_g2_i1	Chr3	17295703	17296583	0.895649453072095	1	0.51399	0.127836	0.487798	0	0.774482	0.640329	0.265041
TRINITY_DN31610_c0_g1_i2	Chr3	91561359	91561763	1.235613	1	0.339392	1.02368	0.638458	0	1.37582	2.26335	0
TRINITY_DN31645_c0_g2_i1	Chr4	3425605	3426161	-0.4526592	1	0.772867	1.00677	1.182	1.73394	0.761769	1.047	0.786081
TRINITY_DN31646_c0_g1_i3	Chr1	178170539	178174165	-0.2298512	1	0.177819	0.301239	0.268857	0.27884	0.280197	0.231341	0.155445
TRINITY_DN31685_c0_g1_i8	Chr6	33217677	33226687	0.829099958800174	1	0.237773	0	0	0.260667	0.588891	0.18093	0
TRINITY_DN31685_c0_g1_i2	Chr6	33215890	33226687	-1.57426539335249	1	0.48641	0.427429	0.188257	0.326743	0.391349	0	0
TRINITY_DN31685_c0_g1_i5	Chr6	33213105	33226687	-0.281895199689111	1	16.519	21.4556	6.97581	7.67689	11.2443	13.3117	8.63462
TRINITY_DN31685_c0_g3_i1	Chr6	33212772	33213281	-0.21777331691327	1	7.08873	10.9054	4.21395	3.93032	6.74573	7.38511	3.12591
TRINITY_DN31685_c0_g1_i1	Chr6	33213105	33216529	-0.9425899	1	0.436356	1.02798	0.250826	0.696658	0.242885	0.125348	0.579716
TRINITY_DN31685_c0_g2_i1	Chr6	33216865	33217605	-0.3393232	1	0.477067	0	0	0.468212	0.480162	0.132495	0
TRINITY_DN31645_c0_g1_i1	Chr3	140585731	140586709	-0.4685774	1	0.336734	0.557645	0.426715	0.442583	0.450809	0.288222	0.231088
TRINITY_DN31679_c0_g1_i1	Chr2	137639059	137640281	0.6875494	1	0.625406	0	0.148032	0.306825	0.157251	1.0404	0.161839
TRINITY_DN31639_c0_g1_i1	Chr8	72265548	72265915	-0.2205837	1	0.692804	1.39583	1.30666	0.69716	1.41541	0.574664	0.733182
TRINITY_DN31629_c0_g1_i1	Chr7	45006337	45007204	0.708475804854133	1	0.130702	0.260123	0.372044	0	0.393901	0.434284	0.13484
TRINITY_DN31629_c0_g2_i1	Chr7	45005838	45006335	0.8948366	1	0.302781	1.21386	0.284402	0	0.918944	0.757488	0.948739
TRINITY_DN31636_c0_g2_i1	Chr7	131486431	131486861	1.727873	1	0	0	0.356414	0.375012	0.768794	0.315705	1.19268
TRINITY_DN31669_c0_g1_i1	Chr7	114056774	114057159	-8.339131e-4	1	0.481726	1.4550399999999999	0.45211	0	0.982434	0.804186	0
TRINITY_DN31640_c0_g1_i1	Chr9	44695275	44695725	0.521417621232799	1	0.360494	0	1.01886	0.714305	0.366094	1.20391	0.756852
TRINITY_DN31685_c0_g2_i2	Chr6	33216865	33217299	-3.863373	1	0	0.407929	0.517705	0	0	0	0
TRINITY_DN31659_c0_g2_i1	Chr10	8472243	8473037	-0.0942626	1	0.439566	1.16791	0.694114	0	1.03087	0.18261	0.454278
TRINITY_DN31694_c0_g1_i1	Chr7	106781588	106782310	-0.3728312	1	0.337947	0.337223	0	0.165873	0.34002	0	0.175209
TRINITY_DN31622_c0_g4_i1	Chr4	120769845	120772123	0.0429151	1	0.285532	0.282438	0.390508	0.198853	0.613678	0.202712	0.125007
TRINITY_DN31622_c0_g2_i1	Chr1	107446823	107447552	1.24875838222351	1	0	0.331843	0.157307	0.163217	0.501855	0.415223	0.344716
TRINITY_DN31622_c0_g1_i2	Chr4	120772957	120779411	0.117166215480744	1	0.636087	1.15332	0.321378	0.401913	0.884086	0.533563	0.680906
TRINITY_DN31622_c0_g1_i1	Chr4	120764771	120779411	-0.116943003973908	1	6.10291	8.27654	8.36087	5.81506	7.34132	5.20188	7.49483
TRINITY_DN31622_c0_g1_i3	Chr4	120764771	120779411	0.4439721	1	0.0619451	0.524197	0.603586	0.143248	0.610599	0.402599	0.326726
TRINITY_DN31663_c0_g1_i1	Chr1	181523461	181540710	0.73664	1	0.296747	0	0.282415	0.386764	0.595793	0.492395	0.203355
TRINITY_DN31613_c0_g2_i2	Chr3	15207102	15207889	-0.1724506	1	0.281265	0.280039	0.266581	0	0.141299	0	0.435593
TRINITY_DN31611_c1_g2_i1	Chr5	114669707	114671181	0.3418889	1	0.26568	0.394838	0.27149	0.583497	0.615876	0.275271	0.612335
TRINITY_DN31611_c0_g1_i1	Chr2	147634712	147635217	0.296296983360105	1	0.916622	2.37037	0.833422	2.91969	1.49591	2.46602	2.61868
TRINITY_DN31692_c0_g1_i1	Chr8	47274650	47275002	0.5731999	1	0	0	1.0629	1.13367	1.15512	1.4147	0
TRINITY_DN31673_c0_g1_i1	Chr4	32844111	32844657	0.3820418	1	0.25988	1.04069	0.488369	0.768409	0.524644	0.432752	1.62552
TRINITY_DN31605_c0_g2_i1	Chr9	78853206	78854429	-8.42128814272967e-4	1	0.0843857	0.251102	0.241286	0.16487	0.338775	0.0699818	0.173214
TRINITY_DN31605_c0_g1_i1	Chr9	25997767	26012890	1.711551	1	0	0.200318	0.189182	0	0.807565	0.167045	0.208266
TRINITY_DN31698_c0_g2_i1	Chr5	92265728	92266391	-0.799082627282122	1	0.1896	0.378678	0	0.745192	0	0.157892	0.394017
TRINITY_DN31614_c0_g1_i1	Chr8	65508699	65509345	0.8763992	1	0.597231	0.198883	0	0.586751	0.400914	0.995032	0.620223
TRINITY_DN31607_c0_g1_i14	Chr9	85448510	85450130	1.82900121203073	1	0	0	0.191357	0.0792129	0.244174	0.285677	0.276973
TRINITY_DN31633_c0_g2_i1	Chr1	24354567	24355133	-0.994179818000322	1	0.675121	1.35364	1.08304	0.723947	0.247317	0.408017	0.765252
TRINITY_DN31635_c0_g1_i1	Chr3	123922204	123925100	-0.8660891	1	1.18904	1.18073	2.30797	1.18316	1.21967	1.0104	0
TRINITY_DN31633_c0_g1_i2	Chr2	165479823	165480535	0.238571947240658	1	0.513166	0.170696	0.161739	0	0.516338	0.284796	0
TRINITY_DN31642_c2_g1_i2	Chr8	70244652	70245174	-0.9293195	1	0	2.34156	1.95348	1.28068	1.53735	0.649127	0
TRINITY_DN31691_c0_g2_i1	Chr7	34944330	34945123	0.3487335	1	0	0.146771	0.418646	0.288791	0.44415	0.122449	0.304484
TRINITY_DN31657_c0_g3_i1	Chr4	87314856	87316572	2.797004	1	0.0560511	0	0.107155	0.0546867	0.0562313	1.16115	0
TRINITY_DN31635_c0_g1_i2	Chr6	51014571	51014908	-0.467552613709948	1	80.7037	69.8619	79.6259	187.82	70.4041	78.7326	84.9487
TRINITY_DN31612_c0_g1_i1	Chr8	52081903	52082467	-1.539122	1	0.50123	0.426225	1.25956	0	0	0.208766	0.295828
TRINITY_DN31642_c0_g3_i1	Chr8	77368679	77369290	-1.64239100873826	1	1.08467	0.216974	1.22665	0.962859	0.21862	0.361238	0.225576
TRINITY_DN31662_c0_g1_i1	Chr6	4264271	4265464	0.3573657	1	2.19179	1.35934	2.00056	0.803164	2.13907	1.81803	2.34495
TRINITY_DN31666_c0_g1_i1	Chr2	48938998	48940130	0.7750014	1	0.461172	0.274593	0.0878394	0.5408	0.740659	0.382541	0.757935
TRINITY_DN31666_c0_g2_i1	Chr2	48938258	48938996	0.009580452	1	0.329948	0.329185	0.624321	0.161914	0.497914	0.137305	0.5129
TRINITY_DN31642_c0_g4_i1	Chr5	148906015	148906282	0.1158108	1	8.06379	0	9.20378	4.91667	0	11.8395	6.12741
TRINITY_DN31675_c0_g1_i2	Chr1	88554411	88554778	-1.041274	1	0	0	2.95491	0	0.537171	0.437796	0
TRINITY_DN31662_c1_g1_i3	Chr5	8917336	8917770	0.8633531	1	0.738042	0	0	0.365929	0.750483	0.924712	0
TRINITY_DN31649_c0_g1_i2	Chr3	92232261	92233126	-0.442357162774984	1	0.262145	0.130061	0.272316	0.511931	0.131567	0.248739	0.270183
TRINITY_DN31681_c0_g1_i1	Chr6	31722345	31722834	1.148759	1	0.311174	0.936656	0	0.30768	0.629792	0.519169	1.62451
TRINITY_DN31603_c0_g1_i1	Chr9	85352440	85352808	0.852991359753736	1	0	1.04855	0	1.04471	1.0647200000000001	0.871397	1.10248
TRINITY_DN31603_c0_g2_i1	Chr9	85351713	85352273	1.0467628537446	1	0.249141	0	0.234418	0.491058	1.00676	0.207592	0.519289
TRINITY_DN31603_c0_g3_i1	Chr1	9425894	9426776	1.273238	1	0.127709	0.381137	0.121211	0	0.513148	0.318193	0.395089
TRINITY_DN31675_c0_g2_i1	Chr8	132244714	132245163	-0.5221217	1	1.78902	2.16219	0.674077	1.06275	1.45283	1.19471	0.375347
TRINITY_DN31671_c2_g1_i1	Chr3	111579930	111580960	1.146439	1	0.525282	0.130682	0.872154	0.257184	1.71499	0.654519	0.812924
TRINITY_DN31671_c1_g2_i1	Chr4	88660983	88661608	-0.0445686	1	0	0.211017	0	0.830157	0.42525	0.351358	0
TRINITY_DN31621_c0_g2_i1	Chr9	6665459	6702333	0.994101439257002	1	0	0	3.20879	1.7228	3.51496	1.41806	3.57937
TRINITY_DN31687_c0_g1_i1	Chr1	116009120	116009588	0.2595232	1	0.663996	0.333473	0.312177	0	0.672198	0.553355	0
TRINITY_DN31649_c0_g1_i1	Chr3	92232261	92232547	-1.271258	1	0.424948	0	1.11817	0.843956	0	0.605944	0
TRINITY_DN31687_c0_g2_i1	Chr1	116010968	116011533	0.2042003	1	0.491332	0.491983	0	0	0	0.818457	0
TRINITY_DN31671_c0_g2_i1	Chr5	91808631	91809660	0.1251158	1	0.207438	0.103003	0.197323	0.304224	0.312386	0.172126	0.21334
TRINITY_DN31625_c0_g2_i1	Chr3	117291211	117292379	-0.472622772023121	1	0.177398	0.352011	0.507015	0.779982	0.445142	0.367839	0.182151
TRINITY_DN68542_c0_g1_i1	Chr6	75078203	75078498	-0.332423055641631	1	0.800406	1.61555	0.75951	0.808465	0.823371	0	1.69587
TRINITY_DN68503_c0_g2_i1	Chr4	115141958	115142333	-2.256419	1	0	1.0126	1.41875	1.51046	0.513838	0	0
TRINITY_DN68585_c0_g1_i1	Chr4	90626360	90626790	0.5270848	1	0.38771	0	0	1.53833	0	0.971519	1.2236
TRINITY_DN68555_c1_g2_i1	Chr2	112524248	112524998	-0.50374	1	0.319876	0.319027	0.30275	0.784886	0.160871	0.266126	0.496907
TRINITY_DN68524_c0_g1_i1	Chr4	14724007	14724363	1.258024	1	0	0	1.56794	0	3.40605	0	0
TRINITY_DN68579_c0_g1_i1	Chr7	81684808	81685325	0.265468787033885	1	2.2818	0.571409	0.804376	1.68923	2.01964	1.66488	1.48943
TRINITY_DN68526_c0_g1_i1	Chr2	64608017	64622004	0.3433235	1	0	1.40181	0	0	0.7068	0.290501	0.364986
TRINITY_DN68579_c0_g2_i1	Chr3	107233328	107234385	-0.1126231	1	0.301764	0.0998733	0.669994	0.589997	0.10098	0.333829	0.723906
TRINITY_DN68571_c0_g1_i1	Chr5	95290061	95290753	0.226299447264713	1	0.249889	0	0.940235	0.679426	0.252426	0.416439	1.04166
TRINITY_DN68508_c0_g1_i1	Chr5	146952907	146953456	0.812616596408625	1	0.494148	0	0.697201	0.486783	0.499018	0.82318	1.02943
TRINITY_DN68600_c0_g1_i1	Chr1	74258433	74259027	1.704198	1	0	0.452576	0	0	1.36837	0	0
TRINITY_DN68522_c0_g1_i1	Chr2	145176629	145177022	-0.3645107	1	1.35067	0.454279	0.422897	0	0	0.375801	0.949122
TRINITY_DN68590_c0_g2_i1	Chr5	87952503	87953036	-0.2409866	1	0.810509	1.08245	0.254158	0.266556	0.546145	0.450194	0.564003
TRINITY_DN68590_c1_g2_i1	Chr8	110232682	110233408	1.67937139201637	1	0	0	0.315854	0	0	0.833796	0
TRINITY_DN68590_c0_g5_i1	Chr8	27015227	27019430	0.7273105	1	0	0.603897	0.760243	0	0.405704	0.671434	0.627821
TRINITY_DN68590_c0_g1_i1	Chr8	27018084	27019254	-2.243502	1	0.443493	0.440013	0	0.259994	0	0.147136	0
TRINITY_DN68590_c1_g4_i1	Chr8	110231768	110232689	1.140814	1	0.120353	0.119647	0.114291	0	0	0.59948	0
TRINITY_DN68590_c0_g6_i1	Chr8	27016313	27019430	0.4340658	1	0.258512	0.204709	0.444982	0	0.363056	0.257022	0.317267
TRINITY_DN68590_c0_g1_i2	Chr8	27018084	27019254	1.313895	1	1.07939e-6	2.00383e-7	0.58473	5.54391e-7	0.703971	0	0.450056
TRINITY_DN68535_c0_g1_i2	Chr7	57477491	57478126	0.584226620928901	1	0.622206	0	0.586838	0.508725	0.626704	1.38189	0
TRINITY_DN68564_c0_g1_i11	Chr5	161689203	161693897	1.748515	1	0.190648	0.182669	0.105095	0.207384	1.54115	0.19439	0.194884
TRINITY_DN68564_c0_g1_i9	Chr5	161689203	161690982	0.169231332321518	1	2.73078	6.03745	3.82911	6.18805	8.7855	3.96203	3.71495
TRINITY_DN68596_c0_g2_i3	Chr1	68739579	68746554	0.1475513	1	0.0999842	0.19854	0.285434	0	0.30112	0	0.215496
TRINITY_DN68513_c0_g3_i1	Chr10	21628406	21629232	0.265270073059078	1	0.27891	0.138837	0.264381	0.273218	0.420341	0.463446	0
TRINITY_DN68564_c0_g1_i6	Chr5	161691035	161691827	-0.666079452941454	1	1.03657	1.6346	1.34074	1.71863	1.87506	0.437812	0.541953
TRINITY_DN68513_c0_g2_i1	Chr10	21629262	21630554	1.578737	1	0.156119	0	0.148894	0.0762334	0.313347	0.453065	0.160119
TRINITY_DN68564_c0_g1_i7	Chr5	161690587	161694269	-1.509436	1	2.32784	1.78847	1.93138	2.54217	0.818977	0.83413	0.657619
TRINITY_DN68583_c0_g1_i1	Chr2	47399221	47399588	-0.9019057	1	1.04872	0	0.492485	8.92587	0	0.437796	3.87662
TRINITY_DN68511_c3_g1_i1	Chr9	57160431	57160738	1.01920264908398	1	0	0.748148	0.700824	0.747369	1.51785	0	2.35304
TRINITY_DN68511_c0_g1_i2	Chr4	140240911	140241759	0.3499285	1	0	0.393925	0.971457	0	0	0.328821	0.914623
TRINITY_DN99718_c0_g1_i1	Chr3	8819686	8820023	-2.44615644216259	1	1.88406	1.2626	1.77348	0.633775	0.641539	0	0
TRINITY_DN68511_c0_g1_i1	Chr4	140240911	140241759	-0.2236092	1	0.762748	0	0.752863	1.24446	1.40468	0	0.561276
TRINITY_DN99736_c0_g1_i1	Chr9	85508227	85508452	0.658437222512178	1	1.35434	0	3.28124	1.36775	8.36079	0	0
TRINITY_DN99742_c0_g1_i1	Chr6	49062022	49114872	0.3221082	1	8.15024	10.7871	15.4133	8.00988	15.5042	14.0213	10.4913
TRINITY_DN99733_c0_g2_i4	Chr1	111373656	111424680	0.3564764	1	0	0.202928	0.778996	0.0942473	0	0.93097	0
TRINITY_DN99733_c0_g2_i3	Chr1	111373656	111424680	-0.1603098	1	0.461745	2.12737	1.31228	0	0.83704	1.42488	0.250839
TRINITY_DN99742_c0_g1_i3	Chr6	49108118	49114872	-1.10778559616673	1	1.09215	0.204018	0.00534499	1.05149e-8	0.238056	0	0.272978
TRINITY_DN99733_c0_g2_i2	Chr1	111403386	111404224	-0.208495092106098	1	0	0.201528	0.890712	0	0.20375	0.46149	0
TRINITY_DN99733_c0_g2_i5	Chr1	111403202	111424680	0.7737645	1	0.0857069	1.09918	0	0.17021	0.275696	1.15495	0.218692
TRINITY_DN99733_c0_g2_i1	Chr1	111404205	111424680	-6.50898	0.8714599	0	0	1.10229	0.239236	0	0	0
TRINITY_DN99729_c0_g1_i1	Chr2	3243633	3244700	-0.02560817	1	0.298519	0.296378	0.378779	0.291813	0.299679	0.247672	0.409166
TRINITY_DN99730_c0_g1_i1	Chr5	106668367	106668814	-0.598235264149207	1	0.329607	0.662186	1.23942	0.325749	0.33372	0.54934	0.344865
TRINITY_DN99765_c0_g1_i1	Chr10	7950609	7951143	-0.1992304	1	0	1.3657300000000001	0.512996	0.268993	0	0.227209	1.13892
TRINITY_DN60866_c0_g1_i1	Chr9	31752038	31752795	1.040175	1	0.472603	0.15709	0	0.463748	0.31689	0.524154	0.97851
TRINITY_DN60801_c0_g1_i1	Chr2	33202742	33203272	0.259608838412909	1	0.545428	0.819441	0	0	1.10278	0.227209	0
TRINITY_DN60869_c0_g1_i3	Chr2	146782715	146783886	2.549558	1	0.233751	0	0	0	1.0765	0.26035	0
TRINITY_DN60869_c0_g1_i1	Chr2	146782715	146783886	-1.774532	1	0.233751	0.921113	0.45564	1.05252	0	0.26035	0.286798
TRINITY_DN60818_c0_g2_i1	Chr3	84821677	84822585	-0.02242917	1	0	0	0.584811	0.48224	0.247449	0.409145	0.126973
TRINITY_DN60891_c0_g1_i1	Chr3	39871543	39872266	1.575018	1	0.336615	0	0.318365	0	0.677282	0.140096	0.872438
TRINITY_DN60809_c0_g1_i1	Chr2	120965894	120966822	-0.05274724	1	0.237956	0.35481	0.113001	0.349217	0.358427	0.296303	0.122564
TRINITY_DN60812_c0_g1_i1	Chr5	25700406	25700981	-0.374907932102815	1	0.238794	0.239056	0	0.705966	0.481933	0	0.248601
TRINITY_DN60861_c0_g2_i1	Chr7	52916459	52916895	0.297146727224041	1	0.381289	0.768378	0	0.378159	0.775214	0.318259	0.400906
TRINITY_DN60899_c0_g1_i1	Chr1	153086262	153088360	-0.7041863	1	0.799111	2.6799	0.424522	1.2213	1.75775	0.391702	0.311103
TRINITY_DN60899_c0_g1_i2	Chr1	153086636	153088360	0.2183282	1	0.978378	0	0	1.70613	1.61942	0.966325	0
TRINITY_DN60850_c0_g1_i1	Chr5	116197930	116198480	0.3030823	1	0	0.740191	0.231728	0	0.248766	0.615609	0
TRINITY_DN60825_c0_g1_i1	Chr2	7558960	7559499	-0.322805721305397	1	0.528503	0	0.994637	0.521535	0.801598	0.220351	0.275939
TRINITY_DN60888_c0_g2_i1	Chr2	75079608	75080184	-0.3622663	1	0.238135	0	0.672252	0.234664	0.720892	0	0
TRINITY_DN60884_c0_g1_i1	Chr2	147883756	147885187	0.1234068	1	0.277173	0.205996	0.529165	0.473522	0.27812	0.516965	0.426013
TRINITY_DN60848_c0_g2_i1	Chr5	129521176	129521735	-0.009332748	1	0.249889	0.750861	0.235059	0	0.252426	0.624659	0
TRINITY_DN60875_c0_g1_i1	Chr2	132202529	132203049	1.416268	1	0.279819	0	0.526058	0	1.41443	0.233101	0.292143
TRINITY_DN60835_c0_g2_i1	Chr5	57196426	57197522	-0.681345514119353	1	0.0957326	0.28507	0.911383	0.0935663	0.384395	0.158836	0.098372
TRINITY_DN60883_c0_g1_i1	Chr1	79739596	79740262	0.948892500712311	1	0.380934	0	0.179888	0	0.19175	0.317206	0.395739
TRINITY_DN60884_c0_g2_i1	Chr2	147885210	147886120	0.878343287503406	1	0.366891	0.121595	0.116114	0.239341	0.24563	0.710728	0.252057
TRINITY_DN60824_c0_g1_i1	Chr4	86343450	86344295	1.6901	1	0	0	0.641944	0	0	0.337408	1.25747
TRINITY_DN60824_c0_g3_i1	Chr4	86344310	86344812	1.02573738125114	1	0	0	0.841759	0.294978	0	0	1.87203
TRINITY_DN60824_c0_g2_i1	Chr4	86344800	86345952	6.346369	0.4642639	0	0	0	0	0	0.074442	2.48846
TRINITY_DN60827_c1_g2_i1	Chr4	43153300	43153582	-0.418025547568624	1	1.7401199999999999	0	0.825669	1.75792	0.896794	1.44303	0
TRINITY_DN60827_c1_g1_i2	Chr9	60524920	60525916	0.9016931	1	0	0.431478	0.206481	0	0	0.630801	0.223469
TRINITY_DN60842_c0_g1_i1	Chr5	52906150	52906842	1.922597	1	0.179094	0	0.170196	0	0.365173	0.298175	0.561391
TRINITY_DN60882_c0_g2_i1	Chr5	36760317	36761025	0.1443553	1	0.347065	0.173162	0.328116	0.851938	0.523792	0.577719	0.360027
TRINITY_DN60882_c0_g1_i1	Chr5	36759546	36760256	0.3757859	1	0	0.344905	0.653555	0.169674	0.173888	0.43148	0.537863
TRINITY_DN60800_c0_g2_i1	Chr1	107650069	107650916	2.177751	1	0	0.133875	0.255141	0	1.081	0.335219	0.138803
TRINITY_DN60828_c0_g5_i1	Chr1	157825625	157826361	-0.7768901	1	0.164016	0.490828	0.465519	0	0.164988	0.136489	0.169938
TRINITY_DN60838_c0_g1_i1	Chr1	76440625	76443345	1.786484	1	0.100194	0.0330208	0.351978	0.0976573	0.200963	1.24455	0.0340906
TRINITY_DN60820_c0_g1_i1	Chr1	129483122	129483759	-1.0851139722941	1	0	0.203291	0.383765	0.599593	0	0.169408	0.211319
TRINITY_DN60832_c0_g1_i1	Chr10	41785736	41786240	-0.5818617	1	0.296617	0	0.55738	0.878984	0	0.247412	0.619951
TRINITY_DN60841_c0_g2_i1	Chr5	78981275	78981995	-2.2569954385	1	0.336615	0.167956	0.795914	0	0.16932	0	0
TRINITY_DN60878_c0_g1_i1	Chr4	120103926	120104902	0.3898898	1	0.223286	0.332781	0.212227	0.109193	0.112097	0.0926589	0.689503
TRINITY_DN60879_c0_g1_i1	Chr9	28561435	28561890	0.3017527	1	0.704741	0	0.331692	0.348697	0.715301	0	0.738836
TRINITY_DN60860_c0_g1_i1	Chr7	72046657	72127474	-0.270523566688145	1	2.98086	1.49749	1.39786	0	2.456	0	1.57131
TRINITY_DN39602_c0_g4_i1	Chr8	23515277	23516188	0.260583119438442	1	0.732706	0.607075	0.115946	0.238988	0.735806	0.610031	0.251682
TRINITY_DN60820_c0_g2_i1	Chr1	129481951	129483132	0.7626724	1	0.349584	0.173406	0	0.0853868	0.438595	0.144969	0.269176
TRINITY_DN39602_c0_g1_i2	Chr3	87142342	87142967	-0.08497481	1	1.86198	1.44782	1.75622	1.42362	2.29241	1.03383	1.50491
TRINITY_DN39602_c3_g1_i1	Chr3	94048307	94048866	0.3312782	1	0	0.500574	0.470118	0.246275	0.757277	0.20822	0.260416
TRINITY_DN39636_c2_g1_i3	Chr1	198598250	198646266	1.12543	1	0	0.339414	0	0	0	0.264603	0.252684
TRINITY_DN39636_c2_g1_i5	Chr1	198538761	198619970	3.20891560477747	1	0	0.0046187	0	0.244026	2.15316e-10	1.45111	0.336494
TRINITY_DN39636_c0_g2_i1	Chr2	141934965	141960179	-1.173966	1	0.27265	0.505467	0.620356	0.730826	0.375973	0.141115	0.208743
TRINITY_DN39636_c2_g1_i2	Chr1	198617662	198646266	-5.2600122890793	0.770411573161672	0.419173	0.414831	0.181335	0	0	0	0
TRINITY_DN60827_c0_g1_i1	Chr1	187511539	187512410	-0.101311983264767	1	0.390309	0.647234	1.72817	1.40117	0.653419	1.29672	0.939398
TRINITY_DN39636_c2_g1_i4	Chr1	198538761	198646266	-0.7040802	1	1.01196	1.67476	0.803482	1.10393	1.1348800000000001	0.380539	0.68469
TRINITY_DN39636_c2_g1_i1	Chr1	198538761	198596744	-2.75756802650137	1	1.04068	0.744373	0.270353	0.199154	0.274145	4.84988e-10	0
TRINITY_DN39636_c4_g2_i1	Chr2	81844853	81845908	0.1957849	1	0.406276	1.3111	0.289912	0.397186	1.2236	0.589916	0.313305
TRINITY_DN39659_c0_g1_i2	Chr9	5840508	5841279	0.3152235	1	0	0.748095	0	0	0.377088	0.313197	0
TRINITY_DN39699_c0_g2_i1	Chr2	52308257	52309049	-0.9767072	1	0	0	0.396572	0.683046	0.140114	0.115862	0.143964
TRINITY_DN39677_c0_g1_i1	Chr5	145862122	145862754	1.894744	1	0	0.205816	0	0.202359	0.829462	0.342928	0.213945
TRINITY_DN39659_c0_g1_i1	Chr9	5840753	5841279	0.2236374	1	0.265885	0.584125	1.25107	0	0.429511	0.351842	1.11054
TRINITY_DN39668_c0_g1_i1	Chr4	108132462	108133519	0.003777295	1	0.101569	0.504269	0.289912	0.397186	0.509834	0.0842738	0.41774
TRINITY_DN39688_c0_g1_i1	Chr10	27820760	27821540	1.491882	1	0	0.810088	0	0	1.38086	0	0.465936
TRINITY_DN68536_c0_g1_i1	Chr3	93484892	93486192	1.022829	1	0.308194	0.152776	0.0734906	0.0820702	0.618569	0.255534	0.158029
TRINITY_DN39670_c0_g1_i1	Chr6	44051606	44052488	0.8453817	1	0	0	0.245746	0.507128	0.65043	0.322663	0.133565
TRINITY_DN39600_c0_g3_i1	Chr7	21132558	21144242	-0.9078341	1	0.0498162	0.986089	0.0476479	0.145771	0.149915	0.165088	0.152816
TRINITY_DN39653_c0_g1_i1	Chr10	3036087	3036529	0.7589745	1	0	0.374628	0.70128	0.737836	0.75682	1.24214	0.391042
TRINITY_DN39665_c0_g1_i1	Chr2	3160637	3171576	0.168105385889446	1	0.347759	0.43124	0.248525	0	0.436303	0.360526	0.0892526
TRINITY_DN39622_c0_g1_i1	Chr9	13682371	13688123	-0.0120767197906718	1	0.164974	0.164592	0.468241	0	0	0.549219	0
TRINITY_DN39682_c0_g1_i2	Chr3	45485460	45486166	4.63103763411934	0.572897408077145	0	0	0	0	0.398998	0.330089	1.01803
TRINITY_DN39628_c0_g3_i1	Chr3	36468314	36468912	-0.3976668	1	0.446297	0	0.63079	0.439309	0	0.185886	0.696649
TRINITY_DN39628_c0_g2_i1	Chr3	36466878	36467388	0.7410005	1	1.16328	0	0	0	0.294209	0.727461	0.607612
TRINITY_DN39691_c0_g1_i1	Chr7	2904475	2906997	4.584856	0.6510824	0	0	0	0	1.90296	0.527977	0.327311
TRINITY_DN39688_c0_g1_i2	Chr10	27820760	27821540	0.7478736	1	0	0.337729	0	0.385164	1.03461	0	0
TRINITY_DN39628_c1_g1_i1	Chr3	108901097	108902888	-0.09698276	1	0.314707	0.623051	0.601856	0.255831	0.947104	0.26075	0.107296
TRINITY_DN39628_c0_g4_i1	Chr3	36469085	36471316	0.313005276516778	1	0.373886	0.0410948	0.119305	0.526575	0.0833346	0.309686	0.636621
TRINITY_DN39688_c0_g1_i3	Chr10	27820760	27821540	0.165105470839455	1	0.386685	0	0.12231	1.61314e-9	0	0.428212	0
TRINITY_DN39606_c0_g1_i1	Chr8	100136451	100138417	-0.4914711	1	0.239761	0.142362	0.0917475	0.51445	0.240502	0.119177	0.196091
TRINITY_DN39642_c2_g1_i2	Chr2	95461187	95461984	0.3512806	1	0	0	0.279584	0.289306	0.296626	0	0.305033
TRINITY_DN39606_c0_g2_i1	Chr8	100135138	100136435	-0.0487589610251247	1	0.155973	0.386611	0.446268	0.380809	0.391317	0.517303	0.0799841
TRINITY_DN39667_c0_g2_i1	Chr4	105693754	105694363	0.949794032066084	1	0.21637	0	0.203921	0.212927	0.436097	0.360294	0.224977
TRINITY_DN39681_c0_g1_i1	Chr2	74923668	74925227	1.016433	1	0.0613338	0.121495	0.351572	0.299274	0.30768	0.050831	0.941894
TRINITY_DN31621_c0_g1_i1	Chr9	6665281	6665525	2.78396674205786	1	0	0.738082	0	0	1.49719	3.6345	0
TRINITY_DN39642_c2_g1_i1	Chr2	95461187	95461984	0.835802927899145	1	0.305316	0.152192	0	0	0	0.634677	0
TRINITY_DN39684_c0_g1_i1	Chr2	159782796	159783587	2.59330725892204	1	0	0	0	0.434735	1.04004	0.122886	1.22233
TRINITY_DN39642_c0_g3_i1	Chr8	127774076	127774949	0.4353769	1	1.7636	1.87954	2.08221	0.493243	1.77152	1.88308	2.72747
TRINITY_DN39684_c2_g1_i1	Chr9	53937053	53937472	-0.6278347	1	1.22939	1.23881	0.770542	0	0.417159	0.684266	0.431342
TRINITY_DN39629_c0_g1_i1	Chr1	167042106	167214643	-0.1703015	1	0.258078	0.542184	0.340022	0.188649	0.355869	0.240419	0.296323
TRINITY_DN39684_c1_g3_i2	Chr7	108593711	108594706	0.4412209	1	0.217173	0	0	0.48446	0.109023	0.630801	0
TRINITY_DN39684_c0_g2_i1	Chr2	159783578	159784871	0.6637552	1	0.0782795	0.155228	0.298621	0.152898	0.235674	0.129813	0.481724
TRINITY_DN39641_c0_g1_i1	Chr6	24794090	24795083	-0.02928606	1	0	0.969942	0.683523	0.238643	0.244445	0.605104	0.504451
TRINITY_DN39642_c1_g1_i2	Chr7	101240593	101241133	1.00775145528273	1	0.815636	0.272325	2.05907	0.549604	0.54963	0.679387	4.54088
TRINITY_DN39613_c0_g1_i1	Chr2	174724447	174732879	0.677438428711649	1	0	0.589653	0.225366	0.116072	0	0	1.0999
TRINITY_DN39609_c0_g1_i2	Chr3	132869578	132870670	0.3107127	1	0.677919	1.15362	1.19844	0.876433	0.902645	1.52837	1.19433
TRINITY_DN39619_c0_g1_i7	Chr10	51792637	51792926	-0.313967011278191	1	4.54452	0.420708	2.54141	5.14713	3.44108	2.64659	1.99617
TRINITY_DN39666_c0_g1_i1	Chr7	92558776	92560068	1.977094	1	0.0783531	0.233063	0	0	0.864951	0.194903	0
TRINITY_DN39619_c0_g1_i8	Chr10	51792882	51793220	-0.757651304652126	1	2.28934	1.23408	0	0.977459	0	0.968025	0.967628
TRINITY_DN39619_c0_g1_i10	Chr10	51791007	51792779	1.77188648082374	1	0.105703	0	0	0	1.12087e-6	0	0.335507
TRINITY_DN39619_c0_g1_i5	Chr10	51792637	51792831	-0.8532628	1	2.30383	0	1.66148	6.63883	0	0.122484	4.32826
TRINITY_DN39619_c0_g1_i11	Chr10	51790776	51792779	-1.31764348960032	1	0.603611	0.41878	0.974554	1.66858	0.549358	0.584928	0
TRINITY_DN39680_c0_g1_i1	Chr1	171622200	171622686	-1.715699	1	0.597184	0.89787	0	1.17991	0	0.498149	0
TRINITY_DN39628_c0_g1_i1	Chr3	36467368	36468056	1.01727478866697	1	0.369757	0.0917354	0.0880325	0.542006	0.0927881	0.690106	0.949543
TRINITY_DN39651_c0_g1_i1	Chr3	64849332	64849842	0.3058928	1	0.87246	0.291372	0.819867	0	0.588418	0.727461	0.607612
TRINITY_DN39639_c0_g3_i1	Chr5	80151039	80151627	1.192315	1	0.460837	0	0	0.453888	0.232413	0.767551	0.719531
TRINITY_DN39639_c0_g2_i1	Chr5	80150181	80151046	1.070545	1	0.130498	0.259712	0.247646	0.127781	0.131094	0.325201	0.807757
TRINITY_DN39620_c0_g1_i1	Chr4	21643959	21644731	0.011127985396883	1	0.153204	0.305515	0.145082	0.150284	0.15406	0.254809	0.158508
TRINITY_DN39672_c0_g1_i1	Chr2	50677792	50678555	0.3211874	1	0.155767	0.310619	0	0.152834	0.313322	0	0.322446
TRINITY_DN39640_c0_g1_i1	Chr4	68295957	68296718	-0.153810393604244	1	0.29827	0.445842	0.282515	0.584873	0.299821	0.371937	0.430754
TRINITY_DN39650_c0_g1_i1	Chr3	153497699	153504074	0.485567405007305	1	1.41675	0	0.420134	0	0	0	2.06409
TRINITY_DN39650_c0_g1_i2	Chr3	153497699	153504074	0.1680484	1	0	1.01562	0.75688	1.78656	1.47116	1.57761	0
TRINITY_DN39648_c0_g3_i1	Chr4	43994354	43995153	0.9191387	1	0.146526	0.437966	0.138823	0	0.589066	0.4872	0
TRINITY_DN39618_c0_g3_i1	Chr1	81127270	81127966	-2.061838	1	0	1.06801	0	0.17512	0.179476	0	0
TRINITY_DN39618_c0_g4_i1	Chr1	81126071	81127273	-1.752487	1	0.256799	0.594379	0.0815758	0.250876	0.171828	0	0.0878642
TRINITY_DN39611_c0_g1_i1	Chr6	27416965	27417759	0.4482731	1	0.562529	0.280039	1.59949	1.10216	1.83689	0.383026	1.59717
TRINITY_DN39696_c0_g3_i1	Chr4	52087131	52087506	1.91673943847429	1	0.503992	0	0.472916	0	1.02768	0.841253	1.59554
TRINITY_DN39611_c1_g1_i1	Chr8	70234596	70235123	0.3452299	1	0.831332	0.27748	1.04227	1.36668	0.857377	0.923872	1.73761
TRINITY_DN39692_c0_g1_i1	Chr4	97864437	97864774	-0.6155139	1	0	0.620697	1.1623000000000001	1.24368	0.629847	0.75132	0
TRINITY_DN39660_c0_g1_i3	Chr10	1992855	1994018	-0.481480986846297	1	0.119148	0.355321	0.226322	0	0.119647	0.122822	0.122742
TRINITY_DN39612_c0_g1_i1	Chr3	9389431	9390207	0.129364367743663	1	0.938122	0.168331	0.40415	0.414298	0.5135	0.711057	0.435894
TRINITY_DN39637_c0_g1_i1	Chr3	15652917	15663361	-0.1072038	1	2.06934	2.81874	1.48221	2.77714	2.01138	2.62632	1.85441
TRINITY_DN39683_c0_g1_i1	Chr3	84436541	84437125	-0.361305595439925	1	0.439348	0.466331	3.03526	0.688402	0.704947	0.776039	1.21258
TRINITY_DN39624_c0_g2_i1	Chr4	122229137	122230044	0.9144018	1	0.146896	0.0728015	0.280328	0.14343	0.737037	0.182676	0.075292799999999993
TRINITY_DN39656_c0_g1_i1	Chr7	89990386	89992493	1.151688	1	0	0.131941	0.377302	0	0	0.330398	0.5472
TRINITY_DN39625_c0_g1_i1	Chr6	58809876	58810366	-2.14396238686595	1	0.940166	0.628961	0	0.61975	0.31716	0	0
TRINITY_DN39627_c0_g1_i1	Chr6	140301458	140302225	0.8057786	1	0.154898	0	0.586706	0	0.623137	0.128834	0.320616
TRINITY_DN39678_c0_g2_i1	Chr4	53671409	53672063	-1.806287	1	0.195362	0	1.10645	0.575812	0	0.325445	0
TRINITY_DN99742_c0_g1_i2	Chr6	49108118	49114872	0.7876574	1	0.172364	0.20193	0.583113	0	0.205147	0.769805	0.208168
TRINITY_DN39678_c0_g1_i1	Chr4	53672021	53673233	-1.358465	1	0.423645	0.420215	0.323013	0.248314	0.170078	0.0702672	0.173925
TRINITY_DN39608_c0_g1_i1	Chr8	66596822	66598251	0.676345992108748	1	0.2084	0.34419	0.19893	0.0678158	0.278817	0.230338	0.498268
TRINITY_DN39605_c0_g4_i1	Chr1	56767629	56768363	0.05430556	1	0.160555	0.320239	0.15195	0.157572	0	0.133579	0.498858
TRINITY_DN39605_c0_g1_i1	Chr2	152384397	152385339	-0.4672102	1	0	0.696588	0	0.685635	0.351881	0.387845	0
TRINITY_DN39687_c0_g1_i1	Chr4	123315292	123315876	-0.1370759	1	0	0.459992	0.649418	0.22631	0	0.191374	0.717644
TRINITY_DN39630_c0_g2_i1	Chr1	96317775	96319133	-0.07481298	1	0.0738385	0.146381	0.211355	0.0720978	0.149896	0	0.227089
TRINITY_DN85116_c0_g1_i1	Chr9	67724985	67725486	-1.773933	1	0	1.20117	0.844548	0.888165	0.60657	0	0
TRINITY_DN85166_c0_g2_i1	Chr7	39356027	39358934	-0.143993508291755	1	0.412155	0.136758	0.260537	0.134568	0.276058	0.114146	0.283648
TRINITY_DN85200_c0_g1_i1	Chr4	75550348	75551192	-0.247575419483917	1	0.406127	1.48228	0.770332	0	1.08804	0.337408	0.279438
TRINITY_DN85163_c0_g1_i1	Chr8	32152901	32153369	-2.056038	1	0.343414	0.345103	1.61448	0	0.34801	0	0
TRINITY_DN85114_c0_g2_i1	Chr7	30865202	30865659	1.877537	1	0	0.354624	0	0.348697	0.357651	1.47005	0.369418
TRINITY_DN85140_c2_g1_i1	Chr2	79218808	79219335	1.58865596160297	1	0.550558	0	0.258908	0	0.55668	0.688018	0.862011
TRINITY_DN85130_c0_g1_i2	Chr6	45586132	45586430	0.691238126634674	1	0	0	1.25791	0.44446	0.90925	0	1.41121
TRINITY_DN85197_c0_g1_i2	Chr1	29128384	29142237	-2.67821853405013	1	0.929492	0	0	0	0.125625	3.38246e-8	0
TRINITY_DN85197_c0_g1_i5	Chr1	29128384	29162766	1.211258	1	0	0.542892	0.184978	0	0.220634	0.672763	0.289291
TRINITY_DN85197_c0_g1_i4	Chr1	29128384	29162766	-0.607043399707202	1	0.476331	0.972874	0.340411	1.11584	0.734273	0.531192	0.219535
TRINITY_DN85197_c0_g1_i1	Chr1	29128384	29138464	-0.798066479695974	1	0	0	0.609835	0.879392	0	0.280219	0.338617
TRINITY_DN85149_c0_g1_i1	Chr5	69810756	69811158	-0.02655684	1	0	0	1.66224	2.45918	0	0.738344	2.33114
TRINITY_DN85149_c0_g2_i1	Chr6	125449070	125449318	-0.00503489383242057	1	2.78554	3.34115	2.28708	11.167	6.40642	4.17687	4.67956
TRINITY_DN85122_c1_g2_i1	Chr1	163566658	163567271	-0.4026283	1	0.431661	0.647698	0	0	0.434961	0.179677	0
TRINITY_DN85122_c0_g3_i1	Chr8	101038145	101039027	1.636363	1	0.127514	0.253699	0.121028	0.12483	0.896632	0.211803	0.525968
TRINITY_DN85122_c0_g1_i2	Chr8	92829832	92831680	0.8687852	1	0.383726	0.231508	1.0896	0.787853	0.470393	0.388242	2.55289
TRINITY_DN85122_c0_g1_i1	Chr8	92829801	92831680	1.45233486373601	1	0	0	0.35274	0.0249541	0	0.394728	0.445183
TRINITY_DN85122_c0_g4_i1	Chr6	86623796	86624475	-0.2420404	1	0.18301	0.365431	0.172914	0.89881	0.36842	0.304707	0.380107
TRINITY_DN85147_c0_g1_i1	Chr2	47968922	47969558	-0.5559573	1	0	0.611384	0.384687	0.200358	0.410693	0	0.211848
TRINITY_DN85147_c0_g3_i1	Chr2	47968087	47968553	0.05947047	1	0.339392	0	0.638458	1.00729	1.37582	0	0.355204
TRINITY_DN85122_c0_g2_i1	Chr8	59582815	59583166	2.38269	1	0.320297	0.32137	0	0.949291	0	2.40339	4.3515
TRINITY_DN85127_c0_g1_i1	Chr4	74577511	74577731	0.0481808506078335	1	0	0	5.4968	1.47417	0	3.60259	1.52007
TRINITY_DN85158_c0_g1_i1	Chr1	152050792	152052186	-0.0319784	1	0.785756	0.424769	1.36345	0.69741	0.645111	0.474495	1.3178
TRINITY_DN85149_c0_g2_i2	Chr6	125448996	125449318	-0.734800781660369	1	1.66411	0	3.67597	1.44066	1.66468	1.3855	0
TRINITY_DN85190_c3_g1_i1	Chr1	131429610	131430249	-0.8779213	1	0.809693	0	0.190967	0.397847	0	0.337259	0.210291
TRINITY_DN85190_c0_g2_i1	Chr4	101455172	101455501	0.2785453	1	1.29282	0	0.609211	0.653492	1.98261	0	0.683913
TRINITY_DN85190_c1_g1_i1	Chr1	150761127	150761374	0.08805459	1	0	0	2.18637	3.48406	1.1795	0	3.59651
TRINITY_DN41205_c1_g1_i2	Chr3	132827282	132839902	-0.01622629	1	14.9484	8.14946	2.07964	16.2993	11.208	14.0229	7.41692
TRINITY_DN41205_c1_g1_i9	Chr3	132827282	132839902	3.46686606219892	1	0.687119	0	0.0292816	0.0727762	1.55356	5.7422	0
TRINITY_DN41205_c1_g1_i11	Chr3	132827282	132839902	-1.29296760808753	1	3.068	5.398	6.7049	6.98362	0.407682	0.0278315	6.21479
TRINITY_DN41205_c1_g1_i7	Chr3	132827282	132834085	-0.3525209	1	4.28705	4.89014	5.10268	7.68934	2.98089	4.96823	5.07426
TRINITY_DN41247_c0_g1_i1	Chr2	142104767	142106355	-0.1915962	1	0.551193	0.424606	0.819136	0.239066	0.307227	0.761342	0.2508
TRINITY_DN41205_c1_g1_i12	Chr3	132827282	132837796	-1.077295	1	0.508083	0.677003	1.00777	1.48143	0.691297	0.0744368	0.596291
TRINITY_DN41205_c1_g1_i5	Chr3	132827282	132839902	-0.3273432	1	5.40158	10.1013	7.6927	6.17157	8.57837	1.82832	7.61871
TRINITY_DN39655_c0_g1_i1	Chr4	104278211	104279077	0.2895296	1	0.52281	0.130061	0.51729	0.127983	0.525201	0.325713	0.404521
TRINITY_DN41205_c1_g1_i8	Chr3	132827282	132837796	0.5612684	1	0.151597	0.309404	0.602115	0.442594	0.450764	0.798295	0.398491
TRINITY_DN41205_c1_g1_i1	Chr3	132827282	132839902	-1.732151	1	1.08261	0	0.402409	0	0.386451	0	0
TRINITY_DN41208_c0_g1_i2	Chr9	55276287	55277331	-2.039731	1	0.102192	0.608858	0.680568	0.336583	0.305477	0	0
TRINITY_DN41208_c0_g3_i1	Chr6	58915946	58916443	-0.4595332	1	0.304843	0.30566	0.572814	1.50657	0	0.50846	0.955286
TRINITY_DN41213_c0_g2_i1	Chr2	137145005	137147029	1.369846088723	1	0.0465064	0.138057	0.311481	0.181421	0.653089	0.192631	0.522912
TRINITY_DN41264_c0_g1_i1	Chr3	152423867	152424314	0.04503508	1	0.555828	1.11589	1.04529	0	0	0.929172	1.17438
TRINITY_DN41213_c0_g1_i1	Chr2	137147177	137147442	1.978943	1	0	0	1.88305	0	1.02402	1.64381	4.18633
TRINITY_DN41252_c0_g2_i1	Chr2	83579886	83581025	1.326291	1	0	0.272469	0.26151	0.178875	0.275608	0.0759181	1.03407
TRINITY_DN41257_c0_g1_i9	Chr10	2622371	2625942	-0.9225891	1	0.55475	0	0.462211	0.172495	0.348478	0.153712	0
TRINITY_DN41257_c0_g1_i6	Chr10	2622371	2625891	1.00117233274514	1	0	0.518319	0	0	0	0	0.740037
TRINITY_DN41257_c0_g1_i5	Chr10	2623742	2625891	-2.087559	1	0	0	0.377608	0.269159	0	0	0.0975174
TRINITY_DN41257_c0_g1_i8	Chr10	2623742	2625942	0.22775238708883	1	0.713114	0	0.146598	0.518054	0.712019	0.62441	0
TRINITY_DN41248_c0_g1_i1	Chr2	155429404	155430035	-0.1494994	1	0.210529	0.626803	0.197037	0.205435	0.483048	0.349828	0
TRINITY_DN41296_c2_g1_i1	Chr4	99794616	99795490	0.9885861	1	0.250805	0.249464	0.595244	0.122751	0.503858	0.833128	0.51714
TRINITY_DN41296_c0_g1_i1	Chr4	145838595	145846840	-2.951205	1	0.799459	2.18865	2.28665	0	0	0	0.465218
TRINITY_DN41296_c0_g3_i1	Chr7	117323842	117324175	0.7575983	1	0	0	0	2.59872	1.9702	1.60848	0
TRINITY_DN41296_c0_g1_i2	Chr4	145838595	145843439	0.553131750569766	1	0.832179	0.829514	0.611203	0.245353	1.75598	0.623712	0.563866
TRINITY_DN41296_c0_g1_i5	Chr4	145838595	145843256	0.08752672	1	1.87527	0.400649	0	1.46675	0.617414	1.09256	1.48238
TRINITY_DN41296_c0_g1_i3	Chr4	145838595	145843256	-0.05061113	1	1.25776	0.44878	1.01657	4.50965	0.7631	2.76384	1.83568
TRINITY_DN41296_c0_g4_i1	Chr6	138593500	138593834	-0.6231689	1	1.85197	0.620697	0	2.48735	0.629847	1.03189	0.753964
TRINITY_DN41296_c0_g1_i4	Chr4	145843998	145844443	-0.944541849088479	1	0.592056	1.72121	1.47954	0	0.711643	0.715947	0
TRINITY_DN41271_c0_g1_i1	Chr1	176722029	176723024	1.276422	1	0.251703	0	0.266406	0.250051	0.433265	0.179058	0.909932
TRINITY_DN41218_c0_g1_i9	Chr5	61942283	61942696	-0.6032819	1	1.26302	0	0.395393	0.417979	1.12522	0	0
TRINITY_DN41285_c1_g2_i1	Chr3	132613693	132614918	0.5761925	1	0.585363	0.165881	0.797083	0.653498	1.5107	0.277392	0.858173
TRINITY_DN41285_c2_g1_i1	Chr2	157704574	157705277	0.4633565	1	0.350683	0.87494	0.497268	0.516487	0.705769	0.583837	1.09157
TRINITY_DN41285_c1_g1_i1	Chr3	132610877	132613713	1.003114	1	0	2.26537e-5	0.610446	0	0.606922	7.35012e-5	0.314952
TRINITY_DN41285_c1_g1_i2	Chr3	132610877	132613713	0.1308651	1	0.545248	0.126812	0	0.218817	0	0.424868	0.337538
TRINITY_DN41218_c0_g1_i2	Chr3	78398498	78399042	1.371315	1	0	0.33961	0.357776	0	0.864955	0.653097	0
TRINITY_DN41223_c0_g2_i1	Chr5	135127867	135128402	0.9409275	1	0	0.590703	0	0.29098	0.894609	0.491495	0
TRINITY_DN41223_c0_g3_i1	Chr10	23175756	23176101	1.4943613590439	1	0	0.617015	0.55517	0	0.618631	0.505057	1.87182
TRINITY_DN41280_c0_g2_i1	Chr5	116492723	116493261	-0.609357860176692	1	0	0.266444	0.500426	0.787128	0.537733	0.22168	0
TRINITY_DN41288_c0_g2_i1	Chr1	13847008	13847675	0.09397157	1	0	0	0.601288	0.627373	0	0.531099	0.442007
TRINITY_DN41274_c0_g1_i1	Chr5	100479129	100479991	5.0043344556571	0.242136761359712	0	0	0	0	0.396394	0.546298	0.542817
TRINITY_DN41274_c0_g2_i1	Chr5	100480029	100481589	0.01705068	1	0.125062	0.123876	0.776512	0.244105	0.439168	0.155475	0.38416
TRINITY_DN41280_c0_g1_i1	Chr1	82556656	82557764	1.540868	1	0.102696	0	0	0.903629	0.1031	0.852116	1.37288
TRINITY_DN41269_c0_g7_i1	Chr3	86385128	86386164	0.6339819	1	0	0.131149	0	0.336649	0.11519	0.202553	0.257274
TRINITY_DN41269_c0_g4_i1	Chr3	86350985	86391310	-0.07941905	1	1.37059	1.61305	1.24664	1.41787	1.53067	1.38956	1.18775
TRINITY_DN41269_c0_g4_i2	Chr3	86389393	86391310	-3.961402	1	0	0	0.567872	0.48546	2.91758e-9	0	0
TRINITY_DN41294_c0_g1_i1	Chr9	21809803	21810320	0.6027164	1	0	0.284744	0.534461	0.28051	1.15011	0.236943	0
TRINITY_DN41243_c0_g1_i2	Chr3	46177941	46178860	0.8865539	1	0.363687	0	0.221679	0	0.973923	0	0
TRINITY_DN41245_c0_g2_i1	Chr4	131326368	131326914	-0.1415578	1	3.90423	4.959	6.61248	5.65229	6.05242	4.15186	4.61996
TRINITY_DN41245_c1_g1_i1	Chr3	36548011	36551376	-0.6682134	1	1.14212	0.944993	0.0763963	1.57873	0.133172	0.769676	0.89404
TRINITY_DN41218_c0_g1_i4	Chr4	37913807	37914253	0.343602999069135	1	0.364667	0	0.552376	0.361523	0.670899	0.609251	0
TRINITY_DN41245_c5_g1_i1	Chr7	96144790	96148795	0.3396071	1	0.508846	0.0655753	0.383686	0.193976	0.288384	0.329663	0.518775
TRINITY_DN41269_c0_g6_i1	Chr8	105531185	105622385	-2.29066	1	0.251438	0.503387	0.732791	0.495411	0	0.209401	0
TRINITY_DN41245_c0_g1_i1	Chr6	35388627	35388884	-0.3041208	1	3.18163	5.30201	3.03691	6.48909	1.09872	6.18744	3.35474
TRINITY_DN41245_c2_g1_i2	Chr6	104581586	104582273	0.775008316745677	1	0.583387	0.912752	0	0.976854	1.00074	1.2408	1.06487
TRINITY_DN41263_c0_g1_i1	Chr5	148483165	148483510	0.6428247	1	0.589721	0	0.55517	1.18712	0	0.492752	2.49575
TRINITY_DN41224_c0_g1_i1	Chr5	60441619	60442603	-1.423138	1	1.21805	0.2439	0	0.23996	0.245885	0.202889	0
TRINITY_DN41219_c2_g1_i1	Chr2	44384039	44384512	1.633932	1	0.319135	0.320151	0	0	0.646072	1.0647	0
TRINITY_DN41219_c1_g1_i1	Chr10	33581451	33582349	-1.63145974583328	1	0.871258	0.866547	0.354511	0.852798	0.125022	0.31008	0.256612
TRINITY_DN41297_c0_g2_i1	Chr1	100883394	100884610	1.04190527612473	1	0.167583	0.166216	0.479203	0.0818521	0.420483	0.0694878	0.945906
TRINITY_DN41258_c0_g1_i1	Chr5	32741894	32742564	0.573649929555665	1	0	0	0.53725	0.372596	0.763493	0.157892	0.197008
TRINITY_DN41272_c0_g1_i1	Chr1	199165569	199165920	-0.4843999	1	3.9952	20.6398	6.44204	4.58458	11.0904	4.76659	3.61705
TRINITY_DN41219_c0_g1_i2	Chr3	3620421	3621615	-1.89208375510927	1	0	0.583528	0.592304	0.492605	0.253054	0.0696987	0
TRINITY_DN41241_c0_g1_i1	Chr4	58824169	58825633	-2.60838639883182	1	0	0.895477	0.619147	0.756224	0	0	0.2565
TRINITY_DN41226_c0_g2_i1	Chr6	88456732	88457636	-1.326862	1	0.246768	0.122684	0.3514	0.482959	0.123908	0.204876	0
TRINITY_DN41226_c0_g1_i1	Chr6	88457680	88458430	-0.7997992	1	0.316233	0.788388	0.149678	0.155174	0.318065	0.263078	0
TRINITY_DN41299_c0_g2_i1	Chr2	135012604	135013097	-0.009213452	1	0.307944	0.308982	0.57885	0.304401	0.311624	0.770831	0
TRINITY_DN41299_c0_g1_i2	Chr2	135013099	135015297	0.4691703	1	0.296268	0.253103	0.486153	0	0.214789	0.70697	0.131273
TRINITY_DN41291_c0_g1_i1	Chr5	38493407	38497243	3.292961	0.6529789	0	0	0.392011	0	1.27338	1.39301	1.75617
TRINITY_DN2027_c0_g3_i3	Chr5	8482323	8555168	1.90629	1	0	0	0	4.76171	6.91036	0	8.21595
TRINITY_DN41299_c0_g1_i6	Chr2	135018041	135019024	0.0123681291798913	1	0.441834	0.234951	0.420001	0.334754	0.332718	0.64171	0.113684
TRINITY_DN41287_c1_g1_i2	Chr7	58406959	58407221	-0.132206459044913	1	2.00423	0	1.73013	1.62742	0	0.459976	3.41445
TRINITY_DN41299_c0_g1_i5	Chr2	135011712	135024612	0.03689804	1	1.37574	1.25681	1.10804	1.23266	1.16577	1.65437	1.08153
TRINITY_DN41267_c0_g2_i1	Chr8	77640366	77640881	0.3828202	1	0	0	0.537998	0.564701	0.289462	0	0.896449
TRINITY_DN41299_c1_g1_i1	Chr5	4214018	4214374	-0.04093363	1	2.22331	0.557944	0	0.557989	1.70303	0.929172	0
TRINITY_DN41290_c0_g2_i1	Chr4	126350115	126350534	0.08448994	1	0	0.822174	1.15111	0	0.415301	0.340621	0.859308
TRINITY_DN41292_c0_g1_i1	Chr3	125464540	125466296	-0.0589109870282425	1	0.439203	1.08613	0.366955	0.697441	0.821764	0.633172	0.446721
TRINITY_DN41299_c0_g1_i8	Chr2	135020577	135024612	-0.681812873055723	1	0.201751	0.363649	0.220716	0.245057	0.0665055	0.398019	0
TRINITY_DN41299_c0_g1_i7	Chr2	134929343	135018008	-0.1574448	1	0.123807	0.392008	0.140431	0.12087	0	0.48816	0
TRINITY_DN41209_c0_g1_i1	Chr4	36869641	36869986	-0.402709543397184	1	0	1.18487	1.11034	1.78069	0	0.985504	1.24788
TRINITY_DN41255_c0_g4_i1	Chr4	21637834	21638413	-0.128449272796932	1	0	0.237721	0.670443	0.701961	0.479215	0.3955	0.247249
TRINITY_DN41255_c0_g2_i1	Chr4	21637253	21637843	1.29379	1	0.226679	0.226913	0.640757	0	0.685921	0.56643	0.943916
TRINITY_DN41255_c0_g1_i2	Chr4	21630902	21647730	0.04890238	1	48.4758	38.5559	51.1435	52.5216	36.8765	57.7767	55.5263
TRINITY_DN41255_c0_g1_i1	Chr4	21631881	21637061	-0.2149981	1	0.75372	0.358654	1.64303	1.20927	0	0.98646	1.5231
TRINITY_DN41255_c0_g3_i1	Chr4	21634319	21636167	0.69912811458636	1	0.18387	0.31839	0.307888	0.403457	0.50719	0.304634	0.704758
TRINITY_DN41203_c0_g1_i1	Chr3	94579895	94580966	-0.654058100564841	1	0.395663	0.0982026	0.282415	0.386764	0.198598	0.164132	0.203355
TRINITY_DN41255_c0_g1_i3	Chr4	21630902	21637061	0.234042800677837	1	8.38849	4.24303	11.8391	12.5871	9.36552	6.04087	18.0895
TRINITY_DN41299_c0_g1_i3	Chr2	134929343	135024612	-0.303203474463427	1	1.74616	3.71726	2.69668	1.82316	2.21927	1.40538	2.46392
TRINITY_DN41231_c0_g1_i1	Chr10	39455709	39456683	-1.08837	1	15.5997	15.139	14.4505	0	0	13.6803	1.6564
TRINITY_DN41231_c0_g1_i2	Chr10	39455709	39456683	-2.051678	1	3.32641e-7	4.71552	4.56514	0.537194	0.990261	0	0.741251
TRINITY_DN41240_c0_g1_i1	Chr8	90624900	90625505	1.032017	1	1.48773	1.12389	0	0.368918	3.40569	0.931604	0.782084
TRINITY_DN41286_c4_g1_i1	Chr6	79552416	79553226	-1.59115347003661	1	0.716395	0.285387	0.678883	0	0.14398	0.238129	0
TRINITY_DN41201_c0_g1_i1	Chr5	159540014	159540712	-0.1220013	1	0	0	0.674188	0.52536	0.358953	0.29689	0.185108
TRINITY_DN41262_c0_g1_i2	Chr1	151560215	151561076	1.4792757179462	1	0.132154	0.131518	0.125374	0	0.132762	0.109782	0.681798
TRINITY_DN41207_c2_g1_i2	Chr9	84574122	84574947	1.27086562882878	1	0	0.133657	0.382103	0	0.269814	0.446235	0.27718
TRINITY_DN41207_c0_g1_i1	Chr4	144052620	144054071	0.431919295792261	1	0.340597	0.76045	1.09978	0.99898	1.21952	0.689274	1.37575
TRINITY_DN41270_c0_g1_i2	Chr4	74834932	74835380	-1.871808	1	0.723747	0.404386	1.25999	0.717243	0.598067	0	0
TRINITY_DN41270_c0_g1_i5	Chr4	74834932	74835629	-0.5469741	1	0	0.689639	0.444831	0	0	0	0.552908
TRINITY_DN41270_c2_g1_i1	Chr5	101207920	101208926	-0.274291757334877	1	0.107189	0.53236000000000006	0.407706	0.31445	0	0.266854	0.551401
TRINITY_DN41270_c0_g3_i1	Chr4	74832256	74832439	1.257357	1	0	0	4.85738	0	1.77597	4.2905	3.61127
TRINITY_DN41270_c0_g5_i1	Chr4	74832592	74834452	0.596184586833391	1	0.6651	0.962947	0.782146	0.597224	1.94875	0.466339	1.15071
TRINITY_DN41279_c0_g1_i1	Chr10	32268691	32270771	-0.7226177	1	0	1.2195	2.29122	1.43976	0.983539	0.268522	1.01453
TRINITY_DN41261_c0_g1_i1	Chr1	177029710	177030478	1.60104975601855	1	0	0.154175	0.146408	0.15169	0.155494	0.642967	0.32001
TRINITY_DN41275_c4_g1_i1	Chr8	92852932	92853940	0.02050181	1	0.53457	0.212394	0.203335	0.313639	0.107341	0.532333	0.329982
TRINITY_DN41206_c0_g1_i2	Chr10	32847734	32862461	1.861953	1	0	0.295012	0.268357	0	1.0886	0.678826	0
TRINITY_DN41275_c0_g1_i1	Chr1	44483768	44485052	-0.2056825	1	0.867597	1.64231	0.526514	1.23248	0.712383	0.719392	1.37711
TRINITY_DN39611_c0_g2_i1	Chr10	37733742	37733914	-0.8649969	1	3.99873	0	6.02733	0	2.86281	1.29373	0
TRINITY_DN41275_c2_g1_i1	Chr2	67845766	67846122	0.392790115927824	1	0.846194	1.07082	0	0.852342	0	2.07267	0.604154
TRINITY_DN41275_c1_g1_i1	Chr5	58615799	58616075	-1.47765	1	0	1.83353	2.60299	0.925	0	1.08933	0
TRINITY_DN41278_c0_g2_i2	Chr3	103716695	103717596	1.035582	1	0.249677	0	0.23704	0.488782	0.547091	0.311013	0.772174
TRINITY_DN41278_c0_g1_i1	Chr3	103717628	103718118	0.338025914999678	1	0	0.312219	0.584779	0.30768	0.314896	0.259584	0.649802
TRINITY_DN41230_c0_g1_i1	Chr4	125869672	125870186	-0.4203649	1	0.28795	0.577136	0.811964	0.284245	0.58279	0.240051	0.300755
TRINITY_DN41228_c0_g1_i1	Chr4	43182884	43183218	-1.46648542777741	1	0	0.627867	1.76341	2.51915	0	0.521372	0.660067
TRINITY_DN41254_c0_g1_i1	Chr3	84696162	84697971	0.0207985010562659	1	0.424098	0	0.599787	0	0.641012	0	0.220473
TRINITY_DN41246_c0_g4_i1	Chr2	138894316	138894641	0.7959062	1	1.30877	0.65859	2.46527	0	3.34186	2.184	0.692076
TRINITY_DN41246_c0_g6_i1	Chr8	82053048	82053281	0.1658219	1	1.29072	6.23202	3.01174	3.92161	1.3367	6.38639	4.05205
TRINITY_DN41246_c0_g2_i1	Chr8	75962637	75963098	-0.1753255	1	0.94362	2.84003	0.707195	0.310969	1.43904	1.71312	0
TRINITY_DN41246_c2_g1_i1	Chr1	122238959	122239522	0.6655653	1	0	0	0.693247	0.241963	0.74408	0	0.511605
TRINITY_DN41229_c0_g1_i1	Chr4	35243119	35244387	-0.9652607	1	0.548988	0.0777611	0.0747947	0.382968	0.314824	0.130058	0
TRINITY_DN41293_c0_g2_i1	Chr1	135338059	135339185	0.4497484	1	0.371405	0.46864	1.32632	0.635171	1.30483	0.770212	0.858437
TRINITY_DN41236_c1_g1_i1	Chr2	34360773	34361562	-0.0943367928795405	1	0.730064	0.872832	0.691716	1.28809	0.733744	0.364113	1.50887
TRINITY_DN41246_c0_g5_i1	Chr6	143334131	143335233	0.2153537	1	0.190589	0.851273	0.544352	0.465682	1.05224	0.395267	0.391669
TRINITY_DN41282_c0_g1_i5	Chr5	25099535	25100678	-0.202458	1	0	0.633171	0	0	0	0.36357	0
TRINITY_DN41282_c0_g1_i3	Chr5	25099535	25100678	-1.32700816538466	1	0	0.686023	0.341251	0.26252	0.192085	0	0.183931
TRINITY_DN41282_c0_g1_i2	Chr5	25099535	25100735	4.381388	1	0	0	0	0	0.652716	0	0
TRINITY_DN41284_c0_g1_i1	Chr7	62360091	62361180	2.188805	1	0.0972981	0.0965868	0.092614	0.190206	0	1.69512	0
TRINITY_DN41284_c0_g2_i1	Chr7	62358693	62359739	3.704268	1	0	0	0	0.0996626	0	1.26876	0.104823
TRINITY_DN41246_c0_g3_i1	Chr9	31616739	31617384	0.88002759655951	1	0.357843	0.443815	0.340888	0.262237	1.16733	0.519411	0.367462
TRINITY_DN41266_c0_g1_i1	Chr4	16120907	16121563	0.34838	1	0.193097	0.77142	0.911636	0.19043	0.972047	0.643294	0.401282
TRINITY_DN66295_c0_g1_i1	Chr7	105425574	105425876	1.39276818797313	1	1.53251	0	0	0.77099	0	1.90693	3.23956
TRINITY_DN66268_c0_g2_i3	Chr1	101491531	101492299	0.1888702	1	0.154324	0.769431	0.292282	0.151407	0.155205	0.513416	0.479111
TRINITY_DN66268_c0_g2_i1	Chr7	19736840	19737168	0.05593971	1	1.32455	1.24259	0	0	0.682484	1.10397	0.213949
TRINITY_DN66268_c2_g1_i1	Chr1	170675207	170676508	1.22401	1	0.128497	0	0.487798	0.503193	0.12908	1.70754	0.13252
TRINITY_DN66266_c1_g2_i1	Chr1	94274905	94275756	0.2260332	1	0	0.266448	0.380891	0.393261	0.134472	0.111199	0.690691
TRINITY_DN66266_c1_g1_i1	Chr1	94273707	94274921	-0.3401887	1	0.0844712	0.586502	0.483058	0.247556	0.169559	0.210159	0.433477
TRINITY_DN66235_c0_g2_i1	Chr7	56110342	56111235	1.88299853868048	1	0.250805	0.12485	0.250716	0.122751	1.00867	0.624846	0.646424
TRINITY_DN66235_c2_g1_i1	Chr2	145578618	145579442	0.498001038837459	1	0.561197	0.55723	1.3358	1.2641	1.27474	1.86004	0.869603
TRINITY_DN41212_c0_g1_i1	Chr7	15201912	15667324	-1.07511025311263	1	0.426812	1.28967	0.801335	0	0	0.356024	0.44913
TRINITY_DN66266_c0_g1_i1	Chr1	152001472	152001944	-1.109293	1	0.00430846	0.72935	0.685861	0.722696	0.36748	0.302204	0
TRINITY_DN66294_c0_g5_i1	Chr1	112377356	112377871	0.7538208	1	0.526885	1.58454	0.247889	0	0.532747	1.09847	1.37535
TRINITY_DN66216_c0_g4_i1	Chr5	74421691	74436842	0.05732055	1	0.295694	0	0.0938073	0.192692	0.0989458	0.0817737	0.303939
TRINITY_DN66257_c0_g2_i1	Chr1	25662639	25664014	1.033563	1	0.175528	0	0.0836201	0	0.250685	0.19803	0
TRINITY_DN66257_c0_g2_i2	Chr1	25658338	25664014	-0.9373116	1	0	1.12835	0	0.409609	0.189761	0.262361	0.122765
TRINITY_DN66257_c0_g5_i1	Chr1	25637647	25652122	-0.8197917	1	0.209995	0.839924	0.197991	0.206482	0.211548	0.34968	0
TRINITY_DN66278_c0_g1_i1	Chr4	77715640	77715884	0.245485543444743	1	3.52192	4.70502	0	0	6.06772	1.94333	0
TRINITY_DN66256_c0_g3_i1	Chr1	92918667	92919230	0.338519428997343	1	0.488598	0.244577	0.459559	0	0.246586	0.203488	0.763032
TRINITY_DN66210_c0_g1_i1	Chr9	16935966	16936361	-2.070477	1	0.456765	0.460745	1.28708	0.910733	0	0	0.481468
TRINITY_DN66224_c0_g2_i1	Chr9	44466259	44467768	-0.25287	1	1.10621	0.773572	0.434994	0.381074	0.706679	0.786426	0.26954
TRINITY_DN66224_c0_g5_i1	Chr7	63250249	63250470	0.2611605	1	1.44449	4.31533	0	2.92288	2.98647	4.7584	0
TRINITY_DN66224_c0_g4_i1	Chr10	21625600	21626834	0.3700401	1	0.496259	0.328119	0.709605	0.0807917	0.498058	0.823065	0.254615
TRINITY_DN66224_c1_g2_i1	Chr3	77947604	77948456	1.61284184454672	1	0	0	0.253526	0.130875	0.402768	0.333059	0.275827
TRINITY_DN66259_c0_g1_i1	Chr10	32289047	32289360	0.9708989	1	0	0	1.34986	0.718256	1.46003	1.18442	0.754985
TRINITY_DN66265_c0_g2_i1	Chr6	114266354	114307794	-0.316680714806545	1	0.66712	0.531174	0.253125	0.130664	0.402122	0.554206	0
TRINITY_DN66251_c0_g1_i1	Chr5	78642866	78643729	-0.612993137755581	1	0.131945	0.656541	0.250355	0	0.265102	0.219214	0
TRINITY_DN66261_c0_g3_i2	Chr4	5572720	5573048	-1.90307792148667	1	0.96873	2.90585	3.68151	7.86667	1.00059	0	2.04247
TRINITY_DN66215_c1_g1_i2	Chr2	71842206	71842831	0.01758101	1	0.209488	0.209467	0.395006	0.205957	0.422026	0.174398	0.217706
TRINITY_DN66268_c0_g1_i1	Chr1	111893997	111894487	-0.2286689	1	0.31454	0.412007	0	1.24387	0	0	1.31419
TRINITY_DN66285_c0_g2_i3	Chr3	50806317	50808257	-1.885116	1	0.0286214	1.15153	0.154479	0	0.266778	0	0
TRINITY_DN66285_c0_g2_i1	Chr3	50806317	50808257	0.911614	1	0.104274	0	0.310155	0.212927	0.268494	0.322171	0.321503
TRINITY_DN66285_c0_g2_i2	Chr3	50806336	50808257	-0.6034466	1	0.402171	0	0	0.214335	0	0	0.324582
TRINITY_DN66254_c1_g2_i1	Chr5	100608888	100609438	-0.154594538996638	1	0.462115	0	0.652948	0.455116	0.466076	0.384808	0.2405
TRINITY_DN66254_c1_g3_i4	Chr5	100555166	100572733	-0.02906751	1	0.348069	1.58301	0.180444	0.898268	0.716354	1.29627	0.184975
TRINITY_DN66254_c1_g3_i1	Chr5	100555166	100610569	0.0249284677417895	1	40.0087	58.8033	37.4388	36.2059	36.422	62.1493	33.4705
TRINITY_DN66254_c1_g3_i3	Chr5	100555166	100610569	-0.2201543	1	0.259282	0.00907742	0.314474	0.677773	0.930549	0	0
TRINITY_DN66254_c1_g3_i2	Chr5	100555166	100607355	0.0845455337190027	1	0	1.01437	0.276931	0.237257	0	0.422575	0.699715
TRINITY_DN60526_c0_g1_i1	Chr8	108962839	108963768	-0.7822143	1	0.356934	0.35481	0.226002	0.349217	0.119476	0.296303	0.122564
TRINITY_DN60513_c0_g1_i2	Chr5	25893059	25894803	0.4453476	1	0.164695	0	0.20886	0.0860653	0	0.0905125	0.391139
TRINITY_DN60513_c0_g1_i1	Chr5	25893059	25894803	0.676059077491723	1	0	0.265132	0	0.333635	0.806015	0	0
TRINITY_DN60513_c0_g2_i1	Chr5	25891589	25892868	0.466967751437347	1	0.0793231	0.157308	0.226928	0.232416	0.716459	0	0.0813668
TRINITY_DN60501_c0_g1_i1	Chr9	52447820	52448333	1.74084429842343	1	0.28892	0.289467	0	0	0.584594	0	1.20694
TRINITY_DN66253_c0_g1_i1	Chr10	3088780	3089649	0.0418157904376577	1	0.130103	0.647234	0.618624	0.764277	1.19329	0.540301	0
TRINITY_DN60517_c1_g3_i1	Chr7	70452757	70453568	0.3202753	1	0.282696	0.281478	0.267919	0	0.284041	0.234882	0.291896
TRINITY_DN60517_c1_g1_i1	Chr10	26739099	26740981	-0.612354	1	0.778673	0.236619	0	0.247702	0.305684	0.28079	0.0813655
TRINITY_DN60580_c0_g2_i1	Chr1	164671218	164671995	0.734717921028019	1	0.303646	0.454053	0	0	0.610605	0.252476	0.157039
TRINITY_DN60566_c0_g1_i1	Chr6	129352418	129353799	0.09456562	1	0.145867	0.361446	0.487163	0	0.219561	0.54418	0
TRINITY_DN60512_c0_g1_i1	Chr1	168894237	168894636	0.3365	1	0	0	0.842227	0.893345	0.456921	0.374279	0.945047
TRINITY_DN60528_c0_g1_i1	Chr10	6171758	6172202	-0.4028778	1	0.735165	1.11089	1.38592	2.91518	1.12103	0.92107000000000006	1.54552
TRINITY_DN60525_c0_g1_i1	Chr6	52960387	52961586	0.1185907	1	0.0855118	0.169647	0.651942	0.417695	0.343302	0.141836	0.614412
TRINITY_DN60542_c0_g1_i1	Chr8	119666380	119667566	0.4027264	1	0.348487	0.518576	0.166027	0.255353	0.612104	0.361282	0.357764
TRINITY_DN60593_c0_g1_i1	Chr7	36368738	36369107	-0.9388663	1	0.585674	0	0.395393	1.25394	0	0	0.886526
TRINITY_DN60593_c2_g1_i1	Chr1	152712517	152713660	-0.3380808	1	0.0915251	0	0.8717	0.268312	0.183739	0.0759181	0.47003
TRINITY_DN60593_c1_g2_i2	Chr7	35596590	35597213	0.1195864	1	0	0.210477	0.992411	0.621028	0.212085	0	1.31259
TRINITY_DN60593_c0_g2_i1	Chr4	30664921	30665654	-0.1570198	1	0.53375	0.951542	0.602086	0.624282	0.804317	0.264593	0.82335
TRINITY_DN60593_c1_g3_i1	Chr7	35593767	35596572	-0.3906389	1	0.410786	0.605981	1.45344	4.61947	0.443642	0.261656	3.38605
TRINITY_DN60540_c0_g1_i1	Chr9	52543045	52543771	-4.412688	1	0.33526	0.167272	0.792762	0.329052	0	0	0
TRINITY_DN60568_c0_g1_i1	Chr5	32055320	32056557	-0.5869891	1	1.07416	2.13065	0.708907	0.726402	0.497564	1.02781	0.76308
TRINITY_DN60584_c0_g1_i1	Chr2	94444197	94445228	-0.4991813	1	0.311545	0.825054	0.296349	0.101535	0.208517	0.172341	0.427219
TRINITY_DN60584_c3_g1_i1	Chr9	41752158	41752695	0.92220686895777	1	0.268428	1.07581	0.757666	0.529682	1.62844	0.894905	1.40153
TRINITY_DN60584_c0_g3_i1	Chr3	122090175	122090853	0.2820364	1	0.183395	0.73249	0	0.360323	0.92492	0.305382	0
TRINITY_DN60524_c0_g1_i1	Chr3	49092420	49093786	0.2698466	1	0.366271	0.217826	0.698984	0.858304	0.882109	0.607309	0.525648
TRINITY_DN60548_c0_g4_i1	Chr3	119548946	119549542	0.523298666653513	1	0.67656	0.225666	0.424947	0	0.454881	0.375599	0.704015
TRINITY_DN60548_c0_g2_i1	Chr3	119554514	119554934	0.285361251327009	1	0	0	0.767405	0.809677	0.830602	0.681242	0
TRINITY_DN60548_c0_g1_i2	Chr3	119546812	119555271	-0.2990555	1	1.13414	0.800369	0.403438	0.496033	1.32744	0	0.568939
TRINITY_DN60548_c0_g1_i3	Chr3	119550580	119555271	0.0196874544711215	1	0.178938	0	0.320243	0.332392	0.340714	0	0.351145
TRINITY_DN60548_c0_g1_i6	Chr3	119546812	119548711	0.692314246065115	1	0	0	0.153559	0.333322	0.119211	0.344575	0.136469
TRINITY_DN60536_c0_g1_i5	Chr2	2883407	2896410	0.397207	1	0	1.4801	0.242054	0.356275	0.7083	0.347308	0.939657
TRINITY_DN60536_c0_g1_i2	Chr2	2883407	2896410	-0.246069493193381	1	0.573488	1.00812	0.273284	0.218945	0.28807	0.487762	0.52873
TRINITY_DN60536_c0_g1_i3	Chr2	2883407	2896410	-0.3041653	1	6.6413	11.5115	5.33174	5.12304	8.71329	5.57896	3.59962
TRINITY_DN60533_c0_g1_i2	Chr8	108128591	108129317	0.9867623	1	0.085953	0.0852637	0	0.0839717	0.172538	0	0.264691
TRINITY_DN60536_c0_g1_i1	Chr2	2883407	2896410	-0.647732404533813	1	0.135625	0.923453	0.831344	0.227944	0.24469	0.492606	0.227228
TRINITY_DN60508_c0_g1_i1	Chr2	126297183	126297610	-0.1819314	1	0	1.19744	1.11782	0	0	0.992064	0.416816
TRINITY_DN60507_c0_g1_i1	Chr10	30593178	30593692	-0.263286698489812	1	0	0.571409	0.268125	0.562912	0	0	0.893661
TRINITY_DN60553_c0_g1_i1	Chr3	21916934	21917558	-0.0928245955553402	1	0.208963	0.626803	1.57884	0.410871	0.841925	0.521925	0.651445
TRINITY_DN60563_c0_g2_i1	Chr2	173658908	173659542	-2.12897610245606	1	0	0	3.63917	3.0647	0	0.967744	0
TRINITY_DN60564_c0_g1_i1	Chr5	42715387	42715793	-0.225257671594069	1	0	0	1.57494	0.831758	0.852809	0.699452	0
TRINITY_DN74456_c0_g1_i2	Chr8	81371042	81371733	-0.5894006	1	1.30082	1.85585	3.16622	1.64287	0.187081	2.47572	1.15828
TRINITY_DN74405_c0_g1_i2	Chr1	152220516	152221464	0.4122965	1	0.234275	0	0.55637	0.343787	0.82337	0.388939	0
TRINITY_DN74470_c1_g1_i1	Chr3	70189949	70190294	-0.399607225628869	1	0	1.18487	2.22068	0.593562	0	1.47826	0.623939
TRINITY_DN74470_c0_g2_i1	Chr1	110960971	110961548	1.27850233642395	1	0.427276	0	0.496366	0	0.645907	0.355787	0.888471
TRINITY_DN74436_c0_g1_i1	Chr1	153993164	153993554	1.377782	1	0.467974	0.471513	0.439384	0	1.43133	1.56169	0
TRINITY_DN74435_c0_g1_i1	Chr3	26052066	26052621	-0.577179779355663	1	0.253565	0.507798	0.238512	0.499842	0.256093	0	0.528801
TRINITY_DN74470_c0_g1_i2	Chr1	110960432	110961130	0.8298447	1	0.329329	0.164263	0.572544	0.484772	0.496927	0.959222	0.682489
TRINITY_DN74434_c0_g1_i1	Chr10	10870854	10872050	0.2623707	1	0.0862199	0.42765	0.575132	0	0.173074	0.500547	0.26552
TRINITY_DN74403_c0_g1_i1	Chr4	136126866	136127621	1.236013	1	0	0.470372	0.446573	0.154288	0.790724	0.39237	0.813859
TRINITY_DN74440_c1_g3_i1	Chr3	82229232	82230121	0.4940848	1	0.251562	0.250223	0.119404	0.123123	0.25269200000000003	0.417827	0.129681
TRINITY_DN74440_c1_g2_i1	Chr3	82228495	82229249	0.09426638	1	0.158117	0.315355	0.299355	0.310349	0.159033	0.526155	0.163715
TRINITY_DN74451_c0_g1_i1	Chr7	79152577	79152999	1.716414	1	0	0.815136	0	0	0	1.35098	0.851841
TRINITY_DN74440_c0_g1_i1	Chr1	28161958	28162406	-0.078617	1	0	1.09402	0.681927	0.717243	0.36748	0.302204	1.1399
TRINITY_DN60590_c0_g3_i1	Chr4	25312529	25313047	0.6037369	1	0.568503	0	0.534461	0	0.575054	0.236943	0.593867
TRINITY_DN74490_c0_g1_i1	Chr5	107519654	107520170	-0.024680146924954	1	0.855675	0.285705	0	0.281456	0	0.475424	0.595774
TRINITY_DN74406_c0_g1_i1	Chr7	28884723	28885928	0.1342162	1	0.0853366	0.84649	0.243982	0.500203	0.342598	0.495406	0.52555
TRINITY_DN74478_c0_g1_i1	Chr7	114104604	114105081	-0.770662209968532	1	0.304843	0.916979	0.572814	0.903944	0.616907	0.25423	0.318429
TRINITY_DN74466_c0_g1_i1	Chr7	111801660	111802076	0.4160984	1	0	0.837092	0.780525	0	0.422928	0	1.31144
TRINITY_DN74420_c0_g1_i1	Chr8	28950346	29031763	0.586021650631442	1	0.150897	0.328157	0.115695	0.0294111	0.302644	0.374836	0.0307947
TRINITY_DN74415_c0_g1_i8	Chr7	114787361	114816341	0.04758857	1	1.00822	1.35968	1.16651	0	1.03737	0.10097	1.63821
TRINITY_DN74415_c0_g1_i3	Chr7	114787361	114816341	-0.5797617	1	0.896793	1.95069	1.43816	1.19417	0.986202	0.453446	1.3316
TRINITY_DN74415_c0_g1_i4	Chr7	114787361	114816341	-0.371798990580869	1	6.61709	11.7456	14.3048	5.77384	9.52071	3.00313	9.9736
TRINITY_DN74415_c0_g1_i6	Chr7	114787361	114816541	1.579606	1	0.38604	0.0432308	0	0	0.442857	0.169594	0.490279
TRINITY_DN74415_c0_g1_i7	Chr7	114787361	114816541	1.192729	1	2.88023	0.472868	1.65959e-8	3.66448	4.5837	5.07519	3.45065
TRINITY_DN74415_c0_g1_i5	Chr7	114787361	114813439	-0.1255123	1	0.466143	0.819656	0.70755	0	0.359671	0.590746	0.392883
TRINITY_DN74415_c0_g1_i1	Chr7	114787361	114816541	0.809585359947245	1	0.357794	0.0746379	1.70689e-9	0.712841	0.437511	0.754149	0.417408
TRINITY_DN74411_c0_g1_i1	Chr8	48560	59015	-1.471978	1	0.844878	0.387798	0	0.833471	0	0.469331	0
TRINITY_DN74415_c1_g2_i1	Chr1	160877278	160877705	-1.36844364593203	1	0.395737	1.99574	1.11782	1.17942	0.806021	0.477639	0
TRINITY_DN74433_c0_g1_i1	Chr1	35847521	35847936	-2.107648	1	0.834721	0.420377	0.784022	0.828033	0.424459	0	0
TRINITY_DN74497_c0_g1_i1	Chr1	139992581	139993103	1.285127	1	0	0.529828	0.248659	0.260767	0	0.881405	1.10376
TRINITY_DN74404_c0_g1_i1	Chr6	105983146	105984793	-0.3609001	1	0.411172	0.29084	0.224524	0.114632	0.17679	0.14603	0.300598
TRINITY_DN74469_c0_g2_i2	Chr3	89723818	89725351	0.801677	1	0.128635	0.127429	0.122854	0.188318	0.195384	0	0.592816
TRINITY_DN74469_c0_g2_i1	Chr3	89723818	89725362	4.53612096717584	1	0	0	0	6.13948e-6	0.190047	0.316907	0
TRINITY_DN60590_c0_g2_i2	Chr4	24761240	24761596	1.0284234696866	1	1.51523	0	0	0	1.13535	0.464586	1.17438
TRINITY_DN74485_c0_g1_i1	Chr5	78333855	78334546	-1.29039410004509	1	0	0	0.340679	0.885072	0.181426	0	0.187134
TRINITY_DN74491_c0_g1_i1	Chr2	109864211	109864834	0.1112076	1	0.421052	0.63143	0.198482	0.207009	0.636255	0.175267	0.43753
TRINITY_DN74422_c0_g1_i2	Chr8	50458900	50459576	-0.607566672002334	1	0	0.323389	0.15339	0.477306	0.489212	0	0
TRINITY_DN74450_c0_g1_i1	Chr4	66774469	66774906	-0.400997313820107	1	1.13443	0.380946	0	0.375012	0.384397	0.315705	0.39756
TRINITY_DN74474_c0_g1_i1	Chr3	92067442	92068068	0.1344478	1	0.831678	0	0	0.825274	0	0.17674	1.2965
TRINITY_DN74484_c0_g1_i1	Chr5	51333026	51334402	0.3729025	1	0.224098	0.66643	0.92647	0.510588	0.449766	0.557384	1.22538
TRINITY_DN74416_c0_g1_i1	Chr5	25945204	25945551	0.9779431	1	0	1.17214	0.548649	0	1.19206	0.975426	0.61621
TRINITY_DN74415_c0_g1_i2	Chr7	114815382	114816341	2.549784	1	0	0.224554	0	0.259501	0.812346	0.360182	1.20579
TRINITY_DN18657_c2_g1_i1	Chr4	143575776	143576751	1.118142	1	0.111643	0.110927	0.212227	0.109193	0.672583	0.0926589	0.229834
TRINITY_DN18657_c0_g2_i1	Chr2	155041194	155041679	0.1830286	1	2.49797	2.82011	1.76077	1.54379	4.48747	2.60539	0.652237
TRINITY_DN18657_c0_g1_i1	Chr5	159875466	159882607	-0.265425435946455	1	1.48623	2.4189	3.30255	2.52959	2.30583	1.71675	2.11105
TRINITY_DN18657_c0_g1_i2	Chr5	159881493	159882607	-1.569075	1	0	0.102386	1.30552	0.200161	0	0	0.372501
TRINITY_DN18604_c0_g1_i1	Chr4	106943019	106943585	1.40258076116499	1	0	0.245282	0.92167	0.482631	1.97853	0.816034	0.765252
TRINITY_DN18604_c0_g2_i2	Chr4	106943562	106944057	-1.302623	1	1.52966	1.2272	1.43688	2.41828	0	1.2756	0.639129
TRINITY_DN18649_c0_g1_i1	Chr6	43792101	43793209	-0.3872229	1	0.85667	0.66134	0.906226	1.67453	1.14659	0.631702	0.68463
TRINITY_DN18630_c0_g1_i1	Chr1	104243079	104244024	-0.2217859	1	0.697919	0.346824	0	0.568957	0.584008	0.289661	0.239583
TRINITY_DN18607_c0_g1_i1	Chr2	134173653	134222344	-0.3417289	1	2.45846	0.738482	3.69601	1.38215	2.24279	1.60589	1.22206
TRINITY_DN18611_c0_g1_i3	Chr7	63916468	63916700	0.3956326	1	1.30451	2.6014	3.70865	1.31785	1.34767	4.68516	2.72257
TRINITY_DN18653_c0_g1_i1	Chr2	91522896	91523259	-0.333986143716569	1	0	1.61298	0	1.13293	0.54861	0.980021	0
TRINITY_DN18611_c4_g1_i1	Chr2	76245976	76246359	-0.3309728	1	1.4528	0.974729	0.957157	0.48318	1.48094	0	1.02191
TRINITY_DN18611_c3_g1_i1	Chr5	62562261	62562719	1.23531736742851	1	0.349772	0.351735	0.3291	0.346077	1.41932	0.583462	0.732902
TRINITY_DN18609_c0_g3_i1	Chr5	79051312	79051909	0.323445441611265	1	0	0.915047	0.645926	0.675296	0.922044	0.951681	0.237895
TRINITY_DN18641_c0_g1_i1	Chr2	87632422	87633575	0.4134991	1	0	0.512983	0.275049	0	0	0.333872	0.395026
TRINITY_DN18650_c0_g1_i2	Chr6	126002439	126005987	-1.15206	1	0.191147	0.0496005	0.255176	0.122261	0.0251654	0	0.184354
TRINITY_DN18609_c0_g1_i7	Chr5	79050020	79050588	-0.654870779824247	1	1.41191	0.719321	0	0.234664	0.966228	0	0.273082
TRINITY_DN18609_c1_g1_i1	Chr10	21443587	21443814	2.538389	1	0	0	1.29068	8.29133	0	0	44.1055
TRINITY_DN18609_c0_g1_i4	Chr5	79044029	79053859	0.365647875806748	1	1.54461	6.98813	2.2668	4.58075	7.58994	3.14595	4.44893
TRINITY_DN18609_c0_g1_i11	Chr5	79043967	79053859	-0.9549624	1	0.699148	0.0137132	0.550709	0	0.0158109	0.466044	0
TRINITY_DN18609_c0_g1_i5	Chr5	79050020	79052334	0.5925005	1	0.0519523	0.937865	0.618614	0.923924	0.950533	0.491659	1.47325
TRINITY_DN18609_c0_g1_i10	Chr5	79043967	79053859	-0.7573388	1	4.98398	0.477477	3.1809	0	0.504511	3.40003	0
TRINITY_DN18609_c0_g1_i8	Chr5	79044029	79053859	0.0925854460103816	1	0.186652	0.24092	0.352887	0.422437	0.281345	0.406251	0.281269
TRINITY_DN18657_c0_g1_i3	Chr5	159875466	159881131	-0.9464117	1	1.0476	2.17197	7.33654	4.82374	0.953735	1.96401	2.90185
TRINITY_DN18609_c0_g1_i2	Chr5	79050020	79052334	-1.487663	1	3.15274	3.23924	0	0.387511	0.485575	1.31828	0
TRINITY_DN18646_c0_g1_i10	Chr10	47970373	47971889	2.565552	1	0	0.155253	0.215334	0	0.604026	0	1.15716
TRINITY_DN18648_c0_g1_i1	Chr1	140268	189568	0.1133307	1	0	1.92925	0.601551	0	0	1.8519	0
TRINITY_DN18656_c0_g1_i3	Chr5	57434385	57464482	0.2802669	1	33.2787	76.3875	20.1214	79.0177	89.0885	27.1458	81.2741
TRINITY_DN18656_c0_g2_i1	Chr1	91208104	91208472	1.106776	1	0	0	1.46323	0.519347	0	1.7343	1.64502
TRINITY_DN18656_c0_g1_i1	Chr5	57434385	57464482	-0.669459605905197	1	62.3079	7.58543e-4	59.0152	8.73581	1.02722	51.3417	8.67807
TRINITY_DN18656_c1_g1_i3	Chr3	61302690	61303090	-0.691219	1	0.867544	1.11185	0.854013	0.90603	1.39127	0.379496	0
TRINITY_DN18656_c0_g1_i4	Chr5	57434385	57441413	0.3182021	1	0.150357	0.399348	0.0802308	0.685197	0.395307	0.207038	0.667057
TRINITY_DN18656_c0_g1_i2	Chr5	57434385	57441413	-0.7576748	1	0.315284	9.64245e-7	0.582056	0.0457878	0.00184736	0.351553	0.042397
TRINITY_DN18656_c0_g4_i1	Chr7	58903179	58903546	0.555386773195459	1	1.04872	0	1.47745	0	0.534956	1.31339	1.1076
TRINITY_DN18660_c1_g1_i1	Chr3	61065975	61068714	-0.05023461	1	2.19546	2.17065	4.04757	3.46918	2.23512	3.30554	3.08982
TRINITY_DN18660_c0_g2_i2	Chr8	70577614	70578213	-0.7239513	1	1.59687	1.68743	2.74062	0.44208	1.57933	0.414818	1.04339
TRINITY_DN18651_c0_g1_i2	Chr7	133455710	133458049	-1.684349	1	0.634655	0	0	2.11235	0	0	0.654413
TRINITY_DN18656_c0_g3_i2	Chr4	102439081	102439654	0.310257373083804	1	0.477587	0.478112	0.449425	0.470644	0.7229	0.596554	0.497201
TRINITY_DN18608_c0_g2_i1	Chr8	40629909	40631278	1.519667	1	0	0	0.477724	0	0.313053	0.568643	0.159968
TRINITY_DN18608_c0_g2_i2	Chr8	40629909	40631278	-6.897577	0.1346353	0.28696	1.42202	0.861079	1.54093	0	0	0
TRINITY_DN18608_c0_g3_i1	Chr10	47882505	47885803	0.006141485	1	1.09171	0.763393	1.227	1.12926	0.773193	1.13186	1.31532
TRINITY_DN18666_c0_g1_i9	Chr5	60516206	60516563	0.614144739520418	1	0.552692	0.55505	2.08446	0	0.788177	2.87109	0
TRINITY_DN41246_c0_g2_i3	Chr9	31616574	31616723	0.388758112114713	1	0	0.679425	0.402777	0	0.297781	0.398123	0.35097
TRINITY_DN18691_c0_g3_i1	Chr3	8642641	8643040	-0.6817375	1	0	0.415858	1.69074	1.02709	1.5532	0	0
TRINITY_DN18608_c0_g4_i3	Chr1	161838484	161838962	1.546988	1	0	1.06248	0.305409	0.476984	2.30184	1.08286	0.981799
TRINITY_DN18691_c0_g1_i1	Chr5	78267722	78269936	0.664438395712044	1	1.29234	0.783544	3.31229	5.97525	0.669014	1.72651	11.078
TRINITY_DN18691_c0_g3_i2	Chr3	8642641	8643040	0.9563327	1	0.565105	0.426062	1.73427	0.349568	2.13516	1.41237	1.17994
TRINITY_DN18691_c0_g1_i2	Chr4	36626402	36626836	0.09177106	1	4.02059	6.01117	6.54657	4.97855	6.12995	5.80306	5.68692
TRINITY_DN18691_c0_g5_i1	Chr1	30520867	30521193	0.3154763	1	0	1.29372	1.21044	0	1.31347	1.07232	0
TRINITY_DN18670_c0_g1_i9	Chr8	12124379	12124418	-0.900418	1	0.245676	0.422883	0.116622	0.120203	0	0.203967	0.126593
TRINITY_DN18670_c0_g2_i1	Chr8	12121646	12122501	0.330482279476319	1	0.130103	0.517787	0.123441	0.12738	0.392051	0.21612	0.268399
TRINITY_DN18623_c0_g1_i1	Chr8	74609196	74609800	0.5339155	1	0	0.220947	0.624296	0.652158	0.667901	0.367841	0.689231
TRINITY_DN18691_c0_g4_i1	Chr5	78276921	78280395	0.2780007	1	9.5411	8.42414	11.7323	17.3486	7.50681	8.46571	27.1637
TRINITY_DN18640_c1_g1_i5	Chr1	93959291	93961231	-0.9466941	1	0.578422	3.93789e-5	0.368978	3.82584e-5	0	0.183733	0.18298
TRINITY_DN18640_c1_g1_i3	Chr1	93959291	93961251	-1.05379688621246	1	0	3.34395e-9	0.30775	8.69737e-9	0.105834	1.51454e-5	8.99132e-6
TRINITY_DN18640_c2_g1_i1	Chr1	42690719	42692150	-0.1350801	1	0.34589	0.548407	0.476795	0.540267	0.347072	0.401414	0.567067
TRINITY_DN18640_c1_g1_i4	Chr1	93959291	93960784	1.72974359660014	1	0	0	0.394077	0.194515	0.679326	0.240049	0.626308
TRINITY_DN18640_c1_g1_i6	Chr1	93959291	93961231	-1.403951	1	0	0.240143	0.278889	0.0933835	0.17099	0	0
TRINITY_DN18640_c0_g1_i8	Chr1	42669639	42695296	-0.1596836	1	5.74606	3.41792	3.65077	3.77187	3.76859	4.16592	3.60788
TRINITY_DN18640_c0_g1_i2	Chr1	42659366	42695296	0.0158514748303927	1	0	0.381328	0	0.155152	0.437093	0	0
TRINITY_DN18640_c0_g1_i10	Chr1	42644064	42695296	-0.336677650169605	1	3.2377	0.245285	4.44512	1.81214e-4	0.0372625	1.0885	3.4941
TRINITY_DN18633_c0_g1_i9	Chr1	88983512	88985087	0.4595605	1	0.212216	0.119988	0.195795	0.106703	0.512324	0	0.20715
TRINITY_DN18640_c0_g1_i13	Chr1	42659366	42695296	-3.034487	1	1.91178	0.156101	0.721295	0	0.159962	0.116933	0
TRINITY_DN18640_c0_g1_i6	Chr1	42669740	42695296	-0.6694445	1	0.654244	0.695366	0.0134571	0.383128	0.507466	0.366909	0.00588481
TRINITY_DN18640_c0_g1_i20	Chr1	42644064	42695296	0.2474129	1	0	2.83521	0.489785	2.67566	4.02825	1.56832	0
TRINITY_DN18640_c0_g1_i4	Chr1	42661033	42669535	0.6108173	1	0.264542	0.0662983	0.232318	0.13386	0.376976	0.164656	0.305611
TRINITY_DN18640_c0_g1_i9	Chr1	42659366	42695296	-0.008131178	1	0	5.52836	0	3.85448	3.4493	3.60759	0
TRINITY_DN18640_c0_g1_i15	Chr1	42669740	42695296	1.05382419332858	1	0	0	0.618228	0.658508	0.942209	0.619816	0.472683
TRINITY_DN18640_c0_g1_i12	Chr1	42669740	42685230	-0.2445334	1	0.711071	0.663628	0.83341	1.06954	0.96042400000000006	0	1.2189
TRINITY_DN18640_c0_g1_i3	Chr1	42644064	42695296	0.0165831	1	0.425824	0.917873	0.0223442	0.311042	0.560822	0.161902	0.590878
TRINITY_DN18640_c0_g1_i14	Chr1	42669740	42695296	0.5215448	1	0	0.373903	0.336579	0	0	0.293397	0.404168
TRINITY_DN18640_c0_g1_i5	Chr1	42644064	42695296	0.8045666	1	8.10051e-10	0.570386	0.413313	0.230565	0.935433	0	0.662422
TRINITY_DN18640_c0_g1_i18	Chr1	42659366	42695296	-0.5123799	1	0.122361	0	0.716612	0	0	0	0.410837
TRINITY_DN18640_c0_g1_i21	Chr1	42644064	42695296	0.0540604888303329	1	2.77531	0.278219	2.51115	1.85429e-4	0.0259177	1.25492	3.04533
TRINITY_DN18640_c0_g1_i16	Chr1	42644064	42695296	0.1205061	1	0	2.87171	0.300702	1.78328	2.3118	1.78191	0
TRINITY_DN18620_c0_g3_i2	Chr9	33271515	33272897	-0.6920602	1	0.459083	0	1.06467	0	0.592234	0.149591	0
TRINITY_DN18620_c0_g3_i1	Chr9	33271515	33273076	0.967170540233017	1	0	0.316366	0	0	0	0	0.457876
TRINITY_DN18620_c0_g3_i4	Chr9	33271515	33273076	-0.540690582947298	1	0	0	0	0.561926	0	0.27975	0
TRINITY_DN41293_c0_g1_i2	Chr2	23721391	23721666	1.880578	1	0.988152	0	0	0	1.00672	0.824912	1.56421
TRINITY_DN18633_c0_g1_i8	Chr7	60813625	60815495	0.7620793	1	0.126879	0	0	0.158375	0.195551	0.204793	0
TRINITY_DN18666_c0_g1_i2	Chr6	71173235	71174251	0.2721959	1	2.52307	1.21452	2.31174	8.60892	3.91705	5.43484	4.30486
TRINITY_DN18636_c0_g4_i1	Chr9	61321577	61321807	-0.6862745	1	166.779	61.1001	188.728	99.3142	131.665	30.6374	96.1692
TRINITY_DN18610_c0_g1_i1	Chr6	94781546	94782404	0.830943919201327	1	0.264308	0.394555	0.139881	0	1.06209	0	0.13636
TRINITY_DN18610_c0_g2_i1	Chr6	94782380	94783026	-0.6142682	1	0.390723	0.780579	0.553225	0.191937	0.590039	0.162722	0.202964
TRINITY_DN18679_c0_g2_i1	Chr6	74653336	74654385	0.89134295985999	1	0.203138	0.100854	0.193275	0.198593	1.12163	0	0
TRINITY_DN18636_c0_g1_i1	Chr8	103560205	103562248	-0.103047199314814	1	0.412342	4.20069e-8	0.876791	0.714886	0.689339	0.759122	2.0968e-5
TRINITY_DN18679_c1_g1_i1	Chr1	79493779	79495780	-0.2617222	1	0.515891	0.209846	1.57025	0.823304	0.705652	0.36118	0.910877
TRINITY_DN18679_c1_g2_i1	Chr3	56483259	56694431	0.03580581	1	0.584776	0.580228	0.398145	0.658261	0.838433	0.762765	0.171461
TRINITY_DN18619_c2_g2_i1	Chr4	58821547	58821921	0.593784	1	0.506566	1.52664	0	0	1.03303	0.845497	0.534617
TRINITY_DN18619_c0_g4_i1	Chr10	38163157	38163691	-0.2270051	1	0.269296	1.34903	0.506708	0.265709	0.544474	0.673228	0.281151
TRINITY_DN18619_c2_g1_i1	Chr1	106508480	106508967	0.86135485374818	1	0.31454	0.631118	0.295568	0	0.955011	0.26239	0.657094
TRINITY_DN18619_c0_g1_i1	Chr8	113990142	113990761	0.5439444	1	0.210996	0.211017	0.198936	1.24523	1.27575	0.702716	0.219331
TRINITY_DN18619_c0_g2_i1	Chr3	87779408	87779929	0.08221014	1	0.280762	0.562269	0.527632	0.276875	0.283847	0.467785	0.58607
TRINITY_DN18620_c0_g4_i1	Chr7	58922608	58922934	0.408622	1	1.32455	0	1.2143	0.668302	0	0	3.50564
TRINITY_DN18634_c1_g1_i1	Chr5	138387199	138387869	-0.254108510931512	1	0	0	1.75936	1.82953	0.562503	0	1.74121
TRINITY_DN18675_c0_g1_i1	Chr6	77294718	77296112	-0.4203889	1	0.142987	0.330548	0.0884064	0.254249	0.496817	0	0
TRINITY_DN18634_c0_g1_i5	Chr7	57147347	57147602	0.33803109764662	1	0	2.24816	2.14875	0	2.32553	0.935458	1.17886
TRINITY_DN18675_c0_g2_i1	Chr6	77296261	77297406	0.9261573	1	0.181851	0.360899	0.173209	0.266548	0.638867	0.452518	0.373538
TRINITY_DN18675_c1_g1_i1	Chr7	42104407	42104669	-0.190015178746015	1	0.442639	0.511878	0.774289	0.792372	0.666274	0.428134	0.605031
TRINITY_DN18624_c0_g1_i1	Chr2	80435813	80449346	-0.1109848	1	56.1062	63.7428	39.8048	61.6939	63.174	50.6707	46.2431
TRINITY_DN18624_c2_g1_i1	Chr4	124259590	124260757	-3.06801543661961	1	0	0.959807	0	0.287167	0	0.0729822	0
TRINITY_DN18675_c0_g4_i1	Chr2	158563865	158564180	1.0405286538956	1	0	0.700716	1.31575	0	0	1.15594	2.21098
TRINITY_DN18624_c0_g1_i3	Chr6	89703697	89704409	-0.06803184	1	1.03057	0.972615	0.722328	0.218195	0.966649	1.00849	0.178157
TRINITY_DN18624_c3_g2_i1	Chr7	63488550	63490278	-0.200832871094552	1	0.219913	0.544312	0.0525576	0.21455	0.330925	0.136666	0.224992
TRINITY_DN18673_c1_g2_i1	Chr8	53813286	53814211	0.2706721	1	0.230388	0.114481	0.112751	0.450737	0.694013	0.0956159	0.118618
TRINITY_DN18673_c1_g1_i1	Chr8	9854490	9854818	-0.334629032133732	1	0	0	1.43387	2.58101	1.95775	0.533252	0
TRINITY_DN18624_c2_g1_i2	Chr4	124259587	124260757	3.39617133297262	1	0	0	0	0.14084	0.698085	3.66208e-8	0.803238
TRINITY_DN18614_c0_g1_i2	Chr4	46689311	46690664	0.5088122	1	0	1.75385e-8	0.261822	0	0	0	0.281088
TRINITY_DN18624_c0_g1_i5	Chr2	80435813	80438642	-4.23476918383537	1	0	0	0	0.523874	5.48839e-4	0	0
TRINITY_DN18673_c0_g2_i1	Chr6	154007382	154007699	0.4270189	1	0.768173	2.78848	1.30666	1.39432	1.41488	1.72399	3.34451
TRINITY_DN18614_c0_g1_i4	Chr6	1585895	1586676	0.913961350370625	1	0.216809	0.294335	2.14336e-9	0	0.23566	0.369267	0.14413
TRINITY_DN18614_c0_g2_i1	Chr6	103709437	103710028	0.5172286	1	0	0.386514	0	0.345851	0.178342	0.598407	0
TRINITY_DN18614_c0_g1_i5	Chr4	46689311	46690061	0.07263355	1	0	0.433348	0.49782	0	0.402248	0	0.354013
TRINITY_DN18692_c0_g2_i1	Chr4	6688417	6690056	0.1257788	1	1.59381	0.818407	0.338447	0.288004	0.473782	1.0762100000000001	1.02713
TRINITY_DN18692_c0_g1_i1	Chr4	6687650	6688415	0.4166521	1	1.11957	1.1166	0	0.313954	0.160871	0.798377	1.65636
TRINITY_DN18601_c0_g1_i3	Chr1	198049757	198050309	5.110994	1	0	0	0	0	3.1312	0	0
TRINITY_DN18601_c2_g1_i1	Chr3	59097983	59098995	-0.02763593	1	0.227867	0.226438	0.324796	0.558124	0.114517	0.189478	0.704332
TRINITY_DN18601_c0_g1_i1	Chr1	198049690	198050309	1.22704340231937	1	0	0	0.341162	0.74155	0.755594	0	1.36722
TRINITY_DN18601_c4_g1_i1	Chr7	84687262	84688040	-0.6842702	1	0.151823	1.81621	1.00646	0.446712	0.152906	1.0099	0.314079
TRINITY_DN18614_c0_g2_i2	Chr6	103709437	103710394	0.206326660869688	1	0.34368	0	0.217708	0.254611	0.302423	0	0.471828
TRINITY_DN18601_c1_g3_i1	Chr4	148148028	148148790	-1.687937	1	0.156352	0.155899	1.03623	0.153412	0	0	0.323678
TRINITY_DN18601_c1_g2_i1	Chr7	40387897	40388802	2.08665	1	0	0	0	0.347719	0.118168	0.293639	0.865291
TRINITY_DN18601_c1_g2_i2	Chr7	40387893	40388802	0.07765075	1	0	0	1.12052	0	7.93619e-4	0.0013901	0.839567
TRINITY_DN18601_c3_g1_i1	Chr3	78332434	78333077	-0.0148752680585507	1	0.779618	0.584047	0.735938	0.383006	0.588652	0.324678	1.01249
TRINITY_DN18665_c0_g3_i1	Chr1	69315551	69316010	0.448885735238188	1	0.719018	0.80825	2.06602	0.681784	1.05873	1.21085	2.24097
TRINITY_DN18665_c0_g1_i4	Chr6	108294094	108312488	0.5931709	1	8.48767	16.624	7.3208	6.5454	10.6251	27.2553	5.73168
TRINITY_DN18665_c0_g1_i2	Chr6	108294094	108298476	-0.170769382505608	1	0.0684167	0.279747	0.129542	0.14259	0	0.198587	0.195326
TRINITY_DN18665_c0_g5_i1	Chr1	109957921	109958680	0.04715717	1	0.313881	0.625969	1.48582	0.461986	1.42061	0.261084	0.64983900000000006
TRINITY_DN18665_c0_g1_i1	Chr6	108299006	108312488	-0.01592584	1	0.873159	2.10359	1.05105	0.611211	0.542458	1.34094	1.46757
TRINITY_DN18616_c0_g1_i2	Chr9	44306911	44393651	-3.930212	1	0.0280255	0.372394	0	0	0	0	0
TRINITY_DN18616_c0_g1_i5	Chr9	44306911	44393651	-0.918685218052999	1	0.0280255	0	0.383464	0.308086	0	0	0.276416
TRINITY_DN18616_c0_g1_i6	Chr9	44428668	44527448	-0.371147478125622	1	0	0.49347800000000003	0	0.41331	0.371926	0.156871	0
TRINITY_DN18601_c0_g1_i4	Chr1	198049757	198165740	4.32904	1	0	0	0	0	0	1.30075	0
TRINITY_DN18616_c0_g1_i7	Chr9	44306911	44481110	0.6517028	1	0	0.229834	0.137021	0.178116	0.155051	0.301055	0.179307
TRINITY_DN18616_c0_g1_i3	Chr9	44493565	44494411	-1.16831905045217	1	0.67578	0	0.128183	0.341867	0	0.224572	0.139489
TRINITY_DN18638_c0_g1_i1	Chr8	75457348	75458223	0.1597683	1	0.129095	0.513742	0.122497	0.252773	0.259364	0.214439	0.399436
TRINITY_DN18638_c2_g1_i1	Chr1	42425054	42426431	-0.270956437419093	1	0	0.217059	0	0.498917	0.492095	0	0
TRINITY_DN18638_c2_g1_i2	Chr1	42425054	42426431	1.027549	1	0.28845	5.04141e-8	0.96344	0	0.454586	0.358695	1.1087
TRINITY_DN18637_c0_g1_i1	Chr8	103818160	103820979	4.03733	0.2341917	0.0355444	0.202244	0	0	1.02629	1.03904	1.21836
TRINITY_DN18637_c0_g1_i8	Chr8	103819485	103820979	0.763986	1	0	0.231268	0.261524	0.184867	0.814557	0.11761	0
TRINITY_DN18637_c0_g1_i11	Chr8	103818237	103820979	-1.13815	1	0.633447	0	0.110236	0.22211	0.212338	0.140322	0
TRINITY_DN18637_c0_g1_i2	Chr8	103818160	103820979	-1.229756	1	0.284269	0	0.208854	0.101001	0	0.169402	0
TRINITY_DN18637_c0_g1_i9	Chr8	103818160	103820979	2.46484058393357	1	0	0	0	0.122318	0.256122	0	0.394344
TRINITY_DN18601_c1_g1_i1	Chr7	40387435	40387904	-0.29823411712812	1	0	0.30326	1.15231	0.149178	0	0	0.943986
TRINITY_DN18637_c0_g1_i5	Chr8	103818555	103819483	1.705161	1	0	0	0.131756	0.13615	0.27929	0.230946	0.286953
TRINITY_DN18624_c0_g1_i4	Chr8	68367169	68367698	0.3786794	1	1.09749	1.37445	0.774298	1.08261	2.77415	1.14335	0.579485
TRINITY_DN18664_c0_g1_i3	Chr3	125663361	125664448	-8.52145256245119	0.00930597762510316	4.26228	3.76857	3.76597	4.90738	0	0	0
TRINITY_DN18684_c0_g1_i5	Chr7	133462734	133464448	-2.32387479845876	1	0.539415	0.232478	0.817146	0.818381	0	0	0.354538
TRINITY_DN18684_c0_g1_i3	Chr7	133462734	133467752	-1.06661335508397	1	0.738152	0.260874	0.106239	0.00125152	0.0841323	0.0694783	0.260761
TRINITY_DN18638_c1_g1_i2	Chr2	31194365	31194808	-0.4471738	1	0.359423	0.372817	0.52897	0.366734	0.563712	0	0.387821
TRINITY_DN18664_c0_g1_i2	Chr3	125663361	125664640	2.20125785952415	1	8.74089e-9	2.98191	2.86417	5.17379e-9	5.70989	7.42364	5.93783
TRINITY_DN18668_c0_g1_i1	Chr1	130477957	130478802	0.144653205117419	1	0	0.26775	0.255141	0.526904	0.27025	0.335219	0.277607
TRINITY_DN18603_c3_g1_i1	Chr3	92151527	92151735	-0.2806143	1	0	1.71954	1.56951	6.6062	3.38727	2.71761	0
TRINITY_DN18676_c0_g3_i1	Chr5	127176803	127177400	2.06290884404158	1	0.22552	0.225666	0	0	0.316936	0.65152	0.704015
TRINITY_DN18603_c1_g1_i1	Chr2	70047257	70047746	1.213511	1	0.636027	0	0.298756	0.314138	1.28742	0.530463	0.664417
TRINITY_DN18676_c0_g4_i6	Chr5	127177122	127208401	0.5895344	1	0	0.186868	0.219679	0	0.488507	0	0
TRINITY_DN18676_c0_g4_i2	Chr5	127175108	127176509	0.5776099	1	0	0.0593589	0.603283	0.248893	1.11025	0	0
TRINITY_DN18676_c0_g4_i4	Chr5	127175108	127208401	-0.6891577	1	0.557248	0.563064	0	0.0415495	0	0.488972	0.0401811
TRINITY_DN18676_c0_g4_i1	Chr5	127175108	127208401	-0.159392102023318	1	0	0.570709	0	0.172914	0	0.248005	0.216458
TRINITY_DN18676_c0_g1_i1	Chr6	130769445	130790260	-4.658029	1	2.80795	1.05941	0	0	0	0	0
TRINITY_DN18676_c0_g2_i2	Chr6	131323384	131323878	2.13640790110617	1	0.356523	0	0	0	0	1.52538	0
TRINITY_DN18676_c0_g5_i1	Chr5	127208386	127208803	-4.224007e-4	1	0	0.833462	0.38845	0.820604	0.841593	0.690546	0
TRINITY_DN18676_c0_g2_i3	Chr6	131323384	131323878	-0.3419136	1	0.297046	0.782999	0.489813	1.02769	0.526298	0	1.08705
TRINITY_DN18606_c0_g1_i1	Chr1	175449606	175452092	0.711328	1	0.258105	0.255246	0.988791	0.359442	0.665637	0.702344	0.903619
TRINITY_DN18606_c0_g3_i1	Chr1	175448643	175449589	0.05133852	1	0.149077	0	0.993186	1.02269	0.545198	0	1.19623
TRINITY_DN18667_c0_g1_i1	Chr6	56386255	56387495	-1.076858	1	0.987615	0.408112	0.313835	0.401956	0.165198	0.341245	0.253346
TRINITY_DN18625_c0_g1_i4	Chr1	127051262	127066063	0.538589	1	0.135542	0.425139	0.294467	0	0.0680011	0.678299	0.138862
TRINITY_DN18606_c0_g3_i2	Chr1	175448761	175449589	2.375013	1	0.37695	0	0	0	0.881884	0.92224	0
TRINITY_DN18625_c0_g1_i2	Chr1	127056360	127066063	-0.720965239142028	1	0.368375	0.858805	0.774219	0.904829	0	1.21554	0
TRINITY_DN18601_c0_g1_i2	Chr1	198049690	198165740	-1.523637	1	1.84464	2.92996	1.2797	1.88924	0	0	2.05977
TRINITY_DN18639_c0_g2_i1	Chr4	105547073	105547545	-0.905956241232844	1	3.97488	1.98853	2.70528	2.60863	2.22634	0.735681	1.83795
TRINITY_DN18639_c0_g1_i6	Chr9	38184528	38185917	-5.62575105694196	1	1.48079e-5	3.49567e-6	1.78159	1.3571e-5	4.71402e-6	1.80097e-6	2.1913e-6
TRINITY_DN18639_c0_g1_i2	Chr9	38184539	38185917	0.1151624	1	1.52358	1.58534	0	1.55842	0.946447	0.842067	2.15666
TRINITY_DN18603_c2_g2_i1	Chr1	57479733	57480603	0.106257567885429	1	0.384899	0	1.3394	0.379929	0.257762	0.639339	0.795825
TRINITY_DN18617_c0_g1_i1	Chr4	43427706	43508976	0.4342813	1	0.577518	1.14119	2.26252	0.80065	1.44831	1.98645	1.31346
TRINITY_DN18664_c0_g1_i1	Chr3	125663361	125664614	-6.68260560424658	0.405268985243226	1.75545	0.685985	0	1.25444	0	0	0
TRINITY_DN18674_c0_g1_i6	Chr3	5409776	5413439	-4.596659	1	0.602682	0	0	0	0	0	0
TRINITY_DN18674_c0_g1_i5	Chr3	5409776	5415274	-0.0121235	1	0.845863	0.737644	0.26432	0	0.649146	0.3582	0.434716
TRINITY_DN18654_c0_g1_i1	Chr1	139676308	139677388	0.645041756898281	1	0.381615	0.0946949	0.0908282	0.18648700000000001	0.191536	0.0791441	0.686214
TRINITY_DN18674_c0_g1_i14	Chr3	5414696	5415247	1.011345	1	0.99956	0	0.236908	0	0.604929	0.752301	0.724734
TRINITY_DN18674_c0_g1_i4	Chr3	5410272	5413608	1.37387	1	0	0	0.318057	0	0.308158	0.201422	0.153852
TRINITY_DN18674_c0_g1_i9	Chr3	5409776	5415863	-7.33391815564189	0.258954654770864	0	0.844484	0.683933	0.857314	5.47158e-4	0	0
TRINITY_DN18674_c0_g1_i13	Chr3	5409776	5415885	1.132298	1	0	0.553203	2.20124e-6	0.00893441	0.975885	0	0
TRINITY_DN18674_c0_g1_i11	Chr3	5409776	5415885	0.83546765709507	1	1.52057	1.83598	0.454165	0.7813	2.30491	2.11127	1.9353
TRINITY_DN18606_c0_g2_i2	Chr1	169888359	169889200	0.4988761	1	0.256272	0.762626	0.16282	0.166906	0.771636	0.354225	0.350729
TRINITY_DN18674_c0_g1_i8	Chr3	5410157	5415863	0.3898275	1	0	0	0.670396	0.0853449	0.763268	0	0.0167838
TRINITY_DN18674_c0_g1_i2	Chr3	5409776	5415274	-1.67426496140931	1	0.0583362	0.185711	0.0274454	0	0.0282265	0.0183719	0.00970175
TRINITY_DN18645_c0_g1_i1	Chr4	3589073	3597782	1.16569	1	0	0	0	0.356091	0.326203	0	0.352418
TRINITY_DN18645_c0_g1_i2	Chr4	3589073	3597782	-0.8630991	1	0.438704	1.55196	2.03543	1.09063	0.471829	1.03884	0.524906
TRINITY_DN18674_c0_g1_i12	Chr3	5409776	5415274	0.649039	1	0	0.151518	4.97406e-8	0	0.194903	0	0
TRINITY_DN18685_c1_g1_i3	Chr5	55947517	55958068	-0.452841	1	0.52743	0.628137	0.195957	1.29264	0.24719	0.530878	0.689442
TRINITY_DN18674_c0_g1_i15	Chr3	5409776	5415885	-0.727955889214873	1	0.166795	0.556072	0.0759727	0.200422	0.181058	0.179949	0.0900388
TRINITY_DN18685_c1_g1_i2	Chr5	55947517	55968787	-0.2107815	1	5.7438	11.6429	5.94872	7.3157	7.81237	7.81695	4.52779
TRINITY_DN18685_c1_g1_i4	Chr5	55965322	55968787	-0.1665777	1	0.750994	1.55957	0	0.83053	1.01802	0.793039	0.35982
TRINITY_DN18685_c1_g1_i1	Chr5	55966542	55968787	-0.635912657351852	1	0.576281	0	1.03401	0.90086	0.342934	0.424711	0.466715
TRINITY_DN18685_c1_g1_i5	Chr5	55966542	55968787	-0.912443	1	0	0.427576	0	0	0	0.14454	0
TRINITY_DN18685_c0_g1_i10	Chr6	104409121	104421651	0.4267686	1	0.0162836	1.25445	0.828887	0.706917	1.16412	0.860285	0.764798
TRINITY_DN18685_c0_g1_i6	Chr6	104409121	104428159	-0.06985132	1	6.46105	14.2747	8.53721	5.84806	7.05561	10.2057	7.60391
TRINITY_DN18685_c0_g1_i7	Chr6	104409121	104423487	-0.3505195	1	1.11125	0.712448	0.331405	1.79226	1.14713	0.449877	0.890976
TRINITY_DN18685_c0_g1_i5	Chr6	104410009	104428159	0.4106478	1	2.63268	0	0.65988	2.2274	2.85803	1.39591	1.83992
TRINITY_DN18685_c0_g1_i9	Chr6	104422551	104423487	0.576057	1	0	0.231699	1.09976	1.23166	1.14854	0.948468	0.831359
TRINITY_DN18685_c0_g1_i3	Chr6	104417870	104421651	-5.159325	1	0.793727	0.489277	0	0	0	0	0
TRINITY_DN18685_c0_g1_i4	Chr6	104409121	104428159	-1.47167265659833	1	0.737816	1.02494	0	1.19604	0.707572	0.169159	0
TRINITY_DN18685_c0_g2_i1	Chr6	104425178	104428159	1.13923297799313	1	0	0.0828568	0.159258	0.248951	0.50306	0.209104	0.171461
TRINITY_DN18685_c2_g1_i1	Chr7	114595249	114595828	-1.044712	1	0.470932	0	1.10879	0.46405	0.26978799999999997	0	0.490404
TRINITY_DN18685_c0_g1_i1	Chr6	104423553	104428159	-0.002726122	1	2.05178	1.51795	0.0389927	2.53071	2.49233	0.829262	1.65215
TRINITY_DN18621_c0_g2_i2	Chr10	27994625	27996301	1.0837756630833	1	0	0.36936	0	0	0	0	0.579181
TRINITY_DN18685_c0_g1_i2	Chr6	104423553	104425211	0.290147400948276	1	0.117291	0.310034	0.387228	0.255107	0.439648	0.194295	0.370951
TRINITY_DN18621_c3_g1_i1	Chr4	85013781	85014308	0.0975159283405746	1	0.825837	0.275785	0.776724	0	1.11836	0.232635	0.287337
TRINITY_DN18621_c1_g1_i1	Chr5	18513364	18514051	-0.2748137	1	0.706963	0.88341	0.163965	0.501673	0.685624	0.567304	0.176671
TRINITY_DN18672_c0_g1_i2	Chr2	68835525	68835737	-0.245809653722367	1	2.2803	4.69162	1.48084	4.77641	1.62931	2.61104	4.16974
TRINITY_DN18672_c0_g1_i1	Chr2	68835525	68835820	-0.7035903	1	1.89703	0	1.51902	2.4254	1.64674	0	1.23559
TRINITY_DN18672_c3_g1_i1	Chr2	14754910	14755371	-0.6238007	1	0.369021	0	1.04364	0.733871	0.375241	0.616475	0
TRINITY_DN18672_c3_g3_i1	Chr6	71855721	71856200	1.311222	1	0	0.322566	0.302076	0.317573	0.325356	0	1.68029
TRINITY_DN18621_c0_g2_i1	Chr10	27994625	27996640	-0.3036714	1	0.251255	0.667256	0.360001	0.306516	0.315112	0.626851	0
TRINITY_DN18672_c1_g2_i1	Chr2	70011482	70012894	0.4946958	1	0.140812	0.351709	0.201601	0.344299	0.494535	0.350189	0.288604
TRINITY_DN18672_c1_g1_i1	Chr2	70012906	70013514	0.25302789999999997	1	0.432739	0.216468	0	0.212927	0	0.540441	0.224977
TRINITY_DN18672_c4_g2_i1	Chr6	71671472	71671912	0.2073047	1	1.12503	2.26632	0.353521	4.46257	2.07966	2.5053	2.75991
TRINITY_DN18672_c2_g1_i1	Chr10	21141704	21142120	-5.20223717497822	0.567022911468505	1.24056	0.416731	2.9342800000000002	2.46181	0	0	0
TRINITY_DN18672_c3_g2_i1	Chr1	86328529	86328942	-0.0134280096225428	1	0.784918	0.395801	0	0.779453	0.616956	0.329318	0.592817
TRINITY_DN18681_c0_g2_i1	Chr3	77923959	78007086	-4.28472991790218	1	0.674402	0	0	0	0	0	0
TRINITY_DN18681_c0_g2_i2	Chr3	77923959	78007086	0.1188785	1	0	0.457901	0.954502	0.451039	0.695247	0.57442	0.236822
TRINITY_DN18600_c0_g1_i7	Chr7	2651910	2660319	1.056164	1	3.30695	0.613439	4.10177	3.76622	3.67687	3.04678	12.2331
TRINITY_DN18681_c0_g1_i1	Chr3	77913746	77923977	-0.304326020842594	1	1.99306	3.60417	2.48811	2.65481	2.23442	2.73387	1.60154
TRINITY_DN18600_c0_g1_i4	Chr7	2635500	2645682	2.476684	1	0	0	0	0.125982	0	0	0.623005
TRINITY_DN18600_c0_g1_i1	Chr7	2635500	2645828	3.301211	0.3380679	0.584246	0.140419	0.257725	0.373448	4.45443	0.558002	5.85522
TRINITY_DN18600_c0_g1_i9	Chr7	2635500	2645828	-5.55936060598691	1	0	0	0.789036	0.236101	0	0	0
TRINITY_DN18600_c0_g1_i6	Chr7	2645365	2645828	-0.4718174	1	0.443777	0.689947	0.597024	0	0	0.857317	0
TRINITY_DN18696_c0_g2_i1	Chr2	137759938	137760669	-0.14953565527171	1	0.16563	1.48729	0.156691	0.325126	0.499902	0.413562	0.514978
TRINITY_DN18600_c0_g1_i8	Chr7	2635500	2660319	-0.209222358921143	1	2.4837	5.14437	3.623	6.27924	3.75599	3.8061	3.95033
TRINITY_DN18600_c0_g1_i5	Chr7	2635500	2660319	-0.1858009	1	59.8899	45.9616	39.4734	45.5193	44.7863	47.5125	37.875
TRINITY_DN18697_c0_g1_i1	Chr2	148506554	148513074	0.3627077	1	0	0.967026	2.33622	2.22706	1.27982	0.785298	3.21623
TRINITY_DN18696_c0_g1_i4	Chr2	137757936	137761917	-0.238470426927378	1	2913.92	2463.62	2563.88	3330.8	2162.91	2800.32	2427.32
TRINITY_DN18696_c0_g1_i3	Chr2	137757936	137761730	-1.25335524336095	1	0	0.962809	0	0.703443	0.147116	0	0.370158
TRINITY_DN18696_c0_g1_i2	Chr2	137757936	137761917	-0.1650896	1	1.67684	2.39627	0.497918	0.520093	1.3428	1.43819	0.706135
TRINITY_DN18697_c0_g1_i3	Chr2	148506554	148513074	-0.255137788156975	1	22.6929	44.4542	27.7393	38.815	21.7745	38.4014	23.9143
TRINITY_DN18697_c0_g1_i2	Chr2	148506554	148513074	-7.01400795441438	0.774003284703846	0	0.514753	0	2.67346	0	0	0
TRINITY_DN18697_c0_g1_i4	Chr2	148506554	148513074	0.954183017519177	1	0.797831	1.05596	6.08672	0	1.05917	2.25007	7.53053
TRINITY_DN18697_c0_g2_i1	Chr2	148506554	148507790	0.6030604	1	0	0	0.974348	0	0	0.0850662	0.976988
TRINITY_DN18683_c1_g2_i1	Chr2	154665201	154750592	0.9521296	1	0.111793	0.444307	0.106254	0.109341	0.897982	0.0927837	0.230147
TRINITY_DN18683_c1_g3_i1	Chr2	154664123	154665193	0.3199814	1	0.0990332	0.39328	0.188498	0.0968064	0.397668	0.246491	0.1018
TRINITY_DN18683_c0_g4_i1	Chr9	65163952	65165279	-0.6380245	1	0.151712	0.150399	0.217085	0.222222	0.0761228	0.188677	0.0777812
TRINITY_DN18683_c1_g1_i2	Chr2	154501577	154502700	1.085814	1	0	0.490491	0	0.0791939	0.211052	0.60855	0.0771546
TRINITY_DN18683_c1_g1_i3	Chr2	154502671	154664139	0.204185504256206	1	0	0.390636	0	0	0	0.303946	0
TRINITY_DN18683_c1_g1_i1	Chr2	154501577	154664139	-0.4218351	1	0.528298	0.5335	0.590756	0.375518	0.816469	0.086194	0.305234
TRINITY_DN18683_c0_g1_i1	Chr4	35240515	35241542	-0.9666396	1	1.993	0.520888	0	0	0.526553	0.522248	0
TRINITY_DN18683_c0_g5_i1	Chr4	77170454	77171822	-1.14488073194898	1	0.511879	0.434883	0.767542	0.142799	0.14676	0.242496	0.224879
TRINITY_DN18627_c0_g1_i1	Chr1	140484971	140485601	-1.36836	1	0.413774	1.65465	0.390272	0.406748	0.416802	0.172304	0.214987
TRINITY_DN18696_c0_g1_i1	Chr2	137757936	137761730	0.2908675	1	0.584248	0.529381	0.80984	0	0.589196	0.805408	0.370798
TRINITY_DN18626_c1_g1_i1	Chr4	114907276	114909138	-0.4505213	1	0.612445	1.41447	1.025	0.995674	1.02395	0	1.25265
TRINITY_DN18642_c0_g1_i1	Chr5	58660640	58661595	0.5076777	1	0	0.570814	0.436603	0.112372	0.461397	0.381405	0.354859
TRINITY_DN18678_c0_g1_i24	Chr10	51493672	51495423	-0.6187488	1	1.13842	3.1778	1.97224	1.57699	0.501849	1.07774	2.16329
TRINITY_DN18626_c0_g1_i1	Chr7	38110369	38110598	-1.128894	1	2.39205	2.40962	4.58683	4.87723	0	0.995009	3.78261
TRINITY_DN18678_c0_g1_i17	Chr10	51510935	51513111	1.239656	1	0	0	0.474698	0	0.7658	0.213886	0
TRINITY_DN18678_c0_g1_i15	Chr10	51503955	51515657	-5.212789	1	0.416116	0.144598	0	0	0	0	0
TRINITY_DN18678_c0_g1_i3	Chr10	51513927	51515895	0.4021081	1	0.577679	0.176853	0.159952	0.795218	0.358502	0.215605	1.23013
TRINITY_DN18678_c0_g1_i12	Chr10	51505153	51510356	-0.6926466	1	0	0	3.75943	0	0	0.37112	1.22509
TRINITY_DN18678_c0_g1_i1	Chr10	51493672	51521924	-4.09370585917911	1	0	0	0	0.160847	0	0	0
TRINITY_DN18678_c0_g1_i4	Chr10	51505153	51512588	-0.4805703	1	0.590065	1.38349	0.831543	0.817196	0.950091	0.476942	0.55922
TRINITY_DN18686_c2_g1_i1	Chr10	48965289	48965619	-0.04317602	1	0.639662	5.78774	1.80465	1.2905	1.30516	2.13301	3.38221
TRINITY_DN18678_c0_g1_i19	Chr10	51493672	51521924	0.06952759	1	5.98936	7.9610900000000004	4.98607	5.72292	9.24453	5.45679	5.3951
TRINITY_DN18686_c0_g1_i1	Chr10	26707155	26709513	-0.104871200006734	1	0.770883	0.571818	1.18109	0.864268	1.0051	0.638459	0.787304
TRINITY_DN18686_c1_g1_i2	Chr8	37623172	37623593	0.9457271	1	0.406099	0.890099	0.382069	0	1.65367	0.970732	0
TRINITY_DN18686_c3_g1_i1	Chr8	8015161	8015436	-1.25574355763772	1	2.35381	3.55145	2.25802	1.19937	2.98364	0	0
TRINITY_DN18678_c0_g1_i20	Chr10	51506913	51521924	0.8992643	1	0	0.156131	0.310956	0.354154	0.304432	0.0752655	0.764409
TRINITY_DN18678_c0_g1_i14	Chr10	51493672	51513763	-0.0118135245105961	1	0.0764345	0.81203	0.56024	0.808101	0.193418	1.2901	0.121075
TRINITY_DN18629_c0_g1_i1	Chr4	89618862	89619231	-0.4150954	1	0.519578	1.04373	2.92646	1.03869	1.71242	0.433576	1.09668
TRINITY_DN18663_c0_g1_i2	Chr10	29016709	29122320	0.962361662954858	1	0.23611	1.02282	0.324302	0	1.42973	0.983601	0
TRINITY_DN18682_c0_g1_i3	Chr1	215211078	215228775	0.1320535	1	0.403696	0.394118	0.542623	0.263708	0.916261	0.246723	0.229643
TRINITY_DN18616_c1_g1_i1	Chr6	50985513	50988272	0.0795935263477087	1	0.29249000000000003	0.289171	0.251355	0.443448	0.3911	0.322938	0.331697
TRINITY_DN18682_c0_g1_i7	Chr1	215218849	215228775	-0.7265044	1	0.0744586	0.221726	0.356966	0.447596	0.20843	0.0536571	0.245357
TRINITY_DN18682_c0_g1_i10	Chr1	215211078	215228775	1.410339	1	0	0	0	0.415333	0.572722	0	0.359449
TRINITY_DN18682_c0_g1_i4	Chr1	215226324	215228775	-0.5030072	1	0	0	1.49992	1.00571	0.537143	0.350177	0.434796
TRINITY_DN18682_c0_g1_i11	Chr1	215211078	215228775	3.113266	1	0	0	0	0.270788	0.120273	0	1.76328
TRINITY_DN18629_c1_g2_i1	Chr7	105432169	105432873	0.3438159	1	0.522724	0.347789	0.988398	1.02643	0.175331	0.291739	2.35016
TRINITY_DN18682_c0_g1_i14	Chr1	215212784	215218048	0.6018761	1	0.412298	0.253329	0	0	0	0.46692	0.310528
TRINITY_DN18644_c0_g1_i2	Chr6	57585504	57586613	0.7817311	1	0.280745	0	1.24754	0	0	0.621028	1.28329
TRINITY_DN18682_c0_g1_i2	Chr1	215211078	215228775	-1.757447	1	2.28796	2.4995	1.84029	0.486174	0.0639419	1.42081	0.0318959
TRINITY_DN18671_c0_g1_i1	Chr1	174237829	174238947	-0.0814885435178887	1	0.468434	0.185962	0.713674	0.366234	0.282127	0.38858	0.577492
TRINITY_DN18678_c0_g1_i7	Chr10	51515677	51521924	0.2439927	1	0.261796	0.55388	0.265432	0.357724	0.214386	0.183643	0.873035
TRINITY_DN18682_c0_g1_i12	Chr1	215211078	215228775	0.344577522693707	1	0	2.95288e-7	0	0.744	0.307757	0.442303	0.00565131
TRINITY_DN18644_c0_g2_i1	Chr7	111925057	111925705	1.39595	1	0	0.834693	0.54823	0	0	1.4508	1.2067
TRINITY_DN18631_c0_g2_i1	Chr2	41880521	41882215	0.528806959563964	1	0.170797	0.450981	0.108829	0.0555486	0.514045	0.141531	0.233037
TRINITY_DN18631_c1_g2_i1	Chr3	10842478	10843777	4.558875	1	0	0	0	0	0	0	1.02855
TRINITY_DN18631_c1_g2_i2	Chr3	10842529	10843777	-0.75386601053064894	1	0.655903	0.962167	1.1377	1.02901	1.18543	0.556516	0
TRINITY_DN18686_c5_g1_i1	Chr2	147634148	147634822	0.03214208	1	1.5222	3.65178	1.97433	1.68054	2.77621	1.26591	2.87885
TRINITY_DN18694_c0_g1_i2	Chr9	85958144	85958895	1.093358	1	0	0	0.402609	0	0.772287	0	0
TRINITY_DN18631_c0_g1_i1	Chr2	41864372	41865301	-0.4907222	1	8.27025	19.6811	9.18469	10.1417	10.6438	9.18546	5.75814
TRINITY_DN18631_c1_g3_i1	Chr6	48196859	48198981	-0.315865300144761	1	1.10645	0.306516	0.440062	0.474739	0.310745	0.95319	0.180913
TRINITY_DN18631_c0_g3_i1	Chr2	41865279	41894316	-0.1972283	1	7.15828	19.0572	7.76386	8.63387	11.7972	9.38982	6.97184
TRINITY_DN18605_c0_g3_i1	Chr3	79490764	79492539	-0.001739047	1	2.63992	2.45346	3.2451	2.26006	2.10785	4.37478	1.48807
TRINITY_DN18605_c0_g2_i1	Chr2	3541364	3542695	0.148184523198005	1	0.835174	1.58064	3.29209	3.92952	1.40629	1.1331	5.44969
TRINITY_DN18663_c0_g1_i4	Chr10	31921786	31922209	-0.9297244	1	0	0.314439	0.403218	1.21533	0	0.681593	0
TRINITY_DN18605_c0_g1_i1	Chr2	3540515	3541387	-0.253300862019139	1	1.42225	1.54364	3.68054	3.1646	1.29884	1.18125	3.73393
TRINITY_DN18605_c1_g1_i1	Chr1	24812449	24814127	-0.788171	1	1.47923	0.676007	0.489399	1.83185	0.744619	0.330014	0.989726
TRINITY_DN18663_c0_g1_i5	Chr10	29068434	29068807	-0.510903603170877	1	0.371493	0.389447	0.289948	0.15944	0.162206	0.13981	0.342727
TRINITY_DN18687_c0_g4_i1	Chr6	37148875	37149425	2.64191	1	0	0	0.236399	0	1.52315	0.209401	0
TRINITY_DN18658_c0_g1_i1	Chr3	136806826	136807261	0.587267421072187	1	0.450623	0.420843	0.427485	0.498687	0.213758	1.12817	0.699778
TRINITY_DN18613_c0_g2_i3	Chr4	46456287	46456911	-1.433815	1	0.47507	1.88983	1.47143	1.20232	1.05774	0.342062	0
TRINITY_DN18602_c0_g1_i1	Chr2	72099922	72100729	0.1563543	1	2.00936	0.857651	2.44813	1.40638	1.15383	1.90833	2.66844
TRINITY_DN18602_c1_g2_i2	Chr1	90058193	90059727	-1.210605	1	0	0.294725	0	0.0742413	0.112348	0	0
TRINITY_DN18602_c1_g1_i1	Chr4	93921413	93922310	0.4227363	1	0.830455	0.91531	1.31808	0.721067	2.59231	0.765081	0.663193
TRINITY_DN18602_c1_g2_i3	Chr1	90058193	90061397	1.334809	1	0.148064	0	0.27971	0.339815	0.549965	0.511716	0.455466
TRINITY_DN18602_c1_g2_i1	Chr1	90058193	90061397	-4.230411	1	0.214767	0	0	0	0	0	0
TRINITY_DN18602_c1_g2_i4	Chr1	90058193	90061397	-0.841746527402428	1	0	0.393703	0.419565	0.339815	0	0	0.455466
TRINITY_DN18647_c2_g1_i2	Chr2	25308859	25309541	-0.6781637	1	0.550184	0.183123	1.21302	0.900807	1.20816	5.78017e-7	0.233084
TRINITY_DN18647_c2_g1_i3	Chr2	25308859	25555558	8.34395026698939	0.00354422753573666	0	0	0	0	0.753084	0.30689	0.528839
TRINITY_DN18647_c4_g1_i1	Chr5	19981904	19982133	-0.3607099561148	1	0	7.51378	1.19464	2.5492	1.29526	0	5.27187
TRINITY_DN18647_c0_g2_i1	Chr8	101988815	101989037	-0.1764001	1	0	4.89985	4.27861	1.46401	1.69467	3.53599	1.54398
TRINITY_DN18647_c2_g1_i1	Chr2	25364765	25555558	-5.33079287468485	1	0	3.65998e-4	0	0.509204	0.00519659	0	5.68083e-7
TRINITY_DN18647_c2_g1_i4	Chr2	25242382	25555558	-0.2057672	1	1.00886	1.61681	1.10878	0.707388	1.10345	1.00374	0.811672
TRINITY_DN18647_c1_g1_i1	Chr3	70424013	70424892	0.1559212	1	0.900697	0.127046	1.21211	1.1252	1.28287	0.636387	1.05357
TRINITY_DN18663_c0_g1_i1	Chr10	29068434	29068807	-0.577408411244466	1	0.140263	0.129731	0.0930474	0.0596411	0.0578828	0.0464548	0.106936
TRINITY_DN18652_c0_g1_i2	Chr4	12538393	12538949	-1.124327	1	0	1.57967	1.78306	1.29463	1.11138	0	0.519983
TRINITY_DN18602_c1_g2_i5	Chr5	61064361	61064794	0.810483568949574	1	0	0.00964337	0.933636	0.276416	0.907438	0.825096	0
TRINITY_DN18652_c0_g1_i1	Chr4	12538393	12538949	1.67467082786998	1	0.229151	0	0.778943	0.263953	0.739317	0.95422	1.61848
TRINITY_DN18652_c2_g1_i1	Chr7	9974630	9975079	5.01598906273524	0.634821050096004	0	0	0	0	2.41846	0	1.83945
TRINITY_DN18647_c0_g1_i5	Chr3	90484599	90484942	-0.749572651108864	1	0	0	1.169	1.76992	0	1.13683	0
TRINITY_DN18647_c0_g1_i2	Chr1	49864450	49864975	0.16431780000000001	1	1.10823	0	1.59233	2.32112	0.873852	0.922533	2.63073
TRINITY_DN18647_c0_g1_i1	Chr5	125300301	125300709	-1.03357200654242	1	3.02596	0.871815	0	0.430125	0.892985	0.734554	0
TRINITY_DN18669_c0_g1_i1	Chr6	12205498	12206291	-0.5288863	1	0	0.847335	0.403228	0.138951	0.142505	0.117843	0.439358
TRINITY_DN18659_c5_g1_i1	Chr5	33449597	33449938	-0.836437	1	0.603312	1.82714	0.568152	0	0.615792	0	0.638018
TRINITY_DN18659_c0_g1_i1	Chr5	28134397	28135064	-0.7728489	1	0.948001	0.378678	0.358167	1.11779	0.572619	0.315784	0.394017
TRINITY_DN18659_c3_g1_i1	Chr7	126245601	126246357	0.259134927906902	1	0.946902	0.786878	0	0.154878	0.476239	0.78773	0.490199
TRINITY_DN18659_c0_g2_i1	Chr5	28133883	28134417	0.9341936	1	0	0.269807	0.253354	0.531418	0	0.224409	1.40576
TRINITY_DN18616_c2_g1_i1	Chr2	93757624	93758370	0.7283034	1	0	0.53547	0.257034	0.0878861	0.36112	0.447619	0.277099
TRINITY_DN18628_c0_g1_i2	Chr10	21640198	21646675	0.997699162571311	1	0.537468	0.870237	1.34923	1.21753e-5	1.66349	0.96632	1.45899
TRINITY_DN18659_c6_g1_i1	Chr9	70678478	70679159	0.9004736	1	0.507951	0.337916	0.322342	0	1.02214	0.569046	0.175572
TRINITY_DN18628_c0_g1_i3	Chr10	21640198	21646675	-1.88297704154486	1	0.281837	0	0.177515	0.861077	0.188164	0.103551	0
TRINITY_DN18699_c0_g1_i1	Chr3	125807111	125809094	1.661489	1	0	0.351987	0.468136	0	1.25205	0.699913	0
TRINITY_DN18699_c0_g1_i3	Chr3	125807111	125809255	-0.09087372	1	0.396635	4.36473e-6	3.74111e-6	0.25785	0	0	0.495394
TRINITY_DN18659_c2_g3_i1	Chr5	43928038	43928421	-0.06066354	1	1.4528	1.46209	0.909066	3.86544	2.74357	2.02095	1.02191
TRINITY_DN18680_c0_g1_i1	Chr4	57896877	57897932	-0.417778178763665	1	0.302494	0.30035	0.479714	0.394288	0.20245	0.50196	0.103668
TRINITY_DN18698_c1_g1_i1	Chr3	90083608	90084765	0.316785211208414	1	0.186953	0.185542	0	0.182704	0.187662	0.0775412	0.288807
TRINITY_DN18698_c0_g2_i1	Chr4	107473004	107473629	-0.8048891	1	1.04744	1.46627	0.987516	0.411915	0.211013	0.174398	1.30624
TRINITY_DN18618_c0_g1_i5	Chr2	114751299	114751928	5.56447383943305	0.454715285318768	0	0	0	0	1.50368	0	2.21003
TRINITY_DN3073_c0_g1_i1	Chr8	144095497	144102197	-1.132416	1	130.972	0	114.148	87.6393	57.7305	0	66.5296
TRINITY_DN3073_c0_g1_i12	Chr8	144095497	144098684	-1.056953	1	1.29889	0	0.515721	0.233652	0.260276	0	0.533628
TRINITY_DN3073_c0_g1_i18	Chr8	144095497	144102197	0.728195872355312	1	0	104.865	0	80.7018	67.6946	115.942	43.3695
TRINITY_DN3097_c1_g1_i1	Chr8	147019280	147019520	0.3829832	1	25.5619	47.7595	8.14269	45.9472	52.9707	35.4476	41.0756
TRINITY_DN3073_c0_g1_i9	Chr8	144098683	144099150	0.587285511441865	1	0.41551	0.284726	0	0	0	0.244309	0.582503
TRINITY_DN3085_c2_g4_i1	Chr2	81667728	81668559	-0.1277501	1	4.55625	6.18875	4.62392	2.97532	4.99381	4.85874	2.99333
TRINITY_DN3085_c3_g1_i1	Chr7	31264414	31264668	0.182524813335939	1	0	0	6.18005	1.14021	3.35215	0.91568	2.26922
TRINITY_DN3085_c0_g1_i1	Chr2	146894946	146895318	0.2061481	1	0.514173	4.13252	1.93098	0.514164	2.62138	0.429351	3.25584
TRINITY_DN3085_c2_g2_i5	Chr8	115740561	115745803	-0.2956948	1	1.565	4.40802	2.01345	2.20127	2.42	2.93677	0.878272
TRINITY_DN3085_c2_g2_i2	Chr8	115740561	115745803	0.2527187	1	0.499685	0.56655199999999994	0.485496	0.118385	0.729807	0.493929	0.312686
TRINITY_DN3085_c2_g2_i1	Chr8	115740561	115745803	0.0432350403669775	1	0	0.759878	0.253638	0	0.572183	0.210024	0
TRINITY_DN3085_c2_g5_i1	Chr4	90382033	90382422	0.126029619817457	1	3.16735	3.65013	0	0	3.69072	2.26523	0
TRINITY_DN3085_c1_g1_i1	Chr9	32803389	32811940	0.422909	1	0	13.7114	0	9.19927	1.45323e-7	12.2142	9.61627
TRINITY_DN3008_c2_g2_i1	Chr8	46497057	46498783	0.0120713525029747	1	27.8939	18.9078	16.4986	11.9505	17.7619	13.1023	28.0275
TRINITY_DN3085_c1_g1_i2	Chr9	32803389	32811940	-0.2705089	1	14.4381	2.74212	9.95525	2.44275	15.8581	2.18518	2.46012
TRINITY_DN3008_c1_g1_i2	Chr9	5835838	5848895	-0.4198884	1	7.7287	20.039	47.8861	21.1092	9.32481	10.9252	32.1156
TRINITY_DN3085_c2_g3_i2	Chr6	71760253	71761112	0.1984467	1	2.18783	2.43267	2.56485	2.39388	2.87267	2.77906	2.78729
TRINITY_DN3008_c0_g1_i11	Chr4	12046055	12053689	2.147094	1	0.226744	0	0	0.205783	0.890677	0.58097	0.174137
TRINITY_DN3008_c0_g1_i10	Chr4	12046055	12057452	1.528059	1	3.01309	0.22138	0	0	2.67864	2.53988	2.70289
TRINITY_DN3008_c0_g1_i4	Chr4	12046055	12057452	-0.527911780549637	1	0.0694458	0	0	0.0725167	0.083382	0	0
TRINITY_DN3008_c0_g1_i7	Chr4	12046055	12057452	-0.552917454924007	1	3.69908	11.349	8.89738	15.9133	11.9759	4.80109	4.40895
TRINITY_DN3008_c0_g1_i15	Chr4	12046055	12056061	-0.1963768	1	46.2708	48.1841	33.5654	50.9311	79.894	25.755	19.825
TRINITY_DN3008_c2_g5_i1	Chr4	123860030	123869565	-0.564265786030923	1	2.41433	8.63597	2.47821	1.26853	1.91705	4.11808	1.25371
TRINITY_DN3008_c2_g4_i1	Chr8	23736522	23737272	-0.15388815469662	1	7.70875	9.71149	7.24721	6.42362	7.70697	7.43716	6.32496
TRINITY_DN3008_c2_g3_i2	Chr7	114397699	114398848	1.86886	1	0.377023	0.802039	1.62898	0	0	3.43078	3.86175
TRINITY_DN3008_c2_g3_i1	Chr7	114397699	114398848	-0.178272526724235	1	1.81783	0.682832	3.05011	2.67206	3.63478	0	2.21487
TRINITY_DN3008_c3_g1_i1	Chr3	9664161	9668407	0.05344209	1	0	0	2.9504	0.209824	1.16396	0.920023	0.413899
TRINITY_DN3008_c3_g1_i2	Chr3	9666992	9668407	0.4016007	1	1.62483	1.40022	4.06092	2.31052	3.14002	1.36997	4.92812
TRINITY_DN3008_c0_g1_i1	Chr4	11687133	11702156	-5.51294430233353	1	0	0.474743	0.306342	2.93448e-6	0	0	0
TRINITY_DN3008_c2_g1_i2	Chr6	90744038	90745393	0.4464333	1	4.29369	9.08881	5.09533	6.91332	13.1379	7.31418	6.30333
TRINITY_DN3008_c0_g1_i3	Chr4	11687133	11702156	-0.2308101	1	1.57108	1.68805	1.43849	2.19651	2.97502	0.948507	0.776888
TRINITY_DN3044_c0_g1_i1	Chr5	9627128	9628943	0.0837646878771993	1	0.606679	0.687818	0.991024	0.846733	0.869879	0.862556	0.800743
TRINITY_DN3044_c0_g4_i2	Chr8	73692385	73692757	2.542035	1	0	0	0	0.535111	0	0.901791	2.36542
TRINITY_DN3044_c0_g3_i2	Chr2	53237671	53253957	-0.0868193	1	1.99248	6.53133	3.23434	4.76237	5.92279	3.59955	2.39505
TRINITY_DN3044_c1_g2_i1	Chr8	44082219	44082698	-0.00293055217349301	1	0.322515	0.647541	0.606377	0	0.326496	0.806227	0
TRINITY_DN3044_c0_g3_i1	Chr2	53237671	53253957	0.2440336	1	4.08686	0	4.95481	0	0	3.29442	4.63013
TRINITY_DN3044_c0_g2_i1	Chr9	19448446	19448842	0.2346241	1	2.72795	0.916939	1.30462	3.17111	2.16681	3.41547	1.91581
TRINITY_DN3089_c0_g1_i8	Chr3	48459584	48487274	1.74276349185659	1	0	0	0.343964	0.400466	0.00314511	1.14516	0.739135
TRINITY_DN3089_c0_g1_i7	Chr3	48490168	48498468	-4.087364	1	0	0	1.21569	0.960717	0	0	0
TRINITY_DN3089_c0_g1_i1	Chr3	48459584	48498468	2.37192	1	0.30467	0.0842664	0	0.224508	0.048907	0	2.53673
TRINITY_DN3089_c0_g1_i6	Chr3	48471458	48487274	-1.196267	1	0	0	0.736201	0.196763	0.302075	0	9.37652e-4
TRINITY_DN3089_c0_g1_i9	Chr3	48500646	48502855	0.2504307	1	0	0.342079	0	0.197427	0.161394	0	0.326254
TRINITY_DN3089_c0_g1_i5	Chr3	48471458	48498468	-0.177414971336343	1	0.522369	0.754135	0	0.132904	0.998742	0	0.0415718
TRINITY_DN3089_c0_g1_i3	Chr3	48459584	48502855	1.1311	1	0.590742	0.371102	0.520447	0.794579	0.28042	1.23915	2.24112
TRINITY_DN3089_c0_g1_i4	Chr3	48471458	48502855	-0.8075683	1	0.732855	0.8817	0.641805	0.684448	0.874211	0	0.468766
TRINITY_DN3089_c0_g4_i3	Chr2	113291524	113302963	0.1957065	1	3.37017	1.49675	2.06364	3.0453	2.68746	2.33994	3.922
TRINITY_DN3044_c1_g1_i1	Chr5	122169886	122170215	-0.9640746	1	2.68926	2.70208	5.7918	3.08996	2.19964	2.69873	0.568897
TRINITY_DN3032_c0_g1_i3	Chr3	148469199	148469509	0.740386	1	3.28537	3.64465	4.09991	2.1825	13.9777	0	4.34184
TRINITY_DN18659_c2_g1_i4	Chr5	129240198	129414852	-0.502932745776863	1	0.873696	1.09088	0.272984	0.695522	0.281672	0.546634	0.73696
TRINITY_DN3008_c0_g1_i2	Chr4	12046055	12056220	0.0183273662469516	1	5.89376	7.99943	8.49865	12.8652	16.2109	6.86749	5.09613
TRINITY_DN3089_c0_g4_i2	Chr2	113293380	113302963	0.470343219370908	1	0.532233	0.175066	0	0.593687	0.321448	0.435188	0.683228
TRINITY_DN3032_c0_g1_i6	Chr3	148467930	148475598	0.3838864	1	0	0	1.70304	0.829564	0.834991	0.872186	0.725454
TRINITY_DN3032_c0_g1_i14	Chr3	148467930	148469003	0.0492622688531968	1	1.82512	1.97695	0.875156	0.867618	1.5898	1.17024	1.68052
TRINITY_DN3032_c0_g1_i12	Chr3	148467930	148469078	-0.0614990564588222	1	2.86096	3.50269	2.02811	1.92974	3.75433	3.06376	0.879575
TRINITY_DN3089_c0_g4_i1	Chr2	113226911	113302963	2.52513770752777	1	0.29405	0	0	0	0.284656	0.694129	0.454186
TRINITY_DN3089_c0_g4_i4	Chr2	113226911	113302963	-0.5021586	1	0.698017	1.24712	1.03326	0.945213	0.981325	0.456164	0.688701
TRINITY_DN3032_c0_g1_i9	Chr3	148470905	148475598	0.1734899	1	3.84776	2.96833	2.3279	1.76946	4.87783	2.84941	2.00907
TRINITY_DN3032_c4_g1_i1	Chr1	130451054	130451287	1.392768	1	2.58144	0	0	1.3072	0	3.1932	5.40273
TRINITY_DN3032_c1_g1_i1	Chr8	6214333	6248578	-0.01515887	1	8.78662	10.2427	7.3215	6.61528	11.7853	7.09916	6.49126
TRINITY_DN3058_c0_g1_i1	Chr2	150655508	150751963	-0.336501790152295	1	10.9122	12.0937	11.9336	9.11943	8.42488	10.6695	7.40515
TRINITY_DN3058_c0_g1_i2	Chr2	150655508	150751963	0.874382858678037	1	1.09795	1.13334	1.77818	1.24504	1.82338	4.3189	1.06217
TRINITY_DN3089_c0_g4_i5	Chr2	113236494	113302963	-1.854457	1	0.00141924	0.764816	1.24034e-6	0.408022	0.0311297	0.19486	0
TRINITY_DN3008_c0_g1_i5	Chr4	12046055	12056220	0.219657	1	1.78369	2.17511	1.58389	4.37344	6.48138	1.28204	1.61389
TRINITY_DN3032_c2_g1_i1	Chr2	147501943	147502441	-0.1128832	1	2.38874	1.49645	3.64762	2.6548	4.5351	1.74352	1.24802
TRINITY_DN3084_c0_g2_i12	Chr2	43022974	43042696	-0.5158513	1	2.03651	0	7.9546e-9	0	0.406623	2.40231e-6	0.819088
TRINITY_DN3084_c0_g2_i6	Chr2	43022974	43042696	-0.3762299	1	3.6514	3.04449	2.53663	2.4865	0.886451	3.76913	2.11103
TRINITY_DN3027_c0_g1_i7	Chr8	2038970	2064875	-0.09759684	1	0.773904	2.57987	2.70177	1.31265	1.10053	3.02422	0.85407
TRINITY_DN3027_c0_g1_i4	Chr8	2020872	2064875	-2.29399277691937	1	1.54956	2.34187	0	0	0	0.568985	0
TRINITY_DN3027_c0_g1_i3	Chr8	2048373	2064875	-1.436979	1	0.489474	2.56537	1.21457	1.00013	0.784656	0.459465	0.220586
TRINITY_DN3027_c0_g1_i2	Chr8	2054244	2064875	1.767761	1	0	0.395207	0	0.277384	0.239969	0.913057	0.536371
TRINITY_DN3027_c0_g1_i6	Chr8	2054244	2064875	-0.857368	1	2.44354	5.47959	3.76608	0.364278	2.92389	0.80184	1.35752
TRINITY_DN3084_c0_g2_i17	Chr2	43022974	43042696	-0.587147	1	0.641891	0.769873	0.365267	0.464377	0.668813	0.303157	0.205032
TRINITY_DN3084_c0_g2_i14	Chr2	43029723	43042696	0.180802651957857	1	2.96748	3.14965	1.87701	1.5499	3.38503	3.54897	1.43842
TRINITY_DN3084_c2_g1_i1	Chr10	14418115	14418428	0.379223275006238	1	1.78274	0.719161	1.34986	0	2.19005	1.77663	0
TRINITY_DN3084_c0_g2_i19	Chr2	43022974	43042696	0.0842396314240292	1	0.0354282	1.94998	1.1367	4.37817	3.40979	1.61579	1.18805
TRINITY_DN3084_c0_g2_i18	Chr2	43022974	43042696	0.9771495	1	1.07627e-8	0	0.241263	0.261835	0.503448	0.119114	0.164004
TRINITY_DN3084_c0_g2_i5	Chr2	43022974	43042696	0.725313	1	0	0	1.48612	1.15993	0.589407	1.12153	1.49277
TRINITY_DN3084_c0_g2_i3	Chr2	43022928	43042696	4.392488	1	0	0	0	0	0.235893	0	0
[truncated: 165,732 more rows]
