# Supplementary material for: A frog with three sex chromosomes that co-mingle together in nature: Xenopus tropicalis has a degenerate W and a Y that evolved from a Z chromosome
Source: PLoS Genet. 2020 Nov 9;16(11):e1009121. doi: 10.1371/journal.pgen.1009121 (PMC7652241; doi:10.1371/journal.pgen.1009121)
Supplement: S1 Data — (ZIP) [file pgen.1009121.s001.zip › SI_Data/Fig_S6/FigS6.csv]

trans_id	chromosome	start	end	logFC	FDR	XT3	XT9	XT11	XT20	XT7	XT8
TRINITY_DN86307_c0_g1_i1	Chr4	97550574	97550908	-0.330393337270193	1	0.628021	0	1.77348	1.90133	1.2039	0.602192
TRINITY_DN86303_c0_g2_i1	Chr6	24846098	24847065	0.242077986132598	1	0.338558	0.897102	0.321751	0	0.323045	0.6398
TRINITY_DN86387_c3_g3_i1	Chr4	111226516	111226998	-0.250612156122945	1	0	0.32137	1.5047	0.949291	0.919384	0.303484
TRINITY_DN86397_c0_g2_i1	Chr5	132392365	132392976	-0.153155785351376	1	0.433866	0.216974	0.204442	0.853778	0.415248	0.410134
TRINITY_DN86302_c0_g1_i1	Chr8	142180030	142180326	-1.26547551158608	1	0.856451	0.801943	1.50834	0.802793	0	0.763647
TRINITY_DN86366_c0_g1_i1	Chr3	152541012	152541473	-0.378444165289219	1	1.38422	0.347595	0.650643	0	0.993034	0
TRINITY_DN86378_c0_g1_i1	Chr5	32713856	32714352	-1.46156934380191	1	0	0.30566	0.859221	0.602629	0	0.28869
TRINITY_DN86371_c0_g1_i1	Chr10	9018561	9019131	0.418380316006277	1	0	0.766432	0	0.251446	0.732763	0
TRINITY_DN86387_c3_g1_i1	Chr8	10775889	10776593	-1.75460334257568	1	0.52492	0.873081	1.32331	0.68719	0	0.496305
TRINITY_DN86331_c0_g1_i1	Chr2	92306251	92307339	-0.736716666775634	1	0.580399	0.192045	0.368326	0.56729	0.461159	0.0913881
TRINITY_DN86388_c0_g1_i1	Chr7	120092481	120092709	-1.54331968978654	1	5.41734	1.35048	1.28175	0	0	1.30053
TRINITY_DN86390_c0_g1_i1	Chr6	131859384	131904792	1.07674844325311	1	0.203889	0	0.192343	0.400717	0.780923	0.1927
TRINITY_DN86395_c0_g1_i1	Chr3	115159511	115159975	-0.959337299433684	1	1.02203	1.37018	0.640948	0.674114	0.65192	0.322752
TRINITY_DN86394_c0_g1_i1	Chr5	71546384	71546789	-0.321758132378245	1	0	0	2.0487	0	0.838046	0
TRINITY_DN86306_c0_g1_i1	Chr8	119665595	119666246	1.44546618159274	1	0	0.396846	0.187429	0	0.35216	0.563091
TRINITY_DN86351_c0_g1_i1	Chr7	64792489	64793047	-3.91487142025138	1	0	1.51016	0	0.247706	0	0
TRINITY_DN86337_c0_g1_i1	Chr2	98317902	98318430	-1.46156698916171	1	0	0.278363	0.784173	0.548354	0	0.263086
TRINITY_DN86321_c0_g1_i1	Chr1	200293494	200294065	1.73353553148702	1	0.477587	0.239056	0	0.470644	0.45749	1.8069
TRINITY_DN86400_c0_g2_i1	Chr7	130741649	130742158	-0.835845352518042	1	0	0.746465	0.467467	0.489625	0.237973	0.235013
TRINITY_DN86326_c1_g1_i1	Chr1	90293451	90293874	-0.996504276315185	1	0.402554	0	2.27331	0.399568	0.386176	0.382689
TRINITY_DN86382_c1_g1_i1	Chr8	62699360	62700046	-4.86140472152097	1	0.355892	1.24332	0.840965	0	0	0
TRINITY_DN86326_c0_g2_i1	Chr1	25681117	25681757	-0.865213211961652	1	0.433866	0.433948	0.408883	0.213444	0.415248	0
TRINITY_DN86387_c0_g1_i1	Chr1	111007266	111007978	0.340959028538476	1	6.82877	12.4791	7.41313	6.8155	10.3045	12.1761
TRINITY_DN69608_c0_g2_i1	Chr7	56162838	56163321	-0.310094846113168	1	0	0.960453	0.599749	0.630656	0.610868	0.30244
TRINITY_DN69678_c1_g1_i1	Chr1	127118189	127118885	-1.50008415065381	1	0.355892	0.177618	0.336386	0.174743	0.170451	0
TRINITY_DN69632_c0_g1_i1	Chr1	152919597	152927290	0.425998972594075	1	0.180155	0	0.286889	0.234401	0.285801	0.226855
TRINITY_DN69691_c0_g1_i1	Chr7	110733292	110734005	-0.441312907684826	1	0.343522	0.172633	0.487184	0.674462	0.328979	0.324817
TRINITY_DN69678_c0_g1_i1	Chr5	91884570	91885463	-0.642682694761372	1	0	0.24355	0.465132	0.359542	0.35075	0
TRINITY_DN69626_c0_g1_i1	Chr2	129587977	129588686	-0.878839085845119	1	0	0.691191	0.654891	1.02018	0.663479	0
TRINITY_DN69640_c0_g1_i1	Chr9	64294277	64295638	1.12630868239087	1	0.14806	0	0.14041	0.108096	0.210237	0.277987
TRINITY_DN86397_c0_g1_i1	Chr3	94919936	94920807	-0.34989456895463	1	0.169662	0.338613	0	0.666149	0.162776	0.321269
TRINITY_DN69608_c0_g1_i1	Chr7	56163732	56164050	-0.422000931377416	1	0.210526	0.420953	0	0.414018	0	0.397963
TRINITY_DN69700_c0_g3_i1	Chr4	80150676	80151385	-2.18440267419877	1	0	0.876807	0	0.862644	0.168291	0
TRINITY_DN69669_c0_g3_i1	Chr3	39529679	39530383	-0.0637098416013269	1	0	0.873081	0.165414	0	0	0.496305
TRINITY_DN69669_c0_g1_i1	Chr3	39530362	39531492	0.544214721182685	1	0	0.275206	0.176065	0	0.264361	0.0873279
TRINITY_DN69664_c0_g2_i1	Chr1	58199441	58200583	-0.324203381399263	1	0.0909256	0.0902247	0.259813	0.177698	0.173343	0.0858968
TRINITY_DN69665_c0_g1_i1	Chr1	174752309	174753738	-0.834637450711417	1	0.485052	0.137331	0.198437	0.270584	0.26394	0.0654473
TRINITY_DN69697_c0_g2_i1	Chr5	83441120	83442230	0.810342164434861	1	0.18929	0.375749	0	0.277496	0.45116	0.357654
TRINITY_DN69697_c0_g3_i1	Chr5	83442288	83443582	0.0199114157195342	1	0.234398	0.154936	0.298065	0	0.223299	0.147605
TRINITY_DN69669_c0_g2_i1	Chr10	8540718	8541367	0.825059416013772	1	0.185005	0.923847	0	0	0.708822	0.349801
TRINITY_DN69610_c0_g1_i1	Chr3	32500217	32500777	-1.47387928776587	1	0.249141	0.748656	0.468836	0	0.238507	0
TRINITY_DN69679_c0_g1_i1	Chr4	148371181	148371735	0.855449688516351	1	0.253565	1.52339	0.238512	0	0.72841	1.19945
TRINITY_DN69687_c0_g1_i1	Chr2	32572731	32574129	-0.178004047787387	1	0.142498	0.494286	0.407994	0.278246	0.203561	0.403776
TRINITY_DN69679_c0_g2_i1	Chr4	148371766	148377930	0.153498381834246	1	0.224792	1.45185	0.320463	0.219867	0.857948	0.424805
TRINITY_DN69681_c0_g2_i1	Chr5	111649154	111649780	-1.48134224027863	1	0	0.211017	0.397871	0.622617	0.202015	0
TRINITY_DN69622_c0_g1_i1	Chr6	129356743	129357589	-0.173762565952987	1	0.943422	0.783954	0.148858	0	0.451482	0.446089
TRINITY_DN69643_c0_g1_i1	Chr2	126194845	126195951	0.0441557904710959	1	0.310373	0	0.440837	0.30452	0.445545	0.146961
TRINITY_DN69613_c0_g1_i2	Chr6	139690271	139691278	0.999081200607572	1	0	1.80954	0	0.747369	2.83626	0
TRINITY_DN69690_c0_g1_i1	Chr2	134867749	134868301	-0.574940826548214	1	1.02027	0	0.239892	0.754339	0.488509	0.241264
TRINITY_DN69625_c0_g2_i1	Chr7	38573781	38574602	2.44681585314483	1	0	0	0.266581	0	0.403218	0.531718
TRINITY_DN69642_c0_g1_i1	Chr3	116647302	116647963	-0.3038659253119	1	0.384412	0.191954	0.363001	0.755383	0.368299	0.363325
TRINITY_DN69674_c0_g1_i1	Chr6	118931046	118931681	-0.121895399258568	1	0.201464	0.603897	0.190061	0.197972	0.385815	0.190386
TRINITY_DN69671_c0_g1_i1	Chr9	65080935	65081853	0.27604040178733	1	0.941071	0.584619	0.558699	0.115084	1.23495	0.222289
TRINITY_DN69680_c0_g1_i1	Chr8	50903398	50905130	-1.64278508662839	1	0.604362	0.543951	0.367662	1.23285	0.261422	0.207542
TRINITY_DN64455_c0_g1_i2	Chr4	127977827	127978468	-4.03674921658442	1	0.201464	0.911851	0.190061	0.197972	0	0
TRINITY_DN64475_c0_g1_i1	Chr2	16444387	16444837	-1.49267257611171	1	0	1.08964	0	1.07146	0.345124	0
TRINITY_DN64465_c0_g2_i1	Chr2	38818441	38818637	1.93630266922594	1	0	0	0	3.19235	3.11809	4.57698
TRINITY_DN64429_c0_g5_i1	Chr6	92476312	92476978	-0.62883119528417	1	0.190033	0.759105	0.179817	0	0	0.359176
TRINITY_DN64426_c0_g1_i1	Chr1	130663653	130672252	-0.997458747598705	1	3.03709	0	0.933201	4.27504	2.33239	0
TRINITY_DN64448_c0_g2_i1	Chr6	85532626	85533212	0.124789037866765	1	0	0	0.417282	0.653911	0.423987	0.209331
TRINITY_DN64430_c0_g2_i1	Chr8	95813341	95814153	0.414423143215266	1	0.142788	0.4266	0	0	0	0.404909
TRINITY_DN64434_c0_g2_i1	Chr5	19207692	19213806	0.384920467036442	1	0.27903	0.414765	0.133171	0.476704	0.863571	0.0658861
TRINITY_DN64434_c0_g3_i1	Chr5	19139348	19139847	2.93563497675686	1	0	0	0	0.298112	0.866908	0.857154
TRINITY_DN64429_c0_g1_i1	Chr3	46175914	46176332	0.738384439987693	1	0	2.50039	0.777943	1.23091	1.18981	2.75006
TRINITY_DN64443_c0_g1_i1	Chr3	58194902	58195393	-1.50687984060365	1	0.930238	0	0.874154	0	0	0.293939
TRINITY_DN64417_c1_g1_i1	Chr4	115054642	115055602	-0.202854239385491	1	0.113933	0	0.757857	1.003	0.434872	0.430622
TRINITY_DN64417_c0_g2_i1	Chr1	146662555	146662936	0.48375175753522	1	0.489225	0	0.459069	1.46592	0.937457	0.930407
TRINITY_DN64414_c1_g1_i1	Chr2	91563572	91564174	-1.6682477430947	1	0	2.10193	0	5.19073	1.03116	0
TRINITY_DN64412_c0_g1_i1	Chr7	92337511	92338113	-2.05374056315458	1	0	0	0.418372	1.5296	0.212542	0
TRINITY_DN64406_c0_g3_i1	Chr7	96844669	96845468	2.24613163123297	1	0	0	0.272942	0	0.826012	0
TRINITY_DN64484_c0_g3_i1	Chr5	106301012	106301687	1.72887658174968	1	0.372493	0	0.175936	0.548859	2.14086	0
TRINITY_DN64484_c0_g1_i3	Chr5	106301012	106302764	-0.116829402882213	1	0.510133	0.403552	0.239892	1.27343	1.22127	0
TRINITY_DN64484_c0_g1_i2	Chr5	106301012	106306924	-4.09924821632369	1	0.169292	0.107403	0	0.293133	0	0
TRINITY_DN64484_c0_g1_i1	Chr5	106301012	106306924	0.83946824792749	1	0.247147	0	0.254044	0	0.508327	0
TRINITY_DN64484_c0_g5_i1	Chr5	106314843	106315687	1.67193989051329	1	0.269002	0.26775	0.127571	0.263452	1.02806	0.635631
TRINITY_DN64445_c0_g2_i1	Chr6	69427949	69428757	2.80073545887681	1	0	0	0.272942	0	1.10135	0.136125
TRINITY_DN69624_c0_g1_i1	Chr3	36547506	36548043	0.488229252876005	1	0	1.0893	0.255705	0	0.999317	0
TRINITY_DN64494_c0_g1_i1	Chr2	30291034	30291543	1.93120470513066	1	0.29178	0.292319	0.274197	0	0.279508	1.65764
TRINITY_DN64484_c0_g4_i1	Chr5	106307112	106307885	0.248163587580388	1	0.757734	0.453218	0	1.18905	1.30478	0.286582
TRINITY_DN64446_c0_g1_i2	Chr4	5491901	5493244	0.386122727354406	1	0.149533	0.297028	0.213991	0.152341	0.356604	0.211861
TRINITY_DN64490_c0_g1_i1	Chr4	16438193	16439124	-0.114345174172227	1	0.228399	0.301903	0.435745	0.0743458	0.435128	0.0719123
TRINITY_DN64490_c0_g4_i1	Chr1	195559638	195560166	-1.67803629948073	1	0.257968	0.258537	0.971011	0.254579	0.247084	0
TRINITY_DN58067_c0_g1_i4	Chr8	1958969	1959414	1.51550715183778	1	0	0	3.38704	0	2.28836	3.43183
TRINITY_DN58043_c0_g1_i1	Chr4	89669369	89670856	-0.0442020220218022	1	0.0663671	0.657538	0.95057	0.712593	0.442331	0.752183
TRINITY_DN64490_c0_g3_i1	Chr5	116071356	116072179	0.489631121997908	1	0	0	0.101282	0.416574	0.304782	0.100822
TRINITY_DN64421_c0_g1_i1	Chr1	151935837	151936909	-1.32203243510873	1	0.394258	0.293555	0.750459	0.385385	0.375944	0
TRINITY_DN58085_c0_g1_i1	Chr2	135303781	135305318	-3.21125799046084	1	1.00426	0.0621723	0.0599553	0.0612568	0	0.0592792
TRINITY_DN58077_c0_g1_i1	Chr2	101037026	101038899	0.231952025472868	1	0.101206	0.150257	0.677553	0.0987187	0.337019	0.286716
TRINITY_DN58004_c0_g1_i1	Chr7	96755833	96756912	0.301042274602437	1	0.0976628	0.387714	0.557795	0.381755	0.558604	0.368984
TRINITY_DN58009_c0_g1_i1	Chr1	38564976	38566067	0.534509126748251	1	0.0966209	0	0.0919757	0.377753	0.368498	0.091282
TRINITY_DN58009_c0_g2_i1	Chr1	38563746	38564913	-0.139589254387444	1	0.0869398	0.172496	0.165683	0.594576	0.24857	0.246385
TRINITY_DN58095_c0_g2_i1	Chr5	138539349	138539803	-3.86116529376986	1	0.359162	0.361765	1.23386	0.355732	0	0
TRINITY_DN58077_c0_g2_i1	Chr2	101035252	101037016	-0.927713428798802	1	0.165044	0.326803	0.473329	0.375711	0.261768	0.103908
TRINITY_DN58073_c0_g1_i1	Chr5	29732674	29733407	0.104715350165113	1	0.16563	0.495763	0	0.162563	0.475843	0
TRINITY_DN58012_c0_g4_i1	Chr3	122713464	122715201	0.517799124095352	1	0.0551968	0.546483	0.105531	0	0.21011	0.312758
TRINITY_DN58012_c0_g3_i1	Chr3	122712649	122713491	-1.45760304531466	1	0	0.270393	0.386405	0.133023	0.129774	0
TRINITY_DN58076_c0_g1_i1	Chr9	73914875	73915194	1.1595631578787	1	0.687852	0.692824	0.649366	0	0.657339	1.97206
TRINITY_DN58017_c0_g1_i1	Chr2	64149560	64150532	-0.21919613892183	1	0.122297	0.243189	0.696686	0.239341	0.116744	0.462173
TRINITY_DN58079_c0_g1_i1	Chr4	64196081	64196844	-0.608178139068501	1	0	0.155309	0.589948	0.152834	0.149075	0.147304
TRINITY_DN58093_c0_g1_i1	Chr5	84394112	84394516	-1.072384159047	1	1.31385	0	0.823351	1.3079	0.421121	0.416538
TRINITY_DN58099_c0_g1_i1	Chr5	117517472	117518672	-0.198632081597885	1	0.257328	0.510523	1.71659	0.586587	0.817432	0.567196
TRINITY_DN58013_c0_g1_i1	Chr4	1849917	1861872	0.709441971211944	1	0.349447	1.04934	0.663954	0.227903	0.980937	0.9905
TRINITY_DN58030_c0_g1_i1	Chr2	149851915	149852929	0.155994323513212	1	0	0.631469	0.201544	0.207222	0.404298	0.200232
TRINITY_DN58072_c0_g1_i1	Chr3	78048803	78049454	-1.29345498053789	1	0	0.980379	0.741046	0.192831	0.375917	0
TRINITY_DN58082_c0_g1_i1	Chr3	3909251	3910520	0.554818302886492	1	0.565012	0.88137	1.07571	1.10393	1.30514	1.5224
TRINITY_DN58001_c0_g1_i1	Chr2	170792663	170792894	-0.673948812748311	1	0	0	1.24781	6.65156	2.5415	0
TRINITY_DN58041_c0_g1_i1	Chr1	184407851	184408627	-1.49326834088073	1	0.1521	0.30326	0.144038	0.298356	0	0.143815
TRINITY_DN58033_c0_g2_i1	Chr10	3003299	3004202	-0.996232818315787	1	0.23295	0.466331	1.09686	0	0.223051	0.220235
TRINITY_DN58045_c0_g1_i1	Chr5	99546277	99546625	-1.01692523965739	1	0.579898	0.583041	2.18204	1.1669	0	1.10955
TRINITY_DN58000_c0_g1_i1	Chr4	64872687	64873180	1.51550745962344	1	0	0	0.868275	0	0.589983	0.875449
TRINITY_DN58094_c0_g1_i1	Chr8	63233585	63234410	0.450691749158058	1	0.139689	0	0.662046	0.27368	0.667492	0.132036
TRINITY_DN58023_c0_g1_i2	Chr2	157706028	157707076	0.405961964623053	1	0.287528	0.475667	0	0	0.274137	0.271638
TRINITY_DN58089_c1_g1_i1	Chr4	88417259	88418585	-0.857670640672003	1	0.607399	0.225805	0.434563	0.444851	0.216967	0.286862
TRINITY_DN58089_c0_g1_i1	Chr5	38353868	38354329	-0.529121346967983	1	0	1.06815	1.33202	1.40067	0.338619	1.00622
TRINITY_DN58050_c0_g2_i1	Chr5	53402703	53403509	-1.45638953981747	1	0.144008	0.573763	0.409413	0.423383	0	0.272249
TRINITY_DN58083_c0_g1_i2	Chr5	101749670	101776034	0.117716035501755	1	0.704741	0.354624	0.663384	0	0	1.00236
TRINITY_DN58097_c0_g1_i1	Chr1	142081177	142082491	0.185265449537872	1	0.154097	0.305551	0.293962	0.451457	0.366982	0.363888
TRINITY_DN58016_c0_g1_i1	Chr8	22492531	22510735	0.273099141456568	1	0.18876	0.188471	0.534858	0.185464	0.361634	0.356767
TRINITY_DN64414_c1_g2_i1	Chr2	87856485	87858198	-0.00237114198622765	1	0.115793	0.114523	0.221761	0.302874	0.22029	0.182225
TRINITY_DN58046_c1_g1_i1	Chr8	109917869	109918623	-2.65614534210289	1	0.792087	0.157981	1.0497	0.155472	0.151648	0
TRINITY_DN58014_c0_g1_i1	Chr1	21727414	21727997	-0.326655912913246	1	0	0.502002	0.235727	0.988102	0.239905	0.474135
TRINITY_DN58014_c0_g2_i1	Chr1	21726681	21727415	-0.792246815390839	1	0	0.157981	0.749789	0.155472	0	0.29963
TRINITY_DN58075_c0_g1_i2	Chr4	65166317	65169562	0.892119528843031	1	0	0.917814	0	0.222054	0.387846	0.757625
TRINITY_DN58025_c0_g1_i1	Chr1	199168118	199168341	0.140268217674979	1	0	5.54859	0	1.40631	1.34798	2.66285
TRINITY_DN58075_c0_g1_i1	Chr4	65165960	65169562	-0.456956756924892	1	0.8216	0.213492	0.64923	1.09395	1.10986	0
TRINITY_DN58007_c0_g2_i1	Chr7	65915674	65916533	-0.0108234384849715	1	0.528616	0	0.125374	0.258826	0.378753	0.124905
TRINITY_DN58053_c0_g1_i1	Chr2	42805135	42805978	-0.937535924773747	1	0.406788	0.404923	0.642974	0	0.388683	0
TRINITY_DN58024_c0_g1_i1	Chr3	121078747	121085457	1.48781834153735	1	0	0.451558	0	0	0.28892	0.428312
TRINITY_DN58021_c1_g1_i1	Chr3	3205472	3206068	0.488974865444146	1	0	0	0.212474	0.888155	0.647881	0.21322
TRINITY_DN58021_c0_g5_i1	Chr8	114494826	114495654	-0.844657734417062	1	0.139222	0	0.527891	0.272759	0.266098	0
TRINITY_DN58021_c0_g1_i1	Chr8	114492939	114496074	-1.68323578960981	1	7.19338	2.25385	7.20268	4.43544	2.03627	1.51086
TRINITY_DN58010_c0_g1_i1	Chr1	13678176	13678992	0.689668859395305	1	0.285116	1.70345	0.270179	0	1.08996	0.808431
TRINITY_DN58021_c0_g3_i1	Chr8	114496057	114497983	0.474839455292706	1	0.322951	0	0.756962	0	0.799965	0
TRINITY_DN58044_c0_g1_i1	Chr1	154933798	154934384	-1.90670259483686	1	0.471226	0.699497	0	0.688402	0	0.220235
TRINITY_DN58035_c0_g2_i1	Chr3	8718525	8718807	1.19350621680375	1	0	2.52207	0	0	0.812326	2.40325
TRINITY_DN58021_c0_g3_i2	Chr8	114496178	114497983	-0.177277364950449	1	0.176159	0.452149	0	0.19804	0	0.383453
TRINITY_DN58035_c0_g1_i2	Chr3	8718064	8718530	-0.952433794397179	1	2.41793	3.11282	0.324686	1.358	0.984266	0.974618
TRINITY_DN58071_c0_g1_i1	Chr8	81686538	81686985	-1.49732644724092	1	0	0.367596	0.343751	1.44609	0.349228	0
TRINITY_DN58003_c0_g1_i2	Chr4	33671684	33672105	-1.64115805198354	1	0.406099	0	2.29241	0	0.389533	0
TRINITY_DN58021_c0_g6_i1	Chr8	114493945	114494846	-0.271016800046662	1	0.1283	0	0.60882	0.37681	0.490134	0
TRINITY_DN58034_c0_g1_i1	Chr3	77838459	77838716	0.775987210044584	1	0	2.10333	0.991432	0	2.98014	0
TRINITY_DN58072_c1_g1_i2	Chr2	68275652	68276074	-0.505531917048679	1	0	0.400928	0.533545	1.18442	0	0.75522
TRINITY_DN58021_c0_g4_i1	Chr8	114498094	114498756	0.02157857966336	1	0.360875	0.143068	0.206629	0.281874	0.343693	0.204514
TRINITY_DN58052_c0_g1_i1	Chr5	153125203	153125797	0.0355285012349422	1	0.457273	0.684449	0.858925	0	0.654905	0.431073
TRINITY_DN58069_c0_g3_i1	Chr4	123989846	123990370	1.12549818615198	1	0.256509	0	0	0.50598	0.245698	0.728189
TRINITY_DN58069_c0_g1_i2	Chr5	96916428	96917905	0.413243355063081	1	0.266957	1.26322	0.13131	0	0.580313	0.567303
TRINITY_DN58049_c0_g1_i1	Chr4	76387384	76388093	2.18732970373731	1	0.157534	0.15709	0	0	0.452343	0.446935
TRINITY_DN65446_c0_g1_i1	Chr6	44793830	44794090	0.727784834746227	1	3.20996	1.06808	0	0	0	4.12877
TRINITY_DN58069_c1_g1_i1	Chr9	54217277	54218984	0.0635554951169597	1	0.226029	0.447604	0.270055	0.220532	0.322667	0.320188
TRINITY_DN65449_c0_g1_i1	Chr3	84791184	84791511	1.4553208815805	1	0	0	0.587803	1.25958	2.99079	0
TRINITY_DN65484_c0_g1_i1	Chr5	37707008	37707576	1.58320023334557	1	0	0.231244	0.435299	0.227558	0.66387	0.873776
TRINITY_DN65458_c0_g1_i1	Chr4	112142486	112142988	-1.4828273099559801	1	0.597184	0.29929	0.841759	0	0	0.282951
TRINITY_DN58054_c0_g1_i1	Chr2	135714385	135714704	-0.58188084076596	1	0.687852	0.692824	1.53834	2.7717	1.97202	0
TRINITY_DN65472_c0_g1_i1	Chr2	175187198	175187480	0.478834796811383	1	0	0	3.34933	0	1.69071	0.848685
TRINITY_DN65457_c0_g1_i1	Chr5	130721210	130721803	0.540684443936273	1	0.223703	0.447735	0	0.660754	0.856907	0.21152
TRINITY_DN65497_c0_g1_i1	Chr5	29709251	29709635	0.0818651201162336	1	0.486785	1.46842	1.37022	0	0.932638	0.925923
TRINITY_DN65481_c0_g3_i1	Chr3	92347177	92347573	-0.619408817179879	1	0	1.38224	2.14513	0.455367	0.877805	0.434612
TRINITY_DN65481_c0_g5_i1	Chr2	70125995	70126380	-0.141637675242408	1	0.931412	1.40798	0.437307	2.7848	1.35879	1.32888
TRINITY_DN65481_c0_g4_i1	Chr4	120872052	120873161	1.15963432288123	1	0	0.74300600000000006	0.08911	0.365821	0.892139	0.530448
TRINITY_DN65481_c0_g2_i2	Chr4	120873174	120875540	0.545705295604871	1	0.356604	0.100847	0.380334	0.462261	0.533173	0.499941
TRINITY_DN65481_c0_g1_i1	Chr3	92345719	92346772	0.372923172338546	1	0.404304	1.8065	0.961732	0.395249	1.34949	1.05045
TRINITY_DN65492_c0_g1_i1	Chr1	214451105	214451733	-0.0328832972774418	1	1.44821	4.04032	2.34163	0	0.396134	3.52001
TRINITY_DN65402_c0_g1_i2	Chr10	35696243	35709557	-0.0145899857498858	1	0.00992444	0	0.611576	0.506713	0	0.584724
TRINITY_DN65402_c0_g1_i4	Chr10	35682061	35683838	5.03504710057271	0.372515377813655	0	0	0	0	0.170001	0.259516
TRINITY_DN65402_c1_g1_i1	Chr8	106262758	106263567	0.752363252559333	1	0.472702	0	0	0	0.348726	0.126921
TRINITY_DN65402_c1_g1_i2	Chr8	106262758	106263692	-2.35846280767119	1	0	0.111227	0.425581	0.985395	0.136922	0
TRINITY_DN65402_c0_g1_i5	Chr10	35682061	35709557	-2.4470998670317	1	0.748476	0.165842	0.660756	1.26099	0.225546	0.0511367
TRINITY_DN65402_c0_g2_i1	Chr10	35680259	35682046	-0.38977617089646	1	0.376644	1.27841	0.514434	0.524914	0.460808	0.609751
TRINITY_DN65402_c0_g1_i1	Chr10	35682061	35709557	1.27529675691884	1	0	0.902016	0.349609	0	0.879044	0.655857
TRINITY_DN65469_c0_g1_i1	Chr2	30564293	30564850	-1.50222488339992	1	0.251346	0	0.472798	0.743117	0.240611	0
TRINITY_DN65443_c0_g2_i1	Chr6	19436057	19436795	0.459672820060292	1	0.325501	0.326002	0.153979	0.638852	0.625235	0.461577
TRINITY_DN65489_c0_g2_i1	Chr8	108160937	108162126	-1.46427391144922	1	0.176085	0.174696	0.419415	0.172042	0.167824	0
TRINITY_DN65405_c0_g1_i1	Chr7	13519383	13520420	-0.685386249248272	1	0.112853	0.897102	0.429001	0.883062	0.538408	0.213267
TRINITY_DN65425_c0_g1_i1	Chr8	120046288	120046891	-0.155313977463136	1	1.10696	0.221543	0.834563	0.435941	0.851025	0.418662
TRINITY_DN2069_c0_g1_i17	Chr9	584380	587067	0.820686526429888	1	3.21364	5.53688	0.750294	3.82859	7.67061	5.0427
TRINITY_DN2069_c0_g1_i6	Chr9	580252	583826	6.67730498238204	0.0415288395783832	0	0	0	0	0.824177	0.812208
TRINITY_DN65402_c1_g2_i1	Chr8	106261480	106262779	-3.28691534315341	1	0	0.130051	0.8148	0.512516	0	0.06199
TRINITY_DN2069_c0_g1_i20	Chr9	582995	583826	-1.29010454310594	1	1.26011	0.435216	0.356834	1.32749	0.367259	0.374669
TRINITY_DN2069_c1_g1_i1	Chr10	24927680	24927933	0.193329155064458	1	4.93003	5.93282	6.54713	4.49549	5.81577	7.62171
TRINITY_DN2069_c0_g1_i8	Chr9	580252	582703	-0.437785711256065	1	4.23147	6.9638	0	0	3.57804	0.876442
TRINITY_DN58054_c0_g1_i5	Chr4	86829357	86829611	-3.83667120665817	1	0	0	4.83142	2.19409	0	0
TRINITY_DN2069_c0_g1_i18	Chr9	585931	587067	-0.19333699363503	1	0.925653	1.59759	0.597427	2.0554	1.29248	1.13605
TRINITY_DN2069_c0_g1_i19	Chr9	582834	583426	1.4652468257121	1	0	2.40586	0.764879	1.13937	4.09314	2.17206
TRINITY_DN2069_c0_g1_i13	Chr9	583022	587067	1.54842887412168	1	0.252597	0	0.0937584	0.0808269	0.72827	0.00928565
TRINITY_DN2069_c0_g1_i1	Chr9	580252	587067	-0.832954299798995	1	6.38344	4.44351	8.14253	8.40815	3.44423	4.77353
TRINITY_DN2069_c0_g1_i16	Chr9	582995	583826	-5.51416831158592	0.92548850365503	0.89493	0.343256	1.16547	1.36222	0	0
TRINITY_DN2046_c3_g1_i4	Chr4	137782163	137783461	-0.254269861586681	1	0	3.66662	1.43492	1.58466	0	2.82766
TRINITY_DN2046_c0_g3_i1	Chr8	22646784	22653318	-0.127948708878498	1	8.8852	9.1482	6.58386	5.77431	6.67516	8.21684
TRINITY_DN2046_c3_g1_i1	Chr4	137783194	137783461	-4.12640810162457	1	0	3.71847	0	3.75488	0	0
TRINITY_DN2046_c2_g2_i2	Chr10	26700401	26706571	-0.871245215659636	1	1.31278	0.354581	1.08659	1.67417	1.05792	0.264347
TRINITY_DN2046_c2_g2_i1	Chr10	26700401	26701577	0.558934634457577	1	2.72604	2.49594	1.62083	0.748891	3.81708	2.22907
TRINITY_DN2046_c2_g2_i3	Chr10	26700401	26814433	0.0695206074631527	1	12.5143	9.73996	8.6765	9.9943	14.197	9.07092
TRINITY_DN2046_c1_g2_i2	Chr4	18845983	18846364	1.34467310107149	1	0	1.46209	0.909066	0.966359	2.78361	1.84317
TRINITY_DN2069_c0_g3_i1	Chr5	153997102	153997414	-1.53064882506453	1	0	4.62714	0	0	0.686121	0
TRINITY_DN2046_c2_g4_i1	Chr1	31568057	31569505	0.176665079944164	1	1.09323	1.62489	1.43505	1.4674	1.43136	1.93602
TRINITY_DN2046_c2_g1_i1	Chr10	26698436	26700537	-0.128987317220565	1	16.0431	10.4653	12.5393	13.4878	16.0664	9.98819
TRINITY_DN2049_c1_g2_i1	Chr4	151276493	151277049	-1.89448024404374	1	0.505591	0.506387	0.237803	0.747459	0	0.239207
TRINITY_DN2049_c1_g3_i1	Chr6	40165291	40165654	-0.360098881870561	1	1.8274	1.12519	3.0334	4.32028	3.79521	0.512541
TRINITY_DN2046_c0_g1_i1	Chr4	66817888	66834489	-1.35198359571496	1	1.94876	0	0	0.499128	0	0.547625
TRINITY_DN2049_c0_g1_i3	Chr2	90715436	90721239	-0.431510303244127	1	0.368485	0.175996	1.29663	1.1216	0.677178	0.483723
TRINITY_DN2046_c0_g1_i2	Chr4	66817888	66834489	0.544750624893843	1	1.64757	2.19825	0.980603	0.342902	0.367469	3.61368
TRINITY_DN2046_c0_g1_i3	Chr4	66817888	66834489	0.198178673252346	1	2.84111	6.49058	3.85167	2.37024	4.71141	4.63389
TRINITY_DN2049_c0_g1_i6	Chr2	90710909	90721239	-0.323840456399391	1	10.9953	3.68695	13.3498	0.263074	0.454822	11.4675
TRINITY_DN2049_c0_g1_i2	Chr2	90712020	90713106	-0.0905007378074638	1	0	0.624811	0.555487	0	0.576493	0
TRINITY_DN2049_c0_g1_i5	Chr2	90710909	90721239	-0.155764892624483	1	9.02146	3.24819	11.5373	0	0.784299	10.4619
TRINITY_DN2049_c0_g1_i1	Chr2	90710909	90721239	0.222614398084069	1	16.7951	39.3469	27.1403	31.2455	48.6138	22.0432
TRINITY_DN2049_c1_g1_i9	Chr1	162057189	162058618	0.221238370749339	1	0.510309	0.372476	0.228508	0.308203	0.457698	0.440956
TRINITY_DN2046_c0_g2_i1	Chr2	44477730	44482231	0.0860556297792958	1	5.8317	7.17971	5.98498	5.88885	5.63288	8.40496
TRINITY_DN2049_c1_g1_i7	Chr1	162049784	162058618	-0.583914935716282	1	1.12086	1.74153	1.01593	1.03407	1.14358	0.598543
TRINITY_DN2086_c0_g1_i3	Chr6	26740183	26742403	-0.513930119976676	1	5.44398	4.27444	5.69267	5.28938	4.87519	2.90698
TRINITY_DN2086_c0_g1_i1	Chr6	26740183	26742254	0.275741214064008	1	1.07388	2.65199	2.2368	1.54625	3.66867	1.16838
TRINITY_DN2049_c1_g1_i4	Chr1	162042222	162058618	-0.0440031775273624	1	1.71755	0	1.21175	0.94295	2.09783	0
TRINITY_DN2086_c0_g1_i2	Chr6	26740183	26817646	0.268034309835298	1	3.01058	6.74428	2.61193	3.56174	3.76749	6.34388
TRINITY_DN2049_c1_g1_i11	Chr1	162042222	162058618	-5.58546733686777	1	0.218658	0	0.315667	2.0205e-6	0	0
TRINITY_DN2016_c0_g2_i1	Chr7	93804820	93806065	0.438927563366309	1	0.0796264	1.02643	0.607435	0.233307	0.758611	0.601715
TRINITY_DN2016_c0_g1_i5	Chr7	93793473	93798792	0.147944218983783	1	0.489921	0.41103	1.14965	0.681689	1.23657	0.366799
TRINITY_DN2016_c0_g1_i9	Chr7	93793473	93820916	0.827173013101282	1	0.457574	0	0	1.263e-6	0.47853	0.0111261
TRINITY_DN2016_c0_g1_i4	Chr7	93793473	93820916	0.420731257448491	1	0	0.250568	0.570989	0	0	0.540752
TRINITY_DN2016_c0_g1_i8	Chr7	93793473	93798792	-0.72731570493228	1	0.811905	1.72954	0.750252	1.66325	0.379762	1.20152
TRINITY_DN2016_c0_g1_i3	Chr7	93788277	93792871	-0.170012058373253	1	0.329479	0.441678	0.733652	0.713901	0.771994	0.274806
TRINITY_DN2016_c0_g1_i1	Chr7	93798777	93820916	0.0165887070903757	1	1.39974	1.58771	1.81722	1.3536	1.40776	1.89339
TRINITY_DN2016_c0_g1_i10	Chr7	93782108	93784832	0.836399065321969	1	0	0.303311	0.880622	0.328177	0.475945	0.940734
TRINITY_DN2016_c0_g1_i2	Chr7	93782108	93820916	-0.076048560017117	1	1.75786	2.79462	1.37924	2.35237	2.34709	1.85441
TRINITY_DN2016_c0_g1_i7	Chr7	93793473	93803035	0.128779533116743	1	0.332253	0.0919748	0.375293	0.371541	0.311178	0.380172
TRINITY_DN2016_c0_g1_i12	Chr7	93802191	93820916	-4.8872422078721804	1	0	0.643768	0.72749	0	0	0
TRINITY_DN2016_c0_g3_i1	Chr7	93790566	93791381	-1.51036939206034	1	0.568286	0.282931	0.269271	0.417568	0.271555	0
TRINITY_DN2016_c1_g1_i1	Chr1	108513792	108514330	0.123057237376572	1	0.611863	0.306801	2.29901	0.302285	1.17194	0.869175
TRINITY_DN2009_c0_g1_i17	Chr6	1187091	1211849	-0.820473199129585	1	2.82319e-7	0.333541	0.933276	0.0227616	0.362166	4.93122e-9
TRINITY_DN2009_c0_g1_i7	Chr6	1140301	1180646	-0.429417780374166	1	0.997871	1.05948	1.1928	0.804718	0.779147	0.817989
TRINITY_DN2009_c0_g1_i15	Chr6	1139146	1141029	0.510478381960475	1	0	4.83297	0	0	0	3.50533
TRINITY_DN2049_c1_g1_i3	Chr1	162042222	162048567	0.314268800658762	1	0.888855	0	0.216556	0.333978	1.03095	0
TRINITY_DN2009_c0_g1_i13	Chr6	1139881	1211849	-0.102920211820025	1	0.94208	1.3158	2.20125	1.0643	1.65777	1.03803
TRINITY_DN2009_c0_g1_i12	Chr6	1139881	1180646	0.0308648187511997	1	1.16199	1.88047	2.7308500000000002	0.641716	1.93784	1.47032
TRINITY_DN2049_c1_g1_i8	Chr1	162042222	162048567	1.33827137188118	1	0.0567663	0	0.0415543	0.223794	0.46452	0
TRINITY_DN2009_c0_g1_i18	Chr6	1139881	1211849	0.0901239512971372	1	1.80049	1.29675	0.448106	0.832544	0.691131	1.84997
TRINITY_DN2046_c1_g2_i1	Chr1	178967914	178968502	0.0291801148064221	1	4.37097	1.64395	2.71619	3.08144	4.28445	2.34398
TRINITY_DN2009_c1_g1_i3	Chr6	1214420	1215857	2.09465040556341	1	0	1.16698	0	0	0	2.58279
TRINITY_DN2009_c1_g1_i2	Chr6	1213894	1214620	-0.590688301480309	1	15.4327	11.0243	8.61299	12.5699	8.32297	8.88429
TRINITY_DN2009_c1_g1_i14	Chr6	1214932	1216131	-0.555477726664128	1	1.65837	3.82866	0.723514	1.29364	0.977333	1.69369
TRINITY_DN2006_c8_g1_i1	Chr5	154455278	154455501	1.4829019520244	1	4.25745	0	1.3386	2.86798	2.74341	10.8659
TRINITY_DN2009_c0_g1_i10	Chr6	1140301	1211849	-0.492637811880859	1	0.841188	0.88566	1.29041	1.26851	0.923338	0.696646
TRINITY_DN2009_c0_g1_i9	Chr6	1140301	1211849	-0.347927115414629	1	1.69184	0.85202	0.214959	0.984826	0.337498	1.28559
TRINITY_DN2009_c1_g1_i13	Chr6	1214932	1215319	-1.69116794712129	1	1.83459	0.544904	0.821906	0.867166	0.453553	0.221561
TRINITY_DN2006_c3_g2_i1	Chr2	89803440	90336720	0.3485618395768	1	0.958937	0.485431	1.34999	2.51073	2.30719	1.36883
TRINITY_DN2006_c1_g2_i2	Chr4	88364262	88371071	-0.36771976096886	1	1.1635	1.39559	1.06138	0.626091	0.735884	1.00761
TRINITY_DN2006_c4_g1_i1	Chr4	10680441	10680723	0.473765962704844	1	1.74978	0.879431	0.830937	0.885541	3.36023	0
TRINITY_DN2016_c0_g1_i11	Chr7	93788277	93820916	0.0491163364400028	1	2.21368	1.85735	1.53279	1.24149	1.80456	2.00567
TRINITY_DN2006_c1_g1_i1	Chr4	88364288	88371071	0.598790450384359	1	0	0	0	2.70047	2.29988	0
TRINITY_DN2006_c1_g1_i2	Chr4	88364262	88371071	-0.367719760784345	1	1.1635	1.39559	1.06138	0.626091	0.735884	1.00761
TRINITY_DN2006_c0_g4_i2	Chr1	40685535	40686894	0.0316978700997262	1	7.60537	7.99223	10.1017	6.26985	8.2284	9.113
TRINITY_DN2089_c0_g2_i1	Chr8	39829028	39829349	-1.26481686398773	1	99.5353	30.8013	45.3505	107.025	34.3099	30.5262
TRINITY_DN2089_c0_g3_i4	Chr8	39826883	39829057	-1.36208666621595	1	13.6736	10.1056	6.73554	27.1391	7.96752	4.33262
TRINITY_DN2089_c0_g3_i2	Chr8	39825861	39829057	-1.26335725351517	1	113.401	43.7458	44.0568	92.0967	39.273	28.4026
TRINITY_DN2006_c0_g4_i1	Chr1	40685535	40686894	-5.42641029289585	1	0	1.10209	0	0.444336	0	0
TRINITY_DN2089_c0_g3_i1	Chr8	39786978	39829057	-0.0129069352735492	1	1.45436	2.32275	5.71188	4.20654	2.71844	4.36793
TRINITY_DN2009_c1_g1_i5	Chr6	1214401	1216482	0.297095854684	1	2.10577	1.94026	1.62661	2.49081	3.38151	2.0461
TRINITY_DN2089_c0_g1_i1	Chr8	39825861	39826900	0.553842312536502	1	0	0	0	4.3019	2.13544	1.37382
TRINITY_DN2089_c0_g1_i2	Chr8	39825861	39826900	-2.56556473802327	1	9.96935	6.12605	3.31366	7.72537	1.25425	1.24346
TRINITY_DN2089_c0_g1_i3	Chr8	39826560	39826907	-0.0104492069158247	1	0	2.10608	1.37664	10.6915	4.16754	3.31817
TRINITY_DN2006_c0_g2_i1	Chr8	50570302	50570655	-0.60428463212626	1	0.573362	1.71076	8.54421	0.569744	1.09939	2.71045
TRINITY_DN69624_c0_g1_i2	Chr3	36547449	36548043	-0.522231767063446	1	1.35511	0	0	1.33677	0	1.02603
TRINITY_DN2089_c1_g1_i3	Chr1	1067720	1068261	-1.15405631573801	1	5.53229	2.19079	3.58649	6.24023	1.00941	3.24335
TRINITY_DN2090_c3_g1_i1	Chr3	139137596	139138409	-4.94969955152114	1	0	0	1.80902	0.463873	0	0
TRINITY_DN2090_c3_g1_i2	Chr3	139137596	139138409	1.79807472451534	1	1.59947	2.01272	0	0	3.15593	3.71624
TRINITY_DN2090_c0_g2_i1	Chr9	65656859	65665980	0.377668009253066	1	86.3586	101.124	97.089	84.5688	117.198	137.728
TRINITY_DN2090_c0_g2_i2	Chr9	65656859	65665980	0.366968639978611	1	7.93334	9.28969	13.3744	13.3565	14.5036	15.5541
TRINITY_DN2089_c1_g1_i6	Chr1	1078232	1079629	-2.86760936896734	1	0.517279	0.502509	0.584504	0.428545	0.121779	0
TRINITY_DN2090_c4_g1_i1	Chr10	19843639	19844005	-2.99124367391409	1	1.58061	1.06009	3.96085	2.63948	0.505221	0
TRINITY_DN2089_c2_g1_i5	Chr5	113690159	113691328	-0.195388146203037	1	2.30127	1.75629	4.11159	1.62179	3.80566	0.752518
TRINITY_DN2090_c0_g1_i7	Chr9	65665967	65669369	-0.324605950018679	1	22.9764	30.2802	30.5793	43.1056	31.099	23.0522
TRINITY_DN2090_c0_g1_i8	Chr9	65665967	65669369	-0.110366698124651	1	8.05499	10.1566	14.9048	10.4999	10.8681	10.4503
TRINITY_DN2090_c0_g1_i12	Chr9	65665967	65668002	-0.124191118702768	1	0.943863	1.57425	1.51036	1.04082	1.18818	1.25849
TRINITY_DN2090_c0_g1_i9	Chr4	10132323	10133411	1.21008195569382	1	0	3.51885	1.58688	1.38258	3.82892	3.8604
TRINITY_DN2090_c0_g1_i3	Chr4	10132323	10133456	5.76852379683711	0.141619781535472	0	0	0	0	0.505283	0.625924
TRINITY_DN2090_c0_g1_i11	Chr4	10132323	10133456	6.59384097510313	0.0436273380507302	0	0	0	0	1.07609	0.946548
TRINITY_DN2090_c0_g1_i1	Chr9	65668016	65669369	-0.254592802022265	1	1.27986	1.68879	1.92757	2.02225	1.37126	1.70513
TRINITY_DN2090_c0_g1_i13	Chr4	10133300	10133456	0.809410050140905	1	0	6.98875	1.25192	3.51584	10.8414	0
TRINITY_DN2006_c2_g2_i1	Chr2	127022005	127023134	0.267037899416234	1	0.924392	0.733883	2.24434	2.25836	1.78335	2.16005
TRINITY_DN2090_c0_g1_i6	Chr4	10132323	10133411	-0.485390012845045	1	14.646	7.25159	6.86135	7.1231	8.21697	5.86358
TRINITY_DN2093_c0_g1_i7	Chr4	16242664	16280497	0.0128919715008718	1	23.8892	30.2071	29.04	19.1991	16.4392	38.0223
TRINITY_DN2093_c0_g1_i6	Chr4	16289947	16296850	0.656162976189447	1	39.9327	27.1151	21.0326	17.4651	35.4096	54.7143
TRINITY_DN2046_c3_g1_i3	Chr4	137782632	137783461	0.986302079152955	1	1.98295	0	1.31423	0.679208	3.31286	1.11088
TRINITY_DN2093_c0_g1_i2	Chr4	16290015	16296850	-0.773062785253552	1	2.63171	13.9778	9.0049	10.7523	0	10.9417
TRINITY_DN2002_c1_g1_i1	Chr1	147124508	147125510	-0.574627112064988	1	23.502	21.7326	29.2449	33.0446	24.6934	14.1217
TRINITY_DN2002_c0_g1_i5	Chr8	78477778	78484321	-1.40392685710315	1	9.7238	4.22906	7.64917	11.8638	3.25947	3.61737
TRINITY_DN2002_c0_g1_i2	Chr8	78481998	78484321	-0.207187593999636	1	0.951915	0.260129	0.893148	1.96312	0.322486	1.58455
TRINITY_DN2002_c0_g1_i1	Chr8	78452831	78484321	-0.710785112454512	1	27.0044	11.6611	16.6287	20.6405	12.1494	13.1948
TRINITY_DN2002_c0_g1_i4	Chr8	78452831	78484321	-0.870137070004411	1	1.14162	0.61849	1.13717	1.46398	1.2399	0.0597525
TRINITY_DN2002_c0_g1_i3	Chr8	78452831	78484321	-5.67672791903316	1	0	0.62318	8.95854e-7	0	0	0
TRINITY_DN2002_c0_g1_i6	Chr8	78452831	78482005	-0.801876465341189	1	0.745146	0.503161	0.386053	0.897167	0.450365	0.337679
TRINITY_DN2022_c0_g1_i2	Chr4	151049793	151050230	0.628166226107437	1	14.4301	21.9923	46.7493	21.0583	53.4706	31.1124
TRINITY_DN2093_c0_g1_i10	Chr4	16242664	16285476	0.197120364435655	1	10.0077	12.8096	13.0832	8.83457	11.1061	15.9709
TRINITY_DN2059_c0_g1_i1	Chr3	32384663	32385807	0.559772260533872	1	0	2.45524	1.52361	1.93404	3.11907	1.41328
TRINITY_DN2059_c3_g1_i1	Chr4	135965745	135966287	0.367024764724168	1	0	1.06913	0.752992	0.789604	1.02327	0.758027
TRINITY_DN2037_c0_g2_i2	Chr3	147362410	147362850	-1.16247294154679	1	1.1113	0.373199	2.0951	0.367474	0.899681	0
TRINITY_DN2089_c1_g1_i4	Chr1	1068121	1078372	-0.248640048979311	1	0.609884	1.60382	1.24737	0.539573	0.82981	0.915556
TRINITY_DN2037_c0_g4_i1	Chr8	126693643	126693853	-0.165210832648749	1	4.13438	2.7479	1.30339	8.36128	4.00335	3.96085
TRINITY_DN2037_c0_g1_i2	Chr8	126667783	126684910	-1.54099347807464	1	0.778781	0.217518	0.186813	0.32294	0.285972	0
TRINITY_DN2093_c0_g1_i1	Chr4	16290692	16296850	-2.5135393754031	1	3.67685	21.1803	20.9723	13.6687	3.34651	2.026
TRINITY_DN2037_c0_g1_i3	Chr8	126667783	126693656	0.374391525499921	1	9.82109	14.2248	8.5278	8.13927	12.4677	15.5597
TRINITY_DN2037_c0_g1_i1	Chr8	126685301	126693656	-2.23622612859208	1	3.1931	2.38312	1.79201	4.52338	0.872599	0.496066
TRINITY_DN2020_c2_g1_i1	Chr4	32583684	32590536	0.42523062556079	1	3.92639	5.73877	4.42613	2.51293	5.08625	6.6871
TRINITY_DN2020_c1_g2_i1	Chr6	127925253	127926380	0.0926137000835216	1	0.647793	1.74492	0.881294	0.813915	0.705748	1.57365
TRINITY_DN2020_c3_g1_i1	Chr7	37916307	37917431	0.0891482363055911	1	1.67693	2.49636	2.66145	1.54776	1.24338	3.43248
TRINITY_DN2089_c2_g2_i2	Chr2	153866889	153870345	-0.943628763195675	1	2.11659	1.58814	4.10837	1.31741	2.17243	0.339783
TRINITY_DN2020_c0_g3_i1	Chr4	115651763	115652342	-0.0329483091100852	1	2.71624	1.4541	0	0	1.82566	0.465472
TRINITY_DN2020_c0_g1_i2	Chr10	42945343	42948025	2.63670672953547	1	0	2.37744	0	0	5.70694	1.78709
TRINITY_DN2020_c0_g2_i1	Chr5	16999673	17000463	-0.251336606257993	1	1.63303	1.47981	2.10959	2.61961	1.56055	1.96334
TRINITY_DN2020_c0_g3_i2	Chr4	115651763	115653275	-0.772568837785669	1	1.86222	1.70295	3.08053	4.0139	1.7824	1.54861
TRINITY_DN2020_c0_g1_i4	Chr10	42945343	42948025	0.407157827786859	1	0.219687	3.12738	0	2.2516e-7	0	2.22563
TRINITY_DN2020_c1_g1_i8	Chr6	108924307	108933962	-0.243135518695811	1	1.64786	2.29254	1.43649	3.06182	2.33417	1.49852
TRINITY_DN2020_c1_g1_i5	Chr6	108890970	108938641	-0.0161977995877477	1	8.66143	5.33675	6.49214	3.7921	8.49947	4.50694
TRINITY_DN2020_c1_g1_i4	Chr6	108899952	108938641	-0.130628065105825	1	0	5.99305	3.0184	2.52229	0	5.30209
TRINITY_DN2020_c1_g1_i7	Chr6	108899952	108938641	0.997881041714833	1	0	0.434546	0.108295	2.20293	3.01522	0
TRINITY_DN2020_c1_g1_i1	Chr6	108899952	108926908	0.0895828603794507	1	0.201392	0.915994	0.41812	0.29277	0.460054	0.546278
TRINITY_DN2020_c1_g1_i6	Chr6	108933751	108938334	-0.886072029321559	1	2.24372	2.98925	3.25944	3.68501	1.58308	1.9093
TRINITY_DN2020_c0_g3_i3	Chr4	115652668	115653275	0.923146124573393	1	1.12859	1.87999	0.637016	0	3.04316	0.693013
TRINITY_DN2092_c0_g1_i3	Chr1	133430336	133458385	0.142476328463868	1	1.87376	2.8986	1.36084	1.5078	2.17692	2.31216
TRINITY_DN2020_c1_g1_i3	Chr6	108890970	108924057	0.302195141591031	1	0.881768	1.19713	1.1578	0.755918	1.51509	1.09177
TRINITY_DN2020_c1_g1_i2	Chr6	108890970	108926908	0.765454806149012	1	0.0989553	1.28806e-5	0.540096	0.511276	0.31816	0.712915
TRINITY_DN2092_c1_g1_i1	Chr4	52716783	52718947	0.244261412482542	1	1.04117	0.85838	0.747379	0.634535	1.23785	0.860248
TRINITY_DN2006_c0_g3_i1	Chr9	45451432	45453750	-0.526760705044023	1	5.41269	5.51561	4.5831	3.84475	2.80258	4.36708
TRINITY_DN2092_c0_g1_i4	Chr1	133430336	133481660	0.556629044833377	1	2.18989	3.83669	2.91637	3.58449	4.14405	5.60098
TRINITY_DN2092_c4_g1_i1	Chr4	6867352	6868147	-0.192980187306525	1	0	0.146509	1.11445	0	0.281213	0.277997
TRINITY_DN2092_c1_g2_i2	Chr5	153355322	153356938	8.70587798685845	0.079177822274876	0	0	0	0	6.39064	0
TRINITY_DN2059_c0_g1_i4	Chr3	32384842	32385851	-1.12917929100273	1	1.31971	0.30475	0	2.06298	0.318502	0.60995
TRINITY_DN2092_c1_g2_i1	Chr5	153355322	153356938	-0.409247168159934	1	15.4906	13.2167	10.3042	10.7555	4.26899	15.8111
TRINITY_DN2092_c0_g1_i2	Chr1	133017441	133106530	-0.206941080283023	1	12.3864	12.0197	16.807	11.412	12.6828	11.5316
TRINITY_DN2004_c1_g2_i1	Chr10	52026391	52027101	-0.623780711558522	1	0.964611	0	0	2.00522	1.08492	0
TRINITY_DN2004_c1_g2_i2	Chr10	52026391	52027101	0.495579647620089	1	0.106492	4.07561	2.46087	0.213831	1.07788	3.774
TRINITY_DN2004_c1_g1_i2	Chr1	127267769	127269686	-7.94816954438395	0.601683640493613	0.902833	0	2.46742	2.3758	0	0
TRINITY_DN2004_c1_g1_i3	Chr1	127267769	127269686	0.081749077392878	1	0.561969	1.25253	1.3817	0.341979	1.01964	0.92173
TRINITY_DN2004_c0_g1_i2	Chr2	3535720	3539737	7.65758621881781	0.157491076432192	0	0	0	0	0	1.17836
TRINITY_DN2004_c4_g1_i2	Chr7	126073603	126087777	-0.888096666429583	1	4.44539e-4	0.654756	1.62064	0	0	0.596647
TRINITY_DN2004_c4_g1_i9	Chr7	126073603	126087777	-2.46691462924347	1	5.03817	3.11805	9.16355	6.70184	0	2.27276
TRINITY_DN2004_c4_g1_i7	Chr7	126073603	126087777	-0.0526814382873519	1	0.590946	0.115251	0	1.68145	1.15584	0.145167
TRINITY_DN2004_c4_g1_i1	Chr7	126081408	126087777	-0.258241093718764	1	0	0.269641	0.791005	0	0.227781	0.223065
TRINITY_DN2004_c4_g1_i6	Chr7	126073603	126087777	2.97285711650226	1	0.479434	0.463169	0	0.615804	6.41912	0.454998
TRINITY_DN2004_c1_g1_i1	Chr1	127267769	127268828	-1.05169266557709	1	0.335998	0.534329	0.34019	1.23419	0.315201	0.306282
TRINITY_DN2004_c2_g1_i2	Chr10	12033093	12034346	-0.400108737366704	1	0	0.996254	0	0	0.378911	0
TRINITY_DN2004_c2_g1_i1	Chr10	12033075	12034346	-0.12845894235297	1	2.21557	0.780296	3.05092	3.12596	2.35237	2.17037
TRINITY_DN2042_c0_g1_i2	Chr4	151293764	151294691	0.324453869940643	1	10.6385	12.9078	8.82345	7.43015	12.5979	14.0351
TRINITY_DN2042_c0_g1_i3	Chr4	151293764	151294691	-6.75588745756123	1	0	2.72869	0	3.63068	0	0
TRINITY_DN2042_c0_g1_i1	Chr4	151293764	151294691	1.49035678839314	1	2.7852	0.133308	2.55725	0	3.55159	4.90534
TRINITY_DN2042_c0_g2_i1	Chr4	151294680	151333482	0.406412363728339	1	13.2691	12.1444	11.1988	7.25479	15.8037	15.3397
TRINITY_DN2039_c0_g1_i4	Chr8	139832410	139851101	-0.503815368301182	1	0.69193	0	1.68973	2.42481	0.494867	1.3142
TRINITY_DN2039_c0_g2_i1	Chr8	139851093	139852586	0.468911966391053	1	3.27582	0	13.6209	11.6627	4.94202	16.0233
TRINITY_DN2033_c1_g1_i1	Chr8	72967938	72968186	3.03691018065941	1	0	0	0	5.03484	10.4626	13.3743
TRINITY_DN2039_c0_g1_i3	Chr8	139829860	139851101	0.835722395682111	1	1.46726	0	9.57573	6.48111	4.66637	11.6094
TRINITY_DN2092_c2_g1_i2	Chr7	40253250	40254832	1.26452483419533	1	0	0.87624	1.55209	0	1.62773	1.29948
TRINITY_DN2005_c0_g1_i6	Chr3	139040954	139041639	-0.332141661163234	1	10.2736	10.5075	7.60256	11.0619	9.41405	7.49701
TRINITY_DN2033_c0_g1_i1	Chr8	72967530	72968107	-1.81761054438623	1	8.15417	107.97	84.0022	10.9515	0	29.8483
TRINITY_DN2005_c0_g1_i4	Chr3	139042061	139042593	-0.353269553687999	1	1.69026	1.2895	1.59352	0.765136	1.47789	0.759097
TRINITY_DN2005_c0_g1_i1	Chr3	139042296	139042894	2.14041737250406	1	2.74074	2.06734	0	0.449999	4.39026	8.52218
TRINITY_DN2005_c0_g1_i3	Chr3	139042264	139042593	-5.51846213047947	0.89089523182173	3.19778	2.57298	5.67891	1.62222	0	0
TRINITY_DN2005_c0_g1_i5	Chr3	139041583	139042593	-1.89463871296759	1	5.26248	10.4549	9.19127	8.60371	2.58199	2.13172
TRINITY_DN2059_c0_g1_i5	Chr3	32384663	32385807	-1.7380068036607	1	3.3721	0	1.45278	0.303333	0	0.841275
TRINITY_DN2092_c2_g1_i1	Chr7	40253250	40254832	-0.319224405627897	1	2.34177	1.54845	2.67611	2.65612	1.88782	2.07805
TRINITY_DN2028_c2_g1_i14	Chr3	9936982	9937304	-1.65767992463145	1	1.80135	3.26194	4.9765	2.72098	0	1.99963
TRINITY_DN2028_c2_g1_i13	Chr3	9937228	9937550	1.4942602516557	1	3.60271	4.89291	4.9765	0	15.4306	4.99907
TRINITY_DN2028_c0_g1_i4	Chr1	207070283	207098493	0.185400809821433	1	5.8519	5.28212	5.11064	2.70727	3.94067	7.54241
TRINITY_DN2028_c0_g1_i2	Chr1	207069541	207070419	-0.452139158433902	1	18.306	16.6926	13.273	10.3291	12.5047	10.5717
TRINITY_DN2028_c2_g2_i1	Chr3	9936288	9937407	0.796911322059941	1	2.7619	5.55332	6.69369	2.77165	8.11679	8.07688
TRINITY_DN2028_c1_g2_i1	Chr5	44469865	44470177	-0.0590245198137349	1	3.45815	3.62092	1.35819	3.61596	2.05836	4.114
TRINITY_DN2028_c2_g1_i3	Chr8	14584760	14836945	-5.59231774059614	1	0.50465	0.373761	0	0	0	0
TRINITY_DN2028_c1_g3_i1	Chr4	104552711	104553182	0.204078716259982	1	1.67818	0	2.21019	0.663963	2.56905	0.318216
TRINITY_DN2028_c1_g4_i1	Chr9	54022055	54022338	-0.318876072361895	1	3.87323	2.65607	6.69866	2.67278	4.22678	2.54605
TRINITY_DN2028_c2_g2_i12	Chr3	9936518	9937275	-5.07920066547421	1	0	1.23544	1.40545	1.99751	0	0
TRINITY_DN2028_c1_g1_i2	Chr3	28383780	28384060	0.826004764134644	1	0	3.56597	0	0	3.40565	0
TRINITY_DN2058_c0_g1_i1	Chr4	59393081	59393320	-0.602218692825983	1	0	4.89841	2.32648	0	1.18721	1.18087
TRINITY_DN2058_c1_g4_i2	Chr7	5845627	5871789	8.29031518234182	0.106688538995117	0	0	0	0	1.27176	0
TRINITY_DN2058_c1_g4_i1	Chr7	5845321	5871789	-0.465886918749595	1	1.7385	1.79154	2.53939	1.47228	1.11014	1.7696
TRINITY_DN2058_c2_g1_i1	Chr2	45470468	45471309	-0.956541898657947	1	1.58343	1.76045	4.77334	4.26372	1.68983	1.67156
TRINITY_DN2046_c3_g1_i2	Chr4	137782163	137782631	1.46482198378291	1	0.922525	0	0.626702	0.202009	1.3242	1.40458
TRINITY_DN2058_c3_g1_i1	Chr2	81061430	81072468	0.671732009155984	1	2.17554	0	1.90906	0	0	3.51385
TRINITY_DN2058_c0_g2_i1	Chr4	59392010	59393094	0.0434167445227827	1	1.17168	2.81093	2.41635	1.33614	2.42062	1.75267
TRINITY_DN2058_c3_g1_i2	Chr2	81061430	81072468	0.145747982998605	1	2.72293	6.56901	3.56329	3.89976	5.85661	3.91419
TRINITY_DN2058_c1_g3_i1	Chr8	117693120	117698152	0.848723007799092	1	0	0.576177	0	1.7994	1.31256	1.01338
TRINITY_DN2058_c1_g2_i1	Chr6	65820767	65821640	-0.370445683087926	1	61.2257	62.4326	49.2531	50.0275	40.185	52.2969
TRINITY_DN2058_c1_g3_i2	Chr8	117693120	117698152	-1.93673041287293	1	1.7531	2.54254	0.466875	0.51713	0	0.717993
TRINITY_DN2053_c2_g1_i4	Chr8	81936164	81937267	-0.280111087733838	1	0	0.0945859	0	0.720044	0.272562	0.0900278
TRINITY_DN2058_c1_g5_i1	Chr6	63625434	63625741	0.379710467684118	1	8.83369	2.05007	0	10.9515	9.41815	6.48876
TRINITY_DN2028_c2_g1_i16	Chr8	14833748	14834994	0.754367248226079	1	0.0106929	2.29936	2.65911	1.61333	3.38411	2.32028
TRINITY_DN2058_c4_g1_i1	Chr10	45695405	45696477	-0.39049618236775	1	4.5154	5.33481	6.91272	8.75439	7.02173	3.40506
TRINITY_DN2053_c0_g1_i1	Chr1	39173091	39173450	-0.986034998202763	1	7.10646	0.549971	6.68032	3.41376	2.74367	2.1128
TRINITY_DN2053_c0_g2_i5	Chr9	89387921	89396494	0.238600104920245	1	20.5991	15.9465	29.0169	24.8797	37.755	19.476
TRINITY_DN2053_c0_g2_i2	Chr9	89377135	89396494	0.535769705170253	1	4.21322	2.6963	4.70027	2.53241	7.42966	3.59071
TRINITY_DN2053_c0_g2_i14	Chr9	89387921	89389139	0.142210013901029	1	3.03084	1.80345	4.66863	2.65085	5.51252	1.68724
TRINITY_DN2058_c1_g1_i1	Chr3	58884087	58884540	-0.683455203212232	1	2.38473	3.83044	7.03787	7.53612	4.56344	2.27754
TRINITY_DN2053_c0_g2_i8	Chr9	89373800	89378706	0.192601410434517	1	3.45896	1.41705	2.2041	3.58706	4.59483	2.10148
TRINITY_DN2053_c0_g2_i3	Chr9	89377135	89381482	-0.151789337971248	1	0.00515236	0.00200715	3.31492	0.00625168	0.00727163	1.45011
TRINITY_DN2053_c0_g2_i7	Chr9	89377135	89381449	0.225667500566354	1	3.05643	2.44848	1.40833	3.09283	5.81776	0.6154
TRINITY_DN2053_c0_g2_i4	Chr9	89373153	89381482	0.450492624642436	1	1.13708	0.536457	93.6098	2.04562	0.955164	63.9084
TRINITY_DN2053_c0_g2_i12	Chr9	89373153	89381167	-0.103719705145482	1	1.67562	2.71227	1.06674	1.9252	2.217	1.46047
TRINITY_DN2053_c0_g2_i1	Chr9	89373153	89381449	-0.601370766200684	1	140.139	114.342	56.3968	189.467	142.332	39.008
TRINITY_DN2053_c0_g2_i6	Chr9	89373800	89378813	0.473183947914439	1	2.49276	2.50049	1.92612	2.21232	4.49207	2.34243
TRINITY_DN2053_c0_g2_i15	Chr9	89373153	89396494	-0.203339546319974	1	95.899	68.2095	76.7595	91.8645	85.7216	70.5807
TRINITY_DN2053_c0_g2_i10	Chr9	89373800	89375128	0.182599407569276	1	5.76367	6.92239	5.57993	5.99722	10.0517	4.71685
TRINITY_DN2053_c1_g1_i1	Chr2	30650802	30651011	-0.268626927822672	1	1.74393	6.47171	9.09294	1.63497	1.60178	6.56963
TRINITY_DN2053_c0_g2_i17	Chr9	89373800	89378813	-0.0758607903662883	1	10.0885	10.9202	11.7905	14.2077	17.231	6.72047
TRINITY_DN2058_c4_g1_i2	Chr10	45695602	45696477	1.771230632285	1	0.957453	0	0	0	0	1.95355
TRINITY_DN2057_c0_g3_i1	Chr4	83717675	83740045	1.01805859470236	1	9.10517	5.18211	3.99885	4.75395	12.497	13.0282
TRINITY_DN2057_c0_g3_i2	Chr4	83717675	83738674	-10.8765948980481	0.127065868668422	0	7.35958	6.59884	4.23303	0	0
TRINITY_DN2028_c2_g2_i6	Chr8	14833526	14837215	-0.27546996803628	1	3.39109	6.60536	8.06943	6.4788	6.24974	4.39801
TRINITY_DN2028_c2_g2_i5	Chr8	14833526	14837215	-0.458439235404968	1	0	0.413986	1.62531	2.37174	1.17738	0.514306
TRINITY_DN2028_c2_g2_i10	Chr8	14833526	14837215	0.252088380693009	1	1.15638	0.913415	1.39922	0.10780000000000001	1.41953	0.840395
TRINITY_DN2057_c1_g1_i1	Chr5	73806279	73806580	0.16661475613354	1	0	1.54537	4.34927	5.39693	0	6.594
TRINITY_DN2028_c2_g2_i13	Chr8	14833526	15087709	-0.392163293381967	1	0.552258	1.28379	2.30126	1.74748	1.45267	0.889386
TRINITY_DN2057_c0_g2_i1	Chr1	86984585	86985421	-0.532496993625388	1	12.9961	8.62419	15.1499	10.607	11.3827	6.26974
TRINITY_DN2057_c0_g4_i2	Chr6	63588374	63588649	2.13709434514536	1	1.06488	2.43219	0	0	1.92964	6.90935
TRINITY_DN2057_c8_g1_i1	Chr2	105134316	105155450	-0.285917351910584	1	9.85455	15.023	10.2575	21.3308	13.7524	10.9677
TRINITY_DN2014_c0_g3_i7	Chr3	129560505	129563273	-0.898476951297144	1	0	0.950919	0	1.88872	0	0.802962
TRINITY_DN2057_c0_g4_i4	Chr10	18737233	18737509	0.340789342517179	1	6.76428	3.2572	4.02425	4.20993	4.04521	8.57703
TRINITY_DN2014_c0_g3_i8	Chr8	95459212	95461082	0.760814489225253	1	0	0.189529	1.30367	0.445368	0.915807	0.766761
TRINITY_DN2014_c0_g3_i4	Chr10	21143461	21143969	-0.504045287894597	1	1.2943	0.506829	0.89129	5.64561	1.03337	2.14497
TRINITY_DN2014_c0_g3_i9	Chr3	129560505	129563273	0.321784100537917	1	2.52316	0.950919	2.28806	0.281261	3.01811	1.07472
TRINITY_DN2014_c0_g2_i2	Chr3	129544948	129563273	-2.23658275564511	1	1.69544	0.558732	1.37859	0.332417	0.455458	0
TRINITY_DN2014_c0_g2_i1	Chr3	129544948	129554807	1.5370105135292	1	0.362562	0.283865	0.609657	0.301469	1.6343	0.800237
TRINITY_DN2014_c0_g2_i4	Chr3	129544948	129563273	0.911758978807489	1	0.510775	0.389833	0.80509	0.699638	1.27298	1.14338
TRINITY_DN2014_c0_g2_i6	Chr3	129544948	129557505	-0.0957169326842481	1	0.69002	0.402326	1.30689	0.607663	0.73816	0.750706
TRINITY_DN2014_c0_g1_i1	Chr3	102403362	102404080	-0.400213097368107	1	0.85004	1.5269	1.28612	1.50192	0.444553	1.60764
TRINITY_DN2014_c0_g2_i5	Chr3	129544948	129563273	0.149778944254938	1	9.95911	11.1546	9.76373	9.68043	12.5793	11.459
TRINITY_DN2014_c0_g2_i3	Chr3	129544948	129563273	-5.88616033545261	1	0.57444	0.112839	0	0	5.5777e-10	0
TRINITY_DN2044_c0_g1_i3	Chr10	39763287	39785266	-0.49026049009064	1	26.0057	14.7346	19.2863	22.6188	19.1081	12.8734
TRINITY_DN2014_c1_g1_i1	Chr4	48700872	48701102	-0.567458284337022	1	3.7474	0.976214	2.51566	0	0	2.5549
TRINITY_DN2044_c0_g1_i10	Chr10	39763287	39826809	-0.0736424827142194	1	4.66601	3.4892	5.89983	4.63334	5.90729	3.59509
TRINITY_DN2014_c1_g2_i1	Chr10	21142273	21142513	-4.00466897507695	1	3.62359	1.21452	0	3.68954	0	0
TRINITY_DN2044_c0_g1_i2	Chr10	39763287	39785266	0.0267837701549177	1	8.3341	9.25089	9.59649	7.80557	10.4921	8.48972
TRINITY_DN2044_c0_g1_i6	Chr10	39788225	39826809	0.100749858881689	1	34.449	28.3913	39.7379	31.8298	47.4424	29.8265
TRINITY_DN2044_c0_g1_i5	Chr10	39763287	39826809	-1.19862400928918	1	0.626965	0.376541	0.70074	0.159437	0.298477	0.134855
TRINITY_DN2044_c0_g1_i4	Chr10	39763287	39785266	0.925239578946686	1	0.155003	0.0577789	0.463126	0.119044	0.571329	0.219843
TRINITY_DN2044_c5_g1_i1	Chr1	178934672	178935160	-6.42882753589633	0.960981559934324	3.74593	0	3.45588	3.28547	0	0
TRINITY_DN2044_c4_g1_i1	Chr2	34508075	34510643	0.0834293653604614	1	10.7902	12.7122	10.165	8.64351	12.548	11.3649
TRINITY_DN2014_c0_g3_i3	Chr8	95460116	95461082	-5.19094665259902	1	0.526499	0	0	0.272384	0	0
TRINITY_DN2044_c0_g1_i8	Chr10	39763287	39786198	-0.379370467682085	1	0.973481	0.591157	1.60174	1.07611	1.22065	0.519551
TRINITY_DN2044_c0_g1_i9	Chr10	39763287	39770972	-0.25174864330286	1	52.4299	38.2077	45.9006	52.5146	53.1349	32.693
TRINITY_DN2044_c1_g2_i1	Chr10	44344826	44357989	0.0513677325489763	1	4.49209	8.58413	6.63488	3.93392	5.79246	7.04523
TRINITY_DN2044_c2_g1_i1	Chr9	88666171	88691705	-0.285316149118092	1	112.061	51.8305	47.5676	64.3495	71.5953	53.0608
TRINITY_DN2079_c0_g3_i1	Chr8	738775	740155	-0.111681978829771	1	10.587	11.8483	9.8417	13.0154	9.9228	12.5314
TRINITY_DN2079_c0_g2_i1	Chr8	737959	738847	0.167650411070227	1	91.7885	89.8468	88.2987	88.5337	117.065	99.3964
TRINITY_DN2079_c0_g2_i4	Chr8	737569	738816	0.0560687419743705	1	15.9718	13.1556	16.8029	15.2512	17.6098	16.6059
TRINITY_DN2044_c1_g1_i1	Chr5	129633256	129633560	0.235475393440195	1	6.85258	5.41568	2.92276	0.803595	5.10045	5.12506
TRINITY_DN2079_c0_g1_i2	Chr8	734361	736396	0.473514714189237	1	2.62334	3.23531	2.87704	2.55294	4.62617	3.72957
TRINITY_DN2079_c0_g1_i4	Chr8	725680	736248	0.456035852830847	1	2.82371	3.03455	3.74942	3.65118	3.93742	5.72883
TRINITY_DN2079_c0_g1_i6	Chr8	736128	736443	0.381879978802761	1	9.15661	9.91692	15.0119	6.12424	14.2851	13.6167
TRINITY_DN2079_c0_g1_i1	Chr8	725680	736821	-0.194995042941696	1	0.20825	0	0.176631	0	0	0.17995
TRINITY_DN2053_c2_g1_i1	Chr8	81936196	81937267	-5.0510708498027	1	0.232737	0	0.364923	0.410703	0	0
TRINITY_DN2031_c6_g1_i1	Chr8	50388886	50389430	0.786978232252175	1	0.261045	0.52361	0	0.51527	1.00024	0.24716
TRINITY_DN2053_c2_g1_i3	Chr8	81936196	81936841	-2.7403097134734	1	0.242983	0	1.21539	0	0	0.091112
TRINITY_DN2031_c0_g2_i4	Chr8	89154550	89154760	0.0535880176468723	1	0	2.27457	2.91032	1.35263	0	3.57174
TRINITY_DN2044_c0_g2_i1	Chr2	87682332	87684535	-0.47580202984177	1	42.1342	43.4851	51.2312	24.3031	31.889	29.579
TRINITY_DN2031_c3_g1_i4	Chr9	29700196	29700412	-0.164405321254602	1	14.3546	4.53283	3.91061	2.33432	6.66675	5.81313
TRINITY_DN2031_c5_g1_i1	Chr10	12825571	12825897	1.7130469846187	1	0	0	0.619975	1.32875	1.89451	1.89024
TRINITY_DN2031_c0_g1_i9	Chr8	101124029	101143480	4.07975803931244	0.884343260870097	0	0.0163603	0.0175854	0	0.0140205	0.461129
TRINITY_DN2031_c0_g1_i2	Chr8	101144987	101148000	-1.87439993162894	1	2.33342e-7	0.464825	2.32633	1.84596	0.348654	0.299751
TRINITY_DN2031_c0_g4_i1	Chr7	114816521	114816750	-0.00309023071811922	1	8.12602	13.5048	9.96424	2.73549	10.45	7.80316
TRINITY_DN2031_c0_g1_i4	Chr8	101071704	101136185	0.906414360091772	1	0	0.324199	0	0	0	0.307706
TRINITY_DN2044_c5_g1_i2	Chr1	178934672	178935103	0.790702656171177	1	0	5.21041	0.617703	1.58461	3.59801	3.00943
TRINITY_DN2031_c0_g1_i5	Chr8	101124039	101148000	1.13119399484413	1	4.59451e-7	0.189696	0.617183	0	0.307939	0.572464
TRINITY_DN2031_c0_g1_i14	Chr8	101071704	101136185	-1.93257582378907	1	0.628293	0.596479	0.447663	0	0.231475	0
TRINITY_DN2031_c0_g1_i7	Chr8	101124034	101147265	-0.593900347993998	1	2.1105	1.53763	3.18955	2.98159	2.62872	0.86015
TRINITY_DN2031_c0_g1_i1	Chr8	101091059	101148000	-7.54018281683449	0.743192637659609	0.36035	0	0.573121	1.20744	0	0
TRINITY_DN2031_c0_g1_i8	Chr8	101124049	101148000	1.09841129845142	1	0.00449714	0	0.870266	0.465055	1.22302	0.268912
TRINITY_DN2031_c0_g1_i12	Chr8	101124041	101143480	3.1807957326739	1	0	0	0.0219718	0.0112964	0.162582	0.104452
TRINITY_DN2031_c0_g3_i1	Chr7	114816641	114816954	-0.19325273357309	1	8.58201	10.7874	9.44905	5.02779	8.86634	6.82082
TRINITY_DN2077_c0_g3_i2	Chr6	58257940	58590786	-0.0158497020759898	1	3.40203	0.800543	0.713741	1.63531	2.64538	1.01148
TRINITY_DN2077_c0_g2_i5	Chr3	76863325	76864412	0.801874933867596	1	3.14026	5.85837	3.62935	3.49772	5.19114	9.63627
TRINITY_DN2077_c0_g3_i3	Chr6	58257940	58590786	0.103406065658737	1	10.8267	8.69963	9.01426	5.69628	11.299	8.47224
TRINITY_DN2077_c0_g2_i2	Chr3	76863323	76865735	0.484800207206049	1	0.227686	11.2182	4.22254	7.61872e-8	2.43271	8.44109
TRINITY_DN2077_c0_g1_i2	Chr3	76863618	76865735	0.913316676896024	1	1.72829	17.9991	6.42273	8.08513	19.0516	14.2716
TRINITY_DN2077_c0_g2_i3	Chr3	76863323	76865735	1.84331801667681	1	1.16719	0	3.89827	0	0	9.27596
TRINITY_DN2077_c0_g2_i4	Chr3	76863323	76865735	-3.20400270266178	1	9.47419	1.09368	0.212746	5.80336	0.175444	0.839965
TRINITY_DN2077_c0_g4_i1	Chr6	58257437	58258301	0.0869673580749429	1	11.4681	7.4072	4.14796	1.08832	5.00076	8.96194
TRINITY_DN2077_c0_g1_i1	Chr3	76863618	76865735	0.780875477647897	1	10.7727	0	5.888	0	0	15.8189
TRINITY_DN2031_c0_g1_i13	Chr8	101124034	101143480	0.609248787111231	1	0	0.943339	0.68446	0.865337	1.073	0.898885
TRINITY_DN2077_c0_g4_i2	Chr6	58257437	58258301	0.566907786240662	1	0	0	3.1294400000000002	3.99693	5.66877	0
TRINITY_DN2077_c1_g1_i2	Chr8	13260537	13261929	0.851165927219796	1	0	0	0	26.743	26.4593	0.557188
TRINITY_DN2077_c1_g1_i1	Chr8	13260537	13261929	-0.250340195690305	1	37.2708	44.6914	41.3412	19.3924	17.9303	45.3221
TRINITY_DN2077_c2_g1_i3	Chr3	147466108	147472985	0.796512479522262	1	0.45221	0.268345	0	0.220764	0.388035	0.52322
TRINITY_DN2077_c2_g1_i2	Chr3	147466108	147472985	-1.26880123869013	1	6.36071	7.37843	4.69344	5.02268	0.838271	4.32308
TRINITY_DN2077_c1_g2_i1	Chr8	13261913	13299701	0.0684301554318936	1	30.1578	37.8025	35.2164	31.4673	36.5223	38.5134
TRINITY_DN2065_c3_g1_i2	Chr9	9271327	9271699	1.46083845004535	1	0	1.67358	0	0	1.18728	1.36883
TRINITY_DN2031_c0_g1_i15	Chr8	101124034	101147265	-0.49759411307254803	1	0	0.168114	2.36661	0.926411	0	1.22824
TRINITY_DN2031_c0_g1_i6	Chr8	101124034	101147265	0.439972430564471	1	2.53178	0	0	0	2.07084	0
TRINITY_DN2077_c2_g1_i1	Chr3	147466108	147472985	8.49025438558337	0.00388841534752746	0	0	0	0	3.8347	3.58564
TRINITY_DN2077_c3_g1_i1	Chr4	77147220	77147753	-0.146930109396965	1	18.8507	14.8394	24.5754	9.83124	14.4414	18.3544
TRINITY_DN2065_c0_g1_i1	Chr2	14758130	14760559	0.964075909464474	1	0.218811	4.00835	0.780036	5.17433	5.09638	5.40686
TRINITY_DN2065_c0_g1_i4	Chr2	14758130	14760426	-0.671224319572595	1	5.72966	3.05111	8.23732	5.44438	5.33473	2.2305
TRINITY_DN2018_c0_g1_i8	Chr5	38254057	38259791	-6.77644103490974	0.979618792839804	0.366752	0	0.171233	0.866192	3.73495e-10	0
TRINITY_DN2018_c0_g2_i1	Chr5	37907106	37907947	0.379860982649174	1	0.302084	0.135341	0.772004	0.26683	0.650223	0.384487
TRINITY_DN2018_c0_g1_i6	Chr5	38253997	38259791	0.0423968642869434	1	9.01986	8.3377	6.13663	6.23537	6.33353	10.1048
TRINITY_DN2065_c3_g1_i1	Chr9	9271327	9271699	-1.04605624014411	1	0.540632	1.92006	2.54142	0.54288	1.34669	0
TRINITY_DN2018_c0_g1_i7	Chr5	38254057	38256306	1.04992844765043	1	0	1.35398	1.21292	0	1.32957	1.32294
TRINITY_DN2085_c0_g1_i5	Chr4	22906449	22926859	0.86880678404713	1	0	0	0.21482	0.184363	0	0.385905
TRINITY_DN2018_c0_g1_i3	Chr5	38252327	38259791	0.295894228555158	1	1.10725	1.52682	1.79646	0.779291	1.74648	1.6195600000000001
TRINITY_DN2085_c0_g1_i4	Chr4	22906449	22911173	-2.07323572860153	1	0.519996	0.484315	0.845864	1.36075	0.384866	0.0205356
TRINITY_DN2085_c0_g1_i1	Chr4	22906449	22911312	-1.93687335900206	1	0.566401	0.148864	0.765508	0.865096	0.327191	0
TRINITY_DN2085_c0_g1_i6	Chr4	22906449	22911312	-1.99984649574157	1	1.1781	0.820952	1.6879	0.814858	0.597178	0
TRINITY_DN2018_c0_g1_i2	Chr5	38256972	38259791	-4.68981245933733	1	0	0.0592577	0.679382	0	0	0
TRINITY_DN2085_c0_g1_i8	Chr4	22906449	22910933	-2.60972070913218	1	0.336062	0.218323	0.911054	0.507081	0.138141	0.0246553
TRINITY_DN2070_c0_g1_i3	Chr2	48670433	48691733	-0.561588634521852	1	3.10017	2.66293	4.72586	5.79997	3.2527	2.64967
TRINITY_DN2070_c0_g3_i1	Chr7	111000362	111001356	0.700149882170534	1	0.98506	1.8487	1.35203	0.540384	1.45892	2.57666
TRINITY_DN2018_c0_g1_i10	Chr5	38256972	38259791	0.286199516394923	1	0.13935	0.946588	0.478335	0.625398	0.557849	0.830388
TRINITY_DN2070_c0_g1_i1	Chr2	48670433	48691733	-0.0444851205721178	1	57.6322	49.6317	63.6145	51.8315	62.5216	53.0366
TRINITY_DN2070_c1_g1_i8	Chr1	115132574	115133465	0.118200452823727	1	11.0661	11.4057	9.93607	16.6133	15.8571	12.8505
TRINITY_DN2070_c1_g1_i4	Chr1	36949178	36949393	0.776667186854116	1	1.44449	1.43844	0	2.92288	4.20458	1.414
TRINITY_DN2070_c0_g1_i4	Chr2	48670433	48679058	6.63131817112098	0.275437350844853	0	0	0	0	0	0.683076
TRINITY_DN2070_c1_g1_i6	Chr1	115131386	115133465	-8.22706484463438	0.532527276399382	0.99328	0	2.21801	3.04154	0	0
TRINITY_DN2070_c0_g1_i2	Chr2	48670433	48679058	-0.347260260545933	1	0.648851	0.26167	0.780547	1.28623	1.27962	0
TRINITY_DN2070_c1_g1_i5	Chr1	115131386	115133465	0.64962369234693	1	2.66062	6.02636	2.06292	2.50517	6.84604	4.17083
TRINITY_DN2070_c3_g1_i2	Chr2	150819723	150826952	-4.15317226887393	1	0	0.171118	1.5546e-9	0.534498	0	0
TRINITY_DN2070_c3_g1_i3	Chr2	150825066	150826952	0.361758714407772	1	0.703739	0.451568	2.16347	0.77952	1.81736	0.949373
TRINITY_DN2070_c1_g1_i7	Chr1	115127792	115131361	0.570153001094804	1	0.670113	1.98853	1.30585	1.90214	2.34536	2.24869
TRINITY_DN2070_c2_g1_i1	Chr1	184012959	184013778	-0.694345249181283	1	0.600316	0.563162	1.37996	1.93536	1.34865	0.13338
TRINITY_DN2080_c0_g2_i1	Chr7	92373678	92379138	0.146628942080859	1	0.272078	0.270838	0.645046	1.19917	0.779922	0.642908
TRINITY_DN2070_c0_g2_i1	Chr2	48681601	48682683	-0.624355869002517	1	2.60793	1.44034	3.75943	3.02555	2.3058	1.46221
TRINITY_DN2070_c1_g1_i3	Chr1	115126840	115133465	-0.623179953449296	1	68.1934	31.7027	52.4085	67.2062	33.4998	43.9378
TRINITY_DN2080_c1_g1_i2	Chr8	3274082	3274681	0.980912995609948	1	0.448611	6.28478	5.07296	3.53326	4.72532	10.8166
TRINITY_DN2071_c0_g1_i2	Chr4	127343466	127347128	-10.7312112284711	0.134176619363028	0	5.46185	3.87794	4.0196	0	0
TRINITY_DN2080_c2_g1_i1	Chr10	16564489	16566356	-0.926661541581549	1	0.610305	0.201566	0.534949	1.19042	0.484241	0.240098
TRINITY_DN2080_c0_g1_i9	Chr7	92329052	92370410	-0.0532450803586451	1	1.32239	1.22329	3.66968	3.26597	3.53937	1.30907
TRINITY_DN2071_c0_g1_i1	Chr4	127341688	127347128	1.37837547027792	1	6.40497	4.35111	2.87926	0.815152	8.39044	11.9873
TRINITY_DN2080_c0_g1_i5	Chr7	92329052	92381434	0.148818450327439	1	12.7729	10.5877	14.9971	17.0972	21.5086	11.5442
TRINITY_DN2008_c0_g1_i1	Chr1	84154838	84156178	-0.185956687670457	1	363.041	466.551	215.835	499.78	236.325	492.186
TRINITY_DN2080_c3_g1_i1	Chr6	138752834	138754747	-0.984970232450613	1	0.247453	0.636756	0.946762	0.675807	0.470848	0.18694
TRINITY_DN2078_c0_g1_i2	Chr1	79267719	79273805	0.00852873403434297	1	158.151	1705.14	1096.26	151.951	995.97	586.966
TRINITY_DN2078_c0_g1_i1	Chr1	79267719	79273805	-0.00444993724929298	1	0.470606	11.2218	2.82776	0.483134	3.23484	4.27742
TRINITY_DN2097_c0_g2_i3	Chr9	90250810	90251747	0.634936417834208	1	1.58371	0	0	1.41829	1.19291	1.4857
TRINITY_DN2080_c0_g1_i2	Chr7	92329052	92346533	-1.01983181217449	1	0.754943	0	0.147865	0.39667	0.353923	0
TRINITY_DN2097_c0_g2_i8	Chr9	90250810	90251683	0.275072422984275	1	27.9115	29.9886	19.4924	15.8138	28.288	32.2522
TRINITY_DN2065_c1_g1_i1	Chr5	24505064	24674667	-0.41283688666273	1	0.665079	1.18801	1.11041	0	0.559204	0.588977
TRINITY_DN2097_c0_g2_i10	Chr9	90249539	90251683	0.110605599965126	1	28.2975	28.8521	20.8223	22.1606	23.6776	34.2772
TRINITY_DN2012_c0_g1_i1	Chr6	16857855	16924140	-0.494116799770404	1	5.46804	4.72732	9.68216	2.42195	6.08605	2.29722
TRINITY_DN2097_c1_g1_i3	Chr6	92852720	92853443	0.858790853774073	1	0	0	0.873385	0.889669	1.74953	0
TRINITY_DN2012_c0_g1_i2	Chr6	16857855	16930866	0.00168973403124893	1	11.0847	11.4199	9.32953	7.38608	14.3959	6.74707
TRINITY_DN2041_c13_g1_i1	Chr1	85570614	85571408	-0.105671252579275	1	10.3102	10.1272	10.187	11.9848	11.5503	9.74713
TRINITY_DN2041_c3_g1_i1	Chr5	152927837	152928416	-0.935838019832911	1	3.57751	4.00928	4.11571	2.05177	3.05051	0.75522
TRINITY_DN2041_c1_g1_i6	Chr8	37102685	37235487	-0.665212673404284	1	8.02223	6.67748	16.016	8.03253	5.82799	7.08129
TRINITY_DN2041_c3_g3_i1	Chr3	84069812	84070607	0.478461264515712	1	0	5.77797	0.758321	0	2.07951	2.47757
TRINITY_DN2041_c14_g1_i1	Chr8	22854395	22857595	0.464980719278714	1	8.65726	9.99256	6.82098	4.90314	9.55096	12.7989
TRINITY_DN2041_c3_g3_i2	Chr3	84069812	84070607	-1.61072234494514	1	2.92538	0	1.5911	4.01447	0	1.51034
TRINITY_DN2041_c12_g1_i1	Chr1	178935024	178935928	0.414434821307495	1	5.51146	8.88956	4.30247	4.55419	9.23643	7.28994
TRINITY_DN2041_c1_g2_i1	Chr10	37863224	37864651	-0.504328799792209	1	1.32097	0.826748	1.79185	2.03618	1.13143	1.12539
TRINITY_DN2041_c0_g2_i1	Chr2	14204488	14204861	-0.768171660397668	1	5.51651	5.04025	3.81788	4.00863	1.9192	3.81255
TRINITY_DN2041_c0_g1_i4	Chr2	14139409	14210632	0.180040772608386	1	0.500916	0.417267	0.821093	0.247643	0.545152	0.640433
TRINITY_DN2041_c0_g1_i3	Chr2	14139409	14210632	0.890028884681089	1	0.850804	0.946424	2.29196	0.339658	1.11108	3.11898
TRINITY_DN2041_c0_g1_i2	Chr2	14139409	14204512	-0.116162132552324	1	1.88406	2.4809	1.60994	2.21951	2.59301	1.46051
TRINITY_DN2041_c1_g1_i4	Chr8	36990417	37087160	-1.27664634132694	1	6.68652	3.65828	5.00617	6.48869	2.22523	2.65622
TRINITY_DN2041_c0_g1_i1	Chr2	14139409	14204512	0.407644202756337	1	3.10035	5.27244	3.96946	3.16095	5.02101	5.81946
TRINITY_DN2041_c2_g1_i2	Chr1	206764698	206764974	-0.707466388092569	1	1.27903	3.06305	2.76979	0.994359	0	2.53028
TRINITY_DN2041_c2_g3_i1	Chr9	15395646	15396892	1.0064903325911	1	9.13977	9.20561	6.39985	3.95834	17.3402	13.6455
TRINITY_DN2097_c0_g1_i1	Chr6	2785928	2787742	0.520194655485072	1	0.941122	0.665685	1.19825	0.612748	1.569	1.06053
TRINITY_DN2041_c2_g4_i1	Chr1	206764077	206764841	0.00558649548256322	1	7.02761	9.6205	7.30706	7.09752	6.64573	9.92466
TRINITY_DN2041_c1_g1_i3	Chr8	36990417	37087241	-0.494663787046843	1	4.50109	1.84802	7.10469	7.4108	3.79982	4.14495
TRINITY_DN2041_c1_g1_i7	Chr8	36990417	37141871	0.101022603343137	1	2.71514	2.35002	4.9403	8.96848	4.99409	5.92276
TRINITY_DN2041_c1_g1_i8	Chr8	37009681	37068501	0.690831127765881	1	3.76374	4.31524	3.08307	6.47403	9.96115	5.4408
TRINITY_DN2056_c0_g1_i4	Chr8	45738881	45743088	-0.319630789753697	1	849.42	584.749	512.949	659.633	611.008	527.064
TRINITY_DN2056_c0_g1_i6	Chr8	45738881	45740821	0.0567708443018147	1	4.31078	2.94867	0	2.22289	3.18834	2.27001
TRINITY_DN2056_c0_g4_i1	Chr2	139795693	139796135	0.310302912331791	1	2.57308	3.22488	0.69296	0.364398	1.76531	2.79221
TRINITY_DN2041_c3_g2_i4	Chr3	3201786	3201996	-0.56677692403784	1	2.38969	4.35978	2.7484	5.28033	0	5.15876
TRINITY_DN2056_c0_g2_i1	Chr8	45739051	45739707	0.757360228282558	1	0.584713	0.973412	0.735938	0.766013	1.30679	1.47358
TRINITY_DN2056_c0_g3_i1	Chr8	45739731	45740548	0.46133217165297	1	0.141588	1.12784	0.134184	0.277426	0.270626	0.936842
TRINITY_DN2048_c1_g1_i13	Chr3	148027908	148046290	-8.56463255375899	0.129082414463454	1.34033	0.827931	0.262182	1.48527	0	0
TRINITY_DN2048_c1_g1_i9	Chr3	148027908	148042273	2.83627928517822	0.884343260870097	1.12374	1.09252	0	1.2974	5.48571	8.32995
TRINITY_DN2048_c1_g1_i16	Chr3	148027908	148057226	-1.71621074850003	1	0.873508	0	2.8391	1.26431	0.480128	0.31205
TRINITY_DN2080_c0_g1_i1	Chr7	92378555	92381434	-1.01044897466856	1	0.739399	0.0733993	2.02591	2.97569	1.10785	0.443057
TRINITY_DN2056_c0_g1_i1	Chr8	45741904	45743088	0.962327675875042	1	0	1.37711	1.58203e-8	0	0.304537	1.04626
TRINITY_DN2048_c1_g1_i17	Chr3	148027908	148057226	7.3688003080562	0.00827703367072467	3.73922e-10	0	0.0177133	0	1.85691	0.629567
TRINITY_DN2048_c1_g1_i6	Chr3	148027908	148037534	1.87563340541666	1	0.386893	0.560371	1.49443	2.27646	6.02483	3.23291
TRINITY_DN2048_c1_g1_i3	Chr3	148027908	148046290	-0.958408725662326	1	1.61537	1.65217	0.263811	1.25486	1.04925	0.299925
TRINITY_DN2048_c1_g1_i7	Chr3	148027908	148057226	-0.0547927230465846	1	2.52993	0.751851	1.74953	1.95012	2.36456	1.32246
TRINITY_DN2048_c1_g1_i5	Chr3	148027908	148057226	-1.27720108331952	1	4.14363	6.84842	2.58155	1.88186	0	3.34102
TRINITY_DN2048_c1_g1_i14	Chr3	148027801	148057226	0.192597621712009	1	0.423364	0	0.389376	0.186723	0.312489	0.311272
TRINITY_DN2048_c1_g1_i15	Chr3	148042658	148048110	0.873741070287726	1	1.24449	1.67017	0.2356	1.06337	0.920007	3.24467
TRINITY_DN2048_c1_g1_i10	Chr3	148027801	148057226	0.97069219716371	1	1.27349	0.896298	0.235872	0.305188	1.56399	1.36259
TRINITY_DN2041_c1_g1_i5	Chr8	36990417	37170499	-1.2766116943996	1	0	0.72102	0.56083	0.503121	0.370569	0
TRINITY_DN2048_c0_g1_i1	Chr3	148026872	148027624	-1.34232668333947	1	17.0188	17.3739	12.9157	17.9632	6.25821	7.57298
TRINITY_DN2066_c5_g1_i1	Chr2	175565946	175566198	1.00289486971133	1	0	1.09495	0	2.22739	2.11413	1.6796
TRINITY_DN2048_c1_g1_i20	Chr3	148027908	148057226	9.04261262452319	0.00240675848106646	0	0	0	0	2.5788	0.656749
TRINITY_DN2066_c3_g1_i2	Chr2	125081385	125092612	-0.555926816326392	1	1.43421	0.508638	2.14414	1.50233	1.66094	0.387153
TRINITY_DN2048_c0_g1_i2	Chr3	148026872	148027624	6.45537928576866	0.0142370740147905	0	0.214445	0	0	6.08709	6.98359
TRINITY_DN2066_c0_g1_i9	Chr9	53815266	53819705	-0.15953127475313	1	5.09574	3.69968	5.29335	7.85459	5.21222	5.37939
TRINITY_DN2066_c0_g1_i10	Chr7	109241599	109242235	-0.925263018067042	1	0.910385	0.544813	0.720283	1.14552	0.716353	0.210283
TRINITY_DN2066_c0_g1_i5	Chr10	51575260	51576023	0.0655674152876179	1	1.8707	1.696	3.19615	1.85902	1.78712	2.99651
TRINITY_DN2041_c2_g2_i1	Chr5	138555734	138556845	0.10024563728166	1	29.1287	23.1121	11.9903	20.7994	28.2523	21.5098
TRINITY_DN2066_c1_g2_i1	Chr1	130668298	130668797	-0.294790757675668	1	176.219	212.358	103.664	120.735	116.939	150.954
TRINITY_DN2066_c0_g1_i3	Chr9	53814234	53815189	-0.461034268738005	1	1.86709	2.40831	3.12597	2.74882	1.10945	2.77371
TRINITY_DN2066_c1_g1_i1	Chr1	130666253	130668317	0.273750260566245	1	2.41949	4.52178	1.58646	2.09727	1.61949	5.16168
TRINITY_DN2067_c1_g1_i5	Chr2	68139326	68139509	0.550022978548832	1	0	1.55038	1.35469	0.712003	0.866095	1.96439
TRINITY_DN2067_c2_g1_i2	Chr8	16201946	16412391	-0.788550162370368	1	0	3.37756	1.89872	0.676317	1.70579	0
TRINITY_DN2056_c0_g1_i5	Chr8	45741904	45743088	1.57024287322034	1	0	1.11691	0	0.184592	1.31252	0.688764
TRINITY_DN2067_c0_g2_i2	Chr1	88080099	88080435	-0.546387776314976	1	4.03517	8.18506	4.11227	6.16718	5.26558	2.87246
TRINITY_DN2067_c0_g1_i5	Chr3	9922895	9935534	0.333978894559294	1	1.06913	1.34958	1.78277	1.23013	2.83722	0.844447
TRINITY_DN2067_c0_g2_i3	Chr6	71912037	71912360	0.189802876666535	1	1.52713	4.96698	4.43849	8.30331	10.3524	1.28275
TRINITY_DN2067_c0_g1_i1	Chr8	14235765	14957639	-5.47405240551655	1	1.65613	0	0	2.55294	0	0
TRINITY_DN2067_c0_g1_i13	Chr10	20815027	20847622	1.20064364304231	1	0.36931	0	0.68568	0	0.438143	0.96324
TRINITY_DN2067_c0_g1_i2	Chr8	13743563	13791559	-4.84417028112591	1	0.659594	0.226467	0	1.78212	0	0
TRINITY_DN2072_c0_g7_i1	Chr4	49479641	49480239	-0.399387371542902	1	0	3.15068	0	1.67435	1.9008100000000001	0
TRINITY_DN2067_c0_g1_i6	Chr8	26300197	26303638	0.802492154164376	1	0.79046400000000006	2.39042	0	0.797509	1.5182	2.27591
TRINITY_DN2072_c0_g6_i1	Chr4	49479640	49480282	-0.0494553259219504	1	3.22343	0	7.22231	1.86856	3.69886	2.66541
TRINITY_DN2072_c0_g4_i2	Chr9	64249712	64250453	-1.14367401985713	1	0.314783	0.848442	2.20978	1.12299	1.05193	1.4609e-7
TRINITY_DN2072_c0_g1_i1	Chr9	13801628	13802571	3.03842627360857	1	0.373298	0	0	0	0.991651	0.939339
TRINITY_DN2072_c0_g1_i2	Chr9	13801628	13802571	-4.90487155416579	1	1.36331	1.55526	1.89668	0	0	0
TRINITY_DN2072_c0_g2_i1	Chr9	64249711	64251296	-0.673613651121296	1	3.55344	0.598269	3.12818	4.88809	2.80549	1.38053
TRINITY_DN2072_c0_g1_i3	Chr9	13801628	13802571	-0.0699113917224824	1	0	1.59498	1.25942	0.548581	1.23447	0.426532
TRINITY_DN2073_c0_g1_i1	Chr5	74143453	74143762	0.965871974289483	1	1.44904	5.83143	4.28269	3.68863	5.52015	10.1112
TRINITY_DN2023_c0_g1_i7	Chr1	16425363	16429481	0.0482953182915063	1	1.51709	1.20507	0	0	0	1.53724
TRINITY_DN2023_c0_g1_i10	Chr1	190777497	190779662	-0.472876261408136	1	1.36824	1.98996	1.76926	1.28266	1.33446	1.10756
TRINITY_DN2023_c0_g1_i4	Chr1	16426034	16429481	-1.50792432902528	1	0.399821	4.81914e-5	0.50827	4.45096	0.823267	0.208812
TRINITY_DN2067_c0_g1_i12	Chr8	13743563	13791559	-2.06975467439582	1	2.26256	0.385651	0.718811	1.77956	0	0.640431
TRINITY_DN2023_c0_g1_i1	Chr1	190778784	190782528	0.722723462513076	1	3.31017	2.63821	4.9583	1.47102	7.67222	3.37431
TRINITY_DN2023_c0_g1_i5	Chr1	16425391	16429481	-4.44419659550165	1	3.49164e-9	0.27478	0.447676	0	0	0
TRINITY_DN2023_c0_g1_i9	Chr1	16425888	16429481	0.21877270705444	1	27.6272	29.2119	23.5585	22.9033	34.8366	29.7172
TRINITY_DN2023_c0_g1_i6	Chr1	16425391	16429481	1.11106627270065	1	0.703348	3.35053e-5	1.53477	0.73514	2.62342	0.835725
TRINITY_DN2023_c0_g1_i11	Chr1	16425363	16426565	-1.02911548764918	1	0.867783	3.89918	0	0	0	1.1828
TRINITY_DN2023_c0_g1_i8	Chr1	190780745	190781923	0.558704726594152	1	0.309254	4.28685e-6	2.40496	1.86487	3.06006	0.526042
TRINITY_DN2084_c0_g1_i4	Chr7	44456691	44517241	0.224800903278492	1	5.65606	6.48379	7.50907	4.43858	6.98287	7.89828
TRINITY_DN2084_c0_g1_i1	Chr7	44456691	44517241	0.231760204141857	1	0.513025	0.185055	0.642159	0.596312	0.865429	0.364122
TRINITY_DN2067_c0_g1_i10	Chr8	13743563	13791559	2.10160830573743	1	0	0	0	0.29353	0.858298	0
TRINITY_DN2023_c0_g1_i2	Chr1	16425363	16425893	-2.66921176419567	1	0.946642	4.53284	0	0	0	0.424902
TRINITY_DN2084_c0_g1_i2	Chr7	44456691	44517241	-0.875924873874811	1	0.469657	0.988589	0.296906	0.292403	5.83448e-4	0.58083
TRINITY_DN2084_c0_g2_i1	Chr7	44504376	44505494	-1.43925134094858	1	0.250116	0.16538	0.715239	0.162882	0.0794435	0.157511
TRINITY_DN2067_c0_g1_i3	Chr8	13743563	13791559	-4.7852176566967	1	0	0	0	2.11323	0	0
TRINITY_DN2084_c0_g1_i3	Chr7	44456691	44517241	0.0362847825493459	1	0.913417	0.786127	1.09592	0.878505	1.15312	0.859593
TRINITY_DN2001_c0_g1_i3	Chr10	44837214	44851766	0.312236895452645	1	1.40112	2.18786	0.780286	0.420236	1.58243	1.57753
TRINITY_DN2001_c0_g1_i25	Chr10	44837214	44852999	2.45273653040016	1	0.143078	0.745326	0	0.200286	1.14686	1.97749
TRINITY_DN2084_c2_g1_i1	Chr5	6061445	6068630	-3.42005972032454	1	0.759984	0.463536	0.955337	7.98781	0.356015	0.138158
TRINITY_DN2001_c0_g1_i1	Chr10	44837214	44852999	2.16685357217884	1	0.171938	0.788938	0.148729	0.256793	1.98046	1.24104
TRINITY_DN2001_c0_g1_i4	Chr10	44851793	44852187	-0.698332596106678	1	1.8009	2.2714	2.11448	1.79506	1.73033	0.856844
TRINITY_DN2001_c0_g1_i16	Chr10	44859136	44859370	1.64822901199782	1	0	8.16268	17.8589	6.13708	14.5966	38.371
TRINITY_DN2001_c0_g1_i9	Chr10	44837214	44851577	0.331755949520362	1	7.70889	9.8396	17.0399	11.4913	6.76959	23.5214
TRINITY_DN2001_c0_g1_i5	Chr10	44837214	44851766	-9.25015960923888	0.100143911466607	1.91027	0.0973674	2.33284	2.01917	0	0
TRINITY_DN2056_c0_g1_i2	Chr8	45741904	45743088	-0.315865798160772	1	1.34245	0	0.724256	0.995777	0.989861	0.382706
TRINITY_DN2001_c0_g1_i7	Chr10	44837801	44859283	1.02602154717688	1	1.75628	1.84866	1.6893	2.25991	2.0298	6.16921
TRINITY_DN2001_c0_g1_i23	Chr10	44837801	44859283	-0.133111593447708	1	0.538119	0.268463	0.328613	0.307426	0.407051	0.309531
TRINITY_DN2001_c0_g1_i24	Chr10	44837801	44859161	-4.93027833785505	1	0.0428069	0	0.0972406	0.00151067	2.34238e-6	1.56798e-8
TRINITY_DN2001_c0_g1_i20	Chr10	44837801	44859161	-7.04206000435327	1	0.411089	0	0.246069	0.0195823	2.85421e-6	9.97601e-8
TRINITY_DN2001_c2_g1_i1	Chr3	125792807	125793155	4.77076264967031	0.47495165882906	0	0	0	0	2.33925	1.75471
TRINITY_DN2029_c1_g2_i4	Chr6	50258099	50527913	-0.0668798924602081	1	0	1.1874	2.21751	0.389726	1.12856	0.745493
TRINITY_DN2029_c1_g2_i2	Chr6	50190181	50259391	0.18301991324707	1	3.32143	4.39044	0.328229	0.902011	2.0985	3.37561
TRINITY_DN2029_c1_g2_i5	Chr6	50190181	50259391	0.483476473036384	1	8.29051	11.5344	8.53042	8.51299	10.991	16.3525
TRINITY_DN2001_c0_g1_i21	Chr10	44837801	44859161	-6.56590424258537	1	0.100333	0	0.418248	0.00565019	2.27742e-6	3.3393e-8
TRINITY_DN2001_c0_g1_i8	Chr10	44837801	44859161	-5.6018166290503	1	0.149415	0	0.0599474	0.0046611	2.88279e-6	4.17841e-8
TRINITY_DN2029_c1_g2_i3	Chr6	50253984	50259391	-0.0140273512639426	1	0.653912	0.331318	0.481453	0.454502	0.396047	0.631207
TRINITY_DN2098_c0_g1_i4	Chr10	3074584	3079276	-0.192004893062252	1	5.08042	69.4827	52.5315	34.3101	58.0831	14.9255
TRINITY_DN2098_c0_g1_i3	Chr10	3072059	3074721	-0.475349103765489	1	0.743608	73.7772	50.1796	39.5866	57.08	3.9266
TRINITY_DN2001_c0_g1_i26	Chr10	44837801	44859283	-0.389843065562554	1	0.154473	0.313231	0.528753	0.0993043	0.319349	0.112043
TRINITY_DN2001_c0_g1_i14	Chr10	44837801	44859283	0.184509646380658	1	0.42969	2.18401	2.84213	0.64875	1.54746	1.96953
TRINITY_DN2010_c0_g1_i9	Chr5	130245693	130253020	-0.653462464254576	1	1.6546400000000001	0	1.06708	0.832388	0.907102	0.347993
TRINITY_DN2010_c0_g1_i6	Chr5	130245693	130253020	-1.47829146318865	1	0	0	1.36534	0.956943	0	0.421724
TRINITY_DN2010_c0_g1_i8	Chr5	130251021	130256832	-0.784788680474091	1	0.774205	0.508212	0.835274	1.19374	0.662656	0.3713
TRINITY_DN2010_c0_g1_i7	Chr5	130245693	130253020	-0.537243357546763	1	0.172716	0	0.186755	0.214794	0.16338	0.051829
TRINITY_DN2010_c0_g1_i1	Chr5	130248650	130253020	-2.43006953963614	1	0	0.863297	0.979317	0.803557	0.247759	0
TRINITY_DN2010_c0_g1_i3	Chr5	130245693	130256832	-0.526591286593124	1	0	0.744621	0.996898	1.71162	0.711502	0.544307
TRINITY_DN2010_c0_g1_i4	Chr5	130245693	130253020	0.36608456336249	1	0	2.3489e-10	0.0558787	0.0707084	0.0637066	0.0241763
TRINITY_DN2010_c0_g1_i2	Chr5	130253001	130256832	-0.948254068530447	1	0.283655	0.057798	0.864593	0.549761	0.319365	0.15815
TRINITY_DN2010_c0_g1_i5	Chr5	130245693	130256832	-1.29573451218042	1	2.47689	0.598683	4.29943	4.81423	1.65377	1.01586
TRINITY_DN2010_c0_g1_i10	Chr5	130245693	130256832	-1.38687384424162	1	41.2749	13.1498	61.0634	48.4854	18.4732	15.1839
TRINITY_DN2034_c0_g1_i4	Chr9	46573300	46574070	0.17083563928768	1	5.38231	11.1918	4.07707	4.37533	6.29567	8.58188
TRINITY_DN2098_c0_g1_i1	Chr10	3072861	3079276	0.346655884893065	1	103.239	47.8825	37.8669	33.734	51.5461	103.965
TRINITY_DN2010_c0_g2_i1	Chr5	130244939	130245714	-1.57088766577347	1	41.9833	17.3333	63.7621	67.1853	17.4962	17.0089
TRINITY_DN2034_c2_g1_i10	Chr9	4338538	4339009	2.45558447424518	1	0	0	0	1.00693	3.50368	0
TRINITY_DN2034_c1_g1_i1	Chr2	62910946	62913668	0.0957060034693183	1	11.3033	10.1115	8.18828	10.2303	10.1088	12.8005
TRINITY_DN2034_c0_g1_i1	Chr7	29308921	29321177	0.194409192142856	1	23.268	31.7277	29.0452	18.5118	23.3518	38.4909
TRINITY_DN2034_c9_g1_i1	Chr4	108795164	108795660	-0.852498619931668	1	0.615888	0.617965	0.868275	0	0.589983	0
TRINITY_DN2034_c2_g1_i5	Chr8	21693742	21694124	-0.179943933331208	1	13.8602	9.43256	9.58975	10.6932	13.9589	6.98015
TRINITY_DN2098_c0_g1_i7	Chr10	3072059	3074721	0.943910170813986	1	60.1038	3.47965e-4	9.11801e-9	1.16766	12.9536	56.7552
TRINITY_DN2034_c2_g1_i9	Chr9	4338538	4339009	-0.294109408549633	1	2.9178	3.3408	1.94241	0	0.917625	2.61643
TRINITY_DN2098_c0_g1_i5	Chr10	3072059	3074721	-0.0293446208657285	1	97.6781	64.8394	44.5423	44.2032	55.1901	78.7994
TRINITY_DN2034_c0_g1_i3	Chr4	16356928	16361683	-0.12781000440802	1	60.4102	38.9133	15.1204	34.1977	42.1777	32.818
TRINITY_DN2034_c0_g1_i2	Chr4	16356928	16361683	2.32357274276236	1	2.82163	0.788242	0.194791	0	5.77092	5.12411
TRINITY_DN2034_c2_g3_i1	Chr8	21693513	21693760	-1.54331884335895	1	4.44965	1.11372	1.06345	0	0	1.07744
TRINITY_DN2034_c7_g1_i1	Chr3	104936803	104937927	0.568434640273231	1	0.558977	1.29441	1.24201	0.546267	1.3322	1.49621
TRINITY_DN2034_c3_g1_i1	Chr9	54553792	54554231	-0.171799867972595	1	6.7772	3.41376	3.54943	3.36096	2.5253	5.72287
TRINITY_DN2063_c2_g1_i1	Chr8	66738977	66739299	-1.45754197690342	1	3.35699	11.4837	1.89872	4.0579	1.92672	1.92412
TRINITY_DN2024_c0_g1_i1	Chr8	68468973	68470287	-0.319487964214666	1	7.44616	6.39281	9.81172	12.9689	8.12977	7.61346
TRINITY_DN2063_c0_g3_i2	Chr4	99785145	99803115	2.9229106196374	1	0	0	0.157019	0	0.575795	0.1407
TRINITY_DN2063_c0_g3_i1	Chr4	99679441	99803115	0.40963329079646	1	1.11085	3.34636	2.16235	0.773431	1.74486	3.32183
TRINITY_DN2063_c0_g3_i4	Chr4	99800781	99803115	-2.28714453054821	1	0	0.569119	1.09486	1.65118	0.341982	0
TRINITY_DN2063_c0_g3_i6	Chr4	99679441	99803115	0.0897515718446248	1	1.92465	1.49713	3.51093	1.97294	2.94542	2.07658
TRINITY_DN2063_c0_g3_i5	Chr4	99789801	99819289	-0.0362592101813855	1	0.219478	0.760525	0.576997	0.588843	0.365526	0.725441
TRINITY_DN2063_c0_g3_i3	Chr4	99590077	99803115	0.997016079462706	1	0.687551	0.322603	0.414912	0.619941	0.960716	1.27284
TRINITY_DN2063_c0_g4_i2	Chr6	87500415	87501131	-0.493068966697694	1	0	0	1.12989	0	0.401834	0
TRINITY_DN2063_c0_g2_i1	Chr4	99804445	99806280	0.12165619367861	1	4.1561	6.6846	6.27081	5.01835	6.18549	6.5164
TRINITY_DN2063_c0_g5_i1	Chr4	99803120	99804472	-0.00183209615347605	1	4.71313	9.12444	8.1509	7.62204	7.36481	8.20788
TRINITY_DN2060_c0_g1_i3	Chr2	133974876	133999574	-1.32118149624557	1	0.655711	0.530454	0	0.818057	0.445537	0
TRINITY_DN2060_c0_g1_i4	Chr2	133986048	133999574	-0.20367607737357	1	1.71972	0	0	1.16987	1.46676	0
TRINITY_DN2060_c0_g1_i1	Chr2	133991739	133999574	-0.4096851386478	1	0.857734	0.931136	0.418891	0.757922	0.559489	0.642732
TRINITY_DN2060_c0_g1_i2	Chr2	133972465	133999574	0.329732161631417	1	4.76965	6.44758	7.64292	5.43727	6.55419	9.52104
TRINITY_DN2060_c0_g1_i5	Chr2	133997129	133999574	-0.521287054784884	1	0	1.24794	0.741341	1.58956	1.03756	0.270391
TRINITY_DN2034_c4_g1_i1	Chr3	92079449	92080114	0.665091651271268	1	2.47043	8.43421	3.94867	4.108	6.37231	9.33857
TRINITY_DN2030_c0_g2_i3	Chr4	120100479	120109581	0.144927989940636	1	7.60755	12.4593	8.69241	9.44323	9.30741	13.0477
TRINITY_DN2030_c0_g2_i1	Chr4	120100479	120103116	5.95854353125882	0.476124620907509	0	0	0	2.11044e-9	0	1.06394
TRINITY_DN2030_c0_g2_i9	Chr4	120100479	120103116	-0.694591266662139	1	0.482603	1.37002	1.17535	1.64041	1.53154	0
TRINITY_DN2030_c0_g2_i5	Chr4	120103453	120109099	0.427327321461465	1	0.536713	1.37879	2.28874	1.91627	3.29553	1.04454
TRINITY_DN2030_c0_g2_i2	Chr4	120100479	120109581	-8.68828610659653e-4	1	0.372214	0.960748	0	0	0.290559	0.410032
TRINITY_DN2030_c0_g2_i6	Chr4	120100479	120109581	1.16835542795524	1	0.634698	0	1.26323	0.262787	0.982439	1.58651
TRINITY_DN2030_c0_g3_i2	Chr7	38958153	38958505	-0.198844002078401	1	33.6054	27.6973	30.4511	39.609	34.6903	27.0562
TRINITY_DN2030_c0_g2_i7	Chr4	120100479	120102211	-0.809646898472003	1	0.339847	0.577268	0.480598	0.0551686	0.161656	0.265011
TRINITY_DN2030_c0_g2_i4	Chr4	120100479	120103116	1.59872553453639	1	0.290032	0.00790788	0	0	0.314063	0.230911
TRINITY_DN2030_c0_g3_i1	Chr7	38958153	38958505	0.263575932603263	1	4.55115	11.1615	2.8127	2.67846	5.12981	8.27098
TRINITY_DN2030_c1_g1_i2	Chr3	126872582	126872969	2.11595634612883	1	0	1.46209	1.3636	0.48318	3.24755	4.60793
TRINITY_DN2030_c1_g1_i1	Chr3	126857742	126872969	1.79339125378113	1	0.0664555	12.0603	11.4154	2.98273e-8	21.0989	19.3969
TRINITY_DN2030_c1_g2_i3	Chr3	126872948	126885591	-0.0950857956605767	1	1.22413	0.315244	0	0	0.226734	0.594893
TRINITY_DN2030_c1_g2_i1	Chr3	126872948	126885591	0.154920762336252	1	14.4697	19.7635	12.0881	11.602	16.9626	17.3925
TRINITY_DN2030_c1_g1_i3	Chr3	126857716	126872969	-10.6503050785242	0.0101878978709834	11.8704	1.98306	2.85615	10.0098	9.09801e-10	0
TRINITY_DN2030_c1_g2_i2	Chr3	126872948	126884478	0.160060985793249	1	0	0	0	0.907412	0	0.554717
TRINITY_DN2030_c0_g2_i8	Chr4	120100479	120109581	0.0943282227603005	1	0.596119	1.36281	1.72394	2.12319	1.54976	1.71266
TRINITY_DN2030_c2_g1_i1	Chr7	128797060	128797828	-0.179162163665808	1	5.24701	12.6187	4.9688	4.99643	5.02122	7.88135
TRINITY_DN2082_c0_g2_i1	Chr9	61514956	61516052	0.398676587076475	1	11.7063	18.5519	4.84135	4.74709	9.14848	18.7647
TRINITY_DN2041_c3_g2_i9	Chr4	150749422	150750033	-0.129121669555812	1	3.57202	5.72185	5.15393	1.64265	4.14704	3.60345
TRINITY_DN2029_c1_g2_i1	Chr6	50246670	50259391	-0.236870698352662	1	0.280804	0	0.26902	0.189626	0.210777	0.130256
TRINITY_DN2082_c0_g1_i9	Chr7	86593635	86594123	0.137711701501025	1	2.31151	3.03293	2.93772	2.20438	3.65148	2.49456
TRINITY_DN2082_c0_g4_i1	Chr3	108438254	108450032	-0.469923349734006	1	991.424	533.053	605.165	857.429	610.167	566.29
TRINITY_DN2082_c3_g1_i1	Chr7	74108877	74109664	1.05196336342649	1	1.73287	4.91915	0.513871	2.74365	4.19569	6.78018
TRINITY_DN2082_c0_g3_i1	Chr2	86261528	86263244	0.298457066506536	1	5.80977	8.07531	6.62144	7.24888	9.2504	8.91576
TRINITY_DN2082_c1_g1_i1	Chr8	37803705	37804608	1.1198563657977	1	0.462808	1.68839	0	0	1.51698	0.962481
TRINITY_DN2082_c1_g1_i2	Chr8	37803705	37804608	-0.991472595654825	1	2.58353	2.68187	5.6341	4.54177	2.0178	2.08381
TRINITY_DN2038_c0_g1_i9	Chr5	131356763	131357861	0.347533525245968	1	5.29139	9.39395	4.08911	4.66268	8.61584	7.22831
TRINITY_DN2038_c0_g1_i3	Chr5	131354774	131355961	0.195978404920974	1	3.6734	4.32186e-7	0	0.430118	1.7672	1.01741
TRINITY_DN2038_c0_g1_i6	Chr5	131347292	131423855	0.41707427043668	1	8.12078	7.60664	2.27032	2.75091	8.49575	6.59136
TRINITY_DN2082_c2_g1_i1	Chr3	6796103	6796404	1.51437474737486	1	0	0	2.13262	0	2.87268	0.717116
TRINITY_DN2038_c0_g1_i10	Chr5	131354774	131355961	-0.692625583068033	1	0	5.01645	9.9684	1.99726	0	5.20604
TRINITY_DN2038_c0_g1_i8	Chr5	131347479	131357861	2.96466749248085	1	0.198691	0.219788	0	0	1.09154	0.748036
TRINITY_DN2096_c1_g1_i5	Chr2	80604900	80610654	-7.06964302420217	1	0	0	0	1.09394	0	0
TRINITY_DN2096_c1_g1_i3	Chr2	80604900	80610654	-5.23854145152804	1	0	0.331876	0	0	0	0
TRINITY_DN2038_c0_g1_i1	Chr5	131354641	131357861	0.870400366117943	1	0	0	3.42739	0.763578	0	3.81268
TRINITY_DN2096_c1_g1_i2	Chr2	80604900	80610206	-0.28773932477554	1	2.75742	0	6.70593	0	0	3.98686
TRINITY_DN2096_c1_g1_i7	Chr2	80604900	80609000	-0.931271574614043	1	7.00442	7.03703	9.68397	5.11684	3.14501	4.83935
TRINITY_DN2096_c1_g1_i1	Chr2	80604900	80610654	-0.772283727793796	1	32.9773	74.8086	39.8786	117.342	62.5166	20.8351
TRINITY_DN2096_c1_g1_i4	Chr2	80604900	80610206	-0.795764311908492	1	30.3589	0	49.5094	0	0	24.098
TRINITY_DN2096_c1_g1_i6	Chr2	80604900	80610654	-0.972980095446867	1	35.2498	0.333576	58.369	0	0	25.0432
TRINITY_DN2096_c0_g1_i2	Chr8	11317843	11320064	0.695926472756467	1	9.04374	10.3299	0	5.8942	15.3957	7.09195
TRINITY_DN2096_c0_g1_i1	Chr8	11317843	11320064	-0.757392902100348	1	7.08747	8.5883	16.8702	8.69811	5.48321	7.27582
TRINITY_DN2096_c1_g2_i1	Chr2	80604900	80605920	-0.673119534657702	1	5.17679	2.8408	5.53027	3.82296	1.92869	3.90305
TRINITY_DN2096_c4_g1_i1	Chr3	115568919	115570116	0.642863705625158	1	0.605387	0.770571	0.493476	0.758889	1.31766	0.896854
TRINITY_DN2096_c2_g1_i1	Chr1	24426752	24455206	1.20846542336623	1	0	3.88016	0	0.0954873	4.53827	0.12644
TRINITY_DN2096_c2_g1_i9	Chr1	24435865	24450242	0.872238574264847	1	0.165275	0.076165	0.273499	0	0.282247	0.218506
TRINITY_DN2094_c0_g1_i2	Chr1	114721909	114841558	-0.202557152155536	1	3.37216	2.57187	3.6094	3.89985	3.74283	2.54679
TRINITY_DN2094_c0_g1_i1	Chr1	114772281	114841558	-0.248036091939608	1	2.23332	2.19663	0.901596	1.3313	1.34006	1.69165
TRINITY_DN2096_c2_g1_i23	Chr1	24426752	24455206	-2.90310326939369	1	0	4.57011	0	0	0.215482	0.0894391
TRINITY_DN2050_c0_g1_i2	Chr1	86967126	86967664	0.186610687772832	1	0.532371	0.264089	1.2856	0.780029	1.26176	0.498977
TRINITY_DN2050_c0_g1_i11	Chr1	86919881	86982434	-0.209264187842914	1	3.13756	0.811281	4.0826	3.6199	4.04787	1.41108
TRINITY_DN2050_c0_g1_i14	Chr1	86919881	86980648	-0.976818480445903	1	0.0918124	0.330043	1.03309	0.466055	0.282851	0.215794
TRINITY_DN2050_c0_g1_i5	Chr1	86919881	86982434	-0.355281079068004	1	2.25855	1.02675	4.60266	1.32323	2.29383	1.50288
TRINITY_DN2050_c0_g1_i6	Chr1	86712369	86795015	-1.50142162575404	1	0	0.249453	0.897965	1.23261	0	0.40664
TRINITY_DN2050_c0_g1_i9	Chr1	86919881	86982434	-7.39417152618466	1	0	0	0.850531	1.40679	0	0
TRINITY_DN2050_c0_g1_i7	Chr1	86885066	86982434	-5.56682900071257e-4	1	1.30595	1.08511	0.750057	1.75113	1.75055	0.913878
TRINITY_DN2050_c0_g1_i13	Chr1	86712369	86982434	0.743002048180578	1	0.323133	1.03685	0.857694	0	1.15929	0.745403
TRINITY_DN2050_c0_g2_i1	Chr1	86966306	86967139	-1.1740073333679	1	1.24096	0.136758	1.43295	0.538274	0.262564	0.519423
TRINITY_DN2040_c0_g1_i3	Chr8	22885851	22891699	0.837855091196055	1	4.49086	6.74449	2.14875	1.14184	6.57046	7.60086
TRINITY_DN2040_c0_g1_i1	Chr8	22885851	22887074	0.125661107196195	1	0.92155	1.03033	1.86063	1.46489	1.97869	1.08837
TRINITY_DN2064_c0_g1_i1	Chr4	141936999	141969820	0.0392119635809302	1	10.6383	11.7252	12.321	10.5077	13.298400000000001	11.435
TRINITY_DN2088_c0_g2_i2	Chr5	10601524	10602564	-0.618878765960509	1	6.84546	11.8453	6.70898	7.09855	0	11.0734
TRINITY_DN2088_c0_g2_i1	Chr5	10601498	10602564	7.85918103729044	0.140071062316512	0	0	0	0	5.93291	0
TRINITY_DN2040_c0_g1_i2	Chr8	22889803	22891279	-0.795869888723116	1	2.88642	1.38972	3.50763	4.82465	2.92545	1.01264
TRINITY_DN2088_c0_g1_i4	Chr5	10560878	10601379	0.259740061280046	1	0	2.33173	1.41645	0	0.119159	2.0869
TRINITY_DN2088_c0_g1_i3	Chr5	10560878	10601197	3.88438648127187	1	0	0	0.0730992	0	0.614854	0
TRINITY_DN2088_c0_g1_i2	Chr5	10560878	10601379	1.85258118950672	1	0.0176237	0.133829	0	0.0569472	0.0566208	0.345469
TRINITY_DN2088_c0_g1_i5	Chr5	10560878	10601197	4.60447019228672	0.763704213604393	0	0	0.0614889	0	0.875876	0
TRINITY_DN2088_c0_g1_i1	Chr5	10560878	10601301	-0.0474363610274221	1	0.518997	1.85991	1.82088	3.38985	1.2798	2.58301
TRINITY_DN2088_c0_g1_i9	Chr5	10560878	10601379	0.92393860540464	1	0.189396	0.236382	0	0.0359103	0.0767935	0.397973
TRINITY_DN2088_c0_g1_i6	Chr5	10560878	10601379	0.406377410381026	1	0	1.2514	1.59741	0	0.0864339	1.76289
TRINITY_DN2067_c1_g1_i6	Chr1	105835759	105836092	-1.76076935576825	1	1.32948	11.6553	12.3976	1.79037	0.53338	3.43867
TRINITY_DN2088_c0_g1_i8	Chr5	10560878	10601379	8.10888290549035	0.120143529129505	0	0	0	0	1.22427	0
TRINITY_DN2088_c0_g1_i10	Chr5	10560878	10601379	8.59030646821567	0.086245615937303	0	0	0	0	1.73177	0
TRINITY_DN2043_c0_g4_i1	Chr8	107081771	107083397	0.275190202039082	1	6.43454	10.2161	8.14086	5.9882	9.92412	9.75811
TRINITY_DN2043_c0_g5_i1	Chr7	13813061	13813834	-0.261215467967398	1	8.16948	10.3429	5.15755	6.5278	7.38094	6.1503
TRINITY_DN2043_c0_g2_i1	Chr9	16873270	16879348	0.28979579720655	1	464.871	582.21	333.936	305.949	596.489	507.666
TRINITY_DN2043_c0_g1_i1	Chr9	16876978	16878079	0.515572237569909	1	2.96248	5.77732	5.75032	4.40773	7.82433	6.40589
TRINITY_DN2076_c0_g1_i6	Chr6	130722004	130729419	-0.490437941517265	1	0.669474	1.02884	0.359054	0.414341	0.478	0.458341
TRINITY_DN2088_c0_g1_i7	Chr5	10560878	10601301	-0.649981940251707	1	6.59472	3.49059	1.61528	2.22351	1.81638	3.07152
TRINITY_DN2076_c0_g1_i10	Chr6	130704296	130729419	-0.0508353817059345	1	9.97605	9.11089	8.60209	7.46806	8.41264	9.76377
TRINITY_DN2076_c0_g1_i8	Chr6	130715330	130717078	0.393497867460694	1	0	0	0	0.812314	0.216341	0.377427
TRINITY_DN2076_c0_g1_i7	Chr6	130724445	130729419	-0.0863945014416793	1	0.385185	0.585085	0.27518	0.599383	0.367957	0.560351
TRINITY_DN2076_c0_g1_i11	Chr6	130704296	130729419	6.5359215293764	0.304419506933801	0	0	0	0	0.424465	0
TRINITY_DN2076_c0_g1_i4	Chr6	130722004	130722769	-0.328203756804522	1	0.61213	1.13009	0.545233	0.473088	1.00442	0.163134
TRINITY_DN2076_c0_g1_i9	Chr6	130704296	130721970	-2.60371985583215	1	0.260297	0.928737	0	0.253144	0	0.115499
TRINITY_DN2076_c0_g1_i3	Chr6	130704296	130729419	-0.106187060129339	1	0.86398	0.704627	1.26816	0	0.643937	0.736972
TRINITY_DN2076_c0_g1_i1	Chr6	130704296	130729419	-0.60007553617905	1	0.38882100000000003	1.11497	0.621912	0.6623	0.446465	0.515291
TRINITY_DN2076_c0_g1_i5	Chr6	130704296	130722769	3.06543283484295	1	0	0.197244	0	0	0.918543	0
TRINITY_DN2052_c0_g1_i1	Chr1	204605040	204616932	0.572122345844176	1	6.83943	10.2542	7.30572	6.53741	10.6767	13.6755
TRINITY_DN2076_c0_g1_i2	Chr6	130704296	130721970	5.63761095497749	0.608677909040463	9.074e-6	2.08722e-4	0	0	0.375173	0
TRINITY_DN2026_c1_g1_i2	Chr4	82779846	82801096	-8.95300366701111	0.0707769003796253	0.77433	4.75478	1.34899	2.12481	0	0
TRINITY_DN2026_c1_g1_i5	Chr4	82779846	82801096	2.61123092329438	1	1.1615	0	1.73846	0	1.87825	7.54228
TRINITY_DN2026_c1_g1_i4	Chr4	82796998	82801096	-0.163825809813857	1	2.07782e-6	0	0.389465	0.831006	0.360592	0.22148
TRINITY_DN2026_c0_g1_i1	Chr8	92561415	92561962	-0.0885953533532721	1	3.11459	4.42295	7.8139	7.94023	6.2147	5.40573
TRINITY_DN2026_c1_g1_i1	Chr4	82796870	82800584	-0.464776990539927	1	0.973487	0.616828	0.430926	0.604006	1.01237	0
TRINITY_DN2076_c1_g1_i2	Chr1	177173836	177248488	-1.02765752901801	1	0	0.218502	0.615385	0.862215	0.208171	0.205901
TRINITY_DN2050_c0_g1_i1	Chr8	71255431	71255775	-0.865894299162381	1	1.19273	0.598957	1.12322	1.20109	0	1.14244
TRINITY_DN2067_c0_g1_i7	Chr10	20758473	20780572	-0.286255481502934	1	0	0.305276	3.04569	0.174445	0.00386526	1.42208
TRINITY_DN2050_c0_g1_i4	Chr1	86952999	86982434	-0.917845952874267	1	0.213983	0	0.39309500000000003	0.311853	0.135736	0.118571
TRINITY_DN2011_c0_g1_i10	Chr6	6763933	6774900	0.344948964089084	1	1.28209	2.22165	1.06418	2.21616	1.42652	3.1568
TRINITY_DN2011_c0_g1_i20	Chr6	6770526	6771322	0.295722557119932	1	0	2.78341	0	0	0	1.70591
TRINITY_DN2011_c0_g1_i3	Chr6	6763933	6774900	0.479099733530984	1	2.27431	2.73386	2.53442	2.17846	4.69434	2.53964
TRINITY_DN2011_c0_g1_i26	Chr6	6770526	6771322	-0.429909996734916	1	1.1422	0.393529	0.240899	0	0.307395	0.410956
TRINITY_DN2026_c1_g1_i3	Chr4	82779846	82805133	-2.31445395259266	1	0.48541	2.18236	1.26883	1.20143	0.535241	0
TRINITY_DN2011_c0_g1_i24	Chr6	6770526	6771322	1.8212069146634	1	0.267285	0.869029	0.0907933	1.04609	3.06749	1.4332
TRINITY_DN2011_c0_g1_i14	Chr6	6770526	6774900	0.109596967501003	1	2.83701	3.74308	2.98199	4.53839	4.06212	4.07192
TRINITY_DN2011_c0_g1_i16	Chr6	6763933	6774900	1.93415735952589	1	0	0.919854	0	0	0	1.76159
TRINITY_DN2011_c0_g1_i7	Chr6	6772522	6774900	1.8340741744764	1	0.36265	0	0.686817	0	1.75228	0.380696
TRINITY_DN2011_c0_g1_i1	Chr6	6772522	6774900	-0.0977540668524095	1	0	3.75181	0	0	0	1.72949
TRINITY_DN2011_c0_g1_i13	Chr6	6768786	6770282	0.945657006424886	1	0.704261	1.23015	0.33289	0	0.843249	1.49807
TRINITY_DN2011_c0_g1_i5	Chr6	6772522	6774900	1.57604381920265	1	0.440571	0	0.267633	0.337602	0	1.74494
TRINITY_DN2011_c0_g1_i25	Chr6	6772522	6774900	-0.0836575809436322	1	10.3984	24.0534	16.7794	18.4474	11.7176	22.7254
TRINITY_DN2011_c0_g1_i23	Chr6	6770279	6774900	-0.254062295866192	1	0	0.799714	0.113758	0.169862	0.466203	8.87081e-5
TRINITY_DN2011_c0_g1_i9	Chr6	6772706	6774900	1.29004248355753	1	1.00932	0.303861	0	1.13381	0.738146	2.63118
TRINITY_DN2068_c0_g1_i25	Chr9	21640409	21640681	1.16507456840491	1	0.470344	2.8259	2.23029	0.476381	1.80669	5.54466
TRINITY_DN2011_c0_g1_i8	Chr6	6763933	6774878	0.0257421020333779	1	0	1.15244	0	0	0	0.581705
TRINITY_DN2068_c0_g1_i24	Chr1	197075952	197078117	0.131606180244131	1	0	0	2.15213	1.16563	0	1.85208
TRINITY_DN2011_c0_g1_i15	Chr6	6770279	6774900	5.67822649120915	0.554758912534294	0	2.11193e-8	0	0	0	0.345764
TRINITY_DN2068_c0_g1_i16	Chr1	197077269	197078446	1.07844726359273	1	0	0	0	0.424433	0	0.505776
TRINITY_DN2011_c0_g1_i21	Chr6	6763933	6774878	0.549741252312641	1	0.450322	3.64881	0	0.474347	0.870036	2.56569
TRINITY_DN2011_c0_g1_i11	Chr6	6770279	6774900	1.69915158247514	1	0.470866	0.683188	0.113906	0.161737	1.29177	1.21417
TRINITY_DN2068_c0_g3_i1	Chr4	75580875	75581396	-0.301045422770147	1	4.35006	0.905501	5.1036	3.75421	3.12389	3.08817
TRINITY_DN2067_c0_g1_i8	Chr10	20758473	20780572	-0.885114863007865	1	12.0516	0.617433	3.22995	15.3046	6.52967	3.00734
TRINITY_DN2068_c0_g2_i5	Chr1	197074427	197076384	0.332152931213646	1	1.44903e-7	1.25861	0.368552	0.725825	0.968474	0.568209
TRINITY_DN2068_c0_g2_i13	Chr1	197075901	197076395	-0.289485044663528	1	3.60049	1.68133	6.01712	2.95746	2.04827	4.16028
TRINITY_DN2068_c0_g1_i2	Chr1	197073525	197078114	-1.14254350406293	1	1.22392	0	0.741765	0.604515	0	0.635217
TRINITY_DN2068_c0_g1_i14	Chr1	197073525	197078114	-0.540804215934036	1	0.744782	1.43816	2.04053	0.519557	1.47077	0.226716
TRINITY_DN2068_c0_g2_i2	Chr9	21640409	21640681	1.16507420058356	1	0.470344	2.8259	2.23029	0.476381	1.80669	5.54466
TRINITY_DN2068_c0_g2_i10	Chr1	197077245	197078446	0.50385435965571	1	3.56195	4.17925	3.7269	2.21201	5.78307	4.55653
TRINITY_DN2074_c1_g2_i1	Chr3	79493454	79494198	-0.408382594848338	1	1.24632	1.23559	2.4935	1.67172	1.48237	1.17196
TRINITY_DN2074_c2_g1_i11	Chr6	140337351	140338894	-0.708690184350283	1	7.11079	5.95155	4.18471	8.81048	4.50854	4.14362
TRINITY_DN2068_c0_g1_i4	Chr1	197073525	197078114	2.89066157896914	1	0	0	0.101901	0.248186	0	1.41373
TRINITY_DN2068_c0_g2_i3	Chr1	197073558	197076787	1.50798904235866	1	0	1.33431	0	0	1.93865	0
TRINITY_DN2068_c0_g2_i12	Chr1	197073558	197076384	-5.79703339713032	1	0.750147	0	0	0	0	0
TRINITY_DN2068_c0_g1_i7	Chr1	197073525	197078114	-6.25398701519194	1	0	0	0.606669	0.318548	0	0
TRINITY_DN2068_c0_g1_i15	Chr1	197073525	197078114	-5.82806504223409	1	0	0	0.418557	0.260592	0	0
TRINITY_DN2074_c2_g1_i17	Chr6	140334091	140336851	-0.168940194929489	1	8.76497	8.23189	9.45387	8.62955	9.01474	7.68591
TRINITY_DN2068_c0_g1_i9	Chr1	197073525	197077910	-2.67772832793956	1	0.976015	0.897812	0.696584	0.806588	0	0.275832
TRINITY_DN2074_c4_g1_i1	Chr9	45083181	45083612	0.681976066451479	1	0	0	0.366579	0.861026	0.372953	0.739178
TRINITY_DN2074_c0_g1_i1	Chr2	29442138	29445282	-0.374384668159472	1	0.245268	0.438703	0.480496	0.646941	0.186799	0.546998
TRINITY_DN2074_c0_g1_i4	Chr2	29385174	29457629	0.0827186921275153	1	2.64516	4.78797	4.25674	3.70793	3.0512	5.50563
TRINITY_DN2074_c1_g1_i2	Chr9	75090010	75090549	-1.13392217247044	1	1.03187	1.03415	2.18478	1.1507	1.03638	0.244238
TRINITY_DN2026_c2_g1_i1	Chr4	64030356	64031342	-5.25335870075201	0.675204022295189	0.109731	3.59747	6.33617	7.19006	0.104688	0.10368
TRINITY_DN2074_c2_g2_i1	Chr8	2848039	2848238	-0.0271269042317391	1	7.58974	1.51094	0	1.52867	2.92995	2.90656
TRINITY_DN2074_c0_g1_i3	Chr2	29385174	29446232	0.372316208807082	1	1.15214	1.58291	1.45856	0.180811	0	2.93445
TRINITY_DN2061_c0_g1_i12	Chr1	207505002	207641438	-0.126965999430687	1	0.535365	1.44414	1.91109	0.935903	1.65731	0.638936
TRINITY_DN2061_c0_g1_i4	Chr1	207505009	207505429	0.187400129689913	1	4.51267	2.61487	6.55531	5.71722	7.51952	4.41034
TRINITY_DN2061_c0_g1_i11	Chr1	207505009	207641438	-0.181679879281707	1	0.569048	1.37047	5.53804	2.0987	1.87254	2.43669
TRINITY_DN2061_c0_g2_i1	Chr1	207504622	207505025	-0.61857442576917	1	3.48786	2.19915	8.1948	7.81202	2.93316	4.56208
TRINITY_DN2099_c1_g2_i1	Chr3	7860824	7861240	0.599837377707408	1	12.3723	9.60587	4.81002	6.92067	18.3264	9.66361
TRINITY_DN2061_c0_g1_i10	Chr1	207505009	207641438	-5.14102214956259	1	0	0.227989	0	0	0	0
TRINITY_DN2099_c0_g1_i6	Chr8	142492812	142493519	-1.44470134590399	1	7.88824	1.86267	4.81583	1.74566	0	3.22611
TRINITY_DN2099_c0_g1_i1	Chr8	142491124	142491804	0.254745578608857	1	3.50731	1.65919	3.66247	1.08811	3.43044	2.96671
TRINITY_DN2099_c0_g1_i5	Chr8	142492812	142493519	-1.6322785343183	1	16.6436	0	13.0303	0	2.00981	3.24819
TRINITY_DN2099_c0_g1_i4	Chr8	142488951	142493453	-0.530561757892723	1	44.4329	19.2966	34.8555	13.8186	26.5897	15.7141
TRINITY_DN2074_c2_g1_i13	Chr4	49142811	49145178	-0.370677308418546	1	21.9492	18.9449	17.1936	14.8172	18.4728	11.8978
TRINITY_DN2099_c0_g2_i1	Chr4	4249069	4259163	1.41725856339381	1	0	2.47295	0.774857	0.967917	1.24536	4.48662
TRINITY_DN2099_c0_g2_i2	Chr4	4249069	4259163	2.95118472618966	1	0.839144	0	0	0	0.707122	3.16197
TRINITY_DN2099_c2_g1_i1	Chr8	109571575	109571769	0.438991257366981	1	5.52245	3.1963	4.18083	4.71108	4.66156	8.38687
TRINITY_DN2074_c0_g1_i5	Chr2	29385174	29446232	-0.215515178639926	1	0.358169	1.46913	1.0536	1.13083	1.82037	0
TRINITY_DN2019_c0_g1_i7	Chr6	6454678	6459836	-1.62553194992953	1	0.326017	0.0781205	0.36461	0.153489	0.0777307	0.0751293
TRINITY_DN2019_c0_g1_i6	Chr6	6454966	6464016	0.511928820996015	1	0.720631	20.3403	0.49552	1.91551	6.17965	10.726
TRINITY_DN2019_c0_g1_i1	Chr6	6454678	6464016	-0.447468323021667	1	4.43957	2.98368	5.29905	6.36666	3.11578	4.39357
TRINITY_DN2019_c0_g1_i5	Chr6	6454966	6464016	-0.362774858870464	1	0.19045	5.28369	8.67262	0.425684	0.382858	5.21134
TRINITY_DN2019_c0_g1_i3	Chr6	6454678	6464016	-0.22956712399713	1	13.762	8.4016	25.8704	21.4055	24.2849	7.4745
TRINITY_DN2095_c1_g3_i1	Chr7	2185204	2185422	0.973614163573668	1	4.4812	7.46046	7.09187	1.51484	1.45448	20.144
TRINITY_DN2095_c1_g2_i1	Chr4	15435364	15435866	-0.469717506009423	1	3.20749	6.12977	1.91302	2.87653	2.25246	3.13292
TRINITY_DN2075_c0_g1_i1	Chr1	99776449	99899547	-0.251799754065994	1	2.86437	3.80373	3.2137	2.20883	2.91776	2.46623
TRINITY_DN2095_c0_g1_i2	Chr6	6741411	6743182	-1.40870276417013	1	1.83374	0	1.46946	1.10851	0.364349	0.535863
TRINITY_DN2095_c0_g1_i3	Chr6	6741411	6744470	-1.26654433208066	1	3.52817	0.720915	3.68401	2.92967	2.4702	0
TRINITY_DN2095_c0_g1_i1	Chr6	6741411	6755879	0.881807574660729	1	0.724604	1.69019	1.85168	0.778263	1.63019	3.20148
TRINITY_DN2003_c3_g1_i1	Chr6	93590041	93590879	0.0654112263751645	1	0.410126	0.952643	0.909021	1.47292	0.91592	1.16294
TRINITY_DN2019_c0_g1_i4	Chr6	6454678	6456978	1.03519522699723	1	0	4.46621	0	0	0	4.54305
TRINITY_DN2095_c0_g2_i2	Chr6	6739746	6741616	-0.437630281338342	1	8.4001	3.8566	6.67873	5.38017	4.91085	4.82639
TRINITY_DN2003_c0_g2_i1	Chr4	76124702	76124978	0.0350012787061407	1	2.76405	0	2.96416	0	1.38204	1.83163
TRINITY_DN2099_c1_g1_i2	Chr3	7858357	7860981	0.927912677450958	1	12.898	13.3166	6.98692	9.43385	27.6027	16.2839
TRINITY_DN2099_c1_g1_i1	Chr3	7858357	7860698	-11.1074791448757	8.68484963823783e-4	12.3554	8.22182	10.9256	6.579	0	0
TRINITY_DN2019_c0_g1_i2	Chr6	6454678	6460770	-0.445763854140331	1	0.520134	0.488691	1.0494	0.573386	0.317073	0.694893
TRINITY_DN2000_c1_g1_i2	Chr4	32320502	32322606	-9.77605181091164	0.199235162994768	0	6.51972	7.38967	5.13149	0	0
TRINITY_DN2000_c1_g1_i3	Chr4	32320502	32322606	1.48505589065362	1	16.2363	2.76288	3.46171	4.41739	21.8882	20.6912
TRINITY_DN2000_c2_g1_i1	Chr9	73484903	73485273	-3.06955702538075	1	0	0.501444	3.74627	12.4607	0.958601	0
TRINITY_DN2000_c1_g2_i1	Chr4	32322586	32323065	0.0782232018194821	1	10.6552	10.6923	14.8799	13.3246	10.6344	17.233
TRINITY_DN2000_c1_g1_i1	Chr4	32320502	32322606	-10.5543549343465	0.145747728608046	0	10.6464	9.17861	12.5502	0	0
TRINITY_DN2000_c0_g1_i3	Chr4	127109804	127110166	0.181598182785113	1	2.70316	0	4.06627	6.4004	3.63358	4.47025
TRINITY_DN2003_c2_g1_i2	Chr10	21530741	21531902	1.03890366077674	1	0.26809500000000003	0.0886673	1.03299	0.0873181	1.27766	0.337684
TRINITY_DN2000_c0_g1_i2	Chr4	127109804	127110166	1.94896161192116	1	0.532212	2.13998	0	0	3.57357	2.19593
TRINITY_DN2000_c0_g1_i1	Chr4	127109804	127110166	-3.97810042155435	1	0	1.5969	0.497544	1.70431	0	0
TRINITY_DN2054_c0_g1_i2	Chr6	26849918	26853368	-0.028553021244663	1	1.77866	1.80432	1.34612	2.50465	2.41143	1.5272
TRINITY_DN2054_c0_g1_i8	Chr6	26851854	26860651	0.130499021915323	1	0	0	0.896835	0.806199	1.00366	0
TRINITY_DN2054_c0_g1_i11	Chr6	26851854	26861286	-0.792282767172919	1	0.314669	2.62906	1.33037	5.32079	2.9591	0
TRINITY_DN2054_c0_g1_i6	Chr6	26849918	26853368	1.24395148314501	1	7.82347e-6	0.531985	0.210341	0.00119461	0.363184	0.524943
TRINITY_DN2054_c0_g1_i9	Chr6	26849918	26860647	-0.731403274231045	1	2.25766	1.05186	1.39221	2.48598	1.50993	0.859311
TRINITY_DN2054_c1_g1_i1	Chr3	44000999	44002018	7.17006664566337e-5	1	0.631754	0.732027	0.50071	1.64725	1.10476	0.79586
TRINITY_DN2054_c0_g1_i4	Chr6	26851143	26860647	-1.20335555949537	1	1.64735	1.50344	0.804452	2.87126	1.27429	0.33414
TRINITY_DN2054_c0_g1_i1	Chr6	26849918	26860647	-0.222131041132558	1	31.328	30.1976	24.7212	29.7223	29.0128	24.5494
TRINITY_DN2095_c1_g1_i3	Chr3	146974401	146974708	0.149998003464528	1	1.50873	5.74461	1.70071	1.49187	2.31176	3.71433
TRINITY_DN2083_c0_g1_i3	Chr10	2728034	2729177	0.0204834355720245	1	53.8095	41.2477	36.9848	41.1812	47.9112	47.1775
TRINITY_DN2083_c0_g2_i1	Chr10	2711685	2728050	0.00397583876103915	1	116.598	104.605	94.7706	99.593	107.914	116.408
TRINITY_DN2087_c0_g3_i2	Chr7	98753997	98759681	0.372336647531794	1	3.51163	4.28229	5.17445	3.03289	5.82093	5.12709
TRINITY_DN2087_c0_g3_i3	Chr7	98753997	98759681	0.0600937500676594	1	0.286002	1.0237	1.10234	0.58278	1.0906	0.529285
TRINITY_DN2087_c0_g3_i1	Chr7	98753997	98759681	1.08503049590987	1	0.108994	0.530288	0.200328	0.516021	0.49613	1.02104
TRINITY_DN2003_c0_g1_i1	Chr7	94707580	94707934	0.666263955078766	1	1.12293	1.12805	1.5847	1.12803	2.69237	1.60768
TRINITY_DN2087_c0_g5_i1	Chr4	23358156	23358539	0.878905845688571	1	0.489225	1.47625	2.29534	0	1.87491	2.32602
TRINITY_DN2003_c0_g2_i3	Chr4	76125845	76126216	-1.12957174475993	1	1.15571	0	3.13079	0	0	0.967408
TRINITY_DN2087_c0_g1_i1	Chr4	23358408	23359204	-9.8729967534399e-4	1	1.43774	2.86382	2.4523	1.83147	1.64915	2.85368
TRINITY_DN2036_c0_g1_i11	Chr1	186213018	186242414	0.179584671295879	1	1.01709	3.82696	2.71659	2.99628	2.33412	3.9057
TRINITY_DN2036_c0_g1_i6	Chr1	186212796	186242414	-1.76965787991311	1	0.282347	1.95843	1.93431	0	0.611836	0
TRINITY_DN2036_c0_g1_i14	Chr1	186212796	186242414	1.02236312343865	1	0	0.524212	0	1.92553	0.17934	2.50353
TRINITY_DN2036_c0_g1_i4	Chr1	186192773	186242414	0.558221792071034	1	0.836835	1.55477	1.14162	0.376663	1.57703	1.45633
TRINITY_DN2036_c0_g1_i10	Chr1	186241067	186241430	-0.189522159386358	1	3.75697	5.92766	7.05646	6.44246	5.13315	5.60756
TRINITY_DN2062_c0_g1_i1	Chr5	110966970	110988570	0.0710834945582058	1	8.51212	13.5222	9.53315	5.2399	7.46041	12.8638
TRINITY_DN2062_c1_g1_i2	Chr4	97144769	97146172	0.880366327552857	1	0	0.144199	0.271305	0.27753100000000003	0.338397	0.346797
TRINITY_DN2062_c2_g1_i1	Chr1	161060223	161060768	1.5301258036837	1	0.520564	0.261	0	0.256922	0.748116	0.985742
TRINITY_DN2062_c1_g1_i4	Chr4	97141865	97147900	0.653061246396397	1	1.90989	5.94192	4.00022	1.54279	2.8641	7.98208
TRINITY_DN2062_c1_g1_i3	Chr4	97141865	97143720	0.0938316575231698	1	0	0.39611	0.44783	0.609112	0.45155	0.359274
TRINITY_DN2062_c1_g2_i1	Chr4	97147878	97216465	0.760597455910487	1	1.25588	4.49301	4.4928	1.8004	2.63412	7.8124
TRINITY_DN2062_c1_g4_i1	Chr4	97147343	97147900	1.51631333026017	1	0	0.251694	0.472798	0	0.481223	0.733287
TRINITY_DN2091_c2_g1_i1	Chr5	130643358	130797761	2.05440557207296	1	0	0	0	0.924555	1.70682	0.643194
TRINITY_DN2036_c0_g1_i17	Chr1	186203036	186242414	0.0166491492597624	1	1.93061	2.86745	2.80499	2.09923	2.42015	2.76105
TRINITY_DN2091_c2_g1_i3	Chr5	130651062	130797761	-0.639076432202811	1	0.349219	0.466576	0	0.418503	0.412268	0
TRINITY_DN2091_c2_g1_i4	Chr5	130651062	130797761	0.147790114925746	1	0.895223	0.546924	0.405857	0	1.12813	0
TRINITY_DN2036_c0_g1_i15	Chr1	186202698	186242414	-0.284408656190581	1	3.26066	3.43548	1.68396	4.2556	2.9376	2.6781
TRINITY_DN2091_c0_g1_i2	Chr2	70194179	70197621	-1.33212061480642	1	5.77681	2.06927	4.46882	1.46925	2.29808e-4	2.93225
TRINITY_DN2091_c0_g1_i3	Chr2	70193251	70194973	-1.39847432332582	1	0.777869	0.189122	0.253656	0.483869	0	0.346289
TRINITY_DN2091_c0_g1_i1	Chr2	70194179	70197621	0.74108505735515	1	6.19626e-7	4.79773	6.59965	5.87702	9.02792	5.8645
TRINITY_DN2091_c0_g1_i4	Chr2	70193251	70197621	-0.342613346703437	1	9.20967	10.2626	8.14379	6.80747	8.11171	6.39775
TRINITY_DN2025_c0_g2_i1	Chr9	53927100	53928252	0.185981782389169	1	7.7185	13.1796	11.1143	6.2264099999999996	12.5753	10.3438
TRINITY_DN2087_c0_g2_i2	Chr4	132937475	132950146	-7.69786883606515	1	6.76264e-9	0	0.812883	1.04518	0	0
TRINITY_DN2025_c0_g1_i7	Chr6	143513215	143515304	0.531141434247342	1	10.7008	22.1589	19.1654	13.8511	15.3015	34.449
TRINITY_DN2025_c0_g1_i16	Chr2	38537243	38554836	-8.41783288392548	0.537122040784278	1.38392	0.80052	0.272512	0	0	0
TRINITY_DN2025_c0_g1_i17	Chr2	38537243	38554836	0.671143120301232	1	1.39593	0.806106	0.510326	0	0	2.33871
TRINITY_DN2025_c0_g1_i13	Chr2	38537243	38554836	-9.63486124280244	0.271356565359403	4.30493	1.27701	1.04725	0	0	0
TRINITY_DN2087_c0_g2_i4	Chr4	132937475	132950146	-10.7861999241814	0.219438694915535	0	13.6608	1.04267	1.79807	0	0
TRINITY_DN2025_c0_g1_i1	Chr2	38537243	38554836	-0.500353197266609	1	4.34898	1.28751	2.15063	0	0	2.9949
TRINITY_DN2025_c0_g1_i12	Chr2	38537243	38554836	0.00404282774170637	1	14.2031	13.4665	12.8315	16.0324	20.2755	10.3002
TRINITY_DN2025_c0_g1_i8	Chr2	38539839	38554836	0.390574029050287	1	4.76632e-5	0.670521	0.227161	4.23587	3.70274	0
TRINITY_DN2025_c0_g1_i9	Chr2	38537243	38545923	-8.21213260964192	1	2.49432e-5	1.04912	1.76486	1.12826e-8	0	0
TRINITY_DN2025_c0_g1_i18	Chr6	143515880	143516206	0.248006710517863	1	7.10038	36.1306	55.597	7.95965	8.65183	55.5311
TRINITY_DN2025_c0_g1_i5	Chr2	38537243	38547561	-3.22865842749511	1	1.76055	2.96343	1.4964	0	0	0.331489
TRINITY_DN2091_c1_g1_i1	Chr1	18568050	18618615	0.0935352056288656	1	21.0106	21.8487	24.7322	15.3384	21.7686	25.3981
TRINITY_DN2025_c1_g1_i1	Chr4	96473941	96525531	0.190930066697018	1	4.83788	6.49058	5.56695	4.35065	4.31488	8.4986
TRINITY_DN2025_c0_g1_i3	Chr2	38537243	38554836	-0.777533214083251	1	9.60087	3.51286	4.78698	8.26164	5.67614	2.75321
TRINITY_DN2025_c4_g1_i1	Chr8	77251742	77252045	-0.409318535470448	1	0	0.752784	1.41088	1.54204	1.42691	0
TRINITY_DN2081_c0_g1_i9	Chr5	23639151	23668718	1.36102250311159	1	0.444446	0.552286	0.147706	1.05473	2.46417	0.636653
TRINITY_DN2025_c0_g1_i2	Chr2	38537243	38545923	0.912698485515663	1	2.47521e-5	1.04055	0.855217	4.26944	6.29334	0
TRINITY_DN2081_c0_g1_i7	Chr5	23639151	23649834	-0.677625508156183	1	3.62322	2.64046	2.25388	3.4367	2.16022	1.89342
TRINITY_DN2025_c0_g1_i10	Chr6	143514692	143515304	-0.288507052781401	1	11.4091	8.42296	22.1867	10.3951	14.2051	8.6139
TRINITY_DN2081_c0_g1_i8	Chr5	23639151	23668718	-0.161698222383146	1	1.18776	0.3057	0	0.206434	0.879853	0
TRINITY_DN2081_c0_g1_i6	Chr5	23670322	23698861	0.694913843389294	1	0.304154	0.572258	0.279678	0.254761	0.684456	0.527193
TRINITY_DN2081_c0_g1_i4	Chr5	23639151	23668718	0.426070623886626	1	3.02036e-6	0.322494	0.340358	0.642195	0	0.909762
TRINITY_DN2081_c0_g1_i2	Chr5	23639151	23642872	-0.375416213582261	1	0.579178	0.467043	0.372216	1.07089	0.911317	0.137692
TRINITY_DN2087_c0_g2_i1	Chr4	132937265	132950146	2.15845755398168	1	7.25559	0	1.73106	0.984204	8.65849	16.7696
TRINITY_DN2081_c1_g1_i1	Chr2	108481559	108482532	-0.928839506000287	1	1.21183	1.97009	1.25671	1.93936	1.26126	0.520461
TRINITY_DN2032_c2_g1_i1	Chr8	77175957	77176469	-0.793183129882747	1	1.15568	4.63147	2.71572	2.5672	1.38385	1.91509
TRINITY_DN2081_c0_g1_i3	Chr5	23639151	23668718	-0.353942721414219	1	1.94971	5.66131	3.37526	3.21273	0.179828	5.56649
TRINITY_DN2081_c0_g2_i1	Chr5	23664358	23667082	0.383001806628354	1	0.290338	0.637827	0.446585	0.567118	0.728748	0.615357
TRINITY_DN2081_c0_g1_i1	Chr5	23639151	23698861	0.521352072359674	1	5.55584	6.63665	6.26214	3.37067	7.62652	8.9497
TRINITY_DN2025_c0_g1_i19	Chr2	38539839	38554836	-7.10909120961783	1	4.79901e-5	0.675206	0.426996	2.20697e-7	0	0
TRINITY_DN2087_c0_g2_i5	Chr4	132937265	132950146	-8.79052787218929	0.895230018998839	0	0	2.19507	1.65188	0	0
TRINITY_DN2032_c0_g1_i2	Chr8	82990560	82992883	1.2531439865745	1	1.63347	1.22581	1.11304	0.719919	3.5725	2.56495
TRINITY_DN2081_c0_g1_i5	Chr5	23639151	23698861	-0.149558033431836	1	0.256141	0.115364	0.0819817	0.135006	0.236179	0.0577133
TRINITY_DN2081_c1_g2_i1	Chr1	26724669	26725111	-0.413704392142095	1	1.47033	0.370298	2.77184	3.27958	0.704019	2.44319
TRINITY_DN2032_c0_g1_i1	Chr8	82996762	83010103	0.0793856090360455	1	0.625101	1.64141	0.896189	1.61403	0.706274	1.94889
TRINITY_DN2032_c0_g2_i4	Chr2	157718148	157746987	0.639204864922442	1	9.22207	16.5464	9.96434	10.4785	14.4914	23.4918
TRINITY_DN2032_c0_g2_i3	Chr2	157738384	157746987	-0.529745027211804	1	0	0.504492	0	0.729498	0.457919	0
TRINITY_DN2032_c0_g1_i3	Chr8	82997253	83010103	0.193466661388976	1	31.8049	38.6288	35.1979	35.0292	37.6045	47.9228
TRINITY_DN2032_c1_g1_i1	Chr8	23417562	23417815	-1.4544573697317	1	0	2.17165	3.12574	1.10405	0	1.05094
TRINITY_DN2007_c0_g1_i4	Chr2	46733466	46733998	-0.531973444222744	1	0.760695	0.507798	2.38512	0.999684	0.971214	0.719667
TRINITY_DN2032_c0_g2_i1	Chr2	157739270	157746987	1.00794388472243	1	0.631097	0.573091	0.995847	0	0.990403	1.32622
TRINITY_DN2007_c0_g1_i5	Chr4	450931	458605	-0.0629929007125043	1	0	10.0915	9.88625	8.44855	1.46319	12.3644
TRINITY_DN2007_c0_g1_i3	Chr4	450931	462153	0.548337595695454	1	14.1005	12.2431	6.33024	5.86266	19.1385	11.4757
TRINITY_DN2007_c0_g1_i7	Chr4	450931	458849	-3.24417235427018	1	4.04927	0	3.98177	4.80686	0	0.71934
TRINITY_DN2015_c0_g4_i1	Chr3	61018935	61019740	-1.01715462055855	1	2.48222	1.16378	1.9368	2.71929	1.53575	0.690113
TRINITY_DN2015_c0_g1_i1	Chr6	71506023	71507292	-0.390970455539543	1	0.982249	1.39628	1.23909	2.30389	1.64616	0.775302
TRINITY_DN2007_c0_g1_i1	Chr4	458795	462153	-0.00641694016735228	1	1.21333	0.576725	1.23587	1.6032	0.986273	1.49993
TRINITY_DN2015_c0_g3_i6	Chr6	71516351	71538430	0.177264396602425	1	0.359602	0.676133	0.728018	0.649653	0.737525	0.712203
TRINITY_DN2015_c0_g3_i7	Chr6	71506023	71508679	-0.262492152296224	1	2.08808	2.37992	1.42629	2.64613	1.98037	1.85092
TRINITY_DN2015_c0_g3_i1	Chr6	71506023	71538430	0.889567541017969	1	0	0.80313	0.53078	0.347712	0.5248	1.10645
TRINITY_DN2015_c0_g3_i3	Chr6	71506023	71538430	-0.0860800497370569	1	16.5523	15.2653	10.4445	16.0549	13.9346	15.7673
TRINITY_DN2015_c0_g3_i4	Chr6	71507313	71538430	0.45950505068894	1	3.29551	3.74067	2.63173	3.43124	4.72919	4.94653
TRINITY_DN2007_c0_g1_i6	Chr4	458597	462153	-0.17603186101522	1	0	8.2028	6.82083	6.68179	0	9.74805
TRINITY_DN2015_c0_g2_i4	Chr1	94168652	94180293	-0.105750625943806	1	5.76226	7.27955	13.3095	9.9381	9.09628	8.65912
TRINITY_DN2021_c0_g1_i3	Chr5	70072776	70076879	-1.44934866484007	1	156.409	43.5411	41.7912	29.7757	31.2763	24.4576
TRINITY_DN2021_c0_g1_i2	Chr5	70072776	70076879	-0.824091119130732	1	2.90433	4.64175	2.06424	1.21921	1.04738	2.1781
TRINITY_DN2021_c0_g1_i1	Chr5	70072776	70076562	0.608108443910192	1	2.07367	2.70848	0.690558	1.55336	2.40206	3.36276
TRINITY_DN2015_c0_g2_i2	Chr1	94177264	94180293	-0.151686297885963	1	5.09809	2.4852	4.50099	4.32137	3.89471	4.09286
TRINITY_DN2021_c0_g1_i4	Chr5	70072776	70076879	0.783877270899817	1	2.98691	3.27085e-5	0	0	3.02394	0.0774479
TRINITY_DN2032_c1_g2_i1	Chr2	112993469	112994062	-0.395777791108967	1	13.8896	15.0399	13.9544	11.7208	9.66078	12.485
TRINITY_DN2055_c0_g2_i7	Chr4	132921641	132933418	0.928070951678855	1	2.06745	1.30846	2.55967	1.17363	4.58946	2.65074
TRINITY_DN2055_c0_g2_i1	Chr4	132935024	132936956	-0.492621022324423	1	0	0	0.930403	0	0.32943	0
TRINITY_DN2017_c0_g1_i1	Chr1	93058687	93058924	-1.31673584991112	1	0	1.24279	2.7823	2.52974	0	1.20187
TRINITY_DN2055_c0_g2_i2	Chr4	132921641	132923404	-6.40269580021913	0.779237196359346	0.258637	1.36639	2.82608	4.61849	0	0
TRINITY_DN2055_c0_g2_i4	Chr4	132921641	132931473	0.994318570290797	1	0	0.148448	2.01843	0	2.15717	0
TRINITY_DN2055_c0_g2_i3	Chr4	132935197	132937056	0.64581710975354	1	5.39836	2.92936	7.82239	4.21926	10.2246	6.92002
TRINITY_DN2055_c0_g2_i5	Chr4	132921224	132937056	-0.060994566684815	1	6.35478	4.2014	8.11225	7.37268	7.17412	6.19917
TRINITY_DN2027_c0_g3_i4	Chr9	49653959	49656174	-0.255018686165924	1	3.56993	3.22872	3.14601	2.61487	3.40019	2.25282
TRINITY_DN2027_c0_g3_i1	Chr9	49654308	49656174	0.63469976354885	1	2.12832	3.1161	2.13711	1.90653	4.43498	3.24232
TRINITY_DN2027_c2_g1_i1	Chr3	20114198	20114521	1.5355409520708	1	1.3428	0.675513	0.632905	0	3.85343	0.641373
TRINITY_DN2027_c0_g5_i1	Chr9	49656160	49656830	-0.170368756107695	1	10.2436	13.763	7.03743	5.8545	10.7043	6.86488
TRINITY_DN2027_c0_g2_i1	Chr6	126713218	126714470	-0.333155949622615	1	0.244249	0.403702	0.6986	0.159047	0.155146	0.461439
TRINITY_DN2027_c1_g1_i1	Chr3	9367111	9367349	0.308307904201222	1	2.45748	1.23404	1.48527	1.36978	1.19595	3.2624
TRINITY_DN2027_c0_g1_i1	Chr1	143403643	143404120	0.359946247758188	1	2.31547	4.65166	2.79925	4.57748	3.48237	6.27117
TRINITY_DN2027_c0_g4_i1	Chr7	28898505	28899396	-0.187597532589064	1	1.50937	3.50312	2.50844	1.72373	1.20114	3.02964
TRINITY_DN2027_c0_g6_i1	Chr5	20434836	20436180	0.421375526334502	1	12.0657	13.7713	15.8079	14.2085	11.5614	28.0444
TRINITY_DN2047_c0_g1_i1	Chr10	7179651	7180104	-0.0615039028005781	1	9.47685	4.26855	1.85892	7.13782	6.76254	5.32436
TRINITY_DN2025_c0_g1_i6	Chr2	38538355	38554836	1.83841037355074	1	0	0.0546057	0.0626951	0	0.0460199	0.181582
TRINITY_DN2047_c1_g1_i1	Chr7	80343512	80345282	-0.300112447611173	1	56.1893	34.8883	26.7148	32.7732	36.4153	30.4219
TRINITY_DN2047_c6_g1_i1	Chr7	31266761	31267475	-0.666141116490961	1	2.3997	2.39472	6.32057	4.54317	3.11881	2.10696
TRINITY_DN2047_c5_g1_i1	Chr2	86496284	86496513	1.42854161407983	1	4.02357	0	2.54015	0	2.58463	7.73128
TRINITY_DN2066_c0_g1_i6	Chr9	53800479	53815189	-0.236091415121398	1	2.93258	2.82296	3.34237	9.25503	6.06567	2.39691
TRINITY_DN2047_c2_g2_i3	Chr2	53406641	53407351	1.02341691359043	1	1.79994	1.74204	1.83278	0	0	5.76877
TRINITY_DN2081_c0_g1_i10	Chr5	23645615	23648650	0.417922967424899	1	0.161104	0.649047	0.655121	0.354753	0.731959	0.531629
TRINITY_DN2047_c2_g2_i2	Chr3	12248630	12249615	-0.224901820890001	1	3.88666	1.87563	4.18275	3.46193	5.08561	1.15418
TRINITY_DN2047_c2_g2_i1	Chr2	53406641	53503577	-0.791026466702753	1	5.9113	6.58469	3.12698	6.55146	6.99745	0
TRINITY_DN2017_c0_g1_i2	Chr2	112743050	112743452	-0.035436800514115	1	0	2.84188	5.14851	1.32176	2.99318	1.68239
TRINITY_DN2035_c0_g1_i3	Chr5	2657031	2658345	0.263981062577991	1	1.73365	1.09079	1.18837	3.40245	3.37243	1.50998
TRINITY_DN2035_c0_g1_i2	Chr5	2657031	2657501	0.694416690094355	1	3.91678	3.1812	3.54042	0	8.50023	1.02413
TRINITY_DN2045_c0_g1_i7	Chr2	42560099	42590030	0.904056154939106	1	0.10105600000000001	0.0799634	0.269089	0.414951	0.187553	0.676394
TRINITY_DN2035_c0_g1_i1	Chr5	2652816	2658345	-0.0721034706180166	1	1.58546	0	0	0.620383	1.17871	0
TRINITY_DN2045_c0_g1_i11	Chr2	42587753	42589488	1.98971040903862	1	0	0	0.403716	0	0.412702	0.454178
TRINITY_DN2045_c0_g1_i10	Chr2	42540356	42595236	0.858655272911695	1	0.734615	0	0.496223	0	0.0270696	1.19485
TRINITY_DN2045_c0_g1_i4	Chr2	42560099	42589488	0.391505308810158	1	0.138758	0.12041	0	0.0805969	0.248553	0
TRINITY_DN2045_c0_g1_i13	Chr2	42540356	42590360	-6.38894796329747	1	0.19947	0.599188	0	0.241252	0	0
TRINITY_DN2045_c0_g1_i2	Chr2	42540356	42595236	-0.995422525546503	1	0.409736	0	0.759644	0	0.0540672	0.250936
TRINITY_DN2045_c0_g1_i3	Chr2	42540356	42595236	-0.812629180102672	1	0.791787	3.05591	0.547086	3.72708	0.913422	1.54422
TRINITY_DN2045_c0_g1_i8	Chr2	42540356	42593333	2.46407260480864	1	0.221835	0.151552	0.296941	0.0784972	0	2.18598
TRINITY_DN2045_c0_g1_i5	Chr2	42540356	42595236	0.28605296941542	1	2.63146	4.41009	2.25748	0.156686	3.52984	2.53647
TRINITY_DN2045_c0_g1_i6	Chr2	42540356	42592963	2.39414373762216	1	0.00719674	0	0	0.359752	0	1.07324
TRINITY_DN2047_c2_g1_i1	Chr2	38536566	38536863	-1.03982213106877	1	5.14732	0.970831	1.49801	3.98754	3.03641	0
TRINITY_DN2045_c0_g1_i12	Chr2	42540356	42595236	-0.238884748694072	1	2.454	0	2.0625	0	0.106543	1.96478
TRINITY_DN2003_c1_g1_i1	Chr8	67630555	67633076	-0.802255275501057	1	4.38769	1.9916	3.85818	3.0368	2.59883	1.52811
TRINITY_DN2045_c0_g1_i9	Chr2	42560099	42592963	0.140322935884871	1	1.73667	1.2637100000000001	1.23845	0.217809	2.66885	0
TRINITY_DN2013_c0_g1_i1	Chr3	127271756	127272276	0.20863523816853	1	13.3157	33.7778	7.19195	5.87337	13.5716	22.8042
TRINITY_DN2051_c0_g1_i2	Chr2	174095056	174098255	-0.308341050872238	1	375.523	253.089	260.188	341.178	290.871	249.529
TRINITY_DN2045_c0_g1_i15	Chr2	42540356	42595236	-0.0777109215634559	1	0.440974	0.569991	0.830791	1.56806	1.41636	0.322337
TRINITY_DN2045_c0_g1_i17	Chr2	42540356	42592963	-1.79003580609749	1	0.186122	0.276708	0.75425	0.792763	0.305747	0
TRINITY_DN2051_c0_g1_i1	Chr2	174096028	174098255	-0.064252181525115	1	2.7143	3.21756	1.82105	2.62908	2.97687	2.3638
TRINITY_DN31634_c0_g1_i2	Chr8	99546239	99548824	1.65199194076009	1	0.106785	0.422847	0.255249	0.104173	0.101612	1.36138
TRINITY_DN31664_c0_g1_i1	Chr9	2071393	2071692	0.203917616769153	1	0	3.93279	0.739862	1.57414	1.49739	2.24241
TRINITY_DN31660_c0_g1_i1	Chr1	155381143	155382782	0.233709515700701	1	0.29557	1.93185	0.903798	0.576828	0.787715	1.45279
TRINITY_DN31601_c0_g1_i6	Chr8	35661693	35662130	-0.423026977197651	1	19.8939	7.69762	17.3443	17.2512	14.4052	10.8665
TRINITY_DN31644_c0_g1_i1	Chr7	71765825	71783175	0.350948734348305	1	0.147155	0.437584	0	0.431054	0.350394	0.347484
TRINITY_DN31644_c0_g2_i1	Chr7	71783199	71785547	0.277716040371279	1	0.424575	0.763487	0	0.865472	0.84417	0.510229
TRINITY_DN31656_c1_g1_i1	Chr4	96278920	96279656	1.2368578043794	1	0.328032	0.163609	0.155173	0.160949	1.09927	0
TRINITY_DN31656_c0_g3_i1	Chr6	44374103	44374637	-0.109387107866542	1	0.267566	1.34037	0	0	0.25634	0.506711
TRINITY_DN31656_c0_g2_i1	Chr4	121677772	121678834	0.147562636509237	1	0.599813	0.693216	0.759354	0.284581	0.665816	0.707998
TRINITY_DN31656_c0_g4_i1	Chr6	44374621	44375693	0.180168968018589	1	0.19597	0.486364	0.0932611	0	0.280292	0.185143
TRINITY_DN31668_c0_g4_i1	Chr2	133088878	133090991	-0.30245288581642	1	0.440705	0.479623	1.60273	0.558676	0.545268	0.749063
TRINITY_DN31668_c0_g2_i2	Chr8	77309964	77311971	0.115678139617947	1	0.0974746	0.185426	0.624539	0.124169	0.311946	0.265422
TRINITY_DN31668_c0_g2_i1	Chr8	77309964	77311971	-4.41922704864313	1	0	0	0	0.437615	0	0
TRINITY_DN31668_c0_g3_i1	Chr2	58929319	58930297	0.00296524422738214	1	0.556722	0.774822	1.17234	0.328589	1.07645	0.421539
TRINITY_DN31668_c1_g1_i3	Chr1	144966395	144967072	0.736967717778457	1	0.577952	0	0.181913	0	0.553737	0.182083
TRINITY_DN31676_c1_g1_i1	Chr3	76910546	76911575	-0.133228499684615	1	0.31077	0.411495	0.4927	0.81025	0.395204	0.587235
TRINITY_DN31626_c0_g1_i1	Chr6	125483095	125483839	2.21993610485418	1	0	0.161694	0.306779	0.159102	1.70726	0
TRINITY_DN2017_c1_g1_i1	Chr5	119698652	119698903	-0.652939299751335	1	7.03877	11.0511	6.69043	1.39537	0	8.73506
TRINITY_DN31651_c0_g1_i1	Chr5	137801428	137802066	0.66750773945693	1	0	0.192404	0.459936	0	0	0.561859
TRINITY_DN31689_c0_g1_i1	Chr5	30507616	30509817	-0.117344985279087	1	0.46245000000000003	0.449202	0.0585405	0.331488	0.303757	0.347702
TRINITY_DN31641_c0_g1_i3	Chr1	182424975	182425743	0.242061635806916	1	0.141109	0.280996	0.133736	0.13824	0.446077	0
TRINITY_DN31632_c1_g1_i1	Chr5	52739516	52740178	-4.14796366458364	1	0	0.353742	0	1.04396	0	0
TRINITY_DN31608_c2_g1_i1	Chr2	100565460	100565813	-0.132628158891621	1	1.11726	1.12212	1.0509	1.12222	1.07133	1.06641
TRINITY_DN31674_c0_g1_i1	Chr4	138234110	138234636	-3.99628566298962	1	0	0.27748	1.168	0.546671	0	0
TRINITY_DN31686_c0_g1_i1	Chr1	176634789	176636133	-0.0672146008519027	1	0.298262	1.113	1.28052	0.873721	0.852277	0.915599
TRINITY_DN31686_c0_g2_i5	Chr7	49908303	49914083	-3.24989602681189	1	0.8936	0	0.00262808	1.34673	9.72566e-10	0.129613
TRINITY_DN31689_c1_g1_i1	Chr3	89719952	89720656	0.825564380487024	1	0	0.517358	0.163389	0	0.331045	0.32681
TRINITY_DN31686_c0_g2_i3	Chr7	49909173	49914083	-0.724280742505327	1	0.297446	0.431222	0.874801	0.925427	0.357951	0.4457
TRINITY_DN31686_c0_g2_i1	Chr7	49908303	49914083	-0.758646490322046	1	0	0.368984	0.41622	0	0.231048	0
TRINITY_DN31686_c0_g2_i9	Chr7	49908482	49914083	-0.327828463487084	1	0	0	0.180802	0.362749	0	0.227252
TRINITY_DN31658_c0_g1_i1	Chr4	90017935	90039274	-0.938042428669089	1	0.590199	0.882201	0.978545	1.15722	0.282217	0.697459
TRINITY_DN31693_c1_g2_i1	Chr5	14457896	14458398	-0.974299376723251	1	0.597184	1.38063	0.280586	0	0.572077	0
TRINITY_DN31658_c1_g1_i1	Chr5	143570517	143571722	0.555995717383962	1	0	0.571925	0.392678	0.160942	0.54948	0.31128
TRINITY_DN31658_c0_g2_i1	Chr1	91369591	91370531	-0.37994034987532	1	0.819964	0.582135	0.667644	0.802169	0.630798	0.553376
TRINITY_DN31630_c0_g1_i1	Chr6	116402052	116409035	1.45004453623066	1	0.196432	0.292511	0.186958	0.192008	0.749216	0.556741
TRINITY_DN31600_c0_g1_i1	Chr1	74277018	74277542	0.13903124781769	1	0	0.549782	0.516199	0.270653	0.525628	0.259794
TRINITY_DN31684_c0_g1_i1	Chr5	90783982	90785132	-0.758599894900122	1	0.522189	0.515861	0.42611	0.507929	0.496569	0.123189
TRINITY_DN31661_c0_g1_i1	Chr3	8830754	8831227	1.42589311768879	1	0.661562	0.332262	0	0	0.949736	0.627117
TRINITY_DN31684_c0_g1_i2	Chr5	90783965	90785132	0.433763524392974	1	0.0463141	0.623113	0	0.333602	0.592674	0.145987
TRINITY_DN31652_c0_g3_i1	Chr4	43318056	43318601	0.778659293959757	1	0.508627	0	0.2392	0.501388	0.243527	0.962299
TRINITY_DN31678_c2_g1_i1	Chr7	55580415	55581082	-0.13397429220229	1	0.374128	0.37359	0.176712	0.183782	0.179214	0.353629
TRINITY_DN31638_c0_g1_i1	Chr7	126074585	126075078	-3.92098859456096	1	0	0.818682	1.14621	0.806159	0	0
TRINITY_DN31680_c0_g3_i3	Chr9	12481688	12482122	-0.311487398217348	1	0.808297	1.84471	0.690326	0	1.05189	0.347627
TRINITY_DN31619_c0_g1_i2	Chr4	48595846	48596336	-1.49326831409445	1	0.31454	0.631118	0.295568	0.621937	0	0.298218
TRINITY_DN31680_c0_g3_i4	Chr2	7780523	7780801	-1.48704276308001	1	0	1.85923	0.880378	2.81616	0.891197	0
TRINITY_DN31680_c2_g1_i2	Chr3	103734026	103737093	-0.512066361585085	1	0.44566	0.520948	0.387861	0.631988	0.361044	0.382536
TRINITY_DN31680_c2_g1_i1	Chr3	103734773	103737093	5.05341644813849	0.940882440763426	0	0	0	0	0.372159	0
TRINITY_DN31699_c0_g1_i1	Chr7	127412987	127413290	0.802307445379437	1	0.761398	0.767386	1.4413	0	1.45727	1.45569
TRINITY_DN31680_c0_g2_i1	Chr3	137614192	137614659	-1.350799983191	1	0.331998	1.33389	1.87306	1.31288	0.635506	0.315635
TRINITY_DN2082_c0_g1_i3	Chr3	11309316	11334007	0.06856523484859	1	0	2.09749	1.12608	1.42288	0	2.56345
TRINITY_DN31665_c0_g2_i1	Chr3	17295703	17296583	-0.00718905930628472	1	0.51399	0.127836	0.487798	0	0.613619	0
TRINITY_DN31610_c0_g1_i2	Chr3	91561359	91561763	-0.0941239539802289	1	0.339392	1.02368	0.638458	0	0	0.964791
TRINITY_DN31645_c0_g2_i1	Chr4	3425605	3426161	0.687310436025123	1	0.772867	1.00677	1.182	1.73394	1.20306	2.85313
TRINITY_DN31646_c0_g1_i3	Chr1	178170539	178174165	1.08057159767485	1	0.177819	0.301239	0.268857	0.27884	0.531103	0.623554
TRINITY_DN31685_c0_g1_i8	Chr6	33217677	33226687	-0.200405203895688	1	0.237773	0	0	0.260667	0.23957	0
TRINITY_DN31685_c0_g1_i2	Chr6	33215890	33226687	-0.693726365154788	1	0.48641	0.427429	0.188257	0.326743	0.251692	0.221615
TRINITY_DN31685_c0_g1_i5	Chr6	33213105	33226687	-0.301616422198486	1	16.519	21.4556	6.97581	7.67689	11.3062	11.606
TRINITY_DN31685_c0_g3_i1	Chr6	33212772	33213281	-0.3764800695601	1	7.08873	10.9054	4.21395	3.93032	4.71459	5.9795
TRINITY_DN31685_c0_g1_i1	Chr6	33213105	33216529	0.0126980412603993	1	0.436356	1.02798	0.250826	0.696658	0.283618	1.00184
TRINITY_DN31685_c0_g2_i1	Chr6	33216865	33217605	-1.38573054146537	1	0.477067	0	0	0.468212	0.179142	0
TRINITY_DN31645_c0_g1_i1	Chr3	140585731	140586709	0.196225604228362	1	0.336734	0.557645	0.426715	0.442583	0.215996	0.853765
TRINITY_DN31679_c0_g1_i1	Chr2	137639059	137640281	-1.75918771035258	1	0.625406	0	0.148032	0.306825	0	0.147858
TRINITY_DN31639_c0_g1_i1	Chr8	72265548	72265915	-3.73679885163521	1	0.692804	1.39583	1.30666	0.69716	0	0
TRINITY_DN31629_c0_g1_i1	Chr7	45006337	45007204	1.2429811520835	1	0.130702	0.260123	0.372044	0	0.374566	0.617655
TRINITY_DN31629_c0_g2_i1	Chr7	45005838	45006335	0.586441780278463	1	0.302781	1.21386	0.284402	0	0.29	1.14669
TRINITY_DN31669_c0_g1_i1	Chr7	114056774	114057159	-0.393250190391476	1	0.481726	1.4550399999999999	0.45211	0	0	0.917291
TRINITY_DN31640_c0_g1_i1	Chr9	44695275	44695725	0.271155507753128	1	0.360494	0	1.01886	0.714305	0.345124	1.02601
TRINITY_DN31685_c0_g2_i2	Chr6	33216865	33217299	-3.87990118308686	1	0	0.407929	0.517705	0	0	0
TRINITY_DN31659_c0_g2_i1	Chr10	8472243	8473037	-0.494085302282835	1	0.439566	1.16791	0.694114	0	0.140108	0.692544
TRINITY_DN31654_c0_g1_i1	Chr6	104480397	104480614	-0.413251316562623	1	1.44449	0	2.72284	2.92288	1.40153	1.384
TRINITY_DN31694_c0_g1_i1	Chr7	106781588	106782310	0.479096537842969	1	0.337947	0.337223	0	0.165873	0.32369	0.319568
TRINITY_DN31623_c1_g4_i1	Chr7	62539388	62539657	0.422626892489186	1	0	1.90935	0.905879	0.968649	2.74992	0
TRINITY_DN31624_c0_g1_i1	Chr6	91727429	91727887	1.94959932949046	1	0	0.351735	0	0.346077	0.669815	0.994111
TRINITY_DN31622_c0_g4_i1	Chr4	120769845	120772123	-0.281986785194689	1	0.285532	0.282438	0.390508	0.198853	0.232751	0.269612
TRINITY_DN31622_c0_g2_i1	Chr1	107446823	107447552	1.11245271069849	1	0	0.331843	0.157307	0.163217	0.318506	0.471684
TRINITY_DN31622_c0_g1_i2	Chr4	120772957	120779411	0.283979855037147	1	0.636087	1.15332	0.321378	0.401913	0.879632	0.751058
TRINITY_DN31622_c0_g1_i1	Chr4	120764771	120779411	-0.509984830197889	1	6.10291	8.27654	8.36087	5.81506	6.16005	4.45874
TRINITY_DN31622_c0_g1_i3	Chr4	120764771	120779411	-0.269012499537311	1	0.0619451	0.524197	0.603586	0.143248	0.125019	0.432482
TRINITY_DN31663_c0_g1_i1	Chr1	181523461	181540710	-0.457494968861897	1	0.296747	0	0.282415	0.386764	0.188645	0.186904
TRINITY_DN31613_c0_g2_i2	Chr3	15207102	15207889	-0.125720463862161	1	0.281265	0.280039	0.266581	0	0.268812	0.132929
TRINITY_DN31611_c1_g2_i1	Chr5	114669707	114671181	0.827055592678704	1	0.26568	0.394838	0.27149	0.583497	0.505925	0.940979
TRINITY_DN31611_c0_g1_i1	Chr2	147634712	147635217	0.264285879417188	1	0.916622	2.37037	0.833422	2.91969	1.69901	2.8007
TRINITY_DN31692_c0_g1_i1	Chr8	47274650	47275002	0.807051532548747	1	0	0	1.0629	1.13367	1.08287	1.07795
TRINITY_DN31673_c0_g1_i1	Chr4	32844111	32844657	-2.17442107579261	1	0.25988	1.04069	0.488369	0.768409	0	0.245715
TRINITY_DN31605_c0_g2_i1	Chr9	78853206	78854429	0.0289946458423135	1	0.0843857	0.251102	0.241286	0.16487	0.321652	0.0797136
TRINITY_DN31698_c0_g2_i1	Chr5	92265728	92266391	0.0204903481395465	1	0.1896	0.378678	0	0.745192	0.726591	0
TRINITY_DN31614_c0_g1_i1	Chr8	65508699	65509345	1.84054634362805	1	0.597231	0.198883	0	0.586751	0.571748	2.25775
TRINITY_DN31607_c0_g1_i7	Chr9	85449337	85449778	4.89850863835129	1	0	0	0	0	0.421294	0
TRINITY_DN31633_c0_g2_i1	Chr1	24354567	24355133	-0.730447971087715	1	0.675121	1.35364	1.08304	0.723947	0	1.18141
TRINITY_DN31635_c0_g1_i1	Chr3	123922204	123925100	-0.418574234326277	1	1.18904	1.18073	2.30797	1.18316	1.14363	1.1367
TRINITY_DN31633_c0_g1_i2	Chr2	165479823	165480535	-0.444035403373958	1	0.513166	0.170696	0.161739	0	0	0.323481
TRINITY_DN31642_c2_g1_i2	Chr8	70244652	70245174	-2.38331391348487	1	0	2.34156	1.95348	1.28068	0	0.49143
TRINITY_DN31691_c0_g2_i1	Chr7	34944330	34945123	0.589163837868439	1	0	0.146771	0.418646	0.288791	0.563428	0.139245
TRINITY_DN31657_c0_g3_i1	Chr4	87314856	87316572	3.6806280044014	0.878631811501461	0.0560511	0	0.107155	0.0546867	0	1.64094
TRINITY_DN31635_c0_g1_i2	Chr6	51014571	51014908	-0.710133992191524	1	80.7037	69.8619	79.6259	187.82	63.1439	74.9844
TRINITY_DN31657_c0_g2_i1	Chr8	111915524	111916321	4.78166581471922	1	0	0	0	0	0	0.969562
TRINITY_DN31612_c0_g1_i1	Chr8	52081903	52082467	-0.63988600886967	1	0.50123	0.426225	1.25956	0	0	0.711203
TRINITY_DN31642_c0_g3_i1	Chr8	77368679	77369290	-2.89523241551388	1	1.08467	0.216974	1.22665	0.962859	0	0.205067
TRINITY_DN31662_c0_g1_i1	Chr6	4264271	4265464	-0.21115680762482	1	2.19179	1.35934	2.00056	0.803164	1.39285	1.55293
TRINITY_DN31666_c0_g1_i1	Chr2	48938998	48940130	-0.484846636924996	1	0.461172	0.274593	0.0878394	0.5408	0.175849	0.348537
TRINITY_DN31666_c0_g2_i1	Chr2	48938258	48938996	-0.27577178087556	1	0.329948	0.329185	0.624321	0.161914	0.315961	0.311991
TRINITY_DN31642_c0_g4_i1	Chr5	148906015	148906282	-0.430292265008957	1	8.06379	0	9.20378	4.91667	8.98504	0
TRINITY_DN31662_c1_g1_i3	Chr5	8917336	8917770	1.66098679173562	1	0.738042	0	0	0.365929	1.41419	0.700949
TRINITY_DN31649_c0_g1_i2	Chr3	92232261	92233126	0.230921603995766	1	0.262145	0.130061	0.272316	0.511931	0.499422	0.253407
TRINITY_DN31603_c0_g2_i1	Chr9	85351713	85352273	0.775344983328594	1	0.249141	0	0.234418	0.491058	0.71552	0.235694
TRINITY_DN31603_c0_g3_i1	Chr1	9425894	9426776	0.128971742092007	1	0.127709	0.381137	0.121211	0	0.121967	0.241373
TRINITY_DN31675_c0_g2_i1	Chr8	132244714	132245163	0.0130626236305758	1	1.78902	2.16219	0.674077	1.06275	1.37025	1.69649
TRINITY_DN31671_c2_g1_i1	Chr3	111579930	111580960	-0.338384397921339	1	0.525282	0.130682	0.872154	0.257184	0.376349	0.372348
TRINITY_DN31671_c1_g2_i1	Chr4	88660983	88661608	0.48894307550927	1	0	0.211017	0	0.830157	0.202015	0.598338
TRINITY_DN31687_c0_g4_i1	Chr1	116009590	116009889	-0.651142492701785	1	0.781656	0.786557	1.47972	1.57414	0.748694	0.74747
TRINITY_DN31687_c0_g3_i1	Chr1	116010333	116010921	1.92423700961137	1	0.199077	0	0	0.195584	0.571748	0.376292
TRINITY_DN31687_c0_g1_i1	Chr1	116009120	116009588	1.08280101803164	1	0.663996	0.333473	0.312177	0	0.635506	0.944249
TRINITY_DN31687_c0_g2_i1	Chr1	116010968	116011533	0.366270568636335	1	0.491332	0.491983	0	0	0.705524	0
TRINITY_DN31625_c0_g4_i1	Chr3	117290686	117291210	1.13849250947168	1	0.278007	0.278363	0	0.274177	0.798903	0.263086
TRINITY_DN31671_c0_g2_i1	Chr5	91808631	91809660	0.623805445890176	1	0.207438	0.103003	0.197323	0.304224	0.494623	0.195989
TRINITY_DN31625_c0_g2_i1	Chr3	117291211	117292379	0.636123144841939	1	0.177398	0.352011	0.507015	0.779982	0.929939	0.586539
TRINITY_DN68542_c0_g1_i1	Chr6	75078203	75078498	-0.413294211359914	1	0.800406	1.61555	0.75951	0.808465	1.53693	0
TRINITY_DN68503_c0_g2_i1	Chr4	115141958	115142333	-1.85713248982598	1	0	1.0126	1.41875	1.51046	0.482306	0
TRINITY_DN68555_c1_g2_i1	Chr2	112524248	112524998	-2.3330892383215	1	0.319876	0.319027	0.30275	0.784886	0.153117	0
TRINITY_DN68579_c0_g1_i1	Chr7	81684808	81685325	-0.621908200822281	1	2.2818	0.571409	0.804376	1.68923	1.63934	0.270019
TRINITY_DN68526_c0_g1_i1	Chr2	64608017	64622004	0.440472226714027	1	0	1.40181	0	0	0.667197	0.330216
TRINITY_DN68579_c0_g2_i1	Chr3	107233328	107234385	0.234149464155504	1	0.301764	0.0998733	0.669994	0.589997	0.575546	0.475167
TRINITY_DN68571_c0_g1_i1	Chr5	95290061	95290753	-4.07469120456051	1	0.249889	0	0.940235	0.679426	0	0
TRINITY_DN68508_c0_g1_i1	Chr5	146952907	146953456	-0.23638716659991	1	0.494148	0	0.697201	0.486783	0.236462	0.521964
TRINITY_DN68590_c0_g2_i1	Chr5	87952503	87953036	-4.30642135174618	1	0.810509	1.08245	0.254158	0.266556	0	0
TRINITY_DN68590_c0_g5_i1	Chr8	27015227	27019430	-1.63336993301947	1	0	0.603897	0.760243	0	0.192907	0
TRINITY_DN68590_c0_g1_i1	Chr8	27018084	27019254	-2.59135517963238	1	0.443493	0.440013	0	0.259994	0	0.0837913
TRINITY_DN68590_c0_g6_i1	Chr8	27016313	27019430	-0.67914114671525	1	0.258512	0.204709	0.444982	0	0.24597	0.0488246
TRINITY_DN68590_c0_g1_i2	Chr8	27018084	27019254	-3.84100785584204	1	1.07939e-6	2.00383e-7	0.58473	5.54391e-7	0	0
TRINITY_DN68535_c0_g1_i2	Chr7	57477491	57478126	0.533744959441247	1	0.622206	0	0.586838	0.508725	0.992621	0.392088
TRINITY_DN68564_c0_g1_i11	Chr5	161689203	161693897	1.42694242270895	1	0.190648	0.182669	0.105095	0.207384	0.923311	0.096631
TRINITY_DN68564_c0_g1_i9	Chr5	161689203	161690982	-0.034866112648874	1	2.73078	6.03745	3.82911	6.18805	4.90526	4.81212
TRINITY_DN68596_c0_g2_i3	Chr1	68739579	68746554	1.40681939860529	1	0.0999842	0.19854	0.285434	0	0.381384	0.472312
TRINITY_DN68513_c0_g3_i1	Chr10	21628406	21629232	-0.865894484611899	1	0.27891	0.138837	0.264381	0.273218	0	0.26363
TRINITY_DN68564_c0_g1_i6	Chr5	161691035	161691827	0.265830049338779	1	1.03657	1.6346	1.34074	1.71863	2.50986	1.18242
TRINITY_DN68513_c0_g2_i1	Chr10	21629262	21630554	1.60956721807914	1	0.156119	0	0.148894	0.0762334	0.223089	0.442399
TRINITY_DN68564_c0_g1_i7	Chr5	161690587	161694269	-0.0787545902391883	1	2.32784	1.78847	1.93138	2.54217	2.72964	1.67649
TRINITY_DN68583_c0_g1_i1	Chr2	47399221	47399588	-3.2070838410104	1	1.04872	0	0.492485	8.92587	0.502566	0
TRINITY_DN68511_c0_g1_i2	Chr4	140240911	140241759	-4.4437582736479	1	0	0.393925	0.971457	0	0	0
TRINITY_DN99763_c0_g1_i1	Chr7	91200840	91201508	1.46926197305636	1	0.189188	0	0.357368	0	0.362463	0.536313
TRINITY_DN99718_c0_g1_i1	Chr3	8819686	8820023	-2.04831786704979	1	1.88406	1.2626	1.77348	0.633775	0.601949	0
TRINITY_DN68511_c0_g1_i1	Chr4	140240911	140241759	-0.182120053772694	1	0.762748	0	0.752863	1.24446	0.728428	0.600667
TRINITY_DN99742_c0_g1_i1	Chr6	49062022	49114872	0.0418632378643904	1	8.15024	10.7871	15.4133	8.00988	11.6231	11.261
TRINITY_DN31674_c0_g1_i2	Chr4	138234110	138234582	1.4956696893023	1	0.339324	0	0.243468	0	0.16251	0.802181
TRINITY_DN99733_c0_g2_i4	Chr1	111373656	111424680	-0.639866954607039	1	0	0.202928	0.778996	0.0942473	0.111202	0.230387
TRINITY_DN99733_c0_g2_i3	Chr1	111373656	111424680	0.605848073132104	1	0.461745	2.12737	1.31228	0	1.14012	1.87189
TRINITY_DN99742_c0_g1_i3	Chr6	49108118	49114872	-1.74142188645527	1	1.09215	0.204018	0.00534499	1.05149e-8	0	0.219572
TRINITY_DN99733_c0_g2_i2	Chr1	111403386	111404224	-0.416852083247383	1	0	0.201528	0.890712	0	0	0.404038
TRINITY_DN99733_c0_g2_i5	Chr1	111403202	111424680	1.92944622590634	1	0.0857069	1.09918	0	0.17021	0.53810500000000006	2.11508
TRINITY_DN99733_c0_g2_i1	Chr1	111404205	111424680	-6.51860737123626	1	0	0	1.10229	0.239236	0	0
TRINITY_DN99729_c0_g1_i1	Chr2	3243633	3244700	0.725800851741682	1	0.298519	0.296378	0.378779	0.291813	0.664218	0.470053
TRINITY_DN99730_c0_g1_i1	Chr5	106668367	106668814	-4.10713469556025	1	0.329607	0.662186	1.23942	0.325749	0	0
TRINITY_DN99753_c0_g1_i1	Chr1	177177316	177177641	0.45327518796092803	1	0	2.66836	0	0	1.92302	0
TRINITY_DN99765_c0_g1_i1	Chr10	7950609	7951143	-1.83441682767742	1	0	1.3657300000000001	0.512996	0.268993	0	0.258166
TRINITY_DN60866_c0_g1_i1	Chr9	31752038	31752795	-0.92178735876961	1	0.472603	0.15709	0	0.463748	0.301562	0
TRINITY_DN60869_c0_g1_i5	Chr2	146782715	146783886	5.54221289325192	0.672839221600589	0	0	0	0	0	1.00428
TRINITY_DN60869_c0_g1_i1	Chr2	146782715	146783886	-1.28739563652866	1	0.233751	0.921113	0.45564	1.05252	0.569864	0
TRINITY_DN60818_c0_g2_i1	Chr3	84821677	84822585	-1.16842890500582	1	0	0	0.584811	0.48224	0.235225	0
TRINITY_DN60809_c0_g1_i1	Chr2	120965894	120966822	-4.30362793852026	1	0.237956	0.35481	0.113001	0.349217	0	0
TRINITY_DN60899_c0_g1_i1	Chr1	153086262	153088360	0.416528864447697	1	0.799111	2.6799	0.424522	1.2213	1.19912	2.40094
TRINITY_DN60899_c0_g1_i2	Chr1	153086636	153088360	0.102247885564055	1	0.978378	0	0	1.70613	1.62926	0
TRINITY_DN60825_c0_g1_i1	Chr2	7558960	7559499	0.427650617796594	1	0.528503	0	0.994637	0.521535	1.01264	0.500515
TRINITY_DN60884_c0_g1_i1	Chr2	147883756	147885187	-0.965767195354374	1	0.277173	0.205996	0.529165	0.473522	0	0.392684
TRINITY_DN60875_c0_g1_i1	Chr2	132202529	132203049	1.16808567610941	1	0.279819	0	0.526058	0	0.26797	0.794335
TRINITY_DN60835_c0_g2_i1	Chr5	57196426	57197522	-0.15178589833199	1	0.0957326	0.28507	0.911383	0.0935663	0.0912736	0.542652
TRINITY_DN60884_c0_g2_i1	Chr2	147885210	147886120	0.0210684686557345	1	0.366891	0.121595	0.116114	0.239341	0	0.462173
TRINITY_DN60827_c1_g1_i2	Chr9	60524920	60525916	1.43665241907953	1	0	0.431478	0.206481	0	0.207181	0.718187
TRINITY_DN60827_c1_g3_i1	Chr9	60525914	60526656	0.859534898290452	1	0	0.317794	0.452415	0	0.460982	0.301352
TRINITY_DN60882_c0_g2_i1	Chr5	36760317	36761025	-1.36997969251694	1	0.347065	0.173162	0.328116	0.851938	0.332404	0
TRINITY_DN60882_c0_g1_i1	Chr5	36759546	36760256	0.401220633436904	1	0	0.344905	0.653555	0.169674	0.66209	0.163405
TRINITY_DN60815_c0_g1_i1	Chr4	127547859	127548173	1.14867616352896	1	0.710757	0	0.670441	0.713733	1.35548	1.35644
TRINITY_DN60800_c0_g1_i1	Chr1	107649598	107650023	0.40520268519577	1	0.399115	0.402597	0.375756	0.396367	0.383041	0.758627
TRINITY_DN60828_c0_g5_i1	Chr1	157825625	157826361	-1.67127822561885	1	0.164016	0.490828	0.465519	0	0.157039	0
TRINITY_DN60838_c0_g1_i1	Chr1	76440625	76443345	-0.0953565198687839	1	0.100194	0.0330208	0.351978	0.0976573	0.127004	0.157668
TRINITY_DN60820_c0_g1_i1	Chr1	129483122	129483759	0.575478180186399	1	0	0.203291	0.383765	0.599593	0.584308	0.384458
TRINITY_DN60832_c0_g1_i1	Chr10	41785736	41786240	-0.659077473571667	1	0.296617	0	0.55738	0.878984	0.284128	0.281014
TRINITY_DN60841_c0_g2_i1	Chr5	78981275	78981995	0.203716180651583	1	0.336615	0.167956	0.795914	0	0.32237	0.477412
TRINITY_DN60878_c0_g1_i1	Chr4	120103926	120104902	-1.04252956376773	1	0.223286	0.332781	0.212227	0.109193	0.213042	0
TRINITY_DN60879_c0_g1_i1	Chr9	28561435	28561890	0.38412932191736	1	0.704741	0	0.331692	0.348697	0.337489	0.668237
TRINITY_DN60860_c0_g1_i1	Chr7	72046657	72127474	-1.40847118959823	1	2.98086	1.49749	1.39786	0	0.475383	0.650149
TRINITY_DN39602_c1_g1_i1	Chr2	116051655	116051989	-1.48559842601127	1	0.628021	1.8939	0.591159	0.633775	0	0.602192
TRINITY_DN39602_c0_g4_i1	Chr8	23515277	23516188	0.0112770514077107	1	0.732706	0.607075	0.115946	0.238988	0.58286	0.346121
TRINITY_DN60820_c0_g2_i1	Chr1	129481951	129483132	-6.43237392072114e-4	1	0.349584	0.173406	0	0.0853868	0.166586	0.165119
TRINITY_DN60863_c0_g1_i1	Chr10	6021764	6022168	-0.0552148248579309	1	0	0.476417	1.33157	0	0	0.89968
TRINITY_DN39602_c0_g1_i2	Chr3	87142342	87142967	-0.561797118317499	1	1.86198	1.44782	1.75622	1.42362	2.17873	0.195556
TRINITY_DN39602_c3_g1_i1	Chr3	94048307	94048866	-0.377062497681833	1	0	0.500574	0.470118	0.246275	0	0.47271
TRINITY_DN39636_c2_g1_i3	Chr1	198598250	198646266	-0.506279097926067	1	0	0.339414	0	0	0	0.117068
TRINITY_DN39636_c2_g1_i5	Chr1	198538761	198619970	2.8738188534091	1	0	0.0046187	0	0.244026	0.693107	0.344499
TRINITY_DN39636_c0_g2_i1	Chr2	141934965	141960179	0.155711995844689	1	0.27265	0.505467	0.620356	0.730826	0.972044	0.28961
TRINITY_DN39636_c2_g1_i2	Chr1	198617662	198646266	0.634957265368012	1	0.419173	0.414831	0.181335	0	0.432567	0.420618
TRINITY_DN60827_c0_g1_i1	Chr1	187511539	187512410	-2.47059779383554	1	0.390309	0.647234	1.72817	1.40117	0.3728	0
TRINITY_DN39636_c2_g1_i4	Chr1	198538761	198646266	-0.123209560591395	1	1.01196	1.67476	0.803482	1.10393	0.561379	1.67047
TRINITY_DN39636_c2_g1_i1	Chr1	198538761	198596744	-4.49823835494511	0.732195393973391	1.04068	0.744373	0.270353	0.199154	0.0474054	8.35399e-9
TRINITY_DN39636_c4_g2_i1	Chr2	81844853	81845908	0.046290542468115	1	0.406276	1.3111	0.289912	0.397186	0.63202	0.671729
TRINITY_DN39699_c0_g2_i1	Chr2	52308257	52309049	-1.0339340780401	1	0	0	0.396572	0.683046	0.266547	0
TRINITY_DN39677_c0_g1_i1	Chr5	145862122	145862754	2.91160602828033	0.980384126777529	0	0.205816	0	0.202359	0.985693	0.972942
TRINITY_DN39659_c0_g1_i1	Chr9	5840753	5841279	-0.498198376800265	1	0.265885	0.584125	1.25107	0	0.254688	0.503466
TRINITY_DN39621_c0_g1_i2	Chr6	120374057	120374579	0.365474381051516	1	0.281626	0	0	0.833471	0.539433	0.26652
TRINITY_DN39668_c0_g1_i1	Chr4	108132462	108133519	-1.16963070585873	1	0.101569	0.504269	0.289912	0.397186	0.290593	0
TRINITY_DN39688_c0_g1_i1	Chr10	27820760	27821540	1.10073545103427	1	0	0.810088	0	0	0.933333	0
TRINITY_DN68536_c0_g1_i1	Chr3	93484892	93486192	1.21351705616562	1	0.308194	0.152776	0.0734906	0.0820702	0.587172	0.218333
TRINITY_DN39670_c0_g1_i1	Chr6	44051606	44052488	-0.117782895435002	1	0	0	0.245746	0.507128	0.123684	0.244755
TRINITY_DN39600_c0_g1_i1	Chr7	21144231	21145081	0.843963040996665	1	0	0.719805	0.17034	0	0.690598	0.170387
TRINITY_DN39665_c0_g2_i1	Chr2	3140567	3160034	1.97541303435133	1	0	0.624187	0.584489	0	0.59476	2.37964
TRINITY_DN39600_c0_g3_i1	Chr7	21132558	21144242	0.506258736910131	1	0.0498162	0.986089	0.0476479	0.145771	0.284372	0.611554
TRINITY_DN39653_c0_g1_i1	Chr10	3036087	3036529	-0.395803021326708	1	0	0.374628	0.70128	0.737836	0.712951	0
TRINITY_DN39665_c0_g1_i1	Chr2	3160637	3171576	0.577471365723261	1	0.347759	0.43124	0.248525	0	0.49714	0.328513
TRINITY_DN39622_c0_g1_i1	Chr9	13682371	13688123	0.5282023483607	1	0.164974	0.164592	0.468241	0	0.15798	0.467987
TRINITY_DN39600_c0_g2_i1	Chr7	20983970	21132566	1.74679230536468	1	0	0.160432	0.304446	0	0.308023	0.608414
TRINITY_DN39628_c0_g3_i1	Chr3	36468314	36468912	-1.70839919270224	1	0.446297	0	0.63079	0.439309	0.213669	0
TRINITY_DN39628_c0_g2_i1	Chr3	36466878	36467388	0.29421338368997	1	1.16328	0	0	0	0.557329	0.275418
TRINITY_DN39688_c0_g1_i2	Chr10	27820760	27821540	1.73538346192284	1	0	0.337729	0	0.385164	0.188345	1.14958
TRINITY_DN39628_c1_g1_i1	Chr3	108901097	108902888	0.343069169900604	1	0.314707	0.623051	0.601856	0.255831	0.499082	0.693449
TRINITY_DN39628_c0_g4_i1	Chr3	36469085	36471316	-0.893837469047239	1	0.373886	0.0410948	0.119305	0.526575	0.316072	0
TRINITY_DN39688_c0_g1_i3	Chr10	27820760	27821540	1.81430126749967	1	0.386685	0	0.12231	1.61314e-9	0	1.06401
TRINITY_DN39606_c0_g1_i1	Chr8	100136451	100138417	-0.390041825206819	1	0.239761	0.142362	0.0917475	0.51445	0.182472	0.226408
TRINITY_DN39642_c2_g1_i2	Chr2	95461187	95461984	0.420458541148834	1	0	0	0.279584	0.289306	0.423325	0
TRINITY_DN39606_c0_g2_i1	Chr8	100135138	100136435	-0.931233969876125	1	0.155973	0.386611	0.446268	0.380809	0.297172	0.0736641
TRINITY_DN39681_c0_g1_i1	Chr2	74923668	74925227	-0.323064043493629	1	0.0613338	0.121495	0.351572	0.299274	0.233537	0.115851
TRINITY_DN39684_c1_g2_i1	Chr5	59746857	59747396	1.46476383372028	1	0.249889	0.250287	0.235059	0	0.23918	0.94542
TRINITY_DN39684_c0_g1_i1	Chr2	159782796	159783587	1.12764621063073	1	0	0	0	0.434735	0.424082	0.13974
TRINITY_DN39642_c0_g3_i1	Chr8	127774076	127774949	-1.75097333740277	1	1.7636	1.87954	2.08221	0.493243	0.481186	0.476168
TRINITY_DN39684_c2_g1_i1	Chr9	53937053	53937472	-1.88576917045921	1	1.22939	1.23881	0.770542	0	0	0.389383
TRINITY_DN39629_c0_g1_i1	Chr1	167042106	167214643	0.295033876834539	1	0.258078	0.542184	0.340022	0.188649	0.337339	0.517796
TRINITY_DN39684_c1_g3_i2	Chr7	108593711	108594706	0.0649090759283048	1	0.217173	0	0	0.48446	0.414362	0
TRINITY_DN39684_c0_g2_i1	Chr2	159783578	159784871	0.289999119160664	1	0.0782795	0.155228	0.298621	0.152898	0.149147	0.295765
TRINITY_DN39641_c0_g1_i1	Chr6	24794090	24795083	0.226817758050462	1	0	0.969942	0.683523	0.238643	0.231914	0.91643
TRINITY_DN39657_c0_g2_i1	Chr3	83752061	83752305	-0.396841934262548	1	0	2.34706	3.59517	0	0	2.26724
TRINITY_DN39642_c1_g1_i2	Chr7	101240593	101241133	-1.2764700333964	1	0.815636	0.272325	2.05907	0.549604	0.780972	0
TRINITY_DN39613_c0_g1_i1	Chr2	174724447	174732879	0.223044188384866	1	0	0.589653	0.225366	0.116072	0.113233	0.448382
TRINITY_DN39609_c0_g1_i2	Chr3	132869578	132870670	-0.0800619189906116	1	0.677919	1.15362	1.19844	0.876433	0.659335	1.28113
TRINITY_DN39619_c0_g1_i7	Chr10	51792637	51792926	0.327001076526713	1	4.54452	0.420708	2.54141	5.14713	4.55759	4.21668
TRINITY_DN39666_c0_g1_i1	Chr7	92558776	92560068	1.34958362262024	1	0.0783531	0.233063	0	0	0.149287	0.296043
TRINITY_DN39619_c0_g1_i8	Chr10	51792882	51793220	-0.589602744379916	1	2.28934	1.23408	0	0.977459	0	1.57552
TRINITY_DN39619_c0_g1_i10	Chr10	51791007	51792779	4.20260463001754	0.309196726809289	0.105703	0	0	0	0.523996	0.776616
TRINITY_DN39619_c0_g1_i5	Chr10	51792637	51792831	0.893981106119046	1	2.30383	0	1.66148	6.63883	6.60295	4.40416
TRINITY_DN39619_c0_g1_i11	Chr10	51790776	51792779	-7.30376179343786	0.336218460358044	0.603611	0.41878	0.974554	1.66858	0	0
TRINITY_DN39680_c0_g1_i1	Chr1	171622200	171622686	-0.698857798155603	1	0.597184	0.89787	0	1.17991	0.286039	0.565902
TRINITY_DN39628_c0_g1_i1	Chr3	36467368	36468056	-0.438187020446985	1	0.369757	0.0917354	0.0880325	0.542006	0.352481	0.0873279
TRINITY_DN39651_c0_g1_i1	Chr3	64849332	64849842	0.0480964423668858	1	0.87246	0.291372	0.819867	0	0.278664	0.826253
TRINITY_DN39639_c0_g3_i1	Chr5	80151039	80151627	0.35422815651446	1	0.460837	0	0	0.453888	0.441345	0.217904
TRINITY_DN39639_c0_g2_i1	Chr5	80150181	80151046	-0.646558659139713	1	0.130498	0.259712	0.247646	0.127781	0.249317	0
TRINITY_DN39620_c0_g1_i1	Chr4	21643959	21644731	0.118323535482438	1	0.153204	0.305515	0.145082	0.150284	0.146588	0.28975
TRINITY_DN39640_c0_g1_i1	Chr4	68295957	68296718	-1.48082530315986	1	0.29827	0.445842	0.282515	0.584873	0	0.281985
TRINITY_DN39650_c0_g1_i3	Chr3	153497699	153499887	1.66669500392777	1	0	0	0.968114	0	0.965056	0.952093
TRINITY_DN39650_c0_g1_i1	Chr3	153497699	153504074	-5.82255068191488	1	1.41675	0	0.420134	0	0	0
TRINITY_DN39650_c0_g1_i2	Chr3	153497699	153504074	1.23496950336133	1	0	1.01562	0.75688	1.78656	1.45001	2.95942
TRINITY_DN39648_c0_g3_i1	Chr4	43994354	43995153	0.822018515714052	1	0.146526	0.437966	0.138823	0	0.140108	0.554035
TRINITY_DN39618_c0_g3_i1	Chr1	81127270	81127966	-0.826567120977485	1	0	1.06801	0	0.17512	0.170819	0.168577
TRINITY_DN39618_c0_g4_i1	Chr1	81126071	81127273	-2.6621264136766	1	0.256799	0.594379	0.0815758	0.250876	0.0815745	0
TRINITY_DN39611_c0_g1_i1	Chr6	27416965	27417759	-0.481062057965878	1	0.562529	0.280039	1.59949	1.10216	0.403218	0.93050600000000006
TRINITY_DN39611_c1_g1_i1	Chr8	70234596	70235123	0.459859359774658	1	0.831332	0.27748	1.04227	1.36668	1.06174	1.57357
TRINITY_DN39692_c0_g1_i1	Chr4	97864437	97864774	0.51623214353098	1	0	0.620697	1.1623000000000001	1.24368	1.77584	0.591175
TRINITY_DN39660_c0_g1_i3	Chr10	1992855	1994018	-0.624860959224878	1	0.119148	0.355321	0.226322	0	0	0.225131
TRINITY_DN39612_c0_g1_i1	Chr3	9389431	9390207	-0.384345183922861	1	0.938122	0.168331	0.40415	0.414298	0.245003	0.560732
TRINITY_DN39617_c1_g1_i1	Chr9	83610966	83611469	0.10742952353416	1	0.214739	0	0.404831	0.422524	0.616644	0
TRINITY_DN39674_c0_g1_i1	Chr8	63614978	63615974	3.33263785260463	0.8290019303484	0	0	0	0.106329	0.518632	0.308196
TRINITY_DN39637_c0_g1_i1	Chr3	15652917	15663361	-0.438441266294574	1	2.06934	2.81874	1.48221	2.77714	1.90856	1.7101
TRINITY_DN39683_c0_g1_i1	Chr3	84436541	84437125	-0.437608318893319	1	0.439348	0.466331	3.03526	0.688402	1.11525	0.660706
TRINITY_DN39624_c0_g2_i1	Chr4	122229137	122230044	0.981984728034054	1	0.146896	0.0728015	0.280328	0.14343	0.489684	0.208123
TRINITY_DN39601_c0_g1_i1	Chr1	1081862	1082236	3.26575674751427	0.933668600127075	0	0.764149	0	0	4.44032	0.481317
TRINITY_DN39656_c0_g1_i1	Chr7	89990386	89992493	0.454294472164526	1	0	0.131941	0.377302	0	0.253311	0.125303
TRINITY_DN39625_c0_g1_i1	Chr6	58809876	58810366	-1.73869310697615	1	0.940166	0.628961	0	0.61975	0	0.297121
TRINITY_DN39627_c0_g1_i1	Chr6	140301458	140302225	1.0913661079683	1	0.154898	0	0.586706	0	0.44471	0.439485
TRINITY_DN39678_c0_g2_i1	Chr4	53671409	53672063	-1.31883284648876	1	0.195362	0	1.10645	0.575812	0.374251	0
TRINITY_DN99742_c0_g1_i2	Chr6	49108118	49114872	1.14315474538761	1	0.172364	0.20193	0.583113	0	0.995183	0.102766
TRINITY_DN39678_c0_g1_i1	Chr4	53672021	53673233	-2.93218367739173	1	0.423645	0.420215	0.323013	0.248314	0	0.0800382
TRINITY_DN39608_c0_g1_i1	Chr8	66596822	66598251	0.844045043475372	1	0.2084	0.34419	0.19893	0.0678158	0.396904	0.393667
TRINITY_DN39605_c0_g6_i1	Chr2	152385490	152385932	0.44399303083129	1	0	1.12389	0.35064	0	0.356476	0.706522
TRINITY_DN39605_c0_g1_i1	Chr2	152384397	152385339	-0.127528537594067	1	0	0.696588	0	0.685635	0.445908	0.220729
TRINITY_DN39687_c0_g1_i1	Chr4	123315292	123315876	0.299674859183014	1	0	0.459992	0.649418	0.22631	0.220058	0.651906
TRINITY_DN39630_c0_g2_i1	Chr1	96317775	96319133	1.61189766556863	1	0.0738385	0.146381	0.211355	0.0720978	0.638926	0.214356
TRINITY_DN85116_c0_g1_i1	Chr9	67724985	67725486	-1.31514570233184	1	0	1.20117	0.844548	0.888165	0.28696	0.2838
TRINITY_DN39601_c2_g1_i1	Chr8	70156811	70157098	0.948523910689587	1	0	3.06789	0.801662	0	2.4353	1.62684
TRINITY_DN85166_c0_g2_i1	Chr7	39356027	39358934	-1.72001742806269	1	0.412155	0.136758	0.260537	0.134568	0.131282	0
TRINITY_DN85187_c0_g1_i1	Chr3	64898501	64898931	-0.397252110464588	1	0.43994	0.887564	0.827174	0	0.423151	0.418447
TRINITY_DN85139_c0_g2_i1	Chr2	140481279	140481600	0.465166195270922	1	0	1.35914	1.27401	0	0	1.93541
TRINITY_DN85200_c0_g1_i1	Chr4	75550348	75551192	-0.806627550462514	1	0.406127	1.48228	0.770332	0	0.517396	0.255908
TRINITY_DN85163_c0_g1_i1	Chr8	32152901	32153369	-1.64873314411714	1	0.343414	0.345103	1.61448	0	0	0.325223
TRINITY_DN85140_c1_g4_i1	Chr5	52414075	52414458	1.93535766061481	1	0.437952	0.44182	0	0	1.26336	0.833076
TRINITY_DN85130_c0_g1_i2	Chr6	45586132	45586430	0.446686964771172	1	0	0	1.25791	0.44446	1.28602	0
TRINITY_DN85140_c1_g1_i3	Chr8	70243653	70244165	0.797306649723153	1	0	0.565797	0	0.557558	0.27053	0.802279
TRINITY_DN85197_c0_g1_i2	Chr1	29128384	29142237	-6.24242191804035	1	0.929492	0	0	0	0	0
TRINITY_DN85197_c0_g1_i5	Chr1	29128384	29162766	-0.161523611984108	1	0	0.542892	0.184978	0	0	0.320987
TRINITY_DN85197_c0_g1_i4	Chr1	29128384	29162766	0.772310732644854	1	0.476331	0.972874	0.340411	1.11584	1.79054	0.878392
TRINITY_DN85197_c0_g1_i1	Chr1	29128384	29138464	-2.01749169421664	1	0	0	0.609835	0.879392	0	0.186532
TRINITY_DN85149_c0_g1_i1	Chr5	69810756	69811158	-1.27398105586984	1	0	0	1.66224	2.45918	0.849588	0
TRINITY_DN85149_c0_g2_i1	Chr6	125449070	125449318	0.49807109983529	1	2.78554	3.34115	2.28708	11.167	12.9123	2.15487
TRINITY_DN85122_c1_g2_i1	Chr1	163566658	163567271	-0.429901113463962	1	0.431661	0.647698	0	0	0.206601	0.204023
TRINITY_DN85122_c0_g3_i1	Chr8	101038145	101039027	2.02668373443667	1	0.127514	0.253699	0.121028	0.12483	0.730672	0.72301
TRINITY_DN85122_c0_g1_i2	Chr8	92829832	92831680	-1.26069820535234	1	0.383726	0.231508	1.0896	0.787853	0.321934	0.221475
TRINITY_DN85122_c0_g4_i1	Chr6	86623796	86624475	-1.21365255620546	1	0.18301	0.365431	0.172914	0.89881	0.175294	0.173011
TRINITY_DN85147_c0_g1_i1	Chr2	47968922	47969558	-0.0940255373721647	1	0	0.611384	0.384687	0.200358	0.585692	0
TRINITY_DN85147_c0_g3_i1	Chr2	47968087	47968553	-0.139426348766477	1	0.339392	0	0.638458	1.00729	0.974166	0
TRINITY_DN85122_c0_g2_i1	Chr8	59582815	59583166	1.42486060995125	1	0.320297	0.32137	0	0.949291	1.83877	0.606969
TRINITY_DN85158_c0_g1_i1	Chr1	152050792	152052186	-0.218300553082177	1	0.785756	0.424769	1.36345	0.69741	0.61226	0.877099
TRINITY_DN85149_c0_g2_i2	Chr6	125448996	125449318	-4.48989439358754	1	1.66411	0	3.67597	1.44066	0	0
TRINITY_DN85190_c3_g1_i1	Chr1	131429610	131430249	-0.930111435197039	1	0.809693	0	0.190967	0.397847	0.387707	0
TRINITY_DN85190_c1_g1_i1	Chr1	150761127	150761374	-0.40442428806571	1	0	0	2.18637	3.48406	2.20868	0
TRINITY_DN41205_c1_g1_i2	Chr3	132827282	132839902	0.0498950293235418	1	14.9484	8.14946	2.07964	16.2993	10.0843	13.7052
TRINITY_DN41205_c1_g1_i9	Chr3	132827282	132839902	2.77904731323243	1	0.687119	0	0.0292816	0.0727762	0	3.18327
TRINITY_DN41205_c1_g1_i11	Chr3	132827282	132839902	-0.461698221994757	1	3.068	5.398	6.7049	6.98362	5.43451	3.07465
TRINITY_DN41205_c1_g1_i7	Chr3	132827282	132834085	-0.568854434686304	1	4.28705	4.89014	5.10268	7.68934	4.07322	3.85373
TRINITY_DN41247_c0_g1_i1	Chr2	142104767	142106355	0.429266969019841	1	0.551193	0.424606	0.819136	0.239066	0.466385	0.983282
TRINITY_DN41205_c1_g1_i12	Chr3	132827282	132837796	-1.60442226431063	1	0.508083	0.677003	1.00777	1.48143	0.0466469	0.58473
TRINITY_DN41205_c1_g1_i5	Chr3	132827282	132839902	-0.17677035348934	1	5.40158	10.1013	7.6927	6.17157	6.78853	6.88769
TRINITY_DN39655_c0_g1_i1	Chr4	104278211	104279077	-0.102995378203298	1	0.52281	0.130061	0.51729	0.127983	0.499422	0.153844
TRINITY_DN41205_c1_g1_i8	Chr3	132827282	132837796	-0.456202557877567	1	0.151597	0.309404	0.602115	0.442594	0.426655	0.147889
TRINITY_DN41205_c1_g1_i1	Chr3	132827282	132839902	1.49174210784038	1	1.08261	0	0.402409	0	0.679097	1.68816
TRINITY_DN41208_c0_g1_i2	Chr9	55276287	55277331	-0.540512769250641	1	0.102192	0.608858	0.680568	0.336583	0.221453	0.386202
TRINITY_DN41208_c0_g3_i1	Chr6	58915946	58916443	-4.30021756081031	1	0.304843	0.30566	0.572814	1.50657	0	0
TRINITY_DN41213_c0_g2_i1	Chr2	137145005	137147029	-0.193539035758689	1	0.0465064	0.138057	0.311481	0.181421	0.176958	0.131747
TRINITY_DN41252_c0_g2_i1	Chr2	83579886	83581025	0.858386843674349	1	0	0.272469	0.26151	0.178875	0.436226	0.259391
TRINITY_DN41257_c0_g1_i2	Chr10	2622371	2623411	4.69254981488802	0.712276788780208	0	0	0	0	0.454183	0.189063
TRINITY_DN41257_c0_g1_i9	Chr10	2622371	2625942	-5.64731716422307	1	0.55475	0	0.462211	0.172495	0	0
TRINITY_DN41257_c0_g1_i6	Chr10	2622371	2625891	1.61356721367034	1	0	0.518319	0	0	0.227294	0.598223
TRINITY_DN41257_c0_g1_i1	Chr10	2623742	2625891	3.04824850970781	1	0	0.307527	0	0	0.871935	0.563427
TRINITY_DN41257_c0_g1_i5	Chr10	2623742	2625891	0.656809208083817	1	0	0	0.377608	0.269159	0.549615	0
TRINITY_DN41257_c0_g1_i8	Chr10	2623742	2625942	-5.5251715608793	1	0.713114	0	0.146598	0.518054	0	0
TRINITY_DN41248_c0_g1_i1	Chr2	155429404	155430035	0.568432420300473	1	0.210529	0.626803	0.197037	0.205435	0.400062	0.592505
TRINITY_DN41296_c2_g1_i1	Chr4	99794616	99795490	0.705000495893188	1	0.250805	0.249464	0.595244	0.122751	0.718499	0.355512
TRINITY_DN41296_c0_g1_i1	Chr4	145838595	145846840	-2.21548586277773	1	0.799459	2.18865	2.28665	0	0.565803	0
TRINITY_DN41296_c0_g1_i2	Chr4	145838595	145843439	-0.419423062665909	1	0.832179	0.829514	0.611203	0.245353	0.623273	0.379073
TRINITY_DN41296_c0_g1_i5	Chr4	145838595	145843256	-0.678688658196821	1	1.87527	0.400649	0	1.46675	1.3328	0
TRINITY_DN41296_c0_g1_i3	Chr4	145838595	145843256	0.753736087684075	1	1.25776	0.44878	1.01657	4.50965	2.50018	4.18149
TRINITY_DN41296_c0_g4_i1	Chr6	138593500	138593834	0.123787743078466	1	1.85197	0.620697	0	2.48735	1.18389	1.77353
TRINITY_DN41296_c0_g1_i4	Chr4	145843998	145844443	-0.9825088708361	1	0.592056	1.72121	1.47954	0	0.182436	0.780357
TRINITY_DN41271_c0_g1_i1	Chr1	176722029	176723024	-0.18263114682039	1	0.251703	0	0.266406	0.250051	0	0.360217
TRINITY_DN41218_c0_g1_i9	Chr5	61942283	61942696	-0.453210857941143	1	1.26302	0	0.395393	0.417979	0.403692	0.399906
TRINITY_DN41285_c1_g2_i1	Chr3	132613693	132614918	-1.06619776834547	1	0.585363	0.165881	0.797083	0.653498	0.318735	0.236978
TRINITY_DN41285_c2_g1_i2	Chr2	157704574	157737649	4.76197109063683	1	0	0	0	0	1.1306	0
TRINITY_DN41285_c2_g1_i1	Chr2	157704574	157705277	-4.79131056319759	1	0.350683	0.87494	0.497268	0.516487	0	0
TRINITY_DN41285_c1_g1_i1	Chr3	132610877	132613713	0.465114155714342	1	0	2.26537e-5	0.610446	0	0.423915	6.56655e-7
TRINITY_DN41285_c1_g1_i2	Chr3	132610877	132613713	-1.20980912227444	1	0.545248	0.126812	0	0.218817	0	0.211978
TRINITY_DN41223_c0_g2_i2	Chr5	135127867	135128402	1.84297857780158	1	0.797655	0	0	0	1.01875	0.7552
TRINITY_DN41280_c0_g2_i1	Chr5	116492723	116493261	-0.642459276345938	1	0	0.266444	0.500426	0.787128	0.509377	0
TRINITY_DN41288_c0_g2_i1	Chr1	13847008	13847675	-0.100441251704186	1	0	0	0.601288	0.627373	0.203555	0.401911
TRINITY_DN41274_c0_g2_i1	Chr5	100480029	100481589	-0.652301426448564	1	0.125062	0.123876	0.776512	0.244105	0.297635	0.118113
TRINITY_DN41280_c0_g1_i1	Chr1	82556656	82557764	-4.49010573960402	1	0.102696	0	0	0.903629	0	0
TRINITY_DN41269_c0_g7_i1	Chr3	86385128	86386164	0.735052559411921	1	0	0.131149	0	0.336649	0.218941	0.216773
TRINITY_DN41269_c0_g4_i1	Chr3	86350985	86391310	-0.260459858595698	1	1.37059	1.61305	1.24664	1.41787	0.932439	1.57881
TRINITY_DN41269_c0_g4_i2	Chr3	86389393	86391310	-0.993396525637076	1	0	0	0.567872	0.48546	0.0732675	0.18714
TRINITY_DN41243_c0_g1_i2	Chr3	46177941	46178860	0.924197466947299	1	0.363687	0	0.221679	0	0	0.629693
TRINITY_DN41245_c0_g2_i1	Chr4	131326368	131326914	0.112911456492152	1	3.90423	4.959	6.61248	5.65229	6.2343	5.91445
TRINITY_DN41245_c1_g1_i1	Chr3	36548011	36551376	-1.10201023738248	1	1.14212	0.944993	0.0763963	1.57873	0.40389	0.551687
TRINITY_DN41245_c5_g1_i1	Chr7	96144790	96148795	-0.586298154289185	1	0.508846	0.0655753	0.383686	0.193976	0.315326	0.104433
TRINITY_DN41269_c0_g6_i1	Chr8	105531185	105622385	-4.13622915994645	1	0.251438	0.503387	0.732791	0.495411	0	0
TRINITY_DN41234_c0_g1_i1	Chr8	28171563	28172331	1.06052978306002	1	0.172813	0.68981	0	0	0.66209	0.32681
TRINITY_DN41245_c0_g1_i1	Chr6	35388627	35388884	-0.059870485094625	1	3.18163	5.30201	3.03691	6.48909	5.12328	4.09652
TRINITY_DN41245_c2_g1_i2	Chr6	104581586	104582273	-0.892833884898181	1	0.583387	0.912752	0	0.976854	0.350179	0.345917
TRINITY_DN41224_c0_g1_i1	Chr5	60441619	60442603	0.277560207428502	1	1.21805	0.2439	0	0.23996	0.233259	0.921524
TRINITY_DN41219_c1_g1_i1	Chr10	33581451	33582349	-0.916632445508995	1	0.871258	0.866547	0.354511	0.852798	0.35655	0.47047
TRINITY_DN41297_c0_g2_i1	Chr1	100883394	100884610	0.230891781922122	1	0.167583	0.166216	0.479203	0.0818521	0.319378	0.237456
TRINITY_DN41258_c0_g1_i1	Chr5	32741894	32742564	-0.383012549099146	1	0	0	0.53725	0.372596	0.363295	0
TRINITY_DN41272_c0_g1_i1	Chr1	199165569	199165920	0.353230978463646	1	3.9952	20.6398	6.44204	4.58458	4.92495	18.5364
TRINITY_DN41219_c0_g1_i2	Chr3	3620421	3621615	0.170045074909698	1	0	0.583528	0.592304	0.492605	0.785421	0.194692
TRINITY_DN41241_c0_g1_i1	Chr4	58824169	58825633	-6.19233499751744	1	0	0.895477	0.619147	0.756224	0	0
TRINITY_DN41226_c0_g2_i1	Chr6	88456732	88457636	-1.35761466430452	1	0.246768	0.122684	0.3514	0.482959	0.235575	0
TRINITY_DN41226_c0_g1_i1	Chr6	88457680	88458430	0.0124391821854322	1	0.316233	0.788388	0.149678	0.155174	0.605432	0.14953
TRINITY_DN41299_c0_g1_i2	Chr2	135013099	135015297	0.4116047211368	1	0.296268	0.253103	0.486153	0	0.12076	0.599471
TRINITY_DN2027_c0_g3_i3	Chr5	8482323	8555168	1.57213419068229	1	0	0	0	4.76171	5.37136	2.58055
TRINITY_DN41299_c0_g1_i6	Chr2	135018041	135019024	0.448490950143223	1	0.441834	0.234951	0.420001	0.334754	0.316156	0.740094
TRINITY_DN41287_c1_g1_i2	Chr7	58406959	58407221	-0.828074813716405	1	2.00423	0	1.73013	1.62742	0	1.54934
TRINITY_DN41299_c0_g1_i5	Chr2	135011712	135024612	-0.0425369043327079	1	1.37574	1.25681	1.10804	1.23266	0.697474	1.88348
TRINITY_DN41299_c1_g1_i1	Chr5	4214018	4214374	-0.721575175534696	1	2.22331	0.557944	0	0.557989	0	1.06062
TRINITY_DN41292_c0_g1_i1	Chr3	125464540	125466296	0.823383121647347	1	0.439203	1.08613	0.366955	0.697441	1.24751	1.19034
TRINITY_DN41299_c0_g1_i8	Chr2	135020577	135024612	-1.38112107864742	1	0.201751	0.363649	0.220716	0.245057	0.0775198	0.128249
TRINITY_DN41299_c0_g1_i7	Chr2	134929343	135018008	-0.280544757083388	1	0.123807	0.392008	0.140431	0.12087	0.336852	0
TRINITY_DN41209_c0_g1_i1	Chr4	36869641	36869986	-0.845616638890517	1	0	1.18487	1.11034	1.78069	1.13109	0
TRINITY_DN41255_c0_g4_i1	Chr4	21637834	21638413	-0.311715039966235	1	0	0.237721	0.670443	0.701961	0.454903	0.224595
TRINITY_DN41255_c0_g2_i1	Chr4	21637253	21637843	0.140057062760239	1	0.226679	0.226913	0.640757	0	0.217125	0.428765
TRINITY_DN41255_c0_g1_i2	Chr4	21630902	21647730	-0.2437313017039	1	48.4758	38.5559	51.1435	52.5216	45.5048	41.0293
TRINITY_DN41255_c0_g1_i1	Chr4	21631881	21637061	-0.864217228991296	1	0.75372	0.358654	1.64303	1.20927	0.808342	0.346424
TRINITY_DN41255_c0_g3_i1	Chr4	21634319	21636167	-0.0823975009266793	1	0.18387	0.31839	0.307888	0.403457	0.480984	0.13022
TRINITY_DN41203_c0_g1_i1	Chr3	94579895	94580966	-1.09569058385055	1	0.395663	0.0982026	0.282415	0.386764	0.0943223	0.186904
TRINITY_DN41255_c0_g1_i3	Chr4	21630902	21637061	-0.248334455733059	1	8.38849	4.24303	11.8391	12.5871	14.1055	2.78245
TRINITY_DN41299_c0_g1_i3	Chr2	134929343	135024612	0.542581204282909	1	1.74616	3.71726	2.69668	1.82316	2.08362	5.49563
TRINITY_DN41231_c0_g1_i1	Chr10	39455709	39456683	-4.00403956882245	1	15.5997	15.139	14.4505	0	1.48967	0
TRINITY_DN41231_c0_g1_i2	Chr10	39455709	39456683	-1.94255119920989	1	3.32641e-7	4.71552	4.56514	0.537194	0	1.24322
TRINITY_DN41240_c0_g1_i1	Chr8	90624900	90625505	1.34818008951565	1	1.48773	1.12389	0	0.368918	2.13885	2.11957
TRINITY_DN41286_c4_g1_i1	Chr6	79552416	79553226	-0.386751374614938	1	0.716395	0.285387	0.678883	0	0.136953	0.541685
TRINITY_DN41201_c0_g1_i1	Chr5	159540014	159540712	0.404765779280095	1	0	0	0.674188	0.52536	0	0.842885
TRINITY_DN41222_c0_g1_i1	Chr5	68025573	68026232	4.76197162397523	1	0	0	0	0	1.29495	0
TRINITY_DN41262_c0_g1_i2	Chr1	151560215	151561076	1.39790748372438	1	0.132154	0.131518	0.125374	0	0.223591	0.374714
TRINITY_DN41207_c2_g1_i2	Chr9	84574122	84574947	0.454276616314322	1	0	0.133657	0.382103	0	0.256599	0.126921
TRINITY_DN41207_c0_g1_i1	Chr4	144052620	144054071	-0.515105206415822	1	0.340597	0.76045	1.09978	0.99898	0.732742	0.44142
TRINITY_DN41270_c0_g1_i2	Chr4	74834932	74835380	0.184570820533774	1	0.723747	0.404386	1.25999	0.717243	1.9201	0
TRINITY_DN41270_c0_g1_i5	Chr4	74834932	74835629	-1.10702757900839	1	0	0.689639	0.444831	0	0.247868	0
TRINITY_DN41270_c2_g1_i1	Chr5	101207920	101208926	-0.219396931628931	1	0.107189	0.53236000000000006	0.407706	0.31445	0.511254	0.101276
TRINITY_DN41270_c0_g5_i1	Chr4	74832592	74834452	0.0900702078303213	1	0.6651	0.962947	0.782146	0.597224	0.729066	0.964683
TRINITY_DN41279_c0_g1_i1	Chr10	32268691	32270771	-0.572698785366137	1	0	1.2195	2.29122	1.43976	1.39955	0.320703
TRINITY_DN41279_c0_g1_i2	Chr10	32268691	32269073	2.18824871973675	1	0.678466	0	0	0	0	2.1333
TRINITY_DN41275_c4_g1_i1	Chr8	92852932	92853940	-0.720510791372468	1	0.53457	0.212394	0.203335	0.313639	0	0.404065
TRINITY_DN41206_c0_g1_i2	Chr10	32847734	32862461	1.6051229035652	1	0	0.295012	0.268357	0	1.01256	0
TRINITY_DN41275_c0_g1_i1	Chr1	44483768	44485052	-0.599654235877746	1	0.867597	1.64231	0.526514	1.23248	0.751402	0.745017
TRINITY_DN41211_c4_g1_i1	Chr1	132485451	132485818	0.846561697285646	1	0	0.462846	1.29333	0	0.440832	1.30969
TRINITY_DN39611_c0_g2_i1	Chr10	37733742	37733914	-0.848192047069801	1	3.99873	0	6.02733	0	0	2.8328
TRINITY_DN41278_c0_g2_i2	Chr3	103716695	103717596	-1.26508275537483	1	0.249677	0	0.23704	0.488782	0.204227	0
TRINITY_DN41230_c0_g1_i1	Chr4	125869672	125870186	-0.84463243940846	1	0.28795	0.577136	0.811964	0.284245	0.27586	0.272663
TRINITY_DN41228_c0_g1_i1	Chr4	43182884	43183218	-4.11172500213765	1	0	0.627867	1.76341	2.51915	0	0
TRINITY_DN41254_c0_g1_i1	Chr3	84696162	84697971	1.46527313951915	1	0.424098	0	0.599787	0	0.203032	1.40324
TRINITY_DN41246_c0_g4_i1	Chr2	138894316	138894641	0.914846948133911	1	1.30877	0.65859	2.46527	0	3.13872	1.51005
TRINITY_DN41246_c0_g6_i1	Chr8	82053048	82053281	-0.279365080065216	1	1.29072	6.23202	3.01174	3.92161	2.50267	3.7451
TRINITY_DN41246_c0_g2_i1	Chr8	75962637	75963098	-0.796519276877112	1	0.94362	2.84003	0.707195	0.310969	1.12094	0.298218
TRINITY_DN41229_c0_g1_i1	Chr4	35243119	35244387	0.0567585250160622	1	0.548988	0.0777611	0.0747947	0.382968	0.182239	0.444483
TRINITY_DN41293_c0_g2_i1	Chr1	135338059	135339185	-1.03476729425155	1	0.371405	0.46864	1.32632	0.635171	0.354059	0.35087
TRINITY_DN41236_c1_g1_i1	Chr2	34360773	34361562	-0.617978719581322	1	0.730064	0.872832	0.691716	1.28809	1.25652	0
TRINITY_DN41246_c0_g5_i1	Chr6	143334131	143335233	0.36084350692586	1	0.190589	0.851273	0.544352	0.465682	0.454271	0.922819
TRINITY_DN41282_c0_g1_i5	Chr5	25099535	25100678	0.998401759089264	1	0	0.633171	0	0	0.668458	0
TRINITY_DN41282_c0_g1_i3	Chr5	25099535	25100678	-0.354457401983522	1	0	0.686023	0.341251	0.26252	0	0.507617
TRINITY_DN41246_c0_g3_i1	Chr9	31616739	31617384	0.179700975237482	1	0.357843	0.443815	0.340888	0.262237	0.341077	0.507071
TRINITY_DN41266_c0_g1_i1	Chr4	16120907	16121563	0.426676444495054	1	0.193097	0.77142	0.911636	0.19043	1.47994	0
TRINITY_DN66268_c0_g2_i3	Chr1	101491531	101492299	1.36931312472889	1	0.154324	0.769431	0.292282	0.151407	1.18146	0.729755
TRINITY_DN66268_c2_g1_i1	Chr1	170675207	170676508	-4.28246606613557	1	0.128497	0	0.487798	0.503193	0	0
TRINITY_DN66266_c1_g2_i1	Chr1	94274905	94275756	-1.01780355049728	1	0	0.266448	0.380891	0.393261	0.255769	0
TRINITY_DN66266_c1_g1_i1	Chr1	94273707	94274921	-0.0118356573248275	1	0.0844712	0.586502	0.483058	0.247556	0.402475	0.319178
TRINITY_DN66235_c0_g2_i1	Chr7	56110342	56111235	-0.678630792307046	1	0.250805	0.12485	0.250716	0.122751	0	0.237008
TRINITY_DN66235_c2_g1_i1	Chr2	145578618	145579442	0.0328241116381855	1	0.561197	0.55723	1.3358	1.2641	0.960481	1.06357
TRINITY_DN66266_c0_g1_i1	Chr1	152001472	152001944	-0.103468856028417	1	0.00430846	0.72935	0.685861	0.722696	0.692842	0.353436
TRINITY_DN66250_c0_g1_i1	Chr1	176730307	176730610	0.126575780211892	1	0	2.33009	0	1.55273	0.738054	1.47403
TRINITY_DN66294_c0_g5_i1	Chr1	112377356	112377871	0.501151196156045	1	0.526885	1.58454	0.247889	0	0	1.74642
TRINITY_DN66294_c0_g1_i1	Chr6	147563396	147564112	1.73678133811473	1	0.170008	0.339312	0	0.16688	0.651379	0.643057
TRINITY_DN66216_c0_g4_i1	Chr5	74421691	74436842	0.521528185625147	1	0.295694	0	0.0938073	0.192692	0.187972	0.27936
TRINITY_DN66242_c1_g1_i1	Chr2	120435742	120436388	1.95290403017777	1	0	0.198883	0	0.195584	0.190583	0.752584
TRINITY_DN66257_c0_g2_i2	Chr1	25658338	25664014	0.771069212156292	1	0	1.12835	0	0.409609	0.74201	0.622951
TRINITY_DN66257_c0_g5_i1	Chr1	25637647	25652122	0.0602801582236803	1	0.209995	0.839924	0.197991	0.206482	0.603145	0.198479
TRINITY_DN66278_c0_g1_i1	Chr4	77715640	77715884	-0.358905118465566	1	3.52192	4.70502	0	0	1.14163	2.27254
TRINITY_DN66256_c0_g3_i1	Chr1	92918667	92919230	0.500944247188692	1	0.488598	0.244577	0.459559	0	0.233902	0.692964
TRINITY_DN66210_c0_g1_i1	Chr9	16935966	16936361	-0.850704536597532	1	0.456765	0.460745	1.28708	0.910733	0.438903	0.434612
TRINITY_DN66224_c0_g2_i1	Chr9	44466259	44467768	-0.776126102151428	1	1.10621	0.773572	0.434994	0.381074	0.16772	0.676027
TRINITY_DN66224_c0_g5_i1	Chr7	63250249	63250470	0.248586761288657	1	1.44449	4.31533	0	2.92288	4.20458	1.384
TRINITY_DN66224_c0_g4_i1	Chr10	21625600	21626834	-0.127836355920814	1	0.496259	0.328119	0.709605	0.0807917	0.63048	0.156259
TRINITY_DN66265_c0_g2_i1	Chr6	114266354	114307794	-1.09497313686929	1	0.66712	0.531174	0.253125	0.130664	0.127472	0.252213
TRINITY_DN66251_c0_g1_i1	Chr5	78642866	78643729	0.459704718113649	1	0.131945	0.656541	0.250355	0	0.252099	0.498826
TRINITY_DN66261_c0_g3_i2	Chr4	5572720	5573048	0.562209163188196	1	0.96873	2.90585	3.68151	7.86667	2.79077	9.31137
TRINITY_DN66274_c0_g1_i1	Chr8	70506102	70506439	0.793887249087359	1	0.613615	0	1.15584	0.618222	1.17698	1.17511
TRINITY_DN66287_c0_g1_i1	Chr2	150795397	150795907	1.94959953369208	1	0	0.291372	0	0.287179	0.557329	0.826253
TRINITY_DN66268_c0_g1_i1	Chr1	111893997	111894487	0.457138298063663	1	0.31454	0.412007	0	1.24387	1.50577	0
TRINITY_DN66285_c0_g2_i3	Chr3	50806317	50808257	-0.411760350167831	1	0.0286214	1.15153	0.154479	0	0.507358	0
TRINITY_DN66285_c0_g2_i1	Chr3	50806317	50808257	1.21289725859628	1	0.104274	0	0.310155	0.212927	0	0.779211
TRINITY_DN66285_c0_g2_i2	Chr3	50806336	50808257	-4.89478569658357	1	0.402171	0	0	0.214335	0	0
TRINITY_DN66254_c1_g2_i1	Chr5	100608888	100609438	-0.3365034795047	1	0.462115	0	0.652948	0.455116	0.22129	0.436888
TRINITY_DN66254_c1_g3_i4	Chr5	100555166	100572733	-0.0544179307498189	1	0.348069	1.58301	0.180444	0.898268	0.606673	0.915899
TRINITY_DN66254_c1_g3_i1	Chr5	100555166	100610569	0.285998250806282	1	40.0087	58.8033	37.4388	36.2059	42.0788	69.3294
TRINITY_DN66254_c1_g3_i3	Chr5	100555166	100610569	-4.02434947958207	1	0.259282	0.00907742	0.314474	0.677773	0.0384936	0
TRINITY_DN66254_c1_g3_i2	Chr5	100555166	100607355	1.30588310230852	1	0	1.01437	0.276931	0.237257	1.06369	0.863323
TRINITY_DN60526_c0_g1_i1	Chr8	108962839	108963768	-1.49532840984989	1	0.356934	0.35481	0.226002	0.349217	0.227117	0
TRINITY_DN60513_c0_g1_i2	Chr5	25893059	25894803	-0.841390140248309	1	0.164695	0	0.20886	0.0860653	0	0.130832
TRINITY_DN60513_c0_g1_i1	Chr5	25893059	25894803	0.713247041033622	1	0	0.265132	0	0.333635	0.407759	0.124612
TRINITY_DN60513_c0_g2_i1	Chr5	25891589	25892868	0.488921659732965	1	0.0793231	0.157308	0.226928	0.232416	0.302284	0.224783
TRINITY_DN66253_c0_g1_i1	Chr10	3088780	3089649	0.260759915039888	1	0.130103	0.647234	0.618624	0.764277	0.124267	1.22951
TRINITY_DN60517_c1_g3_i1	Chr7	70452757	70453568	1.03064952667546	1	0.282696	0.281478	0.267919	0	0.405285	0.534428
TRINITY_DN60517_c1_g1_i1	Chr10	26739099	26740981	-0.306210292745537	1	0.778673	0.236619	0	0.247702	0.241501	0.331479
TRINITY_DN60580_c0_g2_i1	Chr1	164671218	164671995	1.60614718793878	1	0.303646	0.454053	0	0	0.290483	1.00487
TRINITY_DN60566_c0_g1_i1	Chr6	129352418	129353799	-0.551273741616674	1	0.145867	0.361446	0.487163	0	0.277853	0.0688879
TRINITY_DN60528_c0_g1_i1	Chr10	6171758	6172202	-2.08688419760206	1	0.735165	1.11089	1.38592	2.91518	0.352009	0.349027
TRINITY_DN60525_c0_g1_i1	Chr6	52960387	52961586	-0.281084533749073	1	0.0855118	0.169647	0.651942	0.417695	0.244471	0.323113
TRINITY_DN60542_c0_g1_i1	Chr8	119666380	119667566	-0.456070090427716	1	0.348487	0.518576	0.166027	0.255353	0.332123	0.164601
TRINITY_DN60523_c0_g1_i1	Chr4	86398005	86398578	2.95738487803795	1	0	0.242486	0	0	0.231914	1.14554
TRINITY_DN60593_c0_g1_i1	Chr7	36368738	36369107	-1.37351235596164	1	0.585674	0	0.395393	1.25394	0	0.399906
TRINITY_DN60593_c2_g1_i1	Chr1	152712517	152713660	-0.532874540380432	1	0.0915251	0	0.8717	0.268312	0.0872451	0.345854
TRINITY_DN60593_c1_g2_i2	Chr7	35596590	35597213	-1.99569434292561	1	0	0.210477	0.992411	0.621028	0	0.198981
TRINITY_DN60593_c0_g2_i1	Chr4	30664921	30665654	0.544604062741447	1	0.53375	0.951542	0.602086	0.624282	1.06563	1.05272
TRINITY_DN60593_c1_g3_i1	Chr7	35593767	35596572	-2.58414260185383	1	0.410786	0.605981	1.45344	4.61947	0.240305	0.387848
TRINITY_DN60540_c0_g1_i1	Chr9	52543045	52543771	-2.17402668715428	1	0.33526	0.167272	0.792762	0.329052	0.16053	0
TRINITY_DN60568_c0_g1_i1	Chr5	32055320	32056557	0.523267644718848	1	1.07416	2.13065	0.708907	0.726402	1.02351	2.49766
TRINITY_DN60584_c4_g1_i1	Chr10	26232383	26232658	-0.389888455288136	1	0	2.86402	0.905879	0.968649	0.916639	0.91798
TRINITY_DN60584_c0_g2_i1	Chr3	122089809	122090140	1.08575601661569	1	0.639662	1.28616	0	0.645252	1.83853	1.22521
TRINITY_DN60584_c0_g1_i1	Chr2	94444197	94445228	-1.36861226735769	1	0.311545	0.825054	0.296349	0.101535	0.198097	0.0981168
TRINITY_DN60584_c3_g1_i1	Chr9	41752158	41752695	-0.413989042957059	1	0.268428	1.07581	0.757666	0.529682	0.514243	0.508247
TRINITY_DN60584_c0_g3_i1	Chr3	122090175	122090853	1.56503013897589	1	0.183395	0.73249	0	0.360323	1.93252	0.173393
TRINITY_DN60524_c0_g1_i1	Chr3	49092420	49093786	0.341551430775141	1	0.366271	0.217826	0.698984	0.858304	0.837236	0.622719
TRINITY_DN60548_c0_g4_i1	Chr3	119548946	119549542	-1.51012101702298	1	0.67656	0.225666	0.424947	0	0	0.21322
TRINITY_DN60548_c0_g1_i2	Chr3	119546812	119555271	0.520042424844946	1	1.13414	0.800369	0.403438	0.496033	1.00759	1.21105
TRINITY_DN60548_c0_g1_i3	Chr3	119550580	119555271	0.786417910573782	1	0.178938	0	0.320243	0.332392	0.48653	0.320219
TRINITY_DN60548_c0_g1_i5	Chr3	119554957	119555271	-1.43405433861296	1	1.83589	1.42946	0	0.713733	0.677741	0
TRINITY_DN60548_c0_g1_i6	Chr3	119546812	119548711	-0.836699457793293	1	0	0	0.153559	0.333322	0.141594	0
TRINITY_DN60536_c0_g1_i5	Chr2	2883407	2896410	0.164285268513252	1	0	1.4801	0.242054	0.356275	0.568573	0.616975
TRINITY_DN60536_c0_g1_i2	Chr2	2883407	2896410	0.26768025807864	1	0.573488	1.00812	0.273284	0.218945	1.04762	0.28742
TRINITY_DN60536_c0_g1_i3	Chr2	2883407	2896410	0.481032188451993	1	6.6413	11.5115	5.33174	5.12304	4.00739	17.0068
TRINITY_DN60536_c0_g1_i1	Chr2	2883407	2896410	0.75870400968569	1	0.135625	0.923453	0.831344	0.227944	1.39528	0.44372
TRINITY_DN60508_c0_g1_i1	Chr2	126297183	126297610	0.33450809606919	1	0	1.19744	1.11782	0	0	1.50384
TRINITY_DN60553_c0_g1_i1	Chr3	21916934	21917558	-0.293401710982309	1	0.208963	0.626803	1.57884	0.410871	0.400062	0.790007
TRINITY_DN60563_c0_g2_i1	Chr2	173658908	173659542	-1.21227847124182	1	0	0	3.63917	3.0647	1.47928	0
TRINITY_DN74456_c0_g1_i2	Chr8	81371042	81371733	-0.47755518074642	1	1.30082	1.85585	3.16622	1.64287	1.78003	1.22953
TRINITY_DN74446_c0_g1_i1	Chr7	130016495	130016774	0.441663694624239	1	0	0	2.512	0.890928	1.69071	0.848685
TRINITY_DN74405_c0_g1_i2	Chr1	152220516	152221464	-1.33223390231495	1	0.234275	0	0.55637	0.343787	0	0.221351
TRINITY_DN74470_c1_g1_i1	Chr3	70189949	70190294	0.101107429853364	1	0	1.18487	2.22068	0.593562	2.26218	0
TRINITY_DN74470_c0_g2_i1	Chr1	110960971	110961548	-0.274740498947211	1	0.427276	0	0.496366	0	0.40901	0
TRINITY_DN74436_c0_g1_i1	Chr1	153993164	153993554	1.71672575020448	1	0.467974	0.471513	0.439384	0	0.449274	2.22546
TRINITY_DN74435_c0_g1_i1	Chr3	26052066	26052621	-1.49326832792522	1	0.253565	0.507798	0.238512	0.499842	0	0.239889
TRINITY_DN74423_c0_g1_i1	Chr4	132530301	132530688	0.0281898642672585	1	0.944961	1.42771	0	0.942055	1.35949	0.449562
TRINITY_DN74470_c0_g1_i2	Chr1	110960432	110961130	0.165365889050253	1	0.329329	0.164263	0.572544	0.484772	0.630662	0.311374
TRINITY_DN74434_c0_g1_i1	Chr10	10870854	10872050	0.38729169570807	1	0.0862199	0.42765	0.575132	0	0.328672	0.407238
TRINITY_DN74403_c0_g1_i1	Chr4	136126866	136127621	-0.279344390584652	1	0	0.470372	0.446573	0.154288	0	0.446089
TRINITY_DN74440_c1_g3_i1	Chr3	82229232	82230121	0.806592903514282	1	0.251562	0.250223	0.119404	0.123123	0.120114	0.594311
TRINITY_DN74440_c1_g2_i1	Chr3	82228495	82229249	0.615738418031422	1	0.158117	0.315355	0.299355	0.310349	0.302716	0.59812
TRINITY_DN74440_c0_g1_i1	Chr1	28161958	28162406	0.0755090691667568	1	0	1.09402	0.681927	0.717243	1.03926	0.343428
TRINITY_DN74490_c0_g1_i1	Chr5	107519654	107520170	1.2150481924959	1	0.855675	0.285705	0	0.281456	1.36612	0.540037
TRINITY_DN74417_c0_g1_i1	Chr4	66011912	66012177	1.11909569679263	1	0.893672	0	0	1.80896	2.57444	0.860561
TRINITY_DN74406_c0_g1_i1	Chr7	28884723	28885928	-1.37658718611379	1	0.0853366	0.84649	0.243982	0.500203	0.162646	0.161225
TRINITY_DN74478_c0_g1_i1	Chr7	114104604	114105081	-0.66962637001893	1	0.304843	0.916979	0.572814	0.903944	0.583987	0.28869
TRINITY_DN74420_c0_g1_i1	Chr8	28950346	29031763	-1.45874930236654	1	0.150897	0.328157	0.115695	0.0294111	0.0573734	0.0569875
TRINITY_DN74415_c0_g1_i8	Chr7	114787361	114816341	0.328755359532133	1	1.00822	1.35968	1.16651	0	1.7097	0.635787
TRINITY_DN74415_c0_g1_i3	Chr7	114787361	114816341	-0.264463838044863	1	0.896793	1.95069	1.43816	1.19417	1.9406	0.470886
TRINITY_DN74415_c0_g1_i4	Chr7	114787361	114816341	-0.148561910845969	1	6.61709	11.7456	14.3048	5.77384	13.7883	4.40242
TRINITY_DN74415_c0_g1_i6	Chr7	114787361	114816541	1.51673831784801	1	0.38604	0.0432308	0	0	0.0221617	0.69877
TRINITY_DN74415_c0_g1_i7	Chr7	114787361	114816541	0.417285505984011	1	2.88023	0.472868	1.65959e-8	3.66448	0.231164	5.02667
TRINITY_DN74415_c0_g1_i5	Chr7	114787361	114813439	-1.00568267514895	1	0.466143	0.819656	0.70755	0	0.51391	0
TRINITY_DN74415_c0_g1_i1	Chr7	114787361	114816541	-0.22208332326275	1	0.357794	0.0746379	1.70689e-9	0.712841	0.0312086	0.511348
TRINITY_DN74411_c0_g1_i1	Chr8	48560	59015	-4.07053914970776	1	0.844878	0.387798	0	0.833471	0	0
TRINITY_DN74415_c1_g2_i1	Chr1	160877278	160877705	-0.354666314451474	1	0.395737	1.99574	1.11782	1.17942	1.15063	0.751922
TRINITY_DN74433_c0_g1_i1	Chr1	35847521	35847936	-3.95824204419102	1	0.834721	0.420377	0.784022	0.828033	0	0
TRINITY_DN60590_c0_g2_i1	Chr4	25145038	25311979	0.0618383556688818	1	0.240466	0.188471	0.534858	0	0.542451	0
TRINITY_DN74404_c0_g1_i1	Chr6	105983146	105984793	1.44910016989099	1	0.411172	0.29084	0.224524	0.114632	0.894517	0.665678
TRINITY_DN74469_c0_g2_i2	Chr3	89723818	89725351	-0.00184413289780539	1	0.128635	0.127429	0.122854	0.188318	0.306164	0
TRINITY_DN74485_c0_g1_i1	Chr5	78333855	78334546	0.0453388928313561	1	0	0	0.340679	0.885072	0.690598	0
TRINITY_DN74491_c0_g1_i1	Chr2	109864211	109864834	0.815383251201031	1	0.421052	0.63143	0.198482	0.207009	0.604561	0.795925
TRINITY_DN74422_c0_g1_i2	Chr8	50458900	50459576	0.262642965730885	1	0	0.323389	0.15339	0.477306	0.620821	0
TRINITY_DN74450_c0_g1_i1	Chr4	66774469	66774906	-0.45897423090366	1	1.13443	0.380946	0	0.375012	0.36226	0.359239
TRINITY_DN74474_c0_g1_i1	Chr3	92067442	92068068	-1.96644491225597	1	0.831678	0	0	0.825274	0	0.197205
TRINITY_DN74484_c0_g1_i1	Chr5	51333026	51334402	0.480887943536597	1	0.224098	0.66643	0.92647	0.510588	0.996112	0.705571
TRINITY_DN74415_c0_g1_i2	Chr7	114815382	114816341	2.02460612433981	1	0	0.224554	0	0.259501	0.888382	0.250199
TRINITY_DN18657_c2_g1_i1	Chr4	143575776	143576751	0.811674759288639	1	0.111643	0.110927	0.212227	0.109193	0.213042	0.316467
TRINITY_DN18657_c0_g2_i1	Chr2	155041194	155041679	-0.466544318362078	1	2.49797	2.82011	1.76077	1.54379	1.19612	2.11354
TRINITY_DN18657_c0_g1_i1	Chr5	159875466	159882607	-0.36718469919063	1	1.48623	2.4189	3.30255	2.52959	1.75259	2.20724
TRINITY_DN18657_c3_g1_i1	Chr1	182671846	182672111	0.782004401973021	1	0	1.8567	0.861623	0	0.871623	1.7454
TRINITY_DN18657_c0_g1_i2	Chr5	159881493	159882607	-5.12692340862251	1	0	0.102386	1.30552	0.200161	0	0
TRINITY_DN18604_c0_g1_i1	Chr4	106943019	106943585	1.49379952818024	1	0	0.245282	0.92167	0.482631	1.17262	1.38959
TRINITY_DN18604_c0_g2_i2	Chr4	106943562	106944057	-5.55366434733928	0.800258797678867	1.52966	1.2272	1.43688	2.41828	0	0
TRINITY_DN18649_c0_g1_i1	Chr6	43792101	43793209	-0.292808213855558	1	0.85667	0.66134	0.906226	1.67453	1.2705	0.539549
TRINITY_DN18630_c0_g1_i1	Chr1	104243079	104244024	-1.35312678611428	1	0.697919	0.346824	0	0.568957	0.222015	0.109902
TRINITY_DN18607_c0_g1_i1	Chr2	134173653	134222344	-0.605805873403309	1	2.45846	0.738482	3.69601	1.38215	1.34823	1.54809
TRINITY_DN18611_c0_g1_i3	Chr7	63916468	63916700	0.0685880290800527	1	1.30451	2.6014	3.70865	1.31785	5.04558	0
TRINITY_DN18653_c0_g1_i1	Chr2	91522896	91523259	-0.361089402115876	1	0	1.61298	0	1.13293	0.530517	0.55095
TRINITY_DN18611_c4_g1_i1	Chr2	76245976	76246359	-0.167597226078873	1	1.4528	0.974729	0.957157	0.48318	1.85574	0
TRINITY_DN18611_c3_g1_i1	Chr5	62562261	62562719	1.74648992873721	1	0.349772	0.351735	0.3291	0.346077	0.669815	1.98822
TRINITY_DN18609_c0_g3_i1	Chr5	79051312	79051909	-0.0992721536916315	1	0	0.915047	0.645926	0.675296	0.656586	0.432258
TRINITY_DN18641_c0_g1_i1	Chr2	87632422	87633575	-1.19654320007456	1	0	0.512983	0.275049	0	0	0.163083
TRINITY_DN18650_c0_g1_i2	Chr6	126002439	126005987	-2.65127285003063	1	0.191147	0.0496005	0.255176	0.122261	0.0476995	0
TRINITY_DN18609_c0_g1_i7	Chr5	79050020	79050588	0.255317858147173	1	1.41191	0.719321	0	0.234664	1.32507	0.257828
TRINITY_DN18609_c1_g1_i1	Chr10	21443587	21443814	-3.96886406994265	1	0	0	1.29068	8.29133	0	0
TRINITY_DN18609_c0_g1_i4	Chr5	79044029	79053859	0.507505536103679	1	1.54461	6.98813	2.2668	4.58075	5.61149	5.85051
TRINITY_DN18609_c0_g1_i11	Chr5	79043967	79053859	-2.40913090937735	1	0.699148	0.0137132	0.550709	0	0.0344821	0.0895171
TRINITY_DN18609_c0_g1_i5	Chr5	79050020	79052334	1.98212046334702	1	0.0519523	0.937865	0.618614	0.923924	1.97981	3.33775
TRINITY_DN18609_c0_g1_i10	Chr5	79043967	79053859	-2.350545814142	1	4.98398	0.477477	3.1809	0	0.376798	0.550029
TRINITY_DN18609_c0_g1_i8	Chr5	79044029	79053859	1.41252625456416	1	0.186652	0.24092	0.352887	0.422437	0.602152	1.10452
TRINITY_DN18657_c0_g1_i3	Chr5	159875466	159881131	-1.23234365765777	1	1.0476	2.17197	7.33654	4.82374	1.59736	1.79286
TRINITY_DN18609_c0_g1_i2	Chr5	79050020	79052334	-4.82187170044165	1	3.15274	3.23924	0	0.387511	0.0915467	0
TRINITY_DN18646_c0_g1_i10	Chr10	47970373	47971889	-0.365644320892546	1	0	0.155253	0.215334	0	0	0.142135
TRINITY_DN18648_c0_g1_i1	Chr1	140268	189568	1.38386863826223	1	0	1.92925	0.601551	0	1.22569	2.45041
TRINITY_DN18656_c0_g1_i3	Chr5	57434385	57464482	0.488138694014077	1	33.2787	76.3875	20.1214	79.0177	81.0095	75.6333
TRINITY_DN18656_c0_g1_i1	Chr5	57434385	57464482	-4.86954167320855	1	62.3079	7.58543e-4	59.0152	8.73581	0.116957	2.27575
TRINITY_DN18656_c1_g1_i3	Chr3	61302690	61303090	-0.18352261943664	1	0.867544	1.11185	0.854013	0.90603	0.436666	1.29749
TRINITY_DN18656_c0_g1_i4	Chr5	57434385	57441413	0.0542167600120992	1	0.150357	0.399348	0.0802308	0.685197	0.259395	0.472844
TRINITY_DN18656_c0_g1_i2	Chr5	57434385	57441413	-5.0860328773668	1	0.315284	9.64245e-7	0.582056	0.0457878	5.23409e-5	0.0069128
TRINITY_DN18660_c1_g1_i1	Chr3	61065975	61068714	-0.394771348544203	1	2.19546	2.17065	4.04757	3.46918	2.49829	2.29276
TRINITY_DN18643_c0_g1_i3	Chr3	700394	700930	0.0635255280495817	1	0	1.10407	2.10789	1.12387	1.3601	1.06871
TRINITY_DN18660_c0_g2_i2	Chr8	70577614	70578213	-2.60976838433576	1	1.59687	1.68743	2.74062	0.44208	0.517923	0
TRINITY_DN18651_c0_g1_i2	Chr7	133455710	133458049	-5.61429897868704	1	0.634655	0	0	2.11235	0	0
TRINITY_DN18660_c0_g2_i3	Chr8	70577780	70578213	4.58712953459169	0.677334499162047	0	0	0	0	0.773459	1.4487
TRINITY_DN18656_c0_g3_i2	Chr4	102439081	102439654	-1.0425542090845	1	0.477587	0.478112	0.449425	0.470644	0	0.451725
TRINITY_DN18608_c0_g2_i1	Chr8	40629909	40631278	-3.72892182253676	1	0	0	0.477724	0	0	0
TRINITY_DN18608_c0_g2_i2	Chr8	40629909	40631278	0.00964630407468523	1	0.28696	1.42202	0.861079	1.54093	1.36881	0.813119
TRINITY_DN18608_c0_g3_i1	Chr10	47882505	47885803	-0.879083102909268	1	1.09171	0.763393	1.227	1.12926	0.428225	0.788875
TRINITY_DN18666_c0_g1_i9	Chr5	60516206	60516563	-1.45471665518934	1	0.552692	0.55505	2.08446	0	0.533489	0
TRINITY_DN41246_c0_g2_i3	Chr9	31616574	31616723	0.23244553371141	1	0	0.679425	0.402777	0	0.659892	0
TRINITY_DN18691_c0_g3_i1	Chr3	8642641	8643040	-0.735867848039577	1	0	0.415858	1.69074	1.02709	0	0.945867
TRINITY_DN18608_c0_g4_i3	Chr1	161838484	161838962	0.909767120847619	1	0	1.06248	0.305409	0.476984	0	1.84699
TRINITY_DN18691_c0_g1_i1	Chr5	78267722	78269936	-0.733888067487092	1	1.29234	0.783544	3.31229	5.97525	2.73602	0.944746
TRINITY_DN18691_c0_g3_i2	Chr3	8642641	8643040	0.645765551730252	1	0.565105	0.426062	1.73427	0.349568	1.96544	0.643086
TRINITY_DN18691_c0_g1_i2	Chr4	36626402	36626836	0.207018567614621	1	4.02059	6.01117	6.54657	4.97855	5.44688	7.69941
TRINITY_DN18670_c0_g1_i9	Chr8	12124379	12124418	-0.947529355077174	1	0.245676	0.422883	0.116622	0.120203	0	0.23211
TRINITY_DN18670_c0_g2_i1	Chr8	12121646	12122501	0.0626108410066617	1	0.130103	0.517787	0.123441	0.12738	0.248534	0.245903
TRINITY_DN18666_c0_g1_i8	Chr7	63500898	63501132	1.47577960137946	1	0	1.23404	1.17338	1.25426	2.41165	3.57466
TRINITY_DN18623_c0_g1_i1	Chr8	74609196	74609800	0.863736858584346	1	0	0.220947	0.624296	0.652158	1.50416	0
TRINITY_DN18691_c0_g4_i1	Chr5	78276921	78280395	-0.735774868673077	1	9.5411	8.42414	11.7323	17.3486	8.12392	7.04559
TRINITY_DN18640_c1_g1_i5	Chr1	93959291	93961231	-1.14573408411103	1	0.578422	3.93789e-5	0.368978	3.82584e-5	9.82762e-7	0.227588
TRINITY_DN18690_c0_g1_i2	Chr3	13876404	13876910	0.972489981972936	1	0.589277	0	0.393127	0	0	1.11653
TRINITY_DN18640_c1_g1_i3	Chr1	93959291	93961251	-3.78863426463814	1	0	3.34395e-9	0.30775	8.69737e-9	0	0
TRINITY_DN18640_c2_g1_i1	Chr1	42690719	42692150	-0.359096082803093	1	0.34589	0.548407	0.476795	0.540267	0.395251	0.392031
TRINITY_DN18640_c1_g1_i4	Chr1	93959291	93960784	-4.27935235250774	1	0	0	0.394077	0.194515	0	0
TRINITY_DN18640_c1_g1_i6	Chr1	93959291	93961231	0.381623693778702	1	0	0.240143	0.278889	0.0933835	0.415595	0
TRINITY_DN18640_c0_g1_i8	Chr1	42669639	42695296	0.187554883557934	1	5.74606	3.41792	3.65077	3.77187	3.66114	6.56463
TRINITY_DN18640_c0_g1_i17	Chr1	42659366	42695296	6.30470489585307	0.348127071315945	0	0	0	0	0	0.281802
TRINITY_DN18640_c0_g1_i2	Chr1	42659366	42695296	-6.43737901181476	1	0	0.381328	0	0.155152	0	0
TRINITY_DN18640_c0_g1_i10	Chr1	42644064	42695296	1.42590153039956	1	3.2377	0.245285	4.44512	1.81214e-4	4.2899	7.03602
TRINITY_DN18633_c0_g1_i9	Chr1	88983512	88985087	0.232071135157027	1	0.212216	0.119988	0.195795	0.106703	0.230642	0.171627
TRINITY_DN18640_c0_g1_i13	Chr1	42659366	42695296	-0.872106866688012	1	1.91178	0.156101	0.721295	0	0.728003	0.133903
TRINITY_DN18640_c0_g1_i6	Chr1	42669740	42695296	-7.71681555389813	0.49794307385102	0.654244	0.695366	0.0134571	0.383128	0	0
TRINITY_DN18640_c0_g1_i20	Chr1	42644064	42695296	-9.80818016760085	0.246574435758101	0	2.83521	0.489785	2.67566	0	0
TRINITY_DN18640_c0_g1_i4	Chr1	42661033	42669535	0.814155661295285	1	0.264542	0.0662983	0.232318	0.13386	0.309289	0.359046
TRINITY_DN18640_c0_g1_i9	Chr1	42659366	42695296	-10.2596700696055	0.618946167944514	0	5.52836	0	3.85448	0	0
TRINITY_DN18640_c0_g1_i15	Chr1	42669740	42695296	0.534589625206903	1	0	0	0.618228	0.658508	0.395033	0.573115
TRINITY_DN18640_c0_g1_i12	Chr1	42669740	42685230	-0.290393754410808	1	0.711071	0.663628	0.83341	1.06954	0.52294	0.90538
TRINITY_DN18640_c0_g1_i3	Chr1	42644064	42695296	-0.25921018275897	1	0.425824	0.917873	0.0223442	0.311042	0.756625	0
TRINITY_DN18640_c0_g1_i14	Chr1	42669740	42695296	1.42337015327288	1	0	0.373903	0.336579	0	0.383273	0.575046
TRINITY_DN18640_c0_g1_i5	Chr1	42644064	42695296	1.12716369674608	1	8.10051e-10	0.570386	0.413313	0.230565	1.36489	0
TRINITY_DN18640_c0_g1_i18	Chr1	42659366	42695296	1.44062708013009	1	0.122361	0	0.716612	0	0.585624	0.571064
TRINITY_DN18640_c0_g1_i21	Chr1	42644064	42695296	1.21683226743588	1	2.77531	0.278219	2.51115	1.85429e-4	2.23437	4.76059
TRINITY_DN18640_c0_g1_i16	Chr1	42644064	42695296	-9.58837948810659	0.294925724443153	0	2.87171	0.300702	1.78328	0	0
TRINITY_DN18620_c0_g3_i3	Chr9	33271515	33273076	5.3940045447754	0.752276046960384	0	0	0	0	0.652831	0
TRINITY_DN18620_c0_g3_i2	Chr9	33271515	33272897	0.229924995941819	1	0.459083	0	1.06467	0	0	0.929118
TRINITY_DN18620_c0_g3_i4	Chr9	33271515	33273076	-4.335001686399	1	0	0	0	0.561926	0	0
TRINITY_DN18620_c0_g1_i2	Chr9	33271197	33271534	-0.16645803610666501	1	4.06301	0	1.28175	0	0	2.61633
TRINITY_DN18666_c0_g1_i2	Chr6	71173235	71174251	-1.60329928779601	1	2.52307	1.21452	2.31174	8.60892	2.42074	0
TRINITY_DN18636_c0_g4_i1	Chr9	61321577	61321807	-1.27361539076275	1	166.779	61.1001	188.728	99.3142	64.4983	51.5734
TRINITY_DN18610_c0_g1_i1	Chr6	94781546	94782404	0.536757275555961	1	0.264308	0.394555	0.139881	0	0.252502	0.374714
TRINITY_DN18610_c0_g2_i1	Chr6	94782380	94783026	-0.807979851074953	1	0.390723	0.780579	0.553225	0.191937	0.374251	0.18463
TRINITY_DN18679_c0_g2_i1	Chr6	74653336	74654385	1.44115342564201	1	0.203138	0.100854	0.193275	0.198593	0.678051	0.383845
TRINITY_DN18636_c0_g1_i1	Chr8	103560205	103562248	0.413139687108602	1	0.412342	4.20069e-8	0.876791	0.714886	0.828044	0.605687
TRINITY_DN18679_c0_g3_i1	Chr6	74654415	74655254	2.96067589312709	1	0	0	0.129426	0	0.260831	0.516014
TRINITY_DN18636_c0_g1_i2	Chr7	40901688	40902065	1.57563986632336	1	1.41744	0.200453	0	0	1.09773	1.79825
TRINITY_DN18679_c1_g1_i1	Chr1	79493779	79495780	-1.64402373041504	1	0.515891	0.209846	1.57025	0.823304	0.341649	0.177147
TRINITY_DN18679_c1_g2_i1	Chr3	56483259	56694431	-0.886842914609047	1	0.584776	0.580228	0.398145	0.658261	0.0796035	0.552395
TRINITY_DN18620_c0_g5_i1	Chr7	57553266	57553504	0.180284961486397	1	0	0	7.2757	0	0	4.2562
TRINITY_DN18619_c0_g4_i1	Chr10	38163157	38163691	0.687849702048266	1	0.269296	1.34903	0.506708	0.265709	1.03153	1.01969
TRINITY_DN18619_c0_g1_i1	Chr8	113990142	113990761	-0.016990704397475	1	0.210996	0.211017	0.198936	1.24523	1.01007	0
TRINITY_DN18619_c0_g2_i1	Chr3	87779408	87779929	0.266526555101868	1	0.280762	0.562269	0.527632	0.276875	0.806399	0.265673
TRINITY_DN18634_c1_g1_i1	Chr5	138387199	138387869	-0.402101858598077	1	0	0	1.75936	1.82953	0.35681	1.05614
TRINITY_DN18675_c0_g1_i1	Chr6	77294718	77296112	0.555461751756304	1	0.142987	0.330548	0.0884064	0.254249	0.27235	0.37285
TRINITY_DN18634_c0_g1_i5	Chr7	57147347	57147602	0.45094759222361	1	0	2.24816	2.14875	0	3.25814	0
TRINITY_DN18675_c0_g2_i1	Chr6	77296261	77297406	0.199595726185224	1	0.181851	0.360899	0.173209	0.266548	0.433357	0.171794
TRINITY_DN18624_c2_g1_i3	Chr4	124259587	124260757	2.07307593768146	1	0.129295	0	0.122685	0	0	0.669595
TRINITY_DN18675_c1_g1_i1	Chr7	42104407	42104669	-0.168082380373461	1	0.442639	0.511878	0.774289	0.792372	0.49186	0.696816
TRINITY_DN18624_c0_g1_i1	Chr2	80435813	80449346	-0.0511994857026446	1	56.1062	63.7428	39.8048	61.6939	50.1214	64.5866
TRINITY_DN18624_c2_g1_i1	Chr4	124259590	124260757	-1.06172265716621	1	0	0.959807	0	0.287167	0	0.292446
TRINITY_DN18624_c0_g1_i3	Chr6	89703697	89704409	-0.910973898826694	1	1.03057	0.972615	0.722328	0.218195	0.328979	0.487225
TRINITY_DN18624_c3_g2_i1	Chr7	63488550	63490278	1.05343587937595	1	0.219913	0.544312	0.0525576	0.21455	0.313914	0.830718
TRINITY_DN18673_c1_g2_i1	Chr8	53813286	53814211	-0.15793190979226	1	0.230388	0.114481	0.112751	0.450737	0.219855	0.217674
TRINITY_DN18673_c1_g1_i1	Chr8	9854490	9854818	-0.725577701401274	1	0	0	1.43387	2.58101	0.612843	0.612603
TRINITY_DN18624_c2_g1_i2	Chr4	124259587	124260757	2.13208642494972	1	0	0	0	0.14084	0.414284	0
TRINITY_DN18614_c0_g1_i6	Chr6	78395250	78396487	2.03340673696272	1	0	0	0.160573	0	0.40988	0
TRINITY_DN18624_c0_g1_i5	Chr2	80435813	80438642	-4.27210365818468	1	0	0	0	0.523874	0	0
TRINITY_DN18673_c0_g2_i1	Chr6	154007382	154007699	-1.06729575172329	1	0.768173	2.78848	1.30666	1.39432	0.794974	0.68058
TRINITY_DN18614_c0_g1_i4	Chr6	1585895	1586676	-3.96448895995031	1	0.216809	0.294335	2.14336e-9	0	0	0
TRINITY_DN18614_c0_g2_i1	Chr6	103709437	103710028	-0.913054471222874	1	0	0.386514	0	0.345851	0.191228	0
TRINITY_DN18614_c0_g1_i5	Chr4	46689311	46690061	-0.514327735486078	1	0	0.433348	0.49782	0	0	0.318983
TRINITY_DN18692_c0_g2_i1	Chr4	6688417	6690056	0.938429422283033	1	1.59381	0.818407	0.338447	0.288004	2.52834	0.724731
TRINITY_DN18692_c0_g1_i1	Chr4	6687650	6688415	0.784603673671133	1	1.11957	1.1166	0	0.313954	2.14363	0.302512
TRINITY_DN18601_c2_g1_i1	Chr3	59097983	59098995	0.424583409005382	1	0.227867	0.226438	0.324796	0.558124	0.652789	0.322922
TRINITY_DN18601_c4_g1_i1	Chr7	84687262	84688040	0.469797679760658	1	0.151823	1.81621	1.00646	0.446712	1.59766	0.861316
TRINITY_DN18614_c0_g2_i2	Chr6	103709437	103710394	-0.22523077850583	1	0.34368	0	0.217708	0.254611	0.158939	0.216475
TRINITY_DN18601_c1_g3_i1	Chr4	148148028	148148790	-0.771051314005558	1	0.156352	0.155899	1.03623	0.153412	0.299279	0.147858
TRINITY_DN18601_c1_g2_i2	Chr7	40387893	40388802	-4.31358460334846	1	0	0	1.12052	0	8.04325e-5	0
TRINITY_DN18601_c3_g1_i1	Chr3	78332434	78333077	-0.24163740871111	1	0.779618	0.584047	0.735938	0.383006	0	1.10519
TRINITY_DN18665_c0_g3_i1	Chr1	69315551	69316010	-0.43592741029349	1	0.719018	0.80825	2.06602	0.681784	0.668604	0.979219
TRINITY_DN18665_c0_g1_i4	Chr6	108294094	108312488	0.728203846330975	1	8.48767	16.624	7.3208	6.5454	10.5207	23.4272
TRINITY_DN18665_c0_g1_i2	Chr6	108294094	108298476	0.203122353940474	1	0.0684167	0.279747	0.129542	0.14259	0.122595	0.251035
TRINITY_DN18665_c0_g5_i1	Chr1	109957921	109958680	-0.168203802936856	1	0.313881	0.625969	1.48582	0.461986	1.05146	0.296832
TRINITY_DN18665_c0_g1_i1	Chr6	108299006	108312488	0.449187791000861	1	0.873159	2.10359	1.05105	0.611211	1.34749	1.96143
TRINITY_DN18616_c0_g1_i2	Chr9	44306911	44393651	-0.996630359016342	1	0.0280255	0.372394	0	0	0	0.0947408
TRINITY_DN18616_c0_g1_i5	Chr9	44306911	44393651	-0.867395150572456	1	0.0280255	0	0.383464	0.308086	0.202855	0
TRINITY_DN18616_c0_g1_i6	Chr9	44428668	44527448	0.474863715472658	1	0	0.49347800000000003	0	0.41331	0.311042	0.365054
TRINITY_DN18616_c0_g1_i7	Chr9	44306911	44481110	0.156431854519005	1	0	0.229834	0.137021	0.178116	0.049808	0.265122
TRINITY_DN18616_c0_g1_i3	Chr9	44493565	44494411	-0.295756740246634	1	0.67578	0	0.128183	0.341867	0	0.510984
TRINITY_DN18638_c0_g1_i1	Chr8	75457348	75458223	0.430420766664493	1	0.129095	0.513742	0.122497	0.252773	0.493192	0.243995
TRINITY_DN18638_c2_g1_i1	Chr1	42425054	42426431	-1.35216922924937	1	0	0.217059	0	0.498917	0	0.137897
TRINITY_DN18638_c2_g1_i2	Chr1	42425054	42426431	-0.436523700147118	1	0.28845	5.04141e-8	0.96344	0	0.480752	0
TRINITY_DN18637_c0_g1_i8	Chr8	103819485	103820979	-0.0607111001181584	1	0	0.231268	0.261524	0.184867	0.340229	0
TRINITY_DN18637_c0_g1_i11	Chr8	103818237	103820979	-0.25767279103183	1	0.633447	0	0.110236	0.22211	0.461812	0
TRINITY_DN18637_c0_g1_i2	Chr8	103818160	103820979	-0.222644678432941	1	0.284269	0	0.208854	0.101001	0.278527	0
TRINITY_DN18601_c1_g1_i1	Chr7	40387435	40387904	-2.22222650223347	1	0	0.30326	1.15231	0.149178	0.147956	0
TRINITY_DN18624_c0_g1_i4	Chr8	68367169	68367698	0.426458870247758	1	1.09749	1.37445	0.774298	1.08261	1.57688	1.55876
TRINITY_DN18664_c0_g1_i3	Chr3	125663361	125664448	-8.53259323418446	0.075874059449061	4.26228	3.76857	3.76597	4.90738	0	0
TRINITY_DN18684_c0_g1_i5	Chr7	133462734	133464448	-7.20211118764781	0.337812907451717	0.539415	0.232478	0.817146	0.818381	0	0
TRINITY_DN18684_c0_g1_i3	Chr7	133462734	133467752	-3.64087792236273	1	0.738152	0.260874	0.106239	0.00125152	0	0.0396024
TRINITY_DN18638_c1_g1_i2	Chr2	31194365	31194808	0.228395490128516	1	0.359423	0.372817	0.52897	0.366734	0.67694	0.352835
TRINITY_DN18664_c0_g1_i2	Chr3	125663361	125664640	2.08205000968556	1	8.74089e-9	2.98191	2.86417	5.17379e-9	5.49484	6.86717
TRINITY_DN18668_c0_g1_i1	Chr1	130477957	130478802	-1.02147028409719	1	0	0.26775	0.255141	0.526904	0	0.254252
TRINITY_DN18603_c3_g1_i1	Chr3	92151527	92151735	-0.67544093001846806	1	0	1.71954	1.56951	6.6062	3.17475	0
TRINITY_DN18603_c1_g1_i1	Chr2	70047257	70047746	0.764242219181418	1	0.636027	0	0.298756	0.314138	0	1.20561
TRINITY_DN18676_c0_g4_i6	Chr5	127177122	127208401	0.812176526197219	1	0	0.186868	0.219679	0	0	0.364653
TRINITY_DN18676_c0_g4_i2	Chr5	127175108	127176509	-3.20936827698002	1	0	0.0593589	0.603283	0.248893	0	0.0348899
TRINITY_DN18676_c0_g4_i4	Chr5	127175108	127208401	1.76721023523303	1	0.557248	0.563064	0	0.0415495	1.00876	1.16717
TRINITY_DN18676_c0_g4_i1	Chr5	127175108	127208401	1.63963344456818	1	0	0.570709	0	0.172914	0	1.19057
TRINITY_DN18676_c0_g1_i1	Chr6	130769445	130790260	0.111212052337876	1	2.80795	1.05941	0	0	0	2.32941
TRINITY_DN18676_c0_g5_i1	Chr5	127208386	127208803	1.63949076667414	1	0	0.833462	0.38845	0.820604	0.793208	2.75006
TRINITY_DN18676_c0_g2_i3	Chr6	131323384	131323878	-0.381497928065805	1	0.297046	0.782999	0.489813	1.02769	0.551443	0.492871
TRINITY_DN18606_c0_g1_i1	Chr1	175449606	175452092	-1.07088493139272	1	0.258105	0.255246	0.988791	0.359442	0.105178	0.34815
TRINITY_DN18606_c0_g3_i1	Chr1	175448643	175449589	-1.33337091280077	1	0.149077	0	0.993186	1.02269	0.443408	0
TRINITY_DN18606_c0_g4_i1	Chr1	169889070	169889457	0.837446848040759	1	0	0	0.760823	0.660875	0	1.42132
TRINITY_DN18667_c0_g1_i1	Chr6	56386255	56387495	-0.710597707893673	1	0.987615	0.408112	0.313835	0.401956	0.470515	0.233229
TRINITY_DN18625_c0_g1_i4	Chr1	127051262	127066063	-4.74962579187479	1	0.135542	0.425139	0.294467	0	0	0
TRINITY_DN18625_c0_g1_i2	Chr1	127056360	127066063	-5.08902473918405	1	0.368375	0.858805	0.774219	0.904829	0	0
TRINITY_DN18601_c0_g1_i2	Chr1	198049690	198165740	-0.0218470520835177	1	1.84464	2.92996	1.2797	1.88924	2.98662	1.21375
TRINITY_DN18639_c0_g2_i1	Chr4	105547073	105547545	-0.0123949940914205	1	3.97488	1.98853	2.70528	2.60863	3.3835	2.71435
TRINITY_DN18639_c0_g1_i6	Chr9	38184528	38185917	-5.63708188397052	1	1.48079e-5	3.49567e-6	1.78159	1.3571e-5	7.89625e-9	6.92613e-9
TRINITY_DN18639_c0_g1_i2	Chr9	38184539	38185917	0.393748367918069	1	1.52358	1.58534	0	1.55842	2.00387	1.37055
TRINITY_DN18603_c2_g2_i1	Chr1	57479733	57480603	-0.372724503817958	1	0.384899	0	1.3394	0.379929	0.612668	0.24249
TRINITY_DN18617_c0_g1_i1	Chr4	43427706	43508976	0.193326013988702	1	0.577518	1.14119	2.26252	0.80065	1.48036	1.3437
TRINITY_DN18664_c0_g1_i1	Chr3	125663361	125664614	-1.34661673427989	1	1.75545	0.685985	0	1.25444	0.814159	0
TRINITY_DN18674_c0_g1_i6	Chr3	5409776	5413439	-4.60029851216231	1	0.602682	0	0	0	0	0
TRINITY_DN18674_c0_g1_i5	Chr3	5409776	5415274	0.0127958284739726	1	0.845863	0.737644	0.26432	0	0.00519341	0.993838
TRINITY_DN18654_c0_g1_i1	Chr1	139676308	139677388	-0.171596512067177	1	0.381615	0.0946949	0.0908282	0.18648700000000001	0.181917	0.180262
TRINITY_DN18674_c0_g1_i14	Chr3	5414696	5415247	1.12934802777552	1	0.99956	0	0.236908	0	1.50159	0.11059
TRINITY_DN18674_c0_g1_i4	Chr3	5410272	5413608	0.495131220485039	1	0	0	0.318057	0	0.238009	0
TRINITY_DN18674_c0_g1_i9	Chr3	5409776	5415863	0.487880314977659	1	0	0.844484	0.683933	0.857314	1.12317	0.615594
TRINITY_DN18674_c0_g1_i13	Chr3	5409776	5415885	-2.00405482634344	1	0	0.553203	2.20124e-6	0.00893441	0	0.0644837
TRINITY_DN18674_c0_g1_i11	Chr3	5409776	5415885	0.923016901449064	1	1.52057	1.83598	0.454165	0.7813	1.08473	3.59071
TRINITY_DN18606_c0_g2_i2	Chr1	169888359	169889200	0.761125788037228	1	0.256272	0.762626	0.16282	0.166906	0.651252	0.564867
TRINITY_DN18674_c0_g1_i8	Chr3	5410157	5415863	1.45021623875645	1	0	0	0.670396	0.0853449	0.954452	0.103326
TRINITY_DN18674_c0_g1_i2	Chr3	5409776	5415274	-2.80879692053288	1	0.0583362	0.185711	0.0274454	0	0.00340811	0.0103518
TRINITY_DN18645_c0_g1_i1	Chr4	3589073	3597782	1.0168578881964	1	0	0	0	0.356091	0.416113	0
TRINITY_DN18645_c0_g1_i2	Chr4	3589073	3597782	-0.404307399802355	1	0.438704	1.55196	2.03543	1.09063	1.05063	0.94704
TRINITY_DN18685_c1_g1_i3	Chr5	55947517	55958068	-0.37719920896349	1	0.52743	0.628137	0.195957	1.29264	0.192653	0.892919
TRINITY_DN18674_c0_g1_i15	Chr3	5409776	5415885	-0.00323173741219924	1	0.166795	0.556072	0.0759727	0.200422	0.440477	0.0882137
TRINITY_DN18685_c1_g1_i2	Chr5	55947517	55968787	0.522225353853912	1	5.7438	11.6429	5.94872	7.3157	7.66607	15.5421
TRINITY_DN18685_c1_g1_i4	Chr5	55965322	55968787	0.197277415158448	1	0.750994	1.55957	0	0.83053	1.28736	0.654041
TRINITY_DN18685_c1_g1_i1	Chr5	55966542	55968787	-1.27315154759972	1	0.576281	0	1.03401	0.90086	0	0.545876
TRINITY_DN18685_c1_g1_i5	Chr5	55966542	55968787	1.14482286488453	1	0	0.427576	0	0	0.156408	0.332137
TRINITY_DN18685_c0_g1_i10	Chr6	104409121	104421651	1.13877916350467	1	0.0162836	1.25445	0.828887	0.706917	2.03524	1.14727
TRINITY_DN18685_c0_g1_i6	Chr6	104409121	104428159	0.0174376696034232	1	6.46105	14.2747	8.53721	5.84806	7.82885	10.7727
TRINITY_DN18685_c0_g1_i7	Chr6	104409121	104423487	-0.00920354510030722	1	1.11125	0.712448	0.331405	1.79226	0.744905	1.40405
TRINITY_DN18685_c0_g1_i5	Chr6	104410009	104428159	0.0806047589103185	1	2.63268	0	0.65988	2.2274	0	3.26399
TRINITY_DN18685_c0_g1_i9	Chr6	104422551	104423487	0.731228135962959	1	0	0.231699	1.09976	1.23166	1.06996	1.18497
TRINITY_DN18685_c0_g1_i3	Chr6	104417870	104421651	-5.17189142579953	1	0.793727	0.489277	0	0	0	0
TRINITY_DN18685_c0_g1_i12	Chr6	104417870	104421651	5.42151052846685	0.194075651720936	0	0	0	0	0.31302	0.474058
TRINITY_DN18685_c0_g1_i4	Chr6	104409121	104428159	-0.0919789326042897	1	0.737816	1.02494	0	1.19604	0.66683	0.843759
TRINITY_DN18685_c0_g2_i2	Chr6	104425178	104428159	4.9617836148371	0.338815104359635	0	7.35492e-9	8.37082e-9	0	0.3143	0.313338
TRINITY_DN18685_c0_g2_i1	Chr6	104425178	104428159	-3.74111777203652	1	0	0.0828568	0.159258	0.248951	0	0
TRINITY_DN18685_c2_g1_i1	Chr7	114595249	114595828	0.0288984943111395	1	0.470932	0	1.10879	0.46405	0.451102	0.668126
TRINITY_DN18685_c0_g1_i1	Chr6	104423553	104428159	-0.325539728548846	1	2.05178	1.51795	0.0389927	2.53071	0.630948	2.02081
TRINITY_DN18685_c0_g1_i2	Chr6	104423553	104425211	0.575555581814358	1	0.117291	0.310034	0.387228	0.255107	0.528107	0.316492
TRINITY_DN18621_c3_g1_i1	Chr4	85013781	85014308	-1.70519568547454	1	0.825837	0.275785	0.776724	0	0	0.260602
TRINITY_DN18621_c1_g1_i1	Chr5	18513364	18514051	1.07197029649886	1	0.706963	0.88341	0.163965	0.501673	1.14227	1.44984
TRINITY_DN18672_c0_g1_i2	Chr2	68835525	68835737	0.743914437784571	1	2.2803	4.69162	1.48084	4.77641	7.60855	4.52347
TRINITY_DN18672_c0_g1_i1	Chr2	68835525	68835820	-4.04536123579288	1	1.89703	0	1.51902	2.4254	0	0
TRINITY_DN18672_c3_g1_i1	Chr2	14754910	14755371	-0.120586384947562	1	0.369021	0	1.04364	0.733871	0.707093	0.350474
TRINITY_DN18621_c0_g2_i1	Chr10	27994625	27996640	0.648824711589852	1	0.251255	0.667256	0.360001	0.306516	0.41858	0.889859
TRINITY_DN18672_c1_g2_i1	Chr2	70011482	70012894	0.74660915054798	1	0.140812	0.351709	0.201601	0.344299	0.402289	0.531993
TRINITY_DN18672_c4_g2_i1	Chr6	71671472	71671912	-1.25719440877354	1	1.12503	2.26632	0.353521	4.46257	1.07803	0.71256
TRINITY_DN18672_c2_g1_i1	Chr10	21141704	21142120	-0.0897687076014265	1	1.24056	0.416731	2.9342800000000002	2.46181	1.98302	1.57146
TRINITY_DN18672_c3_g2_i1	Chr1	86328529	86328942	0.7800787507739	1	0.784918	0.395801	0	0.779453	1.13269	0.75323
TRINITY_DN18681_c0_g2_i1	Chr3	77923959	78007086	0.9717111340686	1	0.674402	0	0	0	0.5282	0.263316
TRINITY_DN18681_c0_g2_i2	Chr3	77923959	78007086	-0.510406757364491	1	0	0.457901	0.954502	0.451039	0.324458	0.341257
TRINITY_DN18600_c0_g1_i7	Chr7	2651910	2660319	-0.555877246924772	1	3.30695	0.613439	4.10177	3.76622	3.42618	0.943557
TRINITY_DN18681_c0_g1_i1	Chr3	77913746	77923977	0.543805423000763	1	1.99306	3.60417	2.48811	2.65481	2.55025	5.69853
TRINITY_DN18600_c0_g1_i1	Chr7	2635500	2645828	2.74106663113072	1	0.584246	0.140419	0.257725	0.373448	4.92622	0.185139
TRINITY_DN18600_c0_g1_i9	Chr7	2635500	2645828	-0.0206686138306852	1	0	0	0.789036	0.236101	0	0.507429
TRINITY_DN18600_c0_g1_i6	Chr7	2645365	2645828	-4.65537635723313	1	0.443777	0.689947	0.597024	0	0	0
TRINITY_DN18696_c0_g2_i1	Chr2	137759938	137760669	0.636628560261309	1	0.16563	1.48729	0.156691	0.325126	0.317228	1.40941
TRINITY_DN18600_c0_g1_i8	Chr7	2635500	2660319	0.559595914894131	1	2.4837	5.14437	3.623	6.27924	8.13569	5.61361
TRINITY_DN18600_c0_g1_i5	Chr7	2635500	2660319	-0.23783899185025	1	59.8899	45.9616	39.4734	45.5193	44.0792	43.4777
TRINITY_DN18697_c0_g1_i1	Chr2	148506554	148513074	0.334843790088265	1	0	0.967026	2.33622	2.22706	3.19246	0.468935
TRINITY_DN18696_c0_g1_i4	Chr2	137757936	137761917	-0.247434168482461	1	2913.92	2463.62	2563.88	3330.8	2759.5	2370.41
TRINITY_DN18696_c0_g1_i3	Chr2	137757936	137761730	0.875557748901795	1	0	0.962809	0	0.703443	1.62464	0
TRINITY_DN18696_c0_g1_i2	Chr2	137757936	137761917	-0.293386117343968	1	1.67684	2.39627	0.497918	0.520093	0.377608	1.82947
TRINITY_DN18697_c0_g1_i3	Chr2	148506554	148513074	0.480940254738491	1	22.6929	44.4542	27.7393	38.815	75.7981	23.8228
TRINITY_DN18697_c0_g1_i2	Chr2	148506554	148513074	0.594732865283639	1	0	0.514753	0	2.67346	2.66003	0
TRINITY_DN18697_c0_g1_i4	Chr2	148506554	148513074	-1.98596430356431	1	0.797831	1.05596	6.08672	0	0	0.987601
TRINITY_DN18697_c0_g2_i1	Chr2	148506554	148507790	-1.22744916384037	1	0	0	0.974348	0	0	0.192433
TRINITY_DN18697_c0_g2_i2	Chr2	148506554	148507790	-0.00220059971182349	1	0	0	0	0.551201	0.305649	0
TRINITY_DN18683_c0_g2_i1	Chr9	65163254	65163974	0.775114851938338	1	0.338634	0	0.160122	0.332392	0	0.800547
TRINITY_DN18683_c1_g2_i1	Chr2	154665201	154750592	0.835281654901691	1	0.111793	0.444307	0.106254	0.109341	0.21333	0.528153
TRINITY_DN18683_c1_g3_i1	Chr2	154664123	154665193	1.28877860090247	1	0.0990332	0.39328	0.188498	0.0968064	0.75548	0.28069
TRINITY_DN18683_c0_g4_i1	Chr9	65163952	65165279	-0.131183029383094	1	0.151712	0.150399	0.217085	0.222222	0.216769	0.1433
TRINITY_DN18683_c1_g1_i2	Chr2	154501577	154502700	1.29594963274912	1	0	0.490491	0	0.0791939	0.345573	0.408214
TRINITY_DN18683_c1_g1_i3	Chr2	154502671	154664139	0.704317066705498	1	0	0.390636	0	0	0.154321	0.173244
TRINITY_DN18683_c1_g1_i1	Chr2	154501577	154664139	-0.71870854657594	1	0.528298	0.5335	0.590756	0.375518	0.275421	0.376092
TRINITY_DN18683_c0_g1_i1	Chr4	35240515	35241542	-0.828792822402812	1	1.993	0.520888	0	0	0.300154	0.495531
TRINITY_DN18683_c0_g5_i1	Chr4	77170454	77171822	-0.233077858669572	1	0.511879	0.434883	0.767542	0.142799	0.41788	0.414417
TRINITY_DN18627_c0_g1_i1	Chr1	140484971	140485601	0.238233393348071	1	0.413774	1.65465	0.390272	0.406748	0.5942	1.17334
TRINITY_DN18696_c0_g1_i1	Chr2	137757936	137761730	1.20806687313613	1	0.584248	0.529381	0.80984	0	0	2.31799
TRINITY_DN18626_c1_g1_i1	Chr4	114907276	114909138	-0.0498210493712557	1	0.612445	1.41447	1.025	0.995674	0.971192	1.08319
TRINITY_DN18642_c0_g1_i1	Chr5	58660640	58661595	-0.0682934345575554	1	0	0.570814	0.436603	0.112372	0.109622	0.434145
TRINITY_DN18678_c0_g1_i24	Chr10	51493672	51495423	0.224759798552566	1	1.13842	3.1778	1.97224	1.57699	2.34616	2.46207
TRINITY_DN18626_c0_g1_i1	Chr7	38110369	38110598	-2.43226093488163	1	2.39205	2.40962	4.58683	4.87723	0	1.16319
TRINITY_DN18678_c0_g1_i17	Chr10	51510935	51513111	1.4710956773687	1	0	0	0.474698	0	0.573538	0.210405
TRINITY_DN18678_c0_g1_i15	Chr10	51503955	51515657	-0.562319430326142	1	0.416116	0.144598	0	0	0	0.209827
TRINITY_DN18678_c0_g1_i3	Chr10	51513927	51515895	0.987954201297003	1	0.577679	0.176853	0.159952	0.795218	1.65495	0.259162
TRINITY_DN18678_c0_g1_i6	Chr10	51511160	51513763	3.01607292990752	1	0	0.0921461	0	0	0.308187	0.166763
TRINITY_DN18678_c0_g1_i12	Chr10	51505153	51510356	-0.151575101132307	1	0	0	3.75943	0	0.958912	0.727051
TRINITY_DN18678_c0_g1_i1	Chr10	51493672	51521924	-4.09884082249618	1	0	0	0	0.160847	0	0
TRINITY_DN18678_c0_g1_i4	Chr10	51505153	51512588	0.551897775683173	1	0.590065	1.38349	0.831543	0.817196	1.25559	1.54036
TRINITY_DN18686_c2_g1_i1	Chr10	48965289	48965619	-0.00410225128636373	1	0.639662	5.78774	1.80465	1.2905	1.83853	3.06302
TRINITY_DN18678_c0_g1_i19	Chr10	51493672	51521924	0.417740542019953	1	5.98936	7.9610900000000004	4.98607	5.72292	8.80469	8.77721
TRINITY_DN18686_c0_g1_i1	Chr10	26707155	26709513	-0.921575995446648	1	0.770883	0.571818	1.18109	0.864268	0.623084	0.327549
TRINITY_DN18686_c1_g1_i1	Chr8	37623172	37623593	2.41324966958333	1	0.397501	0.586182	0	0	1.42801	1.76133
TRINITY_DN18686_c1_g1_i2	Chr8	37623172	37623593	0.876711579596327	1	0.406099	0.890099	0.382069	0	0.488879	1.21511
TRINITY_DN18686_c3_g1_i1	Chr8	8015161	8015436	-1.88085329595797	1	2.35381	3.55145	2.25802	1.19937	1.14418	0
TRINITY_DN18678_c0_g1_i20	Chr10	51506913	51521924	0.0678411152229123	1	0	0.156131	0.310956	0.354154	0.271717	0.177282
TRINITY_DN18695_c0_g2_i1	Chr1	88079564	88079878	1.94202817679235	1	0.724522	0	0.683319	0	2.07006	1.38008
TRINITY_DN18695_c0_g1_i2	Chr2	75127807	75128188	-0.306820866005011	1	0	0	2.40155	0	0	0.972445
TRINITY_DN18678_c0_g1_i14	Chr10	51493672	51513763	-0.49044921058156	1	0.0764345	0.81203	0.56024	0.808101	0	0.824757
TRINITY_DN18629_c0_g1_i1	Chr4	89618862	89619231	0.0240042314869412	1	0.519578	1.04373	2.92646	1.03869	1.99003	0.9879
TRINITY_DN18663_c0_g1_i2	Chr10	29016709	29122320	0.679790495350301	1	0.23611	1.02282	0.324302	0	0.226173	1.11671
TRINITY_DN18682_c0_g1_i3	Chr1	215211078	215228775	0.544223353294255	1	0.403696	0.394118	0.542623	0.263708	0.866978	0.379784
TRINITY_DN18616_c1_g1_i1	Chr6	50985513	50988272	-0.0868296336892418	1	0.29249000000000003	0.289171	0.251355	0.443448	0.370738	0.27616
TRINITY_DN18682_c0_g1_i7	Chr1	215218849	215228775	0.151496075607986	1	0.0744586	0.221726	0.356966	0.447596	0.379971	0.265638
TRINITY_DN18682_c0_g1_i10	Chr1	215211078	215228775	0.0416148292162018	1	0	0	0	0.415333	0.238898	0
TRINITY_DN18682_c0_g1_i4	Chr1	215226324	215228775	-1.20708242052932	1	0	0	1.49992	1.00571	0.560492	0
TRINITY_DN18682_c0_g1_i11	Chr1	215211078	215228775	2.60286877636226	1	0	0	0	0.270788	0.0913743	0.840154
TRINITY_DN18629_c1_g2_i1	Chr7	105432169	105432873	-0.223855108262719	1	0.522724	0.347789	0.988398	1.02643	1.33509	0
TRINITY_DN18682_c0_g1_i14	Chr1	215212784	215218048	0.588678408472573	1	0.412298	0.253329	0	0	0	0.557335
TRINITY_DN18644_c0_g1_i2	Chr6	57585504	57586613	-1.12391435607315	1	0.280745	0	1.24754	0	0	0.345376
TRINITY_DN18682_c0_g1_i2	Chr1	215211078	215228775	-1.12855735419651	1	2.28796	2.4995	1.84029	0.486174	0.564813	1.15545
TRINITY_DN18671_c0_g1_i1	Chr1	174237829	174238947	-0.369816832731545	1	0.468434	0.185962	0.713674	0.366234	0.267944	0.442538
TRINITY_DN18678_c0_g1_i7	Chr10	51515677	51521924	0.433254231156587	1	0.261796	0.55388	0.265432	0.357724	0.708689	0.325079
TRINITY_DN18682_c0_g1_i12	Chr1	215211078	215228775	1.77213021854474	1	0	2.95288e-7	0	0.744	1.43768	0
TRINITY_DN18644_c0_g2_i1	Chr7	111925057	111925705	2.22511065425315	1	0	0.834693	0.54823	0	2.59571	0.914653
TRINITY_DN18631_c0_g2_i1	Chr2	41880521	41882215	1.20861874975778	1	0.170797	0.450981	0.108829	0.0555486	0.433466	0.53766099999999994
TRINITY_DN18631_c1_g2_i1	Chr3	10842478	10843777	5.96798021848996	0.127065868668422	0	0	0	0	1.33558	0.639356
TRINITY_DN18631_c1_g2_i2	Chr3	10842529	10843777	-0.313201696006878	1	0.655903	0.962167	1.1377	1.02901	0	1.58879
TRINITY_DN18686_c5_g1_i1	Chr2	147634148	147634822	-0.218493845229662	1	1.5222	3.65178	1.97433	1.68054	1.45653	2.51423
TRINITY_DN18631_c0_g1_i1	Chr2	41864372	41865301	0.444996238142847	1	8.27025	19.6811	9.18469	10.1417	12.228	21.5709
TRINITY_DN18631_c1_g3_i1	Chr6	48196859	48198981	-1.12304641665258	1	1.10645	0.306516	0.440062	0.474739	0.463059	0.125375
TRINITY_DN18631_c0_g3_i1	Chr2	41865279	41894316	0.784566844836196	1	7.15828	19.0572	7.76386	8.63387	14.6699	23.7764
TRINITY_DN18605_c0_g3_i1	Chr3	79490764	79492539	-0.539550016881083	1	2.63992	2.45346	3.2451	2.26006	2.05069	1.83162
TRINITY_DN18605_c0_g2_i1	Chr2	3541364	3542695	-0.818924712813692	1	0.835174	1.58064	3.29209	3.92952	1.80806	1.07573
TRINITY_DN18663_c0_g1_i4	Chr10	31921786	31922209	0.574247618328598	1	0	0.314439	0.403218	1.21533	0.569749	0.985133
TRINITY_DN18605_c0_g1_i1	Chr2	3540515	3541387	-1.07565005901764	1	1.42225	1.54364	3.68054	3.1646	1.72887	0.733123
TRINITY_DN18605_c1_g2_i1	Chr9	6043460	6060747	0.217294530369872	1	0	0.700716	0	2.80347	1.0536	1.12614
TRINITY_DN18605_c1_g1_i1	Chr1	24812449	24814127	-0.773716971960817	1	1.47923	0.676007	0.489399	1.83185	0.943062	0.500087
TRINITY_DN18663_c0_g1_i5	Chr10	29068434	29068807	-0.83287151317914	1	0.371493	0.389447	0.289948	0.15944	0.357972	0
TRINITY_DN18628_c0_g1_i1	Chr9	41567654	41570426	-0.198186268882171	1	0	0.15812	1.6144900000000001e-006	0.0905775	0	0.111076
TRINITY_DN18687_c0_g1_i1	Chr6	37147860	37148688	0.42539162306741	1	0	0.139072	0.264818	0.13684	0.266997	0.132036
TRINITY_DN18658_c0_g1_i1	Chr3	136806826	136807261	0.439272336825995	1	0.450623	0.420843	0.427485	0.498687	0.193436	1.11759
TRINITY_DN18613_c0_g2_i3	Chr4	46456287	46456911	-0.915721684527014	1	0.47507	1.88983	1.47143	1.20232	0.51151	0.856503
TRINITY_DN18613_c1_g1_i1	Chr1	206586053	206586413	-0.36874955869159	1	0	2.17306	0.508284	0	0.519083	0.515564
TRINITY_DN18602_c0_g1_i1	Chr2	72099922	72100729	-0.911032770431272	1	2.00936	0.857651	2.44813	1.40638	1.09753	0.813929
TRINITY_DN18602_c1_g2_i2	Chr1	90058193	90059727	0.304190195612468	1	0	0.294725	0	0.0742413	0.241458	0
TRINITY_DN18602_c1_g1_i1	Chr4	93921413	93922310	0.79800387870534	1	0.830455	0.91531	1.31808	0.721067	1.75893	1.74316
TRINITY_DN18602_c1_g2_i3	Chr1	90058193	90061397	0.306325311321479	1	0.148064	0	0.27971	0.339815	0.154469	0.355664
TRINITY_DN18602_c1_g2_i1	Chr1	90058193	90061397	1.13951884729283	1	0.214767	0	0	0	0.287814	0
TRINITY_DN18602_c1_g2_i4	Chr1	90058193	90061397	-0.0361233364554774	1	0	0.393703	0.419565	0.339815	0.22074	0.355664
TRINITY_DN18647_c2_g1_i2	Chr2	25308859	25309541	-1.014864650935	1	0.550184	0.183123	1.21302	0.900807	0.740275	0
TRINITY_DN18647_c2_g1_i3	Chr2	25308859	25555558	8.53371610791154	0.00533287090427952	0	0	0	0	0.313826	0.909695
TRINITY_DN18647_c4_g1_i1	Chr5	19981904	19982133	1.1463924683754	1	0	7.51378	1.19464	2.5492	4.86904	8.4908
TRINITY_DN18647_c0_g2_i1	Chr8	101988815	101989037	-0.648291626919844	1	0	4.89985	4.27861	1.46401	1.76736	1.67241
TRINITY_DN18647_c2_g1_i1	Chr2	25364765	25555558	2.29855185713	1	0	3.65998e-4	0	0.509204	1.41718	0
TRINITY_DN18647_c2_g1_i4	Chr2	25242382	25555558	-2.42374949280659	1	1.00886	1.61681	1.10878	0.707388	0	0.429149
TRINITY_DN18647_c1_g1_i1	Chr3	70424013	70424892	-3.77744251769805e-4	1	0.900697	0.127046	1.21211	1.1252	0.853766	0.965493
TRINITY_DN18663_c0_g1_i1	Chr10	29068434	29068807	-1.46903873317538	1	0.140263	0.129731	0.0930474	0.0596411	0.0699106	0
TRINITY_DN18652_c0_g1_i2	Chr4	12538393	12538949	-0.114578265999167	1	0	1.57967	1.78306	1.29463	1.81232	0.42644
TRINITY_DN18652_c0_g1_i1	Chr4	12538393	12538949	0.788549650453185	1	0.229151	0	0.778943	0.263953	0.79179	0.43345
TRINITY_DN18647_c0_g1_i3	Chr3	90484589	90484942	1.73372018952017	1	0	1.72353	0	0	0	3.20376
TRINITY_DN18652_c2_g1_i1	Chr7	9974630	9975079	5.66436544907332	0.610004597915843	0	0	0	0	4.4805	0
TRINITY_DN18647_c0_g1_i5	Chr3	90484599	90484942	-0.433318662810859	1	0	0	1.169	1.76992	1.12458	0
TRINITY_DN18647_c0_g1_i2	Chr1	49864450	49864975	0.0695109291675927	1	1.10823	0	1.59233	2.32112	1.32273	1.54342
TRINITY_DN18647_c0_g1_i1	Chr5	125300301	125300709	-0.442677389011139	1	3.02596	0.871815	0	0.430125	0.911639	0.842381
TRINITY_DN18618_c0_g1_i1	Chr2	114751248	114751928	1.83548839301541	1	0.322634	0	0	0	0	0.751769
TRINITY_DN18669_c0_g1_i1	Chr6	12205498	12206291	-2.13651042213983	1	0	0.847335	0.403228	0.138951	0.135545	0
TRINITY_DN18659_c5_g1_i1	Chr5	33449597	33449938	0.121819699321091	1	0.603312	1.82714	0.568152	0	1.15743	0.577874
TRINITY_DN18659_c0_g1_i1	Chr5	28134397	28135064	0.0854545570274174	1	0.948001	0.378678	0.358167	1.11779	0.181648	1.43343
TRINITY_DN18659_c3_g1_i1	Chr7	126245601	126246357	0.0317637791445744	1	0.946902	0.786878	0	0.154878	0.302138	0.746305
TRINITY_DN18616_c2_g1_i1	Chr2	93757624	93758370	0.571587450938014	1	0	0.53547	0.257034	0.0878861	0.342926	0.339874
TRINITY_DN18628_c0_g1_i2	Chr10	21640198	21646675	-0.129682408604795	1	0.537468	0.870237	1.34923	1.21753e-5	0.690991	0.604006
TRINITY_DN18659_c6_g1_i1	Chr9	70678478	70679159	0.992051490690803	1	0.507951	0.337916	0.322342	0	0.648707	0.640438
TRINITY_DN18628_c0_g1_i3	Chr10	21640198	21646675	-1.59622214610981e-4	1	0.281837	0	0.177515	0.861077	0.385189	0.345811
TRINITY_DN18699_c0_g1_i1	Chr3	125807111	125809094	1.64155581203891	1	0	0.351987	0.468136	0	0.761381	0.545902
TRINITY_DN18699_c0_g1_i3	Chr3	125807111	125809255	-5.11692573879111	1	0.396635	4.36473e-6	3.74111e-6	0.25785	0	0
TRINITY_DN18659_c2_g3_i1	Chr5	43928038	43928421	0.613524424412276	1	1.4528	1.46209	0.909066	3.86544	5.93952	0.520153
TRINITY_DN18680_c0_g1_i1	Chr4	57896877	57897932	0.643922513056366	1	0.302494	0.30035	0.479714	0.394288	0.673104	0.571582
TRINITY_DN18698_c1_g1_i1	Chr3	90083608	90084765	0.982844566086573	1	0.186953	0.185542	0	0.182704	0.623794	0
TRINITY_DN18698_c0_g2_i1	Chr4	107473004	107473629	-0.767754075516337	1	1.04744	1.46627	0.987516	0.411915	0.401077	0.791917
TRINITY_DN3073_c0_g1_i1	Chr8	144095497	144102197	-0.195455889798884	1	130.972	0	114.148	87.6393	70.2734	89.8656
TRINITY_DN3073_c0_g1_i12	Chr8	144095497	144098684	-0.39639365883394	1	1.29889	0	0.515721	0.233652	0.340839	0.522468
TRINITY_DN3073_c0_g1_i18	Chr8	144095497	144102197	-0.859382530093898	1	0	104.865	0	80.7018	53.9335	0
TRINITY_DN3097_c1_g1_i1	Chr8	147019280	147019520	0.305069017570695	1	25.5619	47.7595	8.14269	45.9472	56.9863	28.3409
TRINITY_DN3073_c0_g1_i9	Chr8	144098683	144099150	-0.707849531786968	1	0.41551	0.284726	0	0	0	0.218395
TRINITY_DN3085_c2_g4_i1	Chr2	81667728	81668559	0.199463169962877	1	4.55625	6.18875	4.62392	2.97532	5.58576	5.61338
TRINITY_DN3085_c3_g1_i1	Chr7	31264414	31264668	0.156333776589431	1	0	0	6.18005	1.14021	4.29084	0
TRINITY_DN3085_c0_g1_i1	Chr2	146894946	146895318	0.410973649837525	1	0.514173	4.13252	1.93098	0.514164	2.46253	2.44385
TRINITY_DN3085_c2_g2_i5	Chr8	115740561	115745803	0.705838204241466	1	1.565	4.40802	2.01345	2.20127	2.89871	5.79952
TRINITY_DN3085_c2_g2_i2	Chr8	115740561	115745803	0.0959135122311648	1	0.499685	0.56655199999999994	0.485496	0.118385	0.505811	0.441895
TRINITY_DN3085_c2_g2_i1	Chr8	115740561	115745803	-0.787875709804385	1	0	0.759878	0.253638	0	0.29005	0
TRINITY_DN3085_c2_g5_i1	Chr4	90382033	90382422	1.68766687471658	1	3.16735	3.65013	0	0	4.78102	7.31764
TRINITY_DN3085_c1_g1_i1	Chr9	32803389	32811940	-0.372732100621143	1	0	13.7114	0	9.19927	9.33516	0
TRINITY_DN3008_c2_g2_i1	Chr8	46497057	46498783	-0.3263216891945	1	27.8939	18.9078	16.4986	11.9505	17.803	14.7749
TRINITY_DN3085_c1_g1_i2	Chr9	32803389	32811940	-0.0596791840349337	1	14.4381	2.74212	9.95525	2.44275	2.84318	12.5947
TRINITY_DN3008_c1_g1_i2	Chr9	5835838	5848895	-0.253180906108288	1	7.7287	20.039	47.8861	21.1092	18.1811	23.5159
TRINITY_DN3085_c2_g3_i2	Chr6	71760253	71761112	-0.340766180465814	1	2.18783	2.43267	2.56485	2.39388	2.21246	1.8243
TRINITY_DN3008_c0_g1_i11	Chr4	12046055	12053689	1.94510636559129	1	0.226744	0	0	0.205783	0.66003	0.314003
TRINITY_DN3008_c0_g1_i10	Chr4	12046055	12057452	0.989395413759766	1	3.01309	0.22138	0	0	2.17168	1.62122
TRINITY_DN3008_c0_g1_i4	Chr4	12046055	12057452	1.15312522568234	1	0.0694458	0	0	0.0725167	0.0751454	0.107126
TRINITY_DN3008_c0_g1_i7	Chr4	12046055	12057452	-0.39651140379832	1	3.69908	11.349	8.89738	15.9133	8.51151	7.48821
TRINITY_DN3008_c0_g1_i15	Chr4	12046055	12056061	0.254550693261795	1	46.2708	48.1841	33.5654	50.9311	60.5156	54.4878
TRINITY_DN3008_c2_g5_i1	Chr4	123860030	123869565	1.63940379791269	1	2.41433	8.63597	2.47821	1.26853	4.07615	19.6949
TRINITY_DN3008_c5_g1_i1	Chr5	87315155	87315388	0.122080268435123	1	2.58144	0	2.45315	2.61441	2.50267	2.06343
TRINITY_DN3008_c2_g4_i1	Chr8	23736522	23737272	0.257997736580246	1	7.70875	9.71149	7.24721	6.42362	7.94668	11.8613
TRINITY_DN3008_c2_g3_i2	Chr7	114397699	114398848	1.30143989064828	1	0.377023	0.802039	1.62898	0	2.04672	1.54147
TRINITY_DN3008_c2_g3_i1	Chr7	114397699	114398848	-0.206838190592043	1	1.81783	0.682832	3.05011	2.67206	3.59665	0.262127
TRINITY_DN3008_c3_g1_i1	Chr3	9664161	9668407	-0.91707470781601	1	0	0	2.9504	0.209824	0	0.807772
TRINITY_DN3008_c3_g1_i2	Chr3	9666992	9668407	-0.71457189184137	1	1.62483	1.40022	4.06092	2.31052	1.81646	1.20029
TRINITY_DN3008_c0_g1_i1	Chr4	11687133	11702156	-5.53436976045375	1	0	0.474743	0.306342	2.93448e-6	0	0
TRINITY_DN3008_c2_g1_i2	Chr6	90744038	90745393	0.104136963066022	1	4.29369	9.08881	5.09533	6.91332	7.32876	7.11655
TRINITY_DN3008_c0_g1_i3	Chr4	11687133	11702156	0.181030351453775	1	1.57108	1.68805	1.43849	2.19651	0.932076	3.2372
TRINITY_DN3044_c0_g1_i1	Chr5	9627128	9628943	0.306000040533926	1	0.606679	0.687818	0.991024	0.846733	0.994757	1.06673
TRINITY_DN3044_c0_g3_i2	Chr2	53237671	53253957	-0.647592527839677	1	1.99248	6.53133	3.23434	4.76237	4.71604	0.863634
TRINITY_DN3044_c1_g2_i1	Chr8	44082219	44082698	1.49045376460063	1	0.322515	0.647541	0.606377	0	1.54364	0.951871
TRINITY_DN3044_c0_g3_i1	Chr2	53237671	53253957	-0.100865624347681	1	4.08686	0	4.95481	0	0	4.47937
TRINITY_DN3044_c0_g2_i1	Chr9	19448446	19448842	-0.0690328140720764	1	2.72795	0.916939	1.30462	3.17111	1.76858	2.45242
TRINITY_DN3089_c0_g1_i8	Chr3	48459584	48487274	-1.72784553099055	1	0	0	0.343964	0.400466	0	0.101979
TRINITY_DN3089_c0_g1_i7	Chr3	48490168	48498468	-4.09664605073405	1	0	0	1.21569	0.960717	0	0
TRINITY_DN3089_c0_g1_i1	Chr3	48459584	48498468	-0.161125491370544	1	0.30467	0.0842664	0	0.224508	0.306874	0
TRINITY_DN3089_c0_g1_i6	Chr3	48471458	48487274	-0.401037993381022	1	0	0	0.736201	0.196763	0	0.353697
TRINITY_DN3089_c0_g1_i9	Chr3	48500646	48502855	0.853180223692537	1	0	0.342079	0	0.197427	0.335924	0.183004
TRINITY_DN3089_c0_g1_i5	Chr3	48471458	48498468	0.0892262264226723	1	0.522369	0.754135	0	0.132904	0.818574	0
TRINITY_DN3089_c0_g1_i3	Chr3	48459584	48502855	-0.146821403679618	1	0.590742	0.371102	0.520447	0.794579	0.566105	0.54547
TRINITY_DN3089_c0_g1_i4	Chr3	48471458	48502855	0.0111680441195108	1	0.732855	0.8817	0.641805	0.684448	0.831094	0.752479
TRINITY_DN3089_c0_g4_i3	Chr2	113291524	113302963	-1.0117825458	1	3.37017	1.49675	2.06364	3.0453	1.67866	1.02613
TRINITY_DN3044_c1_g1_i1	Chr5	122169886	122170215	-0.490753304652152	1	2.68926	2.70208	5.7918	3.08996	2.06461	3.27728
TRINITY_DN3032_c0_g1_i3	Chr3	148469199	148469509	1.02308658410429	1	3.28537	3.64465	4.09991	2.1825	5.43071	8.97053
TRINITY_DN18659_c2_g1_i4	Chr5	129240198	129414852	-1.53642545154106	1	0.873696	1.09088	0.272984	0.695522	0.269219	0.265063
TRINITY_DN3008_c0_g1_i2	Chr4	12046055	12056220	0.32929328537116	1	5.89376	7.99943	8.49865	12.8652	13.8026	9.86412
TRINITY_DN3089_c0_g4_i2	Chr2	113293380	113302963	1.30267265579887	1	0.532233	0.175066	0	0.593687	1.01281	0.804351
TRINITY_DN3032_c0_g1_i6	Chr3	148467930	148475598	2.04432003144136	1	0	0	1.70304	0.829564	2.9075	2.46898
TRINITY_DN3032_c0_g1_i14	Chr3	148467930	148469003	0.347966906311496	1	1.82512	1.97695	0.875156	0.867618	2.32149	1.48966
TRINITY_DN3032_c0_g1_i12	Chr3	148467930	148469078	-1.18345485504036	1	2.86096	3.50269	2.02811	1.92974	0.808724	1.60036
TRINITY_DN3089_c0_g4_i1	Chr2	113226911	113302963	-5.4377220787074	1	0.29405	0	0	0	0	0
TRINITY_DN3089_c0_g4_i4	Chr2	113226911	113302963	0.542766064459929	1	0.698017	1.24712	1.03326	0.945213	1.26453	1.74573
TRINITY_DN3032_c0_g1_i9	Chr3	148470905	148475598	-0.225464209340326	1	3.84776	2.96833	2.3279	1.76946	1.84345	3.18303
TRINITY_DN3032_c1_g1_i1	Chr8	6214333	6248578	0.216446627381119	1	8.78662	10.2427	7.3215	6.61528	8.96546	11.4664
TRINITY_DN3058_c0_g1_i1	Chr2	150655508	150751963	-0.2925192340204	1	10.9122	12.0937	11.9336	9.11943	9.21818	9.91903
TRINITY_DN3058_c0_g1_i2	Chr2	150655508	150751963	0.267730725392144	1	1.09795	1.13334	1.77818	1.24504	2.23622	1.12852
TRINITY_DN3089_c0_g4_i5	Chr2	113236494	113302963	-7.06692996070288	1	0.00141924	0.764816	1.24034e-6	0.408022	0	0
TRINITY_DN3008_c0_g1_i5	Chr4	12046055	12056220	0.697211654036125	1	1.78369	2.17511	1.58389	4.37344	4.92652	3.75937
TRINITY_DN3032_c2_g1_i1	Chr2	147501943	147502441	-1.39437224585597	1	2.38874	1.49645	3.64762	2.6548	0.608206	1.41475
TRINITY_DN3084_c0_g2_i12	Chr2	43022974	43042696	0.291818300686331	1	2.03651	0	7.9546e-9	0	1.50271	0
TRINITY_DN3084_c0_g2_i6	Chr2	43022974	43042696	-0.168846040494394	1	3.6514	3.04449	2.53663	2.4865	3.23198	2.39563
TRINITY_DN3027_c0_g1_i7	Chr8	2038970	2064875	1.25114218307427	1	0.773904	2.57987	2.70177	1.31265	0.657368	8.31443
TRINITY_DN3027_c0_g1_i4	Chr8	2020872	2064875	0.0527241191577765	1	1.54956	2.34187	0	0	1.03074	1.1406
TRINITY_DN3027_c0_g1_i3	Chr8	2048373	2064875	0.379350591931498	1	0.489474	2.56537	1.21457	1.00013	1.21686	2.31751
TRINITY_DN3027_c0_g1_i2	Chr8	2054244	2064875	-5.47039509784657	1	0	0.395207	0	0.277384	4.73228e-5	0
TRINITY_DN3027_c0_g1_i6	Chr8	2054244	2064875	0.599536814348115	1	2.44354	5.47959	3.76608	0.364278	4.35188	5.1075
TRINITY_DN3084_c0_g2_i17	Chr2	43022974	43042696	1.09645681020832	1	0.641891	0.769873	0.365267	0.464377	1.60902	0.976201
TRINITY_DN3084_c0_g2_i14	Chr2	43029723	43042696	0.48215533139064	1	2.96748	3.14965	1.87701	1.5499	2.92221	4.23118
TRINITY_DN3084_c2_g1_i1	Chr10	14418115	14418428	0.854464741459861	1	1.78274	0.719161	1.34986	0	1.36405	2.52986
TRINITY_DN3084_c0_g2_i19	Chr2	43022974	43042696	-2.27077690920354	1	0.0354282	1.94998	1.1367	4.37817	6.46716e-4	0.807961
TRINITY_DN3084_c0_g2_i18	Chr2	43022974	43042696	-2.04023115834044	1	1.07627e-8	0	0.241263	0.261835	0.0603517	0
TRINITY_DN3084_c0_g2_i5	Chr2	43022974	43042696	-4.87351900697242	1	0	0	1.48612	1.15993	0.0397173	0
TRINITY_DN3084_c0_g2_i4	Chr2	43023189	43042696	0.140541472386123	1	9.30802	7.45352	6.18522	9.97772	10.7887	8.89088
TRINITY_DN3084_c0_g1_i2	Chr2	103577838	103597888	-1.98180076365354	1	8.37193	1.64842	9.20164	14.782	4.07175	0.646229
TRINITY_DN3084_c1_g1_i1	Chr1	176570907	176571231	0.0508608173323671	1	2.55865	0	1.80465	3.22626	0	4.28822
TRINITY_DN3084_c0_g4_i1	Chr2	43034667	43039264	-0.509313890378143	1	0.319876	0.319027	0.454125	0.156977	0.306234	0.151256
TRINITY_DN3084_c0_g1_i1	Chr2	103599069	103602124	-2.01288804465998	1	9.88743	2.10104	9.7792	18.8653	3.65709	1.85245
TRINITY_DN3084_c0_g1_i3	Chr2	103591350	103602124	-1.18690851818975	1	4.22157	0.228896	3.9584	4.5632	2.61624	0.519917
TRINITY_DN3008_c0_g1_i13	Chr4	12046055	12056220	1.41251211396266	1	1.39032	0.0464403	0	0	1.38873	0.887675
TRINITY_DN3084_c0_g3_i2	Chr3	21192131	21266076	0.241302126343067	1	0	4.39586	4.38126	1.8967	3.52161	2.86034
TRINITY_DN3084_c0_g3_i1	Chr3	21192131	21266076	-1.47816238126342	1	2.12721	0	3.91605	0.398941	0	1.20553
TRINITY_DN3065_c1_g1_i1	Chr9	14384784	14411367	-0.100764316970907	1	20.0618	12.4641	18.1407	14.12	17.8028	14.7739
TRINITY_DN3065_c1_g1_i6	Chr9	14384784	14386181	-2.10480565728627	1	0.764727	1.3437	0.929945	1.56368	0.561981	0
TRINITY_DN3065_c1_g1_i3	Chr9	14384784	14411367	-0.886257703575425	1	5.93531	1.56342	6.77971	5.37529	5.8056	0.002161
TRINITY_DN3065_c1_g1_i4	Chr9	14384784	14411367	0.371532018342869	1	24.2322	22.8604	28.4278	22.6694	33.8895	33.8448
TRINITY_DN3065_c1_g1_i5	Chr9	14384784	14411367	1.22039154671888	1	1.67768	4.81925	0.0377289	1.21989e-4	0.510038	7.40956
TRINITY_DN3065_c0_g1_i2	Chr9	14383233	14384815	-0.569370378069664	1	30.3862	28.3318	33.9186	27.1819	20.3683	22.7484
TRINITY_DN3065_c0_g1_i3	Chr9	14383233	14384820	5.07208495220668	0.449738931909809	0	6.09084e-4	8.87205e-7	3.34063	30.1302	32.5355
TRINITY_DN3065_c0_g1_i1	Chr9	14383233	14384820	-4.62954194612755	0.443131540687307	32.3151	30.9621	33.8642	24.3293	2.63562	0
TRINITY_DN3074_c1_g1_i5	Chr6	41099806	41104543	1.70256944644615	1	0.308351	0.194322	0.11922	0.278515	0.821122	0.796864
TRINITY_DN3074_c1_g1_i2	Chr6	41099806	41104543	-0.18533153074526	1	225.522	307.922	123.704	146.282	147.283	230.035
TRINITY_DN3074_c1_g1_i6	Chr6	41099806	41104543	0.843359018392237	1	6.51589	6.52037	57.1263	33.8742	43.942	52.9158
TRINITY_DN3074_c1_g1_i7	Chr6	41099806	41104543	0.636408828243323	1	1.62625	1.17962	0.170354	0.550594	1.44304	1.58185
TRINITY_DN3074_c1_g1_i8	Chr6	41099806	41101418	0.316155154005956	1	2.57371	4.0882	0.339792	0.87929	1.82242	3.42697
TRINITY_DN3074_c1_g1_i4	Chr6	41099806	41101418	1.9898650384157	1	0.160158	0.200325	0.187732	0.281653	0.710581	1.09065
TRINITY_DN3074_c1_g1_i3	Chr6	41101428	41104543	0.508970171055617	1	4.84624	8.17977	1.3052	1.05527	5.43793	6.22939
TRINITY_DN3074_c1_g2_i2	Chr6	41100721	41101841	6.64933552838257	0.276583001599085	0	0	0	3.90434e-5	2.0119	0
TRINITY_DN3074_c0_g3_i1	Chr2	135980710	135981371	0.586828308006535	1	0.770439	3.89264	1.26192	9.56715	10.8199	1.80412
TRINITY_DN3074_c1_g2_i3	Chr6	41101101	41101841	-0.254067504118611	1	3.56323	3.45885	0.661829	0.202897	0.314486	3.2414
TRINITY_DN3074_c0_g2_i1	Chr6	58777891	58778369	-0.0327692808054206	1	5.50294	4.22436	3.04279	1.59958	4.36154	3.25079
TRINITY_DN3074_c2_g3_i1	Chr2	158666907	158668959	0.0633663705546441	1	0.822874	1.89983	2.56145	2.00619	2.21775	1.7699
TRINITY_DN3074_c2_g1_i2	Chr2	158666507	158666930	-1.89689237788553	1	4.33489	1.45397	5.30439	0	1.15853	0.382689
TRINITY_DN3074_c2_g1_i1	Chr2	158666507	158666917	-0.0729914285242974	1	0	1.03894	0	2.96617	2.04745	0
TRINITY_DN3074_c0_g1_i2	Chr7	84014495	84015250	-0.0275857916743368	1	2.67884	2.4412	0.602487	1.70199	1.2974	2.65289
TRINITY_DN3074_c2_g2_i1	Chr5	42875943	42895656	0.370450457074149	1	5.76047	6.75491	4.14681	4.42167	5.2264099999999996	9.32405
TRINITY_DN3074_c0_g1_i4	Chr7	83956484	83998117	-0.0865836438837586	1	0.0758273	0.0626753	0.204572	0.0876511	0.0579491	0.153561
TRINITY_DN3074_c0_g1_i1	Chr7	83956484	84015250	-0.115138232089063	1	0.0392831	0.824356	0.990744	1.52527e-4	0.353525	0.495236
TRINITY_DN3074_c0_g1_i6	Chr7	83956484	84014171	-0.316324817693118	1	0.12826	0	0.0746113	0.00134548	1.02785e-5	0.0892544
TRINITY_DN3015_c0_g2_i4	Chr1	64285463	64286435	0.0608038829088557	1	13.7621	10.669	15.5224	12.6402	19.5088	9.97065
[truncated: 162,673 more rows]
