# Supplementary material for: A frog with three sex chromosomes that co-mingle together in nature: Xenopus tropicalis has a degenerate W and a Y that evolved from a Z chromosome
Source: PLoS Genet. 2020 Nov 9;16(11):e1009121. doi: 10.1371/journal.pgen.1009121 (PMC7652241; doi:10.1371/journal.pgen.1009121)
Supplement: S1 Data — (ZIP) [file pgen.1009121.s001.zip › SI_Data/Fig_5_and_S4/Fig3_and_S4.csv]

sex	sexchr	divergences	sex_color	all_or_first	o	legend
Daughters	WZ	0.02009012	pink	all	WZ	all
Daughters	WW	0.007968989	pink	all	WW	all
Daughters	WZ	0.01925337	pink	all	WZ	all
Daughters	WW	0.008291598	pink	all	WW	all
Daughters	WZ	0.01998818	pink	all	WZ	all
Daughters	WW	0.007401453	pink	all	WW	all
Daughters	WZ	0.01874799	pink	all	WZ	all
Daughters	WZ	0.01942931	pink	all	WZ	all
Daughters	WW	0.007313228	pink	all	WW	all
Sons	ZY	0.01658758	blue	all	ZY	all
Sons	WY	0.01956664	blue	all	WY	all
Sons	WY	0.01936348	blue	all	WY	all
Sons	ZY	0.01471289	blue	all	ZY	all
Sons	ZY	0.01789899	blue	all	ZY	all
Daughters	WZ	0.02349354	pink	1st_half	WZ	1st_half
Daughters	WW	0.006068527	pink	1st_half	WW	1st_half
Daughters	WZ	0.0192045	pink	1st_half	WZ	1st_half
Daughters	WW	0.008884476	pink	1st_half	WW	1st_half
Daughters	WZ	0.01886927	pink	1st_half	WZ	1st_half
Daughters	WW	0.007190287	pink	1st_half	WW	1st_half
Daughters	WZ	0.02127021	pink	1st_half	WZ	1st_half
Daughters	WZ	0.02023207	pink	1st_half	WZ	1st_half
Daughters	WW	0.005326845	pink	1st_half	WW	1st_half
Sons	ZY	0.01662376	blue	1st_half	ZY	1st_half
Sons	WY	0.01875146	blue	1st_half	WY	1st_half
Sons	WY	0.01657446	blue	1st_half	WY	1st_half
Sons	ZY	0.0108497	blue	1st_half	ZY	1st_half
Sons	ZY	0.01509195	blue	1st_half	ZY	1st_half
Daughters	WZ	0.01724294	pink	2nd_half	WZ	2nd_half
Daughters	WW	0.009784102	pink	2nd_half	WW	2nd_half
Daughters	WZ	0.01929086	pink	2nd_half	WZ	2nd_half
Daughters	WW	0.007813629	pink	2nd_half	WW	2nd_half
Daughters	WZ	0.02096861	pink	2nd_half	WZ	2nd_half
Daughters	WW	0.007593104	pink	2nd_half	WW	2nd_half
Daughters	WZ	0.0165045	pink	2nd_half	WZ	2nd_half
Daughters	WZ	0.01874804	pink	2nd_half	WZ	2nd_half
Daughters	WW	0.009058688	pink	2nd_half	WW	2nd_half
Sons	ZY	0.01655514	blue	2nd_half	ZY	2nd_half
Sons	WY	0.02030755	blue	2nd_half	WY	2nd_half
Sons	WY	0.02171213	blue	2nd_half	WY	2nd_half
Sons	ZY	0.01851061	blue	2nd_half	ZY	2nd_half
Sons	ZY	0.02015047	blue	2nd_half	ZY	2nd_half
