# Supplementary material for: A frog with three sex chromosomes that co-mingle together in nature: Xenopus tropicalis has a degenerate W and a Y that evolved from a Z chromosome
Source: PLoS Genet. 2020 Nov 9;16(11):e1009121. doi: 10.1371/journal.pgen.1009121 (PMC7652241; doi:10.1371/journal.pgen.1009121)
Supplement: S1 Data — (ZIP) [file pgen.1009121.s001.zip › SI_Data/Fig_S10/FigS10.csv]

trans_id	chromosome	start	end	logFC	FDR	XBO17	XBO19	XBO20	XBO21	XBO28	XBO29	XBO30	XBO31	XBO32	XBO33	XBO34	XBO35	XBO36
TRINITY_DN0_c0_g1_i1	chr8L	107851702	107852015	0.102240162807697	1	8.53074	11.9071	9.41224	9.11227	12.1483	17.1232	22.4532	20.4256	20.9939	11.7974	19.0628	18.9437	21.1667
TRINITY_DN0_c0_g1_i4	chr8S	17331321	17789724	-1.15664120590154	1	1.9435500000000001	1.31199	4.23601	3.35269	0.993762	3.14675	1.12965	1.09373	0	2.42115	0	3.35	1.09135
TRINITY_DN0_c0_g2_i1	chr1L	74016265	74016641	0.0957420574081105	1	23.2111	18.5246	6.56919	23.9937	7.20633	15.1889	8.97443	16.5431	17.6339	14.5422	10.0587	10.4277	11.1076
TRINITY_DN0_c1_g2_i1	chr1L	178551563	178568145	0.0508164367804377	1	2.81021	5.67126	6.95183	1.84929	4.10879	8.6274	5.66868	9.03142	3.92019	2.97878	5.37443	1.83408	6.3571
TRINITY_DN0_c1_g3_i1	chr8L	77554426	77554601	0.00590665487911201	1	3.23589	1.26709	1.34879	3.3041	1.93542	3.55832	3.01704	2.79829	2.4722	1.87172	2.36964	2.48048	1.89544
TRINITY_DN0_c2_g1_i3	Scaffold53	169538	169696	-2.07462941351427	1	0	0	1.6027	1.86918	0	0	8.74915	0	0	2.44215	1.79301	0	1.63204
TRINITY_DN0_c2_g1_i6	chr3L	142213514	142642872	-0.79212266665525	1	4.10207	6.62676	4.66386	12.4679	0.883559	9.88272	7.08425	3.31136	3.58589	11.0917	3.99589	1.66144	9.70084
TRINITY_DN0_c2_g1_i8	chr3L	142213514	142642872	0.781422828080408	1	2.4231	0	3.86793	0	2.26668	0	0	4.48829	1.77475	0	3.52271	2.02705	0
TRINITY_DN0_c2_g1_i12	chr9_10L	99941087	99941373	0.288766469045267	1	3.38664	2.96831	0	1.67752	3.04776	4.96164	0.897262	1.71443	5.01932	3.68007	0	5.46528	2.1971
TRINITY_DN0_c2_g2_i1	chr8S	77426210	77426957	-0.385204686398722	1	27.3636	56.9697	58.8147	37.7512	26.467	45.81	38.1177	38.8445	38.2509	40.4798	16.3612	31.4826	36.4871
TRINITY_DN0_c4_g1_i1	chr3S	58421753	58421973	1.49690898326629	1	1.44152	0	0	0	2.69798	1.22401	0	1.43186	6.14503	0	4.27452	0	0
TRINITY_DN1_c0_g1_i1	chr2L	139892030	139915068	0.0739229265628672	1	62.3351	81.7967	65.8627	66.1868	116.752	82.6515	86.7087	73.7121	76.7647	72.6632	61.4787	94.949	91.0887
TRINITY_DN1_c0_g1_i2	chr2S	121381070	121390934	0.0867672036590939	1	24.5923	37.1813	22.2889	32.9747	78.1075	52.4483	58.5589	39.6282	40.8265	40.4096	31.4881	71.2465	52.3917
TRINITY_DN2_c0_g1_i1	chr2L	1321165	1323757	-0.439349527565239	1	0.855951	0.348625	0.324298	1.5119	0	0.294548	1.95207	0.531924	0.798735	0.345545	1.54193	1.01613	1.26649
TRINITY_DN2_c0_g1_i2	chr2S	28705839	28710767	-0.0739847468998561	1	1.15019	1.98159	0.00430651	0.988186	0.711231	0.822023	2.90477	0.925281	0.240832	2.04115	3.13245	0.182014	4.44667
TRINITY_DN2_c0_g1_i3	chr2L	1318833	1323757	0.357478213203112	1	1.95651	2.98778	1.80986	0	1.74785	1.31476	0	2.8578	1.39996	2.94965	0	0	0
TRINITY_DN2_c0_g1_i4	chr2L	1321165	1323757	1.29593381439551	1	0.504881	0.518251	0.347313	0	0	0.0775183	0	0.98046	0.712374	0.305281	0	0	0
TRINITY_DN2_c0_g1_i5	chr2S	28705839	28710750	0.145533278552593	1	4.61803	4.97169	4.17437	6.04171	10.1983	7.97293	11.7333	12.5361	7.81199	9.81766	5.86147	12.1469	8.65944
TRINITY_DN2_c0_g1_i6	chr2S	28705839	28710750	0.227923103082988	1	1.89308	0.93717	2.59143	2.09195	4.10276	5.44096	3.70843	4.96605	4.66256	5.41665	3.01701	3.9109	4.35184
TRINITY_DN2_c0_g1_i7	chr2L	1318833	1323757	-0.0169086596431	1	0.845121	0.310923	0.950761	5.36635	1.42442	0.932871	4.11907	1.08491	1.15966	0.736578	4.96615	6.89804	10.8323
TRINITY_DN2_c0_g1_i9	chr2L	1318833	1323757	0.298574919769466	1	2.93121	2.26965	1.73036	0	2.36861	3.41178	0	1.80222	1.53668	3.23531	0	0	0
TRINITY_DN2_c0_g1_i10	chr2L	1317792	1319293	-0.977673665599809	1	2.50085	3.24465	0	4.04917	1.4028	1.59436	5.77137	3.33867	1.05244	3.6097	2.39732	5.55214	7.76799e-6
TRINITY_DN2_c0_g1_i11	chr2L	1318833	1323757	1.37908106864897	1	0.556474	0.418002	0.999182	0	1.04222	0.342043	0	1.73956	1.0552	0.672102	0	0	0
TRINITY_DN3_c0_g1_i2	chr9_10L	105135582	105141680	-0.403497587862307	1	0	2.29886	1.20613	0	2.11419	0.987373	1.08803	1.43213	0.222031	0.75219	1.02493	0	0
TRINITY_DN3_c0_g1_i3	chr9_10L	105135582	105137794	-1.10950867918349	1	0.368287	0	0.86466	0.722779	1.07721	1.16973	1.57581	0.320838	0.651453	1.76022	1.53726	2.78665	0.578586
TRINITY_DN3_c0_g1_i4	chr9_10L	105135582	105141680	-0.205374032894332	1	16.7582	12.5569	10.7225	16.1977	8.82718	10.9258	9.51031	10.0597	10.6565	14.8695	14.8118	15.9465	13.4136
TRINITY_DN3_c0_g1_i5	chr9_10L	105135582	105141680	-1.81714158989188	1	0	2.37355e-5	2.54009	2.78391	0.0271861	0.634687	1.96389	1.02696	0	0.276927	3.60071	0.438833	1.18259
TRINITY_DN3_c1_g1_i1	chr9_10S	44535841	44536187	0.991675203706735	1	0.496131	0.562631	0	0.501494	0.450704	0	0.99868	0	0	0	0	0	2.01853
TRINITY_DN4_c0_g1_i1	chr1L	153542463	153563090	-0.471374237959309	1	38.5928	54.388	57.3011	46.4699	10.7017	29.9616	27.1307	37.1117	35.8672	33.5778	22.4651	23.7479	21.0529
TRINITY_DN4_c0_g1_i2	chr1S	126574010	126579272	-0.204216492660996	1	2.46358	3.70262	7.12666	5.55157	1.11369	1.68642e-4	1.24688	6.64192	4.87484	3.37515	3.9784	4.91404	2.3138
TRINITY_DN4_c0_g1_i3	chr1S	126574464	126604494	-0.203078642783107	1	18.1821	24.3551	15.9005	23.7797	17.8345	28.4777	23.4721	23.3581	21.4269	24.4551	10.2119	23.9053	17.3296
TRINITY_DN4_c0_g1_i4	chr1S	126134971	126575897	0.131634053200553	1	0.831644	0	0	0.837258	0.318609	0.471932	0.416914	0.377875	1.56042	0.966453	3.94278	0	1.52923
TRINITY_DN5_c0_g1_i1	chr9_10S	9555746	9577155	0.523525829412299	1	19.0502	12.1552	5.10072	10.4177	62.1781	15.2286	24.5255	11.9988	15.7582	15.4063	15.075	30.4544	7.58856
TRINITY_DN5_c0_g1_i2	chr9_10L	10611599	10614129	0.174399386260674	1	2.50332	9.64473	3.3651	8.5147	43.4892	15.4531	28.9745	18.2102	0	18.7319	22.0706	0	11.7309
TRINITY_DN5_c0_g1_i3	chr9_10L	10612430	10614522	0.443457701326013	1	9.71779	10.056	1.98432	4.03097	34.9148	10.2465	18.1522	12.1952	13.1955	9.01217	10.6143	26.7562	7.89409
TRINITY_DN5_c0_g1_i4	chr9_10L	10611984	10614522	0.671124241955291	1	18.1323	6.06197	1.10225	2.27561	26.4053	7.85066	23.9741	10.7725	49.6654	6.56828	2.88414	63.9233	7.34993
TRINITY_DN6_c0_g1_i1	chr2L	91910519	92702444	-0.854850072192031	1	0.365523	0.102494	3.59436e-6	0.22738	0.118326	0.0712504	0.203439	0.0223988	0.0191481	1.36546	0.121338	0.15675	0.227329
TRINITY_DN6_c0_g1_i2	chr2S	77136740	77155565	0.0935511654191251	1	6.73971	2.83187	3.39378	5.96298	1.17457	3.58963	3.90442	4.91945	2.77372	2.07562	2.1591	3.02736	3.03806
TRINITY_DN6_c0_g1_i3	chr2S	77136740	77171709	-0.309510886538455	1	21.9965	22.99	25.2043	33.2202	11.2655	16.4683	14.8367	26.722	13.8056	27.394	9.94951	18.9032	15.6785
TRINITY_DN6_c0_g1_i4	chr2S	77144165	77171572	0.0127456634555646	1	13.3239	12.3715	9.16276	12.6536	8.12817	9.85796	9.48711	10.4711	9.7237	12.119	3.42983	8.25565	9.60971
TRINITY_DN6_c0_g1_i5	chr2L	91910520	91920291	-0.0543399010300341	1	32.2916	59.5715	51.2906	34.838	34.7965	34.1285	37.6808	44.3341	43.5856	31.3885	31.9403	16.9807	38.7096
TRINITY_DN6_c0_g1_i9	chr2L	91920341	91921305	0.865402365879702	1	2.38814	3.08901	3.57645	1.26901	12.031	2.96818	10.7768	4.01443	9.98134	2.8287	1.14599	3.87949	6.83831
TRINITY_DN6_c0_g1_i11	chr2S	77136740	77171572	0.508886752699363	1	7.84983	12.708	4.29165	1.93719	12.232	9.20769	9.69169	2.4177	12.2348	4.71783	2.72345	2.56525	11.1933
TRINITY_DN7_c0_g1_i1	chr1L	73583019	73589574	1.4019040216995	1	3.96743	2.89675	2.94131	28.6667	30.4876	18.9102	2.39501	12.0053	13.4761	13.5757	26.919	2.47128	107.683
TRINITY_DN7_c0_g1_i2	chr1L	73582945	73589574	-0.526592923757352	1	0.934731	1.21661	0	0	9.6615	0	0.845416	0	0	0	21.5585	0	0
TRINITY_DN7_c0_g1_i3	chr1S	67958252	67963975	1.2913228945344	1	34.6589	55.3346	3.99108	44.8083	368.814	97.1921	26.0723	23.2597	30.1155	16.1855	15.8627	66.6025	56.9182
TRINITY_DN8_c0_g1_i1	chr4S	86417058	86440459	0.0116193286137078	1	5.29833	5.57548	3.6524200000000002	5.64599	7.28312	7.4768	5.72446	6.29329	5.64464	6.14647	5.51088	7.05314	5.84083
TRINITY_DN8_c0_g1_i2	chr4S	86417058	86440459	-1.57242122812995	1	0	0	0.41025	0	0.401878	0.525936	1.27405	0	0.296265	0.597695	0.575404	0	0
TRINITY_DN8_c0_g2_i1	chr2S	141229612	141232700	0.0670554437182168	1	33.3284	50.6572	34.0267	53.1101	31.103	62.8042	47.4861	48.6375	97.4276	77.2213	37.3446	77.3268	86.9808
TRINITY_DN8_c0_g2_i2	chr2S	140636614	141232700	-0.0491096266237357	1	0.35511	0	0.146652	0.488438	0.111912	0.119425	0.771232	0.12656	0.861028	0.814094	0.309154	0.392425	0.418439
TRINITY_DN8_c0_g2_i3	chr2L	161960163	161963222	0.0367444038483405	1	4.26493	6.16209	2.85512	6.98943	3.77906	5.60983	5.50519	4.92677	12.9759	6.32187	6.8078	8.52629	6.41678
TRINITY_DN8_c0_g2_i5	chr2S	141229998	141232700	0.0880911675120503	1	1.72876	1.73912	2.5952	3.0324	2.97405	4.41357	2.93808	1.96526	7.99393	2.81026	8.18901	3.60565	5.50044
TRINITY_DN9_c0_g1_i3	chr5S	14195225	14265993	-0.0319758438901879	1	1.85656	0.628554	2.12157	2.90938	1.18978	0.525947	3.19417	2.32406	0	0.851661	1.25028	1.79905	3.09885
TRINITY_DN9_c0_g1_i6	chr6S	16114764	16115134	-0.436488257272287	1	1.46983	1.16333	0.124811	0	0	1.91302	2.20108	1.49924	1.36763	2.74988	1.74874	2.3452	1.39842
TRINITY_DN9_c0_g1_i7	chr1L	12949708	12950035	-1.17167060401482	1	0	0	1.12009	0	0	0	2.37767	0.982803	1.19765	1.34436	1.38104	2.05391	0
TRINITY_DN9_c0_g1_i8	Scaffold38260	58	296	-0.149971283844311	1	9.62122	13.1006	16.1909	9.38403	17.6993	15.1116	14.7687	14.6276	9.92206	11.118	14.1116	16.8872	13.7048
TRINITY_DN9_c0_g1_i10	chr2L	177875042	177983218	-0.754923143112136	1	0.311337	0.334211	0	1.09381	0.318334	0.968468	0.362753	0.328518	0.433473	0.390863	0	0.688107	0
TRINITY_DN9_c0_g2_i2	chr2S	156744864	156750898	-0.0671816543743974	1	15.7634	23.2596	20.3478	19.6144	31.8362	30.3603	29.5659	27.5897	22.6615	21.337	22.9549	32.033	25.5176
TRINITY_DN9_c1_g3_i1	chr9_10S	31763415	31764490	-0.181923133596191	1	13.4114	18.8049	18.4763	16.558	20.0078	16.9607	15.5786	17.2722	13.635	19.3425	22.6832	16.8088	19.8973
TRINITY_DN9_c1_g4_i1	chr1S	166067591	166067716	0.153810354402138	1	0	0	1.76431	0	1.6359	1.75468	0	1.80549	1.93144	0	1.8101	1.86211	0
TRINITY_DN9_c3_g1_i1	chr3L	122017091	122033416	0.485471272271952	1	8.85377	3.16884	3.48432	10.5789	17.034300000000002	9.5307	13.2525	7.16454	23.4552	21.267	4.85691	12.0387	12.4033
TRINITY_DN9_c3_g1_i2	chr3L	122029476	122044952	0.00512076835773359	1	119.158	145.992	96.9696	109.082	168.277	132.027	117.969	101.209	112.646	120.81	73.6048	131.829	109.284
TRINITY_DN9_c4_g1_i1	chr5L	52925641	53046245	0.204970675628853	1	4.44091	0.630033	1.04688	1.67645	4.01309	4.15815	3.34247	1.09453	5.3719	4.70394	3.22196	4.4547	2.24306
TRINITY_DN9_c4_g1_i2	chr7S	87276529	87276871	-0.0353510660692023	1	0	1.05591	0	2.84628	0.857103	0.291677	0.315215	0.926619	1.36571	1.09219	1.5241	0.31754	1.60275
TRINITY_DN10_c0_g1_i1	chr7L	19810388	20042444	0.121888474125775	1	12.0374	13.6346	16.0383	10.3338	22.4754	17.5658	14.6251	13.5748	13.8858	11.8845	10.3492	14.856	16.0435
TRINITY_DN10_c0_g1_i2	chr7L	19810369	20042444	0.0230419142840433	1	7.38369	8.80534	9.81422	7.37603	13.2395	11.6359	9.03477	10.0181	8.32734	7.92584	7.98849	8.04064	7.94801
TRINITY_DN10_c0_g1_i3	chr7L	19810368	20042444	1.08940970582271	1	0.450023	1.84638	0	0.503247	1.509	0	0.456492	0	1.26947	0.52784	0	0.58451	2.67216
TRINITY_DN10_c1_g1_i1	chr1L	20431902	20432258	-0.33941890103471	1	6.72068	7.84726	4.71089	7.00049	2.64967	11.3831	6.27678	6.4647	5.98532	4.28147	6.13159	9.10891	7.46961
TRINITY_DN10_c1_g1_i2	chr1L	20431902	20432258	0.202454183731142	1	5.63032	1.53841	3.58597	5.93571	5.08825	7.93698	3.75153	7.99598	5.32692	4.46871	5.53961	4.97628	3.91305
TRINITY_DN10_c2_g1_i6	chr8L	82019638	82019931	0.868612889957512	1	1.85045	0	0	1.7949600000000001	0	0.811617	0	0.884062	1.90212	1.14956	0.56381	0	1.05943
TRINITY_DN10_c2_g1_i7	chr8S	94735008	94737932	0.33514669749653	1	12.2825	5.79954	5.91116	10.979	16.0621	14.7257	17.0616	14.7873	17.2352	17.6399	6.73409	19.0565	17.5202
TRINITY_DN10_c3_g1_i4	chr6S	119700946	119709048	0.792527767511381	1	0	0	0	0	2.49513	0	0	0	0	1.0349	1.19894	0.923892	1.15219
TRINITY_DN10_c3_g1_i5	chr2L	90940293	91300532	-0.271356062357502	1	2.26702	2.65163	3.38789	1.37019	2.07093	1.69745	1.9806	3.00342	1.76089	1.86875	4.23413	2.92669	1.92413
TRINITY_DN10_c3_g1_i6	chr7L	71931720	71990698	0.440129325962776	1	3.12762	0.720945	2.30611	2.54613	1.76475	1.40924	2.85439	4.58504	1.59237	1.37777	1.22934	1.09515	0.858259
TRINITY_DN10_c3_g1_i7	chr2L	143928530	144095844	-0.0282984535545341	1	4.81745	2.75445	4.63634	2.86373	1.9247	4.92768	1.11838	5.03903	1.91752	1.43956	2.76483	3.37228	1.78544
TRINITY_DN10_c3_g1_i10	chr8S	7901489	7901796	-1.50837852874386	1	0	3.16626	0	0	0	0	1.05368	1.05739	0	0	1.87776	0	0
TRINITY_DN10_c4_g2_i1	Scaffold38	1010359	1010675	-0.706795836243826	1	1.08728	0.823059	0.344454	0.368764	0	1.69561	1.10151	0	0	0	0.35489	0.3689	0.863274
TRINITY_DN10_c7_g2_i1	chr6S	97994546	98255542	0.237109921565474	1	6.74049	7.89575	5.85572	9.83088	15.0138	13.904	7.71055	9.35717	8.99536	6.37312	6.03314	9.96029	11.7909
TRINITY_DN10_c10_g1_i1	chr1L	129755584	129755802	1.08478209266727	1	4.06808	0	1.24551	0	1.1638	2.4632	2.65912	3.81447	1.36062	1.41748	0	0	1.27
TRINITY_DN10_c97_g1_i1	chr9_10L	39199931	39200178	0.2387558406662	1	10.6596	12.1206	8.12262	5.17803	11.2257	5.99906	14.5956	12.4057	8.06952	2.79754	15.9658	3.83887	10.0034
TRINITY_DN11_c0_g1_i1	chr5L	131683972	131754412	-0.13233579602671	1	3.07314	5.20556	1.95271	2.34906	2.58823	3.35318	1.30171	2.54618	2.24901	2.82689	3.77836	2.62487	3.70119
TRINITY_DN11_c0_g2_i1	chr5L	131756365	131769998	-0.202364959616249	1	0.533415	0.295297	0.777367	0.533581	0.486686	0.499451	0.888054	0.255336	0.651678	1.75354	1.10321	0.617853	1.70209
TRINITY_DN11_c0_g2_i2	chr5L	131756372	131769998	-0.211254478715961	1	37.7778	99.929	32.5113	55.6401	42.8997	51.9891	51.6644	58.5329	57.9035	44.5461	43.55	63.8104	57.5753
TRINITY_DN11_c1_g1_i2	chr1L	92364748	92386766	0.0276813718236515	1	11.9229	6.45726	5.53961	8.54063	6.84551	8.73799	7.66671	5.83979	6.84638	9.33855	5.6412	8.9561	8.49596
TRINITY_DN11_c1_g1_i3	chr1L	91550767	92387101	-0.643934584188164	1	2.67597	1.32338	4.94648	4.1629	1.07047	0.237759	0.564484	1.74941	0.463024	0.711339	2.62412	0.249475	0.519178
TRINITY_DN11_c1_g1_i4	chr1L	92364927	92371205	-0.138827814125944	1	2.59138	0.805899	1.29018	2.24602	1.18305	1.27413	1.47436	1.2164	1.23847	1.75679	1.35562	1.32648	0.477434
TRINITY_DN11_c2_g2_i2	chr2S	60172608	60286725	0.112060932415053	1	3.66182	4.6548	1.91933	2.85547	4.64801	5.73815	3.67906	4.11358	3.60497	1.95828	3.57048	3.04597	3.3187
TRINITY_DN11_c2_g3_i1	chr4S	101260492	101260717	0.192868874831365	1	8.07424	7.06515	7.21782	5.91937	13.8974	5.41202	7.96989	9.59297	5.25182	9.60852	10.0749	10.1454	10.3064
TRINITY_DN11_c2_g4_i1	chr7S	19931368	20681235	0.0879300052245535	1	4.26587	1.60281	3.10463	6.84248	7.0922	5.50696	6.00312	4.03574	4.01689	5.84096	4.80596	2.51295	5.25137
TRINITY_DN11_c3_g1_i1	chr9_10L	110333190	110333764	-0.267195786965066	1	184.173	182.522	152.963	225.863	99.1972	118.877	133.276	180.205	111.529	143.009	129.428	149.632	99.3269
TRINITY_DN11_c3_g1_i2	chr9_10L	110333190	110333764	-0.270725926759509	1	207.555	207.943	153.457	261.014	102.701	131.354	151.866	202.568	121.741	155.806	131.199	161.327	101.579
TRINITY_DN11_c4_g1_i1	chr7L	112218979	112219404	-0.282933280087898	1	1.22406	1.14993	1.75395	1.66435	0.74938	1.71658	1.66327	1.94793	0.447943	0.676831	1.40781	0.840556	1.47668
TRINITY_DN12_c0_g1_i1	chr8L	29417341	29524625	0.804146758189679	1	2.4332	0	1.56975	0.622875	4.80443	1.09756	2.37394	2.27382	2.02885	0.520429	2.53412	3.4599	1.93069
TRINITY_DN12_c0_g1_i2	chr8L	29486946	30525095	0.45262288931744	1	1.66525	0.0841744	0.639556	1.33563	1.3551	1.54475	0.500912	0.974206	1.30192	1.29332	0.758564	1.99286	1.70163
TRINITY_DN12_c0_g1_i4	chr8L	29486946	30525095	1.09130080277995	1	0.771353	0.281417	0.969529	0.128287	0.267376	0	0	1.1794	0.319132	1.14473e-7	1.10732	0	1.21193
TRINITY_DN12_c0_g1_i6	chr8L	29487713	30525095	-0.158439861275371	1	2.93152	2.33825	2.33999	2.86239	5.51545	3.14748	5.22471	2.79195	2.12166	3.65587	4.66722	4.30809	2.97542
TRINITY_DN12_c0_g1_i7	chr8S	57235205	57279352	0.687719864674047	1	1.96639	0.853022	0.871133	0.972125	2.12612	1.1828	0.730887	1.40546	1.49968	1.20149	0.746845	1.97233	1.84806
TRINITY_DN12_c0_g1_i8	chr8L	29491263	29524625	-8.04604197866979	2.94304081377252e-4	0	1.38039	0	2.48902	0	2.11573	1.30017	0	0	1.93066	3.31618e-9	2.23132	0
TRINITY_DN12_c0_g1_i9	chr8S	57235184	57279352	-0.159709582434561	1	1.38986	3.1968	1.04545	2.72013	4.65949	2.94745	4.36295	1.89108	3.58516	3.51902	0.48478	5.64475	2.14385
TRINITY_DN12_c1_g1_i1	chr8S	57233252	57233529	-0.569840578109526	1	14.3377	18.6965	9.46189	25.0103	16.0337	11.2596	24.3049	7.8406	9.54929	12.9439	23.4505	15.0109	12.7403
TRINITY_DN12_c2_g1_i1	chr9_10S	92993552	92993755	0.833788938014179	1	1.74769	0	1.601	0	0	0	1.72102	0	3.52004	0	0	1.68034	1.63103
TRINITY_DN12_c4_g1_i1	chr8S	57237883	57243113	-0.199283369196689	1	0.221323	0.248968	0.10625	0.339195	0.304138	0.413834	0.452397	0	0.485805	0.614033	0.219711	0.230197	0.458883
TRINITY_DN13_c0_g1_i1	chr9_10L	112067096	112068468	-0.348636732565246	1	7.5707700000000004	6.09257	11.5787	7.65049	4.40976	7.88103	7.03963	7.44359	5.66205	6.30693	8.46958	5.20217	6.15564
TRINITY_DN13_c0_g2_i1	chr9_10L	112067096	112068571	-0.21006045191231	1	5.84627	6.48797	9.02641	9.22396	6.07485	8.43262	6.42548	8.11089	6.64817	7.37935	7.68714	6.02782	7.71019
TRINITY_DN14_c0_g1_i1	chr1S	125406566	125521940	-0.502325841350255	1	1.75851	3.16568	2.13795	1.79651	1.18168	4.16511	1.4375	1.16595	1.93026	2.7314600000000002	3.14084	3.04645	4.01034
TRINITY_DN14_c0_g2_i1	chr1L	151711135	151743248	0.69480809499859	1	0.759492	2.79618e-7	0	0.888154	1.6893	4.81978	0.00354836	1.39492e-8	1.60197	2.72874e-5	4.34079e-10	0.82093	2.39711
TRINITY_DN14_c0_g2_i3	chr1L	151714483	151726779	0.4100681696596	1	1.81309	0.661943	0.148727	1.31651	0.451227	0.850638	0.805489	0.708655	0.981299	0.963385	0.924319	1.4653	2.10303
TRINITY_DN14_c0_g2_i5	chr1L	151598745	151726790	-0.0135437815490927	1	1.73038	1.5062	3.16643	0.22785	0.374763	2.26325	5.8588e-6	2.96092	0.893198	1.54625	0.345947	2.37808e-4	0.129976
TRINITY_DN14_c0_g2_i6	chr1L	151711135	151743248	0.202366780969433	1	4.55163	4.12741	2.08286	4.63341	3.95795	0.168594	5.18853	4.89747	4.71995	6.42354	3.77718	3.01536	3.77189
TRINITY_DN14_c0_g2_i7	chr1S	125409806	125423561	-0.0443427179105616	1	0.742271	1.43527	2.27298	1.3275	1.38131	1.51034e-6	1.73182	0.508462	1.86184	1.33653	4.00571	0.697147	3.90927
TRINITY_DN14_c0_g2_i8	chr1L	151711135	151743250	-1.13641044486975	1	0.161602	6.67021e-4	0.972798	0.540399	3.48897e-5	0.00950134	1.0806	0.00234579	1.18176e-4	0.0597651	2.84844	1.77095	2.01597
TRINITY_DN14_c2_g1_i1	chr1S	30854577	31004023	-0.382494886407116	1	3.0015	3.50951	1.47579	9.14794	4.86487	0.859495	0.990246	4.96096	1.88705	8.46539	4.17718	3.32952	0.794903
TRINITY_DN15_c0_g1_i1	chr4L	129704521	129737128	0.518710579146635	1	3.41711	2.93503	2.25051	4.79392	14.6851	6.34594	5.63588	6.01696	4.63546	6.83022	3.00216	7.28132	6.61851
TRINITY_DN15_c0_g1_i2	chr4S	107711740	107738651	0.252320888847903	1	5.14611	6.03935	4.54595	3.70014	18.9549	15.3801	14.2361	7.71198	8.27644	8.2928	6.05013	13.6713	14.2686
TRINITY_DN15_c1_g1_i1	chr3L	124345928	124365009	0.175087875543834	1	4.8766	6.56829	4.41654	5.34511	4.59403	5.73746	6.09643	4.84513	8.55564	4.86904	4.42874	7.88274	10.7364
TRINITY_DN15_c1_g1_i2	chr3S	21421694	21439209	0.146457770428322	1	3.02921	3.86031	3.67243	3.08253	3.51166	4.74101	3.69071	4.2176	5.78936	4.06698	3.24365	4.70722	5.90225
TRINITY_DN16_c0_g1_i1	chr5L	50740336	50741185	-0.0959323612867479	1	20.107	27.7127	25.5394	33.0311	31.6144	20.3245	21.5046	22.9672	27.553	23.2276	20.8536	22.9331	18.0524
TRINITY_DN16_c0_g2_i1	chr2S	37164306	37187458	1.0191000332435	1	0.364474	0.960011	0.485424	0.814474	2.31406	0	1.88726	0.407184	1.42783	0	0.414362	1.17798	3.24917
TRINITY_DN16_c0_g2_i2	chr2L	48069277	48077884	-0.169444272839387	1	1.00617	1.33551	1.88815	0.614924	1.62478	1.14875	2.18668	1.29696	0.554355	0.609551	1.05959	1.00973	1.31998
TRINITY_DN16_c0_g2_i3	chr2S	37164306	37199526	0.17218894145862	1	2.05062	1.5552	0.974103	2.61731	4.03837	2.46813	2.36996	0.772426	1.86358	2.89256	0.349154	1.85949	2.14771
TRINITY_DN16_c0_g2_i4	chr2L	48069277	48084734	-0.10897649327282	1	18.5386	24.1529	18.3693	16.4418	16.2901	24.0981	17.2465	21.3415	16.6571	19.5405	19.341	15.5514	21.5159
TRINITY_DN16_c0_g2_i5	chr2S	37164306	37199526	-0.0367240642609444	1	16.0483	23.3823	18.0319	13.6604	23.5139	18.3847	23.2213	22.1085	16.8176	20.8784	18.6906	19.4799	21.055
TRINITY_DN17_c0_g1_i1	chr8L	85023761	85028226	-0.446666877619843	1	24.8988	16.4027	41.5151	36.4643	20.3763	22.4795	21.5827	20.9732	18.9847	15.1179	46.3399	16.7497	19.6846
TRINITY_DN17_c0_g1_i2	chr1L	139111261	141011572	-1.90473696559377	1	2.75447e-7	1.17105	3.42436	0.789204	0.0990062	0.0761594	0.211809	0.780072	0.33001	1.50165e-4	3.28673	0.279778	0.514085
TRINITY_DN17_c0_g1_i3	chr1L	139023548	141011572	-0.589620595513472	1	3.10379e-7	5.49982e-5	0.353973	0.206013	0.0533721	0.0163692	0.093702	0.174897	0.0551836	2.84543e-4	0.38866	0.107138	0.235429
TRINITY_DN17_c0_g1_i4	chr1L	139111261	141011572	0.951167974276474	1	3.03608	0	0	0.115864	5.17706	0	3.13561	0	0.316638	3.89003	0	2.98696	3.26443
TRINITY_DN17_c0_g1_i5	chr8L	85025252	85029063	-0.141845401914278	1	6.06021	2.85784	3.58543	3.20603	3.02696	7.16851	3.42769	3.9756	3.71885	6.11632	3.91916	2.33054	2.11416
TRINITY_DN17_c0_g1_i6	chr1L	139111261	141011572	-0.44068390189844	1	2.03901e-7	9.03806e-5	0.52654	0.209808	0.0359102	0.0280921	0.0937823	0.401125	0.0826384	1.24726e-4	0.535556	0.137255	0.235325
TRINITY_DN17_c0_g1_i7	chr8S	3826024	3829668	0.381610028137561	1	233.743	78.7721	65.7352	222.972	162.789	179.491	175.323	127.398	191.211	178.941	79.9434	222.703	286.784
TRINITY_DN17_c0_g1_i9	chr8L	85023761	85026613	0.619892139007026	1	8.22723	3.67139e-9	0.515377	1.6142	0.757755	1.83473	3.07429	4.23607	0.71065	7.65194	0.65945	3.03899	3.07232
TRINITY_DN17_c0_g1_i10	chr1L	139111261	141011572	0.849839196575131	1	0.0344828	0.888571	3.29791e-6	0.726266	0.00253734	0.0518384	0.00270347	0.0356621	2.12444	0.00188354	0.00160086	0.0105926	0.00668561
TRINITY_DN17_c0_g1_i11	chr8L	85024345	85029063	-0.196663652773665	1	63.1974	23.7365	63.4701	56.9829	34.234	34.247	40.068	39.381100000000004	22.9155	36.6716	56.4367	27.4424	34.2078
TRINITY_DN17_c0_g1_i12	chr1L	139111261	141011572	0.218332979599064	1	1.47633	3.62201	0.00139832	0.0763881	1.35545	6.12461	1.07673	5.00591	0.429113	1.33962	0.445282	1.62875	2.41902
TRINITY_DN17_c0_g1_i13	chr8S	3826024	3830418	0.426056238702244	1	37.7192	10.3262	27.6198	20.7982	13.4785	19.3319	20.9659	27.8891	30.6672	25.9951	5.48527	7.99256	11.2898
TRINITY_DN17_c0_g1_i14	chr1L	139111261	141011572	-0.0199800504452554	1	4.47038e-7	0	0	0.314887	0.138737	0	0.270429	0	0.061343	3.75054e-4	0	0.252495	0.31981
TRINITY_DN17_c0_g1_i15	chr1L	139111261	141011572	-0.137594517133436	1	6.07662e-7	0	0	1.17911	0.381021	0	0.610473	0	0.243889	4.561e-4	0	0.514758	0.698169
TRINITY_DN17_c0_g1_i16	chr1L	139023548	141011572	-1.90856574481513	1	4.22373e-7	0.677793	2.28264	0.770034	0.147851	0.0442438	0.212045	0.339241	0.219045	3.46005e-4	2.36449	0.219008	0.514086
TRINITY_DN17_c0_g1_i17	chr1L	139023548	141011572	0.31419336838589	1	1.99597	2.07507	9.58452e-4	0.0748896	1.91963	3.44273	0.997149	2.0791	0.278203	2.83083	0.320883	1.20067	2.35216
TRINITY_DN17_c0_g1_i18	chr8S	3826024	3830805	0.0229012094222505	1	556.382	203.442	604.552	455.517	239.965	335.253	304.459	362.777	284.152	358.778	150.708	231.11	328.35
TRINITY_DN17_c0_g1_i19	chr8S	3826024	3828079	0.223701684065944	1	9.09197	1.02171	2.97072	4.69769	4.91377	6.03745	5.60265	1.86043	5.45199	8.19822	7.00048	3.30244	7.60235
TRINITY_DN17_c0_g1_i20	chr1L	139111261	141011572	1.19393918055846	1	0.0715656	0	0	1.08829	0.0099805	0	0.00806049	0	1.5651	0.00557556	0	0.0197853	0.00921381
TRINITY_DN17_c0_g1_i21	chr1L	139023548	141011572	0.698393913530939	1	0.0473273	0.513382	2.32855e-6	0.702888	0.0036876500000000002	0.029794	0.00257236	0.0151755	1.37521	0.00410154	0.00118699	0.00796883	0.00668939
TRINITY_DN17_c0_g1_i22	chr1L	139492935	141011572	0.222202503351868	1	0.00656431	0	0	0.308876	0.208577	0	0.27509	0	0.0406282	8.48128e-4	0	0.198466	0.319518
TRINITY_DN17_c0_g1_i23	chr1L	139492935	141011572	0.0694596832961016	1	0.00990462	0	0	1.14933	0.575359	0	0.622136	0	0.160564	0.0010415000000000001	0	0.405718	0.697207
TRINITY_DN17_c0_g1_i24	chr8L	85025266	85029063	-0.269231903526306	1	2.62738	3.57217	2.11335	5.22658	7.78877	2.80681	2.79834	0.803207	5.61198	1.96351	16.1916	10.35	7.57106
TRINITY_DN17_c0_g2_i1	chr6L	131058640	131058900	0.150070482227032	1	19.616	22.0463	18.2805	16.4958	25.5817	28.1398	17.4357	26.9848	15.5085	19.1448	18.2046	17.1206	26.6619
TRINITY_DN17_c1_g1_i1	chr8S	3828015	3828592	0.349162432227624	1	45.6984	19.994	41.5728	37.2302	25.1747	27.8557	25.4122	32.7443	48.7352	38.0702	19.4265	37.7268	54.674
TRINITY_DN18_c0_g1_i1	Scaffold24	495153	495578	-1.00589141003537	1	0.223457	0.260997	0.462879	0.411689	0.698257	1.29636	1.65914	0	1.50822	1.13316	1.72917	1.39057	0.190704
TRINITY_DN18_c0_g1_i2	Scaffold40	1266246	1297386	0.896219985729362	1	0	0.475076	0.121841	0.538529	1.14932	0	0	0.324624	0	0	0	0	0.0374146
TRINITY_DN18_c0_g1_i4	Scaffold24	495153	542189	0.0697251491940267	1	4.73808	3.58241	3.94256	4.6422	4.51603	5.00262	5.87221	4.75646	4.75143	4.39853	4.9065	4.41083	6.17823
TRINITY_DN19_c0_g1_i1	chr5L	67142423	67159824	-0.0694022349152017	1	30.4078	34.2506	35.1745	35.1411	30.4927	37.2287	31.1941	40.3968	27.9746	33.7805	30.5206	26.2653	35.2459
TRINITY_DN19_c0_g2_i1	chr5L	66995784	67159824	-0.172999174620888	1	55.6261	74.4739	70.4694	60.9343	50.7577	62.7716	55.681	69.8469	51.4653	52.807	61.5149	46.2413	57.4914
TRINITY_DN19_c1_g1_i1	chr3L	96989184	96992093	-0.641135448978207	1	0	0.392662	0.627236	0.427657	0	0.240829	0.350344	1.18137	0	0.471012	0.354063	0	0
TRINITY_DN19_c1_g1_i2	chr3L	96989184	97058901	-0.96494901029523406	1	1.13224	1.50075	0	1.70593	0.806679	0.968741	1.45422	0	1.20976e-6	0	0.90991	0.489502	0.418537
TRINITY_DN19_c1_g1_i3	chr3L	96989184	97058901	0.417122069997063	1	2.14673	0	1.33946	0.544719	1.72932	1.56915	1.78626	1.24598	2.40621	2.29375	1.04281	2.85262	2.01905
TRINITY_DN19_c1_g2_i1	chr3S	46403268	47884814	0.111192729229826	1	2.13597	1.50969	1.21968	2.02313	3.09219	1.10889	2.43105	1.65206	2.16712	2.5086	1.8547	3.69808	2.25714
TRINITY_DN19_c2_g1_i1	chr7S	45560478	46803666	0.0634037429230465	1	7.18509	7.25327	6.68445	7.93982	4.95436	6.62456	4.22379	7.76174	6.72984	8.49699	4.5777	4.7349	7.84046
TRINITY_DN19_c3_g1_i6	chr2L	32794310	32794347	-2.2290021499398	1	0.297115	0	0.360098	0	0	0	0	0	0	0.824478	2.50982	1.14677	0
TRINITY_DN19_c4_g1_i1	chr8S	87914177	88078674	0.339251219966415	1	1.16981	9.18025	6.2044	4.95854	11.9546	0.277593	0.315164	3.73499	4.04506	3.59448	4.31493	4.19832	8.40648
TRINITY_DN19_c4_g1_i2	chr8S	87914177	88078674	-0.36236039302083	1	0.810752	0	0	1.49315	0	2.63259	3.2186	2.52275	2.73348	2.86398	0	2.82696	0
TRINITY_DN20_c0_g1_i1	chr9_10L	7307271	7334261	-0.0662883836985588	1	18.7022	25.2735	18.6429	18.6911	23.9003	22.5359	20.6077	18.2773	19.6488	19.5208	17.891	23.499	23.9839
TRINITY_DN20_c0_g1_i2	chr9_10S	6697251	6710014	-0.306613663696644	1	11.9768	11.2767	10.8331	10.3914	10.7985	11.1636	15.4117	9.57712	9.66324	10.8312	19.3475	16.7556	13.6065
TRINITY_DN20_c0_g1_i3	chr9_10S	6710435	6721492	-0.00308509778660864	1	13.6514	19.0435	11.4308	14.8322	23.8612	17.4654	18.1252	16.5988	11.7136	16.0861	13.0621	20.804	19.192
TRINITY_DN20_c0_g1_i4	chr9_10L	7308716	7334251	0.439636256803263	1	0.259917	0.443988	0	0.397315	0.539915	0	0	0.252511	0.50884	0.428481	0	0.96983	0.403846
TRINITY_DN20_c1_g1_i1	chr1L	67200139	67224089	-0.0247396543565034	1	9.38017	6.67398	7.0628	7.87191	9.0633	7.04634	6.47071	7.0111	5.17169	8.4613	6.06086	6.98919	5.56627
TRINITY_DN21_c0_g1_i1	chr3S	67485976	67531372	-0.394385722045679	1	8.06839	10.5663	10.0889	8.79617	5.08813	5.14812	5.39341	7.13766	3.6726	5.82446	3.97826	3.90838	3.56012
TRINITY_DN21_c0_g1_i2	chr3S	67485976	67531372	-0.00192735373949438	1	5.0947	3.55348	5.30551	3.60615	4.63209	3.99128	4.50122	4.1461	3.51333	3.57729	3.98681	3.91119	3.84294
TRINITY_DN21_c0_g1_i3	chr3S	67486253	67531372	-0.475065286000512	1	4.3513	3.28266	3.47151	4.49187	1.77358	3.65918	1.66327	2.63518	1.11447	2.39567	1.8607	1.37823	0.632979
TRINITY_DN22_c0_g1_i1	chr3L	31663382	31663507	0.16266992618458	1	0	0	1.0728	0	2.24013	0.869117	0	2.12416	3.22988	1.38498	3.10028	4.01138	0
TRINITY_DN22_c0_g2_i1	chr3S	106772709	106796251	-0.0954608531973794	1	4.69062	3.30445	3.76532	4.18625	3.84529	4.16855	5.06733	4.16151	4.83809	5.42235	4.95259	4.52406	3.81665
TRINITY_DN22_c0_g3_i1	chr3L	31661005	31663507	-1.964932556215	1	1.76089	0.00147373	8.36373e-4	0	0	4.21317	3.43162	0	1.50363e-9	4.10668	0.00352908	0.00759006	1.54464e-7
TRINITY_DN22_c0_g3_i2	chr3L	31661005	31663507	0.269498106571454	1	2.46182	4.53667	3.65321	4.64294	4.07288	1.85537	0.00118507	4.19724	6.92212	1.70822	5.53649	6.25029	5.06517
TRINITY_DN22_c1_g1_i1	chr4L	14954637	15155735	-0.0045851609885183	1	0	0	0	0	0.54157	1.11725	0	1.77441	0.643891	2.59695	1.15576	1.20168	0.838435
TRINITY_DN23_c0_g1_i1	chr8S	35740628	35772631	0.494579348111485	1	11.6762	7.13186	6.12089	11.9314	8.6495	9.00441	8.77785	9.81751	16.1695	11.5168	4.80365	17.8965	23.5419
TRINITY_DN23_c0_g1_i2	Scaffold50	1211008	1242977	0.150418576454476	1	9.34861	4.25081	5.0195	8.8847	3.3693	6.18122	5.32131	5.88738	9.12871	7.21157	8.46492	6.69482	9.51293
TRINITY_DN24_c0_g1_i2	chr5L	22374758	22383995	1.30759513779409	1	0	0	0	16.8535	0	0	0	15.7872	15.3305	13.8421	0	0	15.8115
TRINITY_DN24_c0_g1_i3	chr5L	22374758	22383995	-0.339283009159989	1	29.6527	46.131	33.4304	25.8848	41.8525	34.2739	34.3331	24.9242	19.072	20.7183	29.3077	37.0016	21.3246
TRINITY_DN24_c0_g3_i1	chr6L	3667728	3667888	-0.0254273091980326	1	7.12031	4.34287	5.97059	8.9344	5.03496	9.01481	4.6938	9.43946	5.70176	8.385	6.90391	5.99367	7.07022
TRINITY_DN24_c1_g1_i1	chr8L	14108390	14198566	0.031979851304644	1	13.0871	20.3252	13.0283	16.4488	27.8437	21.5634	26.7648	19.4761	19.729	15.9958	10.1059	29.5227	21.7701
TRINITY_DN24_c2_g1_i1	chr4S	95681175	95955153	-0.154802102758157	1	19.5105	17.9801	15.7583	19.3539	12.6577	11.8781	14.8166	15.931	9.00135	12.8184	13.6102	14.5281	14.7135
TRINITY_DN25_c0_g1_i1	chr1L	97202957	97226826	0.102465555515293	1	6.08999	5.36428	5.47801	5.71653	6.78936	7.56995	8.22036	6.7979	6.53773	6.36875	4.57305	6.28201	8.21768
TRINITY_DN26_c0_g1_i1	chr8L	61412212	61438020	0.127015035736069	1	4.03514	2.38718	1.29623	4.00554	6.72555	5.20343	5.77418	2.4404	3.31908	4.14983	0.532146	7.12745	4.41294
TRINITY_DN26_c0_g1_i2	chr8S	24574989	24576973	-0.163204648935675	1	6.81287	6.8337	9.67604	9.49025	7.72243	9.04208	9.51559	9.05149	8.67748	6.91941	4.87935	7.78541	5.06222
TRINITY_DN26_c0_g1_i3	chr8L	61412212	61438020	0.177795051093462	1	5.65469	4.4486	3.38991	7.31703	11.4884	7.21018	10.2346	7.46703	6.14627	7.11466	1.71965	8.73141	5.17051
TRINITY_DN26_c0_g1_i4	chr8L	61411310	61438020	0.0209414731249176	1	3.92856	2.31555	3.41015	5.31342	3.03038	4.02591	4.36907	4.01917	3.71581	3.40357	2.02136	2.71485	3.34085
TRINITY_DN26_c0_g1_i5	chr8L	61411310	61438020	0.374146172093936	1	2.53367	4.35973	1.88157	1.17365	14.6335	4.39967	5.82364	4.36471	3.27869	3.00257	7.23542	6.66346	3.94389
TRINITY_DN26_c0_g1_i6	chr8S	24535569	24574949	-0.0769102248572302	1	8.25332	6.68262	4.83528	11.6858	10.5626	10.6097	8.5918	7.28091	6.6596	8.12268	1.76042	9.70289	4.8174
TRINITY_DN27_c0_g1_i1	chr3S	57914670	57962162	0.110234507189028	1	6.26514	3.64919	2.88236	4.06364	7.57096	5.47448	8.19139	5.04049	4.11171	7.43736	4.34074	6.30834	6.00336
TRINITY_DN27_c0_g1_i2	chr3S	57962167	57963156	0.0628473280210163	1	9.97451	5.88861	10.255	9.26074	14.2276	9.61887	14.9301	12.2516	9.95841	11.2566	13.7835	15.7301	14.6908
TRINITY_DN27_c0_g1_i4	chr3S	57914670	57962162	0.319505396506893	1	0.31738	1.53026	1.04103	1.8316	4.70225	2.33707	1.0672	2.06656	1.8754	0.892597	1.66457	4.15662	2.68901
TRINITY_DN27_c0_g1_i5	chr3L	84238463	84289257	0.247635676691373	1	1.95649	2.16506	2.32598	2.83756	4.88599	3.63743	2.72223	3.66993	3.1431	1.36044	3.23578	4.65502	3.91546
TRINITY_DN27_c1_g1_i1	chr3L	84241979	84242340	0.0938907337210448	1	8.40977	5.95816	5.95539	9.53937	20.4526	8.80129	10.554	8.7991	9.63082	13.138	10.1642	17.4047	8.51434
TRINITY_DN28_c0_g1_i1	chr4L	72157805	72180668	-0.190066977949308	1	6.55435	4.13339	5.22532	9.46529	6.99631	12.557	11.3833	8.24888	10.1775	10.1699	10.7981	7.45807	7.50185
TRINITY_DN28_c0_g1_i3	chr4L	72157995	72191461	-0.048882073432604	1	10.341	8.44145	11.9011	10.7576	13.2652	12.7374	14.1581	10.3145	10.5877	10.9153	12.824	15.4967	16.4125
TRINITY_DN28_c0_g1_i4	chr4S	57261231	57281359	0.0424248588164127	1	5.93514	3.97019	2.39181	6.34694	7.02835	11.2517	10.1741	9.34107	11.3291	11.384	9.1478	6.46346	5.74455
TRINITY_DN28_c0_g1_i5	chr4L	72157805	72180668	0.100478573233451	1	5.79605	2.74308	3.54648	3.92525	3.91116	6.01854	6.00892	5.36095	5.22727	7.12932	4.45948	4.53471	5.86339
TRINITY_DN28_c0_g1_i7	chr4S	57261231	57281359	0.0934833238942634	1	6.22829	3.06697	5.93919	3.3713	4.86862	5.16898	3.95008	4.83273	3.0203700000000002	5.00868	4.31202	3.83452	5.16159
TRINITY_DN28_c0_g1_i9	chr4L	72157812	72191461	0.0485397453970569	1	13.6049	12.3928	17.4065	19.4994	19.6661	18.9552	18.2292	19.8527	18.3161	16.2503	16.3369	21.4867	22.6985
TRINITY_DN29_c0_g1_i1	chr2S	131594660	131626387	-0.00143550971059459	1	23.2722	24.9578	18.4838	32.9325	22.5627	22.9335	19.8373	25.0851	25.531	24.6323	15.1019	23.9968	22.6147
TRINITY_DN29_c0_g1_i2	chr2L	151450481	151507663	-0.0656901302265761	1	38.5049	34.191	25.1117	50.4758	25.3435	26.0154	22.5057	28.2664	34.5959	34.7126	21.8006	29.1013	25.6742
TRINITY_DN29_c0_g1_i3	chr2L	151450481	151507663	0.567818586229235	1	2.91797	1.69406	2.33792	2.39211	5.07275	3.54663	3.01079	3.04481	1.84867	1.18014	0.414951	2.01177	3.06881
TRINITY_DN29_c0_g1_i4	chr2S	131594660	131598178	-0.248922648406772	1	2.37212	4.00526	3.65768	2.0563	1.76155	1.04699	2.82629	1.62494	1.42193	2.11854	5.93724	1.20071	5.88975
TRINITY_DN29_c0_g1_i5	chr2L	151450481	151493921	-0.396411425345961	1	3.60131	4.16087	4.89231	8.66099	3.41374	4.33711	2.46944	6.38715	1.92419	4.75586	2.10875	4.93674	2.58108
TRINITY_DN29_c0_g1_i6	chr2L	151450481	151477003	0.477692699939401	1	2.63133	0	2.54953	1.17765	4.11772	2.72804	1.62151	2.09969	1.80187	1.19639	3.366	2.3719	2.73488
TRINITY_DN29_c0_g2_i1	chr2L	151450481	151453178	-0.203465564754662	1	11.653	14.7893	18.4045	20.2601	9.67038	12.7655	13.1546	14.9789	17.487	17.2323	16.19	11.0472	17.611
TRINITY_DN30_c0_g1_i1	chr5L	105978033	105985466	0.0280877034686154	1	0.238981	0	0	5.34231	8.32161	0	0	2.88975	0	4.86875	3.33999	4.77015	0
TRINITY_DN30_c0_g1_i2	chr5S	90436852	90439059	0.132289895585612	1	5.73419	3.84841	5.74238	3.92432	6.32888	5.3413	4.44073	5.31339	3.63944	3.75396	6.23499	4.539	6.12037
TRINITY_DN30_c0_g1_i3	chr5L	105978033	105985466	-0.109060574269966	1	7.50517	7.62809	8.29883	3.61573	3.3206	11.2158	9.30216	3.91394	7.5266	3.88588	4.60025	3.17412	9.62676
TRINITY_DN30_c0_g1_i5	chr5S	90436852	90507503	-0.0624269622494634	1	7.85965	6.45348	6.79454	7.7364	7.84013	8.33069	7.11053	7.89879	6.26187	7.70704	7.64814	6.4307	6.28967
TRINITY_DN30_c1_g1_i1	chr5L	88587984	88619304	-0.619715499125756	1	0.85416	1.49398	0.95108	1.84811	0.401215	0.513617	0.741799	1.48736	5.64792e-4	0.865256	0.87364	0.790279	0.721619
TRINITY_DN30_c1_g1_i2	chr5L	88587984	88619304	0.0473273802062318	1	0.627187	0	0.565629	1.68156e-8	0.467719	1.24936	0.420019	1.50944e-4	0.662673	0.314767	0.642952	0.899634	0.930907
TRINITY_DN30_c2_g1_i1	chr8S	83341352	83394182	-1.12434101153676	1	0.500861	2.84031	0	0.505832	0.454775	0.466579	0.50352	0	0	0.544821	0	1.00736	0.6057
TRINITY_DN31_c0_g1_i1	chr3L	109100584	109109885	-0.266227212718767	1	2.46771	0.368361	1.68486	2.18692	1.38877	2.12496	2.79133	1.87522	1.66918	3.05285	1.48447	3.63056	1.62311
TRINITY_DN31_c0_g1_i2	chr3S	35101501	35104168	-0.113543404929926	1	12.4813	12.1707	11.2945	13.4571	12.0406	14.5364	14.5861	13.1015	11.3694	12.859	14.2395	14.5949	15.6264
TRINITY_DN31_c0_g1_i3	chr3L	109100540	109173749	0.0237305556431602	1	33.7226	36.2788	30.335	34.2629	50.1693	32.5024	45.8574	41.3712	29.8793	33.8781	31.0908	52.7544	40.5352
TRINITY_DN31_c0_g1_i4	chr3S	35085522	35101280	-0.0298879222587	1	9.63738	8.75956	5.49866	10.9619	11.5457	8.94698	11.7524	9.22998	8.48916	10.131	8.24588	11.8659	9.24205
TRINITY_DN31_c0_g1_i5	chr3L	109100540	109115448	0.0907053077230273	1	5.64466	5.88221	3.75052	4.43519	5.46945	15.102	8.59716	6.31144	18.0542	11.9763	8.8041	10.5562	11.1927
TRINITY_DN31_c0_g2_i1	chr3S	35085620	35086720	-0.0109208439912332	1	1.19962	0.726242	0.443413	1.13175	1.9431	3.10542	2.17043	1.46835	2.32838	1.94703	2.84343	1.44222	1.7223
TRINITY_DN32_c0_g1_i1	chr5S	83206363	83212640	0.130770289118677	1	1.20551	0.150509	0.369956	0.343072	0.783929	0.673173	1.47514	0.269341	1.47912	1.51623	0.568168	0.738135	0.283516
TRINITY_DN32_c0_g1_i2	Scaffold44	692619	711377	0.129406928370883	1	11.788	12.2239	10.945	7.44514	15.8566	15.0376	12.0104	11.7685	11.0194	9.50985	9.86618	10.2169	12.1303
TRINITY_DN32_c0_g1_i3	Scaffold44	692619	711377	-0.887369804702652	1	0	0	0	1.43082	1.14594	0	1.01701	0.802448	0.903695	1.47934	1.6581	3.10526	0
TRINITY_DN32_c0_g1_i4	chr5S	83206372	83221140	-0.126627786048216	1	22.3384	24.1288	24.4132	21.5436	23.4989	17.8321	18.2059	19.165	15.5691	15.4566	18.6699	20.0798	16.8511
TRINITY_DN32_c0_g2_i1	Scaffold44	711393	711786	-0.259556871120758	1	7.36655	10.2557	12.1695	10.2596	10.3748	9.87263	11.7388	10.2487	8.08406	8.94292	12.8021	9.56733	11.156
TRINITY_DN33_c0_g1_i1	chr4S	12815565	12845365	0.0653559746084	1	13.4972	13.6709	11.1836	15.3418	15.8144	13.163	10.9315	13.4209	12.1951	13.7696	8.5877	14.2318	13.9665
TRINITY_DN33_c0_g1_i3	chr4S	12460782	12845365	0.227945504067846	1	1.63658	0.828741	0.542669	1.64129	2.09789	2.06772	2.66277	1.48125	2.33719	2.31803	0.195153	2.51764	1.87049
TRINITY_DN33_c0_g1_i4	chr4S	12815565	12845365	0.693990978829417	1	0.904074	0	0.789144	1.27229	0.634169	0.457368	0.763755	0.283567	1.8628	0	0	1.38678	1.20568
TRINITY_DN33_c0_g1_i6	chr4S	12827013	12845365	0.327401887824375	1	3.06669	1.62452	0.23728	2.28314	0.867719	1.99385	1.70033	1.12331	3.20821	0.90835	0.609905	3.05152	1.75197
TRINITY_DN33_c1_g1_i1	Scaffold24	2340457	2342526	0.127681725146784	1	2.0233	1.19589	0.922874	1.36135	1.21696	1.39328	1.79905	1.27078	1.10885	2.30929	1.1675	1.22509	2.37505
TRINITY_DN34_c0_g1_i1	chr3L	65535480	65697266	-0.699792906439858	1	0.108232	0.45008	0.832939	0.106912	0.653425	0.520509	0.426815	0	1.17731	0.463708	1.1274	0.855589	0
TRINITY_DN34_c0_g1_i2	chr3L	65535480	65536366	-0.0384552300865842	1	1.96256	1.03831	0.840442	1.14948	0.959835	0.972838	0.737438	0.825383	0.274411	1.44489	1.2681	0.538464	1.03402
TRINITY_DN34_c0_g1_i3	chr3L	65535480	65697266	0.992745419092401	1	0	0	0	0	0	0	1.22942	1.04193	0	0.365334	0	0	0.876266
TRINITY_DN34_c0_g1_i4	chr3L	65535480	65536347	0.920164600356796	1	1.19554	0.0279231	0.00358795	1.59897	0.408146	0.441236	0	0	0.130067	0	0	0.151184	0.958221
TRINITY_DN34_c0_g1_i5	chr3L	65535480	65536366	-0.295747277929643	1	0.267867	0.676863	1.98894	0.378408	0.761671	0.640126	1.35768	2.03149	0.871741	1.02387	1.58604	0.845281	0.604254
TRINITY_DN34_c0_g1_i6	chr3L	65535480	65536347	1.05174712650188	1	0.156585	0.0177672	0.00911525	0.525934	0.321599	0.287978	0	0	0.419423	0	0	0.239401	0.550591
TRINITY_DN34_c0_g1_i7	chr3L	64372490	65536992	0.269139010778509	1	0.518896	0.228006	0	0.672394	0	0.84266	0.515678	1.44217	0	0.533372	0.685197	0	0.652397
TRINITY_DN34_c0_g1_i8	chr3L	65535480	65697266	-0.498850552080396	1	0.865769	0.701754	0.326956	0.347509	0.827501	0.799182	0.227229	0	0.368261	0.671378	0.892177	0.538697	0
TRINITY_DN34_c0_g1_i10	chr3L	65536043	65536787	0.143775350629705	1	3.91088	0.900033	1.15049	2.33128	1.37606	1.35985	1.51136	0.0333533	2.64871	1.27497	2.25347	2.7318	1.70016
TRINITY_DN34_c0_g2_i1	chr3S	73395393	73396583	0.0160526845312531	1	4.89383	2.62674	5.97955	5.79777	7.45019	6.02938	5.68198	5.31492	4.02715	4.44623	6.18584	6.36605	6.5704
TRINITY_DN34_c1_g1_i1	chr8L	93449814	93450189	-0.0294336708339362	1	6.16456	6.49741	6.92283	3.83246	4.23509	5.09691	3.57622	5.51902	6.44443	4.55774	6.8178	4.47395	4.92549
TRINITY_DN34_c1_g2_i1	chr8L	93429243	93449349	-0.120256392223026	1	12.0011	11.3782	8.2426	10.6822	9.78761	11.5994	7.34936	8.36266	8.23785	8.70687	13.3995	9.36654	10.3289
TRINITY_DN35_c0_g1_i1	chr7L	104517519	104519419	-0.185981396010052	1	29.7642	17.0309	9.23471	20.0713	4.75423	11.7052	16.8392	17.2267	12.9006	29.0361	24.3546	12.6105	15.0461
TRINITY_DN35_c0_g1_i2	chr7S	76576009	76577744	-0.492865029375675	1	46.0534	53.0535	12.9605	28.2332	7.8499	10.9683	11.6469	17.324	13.1345	29.8895	35.7793	21.0738	12.5845
TRINITY_DN35_c0_g1_i3	chr7S	76576009	76577413	-0.425697412493487	1	2.01946	2.07921	0.482921	1.72376	0	0.224622	0.518202	0.627578	1.65908	1.52886	1.61864	0.982328	0.203941
TRINITY_DN36_c0_g1_i1	chr1L	141980190	141981560	-0.119741732829884	1	2.0459	4.90363	2.4279	3.55612	5.80148	4.01561	3.97819	3.11588	2.96109	3.86575	3.46291	4.05958	4.28445
TRINITY_DN36_c0_g3_i1	chr1S	116847000	117055055	0.0498043642001893	1	3.91474	4.03741	2.57127	1.89997	7.58459	6.72682	3.49674	2.91673	5.59625	5.81906	3.31945	9.09358	4.45833
TRINITY_DN36_c0_g3_i2	chr1L	141975044	141980175	0.228717777273552	1	5.21171	5.79452	2.91936	7.0051	13.9695	7.76838	8.26261	8.08609	4.65912	7.56425	5.04893	10.0178	8.75864
TRINITY_DN36_c0_g3_i3	chr1L	141975083	141980175	-2.13615140861472	1	1.29566e-7	3.27058	0	1.85824	8.08429e-4	1.89163	0	0	1.50377e-7	0	0	1.93978	1.38563
TRINITY_DN36_c0_g3_i4	chr1L	141974876	141980175	-0.171113237762765	1	1.5858	0	1.81954	2.40914	0.599353	1.41352	2.91749	1.4058	2.60413	3.16437	1.61735	2.22387	2.5681
TRINITY_DN36_c0_g3_i5	chr1S	116846995	117055055	0.874391089428628	1	0.974021	0.594203	0	3.8508	11.3198	3.68885	5.66201	4.18233	1.12291	1.15765	1.04001	5.44078	6.68725
TRINITY_DN37_c0_g1_i1	chr9_10L	107663694	107688235	-0.0153376508422937	1	1.00785	1.3711	0.53203	0.404898	0.175084	3.32796e-7	0.331557	0.657468	1.19261	1.87735	0.0385258	0	8.26349e-6
TRINITY_DN37_c0_g1_i2	chr9_10L	107663694	107688235	-0.0543002444687346	1	1.10756	1.41138	1.48841	1.88361	0.642048	2.59137	1.13762	0.732548	1.63806	1.88739	2.28881	0.469633	4.23029
TRINITY_DN37_c0_g1_i3	chr9_10L	107665244	107688176	-0.455808572145687	1	0.766431	1.87749	1.00574	0.627584	0.0696878	0.225439	0.354583	0.916145	0.77205	0.54126	0.814989	0.500132	0.476649
TRINITY_DN37_c0_g1_i4	chr9_10L	107663694	107688235	-0.435114942190899	1	57.1576	78.1885	56.9061	51.1543	10.7489	26.5687	26.0702	42.0063	31.1122	27.6879	22.9975	26.034	18.2904
TRINITY_DN37_c0_g1_i5	chr9_10L	107663694	107688176	0.638293532802421	1	0.0559486	0.0533863	0.257781	0.0511291	0.334468	0.010525	0.0145104	0.0256793	0.53612	0.894597	0.0362201	0.478722	0.839098
TRINITY_DN37_c0_g1_i6	chr1S	49436212	49490414	-0.0368444569646576	1	0.323453	1.25179	1.38309	0	1.75781	2.93858	1.30423	1.81101	1.25495	0	1.15777	0	0
TRINITY_DN37_c0_g1_i7	chr4S	87530548	88305058	0.791584695528842	1	0.625161	0.255322	0.437728	0.639319	3.63758	1.06229	0.872759	0.452143	1.61976	1.2007	0.849457	2.13904	1.82755
TRINITY_DN37_c0_g1_i8	chr9_10L	107663694	107688176	0.582742106427986	1	0.207639	0.188269	0.185799	0.455098	0.124754	0.549325	0.0785396	0.492356	0.441757	0.00329527	0.16377	0.0270446	0.355918
TRINITY_DN37_c0_g1_i9	chr9_10L	107663694	107688235	-0.35067470034581	1	4.11298	7.87529	5.76555	7.33443	0.70619	4.66144	1.6368	6.86252	3.7072600000000002	2.60083	3.82248	3.53856	4.28829
TRINITY_DN37_c0_g3_i1	chr9_10L	76680638	76693280	0.0486439803453133	1	17.778	16.3538	11.6759	18.7286	31.2529	20.4712	22.4406	15.8516	16.0754	19.9138	18.0882	21.9039	18.8839
TRINITY_DN37_c0_g3_i2	chr9_10S	70014305	70576266	-0.00207987592298439	1	17.62	21.7541	19.9404	19.7248	27.5705	24.8918	22.9265	22.477	23.0342	25.1179	19.2107	23.8111	24.646
TRINITY_DN37_c2_g1_i1	chr2L	163219137	163219474	-0.167646409200062	1	1.18811	0	1.0946	0	2.53236	1.08121	1.16271	0	0	2.49259	0	1.15086	0
TRINITY_DN38_c0_g1_i1	chr4S	74339591	74344554	-0.267386049122182	1	3.38177	3.20913	6.1196	5.05122	1.29296	3.39852	2.85688	6.66994	2.53102	4.26792	4.29891	2.21552	3.27569
TRINITY_DN38_c0_g1_i2	chr4L	91397022	91479253	0.124437149802077	1	10.3003	5.5598	5.59352	11.471	8.94948	10.3215	8.31965	7.9386	9.72164	9.22785	6.24866	8.82542	8.79604
TRINITY_DN38_c0_g1_i5	chr4S	74339591	74363717	0.207314250126633	1	3.02487	0.423847	0.343717	2.8463	2.58228	4.27254	3.71422	1.96242	2.66885	3.78859	0.306323	2.86057	2.88919
TRINITY_DN39_c0_g1_i3	chr9_10S	95142086	95143410	-0.052920161438419	1	0.986372	0.449874	0.659622	1.35872	1.00651	1.20356	0.420701	0	0.869527	0	0.252746	0.551127	0.230371
TRINITY_DN39_c0_g1_i4	chr9_10S	95142086	95143446	-0.107174703619168	1	5.92524	3.61158	6.5402	6.48045	4.18957	6.34417	4.77927	6.44001	3.86819	4.78219	5.61123	3.12123	4.54931
TRINITY_DN39_c0_g2_i1	chr9_10L	106800422	106801953	-0.00170192919981358	1	19.0366	14.0462	24.3146	15.3314	13.652	17.0839	10.434	19.4015	13.6573	13.829	15.3014	10.5853	14.4567
TRINITY_DN39_c1_g1_i1	chr3L	667494	667699	-0.348295312910566	1	0	0	0	0	0	3.26894	2.35751	0	0	0	2.94557	0	3.98662
TRINITY_DN40_c0_g1_i1	chr6S	34096892	34146157	-3.79744752516014	1	0	0	0.0870417	0	0	0	0	0	0	0.192066	0.113467	0	0
TRINITY_DN40_c0_g1_i2	chr6L	39949964	40003662	0.645836602899018	1	2.64289	0.709588	1.75469	0.988554	1.96229	2.0282	1.00064	2.46617	1.98274	0.540001	1.63042	1.57426	1.32755
TRINITY_DN40_c0_g1_i3	chr6L	39949964	40003662	-0.0932513475638626	1	6.24048	7.5076	6.26893	7.24158	7.19993	8.41482	6.71966	7.27516	5.82323	7.74787	6.43049	5.88083	7.83023
TRINITY_DN40_c0_g1_i4	chr6L	39949970	40003662	-0.030093924137863	1	7.09994	7.56483	7.94789	8.37481	8.34281	10.3806	7.35287	8.09028	8.38867	9.18517	7.07021	6.1284	8.92075
TRINITY_DN40_c0_g1_i5	chr6S	34096899	34146700	0.133696041970275	1	6.68147	6.51089	4.29094	6.473	8.1859	7.65019	5.95906	6.08778	5.32588	7.74308	4.31185	5.70274	8.32249
TRINITY_DN40_c0_g1_i6	chr6S	34096892	34146700	1.1283994676771	1	2.13768	0.278792	0.782423	0.44886	1.46132	1.14531	0.467555	1.42631	1.25939	0.222799	0.683133	0.98412	0.78797
TRINITY_DN40_c0_g1_i7	chr6S	34096899	34146700	0.187705282632198	1	7.88626	6.69549	6.23654	7.95805	9.82145	10.2521	6.82644	7.14516	8.73822	9.64743	5.16376	6.05531	9.81596
TRINITY_DN40_c1_g1_i2	chr5S	44297042	44388420	0.224120185511963	1	1.92448	1.04837	1.46998	2.56213	2.64354	2.30686	1.74866	2.39234	1.80369	2.49913	1.2523	2.04501	2.35685
TRINITY_DN40_c1_g1_i3	chr5S	44297042	44388420	0.002466503177917	1	3.31501	1.82612	1.50889	3.06783	2.55953	3.69941	3.4353	2.25786	2.92398	2.53118	2.71144	3.56973	3.1999
TRINITY_DN41_c0_g1_i2	chr9_10S	344721	367453	-0.192626729193931	1	0.264612	1.3594	0.793637	0.287458	0	0.163686	2.56491	0.968156	0	0	0	0.659387	2.20272
TRINITY_DN41_c0_g1_i3	chr9_10S	356967	367453	-0.115161343568348	1	0.401248	0.750299	0.434007	0.277201	0.310497	0.399528	1.172	0.292008	0.396455	0.27718	0	0.600356	0.988891
TRINITY_DN41_c0_g1_i7	chr9_10S	357027	358305	0.591134910658274	1	7.36457	3.59225	2.01572	4.89499	18.7055	7.14583	11.3221	4.57055	7.38216	7.15632	6.85951	7.68447	10.919
TRINITY_DN41_c0_g1_i8	chr9_10S	333993	367453	1.17690412341689	1	0.588885	0	6.55396e-7	1.01267	1.87361	0.329514	0.361578	0.497591	1.20841	0.494697	0.429523	0.811366	0.669919
TRINITY_DN41_c0_g1_i9	chr9_10S	333993	367453	-0.850977792576935	1	0.542886	2.27431	1.50363	2.69355e-4	0	1.74422	1.57648	1.1310500000000001	0	0	0	1.73123	1.64852
TRINITY_DN41_c0_g1_i13	chr9_10S	333993	367453	0.37206041366913	1	4.61894	4.01087	1.97821	3.93486	5.67196	5.20513	4.25266	5.12586	2.48104	2.95501	1.88796	4.79468	6.33549
TRINITY_DN41_c0_g1_i14	chr9_10S	344721	367453	1.05133225848394	1	3.57829	0.462292	1.6872	2.03464	12.1444	2.64365	1.65556	4.63234	4.50948	3.67683	3.79674	3.649	0.88255
TRINITY_DN42_c0_g1_i2	chr9_10L	82962298	83014132	-0.157081573667508	1	7.01281	4.31514	4.49817	11.9202	7.14556	8.57421	7.41287	8.14285	4.12787	6.70132	5.63007	9.75987	7.08417
TRINITY_DN42_c0_g1_i4	chr9_10S	75263323	75263865	-0.480277925864483	1	2.19125	2.22326	3.35593	6.88614	2.66361	5.40682	5.64022	6.0311	1.87515	3.15899	4.27091	4.63742	3.47077
TRINITY_DN42_c0_g1_i5	chr9_10L	82964850	83014132	-0.729181444690252	1	0.466187	0.589009	0.374544	1.75801	1.20668	1.44066	1.18357	0.562941	0.278954	0.320939	2.73747e-5	0.964073	0.00284283
TRINITY_DN42_c0_g1_i6	chr9_10L	82964693	83014133	-0.00522000568406274	1	3.76137	1.24081	1.36436	4.5093	3.43417	4.68175	3.74361	3.89891	2.20341	3.9562	3.27587	4.95344	3.97442
TRINITY_DN43_c0_g1_i1	chr5L	23866939	23879191	-2.51740373772919	1	8.37656e-10	0.635549	0	0.0384049	0	0.178226	0.463901	0	0.287157	2.64191e-9	1.2036	0.0276854	0
TRINITY_DN43_c0_g1_i4	chr5L	23866939	23879356	0.248786644681498	1	1.87288	0.528482	1.76598	0	0.512594	1.81365	0.942863	1.97422	3.14623	2.73172	2.32987	3.26282	2.61588
TRINITY_DN43_c0_g1_i5	chr5L	23866939	23879356	-0.197350508336095	1	0	0	0.308055	0	0	0.411187	0.502828	0	1.33211	0.780878	0	0.442467	0
TRINITY_DN43_c0_g1_i6	chr5S	6750159	6762163	0.170640624824271	1	4.22832e-9	2.63223	0.887254	1.46365e-8	6.85847	5.08506	6.06538	3.36141e-9	2.16087	2.19932	1.97336	2.07516	6.14077
TRINITY_DN43_c0_g1_i7	chr5L	23875697	23879356	0.105320869696507	1	1.45406	0.695865	0.267079	1.03437	1.82091	1.23664	3.25761	1.06642	2.42272	1.61821	2.16216	2.81431	2.06429
TRINITY_DN43_c0_g1_i8	chr5L	23866939	23879356	0.33519519262358	1	1.20411	1.62744	0.175693	3.61615	5.12669	4.4372	4.30063	3.19604	3.47915	2.3992	1.20905	7.17904	6.65452
TRINITY_DN43_c0_g1_i9	chr5S	6750159	6762163	0.105962617042601	1	3.33535	5.23812e-7	0	3.59635	0.00280423	0.113385	1.65186	3.51621	4.55802	3.54299	0.92975	10.5705	1.88346
TRINITY_DN43_c0_g1_i11	chr5S	6750159	6762201	4.92063937449062	0.0858403532994159	0.139821	0	0	0	0.231906	0	0	0.172073	0	0	0	0	2.5254e-7
TRINITY_DN43_c0_g1_i12	chr5S	6760914	6762163	0.437147163609289	1	0.226834	0.148207	0.130741	0.276112	0.518182	0.531244	0.28412	0.195221	1.01987	0.650449	0.410506	0.494503	0.56064
TRINITY_DN44_c0_g1_i1	chr8L	109588116	109588482	-0.273054904941996	1	2.2001	2.96985	3.27434	5.81348	2.51939	2.15974	2.02376	4.37618	3.74261	3.9066	6.22493	3.08943	3.07912
TRINITY_DN44_c0_g2_i1	chr1L	174776877	174905812	-0.450148286505507	1	16.0724	18.1143	20.5818	18.5043	5.61302	8.97976	8.77553	8.94214	8.72397	7.60659	6.96718	7.01649	8.75137
TRINITY_DN44_c0_g2_i2	chr1L	174834752	174905812	-2.77375881856499	0.803949534954966	0.585406	0.330554	0.623547	1.40848	0	0.437311	0.598302	0	0	1.00508	1.8637	0.181672	0
TRINITY_DN44_c0_g2_i5	chr1L	174834821	174905812	0.278110596527145	1	0	2.45153	2.52834	0	0	0	0	4.89399	1.19176	0	2.17544	0	0.166961
TRINITY_DN44_c0_g2_i9	chr1S	145233063	145299220	-2.1448411468234	1	0	0	0.579568	0.613354	0.200889	0.958077	0	0.21473	0	0.726696	0	1.05208	0.119639
TRINITY_DN44_c0_g2_i11	chr1L	174776885	174818164	-0.580686476993798	1	0.586071	0.440615	0.370046	1.82159	0	0.970499	0	0.367309	0.684207	0	0.402379	0.227023	0.202305
TRINITY_DN44_c0_g3_i1	chr8L	109568323	109587770	-0.113298325674323	1	7.52006	10.6256	5.0804	10.9905	9.56932	8.75235	6.87902	9.91518	7.87115	7.62172	10.722	8.47774	6.75768
TRINITY_DN45_c0_g1_i1	chr1L	80350272	80439351	0.0337468149134773	1	1.24871	1.12011	1.09125	0.8473	0.1584	1.47081	0.707215	0.697588	0.83497	0.783742	0.31405	0.445435	1.69228
TRINITY_DN45_c0_g1_i2	chr1L	80350272	80436632	0.139331223168512	1	1.56826	1.3903	1.26031	1.89456	3.40986	1.27299	3.03019	2.31699	1.36452	2.84198	2.95843	3.9719	4.41517
TRINITY_DN45_c0_g1_i3	chr1L	80350272	80439351	-0.371020726291091	1	1.6907	1.47378	1.50677	1.53114	0.953937	1.8002	1.32804	1.59776	1.47547	1.80831	1.53961	1.8232	0.679122
TRINITY_DN45_c0_g1_i4	chr1L	80350272	80436632	-0.324336332727425	1	1.15445	1.05497	0.906735	1.06675	0.81022	1.03393	1.7167	1.05063	0.767267	1.30349	0.660923	1.13006	0.779068
TRINITY_DN45_c1_g1_i2	chr9_10L	57628353	57647973	-0.0564903280315382	1	9.57845	13.1415	7.982	11.7111	12.4081	14.2429	14.3104	15.4231	9.4316	10.2356	10.8125	13.2091	12.7576
TRINITY_DN45_c1_g1_i3	chr9_10S	52826533	52846218	1.0174340992717399	1	7.625	2.70493	3.62479	3.94892	23.4459	5.57202	4.95381	2.90181	5.92316	3.57543	4.35727	5.37306	4.7294
TRINITY_DN45_c2_g1_i1	chr2L	179892048	179892591	0.544003607345611	1	0.585808	0.331389	2.22996	0.298162	3.23161	1.37057	3.56657	3.20281	5.47135	4.51938	2.58725	5.09038	6.34853
TRINITY_DN46_c0_g1_i1	chr8L	1525634	1540115	0.444419680285982	1	53.4	76.8006	31.8816	59.578	60.6004	35.7415	29.6577	58.4097	75.2226	33.1326	26.1871	36.1177	53.1198
TRINITY_DN46_c0_g1_i2	chr8L	1525634	1532072	-8.77879657920913	1.15245566602988e-12	0	5.45174	0.765676	4.43069	0	2.93092	3.58611	0	0	2.98835	1.96894	3.63234	0
TRINITY_DN46_c0_g1_i3	chr8L	1525634	1540115	-10.313350420813	4.43911236728467e-24	0	11.4301	7.21939	12.9327	0	8.12748	8.4737	0	0	8.10248	14.4651	9.35204	0
TRINITY_DN46_c0_g1_i5	chr8S	27003881	27005805	0.166985721510276	1	1.69793	6.00432	3.0932	1.25074	2.59871	2.36517	0.626146	4.28797	1.90215	0	0.713178	1.69229	1.99019
TRINITY_DN46_c0_g1_i6	chr8L	1525634	1532072	0.998207017673177	1	24.4863	16.2827	3.61583	20.1639	29.5859	12.533	12.0315	22.4349	30.2032	11.6821	3.67076	13.4109	14.2705
TRINITY_DN46_c0_g3_i1	chr8L	1531145	1532072	1.11828487332734	1	0	0.140818	0.123353	0.256952	0.458816	0.117007	0.515443	0.746763	1.37388	0.694011	0.372316	0.129966	0.785027
TRINITY_DN46_c1_g1_i1	chr3S	52671114	52796527	-1.63341685138153	1	0.653314	0.491181	1.24728	0.222113	0	1.83265	0	0.432527	0	0.48146	1.07235	0.223962	0
TRINITY_DN47_c0_g1_i1	chr9_10S	90624799	90677373	-0.0913144290452197	1	8.33168	10.061	4.96244	11.6601	6.54247	7.80509	12.7456	6.25512	14.7753	13.1133	4.16801	11.3752	10.1468
TRINITY_DN47_c0_g1_i3	chr9_10L	100966954	101105384	-0.0458225577341333	1	5.1957	6.26586	5.46612	8.21042	5.5012	7.01335	8.31587	7.44622	9.68137	9.89097	4.23628	8.58425	8.37114
TRINITY_DN47_c0_g2_i1	chr9_10S	90663060	90764226	-0.278375160434396	1	3.03741	5.39695	2.85427	5.56096	3.42484	6.00801	6.42156	5.3388	6.04147	5.80934	3.51591	9.29278	5.93419
TRINITY_DN47_c1_g1_i1	chr5S	29389067	29389165	-2.45598290344578	1	0	0	1.49853	0	0	2.09875	1.6154	0	0	1.69394	0	0	0
TRINITY_DN47_c1_g1_i3	chr5S	104536623	104617091	0.170313481230464	1	1.82126	2.07996	1.69254	4.51181	4.809	3.0104	1.80914	6.16195	7.35369	3.86659	0.869713	11.4697	0.886122
TRINITY_DN47_c2_g1_i1	chr1L	192600253	192619108	0.868633359774539	1	0.709551	0.80478	0	0	0	0	0	0	0	0	0.67896	0	1.40472
TRINITY_DN48_c0_g1_i1	chr8S	98668327	98686728	0.382646019588562	1	1.58323	0.502027	1.50456	0.743674	1.61554	3.02127	1.64727	1.70407	1.95069	0.781048	0.308283	1.59061	1.53761
TRINITY_DN48_c0_g1_i4	chr8L	119761082	119793885	0.349624837753474	1	0.179049	0.0824006	0.0418962	0	3.48897e-9	0.180132	0.363564	0.0372409	0	0	0	2e-4	0.334768
TRINITY_DN48_c0_g1_i5	chr8S	98668327	98686728	-0.332612171298649	1	0.111764	0.0433	0.23936	0.103163	0.157328	0.234956	0.299176	0.468506	0.0976702	0.247274	0.311216	0.651993	0.221737
TRINITY_DN48_c0_g1_i6	chr8S	98671741	98687087	-0.448397583173011	1	0.0574647	0.00952549	0	0.0675709	0.110523	0.154355	0.246142	0	0.0384886	0.0405032	0	0.0459975	0.0452198
TRINITY_DN48_c0_g1_i8	chr8L	119761082	119793885	-0.255312819266586	1	0.944803	1.81003	1.26368	1.65777	1.54074	0.874941	0.805589	1.26528	1.56642	2.06112	1.42391	1.52278	0.962858
TRINITY_DN48_c0_g1_i10	chr8L	119761082	119793885	0.0864065573460434	1	0.292617	0.191891	0.240805	0.474667	0.366703	0.337678	0.446256	0.134987	0.593879	0.390989	0	0.524947	0.383188
TRINITY_DN48_c0_g1_i11	chr8L	119761082	119793885	-0.157113913985559	1	0.587459	0.801477	0.225053	0	1.25051e-8	0.472355	0.65979	0.362528	0	0	0.795991	5.45188e-4	0.849038
TRINITY_DN48_c0_g1_i14	chr8S	98671741	98687087	-0.406752870003472	1	0.263128	0.173959	0	0.337495	0.698653	0.524267	0.523463	0	0.135628	0.346364	0.556198	0.182639	0.148051
TRINITY_DN48_c0_g1_i17	chr8L	119761082	119793885	-0.102684958650693	1	0.46969	0.277974	0.844016	0.411367	0.656156	0.770316	0.510447	0.651293	0.910854	0.479444	0.929532	0.910149	0.401108
TRINITY_DN49_c0_g1_i1	chr4L	114521179	114553346	0.181028890030564	1	10.3106	8.36617	7.33085	8.96723	25.6884	18.2233	20.6489	12.3653	13.3709	17.1441	12.5216	24.5899	22.7973
TRINITY_DN49_c0_g1_i2	chr4S	94636535	94660731	0.0152382727400901	1	1.88755	2.21915	0.866532	2.69751	9.55171	7.47492	10.5299	4.02217	3.47921	4.63532	3.32005	11.3372	8.11408
TRINITY_DN49_c0_g2_i1	chr7S	66994825	67063646	-0.205072704755941	1	0.927466	0.769556	1.01743	0.66799	0.579573	1.52119	0.458895	0.732556	0.38655	0.869519	0.491661	0.465528	0.92756
TRINITY_DN49_c0_g2_i2	chr7S	66994825	67063646	0.158410208949644	1	1.85493	1.15433	1.86528	1.44731	1.83532	3.34662	1.14724	3.45348	1.25629	2.85699	1.63887	1.02416	1.95818
TRINITY_DN49_c1_g1_i1	Scaffold37	1925273	1925648	-0.6852611600493	1	1.01116	1.14697	0.954435	1.53189	0.458826	0	0.508369	1.99255	0.546432	1.09939	3.42258	1.52521	0
TRINITY_DN49_c1_g2_i1	Scaffold37	1924863	1974611	0.284188404011074	1	1.88972	5.20412e-8	0.737279	1.23267	3.02009	2.27852	1.8907	1.69124	1.7853	2.60346	0.967269	3.44917	1.44881
TRINITY_DN49_c1_g2_i2	Scaffold37	1924823	1974310	-0.00503782295641432	1	0	1.07326	0.306774	0	0.447543	0.430866	0.475802	0	0	0	0	0.728743	1.66793
TRINITY_DN50_c0_g1_i1	chr2L	139784445	139785067	-0.128027149901547	1	6.3986	5.5327	9.51947	8.70222	6.46272	6.78066	9.56312	6.99132	8.42638	8.72501	11.2929	5.92747	11.4664
TRINITY_DN50_c0_g1_i2	chr2L	139784444	139829079	-0.727490929151155	1	3.14166	1.57449	0.537946	0	0	1.50917	2.42766	0.790724	0	0	4.09168	0	0
TRINITY_DN50_c0_g1_i3	chr2L	139784444	139829079	0.440349168403501	1	0.250137	1.3112	2.79899	3.08652	2.50889	1.89643	0.316515	2.09345	2.84589	3.83013	0	1.94244	5.96705
TRINITY_DN50_c0_g2_i1	chr2S	159311228	159431721	-1.39847680365315	1	1.22191	0.924577	0.385728	1.6515	0	2.28121	1.23375	0	0.44391	0.891833	0.397125	1.23789	0.417388
TRINITY_DN51_c0_g1_i1	chr6S	88876228	88903176	-0.257372775496974	1	3.56911	4.64406	4.02519	16.7611	5.52237	7.2011	4.86061	6.6145	6.62191	5.82111	2.7917	7.72941	6.60641
TRINITY_DN51_c0_g1_i2	chr6L	112141353	112154556	0.0326002611093571	1	6.23008	3.36956	3.4528	3.18964	1.57138	1.61156	3.93111	3.78301	2.23595	4.70473	2.31235	1.96427	2.58808
TRINITY_DN52_c0_g1_i1	chr9_10S	76628970	76637816	-0.134438260514262	1	1.48312	2.23788	2.12216	1.48615	1.2869	1.26795	1.25494	1.30809	0.763159	1.63412	1.12132	3.19911	3.814
TRINITY_DN52_c0_g1_i2	chr9_10S	76618363	76637816	-0.127267836013598	1	3.8774	8.20199	7.50939	2.2526	4.54883	6.53662	6.05072	7.9814	4.93931	5.42749	4.57492	4.28088	6.01265
TRINITY_DN52_c0_g1_i4	chr9_10L	84858570	85157466	-0.0978242203652981	1	61.574	67.5924	58.4359	65.0797	51.3887	66.343	53.29	65.7793	60.9783	67.3456	55.008	58.6775	61.022
TRINITY_DN52_c0_g1_i5	chr9_10S	76618363	76637816	-0.0999886926140069	1	34.4256	33.929	33.0132	32.197	39.2123	35.8641	27.5782	25.6293	29.4178	25.6974	30.8869	38.7884	29.2907
TRINITY_DN52_c1_g1_i1	chr4L	114947355	114953812	-0.103313281100282	1	59.9358	81.9529	88.2393	73.946	68.0272	56.4909	76.829	65.3722	70.3295	62.9311	72.6224	72.7243	100.623
TRINITY_DN52_c1_g3_i1	chr4S	95036448	95042719	0.109449448418896	1	20.3457	28.264	24.6804	19.9338	43.9592	43.9533	27.406	27.3927	34.6839	35.0905	26.3374	36.4359	44.3694
TRINITY_DN52_c1_g3_i2	chr4S	95036448	95042719	0.137848557116369	1	0.141987	0.168311	0.144286	0.297148	0.140513	0.272405	0.963885	0.872719	0.644965	0.161327	0.870277	0.76419	0.780901
TRINITY_DN52_c2_g1_i1	chr9_10L	76637625	76639277	-0.27212427152797	1	4.33358	6.06397	6.75471	5.01929	4.05622	5.67158	4.13567	6.32108	4.86024	5.66714	5.93316	5.01506	4.59313
TRINITY_DN52_c3_g1_i1	chr5L	104445756	104445850	-0.11185068052322	1	0	0	3.08393	0	2.87168	3.07681	1.65543	4.71532	0	0	7.90751	0	1.56352
TRINITY_DN53_c0_g1_i1	chr2S	59571948	59618745	0.253307786553911	1	3.04436	4.23073	0.871068	4.6398	5.52338	2.59884	2.45824	2.79971	4.0445	5.05558	1.99322e-8	4.50198	3.34844
TRINITY_DN53_c0_g1_i2	chr2L	62935605	62969031	0.118110450627286	1	7.75322	10.5465	7.89735	10.6087	11.4762	6.86312	5.51464	7.91064	8.15887	9.1606	8.25002	8.34215	12.9627
TRINITY_DN53_c0_g1_i3	chr2S	59571987	59618745	-0.245918682391757	1	1.52218	1.27179e-9	2.40837	1.57883	4.17953e-8	2.59884	2.45824	2.79985	1.35457	0	4.12331	2.25102	2.63043
TRINITY_DN53_c0_g1_i4	chr2L	62935605	62969031	-0.401195456943127	1	3.14025	0.874659	2.7462	0.223322	1.32005	3.30671	5.37728	4.19899	0.341948	1.91485	2.82837	1.70921	2.49702e-4
TRINITY_DN53_c0_g2_i1	chr9_10L	71946001	71949863	-0.159200031281008	1	6.04813	5.12251	6.34394	6.30967	4.389	5.4713	3.5765	4.84795	3.18621	3.49309	4.00292	2.91327	3.61328
TRINITY_DN53_c0_g2_i2	chr8L	21983199	22007576	0.821990472982061	1	0	0.230861	3.32866e-10	0.498818	0.537198	0.337137	0	0.339854	0.54941	0.264634	0.138825	0	0.259456
TRINITY_DN53_c0_g2_i3	chr8L	21971771	22008716	-0.251936301400624	1	1.80847	0	1.80428	0.60795	0.69392	1.40604	1.62654	1.35367	0.504847	2.91508	1.45849	2.46277	2.131
TRINITY_DN53_c0_g2_i4	chr8L	21971771	22008716	0.459982226339617	1	4.44815	0.844547	0.514388	1.55473	1.23829	1.27026	0.958006	1.4617	1.9011	3.65442	0.667091	1.56701	0.407975
TRINITY_DN53_c0_g2_i5	chr8L	21971771	22008716	0.105902485994604	1	0.994954	4.93407	2.76111	4.97937	8.92101	6.95399	6.18996	4.66822	6.55133	2.69007	5.56372	5.23727	6.26182
TRINITY_DN53_c0_g2_i6	chr8L	21971771	22008655	2.71920027165133e-4	1	1.50366	0.0689515	0.192373	0.732375	0.887401	0.625142	1.80772	0.397598	0	0	0	1.53622	0.247413
TRINITY_DN54_c0_g1_i1	chr2S	76913393	76954792	0.0833788097642769	1	1.47685	1.44741	0.380042	2.13849	3.30435	1.3935	2.26858	0.716422	1.06138	1.86139	1.19013	1.07361	1.40882
TRINITY_DN54_c0_g1_i2	chr2L	91654803	91714184	0.0791908818172048	1	1.479	1.055	0.287857	1.73743	1.64779	1.19473	1.3572	0.396108	0.677929	0.934761	0.849672	0.469318	1.17257
TRINITY_DN54_c0_g1_i3	chr2L	91654782	91714013	-0.166388696207474	1	7.02605	8.40333	8.14387	7.04522	6.76615	6.62553	7.25557	7.50254	5.88267	5.94832	6.20354	6.38558	5.75591
TRINITY_DN54_c0_g1_i4	chr2S	76913393	76954870	0.00608803840770267	1	3.65662	4.66897	3.08092	4.72207	7.8335	5.33582	5.26544	4.9768	4.826	5.32618	3.54529	8.00307	4.46008
TRINITY_DN54_c0_g1_i5	chr2S	76915077	76954870	-0.00949331108592124	1	3.82091	3.97294	2.74386	4.35381	4.92259	5.04941	3.8528	3.4735	3.60881	3.35911	2.98193	4.70498	4.13846
TRINITY_DN55_c0_g1_i1	chr2L	29642370	29717618	0.375407489481138	1	1.92113	0.404998	1.10854	1.42098	0.833006	1.70524	0.57371	2.93885	0.353296	1.4241	0.520771	0.52202	0.284491
TRINITY_DN55_c0_g1_i2	chr2L	29642298	29654975	-0.205577442697855	1	2.34282	3.89273	2.34451	1.87525	0.30752	1.96109	1.09442	1.40529	2.04974	2.88081	0.972369	2.00196	3.86317
TRINITY_DN55_c0_g1_i3	chr2L	29651130	29654975	0.485986085092563	1	0.140865	0.312686	0.149121	0.278245	0.38333	0.249115	0.737319	0.547528	1.23247	0.313649	0.647011	0.298107	0.435088
TRINITY_DN55_c0_g1_i4	chr2L	29642298	29654975	-0.172723133608246	1	25.7711	34.226	36.9669	32.704	17.7679	27.3667	22.3355	31.3058	27.4082	30.3646	22.1738	25.0759	34.1437
TRINITY_DN55_c0_g1_i5	chr2L	29654721	29654975	0.279453286437215	1	1.67104	0	2.75277	0.626742	0.546407	0.56988	0.639699	1.59683	0	0.627176	0	0	0.563363
TRINITY_DN55_c0_g1_i6	chr2L	29642298	29654975	-0.298544973585692	1	13.7852	19.4661	21.1747	16.9246	8.2674	10.4595	8.91956	13.5753	10.6761	10.039	9.07999	8.36528	11.2867
TRINITY_DN56_c0_g1_i1	chr7L	93771113	95129388	-0.220274834175284	1	6.42127	4.78941	4.5725	6.7441700000000004	5.84403	6.93679	7.49375	5.18494	4.38425	6.20561	5.5564	7.71228	5.73663
TRINITY_DN56_c0_g1_i2	chr7S	67923004	67926944	0.0796423176818969	1	1.49145	0.951957	1.8775	1.27048	0.978341	1.58552	1.35784	1.98498	1.05375	0.800468	1.57195	0.211457	1.19857
TRINITY_DN56_c0_g1_i3	chr7S	67913383	68526786	-0.0373567683135541	1	1.78093	0.205185	2.41413	0.714713	0.381478	1.34248	0.718248	1.99209	0.754913	1.50404	2.18184	0.437977	1.1591
TRINITY_DN56_c0_g1_i4	chr7L	93784508	95129388	-0.617914974346927	1	0.163773	0.360164	0.426039	0.210755	0.269119	0.66141	0.948143	0.736853	0.257003	0.611224	0.33017	0.375076	0.184932
TRINITY_DN56_c0_g1_i5	chr7S	67909145	68312988	-0.174393060312358	1	5.92154	4.36524	5.3175	5.94695	3.07006	4.22816	3.25205	2.69922	3.11975	4.10519	3.84612	2.10957	4.69
TRINITY_DN56_c0_g1_i7	chr5L	117853147	117886487	-0.114617746608573	1	4.1365	3.69349	3.4183	7.28197	1.96234	0.836158	2.7857	3.63746	4.85715	3.65463	1.90929	2.81578	1.4924
TRINITY_DN56_c0_g1_i8	chr7S	67909145	68312988	0.0381436633875815	1	0.578171	0	0.262264	0	0.993453	0.935389	0.934648	0.635514	0.769233	0	1.40137	1.57394	0.274271
TRINITY_DN56_c0_g1_i9	chr7S	67911241	67912156	-0.417894037593781	1	1.15671	1.16394	1.1531	0.503232	0.754702	1.31926	0.684845	0.47424500000000003	0.41199	1.26749	0.546036	0.974579	0.920404
TRINITY_DN57_c0_g1_i2	chr9_10S	101617747	101642625	0.26580447828937	1	2.85293	2.13301	1.89283	3.33977	3.8859	2.40405	3.2593	2.53725	3.23493	2.91378	2.06029	3.52115	4.16748
TRINITY_DN57_c0_g1_i3	chr9_10S	101617616	101642625	0.111046858258075	1	4.39121	3.20182	3.68984	3.31329	3.90483	4.11676	4.18549	3.95321	3.45571	4.39882	3.19291	4.00483	5.39177
TRINITY_DN57_c0_g1_i4	chr9_10L	114132450	114156477	0.329475806921719	1	1.2218	0.884488	0.749987	1.66687	3.48132	1.84264	2.2619	1.61543	1.95032	1.63012	1.17602	3.51778	2.629
TRINITY_DN58_c0_g1_i1	chr9_10S	65827219	65879927	4.86593755517177	0.804128425017312	4.77731e-4	0	0	0	0	0	0	0.379157	2.52438e-8	0	0	2.62183e-9	0
TRINITY_DN58_c0_g1_i2	chr9_10L	72079635	72122345	0.68990155738092	1	2.44801e-7	0.202849	0.0037738	2.40612e-6	1.54453	0	0.32112	0.433724	0.79026	0	1.43538	0.738342	0.0032221
TRINITY_DN58_c0_g1_i3	chr9_10S	65827219	65879923	0.44748231489607	1	1.5423	3.88949e-7	0.864862	1.0418	3.95923	2.73844	4.69706	2.10653	3.68114	3.61124	0.696076	6.25178	5.37188
TRINITY_DN58_c0_g1_i4	chr9_10S	65827219	65848292	5.32516912406598	0.461622211245652	0.659652	0	0	0	0	0	0	0	0	0	0	0.00192253	0
TRINITY_DN58_c0_g1_i5	chr9_10L	72079635	72122504	0.0109833946041901	1	3.7308	3.12333	2.74316	4.61311	5.65743	5.66402	6.25385	6.1653	2.24959	3.68071	4.73294	6.84794	6.33744
TRINITY_DN58_c0_g1_i7	chr9_10L	72079635	72122504	-0.190162282026729	1	1.34599	0.764752	0.405727	0.599378	0.0013303	0.599416	0.982615	0.0386165	2.17157	1.84778	0.00362397	1.17937	7.10391e-4
TRINITY_DN58_c0_g1_i8	chr9_10S	65827219	65848292	0.0193847557321753	1	6.8643	5.08651	3.72851	6.14527	13.4691	7.8252	10.8879	7.64938	5.82261	7.42127	10.0697	11.5739	6.49778
TRINITY_DN58_c0_g1_i9	chr9_10L	72079635	72087631	0.0040187395310682	1	7.52249	5.08191	5.93511	6.49063	11.0766	6.8571	9.94135	7.8998100000000004	9.14072	10.7626	11.0525	11.4931	7.61278
TRINITY_DN58_c0_g1_i10	chr9_10L	72079635	72087631	-0.903106672241731	1	1.79924	0.710098	0.416027	0.37682	9.96707e-5	0.299052	0.761156	0.00672027	0.264918	4.03889	5.12395e-4	0.999608	0.461554
TRINITY_DN59_c0_g1_i1	chr2L	115997399	115997619	0.279986323114141	1	0	0	0	0	0	0	0	9.40207	0	6.8586	6.75587	4.00769	3.80433
TRINITY_DN59_c0_g2_i1	chr5L	47642475	47643971	0.419747410318198	1	0.874712	0	0	2.85689	3.20343	0	0	5.93937	0	4.24363	3.93042	1.30484	0
TRINITY_DN59_c0_g2_i2	chr5L	47642475	47643971	-0.159648257805866	1	3.49885	6.94183	8.79092	3.67315	3.20343	9.47324	7.38853	5.59	6.54629	4.24363	6.38693	4.56695	11.8803
TRINITY_DN59_c0_g3_i1	chr4L	42385791	42386020	-0.333882632575522	1	0	5.15936	5.25298	4.40195	2.94263	6.85962	0	12.0436	0	4.1777	8.52956	6.74299	5.63442
TRINITY_DN59_c0_g5_i1	chr5S	39048097	39467161	-0.155627746230622	1	0	3.60063	3.33498	0	1.40832	1.26462	0.914319	2.20842	1.19197	0	0.320134	2.7065	2.88625
TRINITY_DN59_c0_g8_i1	chr5S	39467232	39467900	0.260272985515428	1	3.67726	3.30446	8.5322	2.62798	2.04245	1.90121	1.54002	5.87456	5.25944	1.4181	3.82614	1.79956	3.84369
TRINITY_DN59_c1_g1_i1	chr1L	111843811	111969872	0.337834896762655	1	3.46527	1.57115	0.647895	2.77019	0.618259	1.29971	0.689664	0	0.80052	0.744306	0.662916	0.69828	2.74429
TRINITY_DN59_c1_g2_i1	chr1L	169576980	169577644	0.375910197475355	1	2.50686	0.283017	0.955713	1.53326	0.921527	1.17561	1.02017	1.24595	1.37586	2.21376	0.246586	1.02833	1.03537
TRINITY_DN60_c0_g1_i1	chr3S	24361489	24557680	0.190899796070948	1	0.481983	0	0.666942	0	0.269038	0.477266	0.382129	0.39701	0.65262	0.238149	0.768806	0.862785	0.712962
TRINITY_DN60_c0_g1_i2	chr3L	120428010	120441553	0.0788268303267719	1	0	0.304943	0.212591	0.993579	1.54564	0.70976	0.668138	0.311712	0.598414	0.263554	0.507936	1.06036	0.719876
TRINITY_DN60_c0_g1_i3	chr3L	120428010	120441553	-0.252806830755493	1	8.56022	10.4812	5.72896	9.19088	7.28812	8.24426	7.40183	6.36384	6.34526	6.90943	6.47269	8.51468	6.06915
TRINITY_DN60_c0_g1_i5	chr3S	24361489	24557680	-0.673567641406745	1	2.34361	3.98181	0.660551	3.13285	4.16918	4.31022	1.30986	0.988746	2.0537e-4	3.89336	2.72272	4.45319	2.38247
TRINITY_DN60_c0_g1_i6	chr3S	24361489	24557680	1.81006333848595	1	0	0	1.46437	0	1.74648	1.49727e-9	1.88319	1.79909	2.88448	0	6.62274e-10	7.54242e-9	1.57975
TRINITY_DN60_c0_g2_i1	chr5L	151969958	152975406	0.489975932692647	1	4.77159	3.51456	2.63228	0.93612	5.72692	2.40258	2.05845	6.01838	3.42549	2.84378	2.90011	7.1973	2.46958
TRINITY_DN60_c2_g1_i1	chr8L	46119981	46121017	-0.364004774990126	1	0.389707	0.884407	0	0	0	0	0.788013	0	0.42595	0.427423	1.14169	0	0.799111
TRINITY_DN61_c0_g1_i1	chr7L	108642951	108653242	0.0594596789989955	1	1.47149	2.80556	5.75136	1.9244	1.37273	1.90315	4.0331	4.25408	4.43006	3.98908	6.07008	5.67167	10.6798
TRINITY_DN61_c0_g1_i2	chr7L	108642971	108675572	0.157196189866598	1	13.2221	14.6707	11.252	10.4874	10.7254	10.0737	9.53971	9.23522	9.9179	10.194	5.94124	11.4024	18.9752
TRINITY_DN61_c0_g1_i3	chr7S	80090624	80122862	-0.223999928830488	1	15.9799	40.9109	23.734	12.2926	14.9511	12.6257	21.1381	16.3847	19.3418	15.7391	10.1753	18.5599	24.2646
TRINITY_DN62_c0_g1_i1	chr9_10L	47247110	47315714	-0.257174844361859	1	1.3747	1.92319	1.2293	1.01781	0.460958	1.43747	1.10493	1.23171	1.30602	1.40311	0.769795	0.82533	1.01345
TRINITY_DN62_c0_g1_i2	chr9_10L	47247110	47295062	-0.344309207950405	1	0.248455	0.300831	0.0955046	0.324366	0.179451	0.489134	0.431235	0.241426	0.310805	0.561779	0.260465	0.413074	0.459416
TRINITY_DN62_c0_g1_i3	chr9_10L	47247110	47315714	0.388504592733424	1	0.36438	0.0452368	0.225588	0.12656800000000001	0.111339	0.370297	0.328938	0.255497	0.331234	0.147599	0.224273	0.247031	0.376787
TRINITY_DN62_c0_g1_i4	chr9_10L	47247110	47295062	-0.0812317855067761	1	0.950881	0.860955	0.320924	0.973817	0.534518	1.39289	1.0911	0.860605	1.37162	1.82615	0.473456	0.775979	0.90598
TRINITY_DN62_c0_g1_i5	chr9_10L	47247110	47295062	0.42304760296623	1	1.17005	0.0326411	0.54005	0.520954	0.727542	0.905596	1.00636	0.727435	0.619335	0.318579	0.672245	0.672231	0.705067
TRINITY_DN62_c0_g1_i6	chr9_10L	47247110	47295062	-0.12843763200947	1	6.95666	4.4819	5.18262	7.84344	4.97705	5.63004	5.29271	5.96965	3.90255	5.89046	3.69576	3.51392	2.77741
TRINITY_DN62_c0_g1_i7	chr9_10L	47247110	47315714	-0.513839781225689	1	0.408746	0.78026	0.43785	0.360863	0.161582	0.54584	0.464445	0.387946	0.329634	0.455538	0.450815	0.4609	0.545956
TRINITY_DN62_c0_g1_i8	chr9_10L	47247110	47295062	0.478896092427713	1	0.231567	0.0137983	0.0540622	0.105001	0.118107	0.323446	0.298306	0.160922	0.311286	0.161819	0.128837	0.213258	0.313104
TRINITY_DN62_c0_g1_i9	chr9_10L	47247110	47295062	-0.429427925119723	1	1.72172	1.40746	1.4698	2.41419	1.5656	1.76546	1.89057	1.50122	0.716964	1.5651	1.92345	1.73152	1.27676
TRINITY_DN62_c0_g2_i1	chr9_10L	47247110	47248478	-0.162762900365376	1	24.2173	17.9458	28.6306	27.1344	13.5141	20.5332	16.3402	25.1276	17.3485	19.5786	19.9222	11.3462	14.8517
TRINITY_DN63_c0_g1_i2	chr3S	17103	70328	-0.542374314131669	1	0.382213	0.25063	0	0.264747	0.0452813	0.330886	0.182862	0.217963	0.0538774	0.299871	0.193137	0.655614	0.235134
TRINITY_DN63_c0_g1_i3	chr3S	25654	70324	-1.37959601954392	1	0.898229	5.7288	2.51811	1.6965	0.0350053	2.34294	0	2.2941	0.977976	0.577181	0	3.13968	0
TRINITY_DN63_c0_g1_i4	chr3S	17103	70324	-0.140206493445706	1	3.43122	2.29063	1.42325	3.17671	0.605978	1.45836	1.05313	1.99094	2.45657	2.54139	3.41271	1.27405	1.36044
TRINITY_DN63_c0_g1_i5	chr3S	17103	36054	0.0364796972474465	1	0.109962	0.0640129	0.717959	0.2328	0.71193	0.00236222	0.114396	0.0118865	3.83676e-4	0	1.04502e-5	0.192583	0.118225
TRINITY_DN63_c0_g1_i6	chr3S	17103	70324	-0.0775126464178758	1	4.47718	2.9072	2.26193	4.35453	1.88272	2.2035	2.59977	1.78555	2.91737	1.70116	3.00733	1.90753	1.97805
TRINITY_DN63_c0_g1_i7	chr3S	17103	70324	-0.406496079765684	1	0.617109	1.26658	1.5072	0.737824	1.5872	0.0554069	1.72056	0.0684089	0.0123678	1.37511	0.00115232	0.77944	1.50989
TRINITY_DN63_c0_g1_i8	chr3S	17103	70324	-0.365968742688748	1	0.502378	0.292001	0.314362	0.919504	0.444672	0.379219	0.962875	0.438247	0.456496	1.02401	0.302691	0.623169	0.518862
TRINITY_DN63_c0_g1_i9	chr3L	165280	209810	0.716975153760587	1	1.34012	0.118233	0.210473	2.0744	0.386487	1.12082	0.647999	1.56883	2.52575	0.839263	0.790602	0.249512	0.405958
TRINITY_DN63_c0_g1_i10	chr3S	17103	70324	-1.03099034620488	1	0.596133	2.358	2.69497	0.983268	0.143409	1.29332	0.247162	1.19863	0.221267	0.94178	0.211347	0.91972	1.10918
TRINITY_DN63_c0_g1_i12	chr3S	17103	70324	0.323054242170928	1	2.5004	1.29173	1.27423	2.62412	1.13572	2.0412	1.53826	1.73223	2.53374	1.21077	0.65982	0.912038	1.48543
TRINITY_DN63_c0_g1_i13	chr3S	17103	36054	0.240865730257418	1	2.01334	0.26558	1.30412	3.13086	0.888127	0.470167	0.212188	1.35848	1.17112	0	0.996233	0.860001	0.170275
TRINITY_DN63_c0_g1_i14	chr3L	176609	209810	0.678312845078093	1	6.42878	1.53136	0.490385	6.12153	7.07651	9.05904	7.87465	10.2467	11.37	13.8728	1.32725	5.56249	9.85709
TRINITY_DN63_c0_g1_i15	chr3S	17103	70324	0.413954544155419	1	1.79477	0.92586	0.752234	1.80729	0.348661	1.35383	0.588749	1.91931	2.10741	1.73092	0.639212	0.558258	0.995589
TRINITY_DN63_c0_g1_i17	chr3S	25654	70324	-0.799742340263401	1	0.367885	4.25403	1.02204	0.735109	0.00175958	1.12051	0	2.89204	0.556822	0.93086	0	1.67749	0
TRINITY_DN63_c0_g1_i18	chr3S	17103	36054	0.881134750692432	1	0.861047	0.0776633	0.56517	1.49769	0.432177	0.444581	0.100191	1.31242	0.982266	0	0.105896	0.287162	0.119276
TRINITY_DN63_c0_g1_i19	chr3S	17103	70324	-0.0135377534432282	1	0.289648	0.129255	0.179094	0.568612	0.273771	0.368474	0.57951	0.442186	0.416861	0.737829	0.0667445	0.30006	0.400188
TRINITY_DN63_c0_g1_i20	chr3L	165280	209810	-0.147350868971589	1	3.54419	2.14599	3.26053	4.43011	0.209324	4.64356	0.280668	5.17801	1.82044	1.094	3.58254	0.751207	1.1437
TRINITY_DN63_c0_g1_i21	chr3S	17103	70324	-1.69713862658332	1	1.12789	6.26339	5.37135	1.72566	0.241003	1.38662	0.429953	1.22272	0.240191	1.3725	1.18789	2.18057	1.51919
TRINITY_DN63_c0_g1_i22	chr3S	17103	70328	-0.154670471310876	1	0.213389	0.105132	0	0.161572	0.02834	0.322762	0.109735	0.225006	0.0518426	0.217861	0.0383369	0.297528	0.18282
TRINITY_DN63_c0_g1_i23	chr3S	17103	70324	-0.867163122673875	1	0.377096	0.893581	0.904478	0.437648	0.514342	0.0245876	0.661036	0.0525392	0.00555331	1.99694	5.42795e-4	0.454654	1.00904
TRINITY_DN64_c0_g1_i1	Scaffold20	554806	599296	-0.149434556129358	1	1.00876	1.00742	0.0582842	1.42845	0.61426	0.471899	0	0.421877	3.02804e-8	0.340598	0.345086	1.36863	0.917414
TRINITY_DN64_c0_g1_i2	Scaffold20	554806	599296	1.84837482473012	1	0	0	0	0.179003	0.484276	0.0199612	0	0	0	0	0	0	0
TRINITY_DN64_c0_g1_i3	Scaffold20	554806	599296	0.197556849128143	1	1.17861	0.891227	1.24453	1.73092	1.2923	2.05947	1.42991	1.89581	2.09661	2.00232	1.21547	0.880843	1.96852
TRINITY_DN64_c0_g1_i4	Scaffold20	554806	599296	-5.2375339993832	0.886525515750843	0	0.0122992	0	0	0	0	0.482045	0.00634286	0	0	0	0.589792	0
TRINITY_DN64_c0_g1_i5	Scaffold20	554806	599296	0.154792712597854	1	2.21279	2.155	0.909683	4.55893	6.49375	4.97007	3.98873	3.25582	2.70558	3.46381	1.97536	6.37671	5.23421
TRINITY_DN65_c0_g1_i1	chr1L	17290051	17317545	1.16556111486608	1	0.0292636	2.58961	0	0	8.03764	0	1.24744	1.69297	0	0	2.4692	1.58932	2.30391
TRINITY_DN65_c0_g1_i4	chr1L	17315613	17317311	4.71624451201746	0.921758602308904	0	0	0	0	1.1516	0	0	0	0	0	0	0	1.3433e-4
TRINITY_DN65_c0_g1_i5	chr1L	17290051	17317545	-0.0125346165114229	1	1.21371	2.75839	0	0	0	0	1.25452	2.99235	0	0	3.96268	2.74122	2.8398
TRINITY_DN65_c0_g1_i6	chr1L	17316645	17317311	0.196126151416427	1	1.07467	10.2228	0	0	13.668	0	6.35748	6.40731	0	0	11.165	9.35687	7.44321
TRINITY_DN65_c0_g1_i7	chr1L	17290051	17317311	-1.29783006681122	1	2.93787	3.39354	4.00558	0.554727	0	0.945726	2.09924	1.0284	0.878012	1.57999	3.82779	1.24939	0
TRINITY_DN65_c0_g1_i8	chr1L	17301591	17317476	-0.474036360325275	1	23.5975	5.48656	29.6159	24.9172	0	13.3889	4.00702	6.72165	16.0222	19.58	4.34494	4.66586	4.31731
TRINITY_DN65_c0_g1_i9	chr3L	66617065	67052998	-0.323208965783137	1	3.4311	2.2759	2.3404	3.03061	0.571457	1.93126	1.06343	1.99429	0.954956	1.83107	2.9194	1.2073	1.79842
TRINITY_DN65_c0_g1_i10	chr3L	66617065	66617982	-0.195820180956518	1	1.51899	1.14506	1.45956	1.67051	0.467346	0.917636	1.12926	1.69243	1.58255	1.27705	1.74103	1.14149	0.720797
TRINITY_DN65_c0_g1_i11	chr1L	17301591	17317476	-0.205980714301618	1	1.09171	5.14827	0	0	0	0	3.98174	3.90885	0	0	2.6883	2.7523	3.5175
TRINITY_DN65_c1_g1_i2	chr1S	15869229	15871141	-0.514826958390607	1	35.351	37.443600000000004	46.9869	28.8487	9.80277	12.3253	10.7467	17.265	11.9526	10.6067	13.6406	8.62176	7.95484
TRINITY_DN65_c1_g1_i3	chr1L	17317843	17352416	0.305458691070915	1	6.69363	0.838429	0	1.81302	7.023	5.60131	6.07263	4.39137	4.30961	8.48792	6.11539	4.29801	2.64087
TRINITY_DN65_c1_g1_i4	chr1S	15871636	15919657	-0.877100240422155	1	0.951981	1.2086	0.668741	1.17731	0	0	1.61816	0	1.02584	2.01399	0	1.13837	0.802194
TRINITY_DN65_c1_g1_i5	chr1L	17317843	17356688	-0.34110002752302	1	10.5645	9.99817	6.94174	10.3233	1.48615	4.01971	3.15044	2.40604	5.79409	4.10545	0.563474	7.51429	4.62481
TRINITY_DN65_c1_g1_i6	chr1S	15871389	15871765	-0.321391300945768	1	88.6639	84.1614	82.3736	62.5511	19.7974	35.634	26.1464	47.0522	30.663	25.9217	26.8693	30.3671	19.7972
TRINITY_DN65_c1_g1_i7	chr1S	15871285	15919657	-0.0644520913082905	1	16.4407	11.1397	9.73534	12.7119	4.9017	6.27362	4.21544	7.41789	4.24141	3.26195	4.08511	4.46472	3.03186
TRINITY_DN66_c0_g1_i2	chr7L	7822027	7823045	-0.0738130908968507	1	7.39385	2.10592	9.82785	3.45634	1.17911	2.48201	1.07441	2.34653	4.7002	1.88674	3.5751	1.76605	1.46902
TRINITY_DN66_c0_g1_i3	chr7L	7820104	7822168	-0.00790350645973983	1	0.736156	0.130142	0.919483	0.765878	0.230977	0.323998	0.125826	0.443518	0.63657	0.479231	0.465528	0.680259	0.512971
TRINITY_DN66_c0_g1_i4	chr7L	7822027	7823155	-0.58270485044231	1	534.326	1133.06	1289.98	490.187	379.236	587.83	516.473	578.076	660.563	595.24	552.674	499.797	437.332
TRINITY_DN66_c0_g1_i6	chr7L	7820104	7822168	-0.506350878895153	1	1400.14	2831.6	2710.11	1213.9	985.39	1502.25	1364.64	1406.71	1517.64	1490.34	1221.13	1351.13	1142.78
TRINITY_DN66_c0_g1_i7	chr7L	7822088	7823144	-0.544488202504142	1	75.4584	127.649	165.363	63.0333	45.475	63.4279	59.6218	63.6385	81.2326	67.3087	70.4433	62.1193	52.8888
TRINITY_DN66_c0_g1_i11	chr7L	7820223	7821088	-0.360295017398679	1	4.63742	2.60782	6.5925	6.38347	1.66748	0.982557	1.80543	2.67592	3.88143	2.65758	5.26441	2.34798	2.1359
TRINITY_DN66_c0_g1_i13	chr7S	4949761	4950691	-0.378540946113502	1	0.60937	0.779477	0.25409	0.30137	0	0	0	0.243077	0	0	0	0.261334	0
TRINITY_DN66_c0_g2_i1	chr7L	7816092	7820140	-0.405203057825694	1	385.369	756.768	601.756	304.402	293.288	435.448	370.77	386.252	445.993	447.235	259.902	361.651	295.849
TRINITY_DN66_c0_g2_i2	chr7L	7816713	7820140	-0.540770479172286	1	59.0307	36.1523	68.3892	55.4378	19.2309	24.4887	25.0988	24.7839	23.1579	34.7106	37.6087	42.4537	22.8411
TRINITY_DN66_c0_g3_i1	chr7S	4945611	4950691	-0.281370049648895	1	328.171	564.881	402.211	312.052	192.536	246.293	212.351	261.722	249.147	232.348	261.18	235.127	354.227
TRINITY_DN67_c0_g1_i1	chr9_10S	41719068	41754491	0.0677823887900632	1	6.67804	4.61621	6.47359	5.27015	6.3165	7.30924	5.08015	7.14533	4.57843	4.74206	8.57251	6.94227	8.88934
TRINITY_DN67_c0_g1_i2	chr9_10L	46020175	46118870	0.214216673551701	1	4.6562	2.69726	2.62796	4.85466	3.54544	3.92249	3.576	4.66128	3.76567	4.52083	2.526	3.76626	4.56493
TRINITY_DN67_c0_g1_i3	chr9_10S	41650616	41753543	0.144559232565766	1	3.01131	2.26955	2.08725	3.09856	3.87777	3.85052	3.68544	3.32947	3.6054	3.5665	2.4402	4.19351	3.96865
TRINITY_DN68_c0_g1_i1	chr6L	145569177	145588387	0.18552466577437501	1	0	3.74201	0	2.57218	0	0	0	7.75241	5.36522	0	0	11.7971	0
TRINITY_DN68_c0_g1_i2	chr6S	120921578	120939899	-1.04560744695192	1	0	1.73254	0.113697	0	0.624952	0.25986	1.30664	0.712695	0.917346	0.21761	2.10196	1.38475	0
TRINITY_DN68_c0_g1_i3	chr6S	120928618	120939899	-2.01977448720317	1	0.260043	0.81449800000000006	0.381622	0.419773	0	0.232141	4.22888	0.428779	0.932411	1.30254	1.39787	4.93898	0.456679
TRINITY_DN68_c0_g1_i5	chr6S	120910904	120939899	-1.7821254344202	1	0.600604	1.33218	0.455898	0.451952	0.407025	0.347668	2.67704	0.610873	0.39331700000000003	0	2.731	3.61309	0.12107
TRINITY_DN68_c0_g1_i6	chr6L	145569097	145588387	0.0984456122185344	1	25.08	7.18409	11.1745	7.22296	34.9766	12.1547	30.6459	7.48256	5.23135	15.84	22.2656	17.7186	11.7126
TRINITY_DN68_c0_g1_i7	chr6S	120910904	120939899	-1.35845256675896	1	0	0.295445	0.214482	0.289612	0	0	4.01789e-6	0	0.0108003	0.346025	0	0.773007	0.48336
TRINITY_DN68_c0_g1_i8	chr6S	120910904	120939899	-0.343691284923763	1	8.54348	17.3117	10.5385	5.12674	20.493	8.65178	21.3471	15.796	7.99512	12.9579	16.2766	24.4958	6.72623
TRINITY_DN68_c1_g2_i1	chr1S	88190947	88191556	-0.0214616637463715	1	9.38496	5.17304	2.58931	2.12683	5.74464	16.7703	14.6647	7.25072	5.26485	9.4545	11.3041	11.1679	18.1115
TRINITY_DN68_c1_g3_i1	chr1L	99912850	99915217	-0.0627104803350242	1	4.30951	5.19581	1.73254	3.30973	7.98181	7.40327	11.7673	5.31676	6.89667	6.43512	10.4901	4.16352	6.25682
TRINITY_DN68_c1_g3_i2	chr1L	99912850	99915217	0.40309901035392	1	4.16442	0	5.32195	3.86559	0	7.39444	0	5.94002	5.58628	6.16423	0	5.14879	7.75649
TRINITY_DN69_c0_g1_i1	chr3L	131423754	131537171	0.14758482692068	1	19.5665	4.95067	13.6286	13.8071	12.8508	13.5174	16.4405	11.4217	20.4949	17.6582	15.1579	16.4113	14.9005
TRINITY_DN69_c0_g1_i2	chr3L	131423754	131536910	0.257889297937364	1	7.73239	1.1975	4.45306	2.53701	4.99788	6.21074	5.90755	5.47433	4.97564	7.54956	4.09145	5.76655	5.46531
TRINITY_DN69_c1_g1_i1	chr7S	14560900	14783206	-0.0780768435973782	1	7.8311	2.87282	3.04337	3.85168	11.3001	6.89769	10.4877	5.61095	1.21525	7.97803	5.60571	12.4868	5.83211
TRINITY_DN69_c1_g1_i2	chr7S	14560906	14747995	0.560795772506261	1	6.81614	3.72235	1.22568	3.18251	10.6746	4.02714	7.17186	3.9212	6.93246	6.97102	4.98161	4.94873	5.87396
TRINITY_DN69_c1_g1_i4	chr4S	74508315	74668580	-0.57997114912037	1	0.999662	2.36674	3.17668	3.17379	4.58081	0.962363	5.62465	1.75432	1.32656	9.28295	2.56168	4.5356	4.93323
TRINITY_DN69_c3_g1_i1	chr3L	134329980	135201326	1.15252874496122	1	0	0	0	1.43092	1.34548	0	0	0	1.50186	1.55552	0	0	2.3239
TRINITY_DN69_c3_g1_i2	chr5S	28616419	30679968	-0.0215129884831222	1	1.68681	4.84382	1.62854	0	1.5205	1.64107	6.62173	3.14355	0	1.74418	0	3.23486	5.66416
TRINITY_DN69_c5_g1_i1	chr1L	185344497	185356042	0.147628227195027	1	3.35829	3.42932	3.76147	3.74629	2.82606	4.05173	3.37516	4.37197	3.68162	3.19055	3.40617	3.31818	6.3335
TRINITY_DN69_c5_g2_i1	chr7L	99531697	99536504	0.417548655867115	1	5.06177	3.62813	3.50937	3.73808	7.65807	6.436	5.5324	6.26204	6.75609	5.35742	4.93187	4.85713	7.06311
TRINITY_DN69_c5_g3_i1	chr7S	73062039	73069907	0.0846914974597167	1	7.89787	9.11546	6.23692	9.11821	16.918	14.3325	12.9011	11.0169	9.19479	11.2858	9.87098	15.1719	14.8081
TRINITY_DN69_c5_g3_i2	chr7S	73062039	73069907	1.07937208822566	1	0.902897	0	0.850131	0	1.45928	0	1.4881	0	1.79609	0.666402	0	0	0
TRINITY_DN69_c5_g3_i3	chr7L	99536758	99561305	-0.0801212020902495	1	16.7348	18.53	18.5697	16.7093	18.9797	21.0421	20.7896	18.952	16.4976	17.2015	16.2451	17.8521	19.7506
TRINITY_DN69_c5_g3_i4	chr7L	99533187	99546053	-0.277420557807383	1	0	0	1.02593	1.03495e-9	0	0.901126	0.705866	0.618704	1.77278	0.583508	0.556811	1.81373	0.551863
TRINITY_DN69_c7_g1_i1	chr7L	43048025	43930485	-0.173045374650967	1	5.58502	1.80435	2.02809	2.16962	8.02734	5.72408	13.2163	5.55622	5.55101	5.28395	6.28161	15.2623	4.12069
TRINITY_DN69_c8_g1_i1	chr1L	127931793	128071963	-0.0652028898551492	1	4.39722	4.98893	5.69975	3.87321	6.45604	6.37697	3.86055	3.24681	3.54961	5.36005	4.24498	6.61122	8.04821
TRINITY_DN69_c17_g1_i1	chr2S	91105392	92164805	0.26639444879441	1	0.275883	0.185902	0.212503	0.507849	0.151344	0.159111	0.282456	0.229449	0.604807	0.0641589	0.274932	0.634649	0.572363
TRINITY_DN70_c2_g1_i1	chr4L	49761600	49762413	0.799115234904837	1	9.65818	0	0	0	1.6359	3.50935	7.60148	5.41646	11.5886	5.98947	5.43029	7.44843	5.42328
TRINITY_DN71_c0_g1_i1	chr9_10L	93821073	93821946	-0.0170586606940352	1	0.386651	3.94496	4.06236	3.89903	3.57507	4.32858	4.25787	6.34414	0.793538	0.150745	5.07874	0.141057	6.00365
TRINITY_DN71_c0_g1_i2	chr9_10L	93817760	93821962	0.0943103085397518	1	0.37409	2.05159	2.75232	1.40865	3.55227	3.13768	3.25653	3.23702	0.255777	0	3.1014	0.393698	4.01628
TRINITY_DN71_c0_g1_i3	chr9_10L	93811221	93817608	0.365780888718703	1	2.15244	1.01521	0.59589	1.72729	3.80708	4.86196	6.33343	2.93482	0.852555	1.2186	1.54917	1.77737	5.71981
TRINITY_DN71_c0_g1_i4	chr9_10L	93811221	93822348	-0.115342474864561	1	1.07212	0.861033	1.21898	1.41224	0.713243	0.893783	0.889727	0.603898	1.46611	1.12586	0.946601	1.11374	1.27338
TRINITY_DN71_c0_g2_i1	chr6L	118284979	118286113	-0.169487500885158	1	8.6884	8.17623	12.2511	10.7134	6.13919	11.3002	9.27066	12.9693	8.28876	9.64769	9.76115	7.37841	9.5963
TRINITY_DN71_c1_g1_i1	chr5L	123413361	123440674	0.0929233296189013	1	3.11887	1.85745	1.39955	3.6034	4.61893	2.61569	4.12719	2.18812	2.49368	4.73706	1.24294	3.96109	3.5064
TRINITY_DN71_c1_g1_i2	chr5S	106272423	106300757	0.126320137066815	1	5.20611	2.77628	2.72043	4.93087	7.65235	5.22994	4.71005	3.71029	3.66075	5.55039	3.67797	6.7216	4.99608
TRINITY_DN71_c1_g1_i3	chr5L	123413361	123423103	0.489564777348525	1	0.0965951	0.87241	0.466479	0.0685059	1.29915	2.3471	0	0.648646	2.54016	0.500245	0.597923	0.105258	0
TRINITY_DN71_c1_g1_i4	chr5L	123417118	123440674	1.25855277161228	1	0.401384	0	0	0	0	0.373687	0	0	0	0	0	0.39253	0.855003
TRINITY_DN71_c1_g2_i1	chr5L	123412879	123682027	0.264661917710128	1	3.48693	3.51456	3.02185	2.99558	8.08506	7.8942	4.49117	2.37088	6.85098	5.28131	4.1689	4.92447	7.47868
TRINITY_DN72_c0_g1_i1	chr9_10S	34124386	34125503	-0.407260779736174	1	12.6555	14.972	12.7806	12.4321	8.09537	12.7497	10.3703	10.1993	8.74051	11.1394	11.5899	9.28054	7.80416
TRINITY_DN72_c0_g2_i2	chr9_10L	37495681	37514073	-0.274163648499746	1	1.65247	3.80282	1.4513	1.66181	1.60506	3.79476	1.3441	3.13524	0.639633	1.97768	1.93613	0.62161	2.02954
TRINITY_DN72_c0_g2_i3	chr9_10S	34124386	34280867	0.00823068241754217	1	0.987386	0.0475997	0.545969	0.889149	0.168736	0.00747659	0.87336	0.122396	0.823837	0.389768	0.505048	0.529796	0.353371
TRINITY_DN72_c0_g2_i4	chr9_10L	37495681	37514073	0.238732232751428	1	1.64619	0.459052	0.636202	1.07917	0.345691	0.0149949	1.52341	0.223505	1.29381	0.547227	0.653496	0.801138	0.874273
TRINITY_DN72_c0_g2_i5	chr9_10L	37495681	37514073	-0.743176340476663	1	1.0419	1.1739	1.50085	2.33886	1.0917	1.258	0.517638	0.506328	0.894246	1.0735	0.890876	1.4356	0.451643
TRINITY_DN72_c0_g2_i6	chr9_10S	34124386	34280867	-0.255342250624632	1	0.993419	0.492697	1.1808	1.33142	0.753779	1.52611	0.78507	1.56707	0.424155	1.34752	1.41814	0.424736	0.826752
TRINITY_DN72_c0_g2_i7	chr9_10L	37495681	37514073	-0.194762685989033	1	3.57464	3.42645	3.3874	3.71549	2.45172	4.30998	2.63755	3.37175	2.60835	3.39488	3.73321	3.67352	4.1181
TRINITY_DN72_c1_g1_i1	chr9_10L	108576274	108577945	-0.0244007278274913	1	12.567	8.64309	12.6971	9.22439	5.31164	9.04347	8.18329	9.61626	10.208	8.47038	7.66453	10.1933	10.639
TRINITY_DN73_c0_g1_i2	Scaffold20	1340541	1356112	0.399869851744062	1	8.56277	10.4153	5.09165	7.17714	39.0333	17.5305	24.0791	12.3838	15.2678	12.3845	7.78973	27.5905	18.358
TRINITY_DN73_c0_g1_i3	chr3L	132418179	132433028	1.30812123649216	1	0	0	0	0	0.0218279	0	0.0625314	0	0.597966	0.544006	0.319843	0.379274	1.46929
TRINITY_DN73_c0_g1_i4	Scaffold20	1340541	1356121	0.62927065534275906	1	6.25911	5.07722	4.61739	5.32339	29.7903	12.7183	16.5245	7.37427	12.2233	8.47554	4.33724	19.8157	19.5418
TRINITY_DN73_c1_g1_i1	chr8L	1559435	1561618	-0.725434638002845	1	0	0	0.304647	0	0	0.656733	0	0.29702	0	1.2445	0.494883	0	0.712576
TRINITY_DN73_c1_g1_i3	chr8L	1559435	1561618	0.116329173276163	1	6.25214	7.22034	7.50043	6.43044	12.1524	10.0231	13.8358	7.9822	8.54671	8.14122	3.84565	8.69848	11.2802
TRINITY_DN74_c0_g1_i1	chr1L	87603186	87604622	-0.0202442123903698	1	4.33719	2.44189	2.5346	5.66888	5.15988	5.5867000000000004	4.91658	3.97537	4.4483	4.28014	3.32815	5.85619	3.78658
TRINITY_DN74_c0_g2_i1	chr1L	87579672	87602899	0.863845894486248	1	0.0197138	1.86623	9.52793e-5	6.96971e-6	2.35446	1.18495	1.59105	2.57718	3.25378	1.98731	9.04457e-4	0.351967	0
TRINITY_DN74_c0_g2_i2	chr1L	87579672	87603234	-0.404151811015635	1	3.55229	0	1.99617	3.81276	1.17572	2.40737	1.32147	0	0	1.43567	2.14471	4.01443	3.53433
TRINITY_DN74_c0_g3_i1	chr1S	76774872	76791473	-0.036401205065812	1	5.03702	3.76668	2.0644	4.05599	3.23998	5.05268	4.55218	2.86069	4.58739	3.91315	3.6372	4.45555	4.03882
TRINITY_DN74_c0_g4_i1	chr1L	87603366	87960893	0.134044204321935	1	7.23222	4.45106	2.98008	4.90206	4.47124	7.69487	6.96104	5.41566	6.34986	5.57381	5.43157	5.83775	7.33549
TRINITY_DN75_c0_g1_i1	chr5L	153581755	153740699	0.194475249459915	1	1.46494	1.14675	0.352927	1.35253	1.85682	2.09533	1.89738	1.39403	1.72945	1.85099	1.02862	1.11079	1.39894
TRINITY_DN75_c0_g1_i2	chr5S	132493579	132587597	0.0437257629006043	1	1.30382	0.57757	1.00141	0.53621	1.10446	1.56768	2.36136	1.11423	2.20685	0.033031	1.61138	2.71343	1.08631
TRINITY_DN75_c0_g1_i3	chr5L	153581755	153740584	0.115212214090704	1	1.4621	1.01316	0.599146	1.90539	1.36723	2.28618	1.87408	1.1351	2.43916	2.5201	0.721578	0.822604	1.6522
TRINITY_DN75_c0_g1_i4	chr5L	153581755	153740584	-1.01562048157873	1	0.657568	0.940998	0.728537	0.862231	0	0	0.479672	0.348337	0	0.408097	0.683559	1.11595	0.722318
TRINITY_DN76_c0_g1_i1	Scaffold32	1748561	1776912	-0.0862177122956347	1	3.90211	3.60745	3.45655	5.22255	4.93354	4.51544	3.91821	4.21238	2.86527	3.93241	3.95443	3.94628	3.9519
TRINITY_DN76_c0_g1_i2	Scaffold32	1748640	1776912	0.0928653166712295	1	5.19155	3.10622	3.40853	4.65136	6.52122	5.91491	5.3781	4.81386	4.87728	5.15986	5.4154	6.51907	5.53531
TRINITY_DN76_c0_g3_i1	Scaffold24	4192146	4192660	-0.328132189007191	1	7.7902	9.84254	12.4003	9.10878	7.13576	8.48016	6.54479	8.59667	5.15283	7.2251	10.0235	5.44077	8.02545
TRINITY_DN76_c0_g4_i1	chr9_10S	32692379	32843354	0.383268185185409	1	3.96564	0.994234	0.420555	2.47394	3.84434	5.14915	4.2638	3.06806	8.70645	7.80475	3.04143	5.67029	4.78158
TRINITY_DN77_c0_g1_i1	chr5S	100714764	101920547	0.0089222740249134	1	4.75909	2.09715	6.795	7.01225	10.0815	7.87336	6.94185	4.85962	6.53213	6.54455	6.82017	8.37834	7.63507
TRINITY_DN77_c0_g1_i3	chr5S	100714775	101920547	0.245342577604995	1	16.4294	3.51961	4.45873	8.40917	6.61832	8.72909	9.97892	6.11524	9.35765	9.70148	9.45341	7.0724	7.48108
TRINITY_DN77_c0_g1_i4	chr5L	117410183	117424321	0.245680786169981	1	16.8724	6.12279	4.29026	10.9161	9.6271	14.0757	13.0371	8.476	16.5872	14.2585	10.9323	15.0051	15.0018
TRINITY_DN77_c0_g1_i5	chr5L	117423212	117424321	0.0725567506261017	1	10.2748	1.83413	4.29637	5.44292	3.7914	7.82177	7.17413	4.86469	6.8576	7.56366	5.98432	6.96916	5.5327
TRINITY_DN78_c0_g1_i1	chr7L	97389658	97409246	-0.111662573354621	1	2.68766	3.13661	1.74915	4.03438	3.99939	3.44038	3.21247	3.38559	3.08326	2.91601	4.51026	3.93517	2.90275
TRINITY_DN78_c0_g1_i2	chr7L	97389658	97409246	0.0625511903450646	1	1.46009	0.687069	1.84643	1.92895	1.13693	1.37189	1.6252	1.94027	1.51195	2.52169	0.645533	1.19261	1.90741
TRINITY_DN78_c0_g2_i2	chr1L	180219152	180488012	-0.562826138251852	1	1.82919	5.04963	3.17719	3.2574	1.67021	3.23759	2.34735	3.22011	1.86791	2.17279	1.94202	3.13112	2.3798
TRINITY_DN78_c0_g2_i4	chr1L	180219109	180488012	0.0752519577920759	1	0.653157	2.30119	1.16235	3.98104	2.76055	4.69011	3.22361	5.46485	3.33103	2.15292	2.04445	3.18336	2.9953
TRINITY_DN78_c0_g2_i5	chr1L	180219150	180488045	1.64248278694397	1	3.01973	0	0	0	2.96523	0	1.24856	0	0.129965	2.79245	0	0	1.46308
TRINITY_DN78_c0_g2_i6	chr1L	180219107	180488045	1.55056848550943	1	1.11005	0	0	0	4.71827	0	1.73079	0	0.252135	2.75723	0	0	1.8529
TRINITY_DN78_c0_g2_i7	chr1L	180219152	180488012	-0.1593203475036	1	0.568461	0	0.838565	0.706224	1.16748	2.1636	2.25308	1.11546	1.6426	0.389576	2.74095	0.558035	0.946026
TRINITY_DN78_c0_g2_i8	chr1L	180219152	180488012	0.358291734060758	1	1.66698	1.14124	0.39745	2.62443	1.39837	2.51907	0.313419	1.28254	1.32622	1.09161	1.05258	0.982125	2.68987
TRINITY_DN78_c0_g2_i9	chr1L	180219109	180488012	-0.544979810579086	1	0.832789	1.03316	0.728099	0.832091	8.84919e-5	1.55472	0.662283	1.79613	1.74292	0.172363	1.50899	3.58447	1.58541e-8
TRINITY_DN78_c1_g1_i1	chr8L	76772555	76773031	-0.245411441022997	1	1.68297	3.89211	5.34274	5.10142	3.18942	6.17165	6.12818	7.90898	4.66374	3.77198	5.69152	2.84666	4.03035
TRINITY_DN78_c1_g1_i2	chr8S	9332339	9334443	-0.0135438396923729	1	6.85212	7.22135	8.37713	9.81758	3.86245	7.22496	6.06908	10.3546	6.88502	6.47969	3.44898	6.15954	7.80724
TRINITY_DN78_c1_g2_i1	chr8L	76771867	76772575	-0.528575773192174	1	4.78105	4.97161	9.31899	9.75488	4.38814	7.22205	5.25002	7.49219	5.2494	4.68112	13.076	4.17497	4.75859
TRINITY_DN78_c2_g1_i1	chr3L	59425307	59427163	0.177835067212522	1	7.77363	4.41122	6.36611	15.2645	19.7896	18.201	13.2294	15.6147	9.03155	13.8541	14.0917	11.0027	16.6824
TRINITY_DN78_c2_g2_i1	chr3S	78815187	78816336	-0.0206703541257592	1	3.18457	2.60426	5.74875	10.3553	4.68323	10.1038	5.92035	9.11746	4.97625	6.32179	5.08237	3.91981	9.70565
TRINITY_DN78_c3_g1_i6	chr7S	37375880	37401052	0.41666840810321	1	0.468366	0	0.632322	1.22074	0.436486	0.946842	0	0.450178	1.14654	1.17756	0.883064	0.796667	2.43693
TRINITY_DN78_c3_g1_i7	chr7L	56490001	56511585	0.296850355405679	1	3.37179	2.42588	1.72335	3.12711	4.60721	4.0278	4.86135	3.46145	4.73125	4.2087	1.73351	6.05051	5.89108
TRINITY_DN78_c3_g1_i8	chr7S	37317738	37401052	-1.0040187923175	1	0.268934	0.254075	0.274842	0	0	0.371768	0.500237	0.287542	0.296361	0	0.53914	0.784174	0
TRINITY_DN78_c4_g1_i1	chr6S	105282714	105283395	-0.503941450635431	1	4.04429	2.66343	5.88096	2.04492	1.39728	1.19239	1.42733	1.92219	0.354056	1.12707	1.44316	0.837439	0.335555
TRINITY_DN78_c4_g1_i2	chr6L	128897280	128898378	-1.04358386501724	1	16.2092	21.7068	47.4886	15.3221	6.46504	10.2058	4.73329	8.11517	3.46657	4.89482	6.02068	3.10065	4.91542
TRINITY_DN78_c4_g1_i3	chr6S	105282714	105283445	-0.912511031513371	1	2.55578	4.41939	6.8379200000000004	2.59692	0	2.24918	0	3.05103	0.303179	0	3.91815	0.404056	1.49937
TRINITY_DN78_c5_g1_i1	chr4L	112057889	112066305	0.52179523448355	1	0	0.317523	0	0	0.444982	0	0	0	0.622283	0.463816	0	0.341883	0
TRINITY_DN78_c5_g1_i2	chr4L	112057889	112077953	-0.22002972804871	1	5.95998	8.93251	5.80246	6.70329	6.73871	6.15455	8.50726	4.72126	6.52377	6.13594	5.70949	7.59324	7.45013
TRINITY_DN78_c5_g1_i3	chr4L	112057889	112077953	0.418831408589005	1	1.79065	0.73102	1.05847	0.544715	2.25042	2.73943	1.47916	1.60475	1.07109	0.711439	0.640681	2.30441	1.98567
TRINITY_DN78_c6_g1_i1	chr5L	4990827	5137771	-0.44906639289902	1	1.5174	0.862565	1.41505	0.757329	1.35315	4.19594	2.5502	1.48273	0.802305	5.67196	2.90393	2.55199	4.48629
TRINITY_DN78_c7_g1_i1	chr1S	168998502	168998801	-0.907328379167114	1	1.3667	1.55144	1.25669	2.63809	0	0	4.02642	2.56531	0	0	3.07798	0	0
TRINITY_DN78_c10_g1_i1	chr6S	12664734	12664979	-0.3056648044727	1	2.2312	0	0	2.24705	2.52038	1.55768	2.24	0.550294	0	1.8132	1.07792	3.91089	1.12664
TRINITY_DN79_c0_g1_i1	chr7S	42453201	44447245	0.0732535685139492	1	2.48645	3.17381	2.17079	3.42375	4.0852	2.9884	3.8438	3.59371	2.74163	2.50772	1.73664	3.34886	2.9193
TRINITY_DN79_c0_g1_i2	chr7S	42472771	42473224	-0.749903249927358	1	0.294676	1.66723	1.68278	1.19994	2.43824	2.20643	1.19621	0.292925	0.647466	1.29924	2.02382	1.50597	1.21639
TRINITY_DN79_c0_g1_i3	chr7S	42453215	42472445	0.488178392263334	1	0.598592	0	0.325367	0	0.0158618	0	0	1.23885e-7	0.233739	0	0.428419	0.868496	0.651963
TRINITY_DN79_c0_g1_i4	chr7L	61142941	61157707	0.175292774405673	1	6.18485	5.99713	5.00987	5.17237	8.12387	6.62153	6.04721	7.13229	6.9159	7.92927	5.60516	7.68862	8.25237
TRINITY_DN79_c0_g1_i5	chr7L	61148136	61157707	0.500155297594204	1	0.620363	0.463828	0.487219	1.66299	1.61717	1.49972	1.51725	1.3036	1.8747	0.975803	0.207602	0.211386	0.952484
TRINITY_DN79_c0_g1_i6	chr7L	61142941	61215051	0.163496945540366	1	0.546525	0.669716	0.529281	0.744647	1.33568	1.03758	0.52389	0.801354	0.603074	0.489219	1.23967	0	0.54035
TRINITY_DN80_c0_g1_i1	chr9_10L	112077302	112144626	-0.0057678352905583	1	2.29393	0.772644	0.476267	2.25776	1.40264	1.3745	1.90407	1.27912	1.36578	1.28609	1.33042	2.59595	1.21038
TRINITY_DN80_c0_g1_i2	chr9_10L	112077302	112085438	0.290496781564691	1	0	0.108997	0.905944	0	0.877927	0	0	0	0.494494	0	0	1.2359	0.556266
TRINITY_DN80_c0_g1_i3	chr9_10L	112068663	112144626	0.114872533163638	1	2.799	0.941041	0.968362	2.468	2.00099	2.78104	1.92889	0.823787	2.58497	1.86368	1.46809	2.39082	1.95967
TRINITY_DN80_c0_g1_i4	chr9_10L	112068663	112144626	-1.29551238340979	1	0.502995	0.438435	0.581649	0.788611	0.23446	0.138979	0.996444	0.440799	0	0.709327	0.366142	0.533664	0
TRINITY_DN80_c0_g1_i5	chr9_10L	112068663	112071260	0.0313942339577226	1	3.03298	2.21934	2.98479	2.76327	3.06121	3.81932	1.456	4.25401	1.15942	2.38352	2.80476	2.98397	2.68625
TRINITY_DN80_c0_g2_i1	chr9_10S	100035383	100038564	-0.0656652030550765	1	6.80633	3.34755	5.82186	5.57858	5.35237	7.55431	5.67717	4.94052	5.14147	5.49542	4.54592	5.39502	4.49932
TRINITY_DN81_c0_g2_i2	chr3S	25211885	25212602	-0.29207738637184	1	8.98385	13.5731	7.91521	10.9032	11.2277	10.1478	7.84701	10.889	5.64668	9.97607	8.27795	8.04393	4.3665
TRINITY_DN81_c1_g1_i1	chr4L	1118540	1130812	-1.17093508697033	1	0	0.530701	0	0	1.01881	0.666887	0.0551174	0	0	0.602254	1.98038	0.994723	0.336373
TRINITY_DN81_c1_g1_i2	chr4L	1118540	1130814	0.170189459095167	1	4.62376e-6	0	0.315391	1.33748	0.970526	0	0.665934	1.09967	0	0.617191	0	0.991638	0.685802
TRINITY_DN81_c1_g1_i7	chr4L	1118540	1130814	-0.27890791263426	1	1.10053	0.932239	1.18066	0.17068	0	0.693173	0.673856	0.609599	0.651705	0.456817	0.682205	0.0559462	0.344608
TRINITY_DN81_c1_g1_i10	chr4S	22207445	22230837	1.25678765857112	1	1.33245	1.51508	0	2.02227	8.02343	1.21274	3.91837	2.50861	2.6796	0	0	1.27962	1.25043
TRINITY_DN81_c2_g2_i1	chr6L	130964515	130964661	0.520072763653017	1	0	2.57968	2.08309	0	1.95956	2.065	4.44318	0	9.24538	2.37763	4.31019	2.19782	7.51954
TRINITY_DN81_c3_g1_i1	chr1S	25403020	25403994	0.800087795666196	1	4.96557	9.77165	6.09847	8.51336	5.20368	5.72069	5.09595	7.16915	5.8704	6.63441	9.19192	7.2955	45.2437
TRINITY_DN81_c3_g1_i2	chr1L	28465295	28468922	-0.226873172082996	1	24.5531	32.3957	33.9357	15.9104	12.3375	39.5665	16.5015	28.8677	17.718	16.4946	20.896	24.8587	30.5562
TRINITY_DN81_c3_g2_i1	chr1L	28465295	28468922	-0.0953424536358219	1	30.7814	41.4671	20.3648	56.1478	42.7261	24.069	40.1065	37.0613	41.8156	42.1467	30.8265	35.4471	24.0138
TRINITY_DN81_c3_g3_i1	chr1S	25404582	25405100	-0.118780525375943	1	17.5819	26.385	11.8999	25.2808	19.7276	22.5613	23.4943	20.8447	26.0591	28.9274	17.4689	32.2052	27.9429
TRINITY_DN81_c3_g4_i1	chr1S	25403020	25403994	-0.643576642113516	1	21.2823	41.7865	27.5655	33.5306	19.3994	21.1487	22.4965	31.3542	22.1639	29.1369	34.4991	24.3354	4.89697
TRINITY_DN81_c3_g5_i1	chr1S	25406143	25407161	-0.0723198295792261	1	3.99601	3.14294	0.886865	4.17659	2.28128	3.17649	5.47738	2.56336	3.28471	4.74489	1.99908	6.19305	5.91348
TRINITY_DN81_c4_g1_i1	chr7L	23269610	23270763	0.527321633567318	1	0	0.314799	0	0	0.326281	0.144338	0.281731	0	0	0.232432	0.232965	0	0.845884
TRINITY_DN81_c4_g1_i2	chr7L	23269610	23270869	-0.280267866789364	1	0.702628	0.202595	0.473199	0.790216	0.361817	0.663739	0.54816	0.558999	0.693392	0.658685	0.638534	0.440183	0
TRINITY_DN82_c0_g1_i1	chr6L	108406846	108506488	0.536226979564579	1	2.85757	3.96452	2.30763	2.46607	7.8722	2.2727	5.46645	7.20281	3.97733	1.94356	4.76237	4.97235	4.7703
TRINITY_DN82_c1_g1_i2	chr6S	85315870	85669068	0.424093003664907	1	2.75643	0.96914	0.260697	2.82341	20.2626	7.18526	15.7348	10.5583	5.97889	3.9429	4.78348	13.8922	0.777324
TRINITY_DN82_c1_g1_i4	chr4S	100868619	101042046	0.493796625822221	1	2.42487	0.978124	2.64304	2.28724	12.1697	3.92452	9.84072	9.98538	5.03511	2.98865	5.90413	6.77118	1.57033
TRINITY_DN82_c1_g1_i6	chr3S	88781752	89367673	-0.0139277574198567	1	0.00480253	0.0618115	0	6.81616e-4	1.84627e-6	0.00103889	0	0	3.75952e-4	7.68418e-4	0.00260908	9.75613e-4	0.0371401
TRINITY_DN82_c1_g1_i7	chr4S	100414284	101040667	0.167954361561665	1	1.97865	1.78069	1.23427	2.59991	3.15006	2.34761	2.40926	2.9237	3.05192	2.79302	2.61124	2.46422	2.00373
TRINITY_DN82_c1_g1_i8	chr4S	101036488	101042046	0.626393739408553	1	242.501	178.484	180.819	101.446	1606.56	527.723	595.085	310.072	213.401	349.844	294.505	547.394	333.392
TRINITY_DN82_c1_g1_i10	chr6S	79470164	80301073	0.295345364561888	1	0.957922	1.14822	1.31744	0.482984	4.0979	0.922864	3.59367	2.1083	0.860089	0.450751	1.11151	2.1969	0.825297
TRINITY_DN82_c4_g1_i1	chr2S	64502401	65032455	0.0843639852005952	1	2.04766	1.24676	0.49214	2.96513	1.79611	1.11654	1.22177	1.1879	1.59094	1.13725	1.4424	0.713578	0.44388
TRINITY_DN83_c0_g1_i1	chr8L	56060400	56069421	-0.123559809739325	1	3.47741	4.71091	3.43091	6.59828	4.93322	3.54405	4.04393	3.42483	3.40578	3.8899	1.74779	4.17062	4.09384
TRINITY_DN83_c0_g1_i2	chr8L	56060400	56069421	-0.532221611595419	1	0.502425	1.23227	0.491	0.58649	0.0817968	0	0.525326	1.27114	0.443022	0	0	2.24899	1.93245e-4
TRINITY_DN83_c0_g1_i4	chr8L	56061807	56069421	-0.702465268978426	1	0	0.374026	0	1.3035	0.609008	0.876795	0.584226	0	0.779585	0.549694	2.00301	0.328504	0.982206
TRINITY_DN83_c0_g1_i6	chr8L	56060221	56097927	-0.432971152768617	1	0.716906	0	0.328225	1.0651	0	0.367763	0	0	0.88681	0	1.80844	0.319544	0.254659
TRINITY_DN83_c0_g1_i7	chr8L	56062164	56069421	-0.839947085329762	1	0.146972	0.0204242	0.201274	0.596851	0.390281	0	0	0.353932	0	0.361249	1.3688	8.59299e-5	4.5553e-5
TRINITY_DN83_c0_g1_i8	chr8L	56060221	56097927	0.396498328551782	1	1.43369	1.53732	1.66649	2.69978	3.31596	3.08151	3.05881	3.41524	2.42784	2.68438	2.1345	1.12865	4.63504
TRINITY_DN83_c4_g1_i1	chr9_10S	22608605	22609335	-0.10608553290244	1	0.16732	0	0	0	0.153548	0.15645	0.341365	0.166346	0.183786	0.555912	0.496467	0.173026	0.346547
TRINITY_DN84_c0_g1_i1	chr3S	82331232	82333233	0.0928840307933167	1	6.45553	9.53593	7.40622	10.1656	12.9636	9.38521	8.7	8.40462	12.3796	11.2926	8.85359	12.7166	13.9678
TRINITY_DN84_c0_g2_i1	chr7L	41086699	41708986	0.11409020696761	1	2.62824	3.58831	1.62361	4.12507	5.92991	3.24662	5.27917	3.51038	3.55849	2.91849	3.5686	6.84508	6.13164
TRINITY_DN84_c0_g3_i5	chr8S	85624280	85753886	-0.23860589706395	1	0	0	0	0.941021	2.06281	2.8875	1.96387	2.30036	2.42645	4.87543	1.88929	4.64269	2.14683
TRINITY_DN84_c1_g1_i1	chr4L	26409161	27042427	-0.477410121930578	1	0.422291	0.053795	0.738343	0.39202	0.131379	0.425606	0.785007	0.571728	0.472565	1.04267	0.227813	0.65172	0.369298
TRINITY_DN84_c1_g1_i2	Scaffold26305	101	143	1.43961090721131	1	2.17091	0	0	0.307449	0	0.704927	0	0	0.66366	0	0.660891	0	0.489264
TRINITY_DN84_c1_g2_i1	chr4L	25823676	26409452	-0.0869337112088776	1	565.855	730.218	702.238	482.279	464.497	552.775	458.05	616.769	530.132	514.753	564.106	401.159	588.533
TRINITY_DN84_c1_g2_i2	chr4L	25823676	26409452	-0.126350310223721	1	199.209	253.04	232.223	184.969	174.585	174.769	151.756	191.894	152.816	162.984	181.371	151.112	193.978
TRINITY_DN84_c2_g1_i1	chr1S	138495938	138602221	0.514774311459279	1	0	0	0	0	4.1434	3.67498	3.95242	2.59689	3.51706	1.42443	1.26796	3.94641	2.63115
TRINITY_DN84_c2_g2_i1	chr3L	55670075	55676772	0.192947409252461	1	1.83092	1.77376	0.249427	3.73436	4.57219	3.18276	2.68586	3.38506	1.72373	1.73383	2.57455	4.2896	3.24404
TRINITY_DN85_c0_g2_i1	chr3S	3696102	3703132	-0.625277676166132	1	15.5889	5.42713	11.6964	11.0498	11.076	13.8589	23.0174	15.4923	7.84978	12.72	37.702	28.99	9.62453
TRINITY_DN85_c0_g3_i2	chr5L	141954736	141955037	-0.233934563450863	1	2.22254	4.22032	1.74507	5.60479	8.57155	1.72923	13.6798	5.45891	1.32831	4.02373	3.57733	6.94238	4.80998
TRINITY_DN85_c1_g1_i1	chr8S	12770463	13088817	-0.436916500147906	1	1.93146	5.10709	2.14534	3.6055	4.1463	4.51968	4.57284	1.28036	2.82928	1.77138	2.20994	4.60732	3.64766
TRINITY_DN86_c0_g1_i1	chr7L	119668020	119718873	0.173048520453637	1	2.07831	0.785877	1.35587	1.8605	1.95463	2.17936	2.3251	1.72382	2.40616	2.08567	1.43935	2.8155	2.44817
TRINITY_DN86_c0_g1_i2	chr7L	119668020	119720311	0.0825196050137555	1	1.85617	1.06986	1.93525	1.37856	2.00307	2.4701	2.09746	1.73837	2.44819	2.2685	1.78578	2.47941	2.47902
TRINITY_DN86_c0_g1_i3	chr7L	119668020	119720311	0.0512281478125789	1	1.92709	1.1992	1.85582	1.80315	2.39953	2.58907	3.11986	2.43603	2.50743	3.14955	2.05548	2.54908	2.80922
TRINITY_DN87_c0_g2_i1	chr1S	133587344	133815249	0.0836080243579272	1	4.01596	4.54937	1.80607	6.54454	9.99779	5.73166	8.35202	4.69902	4.72689	1.32799	4.27732	8.00208	4.09719
TRINITY_DN87_c0_g2_i2	chr1S	133733015	133810446	-3.54411214568324	1	0	0	0.696483	0	0.170397	2.74797e-7	1.32402	0.194238	1.14349e-7	2.70589	4.62235e-4	3.07364	0.00273784
TRINITY_DN87_c0_g2_i3	chr1L	161695833	161709514	0.514269921064091	1	3.35973	1.32001	1.36262	3.79635	4.39797	4.41288	2.60787	3.2588	3.29637	3.49603	3.17642	0.632652	4.59601
TRINITY_DN87_c0_g2_i4	chr1L	161043135	161703998	-0.780976232609142	1	0.376997	0.474111	0.261047	0	0.276531	0.927584	1.44588	0	0.280353	0	0.300988	0.362524	0.468709
TRINITY_DN87_c0_g2_i5	chr1L	161695833	161713870	0.0313002428967919	1	2.41887	1.90553	2.34297	1.87582	1.29545	1.84102	1.36297	2.37912	1.76037	1.09435	2.9597	2.68518	2.96594
TRINITY_DN87_c0_g2_i6	chr1L	161695833	161713870	-0.77886211686825	1	0.908423	1.66692	2.72525	1.25627	1.74769	0.71867	4.23901	1.79078	1.34501	1.57364	1.75619	5.11528	1.37424
TRINITY_DN87_c1_g1_i1	chr9_10L	94529343	94529413	0.406259365613695	1	6.35064	0	0	1.64501	0	0	0	0	0	5.09812	0	0.248126	0
TRINITY_DN87_c1_g1_i2	chr5L	116966311	117356369	-3.07330948846392	1	0	0.377157	0	0	0	1.00665	1.05e-7	0.171597	0	1.63268	0	0	0
TRINITY_DN87_c1_g1_i6	chr1S	36102695	36742518	0.413736451057477	1	0.786959	0.752736	0.938776	1.1995	0.514227	0	0.419923	0.962091	1.26262	1.81195e-5	0.880412	1.23757	1.35247
TRINITY_DN88_c0_g1_i4	chr8L	741626	749920	2.86446226731132	1	0.700611	0.0730389	0	0	1.33637	0.482477	2.64417e-4	0.563261	0.00505601	6.40684e-6	3.65326e-5	0	3.97686e-7
TRINITY_DN88_c0_g1_i5	chr8L	741626	749920	1.13337652189277	1	0.440182	0.513332	0	0.444708	0.329128	0.708354	5.21072e-8	0	1.69993	0	5.65244e-5	0	3.75039e-4
TRINITY_DN88_c0_g1_i11	chr8L	741626	749920	-1.14945310011067	1	2.27601e-5	0.638659	0.197713	0.208343	0.00964209	0.230034	0.114898	0.537867	4.10293e-8	0.475155	5.45041e-7	1.7897e-9	3.40058e-7
TRINITY_DN88_c0_g1_i12	chr8L	741626	749920	-3.53241322159798	1	9.98118e-9	2.01344e-5	0	0.295444	0.00245823	8.00644e-8	1.44202e-5	0	1.21863e-9	9.54927e-8	9.29569e-7	0	5.1171e-6
TRINITY_DN88_c0_g1_i14	chr8L	744552	749920	-0.5548859877853	1	1.17638e-6	0.467941	0.320883	0.821298	0.00422418	0.226017	0.0733342	1.09571	4.80405e-10	0.616531	1.13505e-7	0	5.04802e-4
TRINITY_DN88_c0_g1_i15	chr8L	744552	749920	0.161493431899136	1	3.70391	2.09005	2.12371	3.84592	5.64161	2.92899	4.49768	4.0192	3.58113	1.73673	5.50821	5.45405	3.19877
TRINITY_DN88_c0_g1_i16	chr8L	741626	749920	-2.11382275826213	1	0	0.00508224	0.231131	0	4.73343e-7	0.450303	0	0.237881	1.84908e-6	0.298654	0.773281	4.20711e-9	0.00179814
TRINITY_DN88_c0_g1_i17	chr8L	741626	749920	-0.358084976530781	1	0.631313	0	0.662026	1.11803e-6	1.07759	0.895538	2.06996	0	0.608599	1.49263	2.3492	3.0496	2.84669
TRINITY_DN88_c0_g1_i19	chr8L	741626	749920	6.91189995826836	3.99765918298221e-4	0.370944	0	4.86217e-9	0	0.48568	0.00647065	1.05885e-4	0	4.38377e-7	0	0	0	1.5167
TRINITY_DN88_c0_g1_i22	chr8L	741626	749920	0.353198261609147	1	0	2.13396e-7	0	0.266436	1.42604e-7	0.663371	0	0	8.29278e-4	8.82681e-8	1.01912	0	1.60782
TRINITY_DN88_c0_g1_i24	chr8L	741626	749920	0.527149236442637	1	1.54386e-6	0.0071202	0.958951	0	2.13685e-5	0.0211189	0	0.52272	1.02059	0.586554	0.0396868	1.61587	1.53061
TRINITY_DN88_c0_g1_i25	chr8L	741626	749920	-1.04277931137288	1	0.109813	0	1.71737	1.50321	0.0106004	1.49542	0.871175	0	0.00346864	0	1.30815	1.01928	2.43981
TRINITY_DN88_c0_g1_i26	chr8L	741626	749920	-1.96368800994252	1	3.54543e-4	1.0138e-5	0	0.876699	0.554382	3.51918e-8	7.10808e-5	0	0.0387886	2.1814	0.83350900000000006	0	0.00159175
TRINITY_DN88_c0_g1_i28	chr8L	741626	749920	-1.14804883512641	1	0.245192	0.172408	2.5246e-6	0	0.0394432	1.37068	2.01918	1.42953	1.01653	2.29304	2.92182	1.29559	4.01732e-8
TRINITY_DN88_c0_g1_i29	chr8L	741626	749920	0.682213741106326	1	3.8166	2.21608	0.805854	0.597002	2.9862	1.68948	3.14161	1.4254	3.41018	1.02351	0.589999	1.05942	7.16777e-5
TRINITY_DN89_c0_g1_i1	chr4L	119847734	119857275	0.669869406263946	1	8.54989	0.899414	3.88942	12.0605	18.1381	8.94514	12.0568	6.11157	23.6304	12.5709	4.27994	22.8795	21.1717
TRINITY_DN89_c0_g1_i3	chr4L	119849780	119851441	0.313000334248441	1	5.57099	1.38992	1.90958	4.24741	4.25948	4.41151	5.02054	3.64808	5.54888	6.47175	2.68392	6.47206	6.43029
TRINITY_DN89_c0_g1_i4	chr4L	119849780	119857275	0.248925510215289	1	51.116	12.7173	23.1783	30.5171	26.0249	42.0073	44.1961	40.7108	42.1299	48.5046	31.5235	33.4009	40.0787
TRINITY_DN90_c0_g1_i1	chr3S	5960881	6008868	-0.566701843665222	1	9.08587	4.07084	5.87077	6.38568	0	10.3713	8.16873	0.379527	8.95638	9.4937	2.46778	16.1531	8.70162
TRINITY_DN90_c0_g1_i2	Scaffold39	918160	969877	0.862298035351878	1	18.1034	2.49027e-10	6.33025	15.8117	16.1067	20.2543	15.3671	23.8139	18.8114	15.5951	10.6398	0	17.7796
TRINITY_DN90_c0_g1_i3	chr3S	5960930	6039478	0.233441239400057	1	2.47862	0.294511	2.80917	1.51795	1.5743	1.42588	1.42664	2.00227	1.30233	0.959682	2.36478	0.383951	1.27432
TRINITY_DN90_c0_g1_i4	chr3S	5960930	6008858	0.0997407922057578	1	7.51673	8.41106	6.41177	6.04547	8.04738	9.61629	10.0102	9.62926	8.46232	10.1942	2.49016	9.85177	10.005
TRINITY_DN90_c0_g1_i5	chr3S	5960881	6008868	0.892934324237693	1	8.77786	0	4.20667	8.44151	11.8118	10.6206	9.92577	15.5232	7.75523	9.77989	4.73163	0	11.0434
TRINITY_DN90_c0_g1_i6	Scaffold39	937946	969877	0.19184879253004	1	6.26132	2.08694	4.53972	3.4774	2.34597	3.30383	2.5373	3.42929	4.14167	1.78234	6.24979	0.629896	2.35106
TRINITY_DN90_c0_g1_i7	chr3S	5961102	6008858	0.279053324194799	1	15.9054	2.66183	9.48069	11.6569	10.8177	18.4813	15.312	14.6497	13.8106	16.1048	5.98715	13.9155	16.0454
TRINITY_DN90_c0_g1_i8	Scaffold39	918160	969877	-0.498219610778823	1	18.68	21.1156	8.79477	11.9893	0	19.7441	12.661	0.595662	21.587	15.1221	5.59106	22.9725	14.0254
TRINITY_DN90_c2_g1_i1	chr1S	68404465	68404932	-0.195452909228483	1	5.83208	5.75998	7.87468	8.42254	6.24977	4.77144	2.47191	7.48604	5.8684	7.52831	4.78169	6.98034	2.50902
TRINITY_DN91_c0_g1_i1	chr9_10S	39945072	40413294	0.422783897762747	1	3.7346	5.8193	2.90531	1.5537	10.4189	6.27608	1.56752	4.8520200000000004	3.61088	6.2336	1.24941	6.31395	5.41904
TRINITY_DN91_c0_g2_i1	chr5S	50569414	50642076	0.0251399210796675	1	3.49082	2.49486	1.86162	3.66285	3.48289	3.0551	3.80507	2.68033	3.72613	3.47748	3.12062	4.02006	3.24063
TRINITY_DN91_c0_g6_i1	chr8L	9646334	9651724	0.89418557853001	1	0	0	0	0	0.630707	0	0	0	1.59557	0	1.5231	0	0
TRINITY_DN91_c0_g6_i2	chr1S	90884735	90885000	0.681768305055348	1	8.61092	1.09454	5.31671	2.82486	2.33267	6.16362	3.22676	4.60309	9.40036	2.02832	3.31156	5.92328	6.87338
TRINITY_DN91_c0_g7_i1	chr5L	61055212	61112293	0.502692367661685	1	0.898838	0	0	1.78077	0.791143	0	0	0.868686	0	0	0.857673	0.881455	0.874957
TRINITY_DN91_c0_g9_i1	chr2L	17568911	17569110	-1.57358631575652	1	15.2806	8.22983	32.6821	16.6497	0	0	0	2.70522	0	1.50151	16.2784	7.37973	1.35019
TRINITY_DN91_c0_g10_i1	chr8L	87796296	87796513	-0.276979612253254	1	3.65481	5.53654	3.69584	4.70288	4.19113	4.67381	9.53613	7.30015	0	5.10929	8.07488	1.17407	6.89664
TRINITY_DN91_c1_g1_i1	chr9_10S	15438550	15439350	-0.212620474674922	1	17.9411	19.0812	28.9422	17.6308	15.3967	17.2415	13.8977	23.4566	15.5096	19.1344	24.1546	18.0397	18.4078
TRINITY_DN91_c1_g2_i1	chr9_10L	16782186	16783036	-0.0353207490256233	1	10.4816	4.79533	13.0154	8.52414	4.80936	6.89098	7.6867	13.354	7.01602	7.07536	10.3694	8.97922	7.46288
TRINITY_DN91_c9_g1_i1	chr6L	120344422	120344685	0.0463624047210707	1	7.56252	8.6143	4.98418	24.2525	13.1039	14.8436	7.44641	12.3962	7.77165	10.2145	11.3395	14.7278	22.1684
TRINITY_DN92_c1_g1_i1	chr8L	103467791	103475143	-1.06123947981748	1	29.1922	22.5492	32.2884	42.194	0	21.21	26.3289	19.7741	26.8774	17.2149	52.4662	29.7789	0
TRINITY_DN92_c1_g1_i2	chr8L	103467791	103470020	1.6613138301718	1	1.51601	0.165478	0	0	1.66408	3.20603	0	2.59154	3.79143	0	1.54034	0.857681	1.88844
TRINITY_DN92_c1_g1_i3	chr8L	103467791	103470020	-0.359199554707552	1	1.22211	0	0.651542	1.14642	0	0	1.70648	5.48e-9	5.04526	3.151	4.62879	1.4588	0
TRINITY_DN92_c1_g1_i5	chr8L	103467791	103475143	0.750958598374597	1	24.6439	21.7493	0	0	42.6862	19.0337	26.0774	19.2684	31.576	15.1329	28.4702	29.3613	32.4381
TRINITY_DN92_c1_g1_i6	chr8L	103471581	103475143	0.293744827551889	1	4.4308	1.43996	1.57321	2.54835	1.69469	1.88823	3.15204	4.31789	9.0923	3.12895	9.01324	3.30958	0.731235
TRINITY_DN92_c1_g2_i1	Scaffold66	669130	672047	-0.354024528627989	1	2.32282	2.67741	1.45551	3.23046	2.36155	2.26734	2.36462	1.60208	2.0016	2.56972	1.49551	1.89106	0.81624
TRINITY_DN92_c1_g3_i1	chr8S	90550222	91338644	0.0394049522444626	1	2.67314	15.3	7.34781	10.1758	19.3502	0	6.51548	4.3520200000000004	2.69389	5.99191	7.42331	5.56636	12.2172
TRINITY_DN92_c1_g3_i2	chr8S	90550222	90556834	-0.281908292837845	1	11.0418	0	3.85446	5.66381	0	12.0183	3.50139	0.00106323	4.25356	2.6408	0	2.11753	0
TRINITY_DN92_c1_g3_i3	chr8S	90550304	92498718	0.439449886171489	1	1.77572e-6	0	0.640078	1.31657	0	0	0.172795	4.59486	1.8343	2.56725	0	3.12985	0
TRINITY_DN92_c3_g2_i1	chr3L	123668369	123696159	-0.190928409120687	1	51.6429	30.867	27.1816	27.9445	37.1328	31.8938	64.2275	29.458	25.7779	35.4016	50.4223	47.1727	34.9297
TRINITY_DN92_c14_g1_i1	chr2L	30572044	30572161	1.01332860142241	1	1.13342	0	1.04154	0	0	0	0	0	0	0	0	0	1.07422
TRINITY_DN93_c0_g1_i1	chr1S	129535185	129546276	-0.0942611926647074	1	5.12813	3.53972	5.70822	5.01813	5.26367	4.31384	5.17236	5.1727	3.45438	4.96604	4.81238	5.27645	4.63469
TRINITY_DN93_c0_g2_i1	chr1L	156909258	156991596	-0.0465793544249214	1	3.13375	1.36745	2.05567	2.96513	3.27717	3.35352	3.69875	2.75247	2.36051	3.74179	2.09617	4.98461	3.31333
TRINITY_DN93_c0_g2_i2	chr1L	156909258	156991596	0.207824582301126	1	1.41301	0.827479	0.361891	1.06844	1.35797	0.849754	1.14077	0.196894	1.24271	0.747105	0.736424	0.244867	0.257066
TRINITY_DN93_c0_g2_i3	chr1L	156909258	156991596	-0.0416808040528543	1	1.19218	0.698657	0.944275	1.33181	1.32058	1.53018	1.58866	1.11036	1.02983	1.33574	0.960527	1.97353	1.76236
TRINITY_DN93_c0_g2_i4	chr1L	156909258	156991596	0.102617702511285	1	0.525023	0.416705	0.155426	0.46817	0.529386	0.372046	0.468461	0.0742527	0.528474	0.256775	0.324404	0.0910198	0.13184
TRINITY_DN94_c0_g1_i1	chr4L	79147987	79246893	0.0121185664949956	1	1.99693	2.11669	0.200935	2.38031	1.73116	3.30127	3.09419	2.44168	3.25299	0.347307	1.5297	1.92416	0.109085
TRINITY_DN94_c0_g1_i2	chr4L	79225463	79244456	0.0925934464618006	1	0.884246	0.559789	0.342767	0.901016	0.863549	0.963239	0.670705	0.150909	0.201586	0.0109088	0.896611	0.626535	1.36333
TRINITY_DN94_c0_g1_i3	chr4L	79147987	79246893	-0.0780530424361787	1	1.12024	0	0.570527	1.76514	0.760742	1.75274	1.56226	1.22724	1.50688	1.6665	0.230744	1.81888	0.843923
TRINITY_DN94_c0_g1_i4	chr4L	79147987	79246893	0.403825471819519	1	1.67829	7.75105e-10	1.55508	1.14382	1.11716	0.894976	1.54865e-6	0.244666	0	2.92585	0.364098	1.25474	3.90633
TRINITY_DN94_c0_g1_i5	chr4L	79147987	79246893	0.267576520170265	1	4.14892e-9	0.0711341	0	0	0.11586	0	0	0	0	0	0.0655218	0	0
TRINITY_DN94_c0_g1_i6	chr4L	79147987	79246893	2.0966435243222	1	3.10995e-9	0	0	0	0.0728928	0	0	0	0	0	0.0136213	0	0
TRINITY_DN94_c0_g1_i8	chr4L	79147987	79246893	0.674056989458609	1	0.378847	0.184403	0.115055	0.393533	1.16624	0.423815	0.692998	0.239964	0.680267	0.351544	0.23061	0.427968	0.375763
TRINITY_DN94_c0_g2_i1	chr1L	86347928	86365950	0.0515648231622413	1	10.7597	8.16967	8.85284	15.7973	13.6872	11.7976	11.322	12.3739	11.7954	15.9057	13.234	11.7482	15.9618
TRINITY_DN94_c0_g3_i1	chr1L	86414943	86651503	-0.193038897143362	1	0.799529	0.781324	0.58098	3.18184	1.38516	1.38796	1.92231	1.87466	1.11835	2.32973	1.14147	1.10671	1.67912
TRINITY_DN94_c0_g3_i2	chr1L	86414943	86651503	0.246901801942065	1	5.49492	2.82685	2.31515	3.89685	5.38921	3.70777	3.3112	2.49531	3.4194	3.91824	2.34696	4.98791	4.02396
TRINITY_DN94_c1_g1_i1	chr1L	124288972	124353773	-0.0240880420728223	1	4.3201599999999996	1.61315	4.4825	4.40822	1.31118	2.82965	1.95005	3.90979	2.07151	2.55107	1.62228	2.82587	2.70814
TRINITY_DN94_c1_g1_i2	chr1L	124323840	124355868	3.80484871787638	0.0876473194763661	0.427413	0.00941984	7.12409e-4	0.00390448	0	0.011768	0	0.194533	3.42983e-7	0.0172091	0.0271986	2.22694e-4	0.175965
TRINITY_DN94_c1_g1_i3	chr1L	124288972	124353773	0.259859315771018	1	0	0	0.030362	0.840457	0.385711	1.66536	0.919679	2.08619	1.2512	0.471545	2.18592	0.677016	1.2654
TRINITY_DN94_c1_g1_i4	chr1L	124268762	124353773	1.94516374726537	0.811311847318034	1.12753	0.106587	0.170564	0.0796549	0.208136	0.0750506	0	0.186713	0.0799477	0.295856	0.156498	0.0156313	0.70939700000000006
TRINITY_DN94_c1_g1_i5	chr1L	124288972	124355868	2.59188863504771	0.920748822933959	0.245052	0.00249203	0.127523	0.00175695	0.0447927	1.94496e-4	0	0.349434	0.0054922	0.0497963	0.0182931	0.00118338	0.245252
TRINITY_DN94_c1_g1_i6	chr1L	124323840	124353773	0.125017741378096	1	3.20497	1.20381	3.23871	1.76873	1.23569	0.920627	1.25893	2.54362	1.14606	1.34406	1.32134	2.32658	1.53183
TRINITY_DN94_c1_g1_i7	chr1L	124268762	124353773	-0.412626069207735	1	1.22409	0.701297	0.914889	0.595586	0.883441	1.10385	1.82471	0.443492	0.955214	0.719696	0.729314	1.65994	0.460153
TRINITY_DN94_c1_g1_i8	chr1L	124288972	124355868	0.312411111241408	1	0.552168	0.105323	2.06437	0.25306	0.875824	0.0145318	1.72202	1.598	1.06639	1.16783	0.411328	0.784919	1.23715
TRINITY_DN94_c1_g1_i9	chr1L	124268762	124353773	2.06147278330874	0.838200393246362	0.67373	0.0448938	0.111981	0.0146255	0.0985307	0.045925	0	0.13644	0.0192251	0.0684244	0.0718178	0.01336	0.134285
TRINITY_DN94_c1_g1_i10	chr1L	124268762	124353773	0.0534110525871855	1	2.09544	1.84888	1.52626	3.64989	2.0161	2.0564	0.777167	0.635482	4.47375	3.33445	1.73031	2.42992	2.47473
TRINITY_DN94_c1_g1_i11	chr1L	124323840	124355868	-0.583340428383422	1	1.19253	1.03586	0.0259104	2.05023	0	2.5301	0.451716	1.35676	3.47545e-4	0.977927	1.38788	0.895901	1.38934
TRINITY_DN94_c1_g2_i1	chr4L	79246452	79249776	0.00211751271827624	1	9.48965	5.22226	8.018	12.7612	8.09004	11.6432	8.24551	10.7826	7.81397	9.53681	10.2331	6.95938	10.6103
TRINITY_DN94_c1_g2_i2	chr4L	79246452	79249776	0.279883073675641	1	2.46111	1.33727	2.31792	2.15247	3.00524	2.9956	2.32004	1.98593	2.83245	1.51091	1.30461	2.23654	2.47624
TRINITY_DN94_c3_g1_i1	chr1L	124258763	124268780	3.09569243217187	1	0	0	0	0.404995	0	0	4.70744e-9	0	2.05139	0	1.51494e-8	0	0.79028
TRINITY_DN94_c3_g1_i2	chr1L	124266497	124270304	-0.614334821177731	1	0.776881	0	0	0.45977	0	0	0	0	0	0.534823	1.39352	0	0.18168
TRINITY_DN94_c3_g1_i3	chr1L	124258763	124268780	0.132618165603123	1	2.52274	1.81443	1.43753	4.2684	2.00546	2.47713	1.82901	2.63506	2.9756	2.49625	0.672507	3.06022	2.62984
TRINITY_DN95_c0_g1_i2	Scaffold22	716894	726485	-0.175992583258597	1	0.676795	0.603478	0	0.788579	0	0	0.249697	0.207061	0.549021	0	0	1.54541	0.396313
TRINITY_DN95_c0_g1_i3	Scaffold22	716894	726485	0.113519853561548	1	1.43344	0	1.83378	0	2.31847	0.680513	0.611592	0	0.475328	2.03312	1.5269	0	0.497251
TRINITY_DN95_c0_g1_i4	Scaffold22	727144	736273	-0.186178954957739	1	7.73768	6.00859	5.67732	6.16832	4.77176	4.96938	11.8016	7.34057	7.14493	8.25506	7.1722	10.5583	7.20595
TRINITY_DN95_c0_g1_i5	Scaffold29	1576509	1578290	0.029425823493716	1	4.35117	2.04663	4.67099	1.47697	1.90624	2.29076	3.21273	2.30423	3.92677	2.04675	4.82313	1.76316	2.63388
TRINITY_DN95_c0_g1_i7	Scaffold22	726772	736273	0.533092902152723	1	2.13355	1.32495e-4	0.241763	1.21048	1.33703	1.00649	0.949149	0.54953	0.733291	1.02583	1.52281	0.957053	1.47668
TRINITY_DN95_c0_g1_i8	Scaffold22	716894	726485	3.13914829484414	1	1.05683	0	0	0	0	0	0.369261	0	0.620943	0	0	0	0.403102
TRINITY_DN95_c0_g1_i12	Scaffold22	716894	726485	2.79850785854804	1	0.918206	0	0	0	0	0	0.413227	0	0.42159	0	0	0	0.487599
TRINITY_DN95_c1_g1_i1	Scaffold22	726681	727509	0.00337439923186939	1	3.24255	1.57559	3.05978	4.6803	3.37225	1.72682	5.6023	1.827	6.03171	6.0594	3.59395	6.06912	6.61584
TRINITY_DN95_c2_g1_i1	Scaffold22	725589	725866	-1.69203008544219	1	0	1.09454	0	1.88324	0.836932	0	2.85048	0	0.997959	2.02832	0.915646	2.8125	0
TRINITY_DN95_c5_g1_i1	chr2L	179417500	179423485	-0.285641255198225	1	6.63164	4.91449	6.64211	10.063	5.43921	6.96301	7.06463	7.47669	3.74748	6.53308	7.89375	4.56956	5.74197
TRINITY_DN96_c0_g1_i2	chr4L	12802961	12971847	0.139677073968359	1	1.48177	0.857799	0	2.21746	2.64757	3.41547	2.21704	0.726297	1.57605	1.58445	1.42824	1.487	2.9225
TRINITY_DN96_c0_g1_i5	chr7L	40606863	40607122	1.37520741067789	1	1.0978	0	0	0	2.8658	0	2.52317	0	1.17809	0	0	0	0
TRINITY_DN96_c0_g1_i6	chr9_10L	38013552	38454668	-0.481783568077242	1	60.563	86.6071	100.175	91.5067	34.9319	65.7221	53.4953	70.6976	62.138	62.751	69.5646	52.9609	49.9198
TRINITY_DN96_c0_g1_i11	chr6L	130194910	130367422	-0.20436155444499499	1	1.6873	2.27265	2.7325	3.80555	4.31809	5.96665	3.94134	4.50759	1.84604	4.09494	2.66469	2.43099	3.15144
TRINITY_DN96_c0_g1_i14	Scaffold34	1191586	1458759	0.0797947795986424	1	9.72242	7.77274	2.47965	10.2523	9.30418	7.13221	8.65105	3.50283	7.68966	5.93607	1.95951	7.16034	4.96481
TRINITY_DN96_c0_g1_i15	chr2S	25402857	25403140	0.208095637780217	1	10.0258	2.42957	6.98067	7.84406	2.54788	2.17812	2.84251	2.79115	10.2663	7.68619	3.42243	2.83118	2.13183
TRINITY_DN96_c1_g1_i1	chr1L	75623283	75624930	-1.0954023409007	1	14.8959	55.3242	13.1905	1.18894	25.5311	5.41213	26.3059	10.1024	0.852386	0.597936	49.8927	9.26711	0.658179
TRINITY_DN96_c1_g1_i2	chr1L	75623283	75624930	0.279065517074103	1	127.343	33.9468	123.605	125.48	20.3879	72.2461	22.2435	100.367	128.162	81.6905	30.3883	76.1027	74.9455
TRINITY_DN96_c1_g2_i1	chr1S	69985591	69986334	-0.0527641280132379	1	62.5327	58.8515	60.8702	68.5683	35.5556	66.6135	60.0057	78.4459	63.4881	51.3468	78.148	65.3989	81.5538
TRINITY_DN96_c3_g1_i1	Scaffold28287	237	381	0.154586639050439	1	3.0195	0.772749	0.628789	4.93533	4.65319	0	1.30702	3.48694	2.73298	3.62163	4.9506	3.36068	0
TRINITY_DN97_c0_g1_i1	chr3S	117809100	117850838	-0.012074939805369	1	4.83752	3.37696	9.861	11.6771	9.69922	12.0728	3.96414	6.43635	6.87007	11.5794	0	4.86061	8.96325
TRINITY_DN97_c0_g1_i2	chr3S	117809101	117850828	-0.0586052008186644	1	4.90607	5.46172	0	0	0	0	6.44169	5.65306	2.68074	0	11.3466	5.35019	4.62429
TRINITY_DN97_c0_g1_i3	chr3L	20675512	20690733	0.147166540125691	1	7.79029	6.21835	8.51824	10.2168	11.1011	10.6561	8.50431	10.5686	7.52633	9.47524	7.76295	8.36473	12.9586
TRINITY_DN97_c1_g1_i1	chr5L	74768389	74769085	-0.217245151783439	1	2.47648	0.6975	2.03045	2.12889	2.11035	3.07278	3.24704	1.75841	1.7483	3.52469	2.01118	2.00988	2.19725
TRINITY_DN97_c1_g3_i1	chr1S	125342595	125343167	-0.15559609272667	1	14.1816	19.1848	18.6983	13.9233	18.3699	17.5926	16.5711	14.376	17.9674	17.0773	18.1072	19.5223	18.4884
TRINITY_DN97_c1_g4_i2	chr6L	37339745	37375561	-0.875924353299211	1	2.56246	3.89507	3.60912	9.00659	4.26165	8.48509	11.4919	3.45918	3.35802	8.31935	6.30098	10.8497	7.05245
TRINITY_DN98_c0_g2_i1	chr8S	435373	445086	0.447848256587619	1	0.63235	1.40579	9.94635e-7	2.9924e-7	3.40573	3.22153	2.07239	3.61872	0	3.97126	0.00640828	3.30539	4.10827
TRINITY_DN98_c0_g2_i4	chr8S	439420	445852	0.390975687418384	1	0.226785	0.220153	0.508013	0.327748	0.355634	0.172837	0.397912	0.167819	0.79685	0.232271	0.138546	0.315054	0.478098
TRINITY_DN98_c0_g2_i9	chr8S	435373	476348	0.0855411649385183	1	0.100346	0	8.90327e-8	2.52645e-7	0.388913	0.78318	0	0.31853	0	0.414753	0.00338398	0.610559	0.342401
TRINITY_DN98_c0_g2_i10	chr8S	435373	476348	-0.207655561308028	1	0.324563	0	0.105182	0.627632	0.0144389	0	0	0	0.278534	0.00700049	0.345421	0.0130974	0
TRINITY_DN98_c0_g2_i12	chr8S	435373	445086	0.835173694072991	1	7.9996e-5	5.81193e-4	0	0	0.00661687	5.77961e-6	0	0	0	0	0	0	0.00705483
TRINITY_DN98_c0_g2_i13	chr8S	435373	445086	-0.401277478479018	1	2.1689600000000002	2.34666	3.72924	2.58495	0.0976879	0	2.66072	0	4.31343	0.0485691	0.972141	0.0521128	0
TRINITY_DN98_c0_g3_i1	chr1S	178479064	178479173	0.903713512683313	1	3.54328	2.00195	0	5.31481	0	0	0	2.02214	4.70654	0	0.284441	1.41867	1.74954
TRINITY_DN98_c1_g1_i1	chr8L	74295289	74297426	0.526082132031817	1	1.54575	0.868557	0.668985	0.711094	0.636479	0.722407	0.790734	0.768613	2.03422	1.11637	0.615221	0.725795	0.881678
TRINITY_DN99_c0_g1_i1	chr4S	109648019	109673549	-0.198294375479304	1	65.9646	71.037	92.2679	48.8783	26.6348	51.2487	34.9791	57.8428	44.5093	45.9139	33.1051	30.8128	45.9339
TRINITY_DN99_c0_g1_i2	chr4L	132018717	132039159	-0.11444138035701901	1	55.0878	68.7497	70.0541	46.7863	53.0506	50.3901	48.0591	56.046	45.2325	48.2701	57.7556	43.5846	57.5498
TRINITY_DN99_c2_g1_i1	Scaffold28	403838	1018176	-0.196424543047711	1	3.00684	4.06007	2.86197	2.9488	2.31469	3.26113	2.21195	1.9139	2.50856	2.53512	2.62501	1.3748	2.96598
TRINITY_DN100_c0_g1_i1	chr4L	11673246	11678259	0.107589257253349	1	21.2918	10.2991	15.5818	16.7217	17.0817	15.5825	16.7127	15.4263	14.2654	18.1216	13.0662	14.3928	15.9655
TRINITY_DN100_c0_g1_i2	chr4L	11673395	11678259	0.00454291859181187	1	16.4452	5.40804	6.42398	13.5687	7.36356	11.3031	12.2979	7.86036	12.4617	14.4616	7.24679	12.594	8.92641
TRINITY_DN100_c1_g2_i1	chr2L	138607853	138612611	-0.106914334471522	1	3.02663	3.57112	1.66432	1.85183	5.24535	4.697	2.18878	2.2127	4.28107	7.48766	1.50953	5.74448	2.19961
TRINITY_DN100_c1_g2_i2	chr2S	120117996	120197694	0.189708524858256	1	2.32961	2.33868	1.77494	2.89957	3.66649	3.34314	2.96173	3.17667	2.86976	2.85939	2.43329	1.86409	3.02955
TRINITY_DN100_c1_g2_i3	chr2L	138607853	138608754	0.0429473886889879	1	11.6926	11.2197	10.3604	12.0449	11.2078	13.8649	14.1448	14.1576	9.73262	7.41884	12.8185	10.7033	15.3847
TRINITY_DN100_c1_g4_i1	chr2S	120195047	120195498	-0.0289494012895447	1	4.9169	5.30389	3.8781	4.3611	5.88883	4.5975	4.35682	3.82222	3.5191	4.49066	8.21497	3.52015	6.85072
TRINITY_DN100_c1_g5_i1	chr3L	113772832	113852612	-0.50160546117438	1	1.99235	0	1.81739	0	0	3.60451	0	0	0	0	2.63036	4.9585	3.73998
TRINITY_DN101_c0_g1_i1	chr8L	77374267	77379366	-0.503573930788714	1	3.58197	3.86519	7.46799	5.55073	1.48289	2.90327	2.27067	4.25529	2.41589	1.73814	3.77282	1.62643	2.17691
TRINITY_DN101_c0_g1_i2	chr8L	77373858	77379366	-0.185141755067718	1	9.08738	4.72669	8.0958	7.6312	1.93683	3.83097	3.74928	4.83973	4.50797	3.95688	7.23149	3.76681	4.73551
TRINITY_DN101_c0_g1_i3	chr8L	77374267	77379366	0.159222942298714	1	4.88817	4.4445	5.60026	5.78177	4.69213	6.24361	4.75735	5.63105	8.35051	5.84969	3.40744	4.83	6.24973
TRINITY_DN102_c0_g1_i1	chr6S	100928995	100929685	0.453049392488287	1	4.61834	1.20932	5.58181	5.57642	7.29697	2.33068	6.04027	6.854	2.90042	5.70218	7.35102	3.24047	11.3611
TRINITY_DN102_c0_g1_i2	chr6S	100928995	100930843	-0.12025266384486	1	5.4914	5.86267	7.66159	7.05292	5.99519	6.53044	6.96743	6.89661	6.27134	5.62763	6.37243	7.13651	7.40886
TRINITY_DN102_c0_g1_i3	chr6S	100928995	100929685	-0.978605278247933	1	0	4.78169	0	5.49573	0	4.59952	0	0	5.74613	0	0	6.40994	1.3995
TRINITY_DN102_c0_g2_i1	chr6L	124129721	124130719	0.00544249376203485	1	6.05251	4.49948	6.10923	7.75723	7.23438	4.98694	7.97025	6.01938	5.74091	7.17427	5.70613	11.8527	11.3803
TRINITY_DN103_c0_g1_i1	chr1L	105809569	105836925	-3.1523322971613	1	0	0.00179845	0.346813	0.04586	5.92402e-4	1.35466e-4	0.0040708	0	0	0	0.062029	0	0.00858145
TRINITY_DN103_c0_g1_i2	Scaffold21	6032781	6066260	-0.439107629227805	1	0.57884	0.502966	8.18481e-7	0.95787	1.17132	0.930814	1.47602	0.478309	0.841119	1.98221	1.09709	0.602873	0.383261
TRINITY_DN103_c0_g1_i3	Scaffold21	6032781	6067442	-0.106867463700703	1	1.89405	1.10845	0.00213441	1.95732	1.41455	2.13437	1.8515	1.77898	1.62318	3.05367	2.12918	1.39811	1.16693
TRINITY_DN103_c0_g1_i4	Scaffold21	6029246	6066260	0.134524673950314	1	4.88922	4.10703	1.40488	2.90889	6.46361	3.95955	6.00846	4.33001	4.06099	3.75184	3.8869	8.0124	4.04264
TRINITY_DN103_c0_g1_i5	chr1L	105833915	105855842	0.652158864381288	1	1.20042	0.693801	0.233824	1.08195	1.68298	0	0.524937	0.242682	0.626972	0	0.965921	0.584382	0.52117
TRINITY_DN103_c0_g1_i6	chr1L	105801439	105836925	-1.64574327314811	1	0.0334846	1.20545	2.87281	1.92831	0.851807	0.764584	1.39906	5.31636e-4	7.10051e-5	2.54476e-4	2.31529	1.05652e-9	1.44874
TRINITY_DN103_c0_g1_i7	Scaffold21	6032779	6066260	-1.95521129426641	1	1.0684e-4	0.56344	1.71288	0.876152	0.398675	0.0980465	0.804679	1.56864e-8	4.97961e-10	4.77873e-9	1.24006	0	0.55092699999999994
TRINITY_DN103_c0_g1_i8	Scaffold21	6029246	6067442	0.130782935011998	1	5.42579	3.1378	2.56134	3.38228	3.32855	4.35063	3.73715	5.26183	3.54427	4.18383	3.98299	5.08847	3.73453
TRINITY_DN103_c0_g1_i9	Scaffold21	6015518	6063862	-0.080089315728679	1	0.510506	0.605279	0.31133	1.18491	1.15788	1.77277	1.15778	0.855523	1.42517	0.887774	1.40119	1.99797	1.63908
TRINITY_DN103_c0_g2_i1	Scaffold21	6067092	6067970	0.104367146759781	1	12.3752	5.78647	6.22794	8.27953	7.49658	7.02238	7.17041	7.076	6.32462	9.85723	8.5434	5.28627	7.11919
TRINITY_DN103_c0_g3_i1	Scaffold21	6069045	6070483	-0.0509026144644884	1	21.8166	12.0515	17.4435	15.5436	13.8452	14.373	15.8041	15.8865	10.0631	17.0211	19.5969	10.7784	15.5812
TRINITY_DN103_c3_g1_i1	chr1S	118532531	118532863	-0.644038587922116	1	2.61396	0.494278	0.823428	5.28298	0.397388	1.62494	1.75705	2.15192	0.47334	0.9508	3.81123	1.32058	0.890174
TRINITY_DN104_c0_g1_i1	chr1L	141937725	141959146	0.091185543806422	1	3.36844	3.4137	2.82951	4.17595	7.23274	4.86079	4.80535	3.65541	3.35732	5.12593	4.20988	3.78741	5.1656
TRINITY_DN104_c0_g1_i2	chr1S	116818266	116825592	-2.07150253940444	1	0.998304	1.82536	0.282651	0.925394	0	0.839955	0.922287	0	0.00917019	0	1.91137e-7	1.8562	9.92989e-9
TRINITY_DN104_c0_g1_i3	chr1S	116818234	116825592	0.310141152571487	1	1.62967	1.42511	1.91099	3.28558	6.23656	3.29257	2.33482	3.03889	3.55768	4.07577	2.90996	3.42773	3.47435
TRINITY_DN104_c0_g2_i1	chr1S	116826598	116827160	0.34840787191193	1	1.47485	1.26878	1.61792	2.29602	5.18766	3.31594	3.75226	3.61464	3.04977	2.45705	2.59332	2.07426	2.46767
TRINITY_DN104_c0_g2_i2	chr1S	116826598	116827160	-0.310069059133637	1	2.47422	2.41988	1.47604	3.18681	2.49765	1.68516	2.55709	0.845055	1.75039	3.83478	1.22149	1.70535	1.87868
TRINITY_DN105_c0_g1_i4	chr9_10L	113947617	113957177	0.0285583879992433	1	3.76146	2.23576	3.07012	3.59612	2.31241	3.91924	1.98609	4.2531	2.67817	3.91732	1.49865	3.1465	2.36266
TRINITY_DN105_c0_g1_i5	chr9_10L	113947526	113957177	0.35335110747937	1	1.0023	0	0.938427	0.378038	0.905533	0	0	0.55213	0	0	1.04452	0.515653	0
TRINITY_DN105_c0_g1_i7	chr9_10L	113947617	113957293	-0.0381889121254373	1	3.13645	6.88268	2.25072	3.89882	4.35265	1.473	4.2295	4.58849	2.78442	2.69543	3.60788	2.28851	2.94906
TRINITY_DN105_c0_g1_i9	chr9_10L	113954624	113957177	0.504758378031224	1	0.417482	0	0	0	0.363803	0.696208	0.173238	0.361856	1.49132	0	2.50152	0.493648	0.884184
TRINITY_DN105_c0_g1_i11	chr9_10L	113947521	113957177	-0.107085234957122	1	4.74557	6.30633	5.08087	5.24008	3.20109	3.99654	3.39833	5.64328	4.05413	3.86821	3.96598	4.06494	4.5218
TRINITY_DN105_c0_g1_i12	chr9_10L	113947617	113957293	-0.554074416966511	1	1.76424	0.652523	1.7859	1.62391	0.673034	1.8856	0.767201	0.98026	1.01446	1.80924	1.34082	1.0638	0.360577
TRINITY_DN105_c0_g1_i13	chr9_10L	113947526	113957177	-0.714974723803549	1	0	0.727476	0.708111	0.263028	0	0	1.70153	1.66528	0	0.761315	0	0.141817	0
TRINITY_DN105_c0_g1_i15	chr9_10L	113947617	113957293	0.0568380514758953	1	0.245453	0	0.804343	0.298094	0.714895	0.445957	0.30793	0.583591	0.515201	0.326452	0.871777	0.589136	0.40444
TRINITY_DN105_c0_g1_i16	chr9_10L	113952804	113957177	0.320269786335401	1	0.146022	0	0	0.788858	0.104664	0	0.560951	0.379516	0.620808	0.693386	0	0.321128	0.587549
TRINITY_DN105_c0_g1_i17	chr9_10L	113947526	113957177	0.711096326706134	1	0	4.1895e-5	0.0387629	1.34165	0.662284	1.13434	0.0487543	0	1.18314	0.431507	9.78957e-4	1.8881e-7	1.26022
TRINITY_DN106_c0_g1_i1	chr9_10L	2664340	2665282	-0.231446670947169	1	32.2596	42.5934	40.1661	42.4411	44.8348	39.2879	50.7153	38.0605	33.8437	30.9666	48.5407	50.7939	44.0368
TRINITY_DN106_c0_g2_i1	chr9_10L	2664444	2665282	-0.0704651062961258	1	18.8526	22.9659	29.5957	22.4104	34.8375	29.7293	31.7508	28.1824	28.8938	27.3691	34.8476	37.123	35.8675
TRINITY_DN107_c0_g1_i1	chr7L	20929283	20989368	-0.0173225916416815	1	6.5871	5.88751	7.66131	4.59243	2.81154	6.70962	3.35227	6.617	4.52091	8.06904	2.66247	3.61388	7.26382
TRINITY_DN107_c0_g1_i2	chr7L	20929314	20989368	-0.141793381990281	1	0.527031	0.656952	0.377141	0.694899	1.07648	0.461286	2.11662	1.11963	0.395769	1.14326	0.396298	1.62662	1.14949
TRINITY_DN107_c0_g1_i3	chr7L	20929283	20970336	0.914139787299741	1	2.09446	0	0	0	1.0052	8.67677e-5	0	1.72392	0	6.08728e-8	4.35234	0	0.388172
TRINITY_DN107_c0_g1_i4	chr7L	20929283	21029808	-0.118037999537638	1	2.80304	7.1687	5.90645	9.43216	7.91215	4.27713	4.92215	3.13776	7.88742	3.15677	1.61664	6.03943	4.42921
TRINITY_DN107_c0_g1_i5	chr7L	20929283	20970336	0.316754795009079	1	10.4589	3.86721	3.19266	6.21255	6.85093	4.74848	5.02043	3.1126	3.84044	7.41956	5.62869	3.9414	7.85671
TRINITY_DN107_c0_g1_i6	chr7S	16310504	16349105	0.164357295824358	1	0.83176	1.47817	0.467903	1.09179	1.80856	1.19889	0	1.61138	0.728975	0.638611	1.72047	1.08928	0.6622
TRINITY_DN107_c0_g1_i8	chr7S	16310512	16349105	0.315750883972447	1	3.49628	2.4721	2.5198	2.64915	5.81947	2.58118	2.5808	2.22992	3.4492	2.62642	3.91494	3.4064	3.45804
TRINITY_DN107_c0_g2_i1	chr7L	21076668	21093071	-0.0634252386387667	1	0.747005	0.600155	0.512409	0	1.66175	1.29696	1.77375	0.849054	0.468439	1.65822	1.17531	1.88761	1.65952
TRINITY_DN108_c0_g1_i2	chr6S	117146623	117160301	-0.026202915357151	1	4.35984	3.41993	3.91313	4.659	4.81996	5.06943	4.9938	4.47375	4.41207	4.61192	4.54235	5.38141	5.09375
TRINITY_DN108_c0_g1_i3	chr6L	141440725	141567271	-0.0428763505093098	1	6.59284	6.60735	6.14184	6.78719	7.53116	7.59238	6.586	6.39047	5.92069	6.85957	6.49026	6.66421	7.5428
TRINITY_DN108_c0_g2_i1	chr2S	120252023	120253031	-0.011903487208732	1	6.49453	2.3075	6.20505	8.43147	2.22534	5.54264	2.23899	6.06767	4.77475	6.50886	3.88922	2.5408	4.69057
TRINITY_DN109_c0_g1_i1	chr6S	72753800	72758986	-0.356488560900426	1	0.743391	0.693597	0.50107	0.69273	1.54841	1.49104	2.81134	1.42231	0.559251	1.09416	1.10528	3.31713	1.43488
TRINITY_DN109_c0_g1_i2	chr6S	72749129	72759270	4.63222973192788e-4	1	2.51381	1.90874	0.673799	2.38965	6.26043	2.5838	6.45267	2.40201	2.07154	2.70047	2.86832	6.16488	2.89306
TRINITY_DN109_c0_g2_i1	chr6L	92953037	92954159	-0.078618242223857	1	1.77703	1.91972	1.24951	2.79527	5.47526	3.25792	4.96622	3.73835	1.57374	2.73478	2.99418	5.28191	2.4811
TRINITY_DN109_c1_g1_i3	chr3L	46052567	46569284	0.203791236671543	1	0	0	0.0687005	0	1.86309e-4	0.1597	0	1.2897	0	0	0	2.35784	0.51027
TRINITY_DN109_c1_g2_i1	chr9_10L	65427057	65427876	-0.0498582368046851	1	3.16526	3.30523	3.01155	5.62083	7.11942	4.52084	5.40716	5.65832	3.12102	5.89643	5.46583	6.04586	5.21103
TRINITY_DN109_c1_g3_i1	chr7L	88648531	88649339	-0.312578255428958	1	2.27678	1.09882	1.50593	2.02249	0.746163	1.21647	1.49343	0.192825	2.76547	2.52217	1.60898	1.0095	0.577156
TRINITY_DN109_c1_g3_i2	chr7L	88648531	88655055	1.01976532754221	1	1.1892	0.67342900000000006	0.74270099999999994	1.67872	0.536255	0	0.595749	2.81391	0.96825	0	0	1.78381	2.13177
TRINITY_DN109_c1_g4_i1	chr7S	63548684	63549131	0.20488079894298	1	5.11339	1.2438	0.694106	2.97199	3.36118	2.39136	1.4795	0.725146	5.59966	6.01689	3.57334	3.71674	1.50078
TRINITY_DN109_c1_g5_i1	chr9_10S	59815548	59815779	-0.45715184671664	1	1.29992	0	0	0	0	0	0.0855768	0	0	0	0	2.93512	0
TRINITY_DN109_c1_g6_i1	chr9_10S	59749939	59816787	-0.0107607681975231	1	2.15723	1.30753	1.27749	2.17561	0	0.703434	1.10579	1.8725	0	0.654834	0.201755	0.740632	1.32837
TRINITY_DN109_c1_g7_i1	chr9_10S	59815887	59817126	-0.54530029849425	1	3.65255	6.25622	6.17223	7.72376	0.712106	3.34481	2.30184	6.01777	2.6664	3.78289	4.24921	2.28298	3.51632
TRINITY_DN109_c2_g1_i10	chr1L	157068243	157139078	-1.31809942194005	1	0	0	0	0	0.365308	0.889212	0	0	0	0	0	0.770659	0
TRINITY_DN109_c2_g1_i11	chr1L	157029847	157139123	-0.158845507344344	1	42.1519	63.9107	41.4682	45.1567	37.7724	35.5993	36.4523	44.568	36.5897	36.5415	29.8498	32.6207	31.3771
TRINITY_DN109_c2_g1_i13	chr3S	28993739	28994433	-0.823416770196124	1	0.763596	0	0.713768	0.769001	0.668035	0	0.75103	0	0	0.825744	0.764102	0.755886	0
TRINITY_DN109_c3_g1_i1	Scaffold29	95226	96086	-3.97737840330147	1	0	2.35258	0	1.25361	0	0	0	0	0	0	0	0	0
TRINITY_DN109_c3_g1_i5	Scaffold29	95175	96128	0.0784262037501486	1	0	4.14681	0	9.72169	0	0	0	9.67433	0	0	0	0	0
TRINITY_DN109_c3_g1_i8	Scaffold29	95226	96087	0.343837374021972	1	0	0	1.11052	0	0.533582	0.549914	0.592488	0	0.634638	0	0.56898	1.18313	2.3754
TRINITY_DN109_c3_g1_i9	Scaffold29	95175	102843	1.11325231313728	1	0	0	0	2.20421	0	0	0	3.08833	0	0	0	0	0
TRINITY_DN109_c4_g1_i2	chr1L	84687988	84705656	-1.75444417635714	1	1.39812	4.3052	1.9488	4.81073	1.20751	8.23559	6.97437	1.99055	0	2.98386	1.32208	2.69102	1.3711
TRINITY_DN110_c0_g1_i1	chr7L	44520769	45138621	0.140840721071579	1	2.34498	1.06538	2.00763	2.67984	0.839348	0.862097	1.49678	2.7047	1.12521	2.03355	0.895413	0	0.928856
TRINITY_DN110_c0_g1_i2	Scaffold20	7324584	7505206	-0.265766483963116	1	3.13064	2.49264	3.33949	3.50171	3.14519	4.4414	3.75109	2.87996	2.66071	3.43519	3.40329	3.5592800000000002	3.17762
TRINITY_DN110_c0_g1_i4	chr7L	33733198	35059093	-0.108458350941296	1	4.76564	3.1444	1.89418	4.06027	5.88092	4.57531	4.49558	2.29175	4.02369	6.76016	6.01988	7.37723	5.61353
TRINITY_DN110_c0_g1_i5	chr3L	142465581	142469905	0.0378102543542203	1	4.25609	2.99593	3.35892	4.55413	5.33326	4.98798	5.20583	4.23613	4.74522	5.1851	5.13317	5.09581	5.47305
TRINITY_DN110_c0_g1_i7	chr3L	142468897	142470483	-0.145109599281921	1	5.01522	4.71099	6.12089	7.52287	4.99237	8.11985	5.34934	7.53242	5.29738	5.35469	7.07253	5.41244	6.30152
TRINITY_DN110_c0_g1_i8	chr7L	33733198	35059068	0.555521601222356	1	1.63219	0.92197	1.74157	2.28427	2.25412	2.3538	2.92385	2.22232	3.30386	0.502635	0.560631	0.573174	1.88603
TRINITY_DN110_c1_g1_i1	chr3L	142462566	142465646	-1.81819046114906	1	0.132301	0.318235	0.0013725	0.289656	0	0.0154586	0.308742	0	0.033934	0	0.161877	0	0
TRINITY_DN110_c1_g1_i2	chr3L	142453408	142465646	0.075657766880444	1	0.617733	0	0.778754	1.26755	1.38091	1.01235	0.971514	1.35239	1.00595	1.46182	1.24031	1.52602	1.10863
TRINITY_DN110_c1_g1_i3	chr3L	142451002	142465646	-0.7715204234108	1	0.639389	0	0.30982	0.728312	0.848829	0.76542	1.12197	0.626993	1.00933	2.71614	1.65142	1.45723	0
TRINITY_DN110_c1_g1_i4	chr3L	142453408	142463622	-0.660340760151209	1	2.1413	1.76594	0.566625	2.30417	2.15634	3.4122	2.1888	0.373366	0.959797	2.34238	2.02098	1.88969	0.993356
TRINITY_DN110_c1_g1_i5	chr3L	142462566	142465646	0.392994206494519	1	3.25879	1.47444	1.75803	4.19046	4.23325	3.5628	4.23742	3.53257	4.76912	3.33939	2.22646	3.25029	4.35539
TRINITY_DN110_c1_g1_i6	chr3L	142451002	142465646	1.08446655862079	1	1.50317	0.617947	1.9521e-9	1.09403	1.52408	1.47752	1.27085	0.641211	2.04982	0	0.558643	1.23928	2.74989
TRINITY_DN110_c1_g1_i7	Scaffold20	7319395	7323033	0.708565082970779	1	1.95382	0.743354	1.1937	0.881095	0.777901	1.99707	1.67455	1.44722	3.06666	0	1.84409	0	1.72254
TRINITY_DN110_c1_g1_i8	chr3L	142462566	142465646	-2.59134464103847	1	0.231183	0.217081	0	0.971613	0	0	0	0	0	0.713674	0.725305	0	0
TRINITY_DN110_c1_g1_i9	Scaffold20	7260129	7324307	0.0920272033815455	1	2.51531	1.40598	1.29718	2.57697	3.2312	4.74952	3.20954	3.29678	3.86536	2.97328	2.67357	4.41867	2.71781
TRINITY_DN110_c1_g1_i10	Scaffold20	7260129	7324571	-1.01345264415201	1	0.650163	0.734042	0.0597165	0.815058	0.619969	0.492071	1.05289	0	0.478372	2.13259	0.900877	2.3742e-4	0.180491
TRINITY_DN110_c1_g1_i11	chr3L	142451002	142465646	0.205076900267604	1	0.36266	0.311495	0	0.333434	0.271895	0.135393	0.394139	0	0.226874	0	0.180169	5.35146e-5	0.169825
TRINITY_DN110_c2_g1_i1	chr2L	28276779	28347461	0.0331745858079578	1	2.64233	1.92923	4.80424	3.34718	3.60729	4.42634	1.51956	2.537	3.33935	3.82816	2.91593	3.04118	5.2204
TRINITY_DN110_c2_g1_i2	chr2L	28276779	28347461	0.498669084448154	1	3.62014	4.35012	1.59333	2.43808	8.163	4.92531	5.69277	5.00657	4.99241	2.61311	1.83192	4.85661	3.96265
TRINITY_DN110_c5_g1_i1	chr2S	76795332	76795505	-0.512404976428758	1	1.23739	1.52136	27.3944	1.1941	6.39291	11.2526	6.06486	10.5031	2.50923	1.2975	4.69125	3.57581	5.8374
TRINITY_DN111_c0_g1_i1	chr4L	29813048	29900545	-0.105925424332764	1	13.4317	9.71509	9.13998	13.4368	7.86567	12.4242	9.11274	10.0844	8.56116	11.8096	9.49054	9.51155	11.0759
TRINITY_DN111_c0_g1_i2	chr4L	29813048	29900545	-0.0444214385101832	1	9.31622	6.81436	8.14214	10.8075	8.34684	8.18405	8.08988	7.91218	6.66031	7.17673	6.39677	8.65005	8.29693
TRINITY_DN111_c2_g1_i1	chr1L	201197416	202056364	0.112438756214774	1	2.26796	0.984805	1.69381	2.2418	2.54059	3.09836	2.7461	1.73931	3.24373	3.25186	1.73253	2.2662	2.71887
TRINITY_DN112_c0_g1_i1	chr2S	99465703	99465859	-0.273779728838136	1	5.2562	2.23425	4.30327	5.25622	4.70827	3.65404	1.31044	3.22949	2.09974	4.25059	10.0848	4.57629	3.92522
TRINITY_DN112_c0_g2_i1	chr2L	116752682	116753378	-0.0137388482500398	1	3.20841	3.43765	3.73207	4.04291	4.98352	5.7885	5.64954	5.04579	6.0549	5.63805	5.94054	4.98399	5.72633
TRINITY_DN112_c0_g3_i1	chr2L	116753757	116754898	0.0321639087446288	1	2.53626	1.90058	2.35709	3.37023	4.72006	5.6108	6.39921	3.95161	5.37836	5.07114	3.61538	4.40761	4.64645
TRINITY_DN112_c0_g4_i1	chr3S	117452423	118163948	0.404459056346212	1	4.06566	3.00019	2.35807	3.61994	7.80818	4.3972	4.12628	4.67941	3.50604	3.97938	3.94392	5.00761	5.78059
TRINITY_DN112_c1_g1_i1	chr5L	112110963	112194867	-0.725940775187781	1	2.23574	1.08079	0.283995	5.25103	1.19366	3.707	4.40892	0	2.18066	3.97684	0	0	1.46462
TRINITY_DN112_c1_g1_i2	chr5L	112110963	112194867	0.576432051563367	1	4.02912	5.17028	1.47808	1.18545	15.2531	3.52256	4.48976	4.86733	4.1474	4.03794	4.69544	9.43258	4.29717
TRINITY_DN112_c2_g2_i1	chr2L	13701778	13797910	-0.111288203304832	1	4.52093	4.98932	6.45829	4.50651	4.84878	5.05138	5.74757	5.70256	4.62978	4.89482	5.47335	5.96401	6.5158
TRINITY_DN112_c3_g1_i1	chr2L	73774360	74022825	2.65095041819706	1	3.7408	0	0	1.20318	2.14791	0	0	0	0	0	0	0	3.08771
TRINITY_DN112_c7_g1_i1	chr4L	107731436	107731643	-1.13816672269942	1	0	0	0	1.31405	0.588534	1.21801	0.655218	0.645898	0	0	1.8909	0	0
TRINITY_DN113_c0_g1_i3	chr7S	85382163	85406024	0.970939059064438	1	0.799247	1.91786	0.254643	0.377072	2.84016	1.20918	0.454763	1.02925	0.879313	0.701805	0.545729	1.02057	2.98032
TRINITY_DN113_c0_g1_i4	chr7L	119289970	119312702	4.22167751906634	0.813480139612293	0	0	0	0	0.275727	0	0	0	0	0	0	0	0.179619
TRINITY_DN114_c0_g1_i1	chr1L	99991609	100065878	0.0931888553233666	1	9.99683	8.21244	7.64397	8.53854	11.9925	10.3878	11.057	9.5451	9.61297	11.4467	7.41008	11.2601	11.0865
TRINITY_DN114_c0_g1_i2	chr1L	99991609	100065878	-0.0478600776271106	1	2.70683	3.93882	4.80124	4.30522	2.46834	2.38021	2.25018	5.34551	2.29556	2.32369	3.64296	3.58391	4.73404
TRINITY_DN114_c0_g1_i4	chr1L	99991609	100123536	-2.70675484958835	1	2.68901e-6	0.269355	0.0115006	0.615045	5.72578e-4	0.0775249	0.0521871	8.82459e-4	2.35861e-5	0.00497455	0.0915002	0.626199	0.165326
TRINITY_DN115_c0_g1_i2	chr7L	14458617	14464429	-0.0997064450481707	1	0.304114	1.14339	1.23639	0.757632	0.150352	1.517	0.953754	1.87622	1.44361	0.61946	0.838953	0.632902	0.978278
TRINITY_DN115_c0_g1_i3	chr7S	10905928	10913525	0.189069709791032	1	0	0.473134	0	0.439305	0.430839	0.42741	1.87721	0.486581	4.72908	1.40459	0.38355	2.67927	0
TRINITY_DN115_c0_g1_i4	chr7S	10905928	11330218	0.143574179539942	1	0.124227	0	0	0.540199	0.238667	1.01472	1.48631	0.792751	3.86471	1.59016	1.89996	2.27465	1.01557
TRINITY_DN115_c0_g1_i5	chr7S	10918543	10924500	0.18447107452479	1	1.08478	0	0.659049	1.31949	0.961817	0.804532	7.12301	1.44149	11.4602	1.69585	5.65376	6.35808	1.78208
TRINITY_DN115_c0_g1_i6	chr7L	14457525	14547627	-0.528601551116711	1	5.57023	14.9807	16.3943	5.44064	1.46169	10.0308	7.42259	9.14792	11.2994	11.2744	3.51052	5.83881	7.76182
TRINITY_DN115_c0_g1_i7	chr7L	14457525	14547627	-0.350202558398135	1	1.3810500000000001	6.06818	3.29865	4.10409	5.47308e-4	1.50714	3.25499	3.17881	7.44717	7.96696	3.32734	1.37764	4.14837
TRINITY_DN115_c0_g1_i8	chr7L	14457525	14457759	0.0417752002959983	1	0.750699	0.388266	1.33994	1.81818	0.223774	1.35215	0.396403	0.921313	3.90509	2.59081	0.634042	1.18627	0.746167
TRINITY_DN115_c0_g1_i9	chr7L	14465303	14468229	-0.943191848934256	1	0	3.91271	6.39013	0.577695	0.119168	2.0388	0.793095	2.08661	1.76172	1.28222	0.0256612	0.810047	1.90676
TRINITY_DN116_c0_g1_i2	chr6L	114553127	114602016	-0.0992835884655301	1	11.5492	8.32326	9.60071	10.7998	6.00463	9.84511	7.68442	10.0809	6.95949	8.64673	7.92699	5.55341	7.13514
TRINITY_DN116_c0_g1_i3	chr6L	114553127	114585350	-0.122412173389808	1	4.98314	3.60529	4.43415	4.98551	2.52249	4.7945	4.17652	5.61718	2.73958	3.41101	4.7611	1.79577	3.30392
TRINITY_DN116_c0_g1_i4	chr6S	90756362	91017716	-0.0743701655097544	1	7.90979	4.65329	4.53507	8.93511	6.4310600000000004	6.7106	5.96746	6.55673	4.8739	6.94556	5.13556	5.52169	3.74047
TRINITY_DN116_c0_g1_i5	chr6S	90996709	90998170	-0.426603374268448	1	0.44615	0.767861	1.05852	1.41538	0.617103	0.455174	0.422623	1.02066	0.431347	0.689934	1.3296	0.23858	0.613874
TRINITY_DN116_c0_g2_i1	chr1S	112398856	112945357	0.548491616808844	1	3.76307	2.84348	0.895736	1.5969	4.9036	0.993068	0.954944	1.76042	0	1.38148	1.53763	1.92195	1.29422
TRINITY_DN117_c0_g1_i1	chr5L	127871888	127982219	-0.0959098433987752	1	6.00916	6.23596	5.74671	5.7845	8.85278	7.59076	7.82333	6.99457	4.67461	6.70102	5.98847	6.90524	5.40099
TRINITY_DN117_c0_g1_i2	chr5L	127872476	127982207	0.00784899140033718	1	10.4548	6.82391	5.51751	9.08913	8.23321	11.4277	8.76222	7.56436	7.88106	9.08583	6.90511	10.7641	9.90754
TRINITY_DN117_c1_g1_i1	chr3L	133025297	133026144	0.291224606815952	1	4.00905	2.72922	1.92513	2.47946	2.99566	3.35346	2.91177	4.19698	3.7072	3.63018	2.71757	4.28166	4.04699
TRINITY_DN118_c0_g1_i1	chr4L	83659041	83659496	-0.415562656719848	1	16.0298	22.9705	8.95086	22.8629	7.51553	9.46628	10.367	14.0994	8.59986	12.0944	5.77341	12.793	6.01264
TRINITY_DN118_c0_g1_i3	chr9_10L	100721109	100721250	0.593957572256442	1	0.902889	0.42415	0.325702	0	0.447802	0.808358	0	0.836739	0.380392	0.409235	0.382691	0.498036	0.35233
TRINITY_DN118_c0_g1_i4	chr4S	39302175	39309820	-0.432723183754397	1	0.512631	9.11889	0	5.462	10.7915	0	7.27748	4.61345	0	0	3.83266	6.73651	0
TRINITY_DN118_c0_g1_i5	chr5L	138339003	138339114	0.170705011245687	1	10.7411	10.3405	3.35653	10.4249	8.85949	8.38767	10.8496	5.44583	15.6675	5.69678	5.19039	7.54789	3.86611
TRINITY_DN118_c0_g1_i7	chr8S	13829252	13829304	-1.41586260682278	1	0	0.873626	0.686339	0.434361	0.477312	0	0	0	0.395668	0.396831	1.21966	0.536979	0
TRINITY_DN118_c0_g3_i1	chr1S	97009258	97010497	0.160731013956673	1	7.90063	4.26731	9.82529	8.70953	13.1176	5.35021	6.58297	5.87205	3.56104	5.19651	7.89096	3.34356	7.36934
TRINITY_DN118_c0_g4_i1	chr1L	117548964	117550728	-0.0230215459296723	1	21.8175	11.83	29.1901	20.6984	36.3571	14.534	15.5813	12.1654	8.84971	11.8432	15.3025	18.2989	10.2127
TRINITY_DN118_c1_g1_i2	chr8L	54211948	54213219	0.465456326445205	1	0.665529	0	0.144055	0.286898	0.126723	0	0.268675	0.190691	0	0.139368	0.252558	0	0
TRINITY_DN118_c1_g1_i4	chr8L	54211948	54213219	0.0487773085727947	1	3.31759	2.39419	2.15138	2.66607	2.58219	7.27523	5.86979	2.59052	11.9512	7.24348	5.87861	5.04148	4.84281
TRINITY_DN118_c3_g1_i1	chr5L	108656817	108657364	0.283914983694902	1	0.981273	0.414047	0.470795	0.626428	0.449676	0.229369	0.125314	0	0.538622	0.680309	0.121665	0.254837	0.381425
TRINITY_DN119_c0_g1_i1	chr1L	194787596	194788193	0.0156961359744706	1	14.3731	9.94323	13.8356	14.9885	13.8785	14.9194	11.9809	14.9075	7.93135	8.82086	11.7935	9.07836	12.1548
TRINITY_DN119_c0_g1_i4	chr1L	194769096	194787673	-0.483154732510706	1	2.21007	2.35955	3.86297	3.56606	4.08124	4.97521	4.53266	3.73944	2.03493	5.24239	6.99235	3.16351	3.91738
TRINITY_DN119_c0_g1_i5	Scaffold33	570074	570944	-5.10340284886884e-4	1	4.9586	2.22169	3.31819	4.41971	4.46454	6.34529	4.53533	3.61427	4.67657	4.46041	4.922	3.63751	3.95875
TRINITY_DN119_c0_g1_i6	Scaffold33	569844	570913	-0.111681002942167	1	5.3829	3.48556	5.78565	3.19499	3.65896	4.32618	5.90034	5.03602	2.12705	3.80334	4.53819	3.9589	5.01737
TRINITY_DN119_c0_g2_i1	chr1L	194787081	194787347	-0.207997186051045	1	18.3005	12.8873	23.6544	27.198	17.006	21.0911	18.292	26.0502	14.8335	17.7332	24.2456	11.9608	12.623
TRINITY_DN119_c0_g3_i1	chr1L	194787343	194787571	0.4843039250563	1	3.92757	2.97895	1.20548	0	3.38046	3.57231	1.28619	4.93498	2.64096	6.84816	2.48075	2.522	3.68575
TRINITY_DN119_c0_g4_i1	chr1L	194786972	194787079	0.364430261989801	1	32.9585	11.5034	20.9866	23.2491	11.9849	18.4723	23.6152	25.0548	16.6814	14.5945	19.2386	9.75614	31.0317
TRINITY_DN119_c1_g1_i1	chr7L	14880422	14921209	-0.135466478943018	1	2.6281	7.02352	1.22951	2.62811	3.77761	1.89888	2.62087	1.93769	0.779431	3.56935	1.8909	3.43781	5.23363
TRINITY_DN119_c2_g1_i1	chr3L	42501775	42550318	-0.470555839015191	1	5.93107	5.5516	6.21386	3.98672	3.90416	5.80663	6.29212	4.21586	2.15239	3.29806	11.7268	3.06767	5.71076
TRINITY_DN119_c4_g1_i1	chr3L	17631564	17761780	-0.103671331272459	1	5.75974	3.27808	7.1179500000000004	8.3282	3.12017	5.36298	8.66107	4.54332	10.0926	4.98368	10.6464	5.18313	9.26914
TRINITY_DN120_c0_g1_i1	chr3L	126024930	126029402	0.654642902815278	1	0.976775	0	0.682004	1.4492	1.31994	0.835081	0.793825	1.71837	0.505604	1.08067	0	0.524162	0.776488
TRINITY_DN120_c0_g1_i2	chr3L	126024474	126034159	0.0894892252256268	1	4.23609	4.27369	4.40044	3.63837	4.77206	4.81137	3.98118	5.97424	3.69606	4.7657	4.66917	5.09725	6.03744
TRINITY_DN120_c0_g1_i3	chr3S	20369599	20372882	-0.068527591637983	1	6.4685	3.77141	7.17928	4.88814	6.08648	7.8017	7.12887	7.05387	5.40786	6.00147	7.51445	7.46527	6.81238
TRINITY_DN120_c0_g1_i5	chr3S	20370300	20371172	0.0707090058628503	1	3.44361	2.6277	4.42569	1.77853	6.06386	8.31489	4.28802	6.02834	4.0739	6.29894	6.74823	8.14007	8.98
TRINITY_DN120_c0_g2_i1	chr3L	126027253	126046019	0.102738263199844	1	9.10681	5.3721	7.46409	7.70406	11.0902	10.2792	8.96683	10.2721	5.72876	9.36668	9.04027	9.1251	10.3619
TRINITY_DN120_c0_g3_i1	chr1L	152514626	152523504	0.0612483385120217	1	14.0113	12.2707	14.0806	13.1461	17.7353	16.6227	13.8257	13.671	13.9431	16.346	8.16194	12.9169	13.8675
TRINITY_DN120_c0_g3_i2	chr1S	126147845	126160118	0.189443244390346	1	5.35687	4.07665	3.0503	5.84777	7.13482	6.89061	4.71382	5.78429	2.98402	4.81927	2.51769	5.68312	6.41123
TRINITY_DN120_c0_g4_i1	chr3L	126026633	126027190	0.215077019308597	1	10.0025	8.3999	8.53459	12.3723	15.0449	13.9281	11.493	11.6255	9.1085	10.1168	8.59722	8.10458	15.8402
TRINITY_DN120_c1_g1_i3	chr1L	69688845	69906391	1.05842531719536	1	0.167811	0	0	0	0.118425	0	0.174898	0	0	0	0	0.0368094	0
TRINITY_DN121_c0_g1_i2	chr1L	37748574	37782057	-0.0783573688678224	1	19.3705	34.1093	43.7762	47.0856	17.1218	45.6929	38.6306	62.459	51.6097	54.1547	30.5823	34.82	51.5032
TRINITY_DN121_c0_g1_i3	chr1S	33557720	33604314	0.0401420073520871	1	3.87502	6.30179	4.33532	7.02485	3.77495	7.76912	8.8153	10.8987	10.0659	9.85306	2.99545	8.89135	8.18012
TRINITY_DN121_c0_g1_i4	chr1S	33570120	33604314	0.00691690277917704	1	7.10258	16.8788	6.65859	7.44199	9.44529	13.9898	17.6934	15.7921	11.6861	14.8888	10.9558	11.8964	21.6865
TRINITY_DN121_c0_g1_i5	chr1S	33570120	33604943	0.0111362022466996	1	2.18609	1.99354	2.07899	3.28889	2.01592	4.49362	4.66941	4.27921	4.10131	4.26008	3.68005	3.05352	5.04855
TRINITY_DN121_c0_g1_i6	chr2L	118289898	118709064	-0.408301902958704	1	14.3423	15.2661	18.2585	12.5313	9.13681	8.42761	12.4363	10.1848	8.05436	9.2058	12.7207	14.4984	10.3268
TRINITY_DN122_c0_g2_i1	chr5S	20834009	20845375	-0.503634518813133	1	12.6718	27.2078	32.4938	27.6054	15.2875	13.4703	12.4403	21.7913	11.7036	22.3147	32.5439	9.26744	22.6279
TRINITY_DN122_c0_g2_i2	chr5S	20834017	20837912	1.48083851459105	1	0.0016184700000000001	0	9.66711e-5	0	9.36724e-4	7.4091e-10	5.87062e-6	2.29331	6.70025e-5	1.42639	1.45224e-6	7.19645e-6	0.0117494
TRINITY_DN122_c0_g2_i3	chr5S	20834009	20843575	0.123674610835198	1	80.1034	54.9223	52.4788	54.6023	41.8261	77.7513	82.1101	71.0861	103.852	82.3304	51.2474	52.4539	59.9613
TRINITY_DN122_c0_g2_i4	chr5S	20834009	20843575	-0.250998004573729	1	99.8945	217.811	125.428	147.243	69.8693	80.9546	54.9092	139.622	67.0895	94.2213	33.3945	83.4986	103.146
TRINITY_DN122_c0_g2_i5	chr5L	6826635	7211806	-0.358306614030191	1	21.5998	29.788	17.4988	30.7476	10.5475	12.0099	10.5658	17.0691	13.0811	12.1779	9.29242	11.3644	7.69024
TRINITY_DN122_c0_g2_i6	chr5S	20834017	20844232	-0.734203710366242	1	0	0	0	0	0.144668	0.229275	0	0	0	0	0.193275	0	0
TRINITY_DN122_c0_g2_i8	chr5S	20834017	20837912	0.322249539980967	1	10.1537	5.39587	4.41643	7.62457	6.87604	9.48912	7.98669	6.12333	15.8089	8.00189	5.88848	7.47432	6.09727
TRINITY_DN122_c0_g2_i9	chr5S	20834017	20837912	1.35354382479664	1	2.70844e-5	0	0	0	0	0	3.38038e-7	0.158632	5.49802e-10	0.0828338	0	3.21707e-7	1.67272e-6
TRINITY_DN122_c0_g2_i10	chr5S	20834009	20844232	-0.11493757227007	1	6.48872	5.55644	4.81835	8.27326	4.62617	8.07689	6.08395	6.11256	8.79328	5.5093	6.32103	5.70773	4.03119
TRINITY_DN122_c0_g2_i11	chr5S	20834017	20837912	-2.16339086305017	1	0.508265	1.37693e-8	0	1.88926	0	1.32961	2.34939	0.515312	8.06811e-4	0.60892	0	1.6715	0.00237459
TRINITY_DN122_c0_g2_i12	chr5S	20834009	20845375	-0.0267494529765616	1	29.9388	35.2242	28.1289	17.8398	8.04232	25.3342	23.851	28.4681	33.3279	16.3188	7.7922	19.0783	14.1392
TRINITY_DN122_c0_g3_i1	chr7L	78365935	78370023	-0.164371016837131	1	11.3795	12.5085	10.7377	12.6844	7.81139	9.15849	9.03767	11.2701	8.75513	8.2665	10.2356	8.55502	8.62521
TRINITY_DN123_c0_g1_i1	chr1L	141757467	141764776	0.510730625927962	1	10.153	8.85489	7.24378	9.83274	35.6629	23.7781	24.2716	15.6202	31.95	22.9749	17.5521	37.3887	43.1789
TRINITY_DN123_c0_g1_i5	chr6L	50691596	50762386	-0.0118199555059354	1	3.46615	2.15892	1.72756	4.1706	3.88404	2.73517	3.82513	2.43947	3.34877	2.97625	2.78697	3.82335	2.18728
TRINITY_DN124_c0_g1_i1	chr9_10L	50777013	50808043	-0.541013719557915	1	65.6133	101.351	94.1139	65.6136	20.878	48.6622	41.8859	51.6816	53.3828	53.4555	35.4455	40.454	32.976
TRINITY_DN124_c0_g1_i2	chr3S	22544143	22863708	-0.606639058459062	1	3.19364	1.96903	6.35107	1.61576	0.339396	1.60901	0.775061	1.58137	1.53802	3.32492	0.898214	0.390857	0.961594
TRINITY_DN124_c0_g1_i3	chr7S	9642976	10072565	0.838707189548333	1	1.45035	0	2.30902	0	0	0	4.08444	2.18844	4.2604	3.18197	0	3.54448	7.17377
TRINITY_DN124_c0_g1_i4	chr9_10L	50777013	50804897	1.02397458470996	1	1.42654	0	0	0	0	1.19309	1.52126	0	3.19568	2.13081	0.255391	3.10789e-7	1.64814
TRINITY_DN124_c0_g1_i5	chr7S	9642976	10072565	-0.121201591004047	1	3.18301	3.14477	0.885864	2.54075	6.34111	3.6835	1.92973	1.8109	1.44849	2.69641	4.16752	2.57863	0
TRINITY_DN124_c0_g1_i6	chr9_10S	94360797	95171418	0.255830446354219	1	0.2481	0.458752	0	0	0	0	0	0.299259	0	0.244618	0.232674	0	0.220474
TRINITY_DN124_c0_g1_i7	chr9_10L	50777013	50804897	-0.443818898683234	1	8.26901	4.95021	9.96334	5.94445	0.267754	2.40075	1.20064	4.14908	1.56391	4.62297	0.766821	0.546916	1.08166
TRINITY_DN124_c0_g1_i8	chr9_10L	50791102	50804897	-0.271992740758366	1	3.95819	1.92996	3.45358	2.78455	0.883456	2.54557	1.61037	2.53099	2.02635	3.4435	1.90048	1.9693	1.19566
TRINITY_DN124_c0_g2_i1	chr8L	104181110	104673312	-1.42425303943681	1	3.65481	5.65792	2.24693	3.52716	2.09556	0	3.65803	0	0	10.3356	5.76777	4.69628	2.29888
TRINITY_DN124_c1_g1_i2	chr3L	18867608	19048215	-0.0478344816144542	1	3.50125	3.93842	3.74582	2.00598	2.25352	3.69752	3.49538	5.86536	3.22072	3.23855	3.84033	0.997886	1.00926
TRINITY_DN124_c1_g2_i1	chr5L	117024410	117024492	-0.841081249731659	1	7.58249	14.8139	8.76029	10.2284	3.85599	4.71345	6.44177	1.66485	6.87294	3.6813	5.33392	4.25842	2.15351
TRINITY_DN124_c1_g4_i1	chr1L	147893257	147911093	0.0637466215208304	1	2.18379	0.716639	1.30569	1.453	0.26797	2.23957	0	1.08894	0.416364	1.15207	0.768505	2.27609e-7	1.25943
TRINITY_DN124_c1_g4_i3	chr1L	147893284	147918946	-0.0901112676049979	1	1.5109	2.04302	1.45226	1.95813	3.30886	1.5809	3.26144	1.56712	1.9849	1.93775	1.56941	2.71797	1.65437
TRINITY_DN124_c1_g5_i1	chr2L	136392598	136393878	-0.601866856755611	1	8.05214	11.9268	9.8583	8.83094	2.87976	3.28414	2.99611	2.9119	4.89652	3.82328	4.51717	3.43847	3.41633
TRINITY_DN124_c1_g6_i1	chr2L	136392309	136393536	0.162666061468449	1	3.10155	3.95332	3.17762	5.28219	3.78754	5.12252	3.17062	5.55225	4.87822	3.32811	2.25905	2.36732	3.64434
TRINITY_DN124_c5_g1_i1	chr8L	43440266	43467043	0.417389442459576	1	0.120777	0.0451937	0.0775836	0.205911	0.919727	0.45145	0.536088	0.600521	0.264685	0.403132	0.763075	0.800987	0.835376
TRINITY_DN125_c0_g1_i1	chr5L	29998251	29998785	0.155934193986192	1	19.2106	18.1844	18.5543	18.1068	50.2688	31.5349	36.9043	26.1713	19.3568	23.1306	23.0084	33.6707	31.1993
TRINITY_DN125_c0_g1_i2	chr5L	29998370	29998633	-0.0187976094237015	1	3.99168	11.8072	12.4057	7.53297	26.8566	17.0387	12.3552	4.89312	6.48885	13.2796	6.61396	20.7602	22.0728
TRINITY_DN125_c0_g1_i3	chr5L	29998251	29998436	1.65935099427599	1	0	3.42465	0.33542	0	0.446933	0	0	0	4.95627	0	0	0	4.10086
TRINITY_DN125_c1_g1_i1	chr1S	155004595	155063343	-0.246160881154335	1	1.56065	3.23634	1.11228	1.99297	4.55791	2.12299	5.63635	1.17009	2.15292	2.85875	1.55139	4.72216	3.16736
TRINITY_DN125_c1_g1_i2	chr1L	185993582	186036436	-0.28792668722483	1	1.81688	3.15228	0.939426	2.29958	3.85044	2.78347	3.65021	0.990074	3.29665	3.09482	1.69582	6.34172	2.62438
TRINITY_DN125_c1_g1_i3	chr1S	155004595	155063343	0.60318356164047	1	2.41918	0.231167	1.42417	1.68636	3.94211	3.44395	0.540925	2.13016	2.08564	1.30325	1.57935	2.45127	1.55653
TRINITY_DN125_c2_g1_i1	chr1L	186036934	186037906	-0.518211154860839	1	0.830533	2.20234	2.01286	3.10095	2.89969	4.02119	3.15028	3.64874	2.77782	2.71828	3.05677	7.8738	2.34943
TRINITY_DN125_c2_g1_i2	chr1S	155064391	155064728	-0.904709249978152	1	1.89316	0.715964	1.42816	0.632511	0	3.51519	0.630757	1.86073	2.02276	2.72819	4.24299	5.03611	0.631148
TRINITY_DN125_c2_g1_i3	chr1L	186036647	186037906	-0.589480959366638	1	0.980125	0.753692	0	0	0.735024	0.895873	2.49029	0	0	1.65541	0.443128	1.08699	1.32757
TRINITY_DN125_c2_g1_i4	chr1S	155063488	155064409	0.291115677162035	1	4.41316	5.52385	6.32953	4.44957	10.9515	5.75379	5.37224	6.43721	6.96907	4.4182	3.73516	7.56088	5.96642
TRINITY_DN125_c2_g1_i5	chr1L	186036932	186037624	2.50946374038213	1	1.44992	0	0	0	0.430037	0	0	0	0	0.817017	0	0	1.54914
TRINITY_DN125_c2_g2_i1	chr1S	155064761	155065868	0.580920722454905	1	4.98016	2.19116	3.16375	2.82121	5.85691	2.84934	3.65728	4.68075	2.43208	4.27289	2.17683	3.11649	5.71756
TRINITY_DN125_c3_g1_i1	chr1L	186038216	186038709	0.0401837712315009	1	2.98205	1.56844	0.641759	3.74858	3.4685	2.97436	3.24186	1.18504	3.27394	3.95812	2.15642	4.30296	3.90738
TRINITY_DN126_c0_g1_i1	chr7S	12357228	12376823	-0.0998593899755886	1	5.77482	10.0763	9.11438	7.13609	11.1238	13.052	8.55137	10.7147	8.50888	8.61629	9.34231	13.2091	12.066
TRINITY_DN126_c0_g2_i3	chr7L	101091614	101134421	0	1	0	0	0	0	0	0	0	0	0	0	0	0	0
TRINITY_DN126_c0_g3_i1	chr4L	115586204	115625038	-0.0109491070204541	1	10.3306	5.84875	4.57811	7.88744	13.6062	9.192	14.882	7.14505	9.79722	11.1203	7.57273	17.3887	8.28736
TRINITY_DN126_c0_g4_i1	chr7L	16174718	16174987	-0.0788212445863608	1	3.62106	5.13418	8.97541	2.28809	4.95296	7.60685	7.3265	8.04362	5.91621	5.92221	5.27862	6.86017	8.32469
TRINITY_DN126_c1_g1_i1	chr7L	5059649	5103675	0.0643923808194308	1	8.76046	6.34418	7.41122	7.52513	11.5718	10.8679	12.4536	10.3697	10.3233	13.1105	9.42977	10.509	10.8839
TRINITY_DN126_c1_g1_i2	chr7S	3554851	3597314	5.50880301180657	0.156679976090886	0	0	0	0	0	0	0	0.718941	0.235851	0	0	0	4.07596e-6
TRINITY_DN126_c1_g1_i4	chr7S	3554989	3576788	0.085106282494275	1	4.22734	1.66393	1.96449	5.53658	4.98908	2.99413	3.77166	2.02265	4.76418	5.79475	3.26506	4.65601	3.95953
TRINITY_DN126_c1_g1_i5	chr7L	5059793	5072427	0.225214422593863	1	0.830867	0	0.369104	0	1.40552	1.80075	0.496785	0.831753	2.1366	2.85696	0.33857	1.21367	0
TRINITY_DN126_c1_g1_i6	chr7L	5059649	5103675	0.684811314054479	1	0.393498	0	0	4.70312e-7	1.26995e-7	1.78265e-5	0	4.45384e-9	0.959762	1.79466	0.203996	0	0.598447
TRINITY_DN126_c1_g1_i7	chr7L	5059793	5079406	0.425351670470789	1	0	0.556074	3.81526e-5	1.55353	2.78422	1.92784	0.596416	0.378035	0.0171586	2.32025e-5	0	3.38211	3.63877
TRINITY_DN126_c1_g1_i8	chr7L	5059649	5103675	-0.361975627724083	1	0.547301	0.683124	0.313236	2.31209	1.17367	2.30361	2.55374	0.724721	1.80014	7.42947e-6	0.639282	2.35994	1.22935
TRINITY_DN126_c1_g1_i9	chr7L	5059793	5079406	-0.594593389825666	1	1.14099	0	0	0	0	0	0	0.0216273	0	1.12416	1.63968	0.12129	0
TRINITY_DN126_c1_g1_i10	chr7L	5059793	5079406	-0.343180052559311	1	0	0	0.609455	0	0.435973	1.655	1.45223	1.31037	0.728924	0.970646	0	1.42276	0.467172
TRINITY_DN126_c1_g1_i11	chr7L	5059649	5079976	0.0632403044829404	1	12.6853	10.5575	10.7134	15.5913	16.421	15.7999	17.2317	15.0858	16.0055	14.8516	11.2019	18.5857	16.6589
TRINITY_DN126_c1_g1_i12	chr7L	5059649	5079143	-0.0512992679435004	1	0.282017	0.242077	0.182013	1.16519	1.46601	0.780396	1.48303	0.831337	1.16918	2.01735	1.324	0.978667	1.16097
TRINITY_DN126_c1_g1_i14	chr7L	5059649	5079976	2.37559085370157	1	0	0	0.00259226	0	0	0	0	0	0.175663	0	0.356827	0.292877	2.10497
TRINITY_DN126_c1_g1_i15	chr7L	5073202	5078676	0.0175004729640942	1	0	1.99088	0.391706	0	0.473829	0.819667	1.20096	1.03842	3.47874	2.2119	0.821796	0	0
TRINITY_DN126_c1_g1_i16	chr7L	5059649	5103675	-0.562790907049145	1	0	0.506006	0.0310481	0.592144	0.657101	0.38119	0.238223	0	0	0	0	0.00210678	0.128429
TRINITY_DN126_c3_g1_i1	chr5S	88042634	88043180	0.396887380826026	1	4.48364	3.18586	2.72622	3.68192	5.19504	6.12238	3.06725	4.5926	5.54145	2.78411	2.84844	4.21769	4.58662
TRINITY_DN126_c3_g1_i2	chr5S	88042634	88043180	0.17366326966378	1	5.2257	3.8074	3.74717	3.98644	6.29031	3.90074	6.29272	3.28193	5.16564	5.86445	2.60828	5.17589	5.88605
TRINITY_DN126_c8_g1_i1	chr4S	93936440	93955189	-0.689599497983191	1	16.0786	10.8796	19.1009	10.7409	1.37032	11.7071	6.32527	7.52121	6.46465	11.6392	15.9136	9.27074	7.47631
TRINITY_DN126_c10_g1_i1	Scaffold31	1475153	1539194	0.121729138506431	1	28.243	8.6604	14.9204	17.1321	17.7527	14.77	13.5589	10.4326	11.3712	13.3512	11.32	12.3585	7.67859
TRINITY_DN126_c10_g2_i2	chr9_10S	101573130	101573277	-0.748922275250829	1	0	2.97767	1.65361	2.65324	1.19703	0.816042	1.32321	2.16089	0	1.90939	0.425324	1.76858	1.78806
TRINITY_DN126_c10_g3_i1	chr4L	91048179	91124570	0.154124473330033	1	98.634	19.6619	86.1578	53.5264	33.295	63.5648	41.3085	47.4907	65.1497	41.1276	48.6742	59.031	58.5361
TRINITY_DN126_c14_g1_i1	chr8L	51935199	51946784	0.084204213807376	1	17.2381	8.35172	12.76	17.207	11.0585	10.9197	9.8275	11.7838	9.56537	11.0777	11.5306	4.7815	10.5513
TRINITY_DN128_c0_g2_i1	chr7S	76086521	76088229	-0.227339748500117	1	4.37817	6.26619	5.25753	5.49096	8.65652	6.32539	10.1166	6.13545	6.44153	6.1863	7.31535	10.2568	5.98369
TRINITY_DN128_c1_g1_i1	chr1S	84727659	85141782	-0.0732825062079897	1	2.3239899999999998	1.28441	2.07322	1.12092	1.59104	1.76521	1.21585	1.49574	2.50788	2.72921	1.72314	3.37089	1.44329
TRINITY_DN128_c1_g1_i2	chr1L	96171787	96259078	1.05710836201395	1	0.0510919	0.202382	0.357413	0.00540299	0.576356	0.0128333	1.46225	1.58872	2.97187	0.461521	2.39338	1.5293	3.32941
TRINITY_DN128_c1_g1_i3	chr1L	96171787	96259078	0.199226283914484	1	0.992026	1.15664	2.13438	3.26221	4.67136	4.33029	1.88107	1.73189	2.49342	1.34287	1.98022	2.71848	4.02936
TRINITY_DN128_c1_g1_i4	chr1S	84727659	84752020	-0.177176434230152	1	1.44628	1.40256	2.05032	1.76267	4.32707	3.85754	2.8083	2.83525	0.338865	2.3061	0.630338	5.22754	2.25664
TRINITY_DN128_c1_g1_i5	chr1L	96171787	96259078	0.471997542305172	1	0.131721	0.237745	0.367552	0.00221209	0.00291816	0.00626271	0.956903	1.39892	3.01475	0.991417	2.08292	1.93104	1.19992
TRINITY_DN128_c1_g1_i6	chr1S	84727659	84743819	0.0487409467865196	1	1.43987	1.17493	1.45497	3.38128	4.7318	3.46818	2.9574	2.82886	2.12559	2.55875	2.28702	3.75407	2.66739
TRINITY_DN128_c1_g1_i7	chr1L	96171787	96200018	-0.408458690338285	1	0.0116197	0	6.02685e-8	0.0192078	0	7.24684e-6	0.0205046	0.00370165	1.17452e-4	2.26496e-4	1.69683e-4	1.08738e-5	0.00104581
TRINITY_DN128_c1_g1_i8	chr1S	84727659	84752020	1.42244676892257	1	0.687967	1.65052e-9	0	0.0891151	0	2.95223e-7	3.6163e-4	1.99952e-4	2.70958	1.2646	0.716891	1.3355e-7	0.0197576
TRINITY_DN128_c1_g1_i9	chr1L	96171787	96200018	5.16330712538918	0.475042101596287	0.412049	0	6.84234e-5	0	0.00631604	1.28475e-5	1.7524e-5	0	0	6.80205e-7	2.02963e-10	5.77593e-6	8.03466e-8
TRINITY_DN128_c1_g1_i11	chr1S	84727659	84752020	1.13984927108503	1	1.8513	0	2.79946e-5	1.04319	0.112323	7.04473e-6	1.99493	0	0.942584	3.4352e-7	0.944788	6.51999e-5	2.62552
TRINITY_DN128_c1_g1_i12	chr1L	96171787	96259078	-1.38601854676844	1	0.0366424	0.136	3.41818e-7	7.73281e-7	0.0536416	8.58494e-4	1.2457	0.45206	0.0100165	0.23719	0.0213749	0.92386	0.0242979
TRINITY_DN128_c1_g1_i14	chr1S	84727659	84743819	0.292189319592265	1	0	1.36874	4.37983	5.05885	6.87861	1.98295	1.81913	4.42723e-7	2.53069	0	2.40778	0.00500027	4.89775
TRINITY_DN128_c1_g1_i15	chr1L	96171787	96200018	0.181060690212029	1	5.62237	2.61802	6.12724	8.23207	9.03337	8.92886	10.0478	5.24286	9.43326	5.92534	6.41947	5.82315	9.95577
TRINITY_DN128_c1_g1_i16	chr1L	96171787	96259078	-0.941441375773554	1	0.635143	0.728118	1.9457e-6	3.8782e-4	0.399525	0.234983	1.57598	0.474636	0.00833282	0.653657	0.0175774	1.59584	0.0292475
TRINITY_DN128_c1_g1_i17	chr1L	96171787	96200018	0.166404602817189	1	3.83714	1.79027	1.22746e-6	0.00543152	1.26737	0.879059	0.521284	1.87806	0.0915103	3.29388	0.137046	3.73931	0.181626
TRINITY_DN128_c1_g1_i18	chr8L	36264013	36264212	0.614868155735713	1	5.06042	5.71027	4.62589	1.5995	14.3584	6.42604	1.65543	7.85887	10.6875	5.23255	8.35229	8.08715	3.12703
TRINITY_DN128_c1_g1_i19	chr1L	96171775	96192950	0.242673291541286	1	7.15658	3.98569	0.381782	2.0944	7.51629	8.9547	8.36196	8.68903	4.4937	8.48477	2.1611	11.3635	5.72542
TRINITY_DN128_c1_g1_i20	chr1S	84727659	84752020	0.268278049669313	1	0.490462	2.10881e-9	0	6.11333e-5	0	4.47538e-8	4.13806e-4	8.98871e-5	0.0253504	0.711541	0.014928	1.44171e-7	4.06798e-4
TRINITY_DN128_c2_g1_i1	chr6S	40815032	40815495	0.0879812979578485	1	7.99474	5.04018	10.9884	9.5933	11.4469	9.01042	8.13715	10.9773	6.71169	8.7131	9.25711	7.24052	10.2026
TRINITY_DN128_c3_g1_i1	chr3L	106045700	106081338	-0.0420755439483762	1	9.39897	9.59476	7.84765	10.4251	13.4533	10.0683	12.211	9.78324	8.50022	10.3933	7.19109	14.9477	10.7213
TRINITY_DN128_c4_g1_i1	chr4S	13555213	13555631	-0.177973273328803	1	1.53586	1.74546	2.86498	2.30025	5.49055	6.3755	0.766322	1.50099	1.62149	2.45952	5.88132	0.761014	3.02444
TRINITY_DN128_c8_g1_i1	chr4S	20934327	20934480	-0.206264023165802	1	0	0	0	1.90715	1.6971	0.891905	1.92835	0	2.02298	2.05535	0	1.90091	0.938383
TRINITY_DN128_c9_g1_i1	chr1S	6327332	6374140	1.23921763427549	1	2.94437	1.14011	1.37251	3.67389	3.08832	2.0379	2.19503	2.878	7.0119	0.915567	0	0	2.17864
TRINITY_DN128_c10_g1_i1	chr1L	150511242	150554521	-0.0469596997960047	1	1.73061	1.9583	1.58678	4.93503	2.95677	0	2.80752	1.61667	8.10684	3.58904	7.64087	0.592816	0
TRINITY_DN129_c0_g1_i2	chr1L	96787343	96797216	-0.0795957263329329	1	4.85148	6.31918	4.93511	10.0462	5.66151	8.3143	10.4865	10.6049	17.2902	9.28608	9.24617	17.5383	7.39818
TRINITY_DN129_c0_g1_i3	chr1S	85273556	85283033	-0.347328935985511	1	4.93937	10.545	4.15339	6.80324	10.9658	12.6766	20.2084	10.3703	17.9789	6.37559	16.741	22.1855	5.5784
TRINITY_DN129_c0_g1_i4	chr1L	96788631	96797216	-0.416965636321003	1	0	0	0	0	0.190306	0	0	0	0	0	0.416194	6.25209e-9	0
TRINITY_DN129_c0_g1_i5	chr1L	96787343	96797216	-0.822477048426326	1	5.62151	10.6051	5.00591	0	6.69573	9.15433	13.4162	10.441	0	0	10.2362	14.3353	0
TRINITY_DN129_c0_g1_i6	chr1S	85273556	85283033	0.237363884351103	1	0	0	0	0	0	2.08603e-7	0	0.0044167	0	0	0	0	0
TRINITY_DN130_c0_g1_i1	chr2S	63871932	63884269	0.302708092066166	1	5.14213	3.38151	1.58515	3.25187	7.71517	5.31556	4.91902	3.69191	2.62605	5.71396	4.12867	4.62785	6.70937
TRINITY_DN130_c0_g1_i2	chr2L	58022226	58034122	-0.897507876163182	1	0.538115	0	0.933508	0	0.377761	0.324263	0	0	0	0.999198	0.397703	0.00150233	0
TRINITY_DN130_c0_g1_i3	chr2L	58022226	58034122	0.168328988379041	1	3.94151	3.64447	3.74032	4.40384	5.42766	6.49598	3.27312	5.40291	4.44969	4.7214	4.06751	3.3364	5.30726
TRINITY_DN130_c0_g1_i4	chr2S	63883614	63884293	0.1095253919199	1	1.93939	2.70376	2.65017	2.45529	4.15405	3.86855	0.180268	2.30837	2.77941	0	3.28222	2.37138	1.45694
TRINITY_DN130_c1_g1_i1	chr8S	5942114	5942393	0.157082980216611	1	4.54742	4.99553	4.49437	4.60518	5.42173	4.99776	4.32926	4.91497	5.9592	5.74025	2.93849	4.82358	6.0953
TRINITY_DN130_c1_g2_i1	chr3L	26084142	26084228	-0.67166889357236	1	1.44967	2.40039	5.2714	0.704749	1.25952	4.56803	1.92201	4.13779	1.49521	0	2.02501	3.4999	0
TRINITY_DN131_c0_g1_i1	chr1L	122288778	122356076	-0.542538525154241	1	2.36307	4.51183	2.45447	4.92896	1.77063	3.07572	4.36263	2.92998	3.48352	3.76889	1.7784	3.89911	2.32259
TRINITY_DN131_c0_g1_i2	chr1L	122288778	122356076	0.123354520151535	1	2.28674	2.07718	1.35386	2.36004	3.64209	3.43727	2.59659	1.28755	3.4532	2.2072600000000002	3.69276	3.03606	3.89985
TRINITY_DN131_c0_g2_i1	chr8S	30679997	31136002	-0.0382988318704771	1	4.17756	2.54551	3.35962	4.17288	4.45241	5.28278	5.2195	5.24996	3.61784	6.53659	5.12346	4.54443	5.38523
TRINITY_DN131_c0_g2_i3	chr3L	119597702	119845533	-0.583320916908743	1	0.0572697	0	1.8293	0	0	1.47912	0.0627519	0	1.08833	0.970708	0.966291	1.42717	1.84109
TRINITY_DN131_c0_g2_i5	chr4S	74810406	74979647	-0.30074697047851	1	17.9096	20.5192	28.2593	20.5446	7.96279	12.1624	12.607	16.5144	16.0987	15.2209	12.0945	10.4243	13.6641
TRINITY_DN131_c0_g2_i11	chr6S	112781600	113520117	0.169598471336351	1	64.5259	42.7748	51.2729	70.8762	64.0533	70.517	82.2112	66.0749	105.386	81.2414	61.1092	71.7967	83.7731
TRINITY_DN131_c1_g1_i1	chr7L	31177958	31178739	-0.283819028151506	1	10.4766	7.80005	10.7003	13.2241	4.23696	9.62941	9.86655	11.6499	8.68747	11.7936	5.78982	4.21785	4.04368
TRINITY_DN131_c3_g1_i1	chr3L	48861319	48922361	0.0296518721504885	1	8.07	3.99165	3.75594	6.91671	14.3457	9.42976	14.4123	6.68488	6.92318	10.0005	6.70679	14.4356	8.53816
TRINITY_DN131_c3_g1_i2	chr3L	48861319	48922361	0.0711800385916262	1	1.6665	1.27953	2.19776	0.452282	1.78927	1.04742	0.372092	1.2921	0.924364	0.676701	3.57628	0	1.16612
TRINITY_DN132_c0_g1_i1	chr9_10S	101453591	101515023	0.101479968636643	1	4.44204	2.65684	2.42345	3.92288	5.88813	7.63248	6.86312	4.9997	6.08903	6.9422	4.4704	6.3362	6.41386
TRINITY_DN132_c0_g1_i2	chr9_10L	113860627	113921026	0.226871017995503	1	4.15032	2.34717	2.74202	3.92126	6.08211	6.24092	5.89216	4.45431	5.43678	5.24015	2.9452	6.4196	6.33907
TRINITY_DN133_c0_g1_i1	chr9_10L	44046379	44052946	0.0299524236821793	1	5.59313	4.41987	4.68797	5.19063	6.86493	6.04981	5.74914	4.63508	5.733	7.11047	4.92307	7.58381	7.29955
TRINITY_DN133_c0_g1_i2	chr9_10S	40157547	40188011	-0.193685946492873	1	9.21213	10.6467	9.93022	7.21768	6.98854	5.24448	4.59378	5.13711	3.70051	5.14978	6.06188	4.02855	6.35468
TRINITY_DN133_c0_g1_i4	chr9_10S	40157547	40177329	0.0994001116398563	1	2.00627	0.804684	2.61137	1.85627	1.17984	1.71648	0.708924	2.36732	1.10121	1.15501	1.78031	0.964063	1.53193
TRINITY_DN133_c0_g1_i5	chr9_10S	40162157	40188011	0.33623001445333	1	0.987497	0.394057	0.568803	0.820632	1.40521	1.13247	1.40068	0.554214	1.9632	1.22519	0.803197	1.89736	1.67213
TRINITY_DN133_c0_g1_i6	chr9_10S	40159243	40188011	0.209227679091178	1	1.39574	0.368003	0.854667	1.0478	2.65492	1.6582	2.0298	1.35946	1.9453	2.16313	1.60324	2.39713	1.40951
TRINITY_DN133_c0_g1_i7	chr9_10S	39353588	40157881	0.325485706971835	1	2.17242	1.763	1.70301	1.66324	4.94807	4.70033	5.04555	3.46454	6.78827	2.84871	5.02221	6.62244	6.0265
TRINITY_DN133_c1_g1_i1	chr9_10L	44043745	44044469	0.134762651196387	1	5.34758	3.66164	6.88603	6.68399	4.10169	3.30817	1.60393	4.96944	4.97371	3.2063	3.84549	4.65737	5.33713
TRINITY_DN133_c1_g1_i2	chr9_10L	44043745	44044469	0.566450083185923	1	0	1.51394	0	0	1.20919	0.651193	0.676812	0.593951	0	0.710614	0	0	1.71018
TRINITY_DN133_c2_g1_i1	chr9_10L	43593421	44019772	-0.121968311777773	1	2.88081	6.10709	9.56829	5.18769	4.50972	5.54528	5.1856	8.08667	6.1409	4.12849	4.69179	3.15364	5.26451
TRINITY_DN133_c4_g1_i1	chr2L	147832659	147833032	-0.453020035681945	1	2.70372	3.06697	2.12905	2.2783	1.64332	2.5241	4.09286	3.55956	2.93556	4.91428	3.06562	5.92078	2.30232
TRINITY_DN133_c5_g1_i1	Scaffold25	2345613	2434091	-0.0932702046402695	1	3.01955	2.49225	1.67711	3.99682	2.8239	4.09781	4.42988	2.73787	2.86285	1.91726	3.18432	2.90673	3.59129
TRINITY_DN133_c7_g1_i1	chr9_10L	44046452	44046911	0.12386400858905	1	0.586195	0	0	0.298162	0.269301	1.9188	0.594639	0.873492	1.28784	0.968438	0.63048	0.299434	0.302675
TRINITY_DN134_c0_g1_i1	chr8S	79525476	79809661	-0.0141903499780829	1	1.05853	0.559602	0.948569	1.43682	1.1164	1.10345	0.81314	1.4017	1.46965	1.88365	1.46614	1.38703	1.01337
TRINITY_DN134_c0_g1_i2	chr2L	143905470	143960915	-0.0824456577293594	1	4.36066	3.49951	3.89132	3.74846	4.92776	3.53799	4.37922	3.61004	2.64474	3.7941	3.64788	4.67331	3.58362
TRINITY_DN134_c0_g1_i3	chr8L	53000664	53021353	-0.290356084387806	1	9.04755	17.5799	11.7008	10.0426	10.4604	12.4539	10.382	11.0664	11.1309	13.8116	12.4293	11.6992	12.4686
TRINITY_DN134_c0_g1_i4	chr2S	124906372	125065839	-0.0292708993974606	1	5.27935	4.02088	4.89932	5.00137	4.67394	3.9336	4.62921	4.13751	3.5253	3.47248	3.86533	4.37383	4.33579
TRINITY_DN135_c0_g1_i2	chr5S	41829240	41849866	-0.407211892084194	1	2.6904	1.78119	2.28346	2.23641	2.47345e-5	1.85795	2.25154	3.2181	2.07221	1.71736	2.19548	2.10572	3.95929e-5
TRINITY_DN135_c0_g1_i3	chr5L	48659256	50551105	0.395259064527527	1	3.73576	0	0	5.9592	2.73439	0	0.272523	4.77706	1.02542	4.14233	6.43124	0.661834	2.07419
TRINITY_DN135_c0_g1_i4	chr5S	41829240	41849866	0.303640599160482	1	1.80473	0.765399	1.36717	1.77271	3.43407	2.70701	1.76584	4.27948e-7	2.01326	2.32614	2.07092	1.55426	4.12971
TRINITY_DN135_c0_g1_i6	chr5L	50578316	50585944	0.13145240611311	1	2.81503	2.01389	2.56596	0	0	2.15448	1.69189	0	2.59268	0	0	0	1.06833
TRINITY_DN135_c0_g1_i8	chr5S	41829240	41870456	-0.157373206008242	1	5.96641	6.79631	5.86427	5.82409	6.70308	2.79272	5.12941	3.83285	2.47874	2.80989	3.26617	6.24296	4.18968
TRINITY_DN135_c0_g1_i9	chr5S	41862109	41870456	0.353229006675609	1	2.7658	0.389009	3.71908	1.69197	2.52834	3.38692	1.85597	3.71426	2.52959	1.34296	4.65761	0.518033	3.16061
TRINITY_DN135_c0_g1_i10	chr5L	50578316	50585944	-0.632333304608757	1	2.46114	2.18294	3.13002	4.41435	1.35666	2.07562	1.22999	3.94472	0	2.47565	4.24276	2.26648	1.44786
TRINITY_DN135_c0_g1_i11	chr5S	41829240	41870456	-0.581403659145482	1	3.72001	2.67279	3.21166	4.3794	1.92188	4.32033	3.80756	3.31766	2.38389	3.95831	3.01621	4.40503	1.39
TRINITY_DN135_c0_g2_i1	chr1L	162703567	162704695	0.209481311750138	1	1.9341	1.94105	2.39589	2.54829	4.25341	3.76541	4.17017	4.00587	3.68269	3.1946	3.90742	4.6232	5.86686
TRINITY_DN135_c0_g3_i1	chr1S	134569960	134570781	0.0135264433914474	1	2.59781	2.33618	1.12506	0.580666	1.40693	4.04722	3.76189	3.08933	1.77546	1.38936	3.7026	3.52068	4.39993
TRINITY_DN135_c0_g3_i2	chr1S	134569960	134570781	0.0405559184085164	1	0	0	2.31806	2.72984	1.86728	0	0	1.23266	2.62827	3.46487	0	0	0
TRINITY_DN135_c1_g1_i1	chr5S	99167904	99173165	0.238968135850335	1	11.1726	11.9099	10.5417	12.2282	30.9484	22.9604	23.6718	17.4498	21.0799	17.8288	17.3236	30.2819	29.96
TRINITY_DN135_c1_g2_i1	chr5L	115708409	115709929	0.197571517819513	1	22.4121	30.688	21.3964	20.8365	57.0119	32.2632	45.4369	28.2249	28.9727	30.7849	31.1051	46.956	56.6614
TRINITY_DN136_c0_g1_i1	chr5S	83019294	83020667	-0.0998695500244324	1	190.658	242.95	197.16	272.136	335.4	238.782	306.109	226.94	246.391	240.591	244.602	318.806	260.03
TRINITY_DN136_c0_g1_i2	Scaffold44	540465	541517	-0.264389308557433	1	401.308	468.229	434.323	609.726	423.104	384.467	457.314	381.996	429.571	444.098	457.779	486.1	415.369
TRINITY_DN136_c0_g2_i1	chr9_10L	507459	509375	-0.110397841263723	1	19.5123	16.0874	21.2009	18.9432	21.1387	20.8758	22.1543	23.3863	14.6694	22.4381	22.3227	19.0872	19.2614
TRINITY_DN136_c0_g3_i1	chr9_10L	499763	506681	0.0986776222115455	1	14.6252	8.66563	8.85844	11.3152	16.0336	13.3222	16.5832	12.1481	11.2761	14.3204	9.6689	15.4437	13.1577
TRINITY_DN136_c0_g3_i2	chr9_10S	420732	430719	-0.0624833230378603	1	12.0835	8.35031	10.5917	10.3309	12.8338	10.1218	12.3052	10.7971	6.89331	11.6106	10.363	11.1442	9.93676
TRINITY_DN136_c1_g1_i1	chr9_10L	489055	498765	0.0554221203897275	1	12.534	4.78207	4.38314	8.79288	11.0823	10.6302	13.1432	5.55574	7.20374	9.82884	5.40624	11.9115	8.94744
TRINITY_DN136_c1_g2_i1	chr3L	104754634	104755054	-0.0077975498500265	1	17.0504	15.3004	21.3855	16.7905	12.732	17.11	16.702	20.1729	19.1139	20.2616	19.4686	13.6112	23.1462
TRINITY_DN136_c1_g2_i2	chr3S	39166441	39166944	-0.246487431506223	1	16.4343	28.2926	30.2672	26.8336	15.587	42.5087	31.9958	47.1978	29.2425	28.7727	36.1556	25.0015	29.0581
TRINITY_DN136_c2_g1_i1	chr9_10S	64727172	64744670	-0.116708042262636	1	11.3266	10.9623	9.56147	12.2853	9.60912	10.1301	8.59345	8.74177	6.34823	9.91828	7.11528	7.24993	9.98273
TRINITY_DN136_c2_g1_i2	chr9_10L	70761392	70842084	-0.118019375515709	1	7.62311	7.24371	5.40929	10.2257	6.78833	8.29393	6.42138	6.52965	6.90086	7.24047	5.43479	9.09319	7.60779
TRINITY_DN136_c2_g1_i3	chr9_10L	70761392	70841856	-0.37121407875607	1	1.60416	2.88573	2.6704	1.63837	0.976354	1.89357	1.34656	2.67398	1.83959	1.91493	1.38925	2.07889	1.02846
TRINITY_DN136_c2_g1_i4	chr9_10L	70841722	70842040	-1.32555651869779	1	0	0	2.69561	1.44415	0	0.668356	1.43709	0	1.53139	1.54906	0	1.43194	0.713405
TRINITY_DN136_c3_g1_i1	chr1S	83812634	83812946	-0.649270534967564	1	2.56599	5.09637	13.8226	10.9306	4.02971	6.54871	5.76827	5.67941	6.84925	8.31932	5.54536	4.47885	6.4092
TRINITY_DN136_c4_g1_i1	chr9_10S	90997072	90997625	-0.0501324852328634	1	2.71179	3.06687	3.36088	1.93557	1.74717	1.77694	3.58668	2.96762	3.5754	2.99294	1.86809	1.66669	1.96138
TRINITY_DN136_c4_g2_i1	chr9_10L	101514404	101515397	0.246393523472859	1	2.15001	0.509672	0	0.435057	1.17719	1.20316	0.86768	0.849852	0.467636	1.87861	0	1.30387	0
TRINITY_DN136_c5_g1_i1	chr7L	122381434	122415227	0.390229763462882	1	0.910916	0.189044	0.274662	0.589793	0.333045	0.886721	0.764666	0	0.474556	0	0.296469	0	0.824213
TRINITY_DN136_c5_g1_i2	chr7L	122381434	122415227	-0.122755389652843	1	2.04956	1.13427	1.37331	2.94897	2.16479	2.2168	1.52933	1.86688	0.474556	1.76848	1.48234	2.44859	2.1979
TRINITY_DN136_c7_g1_i1	chr9_10L	100328884	100626667	-0.219527054170268	1	2.24811	5.10551	3.49796	1.53877	5.37946	4.27472	7.00651	2.19744	3.21634	4.96767	2.15357	4.45433	5.17372
TRINITY_DN137_c0_g1_i2	chr2L	116378181	116396878	-0.0729680278324378	1	17.7028	7.45525	10.1133	11.5433	6.78328	10.438	10.1044	7.08477	7.33715	5.22298	5.24322	8.89553	3.80443
TRINITY_DN138_c0_g1_i1	chr1L	198604805	199757362	0.606079355706383	1	3.54869	0.669604	1.11052	0.593363	2.13433	2.74957	2.96244	1.74729	2.53855	3.83407	1.70694	0.591566	4.15695
TRINITY_DN138_c0_g2_i1	chr4L	42768912	42783354	0.0266465803449021	1	7.63675	4.33495	3.30441	2.82691	5.1114	10.0642	7.38984	6.20503	7.23119	6.10481	4.08073	8.48765	4.28636
TRINITY_DN138_c1_g1_i1	chr7S	75240779	75242570	-0.195657619256153	1	5.29955	4.99627	4.93043	8.8244	5.47654	7.32752	5.24576	5.27726	3.37528	5.03209	5.01516	4.36682	6.55916
TRINITY_DN138_c1_g2_i1	chr2S	21653564	21655224	0.193456762953432	1	2.7815	1.32614	2.25524	1.51593	2.71388	1.76256	3.9688	2.39467	3.47449	2.40928	2.85972	2.63172	2.45995
TRINITY_DN138_c1_g2_i2	chr2S	21653631	21654533	0.0275907588334591	1	5.3741	3.0297	4.93555	2.7406	4.36516	5.41138	4.00234	3.69611	4.53858	6.85674	4.48284	5.60511	6.62468
TRINITY_DN138_c1_g2_i3	chr2L	11635066	11636098	0.110913096611378	1	5.53183	3.57062	4.46174	6.06675	4.72929	5.47919	4.09244	5.67627	5.35634	5.30277	4.10959	8.82649	7.98811
TRINITY_DN138_c1_g3_i1	chr7S	75242566	75243532	-0.0543696744074028	1	6.19532	3.87359	3.30513	8.00783	4.94357	6.06524	3.51845	3.96981	3.42079	4.07505	3.73267	6.34316	5.71071
TRINITY_DN138_c1_g3_i2	chr7L	102137198	102138004	0.0623681710224262	1	1.13906	0	0	1.25236	0.542438	0.849747	0	0.838382	0.403735	0	0.425768	2.00353	0
TRINITY_DN138_c1_g3_i3	chr7L	102136536	102138004	-0.0231840617516823	1	5.55178	6.661	4.22446	9.43967	6.16176	8.13466	5.28163	7.13611	6.57463	7.58259	5.91171	7.41326	9.41169
TRINITY_DN138_c1_g4_i1	chr2S	21654915	21654995	0.030444948014096	1	4.32665	3.97561	6.70242	6.89338	6.96882	5.71971	4.67718	4.30525	4.33394	7.9725	4.52468	5.43162	10.896
TRINITY_DN138_c2_g1_i8	chr3L	41450451	41450826	0.417897039827	1	2.21637	0	0.812981	0.651557	4.46333	2.54965	0.8808	0.351484	0	5.39394	1.07874	4.29995	6.10063
TRINITY_DN138_c3_g1_i1	chr7S	63607436	63875572	0.400776950277359	1	7.40623	0.699197	5.07122	2.1721	2.77624	4.01564	4.32957	4.25042	4.62605	0.870316	3.55949	3.08178	1.85378
TRINITY_DN138_c5_g1_i2	chr2L	109015286	109318685	-4.38011216032171	0.395342035909618	0	1.96672	2.87423	0	0	0	1.38722	0	0	2.24583	3.54278	1.13587	0
TRINITY_DN138_c6_g1_i1	chr4L	21923577	21923692	0.111650678256822	1	1.46672	1.65757	0	0	0	1.33863	5.76977	0	4.41813	3.05789	1.38058	1.39937	4.11998
TRINITY_DN138_c8_g1_i1	chr2L	42423892	42902765	-1.19460217321269	1	4.70865	7.68799	22.3623	4.36985	1.09953	1.36425	0	3.2109	1.58325	0	0	2.18323	1.06588
TRINITY_DN138_c9_g1_i1	chr4L	23472628	23482106	-0.407592325174178	1	3.5309	1.99105	3.23505	1.67803	0	4.83846	0	2.6296	1.77569	4.83818	0	0	0
TRINITY_DN139_c0_g2_i2	chr4L	130971217	130991925	-0.0879430574633302	1	178.913	272.505	95.8119	171.127	244.407	175.746	229.065	175.606	175.791	218.43	48.8299	281.243	138.986
TRINITY_DN139_c0_g2_i3	chr4L	130964169	130991928	0.0196427009956285	1	134.004	224.085	81.1373	136.881	271.871	185.705	258.953	198.823	207.169	243.062	67.5945	318.801	174.486
TRINITY_DN139_c0_g2_i4	chr4L	130965928	130966240	-0.00970129756853736	1	5.03223	11.3859	10.1246	5.18339	24.0895	39.0997	51.3596	44.6973	41.4265	42.4548	24.6772	17.4566	8.64578
TRINITY_DN139_c0_g2_i7	chr4L	130964169	130972544	-0.164196924244901	1	223.974	444.21	204.319	246.527	323.177	254.028	312.918	290.213	266.066	320.251	154.079	347.76	241.341
TRINITY_DN139_c0_g3_i1	chr4L	129151902	130971348	-0.05206277677601	1	240.632	178.393	222.239	290.888	167.454	250.69	233.348	260.155	251.934	264.429	99.9165	241.123	195.818
TRINITY_DN139_c0_g4_i1	chr3S	88810504	88828589	1.07594342048164	1	16.6805	0	0.435241	6.449	0.481609	2.76254	1.16798	2.22556	2.61739	5.04111	1.47155	2.01683	3.28775
TRINITY_DN139_c0_g4_i2	chr3S	88565924	88828589	-0.634280726429352	1	0	2.59085	6.44856	1.81786	0	0.363223	0.827723	0	4.89375	1.89913	0.34212	0.752215	2.10097
TRINITY_DN139_c2_g1_i1	chr8S	24474941	24538340	-0.154392929880649	1	46.9134	70.0835	53.5015	82.1633	20.6558	50.2433	35.0717	68.8209	74.5456	47.9493	43.4725	62.0432	53.2319
TRINITY_DN140_c0_g1_i1	chr4L	26090988	26106863	0.154385336832643	1	1.64606	0.330102	1.06642	1.06765	0.574033	1.79609	0.788924	1.67112	0.899942	1.6419	1.39845	0.650431	1.38459
TRINITY_DN140_c0_g1_i2	chr4L	26089193	26106384	0.0326475947877349	1	0.612918	0.0564465	0.0960777	0.396444	0.156689	0.812009	0.303543	0.325603	0.321199	0.421258	0.155025	0.233381	0.148049
TRINITY_DN140_c0_g1_i3	chr4L	26088840	26105915	0.77161358908021	1	0	0	3.94166e-5	0	0.911371	9.15845e-4	0.0460495	0.293849	0.0563485	5.78278e-7	4.3116e-8	1.17865	0
TRINITY_DN140_c0_g1_i4	chr4L	26090988	26106863	-0.0280359753249801	1	19.4204	13.5051	18.5332	17.5932	14.769	18.2273	16.716	17.9162	14.8654	19.0972	17.6209	14.5056	19.6491
TRINITY_DN140_c0_g1_i5	chr4L	26069637	26106377	0.185408662764072	1	0	0	0	0.627705	0	0.183209	0.579436	0.42939	0.306563	0.195218	0.13509	0.416345	0.782502
TRINITY_DN140_c0_g1_i6	chr4L	26075558	26106863	-0.313634226884947	1	0.975551	0.700625	0.322602	0.578233	1.0736	0.920565	1.3755e-8	0.422241	0.376779	0.780999	0.715659	2.72382	0.590276
TRINITY_DN140_c0_g1_i7	chr4L	26088840	26105915	0.0284030660314501	1	4.39307	2.40646	3.17955	1.8467	1.88984	3.65809	2.47257	2.34139	2.78811	5.70466	4.1804500000000004	2.41635	5.69672
TRINITY_DN140_c0_g1_i8	chr4L	26069637	26087860	-0.0822882699686855	1	8.55768	2.43655	2.3462	7.25125	5.72055	7.17177	6.58993	2.78609	4.33219	4.41249	3.47639	8.57053	3.77804
TRINITY_DN140_c0_g1_i9	chr4L	26088840	26106384	-0.0778734233717538	1	7.77316	2.7461700000000002	1.93393	7.2108	4.35539	9.04466	7.02098	3.97789	5.92461	5.45358	2.0463	5.72711	2.3825
TRINITY_DN140_c0_g1_i10	chr4S	1711210	1723269	0.286736919008225	1	3.6466	1.1157300000000001	0.726073	2.48766	2.75069	4.4261	3.0781	2.4774	3.32695	3.54618	2.97846	2.43015	3.69375
TRINITY_DN140_c0_g1_i11	chr4S	1711210	1733657	-0.293272228803759	1	0	0	0	0.11421	0	0.0270676	0.076535	0.176566	0.125587	0.0873089	0.0615519	0.6241	0.194528
TRINITY_DN140_c0_g1_i12	chr4L	26088840	26106384	0.0545239507105255	1	1.10916	0.0432448	9.67917e-4	0.333618	0.649929	0	0.640262	0.0275274	0	1.29604e-6	1.67378	0.515173	0.303362
TRINITY_DN140_c0_g1_i13	chr4L	26075558	26087860	0.0388000857696868	1	1.61603	0.539686	0.355598	1.40546	0.535461	1.28134	1.20859	0.920075	1.95167	2.0639	1.75926	0.00302055	0.581794
TRINITY_DN140_c0_g1_i15	chr4L	26069652	26106863	0.167602763726867	1	2.4121	1.43959	0.86759	1.43737	3.37521	2.30045	2.51192	0.782772	0.605787	1.20981	1.06563	1.26602	1.55614
TRINITY_DN141_c0_g1_i2	chr9_10S	38451436	38466002	0.309157670511733	1	10.3705	6.35451	6.08859	12.6853	21.7879	15.4141	15.0219	11.6232	11.6452	13.3522	8.45229	16.4343	18.1097
TRINITY_DN141_c0_g1_i4	chr9_10S	38451436	38466002	-0.546044446818736	1	0	0	0	0.864332	0.951944	0.00544024	0.483011	0	0.0397696	0	0.452084	0.53184	5.54254e-4
TRINITY_DN142_c0_g1_i1	chr4S	107696452	107696677	-0.186428173116152	1	15.0928	15.6976	25.4845	15.7845	29.2033	25.1709	28.3504	26.0268	19.0978	26.2922	28.5994	37.5655	23.709
TRINITY_DN142_c0_g3_i3	chr3L	117862265	117865443	-0.0167569336777103	1	12.3872	11.3667	6.70385	14.2626	14.7258	12.7547	15.2792	10.5203	13.1497	14.8824	9.27839	13.807	11.5935
TRINITY_DN142_c0_g3_i4	chr3L	117860791	117861955	0.691803579822561	1	0	0.134406	0.101632	0	1.37563e-10	0.154717	0	0.58008	0.320934	1.61706e-9	0	1.59105	1.11672
TRINITY_DN142_c0_g3_i5	chr3S	25448579	26775291	0.855772882001412	1	0	0.224847	0.119867	0	1.65437e-10	0.248832	0	0.893259	0.425266	1.4144e-9	0	1.75924	1.37866
TRINITY_DN142_c0_g3_i6	chr3S	26769818	26770674	-0.280715058178971	1	0.561059	1.3523	0.831524	1.41694	1.21811	1.24991	0.91643	0.945637	1.25067	1.34615	1.14825	1.53459	1.26699
TRINITY_DN142_c0_g3_i7	chr3L	117860791	117861955	0.0649628647715059	1	8.83364	6.45287	5.0382	10.5828	10.9611	8.49723	11.3292	7.44753	9.30821	10.5349	5.94188	11.8208	10.3556
TRINITY_DN142_c1_g1_i1	chr2S	80827079	80843368	-0.00889669449101607	1	47.9309	56.2857	40.4601	50.0942	73.1936	47.991	57.5186	50.3492	35.7162	38.3231	44.802	64.7425	52.6508
TRINITY_DN142_c1_g1_i2	chr2L	96110664	96129251	-0.114807150723484	1	92.0358	116.688	87.4901	89.222	102.701	82.3607	72.3297	74.472	56.5253	68.1549	72.2352	82.3715	86.1935
TRINITY_DN143_c0_g1_i1	chr5L	102482054	102491581	-0.173771076025507	1	9.49645	15.1835	8.75981	12.1571	14.7696	14.1325	12.8972	11.5743	12.1851	13.6725	12.7929	16.8907	13.3754
TRINITY_DN143_c0_g1_i2	chr5L	102489707	102491572	1.23760472611669	1	0.137694	0	0	0.29581	0.376317	0.120472	0.137937	0.29766	0.560205	0.290165	0.511819	0.281441	1.12937
TRINITY_DN143_c0_g2_i1	chr7S	48213827	48248408	0.170281630698414	1	119.684	79.4281	47.5966	129.206	118.229	112.118	97.9576	85.4	97.251	104.596	30.0644	94.3664	82.379
TRINITY_DN143_c0_g2_i2	chr7L	67278805	67324759	-0.0633317828697897	1	110.925	94.5557	75.3502	103.555	79.0514	52.0762	77.9826	60.4772	94.4799	101.371	31.6509	86.4863	47.4709
TRINITY_DN143_c0_g2_i4	chr7S	48213827	48251506	0.556914697246697	1	40.9819	3.78082	10.9149	37.3195	28.7947	87.4348	35.9889	69.327	17.7026	26.0807	6.33534	25.3478	53.9397
TRINITY_DN144_c0_g1_i1	chr6L	28120406	28208342	-0.477472097931883	1	0.389063	1.91868	1.07305	1.5469	2.06604	3.02369	3.44086	0.787493	2.38646	2.68055	1.20249	1.60738	1.98329
TRINITY_DN144_c0_g1_i2	chr6L	28120406	28187636	0.0360339396311728	1	3.95856	3.3202	3.24615	3.53777	4.91211	4.02988	4.22306	2.89436	2.91954	2.9855	3.53504	3.23987	4.09849
TRINITY_DN144_c0_g1_i4	chr6L	27785704	28178733	0.537975223553753	1	5.34167	2.80487	3.00643	3.02366	9.10939	6.12568	5.53053	5.57098	4.35945	5.6741	2.57224	5.95725	7.70401
TRINITY_DN144_c0_g1_i5	chr6L	27764703	28208342	0.0404402795960597	1	7.3238	6.06721	7.39897	4.78418	6.33265	4.98538	3.29944	5.42567	3.53246	4.94781	5.81638	4.8161	6.20312
TRINITY_DN145_c0_g1_i2	chr5L	117422859	117448540	0.0188266818426668	1	32.9288	15.2956	32.9848	27.4012	20.9776	27.3156	26.4365	26.0919	28.3436	27.1288	28.1585	22.8651	28.4883
TRINITY_DN145_c0_g1_i3	chr5S	100727964	100748968	0.0377283073234922	1	28.2109	11.3244	25.0078	21.8301	15.5065	21.6031	19.8706	21.2948	20.9335	19.2357	23.4934	19.1598	21.5829
TRINITY_DN145_c0_g1_i4	chr5L	117424358	117425628	0.109800171136975	1	11.0818	3.30221	6.22775	7.93985	4.52094	7.22459	7.69372	5.69605	9.15779	9.17297	6.86041	6.5058	7.56943
TRINITY_DN145_c0_g2_i1	Scaffold40	1692927	1746370	0.390367019498756	1	11.2209	7.63561	3.35289	6.83994	24.6122	8.52362	15.0535	9.17977	6.66479	11.1253	5.01267	17.744	10.837
TRINITY_DN145_c1_g1_i1	chr3L	31657580	31658056	-0.574460025086891	1	1.57326	1.78327	2.15558	2.88383	1.44702	2.06155	2.55481	1.87687	0.691599	2.07437	0.0223536	1.28552	0.809188
TRINITY_DN145_c1_g1_i2	chr3L	31657607	31658021	-1.03073668791542	1	0	0	0.542157	0	0	0	0	0	0	1.04706	1.21588	0	0.815631
TRINITY_DN145_c1_g2_i1	chr3L	31654331	31657400	-0.020664577112898	1	6.78713	4.87076	4.14611	6.14639	4.20209	4.1242	4.36926	5.80683	2.68204	5.11741	3.70069	2.87481	3.23236
TRINITY_DN145_c3_g1_i1	chr7S	10565014	10565501	-0.979070337907385	1	0.206696	0	0.197422	0.211969	0.18979	0.579791	0	0	0	0.228558	0.611297	0.21371	0.213699
TRINITY_DN146_c0_g1_i2	chr4S	105493877	105506025	0.415721767995809	1	6.69247	2.04984	0.883115	6.3249	3.18069	2.21662	5.29144	0.242802	10.5332	5.97326	2.60278	4.83113	4.8026
TRINITY_DN146_c0_g1_i3	chr4S	105493225	105506020	1.39079057275132	1	0.433066	0.57266	0	0.381408	3.78839	1.24855	1.03622	1.46709	0.598701	0	0.293239	0.477632	0.383894
TRINITY_DN146_c0_g1_i4	chr4S	105493225	105506020	0.262155991604474	1	3.29661	0.866113	1.04134	3.89561	3.21524	4.02523	3.03851	0.167237	4.81183	2.16015	1.22129	3.15192	3.21679
TRINITY_DN146_c0_g1_i5	chr4S	105491487	105492246	0.43930453921784	1	5.80733	2.78314	3.11617	7.01105	3.4425	5.79496	3.61133	2.63281	8.72621	3.1339	0.516032	0.920747	3.18038
TRINITY_DN146_c0_g1_i6	chr4S	105493877	105506025	0.794552598126427	1	1.96156	1.63057	0	1.5107	3.52171	1.02608	2.77518	0.974492	2.9673	2.30751e-7	1.09994	1.51828	1.28612
TRINITY_DN146_c0_g1_i7	chr4S	105489802	105515703	-0.0906167126381285	1	9.71909	7.18198	2.13341	14.5258	9.0787	8.36863	12.4796	2.87067	14.5583	8.72089	4.00212	8.73699	3.4333
TRINITY_DN146_c1_g1_i1	chr5L	52566133	52573416	0.0692174836582352	1	10.357	4.4608	2.37609	9.44694	8.54778	5.34827	8.68598	6.02964	9.78437	13.3481	10.8446	15.6389	12.368
TRINITY_DN146_c1_g2_i1	chr5S	43694062	44024931	-0.0318898856734174	1	9.03168	8.78376	6.49668	10.7904	12.7135	8.64109	11.7051	9.2268	8.26819	12.267	7.94988	12.3285	10.4459
TRINITY_DN146_c1_g2_i2	chr5S	43708586	43740947	0.135023119423198	1	3.24848	0.438226	0.668974	2.58526	3.74821	1.79881	3.9821	1.36885	2.85888	2.67234	1.74576	5.59228	2.10305
TRINITY_DN146_c1_g2_i4	chr5L	52547631	52583108	0.272765459907399	1	2.74717	2.15456	2.15782	0.610133	2.32762	0.777215	1.51303	3.74512	1.75592	3.3842	4.83411	0	1.68235
TRINITY_DN146_c2_g1_i2	chr6S	24958493	25070466	-0.990085314033378	1	0.487213	0.605484	0.724108	2.92555	0.960594	1.37073	1.44462	0.780654	0.799389	0.667164	1.73908	0	0
TRINITY_DN146_c2_g1_i3	chr6S	24958493	25072401	0.119658758587952	1	8.93259	7.54924	7.96379	9.18806	9.02955	11.2111	7.49969	11.0785	8.42254	8.86242	8.97167	10.0039	12.8008
TRINITY_DN146_c2_g1_i4	chr9_10L	8553370	8566823	0.525617413640397	1	0.282723	0.849234	0.755147	0.302011	1.83895	0	1.38185	0.675273	0.53874	0	0	0.446548	0.308443
TRINITY_DN146_c3_g1_i1	chr9_10L	111859008	112058458	0.90206040709303	1	35.9439	10.904	12.9698	18.7613	10.2805	13.4591	14.6042	36.1559	22.934	15.4033	8.55041	12.4082	24.3692
TRINITY_DN146_c3_g1_i3	chr4S	112191204	112498093	-2.22493542236925	0.998083047362666	0.78692	6.27201	6.1635	8.22015	4.95273	4.61822	3.86385	0.0997255	0	5.21755	3.54572	3.67162	0
TRINITY_DN146_c4_g1_i1	chr3L	52320923	52339266	0.0764022593878877	1	6.54685	8.60007	6.64014	7.84438	10.0134	10.3035	9.50949	10.2181	9.51508	10.7936	8.54989	7.80291	11.588
TRINITY_DN146_c4_g1_i2	chr3S	86132923	86144901	-3.35093822395051e-5	1	10.5672	14.8828	12.2346	14.0761	14.2671	16.1131	14.2399	15.9993	15.5412	14.2617	14.8304	15.2261	19.2764
TRINITY_DN146_c4_g2_i2	chr1L	191805093	191805200	0.154733171293819	1	1.13464	0	0	2.45117	1.09903	3.40733	0	1.80146	2.61525	4.74769	0	2.43987	2.44656
TRINITY_DN146_c5_g2_i1	chr8L	22487802	22574054	-0.712371202631172	1	1.71326	1.94099	0	0	0	3.13017	5.06798	1.60133	0	3.88703	0	0	1.59775
TRINITY_DN146_c9_g1_i1	chr7S	66977424	66977623	-0.431990891996802	1	4.96818	8.81994	1.51365	3.42101	5.72336	9.43536	6.5149	1.54369	3.32266	2.98936	6.20658	1.76737	3.19598
TRINITY_DN146_c15_g1_i1	chr3L	125718873	125721117	0.00321593882653655	1	36.2278	19.3795	19.5909	25.3216	29.8263	27.3368	31.6802	24.8537	21.4424	26.5082	20.9727	33.6197	20.1875
TRINITY_DN146_c16_g1_i1	chr5L	43256525	43514463	-0.228129437443697	1	5.25684	9.39068	7.90938	9.02787	6.8755	9.58414	6.7519	9.08617	8.51228	9.1562	6.08752	5.66635	6.00344
TRINITY_DN146_c17_g1_i1	chr9_10L	43036756	43037038	0.0599825867010166	1	6.30187	1.64821	5.94597	4.40602	7.05668	7.68332	8.78823	6.20752	6.29998	3.69552	6.57078	5.368	3.94956
TRINITY_DN146_c18_g1_i1	chr7L	83143237	83143298	-0.416838522508801	1	0	4.21743	0	3.54321	1.58737	2.44107	1.84456	1.7473	1.8714	1.93491	0	1.80941	1.74954
TRINITY_DN147_c0_g1_i1	chr4L	22395891	22423247	0.0455896607851871	1	30.6908	32.0205	22.7712	40.5731	37.6627	28.8979	23.4292	28.5572	24.9995	28.581	4.79643	24.2561	16.7801
TRINITY_DN147_c0_g1_i5	chr4S	3007508	3141957	0.654938291306035	1	3.38658	2.02639	2.7217	3.41	12.0918	2.47239	3.70353	2.99508	1.4535	4.19474	0.00717214	3.09678	2.01218
TRINITY_DN147_c0_g1_i7	chr4L	22395891	22423247	0.37064151156774	1	0	0	2.02335	0	0	0	1.46649e-9	0	2.04142	0	4.40695e-6	0	0
TRINITY_DN148_c0_g1_i1	chr4L	50878979	50914074	0.268266019583403	1	14.162	11.3244	9.38163	14.004	40.334	23.1794	30.5148	17.193	20.1619	17.1123	12.9062	36.193600000000004	25.8188
TRINITY_DN148_c0_g1_i3	chr4S	42631965	42670009	-0.137893611428919	1	0.623029	0.861765	0	0.656694	1.4971	1.38939	0.759575	0.572371	0.784737	0.964334	0.650464	1.86136	0.60712
TRINITY_DN148_c0_g1_i5	chr4S	42631965	42670009	0.36225564397551	1	10.8701	8.2589	7.58211	10.9642	24.3427	16.6395	10.8602	12.1703	12.6813	12.5176	8.78377	11.9585	11.9505
TRINITY_DN149_c0_g1_i1	chr6S	2271642	2291781	0.554099565808019	1	4.03706	3.37881	3.83266	3.31949	12.3585	5.09388	7.23047	4.7237	6.31201	6.66786	2.09932	6.60362	8.56177
TRINITY_DN149_c0_g1_i2	chr6L	2603283	2621815	-0.174916232957187	1	2.25937	2.97728	2.04144	3.64715	6.95463	5.14463	7.2106	2.42048	5.45538	5.60655	3.69636	7.59551	4.17719
TRINITY_DN149_c0_g1_i5	chr6L	2598036	2621815	0.910922649330108	1	1.95145	0.980278	2.0045	1.43379	6.3958	2.77936	1.90663	2.94255	1.79454	2.18407	1.17965	2.57266	5.08763
TRINITY_DN149_c0_g1_i6	chr6L	2598036	2619293	-0.474662958760682	1	1.39601	1.03552	0	1.91356	0.742588	2.81013	3.51943	1.60627	3.39989	2.42407	3.04408	3.3866	0.937527
TRINITY_DN149_c1_g1_i1	chr3S	1377463	1395846	0.409099733220816	1	0.117734	0	0.213333	0	0	0	0	0.346598	0.110707	0.417425	0	0.310857	0.219983
TRINITY_DN149_c1_g1_i2	chr3S	1377463	1406341	0.130311523456726	1	3.15314	0.524661	2.17093	1.23573	0.514237	3.75797	1.59162	3.21865	0.891008	2.54199	2.45882	1.04325	2.87601
TRINITY_DN149_c1_g1_i3	chr3S	1377463	1406341	0.202210979435322	1	5.26729	2.51589	2.75236	4.09361	5.45173	2.76873	4.6086	2.45268	4.46352	4.0073	3.75636	4.12456	3.55458
TRINITY_DN149_c1_g1_i4	chr3S	1377463	1406341	0.284215669171785	1	5.76542	0.864343	3.03481	6.45569	5.91471	6.93692	6.31024	5.27053	6.76292	7.40452	4.49841	5.39702	7.47564
TRINITY_DN149_c1_g1_i5	chr3S	1377463	1406341	-7.51781917738712	1	0	3.23251	0	0	0	2.06787e-9	0	0	0	0	0	1.30289e-8	0
TRINITY_DN149_c1_g1_i6	chr3S	1377463	1387455	-6.77824230898383	1	0	2.87291	0	0	0	0	0	0	0	0	0	0	0
TRINITY_DN149_c1_g1_i7	chr3S	1377463	1387455	-0.117985743213935	1	3.08794	0.40487	5.68553	4.91063	2.29264	3.01997	1.83341	3.97037	2.45658	2.37512	5.42502	1.70604	3.47565
TRINITY_DN149_c1_g1_i8	chr3S	1377463	1406341	-6.80626018003275	1	0	1.97801	0	0	0	1.01e-9	0	0	0	0	0	2.21235e-9	0
TRINITY_DN149_c1_g2_i1	chr3L	1931602	1931970	0.0367163412645122	1	10.8671	10.4331	12.8913	11.6288	10.8631	12.5185	11.0585	12.3149	10.39	12.0807	9.69089	7.12951	14.4829
TRINITY_DN149_c2_g1_i2	chr4L	132234219	132234890	0.318238196215237	1	1.22112	0.596229	0.46012	0.977367	1.06785	0.942735	0.706692	0.663171	2.15316	1.06278	1.5346	0.832908	0.605832
TRINITY_DN150_c0_g1_i3	chr2S	28856582	28861525	-0.600264768830885	1	1.01338	4.65287	0.903321	1.68091	2.73573	4.90379	4.46604	2.82932	6.26832	2.79031	9.27187	9.51056	3.28991
TRINITY_DN150_c0_g1_i4	chr2S	28859558	28861859	0.601673543637835	1	1.08679	0.897981	0.239495	1.23951	0	0.909965	0.424349	0.60947	4.70945	0.532109	0.538694	1.72156	0
TRINITY_DN150_c0_g1_i5	chr2S	28856530	28861888	0.478932009674954	1	0.577992	0.808861	0	0.927441	0.0921058	0	0	0	2.15132	0.130414	0.459117	0.954784	0.244691
TRINITY_DN150_c0_g1_i6	chr2S	28857990	28861859	0.982950570100043	1	0.0888953	0.131239	0	0.104366	0	0	0.158636	0.149263	1.61515	0	0.289827	0.761964	0
TRINITY_DN150_c0_g1_i7	chr2S	28856530	28862044	0.51994204594132	1	0.069979	0.0639	0	0	0	0	0	0.00288508	2.78691	0	1.27134	2.12737	0.259638
TRINITY_DN150_c0_g1_i9	chr2S	28856530	28862044	0.613168250083796	1	0.224185	0	0	1.753	0	1.80238	0.200763	0.374433	3.13876	0	0.177694	0	0
TRINITY_DN150_c0_g1_i10	chr2S	28856530	28861888	-0.8137947226253	1	2.47076	15.309	2.46169	4.16117	4.35662	6.17886	15.8032	5.62047	13.9033	5.26038	18.5846	21.4417	6.65661
TRINITY_DN150_c0_g1_i11	chr2S	28856582	28861454	-1.51885769717926	1	0	0	0	0	0	0	2.32063	0	1.23855	0	1.13178	2.37858	0
TRINITY_DN150_c2_g1_i1	chr2S	28861812	28862300	-0.46537890366506	1	2.88776	17.4576	3.05463	7.18693	8.55883	12.6113	20.5074	9.89246	31.3697	4.59124	39.9587	41.2729	16.5317
TRINITY_DN151_c0_g1_i1	chr2S	19962878	19994299	0.0776758292332961	1	1.36568	2.1401	0.797734	1.25799	2.30646	1.50829	0.289797	1.16123	1.0077	1.6402	1.01149	1.90909	1.47205
TRINITY_DN151_c0_g1_i2	chr2S	19994143	19994299	-1.31986070782121	1	0.849369	0.832423	0.822027	0.081442	1.11923e-7	1.3796	3.306	0	1.2565	0.0602799	1.97267	5.6153e-5	0.0748174
TRINITY_DN151_c0_g1_i3	chr2S	19994161	19994299	-1.43978339761414	1	0.692146	1.18141	1.17876	0.0519203	6.83025e-7	2.64096	1.09173	0	1.25724	0.070012	2.08052	6.87289e-5	0.0663269
TRINITY_DN151_c0_g1_i4	chr2S	19962878	19994299	0.655619604251266	1	0.37711	0	0.206866	1.2704	1.55659	0	1.41895	0.883905	1.21691	1.63942	0.348836	0.560172	1.3322
TRINITY_DN151_c0_g1_i5	chr2S	19968466	19994299	0.320242854951476	1	0.193616	0	0.536081	0.0123679	0.121189	0	5.51096e-8	0	1.55748	0.0164277	1.32636	0.344951	0.0148722
TRINITY_DN151_c0_g1_i6	chr2S	19962878	19994299	0.0600623669288628	1	1.84964	1.47699	0.481475	2.40152	1.08518	0.605346	1.11593	1.87911	0.989394	1.7724	0.886946	3.03982	2.0654
TRINITY_DN151_c0_g2_i1	chr2L	13839294	13850350	0.752115306481455	1	0.494688	2.63339e-9	0.568996	0.946437	1.17584	0.0189067	1.33377e-6	2.09841	0	1.05934	2.20125	7.25301e-9	1.43401
TRINITY_DN151_c0_g2_i2	chr2L	13828202	13849890	0.466816526838569	1	0.00107162	0.362442	0.171492	0.552644	0.505774	0.0217226	0.398274	0.791637	0.0882053	0.244948	0.0566028	0.185271	0.415142
TRINITY_DN151_c0_g2_i5	chr2L	13828202	13849890	-0.21066465018969	1	1.34644	1.19986	0.367959	0.96355	0.960795	0.0626382	1.63169	1.30422	0.153141	1.86312	0.111386	1.56663	0.494513
TRINITY_DN151_c0_g2_i6	chr2L	13828202	13850350	1.13341918843357	1	0.152098	3.61069e-7	0.131442	0.242836	0.414543	1.57211	3.27441e-5	0	2.83634	0.521655	0.168831	0.00659283	0.232751
TRINITY_DN151_c0_g2_i7	chr2L	13839294	13850350	1.67967665172838	1	2.46798	0	0.139869	0.318698	0.341119	0.00203329	0.717514	0.875696	0	0.015297	1.13699	3.018e-6	1.1874
TRINITY_DN151_c0_g2_i8	chr2L	13848744	13850350	0.608948147444157	1	0.205574	0.250524	0.451283	0.432563	0.598814	0.206783	0.207473	0.224162	1.09967	0.24317	0	0.273073	0
TRINITY_DN151_c0_g2_i9	chr2L	13828202	13850350	-0.786823312734528	1	0.346844	1.6575e-8	0.0396376	0.0939472	0.155063	0.449051	0.252261	0	4.0291e-5	0.0260645	0.0736188	0.988983	0.169648
TRINITY_DN151_c1_g1_i1	chr3S	29950548	29952009	0.543040627554468	1	0.345371	0	0.209466	0	0.58628	0.178143	0.290982	0.182816	0	0.463706	0.100493	0.164276	0.191569
TRINITY_DN151_c1_g1_i2	chr3L	114544361	114545551	-0.450772243988737	1	0.547617	1.48917	0.337057	1.10038	0.444265	1.51548	1.13398	1.45473	0.908231	1.07615	0.965046	1.46807	0.914842
TRINITY_DN152_c0_g1_i1	chr1S	114572308	114618198	-0.155952514664274	1	6.42715	4.564	6.72703	9.57989	6.40191	5.18676	3.19084	4.6849	2.53713	5.13743	5.37622	3.97018	5.52281
TRINITY_DN152_c0_g2_i1	chr1L	137644276	137657331	0.339389708780862	1	7.07772	0	4.38691	5.6475	0	3.55754	0.390096	2.61126	2.50408	1.55896	0	0.822787	1.31574
TRINITY_DN152_c0_g2_i2	chr1S	114618178	114639811	0.149681485566994	1	7.10633	3.06773	2.65575	6.72705	6.74026	6.20251	3.99661	4.86273	4.45343	5.96711	4.10016	4.67027	3.20382
TRINITY_DN152_c0_g2_i3	chr1L	137651335	137664136	1.18453746265996	1	6.95001	0	2.06618	1.9656	1.19134	0.862739	0.932787	1.32261	2.37462	1.2012100000000001	0.835558	0	0
TRINITY_DN152_c0_g2_i4	chr1L	137644276	137664136	0.0882533560983511	1	2.93552	3.45524e-8	6.82613	6.04745	0	6.42975	0.306066	7.46285	3.91166	4.94235	0	3.20401	4.67066
TRINITY_DN152_c0_g2_i5	chr1L	137644276	137664136	-0.37851594980765	1	4.32283	1.21665	0.00154554	2.88388	0.898691	3.33426	2.88509	3.90898e-6	1.3093	1.16713	2.71107	0.0562836	0.364523
TRINITY_DN152_c0_g2_i6	chr1L	137644276	137657331	0.14879360148553	1	1.95599	1.26233	0	0	2.21838	1.18988	0	0	0	2.3159	0.476627	0.714049	0.0426604
TRINITY_DN152_c0_g2_i7	chr1L	137644276	137657331	-1.76539348497992	1	0	0	0	0	1.07252	0	3.18727	0	0	0	2.79569	0	0
TRINITY_DN152_c0_g2_i8	chr1L	137644276	137657331	0.329593270520111	1	2.32185	0.274896	1.46862	0.708674	0	0.408834	1.23162	2.50052	0	0.787222	1.04837	0	0
TRINITY_DN152_c0_g2_i9	chr1L	137644276	137664136	-0.106160094964489	1	0	2.77902	0	0	3.99672	0	2.06295	0	0	0	1.31348	0	0
TRINITY_DN152_c0_g2_i10	chr1L	137644276	137647095	0.514070505843103	1	0.464969	1.05089	3.66094	0.901684	2.48862	0	0.405356	2.42397	0.820538	0.769402	0.199747	0.746359	1.61626
TRINITY_DN152_c1_g1_i2	chr9_10L	38013967	38037880	-0.0180982691718431	1	4.74714	3.3189	2.56702	2.28339	4.76384	5.0598	6.74379	5.73151	3.19577	6.21397	3.91232	5.2384	3.64298
TRINITY_DN152_c1_g1_i3	chr9_10L	38028024	38037982	0.339816452745711	1	3.33698	1.8068	2.81588	3.50836	6.67057	2.35302	4.86556	4.03763	3.47476	2.04155	5.55002	4.28776	4.64251
TRINITY_DN152_c1_g1_i4	chr9_10S	34599668	34614700	-0.100745994738717	1	14.9086	9.61562	6.62016	15.6844	11.9089	15.552	13.953	14.7811	11.6297	21.6028	13.5311	14.9231	12.7993
TRINITY_DN152_c1_g1_i8	chr9_10S	34595537	34618867	-2.81873212082833	1	0	0	0	0	0	0	0	0	0	0.201988	0	0	0
TRINITY_DN152_c2_g1_i1	chr7S	8171519	8171819	-0.742590508970888	1	1.56453	6.22283	4.37403	7.80374	4.17364	2.88942	0	1.5268	2.47704	1.66923	2.24723	3.86879	1.54006
TRINITY_DN152_c2_g2_i1	chr7S	8169484	8171536	-0.482227385127606	1	9.33963	10.1232	11.9683	10.7337	5.66002	6.42571	7.00867	6.48141	3.67679	7.02277	7.83595	6.18915	7.0683
TRINITY_DN152_c3_g1_i1	chr1L	60181816	60186827	-0.21147185128282	1	8.02381	6.3272	11.9954	7.07354	6.03232	8.95382	7.81158	12.1018	1.42046	7.553	3.9093	8.2006	6.68516
TRINITY_DN152_c3_g1_i2	chr1S	55130367	55131234	-1.46665607277311	1	0	7.11614	0.836702	0.629083	1.13137	5.24369	4.44538	3.28861	0	0.756824	0.892678	0	0
TRINITY_DN152_c3_g1_i3	chr1S	55130367	55130703	-2.09837817625442	1	0	0	5.33004	1.00709	0	0	1.95279	0.662831	2.13476	0	8.39493	4.03222	0
TRINITY_DN152_c3_g1_i4	chr1S	55130367	55131234	0.424242206775257	1	4.38673	2.50145	18.2132	3.41164	16.6737	4.02018	10.9144	17.2622	6.80966	5.76162	6.4241	8.7707	7.81673
TRINITY_DN152_c3_g1_i5	chr1L	60181816	60192606	-0.241796157638297	1	28.4801	32.5047	77.0632	18.0889	21.0991	56.4826	36.5413	88.0013	20.4749	34.5191	21.0793	16.8699	5.56923
TRINITY_DN152_c3_g1_i6	chr1L	60182516	60192606	-1.20686013221855	1	3.21398	6.52866	6.06329	3.45648	1.725	1.57721	3.9959	2.08908	2.3103	0.939712	6.32768	6.21362	0.875905
TRINITY_DN152_c4_g1_i1	chr9_10S	7378778	7378912	0.231322207540478	1	5.92163	5.77847	5.51546	10.064	11.2199	14.0335	5.04793	4.92258	10.6833	7.19026	2.41911	4.17016	8.29607
TRINITY_DN152_c4_g2_i1	chr9_10S	7378724	7379974	0.219069071009445	1	21.4682	17.9418	15.5167	13.2428	26.8955	24.9998	24.2832	18.3327	24.1906	20.7227	12.0116	15.7116	18.2485
TRINITY_DN152_c7_g1_i1	chr5L	140824405	140826579	2.73923264580921	1	0	0	0	0	0.691738	0	0	2.95977	2.46172	0.829463	0	0	0
TRINITY_DN152_c12_g1_i1	chr6L	123432087	123432257	-0.440195801233499	1	3.61858	6.81129	5.51741	7.22723	0	5.98381	5.02553	11.3337	3.32712	6.28281	8.51221	5.7626	5.62825
TRINITY_DN153_c0_g1_i1	chr2S	20432529	20437944	1.01945069097087	1	0.225094	0	0	0	0.668342	1.15109	0	0	0.557444	0	0.237015	0	0.355192
TRINITY_DN153_c0_g1_i2	chr2L	13182472	13193939	-0.463003170893893	1	32.5938	64.9407	26.7763	13.8853	14.4954	6.11875	6.28252	12.4573	3.56465	2.40451	11.5083	5.15271	9.49598
TRINITY_DN153_c0_g1_i3	chr2S	20431864	20444975	0.385188128130661	1	5.57033	3.86175	4.60357	7.37399	8.25622	3.50897	4.49025	6.16829	4.76946	4.48634	4.1233	4.62064	6.80475
TRINITY_DN153_c0_g1_i4	chr2L	13117106	13193939	-0.160720941980328	1	2.44123	1.07523	7.93157	5.16934	5.52567	5.76737	6.34938	5.73667	2.78362	5.95107	7.7117000000000004	6.86496	10.5801
TRINITY_DN153_c0_g1_i5	chr2S	20431864	20437930	0.14736663493434	1	2.62231	4.81518	3.38036	4.69609	8.14345	4.65667	5.18058	5.23163	4.85765	4.19081	6.04494	5.02048	6.52155
TRINITY_DN154_c0_g1_i1	chr7L	119964404	119975224	0.984072104693003	1	4.92131e-9	4.19845e-4	0.0633443	0.900969	0.0314105	0.0165822	3.63607	2.67368	2.04011	6.01637e-6	5.08805e-5	4.24429	6.0384
TRINITY_DN154_c0_g1_i2	chr7L	119964404	119975454	-0.175999048848162	1	3.46591	2.91233	3.96486	5.29757	8.44429	5.09338	1.4919	1.95787	2.37177	2.78063	4.81081	2.79206	0.585431
TRINITY_DN154_c0_g1_i3	chr7L	119964392	119974463	-0.0923086640074861	1	4.48137	3.29334	1.36079	2.90172	4.99539	4.82638	5.59451	3.27105	2.36598	6.57486	2.6768	5.65339	4.36329
TRINITY_DN154_c0_g1_i4	chr7L	119964894	119975454	-0.217991706792909	1	4.2037	2.48545	2.30057	5.92901	7.32429	6.58127	6.69938	1.88554	2.33237e-9	5.00719	4.84078	3.0127100000000002	6.79109
TRINITY_DN154_c0_g1_i5	chr7L	119964894	119975224	-0.0452982777459497	1	4.74575	5.42104	4.13706	5.85115	11.5072	10.3881	6.75892	7.5579	7.40798	7.20029	5.81513	13.5629	5.22227
TRINITY_DN154_c0_g2_i1	chr1S	12379420	12379557	-0.740380846873482	1	3.06558	1.7324	2.80458	1.46957	0	8.57298	0	2.88415	6.18004	7.52631	4.33166	5.87469	0
TRINITY_DN154_c0_g2_i2	chr6S	122736575	124567855	0.319040904084856	1	5.9104	6.06072	1.88963	4.42597	2.64885	4.68929	4.29275	6.53146	14.2759	10.9281	7.29116	9.15827	9.80127
TRINITY_DN154_c0_g3_i1	chr7L	119964139	119964897	-0.160111971882811	1	7.45484	7.65414	8.53035	12.4206	16.5449	16.7538	10.1523	11.3167	7.89743	8.70206	11.0206	19.2772	11.1154
TRINITY_DN154_c1_g1_i1	chr3S	5770699	5770839	-0.113458608069166	1	6.79612	1.92076	7.78888	2.04339	2.90032	4.65448	5.01438	0	0	0	2.1478	0	4.74001
TRINITY_DN154_c1_g2_i1	chr5S	132396605	132533896	-0.558892815056711	1	1.34078	4.40798	6.12448	3.0921	5.12384	2.01376	0.945558	2.98639	0.955588	1.0432	3.98888	5.23722	1.78835
TRINITY_DN155_c0_g1_i1	chr1L	54002813	54018472	-0.926140328621715	1	12.9566	55.2469	39.2694	17.3164	19.9574	15.946	24.5494	14.1153	23.2675	0.992167	37.9986	2.68734e-8	0.0991963
TRINITY_DN155_c0_g1_i3	chr1L	54002846	54142716	-0.169507531929609	1	34.3652	42.4635	4.94514	30.3874	21.5209	13.0458	24.2342	16.0235	11.9701	18.1668	1.77977	25.353	10.5272
TRINITY_DN155_c0_g1_i4	chr1L	54002846	54018740	0.26752597996796	1	0.896622	0.634641	0.180426	0.738032	0.265014	0.234488	0.277732	1.0119	1.00724	1.84037	0.187328	1.72448	1.24154
TRINITY_DN155_c0_g1_i5	chr1L	54002846	54018750	-0.303089125270415	1	47.694	56.1152	33.0486	68.0632	22.9829	19.0226	25.9394	38.3741	22.4912	32.6451	19.1607	32.8785	23.1219
TRINITY_DN155_c0_g1_i6	chr1L	54018170	54018472	0.019856198817972	1	31.7061	10.499	13.2555	37.3284	7.18425	5.49109	10.0894	15.2863	10.3124	21.9515	0	27.2689	17.5371
TRINITY_DN155_c0_g1_i7	chr7S	70144530	70172679	-0.265345390734123	1	2.22883	1.8901	2.09377	5.58816	3.00982	3.61679	4.45663	2.18906	1.19376	1.80382	3.21713	2.78424	5.04689
TRINITY_DN155_c0_g1_i8	chr1L	54018057	54018740	0.644599195456725	1	0.199085	0.110476	0	0.414816	0.28141	0.181159	0.414731	0.431454	0.80846	1.11845	0	0.33192	0.819001
TRINITY_DN155_c0_g1_i9	chr1L	54002813	54437754	0.609889310233569	1	3.19638	0.181369	0.977576	1.77251	2.42887	1.25236	2.34138	1.40511	3.68857	4.55883	0.500532	2.58578	2.71177
TRINITY_DN155_c2_g1_i1	chr2L	88218425	88218619	0.492695417821345	1	1.08036	7.38369	0.99683600000000006	2.10891	13.1039	7.91658	8.51018	6.19809	7.77165	3.40483	3.09258	5.25994	6.17131
TRINITY_DN155_c3_g1_i1	chr9_10S	96370601	96561248	-0.103084208803949	1	3.87677	2.40283	1.85249	7.38263	3.02541	1.45015	2.37291	2.11815	2.12941	3.0019	2.86844	0.999317	2.40639
TRINITY_DN155_c4_g1_i2	chr4S	5573001	5630387	0.0824143625594352	1	2.02735	2.06809	2.00551	2.07325	1.55828	0	0	0	1.8465	1.89893	0	0	0
TRINITY_DN156_c0_g1_i1	chr7S	65911134	66823848	-0.0659298341392807	1	2.42252	0	0	0	1.42265	2.2229	2.39313	1.56729	1.76872	5.13743	1.53606	0.799258	0
TRINITY_DN156_c0_g2_i1	chr6S	7027647	7088207	-0.118911752001171	1	19.2078	33.7017	25.3441	20.033	23.1048	27.7169	25.4207	30.3913	20.9566	29.2353	18.7518	24.5353	30.5554
TRINITY_DN156_c0_g2_i2	chr6L	8730765	8797404	-0.26994565423119	1	6.12059	4.14519	3.77498	7.92745	4.57096	5.25457	5.31247	2.74192	4.17865	6.91228	4.94357	7.71344	6.94685
TRINITY_DN156_c0_g2_i3	chr6L	8759334	8798006	-0.0362135857686648	1	5.96747	9.13666	6.89629	6.78339	9.74186	8.78382	7.09348	8.3369	6.34586	6.22576	4.3932	7.31212	5.86495
TRINITY_DN157_c0_g1_i2	chr2L	107727085	107747028	0.142274289122547	1	5.73254	4.60991	4.1373	5.35323	10.3046	9.53249	9.18327	6.91628	7.58559	8.52528	6.42761	9.77891	9.81774
TRINITY_DN157_c0_g1_i3	chr2S	91565235	91590991	0.149302336335798	1	5.42777	3.289	4.5531	5.3591	9.98965	8.36824	8.95486	5.93719	6.64344	7.09923	5.22995	9.8168	9.09595
TRINITY_DN158_c0_g1_i1	chr6L	154003832	154039689	0.258251822187046	1	3.52135	1.68578	1.80604	2.56698	2.94981	2.82702	1.96444	2.31647	2.30923	2.40369	1.46604	2.80839	2.36691
TRINITY_DN158_c0_g1_i3	chr6L	154003832	154039689	-0.560118242021113	1	0	0.0319226	0	0.426165	0.393409	3.01508e-7	0	0	8.13271e-7	0.418991	0.0612016	0	7.34066e-4
TRINITY_DN158_c0_g1_i4	chr6L	154003832	154039689	0.127514649868551	1	9.04448	6.76791	6.59418	11.0817	9.13671	7.69527	8.07667	8.0527	9.13256	8.81837	6.51802	8.83518	10.1436
TRINITY_DN158_c0_g1_i5	chr6S	127704111	127736133	0.0575475538238459	1	3.57155	2.01374	2.21185	3.91149	3.41287	2.40226	2.2876	2.18669	2.06623	2.33662	2.18418	2.99691	2.46094
TRINITY_DN159_c0_g2_i1	Scaffold20	2940192	2940879	0.0318618394170799	1	9.62268	11.558	10.7531	10.9668	10.5974	7.34772	6.70978	8.4522099999999991	8.10307	8.35084	8.56965	5.97454	11.2981
TRINITY_DN159_c0_g3_i1	chr8L	1612411	1615522	0.0889051643615074	1	3.61327	4.35346	3.90543	5.94949	7.78948	6.56462	5.7502	5.12685	6.9052	7.35293	6.0646	6.91876	8.64012
TRINITY_DN159_c0_g4_i1	chr2L	167205622	167376927	-0.385087335558245	1	9.62434	8.02497	5.21761	14.6916	6.22438	10.586	8.21561	7.77007	7.58077	11.4335	3.25911	8.57091	3.1692
TRINITY_DN159_c1_g1_i1	chr1S	106016072	106043547	-0.28404951628551	1	117.113	180.001	134.219	159.439	82.9852	112.517	92.5807	127.595	133.536	117.634	87.4674	118.681	85.8824
TRINITY_DN159_c1_g1_i2	chr1L	129000145	129035042	-0.209026679941562	1	21.1107	33.683	14.7982	25.5478	18.57	21.146	20.0661	24.205	20.8818	21.9541	14.1615	25.8808	15.9344
TRINITY_DN159_c1_g1_i3	chr1L	129000145	129025760	0.29301928152446	1	15.3449	2.24933	23.9833	32.7503	0.75863	18.9774	0	29.4137	29.958	20.0919	0.431828	23.4902	20.6957
TRINITY_DN159_c1_g1_i4	chr1L	129000145	129035042	-0.322588919430944	1	160.788	368.571	155.807	270.995	118.361	149.908	146.345	195.026	221.969	150.382	93.3027	222.737	139.04
TRINITY_DN159_c2_g1_i3	chr1L	191212918	191348306	-0.0811466523193907	1	1.59601	2.77713	0.85778	1.77748	2.39553	2.84866	3.70319	2.45246	3.34625	1.44747	3.16156	4.36105	3.00682
TRINITY_DN159_c3_g1_i1	Scaffold41	746829	787546	-1.40835828455354	1	0	0	0	3.06884	1.37032	1.46339	1.58132	0	1.61616	3.32547	4.1387	1.54512	0
TRINITY_DN159_c7_g1_i1	chr1L	125033970	125034000	1.23828735065266	1	0	0	1.69486	0	1.57144	0	0	0	1.85584	0	1.74574	0	3.46256
TRINITY_DN160_c0_g1_i1	chr1L	95247276	95249359	0.289169096637382	1	0.348512	0.257413	0.664799	0.23254	0.74353	0.321228	0.830826	0.679844	1.02135	0.771674	0.455933	0.727224	0.598785
TRINITY_DN160_c0_g1_i2	chr1S	83829195	83829623	-0.899316617365078	1	0.339843	0.771503	0	0.345924	0.625153	1.27159	0	0.33774	0	0.747617	1.33245	0.693075	0.349841
TRINITY_DN160_c0_g1_i3	chr1S	83829195	83832124	0.30806111896582	1	1.30558	0	16.1917	18.838	11.8153	0	0	16.2304	11.2231	14.0311	0	0	0
TRINITY_DN160_c0_g1_i4	chr1S	83829195	83832124	-0.331544742162919	1	52.0558	104.291	35.0668	33.7755	54.4092	90.6007	81.0523	46.086	44.8315	45.2903	87.0058	78.6954	95.0011
TRINITY_DN160_c0_g2_i1	chr1S	83709562	83831367	0.330278837665551	1	1.17704	0.377537	0.160448	0.171054	1.07679	1.02246	1.37073	0.84771	0.555092	0.928998	1.16267	0.867189	1.21728
TRINITY_DN160_c0_g3_i1	chr1L	95247250	95250854	-0.33873347734183	1	194.631	352.155	254.308	216.972	164.995	167.662	164.46	190.334	193.129	164.591	227.76	208.766	197.331
TRINITY_DN161_c0_g1_i1	chr1S	9512195	9526826	-0.11094009579028	1	8.35526	7.86262	8.80719	9.64595	11.004	11.2097	10.1887	10.1756	7.30775	11.6851	8.69259	9.21823	9.41995
TRINITY_DN161_c0_g1_i2	chr1L	9923729	9935491	-0.494715059040804	1	0.784953	1.05014	4.25762e-4	0.471205	0	0	0	0	0	0	0	0	0
TRINITY_DN161_c0_g1_i3	chr1L	9923729	9935936	0.389255609064988	1	7.64118	1.21112	0.716482	5.99702	1.38668	8.38158	4.79066	2.73688	7.19646	5.38827	2.63055	1.38351e-7	4.78499
TRINITY_DN161_c0_g1_i4	chr1L	9921192	9935936	-1.7717656235054	1	0	0.354489	0.337921	2.60692	0.248365	0.196153	0	8.1984e-6	0.0308419	0.301766	0	0.00654156	0.443934
TRINITY_DN161_c0_g1_i5	chr1S	9521452	9526849	0.485736434721191	1	1.64343	0.245131	1.05985	1.66974	1.28658	1.49232	1.56578	2.33342	1.54332	0.741583	0.721215	0.929514	0.766505
TRINITY_DN161_c0_g1_i6	chr1L	9921192	9935936	-1.33531700911842	1	0	0.468992	0.204596	0.0096411	0.190411	0.162372	0	4.25116e-5	1.35668e-4	0.241204	0	0.0690795	0.113243
TRINITY_DN161_c0_g1_i7	chr1L	9920874	9935491	-6.40559465946516e-4	1	2.35772e-7	1.59167e-5	6.71618e-8	1.04747e-7	0	0	0	0	0	0	0	0	0
TRINITY_DN161_c0_g1_i8	chr1L	9921566	9935936	0.53834007206311	1	1.12293	0.834688	1.16835	0.663784	1.58846	0.247408	0.387247	1.62074	0.344647	0.742017	0.392697	0.937378	0.508452
TRINITY_DN161_c0_g1_i9	chr1L	9921192	9935491	1.64229354217873	1	0	3.09145e-7	0	0	0.514338	0	0	1.10115	0.592906	0	0.554416	0.57332	0
TRINITY_DN161_c0_g1_i10	chr1L	9920874	9935936	0.0993648461539611	1	27.1143	23.6442	22.6733	25.4815	15.986	31.6154	23.3947	27.2619	32.5667	32.9966	22.178	24.984	41.1867
TRINITY_DN161_c0_g1_i12	chr1L	9920874	9935936	-0.3410994739695	1	10.0747	4.57974	7.5053	9.27788	1.52556	9.86911	4.72285	5.37884	5.82636	10.8864	6.08427	2.48231	5.44491
TRINITY_DN161_c1_g1_i1	chr2S	55120737	55397295	-0.0582626885054849	1	6.79882	4.48209	4.60396	8.63047	6.54324	7.59748	6.25974	5.11165	5.28201	9.36748	5.96777	6.34568	9.27333
TRINITY_DN161_c3_g1_i1	chr9_10S	13531383	13580688	0.340782521132048	1	8.36889	6.05856	0	5.94003	5.73215	2.69489	4.27266	0	9.46158	2.65644	10.4804	2.47577	5.42171
TRINITY_DN161_c3_g1_i4	chr9_10S	13505093	13531537	-0.157675609369068	1	0	4.4802	9.95432	0	5.8835	5.32455	15.2096	3.29074	24.7654	21.9495	6.37127	21.262	14.8007
TRINITY_DN161_c3_g1_i5	chr2S	26373819	26458880	0.114566765374013	1	79.3439	53.6984	79.281	162.52	241.337	227.276	272.354	167.494	338.258	275.056	219.056	242.13	214.006
TRINITY_DN161_c3_g1_i6	chr9_10S	13531383	13601836	0.123130567975636	1	3.02807	0	5.16527	3.22489	2.25581	2.95406	4.86939	10.3533	3.43531	5.71338	2.82681	5.34284	1.90048
TRINITY_DN161_c3_g1_i7	chr2S	26330068	26374014	0.917314517050699	1	155.985	70.9873	41.9937	44.5854	0	0.0390028	2.06617e-5	28.3024	0.00142821	9.84071e-8	0.416235	5.27577e-5	36.5921
TRINITY_DN161_c3_g1_i8	chr9_10S	13580517	13601523	-0.30583596243148	1	0	0	0	0	0	0	8.9256	0	0	0	0	0	4.40431
TRINITY_DN161_c3_g2_i1	chr9_10L	10600243	10600971	0.0914209199537323	1	1.75206	0.657574	0.69968	0.298107	0.535708	0.819029	1.04339	0.580682	0.962108	0.809188	1.15682	0.907887	0.605143
TRINITY_DN162_c0_g1_i1	chr5S	61109808	61136642	-0.013927791215158	1	36.1885	50.2922	33.6914	37.5372	54.4158	43.5377	40.9355	41.1037	34.4286	34.9397	30.0791	46.3268	39.9102
TRINITY_DN162_c0_g1_i2	chr5S	61109794	61136642	0.0434076695271806	1	18.1325	16.8199	16.0405	20.0746	21.4036	19.7871	16.9719	19.4141	16.056	16.6444	12.0764	16.8822	15.7142
TRINITY_DN163_c0_g1_i1	chr5L	108198605	108206421	-0.17825949188052	1	758.859	1062.06	906.493	773.721	712.434	682.895	632.641	764.471	672.523	671.776	710.936	647.353	680.489
TRINITY_DN163_c0_g1_i3	chr5S	92725133	92732407	0.234660026552307	1	18.7592	15.42	10.546	9.26549	23.5302	21.0967	19.6176	17.1247	17.4586	19.9436	12.7656	17.1877	18.7463
TRINITY_DN163_c0_g1_i4	chr5S	92692663	92735896	0.682452634995298	1	1.05425	0.279971	0.600327	0.694924	1.25097	1.34675	1.38446	0.247904	3.06803	0.250645	2.14571	0.240171	1.57796
TRINITY_DN163_c0_g1_i5	chr5S	92725065	92735896	0.0661902570661404	1	18.6031	20.6785	15.8111	22.4502	28.2328	29.5206	19.9078	28.3047	14.8727	25.0672	15.7024	22.271	25.7177
TRINITY_DN163_c0_g1_i7	chr5S	92730575	92735896	-0.357826186232558	1	16.0719	23.6016	19.0235	15.0011	13.9931	16.1006	14.6772	10.9449	16.9989	13.9782	16.9519	16.2944	12.4916
TRINITY_DN163_c0_g1_i8	chr5S	92725133	92732403	-1.04174356088485	1	5.22954	7.96958	4.60121	13.3291	3.72574	6.24208	0	1.40271	2.33754	0	4.05983	8.88586	1.89078
TRINITY_DN164_c0_g1_i1	chr3S	36285065	36324445	0.206998123019947	1	5.32005	3.12497	4.0553	3.64205	6.34202	5.96079	6.29057	4.8014	5.91	6.20063	2.93498	7.06175	6.61431
TRINITY_DN164_c0_g1_i2	chr3L	107718746	107743648	0.358954953524233	1	2.49332	2.73485	0.315926	1.81625	7.25487	5.18638	3.4604	3.68991	2.88165	5.15082	2.42265	4.66661	4.41104
TRINITY_DN164_c0_g1_i3	chr3S	36323898	37475075	0.104194954186296	1	4.22781	2.82866	3.62066	3.45094	4.05891	4.03066	5.24879	4.50157	4.63294	3.61076	4.30209	5.05204	4.87362
TRINITY_DN164_c0_g1_i4	chr3L	107718746	107743648	0.190731644631701	1	4.53237	2.35652	4.6749	4.47195	8.15082	4.04028	6.09375	3.99181	4.8869	4.65435	3.87782	6.87087	5.59304
TRINITY_DN165_c0_g1_i1	chr2S	109574014	109690586	-0.224996821384764	1	3.47388	2.99471	0	0	0	1.86139	2.85564	0.90554	0.582554	0	3.80875	1.76001	2.50448
TRINITY_DN165_c0_g1_i2	chr2S	109573976	109690586	-1.41771560981708	1	0.100738	0.65454	0.821589	1.48063	0.197719	0.617062	0	0	0	0.342069	0	0	0.707488
TRINITY_DN165_c0_g1_i3	chr2S	109458058	109690542	-0.938973532044834	1	0	0	0.14811	0.237564	3.56049e-8	0.0402832	0	0	0.186024	0.132566	0	0.120066	0.0435041
TRINITY_DN165_c0_g1_i4	chr2S	109458617	109690586	0.848411111789687	1	0.330752	0	0	0	0	0.299069	0	0	0	0	2.71579e-8	0	0
TRINITY_DN165_c0_g1_i5	chr2S	109458023	109690586	1.72467328192241	1	1.09751	1.23129e-8	0	0	2.05108e-9	0.163868	0.192182	0.320197	0	0	0.343078	0	0.0219916
TRINITY_DN165_c0_g1_i6	chr2S	109458023	109690586	1.43831222001079	1	0	0	9.95584e-6	0.396061	0.899258	0.14111	0	0.582072	0	0.360248	0	0	0.00693305
TRINITY_DN165_c0_g1_i7	chr2S	109458023	109690264	0.0677179431126299	1	0.00147465	0.322315	0.344916	0.514436	0.605697	0.769439	0.758034	0.452913	0.837513	0.479821	0.509219	0.221351	0.747434
TRINITY_DN165_c0_g1_i8	chr2S	109459008	109690215	-0.666626677564522	1	2.19013	2.10759	2.40373	3.49921	1.13012	3.00151	2.89453	2.85955	1.04936	1.96448	2.49978	2.70943	1.31035
TRINITY_DN165_c0_g1_i9	chr2L	127287908	127501411	-0.539030761990665	1	3.57686e-7	0	0.224478	0.450105	0.338451	0.180049	0.158658	0.166315	0.0604788	0.140146	0.126928	0.442708	0.182859
TRINITY_DN165_c0_g1_i10	chr2S	109574014	109690586	-0.0840225758788925	1	0	0	3.15675	3.83931	2.57064	1.3921	0	2.8872	2.08879	3.53949	0	0.911096	0.24884
TRINITY_DN165_c0_g1_i11	chr2S	109458023	109690586	0.115111446100278	1	0.123985	0.669438	0	0	3.89612e-10	0.193431	0.350243	0.215824	0.415039	0	0.255622	0.389159	0.617808
TRINITY_DN165_c0_g1_i12	chr2L	127287908	127501523	0.547156275892433	1	1.20534	0.501052	0.193595	0.26797	0.398465	0.210632	0.578441	0.1826	0.188401	0.141476	0.242054	0.0998905	0.187185
TRINITY_DN165_c0_g1_i13	chr2S	109458023	109690586	0.122445093609377	1	6.8771e-7	0	0	0	0	0.0474996	0	0	0.0889024	0	0.11789	0.174961	0.147849
TRINITY_DN165_c0_g1_i14	chr2S	109458314	109690215	-0.200287277088981	1	0.123951	0	0.405539	0.878443	0.52884	0.696889	0.218668	0.449838	0.300105	0.504928	0.280004	0.971856	0.768071
TRINITY_DN165_c0_g1_i15	chr2S	109458314	109690542	0.727546235456248	1	0	2.81254e-7	0.260358	0.462297	0.31587	0.165497	0	0.401713	0.81917	0.475711	0	0.27027	0.188247
TRINITY_DN166_c0_g1_i1	chr4S	94520837	94533638	-0.349658740565349	1	0.765381	0.263336	0.321336	0.0866059	0.388608	0.688077	0.650184	0.0850821	0.498025	0.293127	0.394098	0.981458	0.093763
TRINITY_DN166_c0_g1_i2	chr4S	94352960	94533552	0.515969100728813	1	8.34769	4.9788	2.93304	12.9477	20.0319	9.27203	9.2347	10.2741	13.0136	9.01126	4.54581	15.344	9.83897
TRINITY_DN166_c0_g1_i3	chr4S	94352960	94518785	-0.501910415685741	1	2.36743	4.54595	3.29756	4.68774e-10	0.31921	0.729641	1.69904	1.75388	0.688114	1.76205	2.22038	1.16045	2.46787
TRINITY_DN166_c0_g1_i4	chr4S	94504992	94519900	0.17302313613006	1	1.58268	0	0.9511	0.704447	0	1.52079	0.283168	0.641215	0.930989	0	0	0.937269	0
TRINITY_DN166_c0_g1_i5	chr4S	94352960	94519509	0.357295281370843	1	1.16073	0	0	1.23236	0.819169	0.408899	0.594652	0.721453	1.09101	1.05876	1.86451	1.01534	1.11354
TRINITY_DN166_c0_g2_i1	chr8S	86406623	86406740	-0.251396983380666	1	5.97644	8.43717	2.73527	1.43092	7.67254	7.35075	9.03439	2.80654	4.50557	7.77759	4.21938	2.85025	2.0516200000000002
TRINITY_DN166_c1_g1_i1	chr4L	22694785	22820919	0.0993563450460742	1	0.122929	0.41425	0	0.502812	0.730725	0.746784	0.50333	0.550118	0.637404	0.614996	0.42858	0.642314	0.573789
TRINITY_DN166_c1_g2_i1	chr7S	57099284	57546593	-0.0220655059733383	1	1.09431	1.54681	0.260656	1.67351	1.00688	1.53613	0.834707	2.17694	0.901329	0.603589	1.07623	1.96044	0.847822
TRINITY_DN166_c2_g1_i1	chr5L	112724289	112732137	1.07630639742852	1	7.71741	3.55911	7.12437	5.83753	47.6243	18.7184	12.131	10.85	7.04824	14.7535	11.7955	8.55247	37.1082
TRINITY_DN166_c2_g1_i2	chr5L	112724289	112726021	0.374608001591776	1	1.20111	0.333708	0	0.489477	1.31317	0.889896	1.15431	0	0.949242	0	1.70947	0.373821	0.627333
TRINITY_DN166_c2_g1_i3	chr5L	112724289	112732137	0.641443395230622	1	0.421344	0.206753	0.406632	1.16234	4.37011	0.487587	0.199047	1.52088	0.214276	1.68006	2.34635	1.24133	1.07094
TRINITY_DN167_c0_g1_i1	Scaffold41	762779	772513	-0.0623306604441811	1	16.0075	10.9028	15.6737	19.0969	16.0828	19.7783	14.8504	18.1456	11.793	13.3971	21.8515	17.5721	20.4625
TRINITY_DN167_c0_g2_i1	chr9_10S	28078512	28087326	-0.12731396270757	1	46.7041	50.59	55.2716	42.9647	20.6812	35.4444	30.8644	49.0883	38.1451	32.6568	45.8403	30.9828	43.8385
TRINITY_DN168_c0_g1_i1	chr1S	158973149	158989369	0.187422033137156	1	9.28834	12.0034	6.84043	11.6595	9.42127	11.6582	15.6769	10.1302	27.7395	15.9728	11.6902	19.8929	20.7964
TRINITY_DN168_c0_g1_i2	chr1L	190112611	190162203	0.018842061746003	1	11.5673	16.865	10.7252	13.2615	8.87639	14.7345	12.1184	14.1987	18.4259	16.852	10.122	17.0384	20.9518
TRINITY_DN168_c0_g1_i3	chr1L	190112611	190162203	0.249407497291779	1	3.42587	3.70994	2.65268	3.82535	4.01129	4.59742	4.20793	4.46431	6.61363	4.87672	3.44828	5.2477	6.44703
TRINITY_DN168_c0_g1_i4	chr1L	190130192	190161811	0.0339552058223391	1	4.05773	2.61336	1.02295	1.71662	3.79187	5.29611	6.56807	4.19923	4.21284	6.62508	5.18012	4.13688	5.36033
TRINITY_DN168_c0_g1_i8	chr1S	158969187	158972053	0.0893265458342813	1	10.6384	19.957	17.6923	11.7722	13.761	17.8945	15.5364	21.5611	19.8173	17.5879	18.5648	17.0019	29.7672
TRINITY_DN168_c1_g1_i1	chr8L	94304369	94306535	0.122557336829096	1	9.31109	12.2161	7.36589	9.22517	12.2158	9.33585	9.20921	14.7088	9.74903	13.2314	6.50358	12.6127	10.5934
TRINITY_DN168_c1_g1_i2	chr8L	94277267	94297733	0.141952885576621	1	10.6461	5.42014	9.47184	10.1431	11.3191	7.28476	5.29902	11.3095	6.22206	10.9352	5.13611	16.8708	11.204
TRINITY_DN168_c1_g1_i3	chr8L	94277352	94306551	-0.375238074121997	1	28.5921	37.7862	35.1209	27.2229	26.5868	24.4796	28.6401	26.8296	28.2684	25.8798	49.3587	39.178	26.1506
TRINITY_DN168_c1_g1_i4	chr8L	94304369	94306551	-4.95476176121834	1	0	0	1.74628	0	0	0.167642	2.35765	0	0	0	0	0	0
TRINITY_DN169_c0_g1_i1	chr6L	91017223	91021539	0.458227738837193	1	5.1414	3.12903	3.50559	3.70478	2.21755	4.14051	4.05762	4.88178	7.46774	5.61122	4.09988	2.28289	7.55145
TRINITY_DN169_c0_g1_i2	chr6L	91021097	91021475	-0.0187922100720424	1	29.4427	18.8054	27.8224	34.4778	11.0143	35.635	24.4279	24.7587	46.7845	43.526	33.0965	20.6215	41.3731
TRINITY_DN169_c0_g1_i3	chr6L	91017223	91021392	0.107977798515275	1	6.05768	7.15994	4.09667	5.97327	5.03068	10.3707	8.07102	10.4587	11.0526	10.5098	8.67494	5.31119	9.01862
TRINITY_DN169_c0_g1_i4	chr6L	91017223	91021710	0.0230836588228619	1	21.6426	16.0249	21.9315	27.0903	14.4833	38.2246	24.3506	28.4103	35.7795	40.1124	28.0465	19.6198	40.0131
TRINITY_DN169_c0_g2_i1	Scaffold35	1876666	1878822	0.150105805046135	1	59.4861	42.7318	63.9227	70.2259	32.6305	82.7439	57.358	82.7006	96.5394	89.8563	68.2476	42.1068	99.6383
TRINITY_DN169_c0_g2_i2	chr6L	91021623	91023981	0.288388028617768	1	9.78907	10.0666	6.76794	8.4314	6.96243	17.6249	10.7688	20.8284	15.9941	16.0088	13.7218	6.13539	16.504
TRINITY_DN169_c0_g3_i1	Scaffold35	1868944	1870968	0.0838072511839906	1	32.0382	23.1702	23.6665	28.4542	16.4133	44.8262	37.9521	27.8648	62.0003	61.5763	39.2175	28.433	56.7708
TRINITY_DN169_c1_g1_i1	chr9_10L	112543114	112543631	-0.0455496046532447	1	1.76555	1.59099	3.03993	3.42231	4.37465	2.26152	2.52069	2.6326	1.35719	1.84843	3.31473	2.02123	2.5586
TRINITY_DN170_c0_g1_i1	chr8S	19243076	19864063	-0.35896051755569103	1	0.697817	0.293406	0.593688	0.949917	0.15727	0.88803	0.151975	0.83001	0.45921	0.893833	0.746679	0.121687	0.161885
TRINITY_DN170_c0_g1_i2	chr8L	66518950	66573411	0.118018211506164	1	2.50542	1.62088	1.94706	1.89899	2.17656	2.23553	2.41754	2.24273	1.68352	1.72556	1.56848	1.67023	2.00924
TRINITY_DN170_c0_g1_i3	chr8S	19243076	19864063	0.084961502407822	1	3.4497	2.44526	3.29496	3.02165	2.51818	2.72578	2.67698	3.11722	2.03135	3.18268	0.729997	2.14948	2.93151
TRINITY_DN170_c0_g1_i4	chr8L	66518950	66573411	-0.610362939225715	1	0.502899	0.190134	0.347726	0.590292	0.134476	0.72548	0.135706	0.591673	0.377752	0.476124	1.57347	0.0924998	0.108663
TRINITY_DN171_c0_g1_i1	chr1L	10001502	10040090	0.101092085667462	1	4.13129	3.40246	3.09857	4.58044	4.43249	4.6193	3.26347	3.56323	3.11759	2.9444	2.57438	3.02494	3.97077
TRINITY_DN171_c0_g1_i2	chr1S	9576742	9622781	-0.0583473804837488	1	1.04102	1.20625	0.698071	1.35574	1.25179	1.43982	1.17897	0.991897	0.809402	0.952771	1.02292	0.988128	1.41796
TRINITY_DN171_c0_g1_i3	chr1L	10001502	10040096	0.187717169679151	1	7.81534	4.73149	5.93826	8.14838	8.27377	6.81387	5.03979	5.76959	4.54514	5.4509	4.22059	4.23725	6.69482
TRINITY_DN171_c0_g1_i4	chr1L	10001502	10040096	0.0963099547439833	1	2.50225	1.86233	1.66305	2.94865	2.91918	2.44131	2.07597	1.90886	1.36704	2.12822	1.87117	1.55961	2.78308
TRINITY_DN171_c0_g2_i1	chr2L	144736163	144797612	0.176221884445145	1	2.9583	3.37899	5.56699	4.69418	5.2239	4.20449	4.27146	4.6463	5.39411	4.4142	4.93054	5.7184	9.40409
TRINITY_DN171_c0_g2_i2	chr2L	145199109	145317161	0.400973394451257	1	3.4923	3.32403	4.8221	4.85664	8.60468	7.03743	8.36126	8.94473	6.99118	6.57529	6.36251	8.14176	13.986
TRINITY_DN171_c3_g1_i1	chr4L	113169273	113209660	-0.0862813319487294	1	7.41335	2.10465	7.04456	7.15891	2.04651	7.97498	5.25409	6.76592	6.90057	6.92168	7.25327	2.63929	5.33039
TRINITY_DN172_c0_g1_i1	chr2S	158716044	158719782	0.0820622791541812	1	4.62849	2.33048	4.5682	3.9271	4.40401	4.69529	4.88476	5.65641	6.55619	4.65032	5.57774	9.61154	6.01218
TRINITY_DN172_c0_g2_i2	chr2S	158706273	158719567	0.0312311354937681	1	3.8233	2.49155	3.5723	3.24056	2.36442	2.9633	1.99974	3.03833	2.68148	2.4887	2.35317	2.52378	2.62024
TRINITY_DN173_c0_g1_i1	chr4S	2347511	2351178	-0.428695706586582	1	24.8577	11.6418	19.2266	11.4096	8.81704	11.498	25.9043	16.4499	13.4358	22.7787	31.1024	20.9029	10.3093
TRINITY_DN173_c0_g1_i3	chr4S	2347511	2348678	0.0375221740365783	1	0.650254	0	0	0	0.505349	0.309889	1.52642	0.34313	0.338957	0.510468	0.593343	0.906883	0.586239
TRINITY_DN173_c0_g2_i1	chr9_10S	72100890	72101444	-0.507358722690473	1	5.76139	8.35827	16.878	7.12293	3.06277	6.86249	6.31129	12.661	4.85996	4.43722	5.72649	3.93515	1.92707
TRINITY_DN173_c0_g3_i1	chr4L	24474154	24474930	0.0676035420304801	1	6.03441	1.88768	3.0485	2.56581	5.23013	4.85873	5.98463	4.83274	4.41886	8.16801	9.11815	4.16001	6.0755
TRINITY_DN173_c2_g1_i1	chr8S	90356912	90357027	-1.02497313865877	1	3.68104	0.565279	2.72273	0.170746	0.767742	10.0128	0.512048	0.332691	0.367572	3.52077	0.992933	0.173026	0.576962
TRINITY_DN173_c3_g1_i1	chr1L	63647706	63848561	-0.130316088694052	1	2.08275	1.18226	3.32983	1.76682	3.19462	0.649303	4.57466	2.75779	2.66412	3.81551	3.74067	4.95113	3.57197
TRINITY_DN173_c4_g3_i1	chr4L	75834399	75834536	0.717589855581752	1	0	0	1.74294	0	0	0	1.882	5.35618	0	2.48797	0	1.84363	3.579
TRINITY_DN173_c5_g1_i1	chr9_10L	8236070	8247923	-0.0290216346746272	1	88.3525	82.2417	82.5993	104.055	90.1151	87.7917	81.0555	95.5946	71.4423	87.0523	60.2799	89.0349	85.329
TRINITY_DN173_c5_g1_i2	chr9_10L	8236070	8241161	-0.225348651802142	1	2.65728	0.843989	3.48235	2.27315	1.66056	2.50991	1.43273	1.73699	0.851361	0.432148	2.89831	1.13263	1.58217
TRINITY_DN173_c5_g2_i1	chr7S	3814061	4003444	0.14842456990663	1	2.66214	1.48843	0.818462	0	0	0.636236	0.667333	0.772488	1.57831	0	2.09341	1.00805	0
TRINITY_DN173_c5_g2_i2	chr1L	166921862	168543342	-0.585429722057787	1	1.70385	1.15977	2.25053	3.0273	3.56467	3.28686	2.92585	1.60433	0.487024	4.15162	3.9861	3.20053	2.83136
TRINITY_DN173_c5_g2_i3	chr2S	117575430	118229026	-0.402713215726408	1	8.70191	9.99214	7.38983	9.22964	3.45805	3.76144	3.558	4.04356	3.29925	3.05419	1.88363	3.68283	2.40372
TRINITY_DN174_c0_g1_i1	chr2S	117357052	117383001	-0.54719121648062	1	4.29206	0	0	0	0	0	11.4306	3.61581	0.323839	0	0.00313182	8.94607	0
TRINITY_DN174_c0_g1_i2	chr2S	117357052	117383001	0.247906582882242	1	7.48389	8.56343	3.37897	13.828	16.3888	15.584	3.67659	8.77961	10.7756	14.4692	4.39249	11.8453	14.0366
TRINITY_DN174_c0_g1_i3	chr2S	117355058	117383001	1.34198397495947	1	6.87319	0	0	0	0	0	2.13571	12.4469	14.5025	0	8.6542	11.1002	0
TRINITY_DN174_c0_g1_i4	chr2S	117355058	117383001	-0.917418789159779	1	2.29107	14.5567	11.5039	10.1188	8.25076	9.38615	6.40711	2.48947	0.00200528	10.2152	4.06633	0.00154502	11.031
TRINITY_DN174_c0_g1_i5	chr2L	135454382	135484741	-0.112626853122967	1	12.193	16.5227	9.77915	13.046	13.7407	13.9663	17.3438	13.4953	14.8347	13.3264	12.0392	18.2695	14.4738
TRINITY_DN174_c0_g1_i6	chr2S	117355058	117383001	-0.26852428311489	1	6.53055	9.43861	5.34457	10.3814	9.74589	10.4119	9.23255	5.62751	5.5528	10.551	4.53808	10.4256	10.3589
TRINITY_DN175_c0_g1_i1	chr6L	10731467	10753995	0.198976708962417	1	1.76772	1.06925	0.39921	1.97413	1.83529	1.6507	2.73676	1.42217	2.86714	2.55027	1.6846	1.62277	2.01544
TRINITY_DN175_c0_g1_i2	chr6L	10731467	10753995	0.114893806513566	1	3.18453	0.827454	1.8458	1.65268	2.63804	2.57411	1.70076	1.63782	1.0129	2.23554	1.94822	2.49646	2.08076
TRINITY_DN175_c0_g1_i3	chr6S	8646887	8665929	0.0574954054787911	1	3.70398	2.3222	3.12311	4.31594	4.92825	5.06792	4.63487	4.15248	4.19383	4.12791	3.96398	4.34034	4.23162
TRINITY_DN176_c0_g1_i1	Scaffold51	1105556	1114613	0.180275258024521	1	4.41315	3.1526	4.09774	5.41724	8.72547	8.12327	5.58893	5.82485	3.51691	4.67054	5.96347	4.95741	8.0335
TRINITY_DN176_c0_g2_i1	chr4S	38897044	38906819	-0.101603559211604	1	2.98445	2.68018	2.33895	5.49524	3.30898	3.91652	3.34237	3.16569	2.79058	2.71702	2.93765	4.2921	4.41752
TRINITY_DN177_c0_g1_i1	chr3S	48191889	48231971	0.367604052636244	1	1.81673	0.625814	1.54507	2.42065	1.32432	1.51705	1.69595	1.17528	0.734269	1.26791	1.71867e-4	2.19737	4.36425
TRINITY_DN177_c0_g1_i2	chr3L	95076455	95137509	-0.0645514060236583	1	3.40632	1.97766	5.48409	2.78818	2.02112	3.63443	2.36832	4.55917	2.69494	2.1666	4.73016	2.43126	3.45421
TRINITY_DN177_c0_g1_i4	chr3L	95076371	95110761	-0.25717544171024	1	2.39613	0.812613	1.96426	0.221317	2.54729	2.49567	3.03779	1.91946	1.18366	1.96911	2.60819	3.68369	0.817457
TRINITY_DN177_c0_g1_i6	chr3L	95076189	95110630	0.214211485965713	1	7.11115	6.89121	6.39583	8.67207	9.36746	8.43108	7.45048	7.44257	7.69359	7.7296	3.37147	6.2345	10.0991
TRINITY_DN177_c0_g1_i8	chr3S	48191889	48231971	-0.112735489132213	1	5.83096	6.23348	5.48437	4.02699	5.3894	5.6255	4.44339	5.04922	5.5058	5.5068	5.35497	3.84453	2.86922
TRINITY_DN177_c1_g1_i1	chr3S	99008384	99344358	-0.238168330754998	1	11.6101	14.6319	18.7023	9.57126	9.02513	8.8232	9.54448	10.1982	8.88509	8.92341	11.715	7.82324	11.6963
TRINITY_DN177_c3_g1_i1	chr3L	95088198	95088688	0.277805438662815	1	2.39057	0.816926	1.55146	1.96631	1.99516	3.07765	2.02182	2.32565	2.22202	2.02377	2.12377	1.9025	3.07284
TRINITY_DN178_c0_g1_i2	chr8L	104842210	106055699	0.647410949208002	1	17.392	17.7398	2.53502	1.30759	9.26354	8.43979	12.3757	12.6599	7.76668	7.2204	6.47846	9.39883	21.1704
TRINITY_DN178_c0_g1_i3	chr8L	104842210	106045232	-1.8685573470644	1	1.76638	4.92549	35.2135	17.5189	0	20.2601	4.55591	4.07639	18.5872	19.8559	28.2997	3.93791	0
TRINITY_DN178_c0_g1_i4	chr8L	106052058	106052542	0.448709008610966	1	5.60074	2.81278	2.07204	1.3729	3.02428	1.9201	4.47521	3.56258	1.69867	3.31079	2.39282	2.96007	5.00047
TRINITY_DN178_c0_g1_i6	chr8L	106052058	106056300	-0.88014478517229	1	0	0	0.975846	0.403234	0	1.61768	0	0	1.56534	0.831049	0.635361	0	0
TRINITY_DN178_c0_g1_i9	chr2L	69644151	69644332	1.94942706091724	1	0.461668	0.538199	0	0	0	0.526554	0.412032	0	1.63044	0.598269	0	0	3.77969
TRINITY_DN178_c0_g1_i10	chr8L	106042928	106045232	1.05772270961702	1	0	0.990325	0	1.06705	0.550623	0.43154	0	0.636903	1.16637	0	0	0	1.29815
TRINITY_DN178_c0_g1_i11	chr8L	106042928	106045232	-3.08089294156215	1	0	0	0.372769	0	0	0	1.19474	0	0	0	0	0	0
TRINITY_DN178_c1_g1_i1	chr2L	14379839	14405640	-0.0904647318633711	1	1.58202	1.50633	1.63489	1.49162	1.67348	2.84453	1.86559	2.42063	2.86812	3.14185	2.65574	1.8966	1.76686
TRINITY_DN179_c0_g1_i1	chr6L	87715806	87743904	0.285007106753815	1	5.15764	2.06304	2.809	0	0	2.26618	0.269331	1.0044	2.96072	2.50372	1.68107	1.5484	1.59969
TRINITY_DN179_c0_g1_i3	chr6L	87715806	87743904	0.0109127875555384	1	2.38526	1.23779	2.01676	2.08047	3.37505	1.4839	3.611	2.83282	1.98431	3.43618	2.81021	5.23155	3.43535
TRINITY_DN179_c0_g1_i6	chr6S	63468134	63474352	0.645153147386164	1	16.4944	1.75256	5.73406	0.846726	0.595257	2.80888	0.593558	1.65166	2.66703	5.75753	3.82059	1.24079	1.90371
TRINITY_DN179_c0_g1_i7	chr6L	87715806	87743904	-0.325554437640646	1	65.7962	106.453	68.1851	92.2772	97.4487	61.917	82.3304	65.4853	48.0416	54.3188	58.1435	100.392	51.6741
TRINITY_DN180_c0_g1_i1	chr2L	54976369	54978819	-0.0486165126311262	1	10.1061	17.7272	16.3958	15.3751	13.5039	21.228	12.1823	18.4639	12.2497	6.88248	13.3843	7.67971	16.9816
TRINITY_DN180_c0_g1_i2	chr2L	54976369	54979103	-0.166005861392903	1	8.82126	8.93637	11.6493	10.4181	12.9138	9.30336	11.8477	7.45422	9.19246	11.3233	11.0106	11.4008	11.736
TRINITY_DN180_c0_g1_i3	chr2L	54976369	54979103	0.31448903707931	1	7.09478	12.1613	6.97727	7.19295	11.3154	12.209	10.168	15.6161	9.65676	2.63596	7.50836	6.15994	9.77309
TRINITY_DN180_c0_g1_i4	chr2L	54976369	54979103	-1.80408713178047	1	2.71738e-8	0	0	0	0	3.90976	0	0	0	4.43984	3.49209	3.42255	2.68391
TRINITY_DN180_c0_g1_i5	chr2L	54976369	54978819	-0.800514741592187	1	11.4513	14.9735	21.6807	17.7875	8.92481	11.682	9.13816	9.00183	7.20992	18.5869	11.7164	12.8755	8.53751
TRINITY_DN180_c0_g1_i6	chr2L	54976369	54978819	0.380019308249332	1	10.9259	10.7611	5.19591	9.01356	10.3736	7.43907	13.5867	11.2057	13.3826	4.90698	4.69919	7.07657	7.5936
TRINITY_DN180_c0_g1_i7	chr2L	54976905	54978819	-0.416226778824835	1	5.95626	3.80392	6.56226	5.96491	4.32322	2.99711	2.8428	7.36824	1.79771	6.49562	12.9122	6.65955	4.04364
TRINITY_DN180_c0_g2_i1	chr5L	17262767	17277537	0.309694439346353	1	6.43488	4.0935	3.34531	5.89037	12.6291	7.79276	11.2233	8.55941	8.62137	9.15649	8.00802	11.6971	11.6507
TRINITY_DN180_c0_g2_i2	chr5S	12145416	12161105	0.142554847086534	1	2.58672	3.53604	1.40259	4.52187	8.26844	4.68921	5.82123	3.85049	4.69798	5.26023	3.07028	7.84041	5.91953
TRINITY_DN180_c0_g2_i3	chr5S	12145416	12161105	0.345063096275167	1	3.5350799999999998	1.97788	1.69344	2.71313	6.77934	5.44961	7.13618	4.57405	4.63908	4.33306	2.33965	6.04047	5.73235
TRINITY_DN180_c0_g3_i1	chr7L	14114669	14167364	-0.0250402665302855	1	9.06173	8.55039	6.66906	8.98811	9.00781	10.034	9.1541	10.1588	7.4218	8.8463	6.50116	9.39402	7.6286
TRINITY_DN180_c2_g1_i1	Scaffold3751	52	475	-0.139759984912591	1	1.80843	1.81184	1.15176	1.43431	1.29154	1.503	2.04797	0.998217	0.882267	2.00034	1.78318	1.24247	2.70206
TRINITY_DN181_c0_g1_i1	chr6S	5323895	5327942	0.153350623364056	1	0.175186	1.79715	0	0	1.62815	0	1.78879	0	2.52775	2.30979	0	0	0
TRINITY_DN181_c0_g1_i2	chr6L	6574896	6576375	-0.382786588042988	1	2.00183	4.10438	9.01709	0.129285	1.77495	1.14015	0	3.2835	0.49724	0.0025628	3.13808	0.486007	2.55841
TRINITY_DN181_c0_g1_i3	chr6S	5323895	5327942	-0.233668397531595	1	3.27712	2.23377	3.84159	3.67691	0.893919	3.93073	1.44427	3.52567	1.99356	1.13558	3.04146	4.08427	3.33902
TRINITY_DN181_c0_g1_i4	chr6S	4266250	5325861	-0.302255784570908	1	1.21961	2.20327	2.38072	1.77017	1.12332	1.14974	1.68405	1.40246	1.53951	1.76383	1.04872	1.44204	2.00049
TRINITY_DN181_c0_g1_i5	chr6L	6574896	6577536	-1.43749592206579	1	0	0	0	0.0705559	0.0463248	0	0	0	0.177668	0.955998	0.0477431	0.00658618	0
TRINITY_DN181_c0_g1_i6	chr6L	6574896	6576375	0.00460976761695346	1	3.27421	2.44747	0	3.34301	0	2.03922	1.8705	2.17052	3.58445	3.47687	1.09183	3.44191	2.2657
TRINITY_DN181_c0_g1_i7	chr6S	5323945	5327942	-0.992678130396329	1	0	0	0	0.456822	0.0872887	0	0	0	0.446655	0.704439	0.451116	0.120584	0
TRINITY_DN181_c1_g1_i3	chr6L	6576984	6577129	-1.1548450404966	1	0	0	1.41395	2.96094	0	1.4099	1.52709	0	0	1.61028	0	2.96536	2.88489
TRINITY_DN181_c2_g1_i1	chr8L	109732178	109769165	1.233835481767	1	0	2.97895	0	2.55247	1.12682	0	0	4.93498	3.21443	0	3.72112	1.261	7.43146
TRINITY_DN182_c0_g1_i1	chr9_10L	70503100	70589944	-0.100448967994109	1	8.4449	8.92202	10.826	6.72998	4.47765	6.06733	5.8464	9.45129	5.1817	5.61375	7.20427	3.88197	6.903
TRINITY_DN182_c0_g1_i2	chr9_10S	64452648	64460187	0.299633069397364	1	5.11279	0.0128206	4.35927	4.33441	1.35172	1.2335	1.40075	2.83469	1.11949	2.07862	0.869052	1.03517	1.98979
TRINITY_DN182_c0_g1_i3	chr9_10S	64460776	64542618	0.18550835977916	1	2.3192	0.549125	1.14519	0.827964	0.247468	0.847876	1.04427	0.808172	0.513598	0.948436	0.546322	0.300555	0.722678
TRINITY_DN182_c0_g1_i4	chr9_10S	64452648	64542618	-0.456531201834252	1	4.0861	5.98736	3.60237	2.96932	0.492792	2.17554	2.00558	2.94003	2.64994	3.46045	3.91785	2.52934	2.90898
TRINITY_DN183_c0_g2_i1	chr3L	127314900	127456032	-2.81160172113566	0.743534668927329	0	0.509223	0.43096	0.422943	0.294798	0.377907	0.468643	0	0	0.520783	0	0.755325	0
TRINITY_DN183_c0_g2_i2	chr3S	19478960	19487500	-1.31987741126171	1	0.635405	1.30654	0.436592	0.431677	0.316498	0.314274	0.477638	0	0	0	0	0.52549	0
TRINITY_DN183_c0_g2_i3	chr3S	19478955	19487500	-1.47522897110927	1	0.364988	0	3.02811	1.56697	0.696932	2.41543	3.57689	0.385711	0.482323	2.9657	0.45036	2.85918	1.94739
TRINITY_DN183_c0_g2_i4	chr3L	127321019	127324741	-0.152480855102057	1	0	0	0.40127	0.279819	0.303972	0	0.386681	0.170915	0	0	0	0.232147	0.292086
TRINITY_DN183_c2_g1_i1	chr5L	22771141	22777049	-0.085635100781402	1	7.87287	9.70355	6.70166	6.67929	9.85633	7.88605	6.6576	6.30675	8.32543	9.99641	7.61473	8.1221	6.74871
TRINITY_DN183_c2_g1_i2	chr5L	22771141	22777049	0.0644473640654985	1	0.209339	0.272106	0.428649	0.23814	0.187546	0.534453	0.690086	0	0.884215	0.284893	0.216541	0.907526	1.16379
TRINITY_DN183_c2_g1_i3	chr5L	22771141	22777049	-0.301496350871659	1	2.74559e-7	0	1.55451	3.38007	0	0.810197	1.54732	1.98607	0	0	1.25062	0.771511	2.92389
TRINITY_DN183_c3_g1_i1	chr4L	60774343	61067976	0.343265872172282	1	2.65457	6.88603	5.07132	2.31129	8.79156	7.16663	8.8291	7.14242	12.0319	7.07604	4.82187	5.00968	8.7478
TRINITY_DN183_c4_g2_i1	chr3S	5317954	5475496	0.0180627388313831	1	21.2257	19.8806	16.7758	13.9857	2.41719	7.26277	5.80418	9.55134	12.7871	7.71547	5.60241	2.65263	9.88834
TRINITY_DN183_c4_g3_i1	chr1S	125512761	125925151	0.0414745401082372	1	15.3123	5.23341	18.872	7.91875	1.9817	12.2267	7.22859	11.9197	15.6256	11.192	9.37319	5.96084	8.30369
TRINITY_DN183_c4_g3_i2	chr1S	125922922	125923856	0.321563096628154	1	7.05597	2.06359	2.67328	3.5307	1.43559	5.5082	5.48655	4.22154	9.40537	6.97838	2.86983	4.18541	4.21627
TRINITY_DN183_c4_g3_i3	chr1S	125917080	125927279	-0.546155140289045	1	134.455	196.919	152.873	156.873	50.264	79.1721	59.9185	75.7722	89.4161	79.2273	40.487	80.1561	45.4143
TRINITY_DN183_c4_g3_i4	chr1S	125917124	125934833	-0.634776266824689	1	82.8955	112.567	150.937	98.1163	23.6321	41.3512	42.0001	53.4394	59.4036	44.1987	34.4375	42.0834	32.0621
TRINITY_DN183_c4_g3_i5	chr1S	125920506	125924315	0.683221139241735	1	0	0	0.806628	0.641584	0.209977	0.409908	0.29519	0.25662	2.18857	0.233432	0.480261	0.258557	0.766276
TRINITY_DN183_c4_g3_i6	chr1S	125917080	125924315	0.270405194665344	1	22.9706	6.54581	11.4467	9.49703	2.79103	13.5788	12.1957	12.3308	16.3213	11.671	4.58726	11.193	8.33079
TRINITY_DN183_c4_g3_i7	chr1S	125288902	125991336	-0.6704784976548	1	0.745481	1.42741	1.22425	1.72675	0.228946	1.42549	1.11399	1.05849	1.69548	0.848825	1.01079	0.239068	0
TRINITY_DN183_c4_g5_i1	chr5L	29910996	29917952	-0.077436894661359	1	44.0643	39.1272	40.6699	45.1338	56.8347	42.027	49.3549	43.9086	31.1782	37.1321	42.0249	54.5395	40.4478
TRINITY_DN183_c5_g1_i1	chr2S	140527506	140571759	0.0810639110333633	1	0.773235	0.438654	0	0.785244	0.355302	0.722831	1.17315	0.383181	1.26826	0.424263	0.75555	0.784962	0.793021
TRINITY_DN183_c5_g1_i2	chr2L	161237471	161275635	0.894565483741371	1	0	0.316804	0	0	0.515342	0.786177	0	1.11399	0.307632	0	0.550388	0.286503	0.57851
TRINITY_DN183_c8_g1_i1	chr2L	173787685	173787837	-0.317125965613119	1	0	0	0	1.20582	0	1.11725	0.602059	0.591469	0.643891	0	0.577881	0	0.602565
TRINITY_DN184_c0_g1_i3	chr1L	28262436	28314809	0.16393387806538	1	3.60436	1.33999	2.23485	3.00147	2.3554	2.64379	2.66731	1.94116	2.38912	1.8717	1.57871	3.57709	3.34594
TRINITY_DN184_c0_g1_i4	chr1S	25247293	25310001	-0.0441937499799248	1	1.62407	1.00598	0.855287	1.80374	2.7138	1.67317	3.71904	1.94256	1.38749	3.12598	0.937158	2.93535	2.08058
TRINITY_DN184_c0_g1_i5	chr1S	25246826	25310001	0.25526561515496	1	1.23368	1.04281	0.880426	0.749757	3.15864	3.12746	2.30411	2.08765	1.58882	1.8085	1.57144	1.99831	2.0878
TRINITY_DN184_c0_g1_i6	chr1L	28262450	28314809	0.0853382372088532	1	1.42672	0.552038	0.60532300000000006	1.4542	0.864737	0.831185	1.60176	0.907589	0.964571	1.56864	0.393954	1.30854	1.42706
TRINITY_DN184_c0_g1_i7	chr1S	25246826	25309995	0.153821748828401	1	0.467148	0.434265	0.232957	0.343773	1.22187	1.03142	1.39483	1.0008	0.639108	1.52206	0.406841	0.719595	0.886037
TRINITY_DN184_c0_g1_i8	chr1S	25247293	25310001	0.0475405743453483	1	4.2767	2.4927	3.35569	3.82042	6.9661	5.32019	6.06391	4.16576	3.52423	3.67295	3.92567	7.70701	4.98012
TRINITY_DN184_c1_g2_i2	chr1L	101148387	103056279	-0.180404312375697	1	5.74011	2.66738	2.34923	3.90482	1.17558	3.17263	2.7695	2.14126	3.20089	2.89586	2.94244	2.34193	0.952037
TRINITY_DN184_c1_g2_i3	chr1L	101148387	103056279	-0.0749814778229668	1	1.04366	1.06695	0	0	0.391859	0	0.692376	0	0	0	0.490406	0.780644	0.476019
TRINITY_DN184_c1_g2_i5	chr1L	101148387	103056279	0.774280773643835	1	0	0	0	0.557831	0.783718	0.396579	2.07713	0.856503	1.60044	1.44793	0	1.87355	3.57014
TRINITY_DN184_c1_g3_i1	chr4L	134369676	134493835	-0.145957708133752	1	4.56084	2.73554	1.94716	4.24636	1.8564	4.16897	3.93739	3.02392	4.22601	4.0505	2.77146	3.1653	1.99654
TRINITY_DN185_c0_g2_i1	chr9_10L	5195202	5199605	0.101481018484525	1	6.82302	7.22619	5.49698	7.66022	11.5085	10.0376	10.3955	9.18582	9.469	9.50077	8.72959	11.9506	11.9078
TRINITY_DN185_c0_g2_i2	chr9_10S	4655713	4755298	-0.11149520687245	1	10.0172	14.5326	12.0231	10.7314	10.2852	11.2623	11.4403	13.227	10.9035	12.3172	10.8255	10.3219	12.5757
TRINITY_DN185_c0_g2_i3	chr9_10S	4655713	4755289	0.0453584338542496	1	0.938341	0.582825	0.476672	0.934587	0.643666	0.802305	0.994501	0.533098	1.20328	1.0773	0.678689	0.455254	0.663281
TRINITY_DN185_c0_g3_i1	chr7L	118180982	118181055	0.18017087328092	1	0.828446	0	0	0	0.734592	2.29228	0.824376	0	0.874452	0	2.49165	0.851608	2.43947
TRINITY_DN185_c0_g4_i1	chr5L	126768207	126912155	0.21131376910364	1	1.31608	0.261003	1.04237	0.553995	0.566706	0.940697	0.950461	0.538928	0.84901	0.516103	0.616242	0.484665	0.802862
TRINITY_DN185_c1_g1_i1	chr3S	65676897	65749014	0.515414007328013	1	1.54756	0	0	0	2.65057	0	0	1.45537	0	0	4.37479	2.96536	1.44244
TRINITY_DN185_c1_g1_i3	chr1S	31566452	31972186	-0.526673388421537	1	0	1.50147	1.21483	2.54853	0	1.20263	0	1.24365	1.33007	1.38212	0	1.27114	1.23996
TRINITY_DN186_c0_g1_i1	chr9_10L	71360866	71403682	-0.158948832031102	1	6.65032	3.36585	3.75677	14.9491	11.5273	21.7327	14.9774	15.8665	4.98989	12.5082	10.8196	14.4024	14.5697
TRINITY_DN186_c0_g1_i2	chr9_10S	65316223	65354022	0.0240712009006719	1	14.4161	6.86608	6.36949	20.4637	23.6247	26.128	18.1362	16.903	7.59355	13.675	13.8464	18.2043	16.3618
TRINITY_DN186_c1_g2_i2	chr2S	24215824	24216487	-0.313538908536204	1	0	0.676246	1.63574	3.11003	1.22449	0.465531	0.343393	0.556944	0.86471	0	0.663974	0.345415	1.25041
TRINITY_DN186_c1_g2_i3	chr2S	24215871	24216487	0.403423341664008	1	4.41232	5.81461	3.80911	9.81926	7.33588	2.98653	0	10.0416	0	8.54966	0	0	5.36842
TRINITY_DN186_c1_g2_i5	chr2S	24215727	24216487	0.871930956939773	1	7.0253	3.03447	7.15601	9.28543	15.5404	5.00631	0	10.6628	5.00847	10.1477	0	0	3.62503
TRINITY_DN186_c4_g1_i1	chr6S	45644984	45645055	0.210747665868787	1	0	2.20193	3.56335	1.84647	0	0	0	5.46468	1.9452	2.01892	0	0	0
TRINITY_DN187_c0_g1_i1	chr1L	33583914	33628934	-1.67565285302437	1	1.31346	1.16519	1.8759	2.30179	0	1.64167	0	0	0.91389	0	2.80377	0.904386	0
TRINITY_DN187_c0_g1_i2	chr1L	33583914	33584765	-1.82725762356308	1	0	0.133076	3.53981	1.1667	0	0	0	0	0.969873	0.0602158	0	0	0
TRINITY_DN187_c0_g1_i3	chr1L	33583914	33584718	-0.43197217023983697	1	0.441584	1.5765	3.5485	1.96327	0.638042	0.168568	0.515919	2.40628	1.07763	1.23214	1.93313	1.53868	1.71294
TRINITY_DN187_c0_g1_i4	chr1L	33583914	33628934	0.425196275985546	1	2.73334	1.2151	1.9508	1.60589	2.71668	2.7409	3.26049	2.68057	2.02857	2.86369	0.420502	1.90599	3.53915
TRINITY_DN187_c0_g1_i5	chr1L	33583914	33584696	0.26148626447088	1	2.92063	1.84515	1.89724	1.68169	4.01032	3.83611	3.33023	4.15074	2.33445	1.82947	3.62019	3.03395	2.83864
TRINITY_DN187_c0_g2_i1	chr1S	30023736	30024153	0.38757963497787	1	3.55976	2.52386	1.68102	1.79863	3.652	2.9061	1.79518	1.3177	4.83044	4.36875	1.72963	3.59763	4.09021
TRINITY_DN187_c1_g2_i1	Scaffold37	362948	376849	0.538791835576076	1	17.0918	16.8552	18.5633	16.4409	39.3569	23.0806	28.1287	30.295	34.9989	18.8099	25.8971	15.2208	32.9874
TRINITY_DN187_c1_g3_i1	Scaffold37	363472	420499	0.277389885325053	1	7.36765	5.82425	5.46393	7.07487	8.96592	9.49994	9.31876	8.58027	9.68028	7.75669	3.89122	9.78659	11.0094
TRINITY_DN187_c1_g3_i2	Scaffold37	363472	379567	0.620492220441007	1	10.4408	9.54535	4.74705	8.88328	24.437	16.9611	20.2546	18.6156	22.0791	13.5158	15.6323	10.6469	22.3172
TRINITY_DN187_c1_g3_i3	Scaffold37	420054	420499	1.08178936034222	1	0	0.676435	0	0	0.906909	0	0.723128	1.04144	0.611355	0	0	0.730588	0.57451700000000006
TRINITY_DN188_c0_g1_i2	Scaffold39	1730444	1786447	0.345505579629079	1	7.73322	5.60167	5.90389	9.57562	13.2378	11.3313	9.70719	11.7294	8.13526	9.41777	7.48166	10.6921	15.8507
TRINITY_DN188_c0_g1_i3	chr3S	5676534	5703655	0.0138454498524068	1	2.49008	1.31164	2.4147	2.96094	3.90587	3.54047	3.52321	4.38829	3.25256	3.42646	3.93938	6.52487	3.60381
TRINITY_DN188_c0_g1_i4	chr3S	5676534	5716472	0.120473412347643	1	2.35385	2.64793	1.59002	2.45784	4.43963	4.37395	6.01071	4.51852	2.70649	5.1167	2.19659	3.4100799999999998	5.12798
TRINITY_DN188_c0_g2_i1	Scaffold39	1729825	1730263	-0.0130294006548781	1	7.97049	7.44969	10.6462	11.1504	11.8163	10.8547	12.755	16.9655	7.75104	10.825	13.2281	15.4433	14.8283
TRINITY_DN189_c0_g1_i3	chr1L	93334712	93492710	0.131381474192852	1	1.45994	1.367	1.99391	1.9320600000000001	3.13308	2.44815	3.05401	2.66824	2.67664	3.24878	2.19051	2.48508	3.22151
TRINITY_DN189_c1_g2_i1	chr7S	88082965	88083283	0.0243135345734655	1	3.65481	2.76827	3.52917	2.35144	10.2817	5.53306	8.34411	7.26237	2.47537	6.38662	6.03836	4.69628	1.53805
TRINITY_DN190_c0_g2_i1	chr9_10L	43038531	43062989	0.0845203191047989	1	6.44609	4.36653	2.36741	5.5886	8.77787	5.544	8.31213	4.52893	6.20056	7.16158	5.00673	9.26828	6.07816
TRINITY_DN190_c0_g2_i2	chr9_10S	39265493	39288951	0.0809524749872637	1	5.76506	3.06236	2.10005	6.50016	9.02229	5.69025	8.49932	4.00133	6.22142	6.06003	4.06607	10.3264	5.84788
TRINITY_DN190_c1_g1_i1	chr8S	23192566	23195153	0.982757943438862	1	0.652419	0.205284	0.244284	1.06602	3.01095	1.16407	0.374479	0.71737	1.59415	1.84505	0.517789	0.667103	1.56244
TRINITY_DN190_c1_g1_i4	chr8L	62667501	62670069	-0.470314408938098	1	0.210573	8.09842e-8	0	0	0	0	0	0	0.198337	0.866983	0.0949154	0	0
TRINITY_DN190_c1_g1_i5	chr8L	62625089	62669994	0.533916969017233	1	1.44634	0.759086	1.23744	1.14784	2.13146	1.81516	1.14494	1.64099	1.2714	1.32047	1.268	1.35075	2.91344
TRINITY_DN190_c1_g1_i6	chr8L	62667501	62670084	9.15130116520288e-4	1	0.656018	0.289493	0.536975	1.06589	1.94088	1.73744	0.865056	1.13667	1.12229	2.35968	2.02578	1.62561	1.72987
TRINITY_DN191_c0_g1_i1	chr2L	88388192	88520580	0.33234569073188	1	2.14428	0.692339	1.09266	1.77506	1.71687	0.933294	1.90363	1.53227	2.05942	1.63417	2.09928	1.7417	2.09361
TRINITY_DN191_c0_g1_i2	chr2L	88388192	88517423	0.110124136831823	1	2.61214	1.30159	1.55777	2.64619	2.1029	2.48517	2.28898	2.01382	2.88447	2.65235	1.85458	2.66133	2.3987
TRINITY_DN191_c0_g1_i3	chr2L	88388192	88520580	0.141599193155728	1	5.13286	2.19553	3.79555	5.12414	4.36672	4.895	4.49172	4.22123	5.40639	4.83015	4.56153	4.45478	5.13226
TRINITY_DN191_c0_g1_i4	chr2L	88388192	88520580	-0.0567254217616849	1	2.15224	1.49109	1.69198	2.1182	1.18853	2.30671	1.41752	2.0211	1.70058	2.15347	1.35442	1.62307	1.73404
TRINITY_DN191_c3_g1_i1	chr2L	88475706	88476156	0.968514884615597	1	3.74523	2.10871	0	0	1.58737	0	3.68912	0	7.48558	1.93491	0	1.80941	0
TRINITY_DN192_c0_g1_i1	chr3S	61001279	61007410	0.376566511226784	1	3.81706	6.13077	0.214957	5.80556	5.1907	2.44699	3.07904	3.19954	3.33701	2.94234	1.79277	3.3647	6.5719
TRINITY_DN192_c0_g1_i2	chr3S	61001279	61015485	-0.0390738478704803	1	3.65778	2.68296	3.45541	4.19031	2.4139	1.47722	3.2674	2.87579	2.6732	4.61883	1.69861	4.51394	4.81214
TRINITY_DN192_c0_g1_i3	chr3S	60942795	61015555	0.694988112465558	1	0.275009	0	0.327167	0.689863	0.464965	0.373055	1.06741	0.45022	0.967039	0.495185	0	0.633705	1.51746
TRINITY_DN192_c0_g1_i4	chr3S	61001279	61007384	-0.424336666076127	1	1.72735	0.659473	5.33315	0	1.07174	3.45201	1.13485	1.7	3.24871	2.71992	3.57864	0	0.622833
TRINITY_DN192_c0_g1_i5	chr3S	61001279	61007410	-0.273504554236068	1	11.9032	17.0596	11.5398	14.9136	11.1918	13.5347	11.0851	12.5244	10.6201	10.9328	10.3174	14.5766	10.3553
TRINITY_DN192_c0_g1_i6	chr3S	60942795	61022879	-5.52868500456378	1	7.32828e-6	1.6188e-7	0	0	0	4.66377e-5	0	0	0	0	0	1.10315	0
TRINITY_DN192_c0_g1_i7	chr3S	61001448	61243130	0.335661229760822	1	2.50237	1.03545	1.29242	1.62579	1.90387	0.677761	2.43189	0.502539	1.81095	0.887181	1.75711	2.17641	3.04294
TRINITY_DN192_c0_g1_i9	chr3S	60942795	61022879	0.249076736610167	1	0.581681	1.07292	0.675075	1.0639	1.77875	1.24413	0	0.976774	0.43955	0.866108	0	0.0458061	0.148721
TRINITY_DN192_c0_g1_i10	chr3S	61001680	61011503	-0.241213698479239	1	1.74792	0	1.78616	2.09902	3.65943	1.12396	3.95725	2.08581	2.02459e-8	1.12244	0.899604	3.21796	0
TRINITY_DN192_c0_g1_i11	chr3S	61001448	61243130	0.0572466300249544	1	0	0.878107	1.21362	1.24279	2.37804	1.78238	1.40569	2.28831	1.37093	2.30539	1.50129	1.81238	2.01018
TRINITY_DN192_c0_g1_i13	chr3S	61011356	61011817	0.790505017388651	1	0.639724	0	0	0.216262	0.583347	0	0.683692	0	0.441586	0.809216	0	0	0.246821
TRINITY_DN193_c0_g1_i1	chr4S	19509357	19514025	-0.111095106052981	1	15.8086	11.0776	11.2425	9.83524	5.59553	6.52928	10.2712	11.0535	10.1913	14.5449	12.3938	10.2352	9.564
TRINITY_DN193_c0_g1_i2	chr4L	3722813	3746144	0.0739343367122749	1	7.12126	5.34024	4.63002	4.92745	6.01179	7.57569	7.23821	6.06616	5.18838	6.92059	5.65623	6.67395	8.85921
TRINITY_DN193_c0_g1_i3	chr4L	3722813	3738243	0.323695660895987	1	0.48192	0	0	0	0	0	0.293483	0	0	0	0	0.327903	0
TRINITY_DN193_c0_g1_i4	chr4S	19513937	19523889	-0.141118652548498	1	10.6289	6.11307	5.70165	5.4046	2.42134	4.39055	8.28478	6.68945	5.02224	10.1668	6.16673	7.71693	6.84286
TRINITY_DN193_c0_g1_i5	chr4L	3735832	3746144	0.109994931581966	1	3.68758	1.7671	2.93092	1.16225	1.08216	1.46944	3.98152	2.46805	1.74843	1.22943	2.98412	0.283408	2.29277
TRINITY_DN194_c0_g1_i1	chr8L	50844127	50860228	0.00678375839855689	1	5.11367	2.51696	3.43243	5.6902	7.54249	3.69879	5.93535	5.30866	5.00939	6.26708	7.70817	6.90435	3.90642
TRINITY_DN194_c0_g1_i2	chr8L	50844127	50859735	-1.27975539211115	1	0.145111	0.432739	0.426301	0.830188	0.237285	0.158533	0.389157	0.45765	0	0	0.480555	0.447443	0
TRINITY_DN194_c0_g1_i4	chr8S	78241075	80131181	0.209683866987506	1	2.35098	1.09439	2.38303	2.4415	2.8358	0.961949	3.57544	3.13597	2.4695	1.81516	0.79379	2.82168	0.996942
TRINITY_DN194_c0_g1_i5	chr8L	50844127	50859225	-0.267006718138261	1	2.51306	3.13407	1.76311	4.1743	3.60819	4.39066	3.36342	2.17983	3.46464	4.74373	2.40427	5.24172	3.77617
TRINITY_DN194_c0_g1_i6	chr8L	50844127	50860228	0.467423618195259	1	0.508237	1.63511	0.101077	0.0622997	0.320797	1.69402	0.56697	0.450727	0.00112652	0.108301	0.234124	0.497014	3.34244
TRINITY_DN194_c0_g1_i7	chr8L	50844127	50860228	-1.27251862623482	1	0.127447	1.73263	1.12876e-4	0.127217	0.505602	2.22997	0.57913	0.276157	0.334642	0.894718	1.99658	1.60538	1.22367
TRINITY_DN194_c0_g1_i10	chr8L	50844127	50860228	0.155422978844373	1	2.29662	2.34634	2.07742	2.59116	2.4104	2.98579	2.44179	2.43844	2.09078	2.7697	0	2.31248	3.47231
TRINITY_DN194_c0_g2_i1	chr8S	31294358	31294874	0.148378364912271	1	26.5757	24.4449	25.8455	26.4613	41.0723	27.0545	30.8202	28.4443	22.1416	28.0001	11.1801	35.8257	34.0576
TRINITY_DN194_c1_g1_i1	chr8S	36792524	36951884	0.164737800279828	1	0	0.16126	0	0	0	0	0	0	0.144407	0	0	0	0
TRINITY_DN194_c1_g1_i2	chr8S	36792524	36951884	0.166487929613594	1	3.11881	1.66329	1.55252	2.61752	4.63607	3.58292	3.87273	2.6375	2.9361	3.3739	1.52344	4.67452	2.85208
TRINITY_DN194_c1_g1_i3	chr8S	36792524	36951884	-0.0401320935941002	1	2.68835	1.70999	1.14052	2.51593	5.01446	3.17625	4.30694	2.21649	2.11189	2.64556	3.793	4.90375	2.80723
TRINITY_DN194_c1_g1_i4	chr8S	36792524	36951884	-0.00685931813216593	1	2.47478	0.965982	1.55102	2.25202	2.59997	3.07105	3.49718	2.72003	3.18854	4.02479	3.16575	2.51584	2.16416
TRINITY_DN194_c2_g1_i1	chr3L	97473659	97553561	0.23638391018375	1	2.62187	0.29486	1.20767	1.93495	1.53713	2.42457	2.71093	0.949715	0.163463	4.87454e-4	1.11204	0.0261483	2.0392
TRINITY_DN194_c2_g1_i2	chr3L	97473659	97553561	-0.218200759762263	1	6.14404	5.05605	6.92038	5.73289	2.98297	4.54429	2.93323	4.48322	5.7683	5.16826	2.62103	5.53784	2.47349
TRINITY_DN194_c2_g1_i3	chr3L	97473659	97553561	0.315428390528308	1	2.9482	3.06387	1.42467	4.01551	3.38851	4.25402	3.42952	3.74556	2.64332	1.67348	2.36239	0.413577	3.98208
TRINITY_DN194_c2_g1_i4	chr3L	97473659	97553561	-0.278297404850943	1	2.27135	1.72928	1.61166	1.3695	0.0204882	4.45982e-5	0.0375577	1.24364	2.8345	3.45041	1.01037	3.01078	0.192322
TRINITY_DN194_c3_g1_i1	chr9_10L	18351720	18352904	-0.581420774901857	1	18.096	40.8312	24.96	24.6875	23.8087	18.1923	25.4965	16.9109	20.0652	27.0425	28.3037	38.7692	18.9092
TRINITY_DN194_c3_g1_i2	chr9_10S	16921741	16923514	0.036552073002697603	1	4.28793	1.25687	0	0	0	1.96173	3.28905	1.02471	2.20599	3.37844	5.11716	1.04579	3.0666
TRINITY_DN194_c3_g2_i3	chr9_10L	18351481	18351743	0.800441496625277	1	1.25453	0.711614	0.588184	1.25817	1.1282	0	0.627492	1.23423	0.671074	0.678094	0.602927	0.626285	1.67433
TRINITY_DN194_c4_g1_i1	chr8L	528328	531948	0.262879799196208	1	2.13131	11.4853	0.00515176	1.27258	10.2849	3.83764	0	0.0114539	5.32734	1.02047	0.0045723	3.15461	0.0142021
TRINITY_DN194_c4_g1_i2	chr8L	528328	531948	-8.46818916479189	0.00910079396201457	0	8.94573	0.00293238	1.71324	0	3.22543	0	0	0	0.971012	0.0179835	2.35019	0
TRINITY_DN194_c4_g1_i3	chr8L	528328	531948	-1.70698317331419	1	1.17349	26.3464	2.45609	1.69683	5.43183e-5	0.0680317	4.95858	4.69718	0.00106799	1.20524	1.02468	6.08684	3.86064
TRINITY_DN194_c4_g1_i5	chr8L	528328	531948	-9.65052502425497	2.19968164778863e-6	0	20.7178	1.50532	2.29245	0	0.054331	3.92249	0	0	1.14911	4.3002	4.57843	0
TRINITY_DN195_c0_g1_i1	chr1L	154116821	154137323	-0.0834639568121097	1	10.0725	8.31542	8.09068	10.9369	11.8191	9.81704	12.4306	10.3896	8.72457	12.3437	10.4664	13.3328	10.9939
TRINITY_DN195_c0_g1_i2	chr1S	127061712	127096656	-0.102619383544937	1	16.8434	14.6154	10.5369	18.083	18.1975	16.5959	16.3282	14.2946	13.4672	18	11.7857	23.4086	14.7407
TRINITY_DN195_c0_g1_i3	chr1L	154116821	154137323	-0.1336229484497	1	17.5111	17.159300000000002	15.8228	17.0251	18.5065	16.7027	18.241	17.1141	14.725	15.4903	18.8633	21.0942	15.3947
TRINITY_DN196_c0_g1_i1	chr5S	13279600	13315039	0.017002008581373	1	6.61659	4.70164	5.20798	6.25911	8.2216	7.61861	8.17233	6.7132	4.65005	7.506	4.6896	5.77387	6.22073
TRINITY_DN196_c0_g1_i2	chr5L	15721176	15765271	-0.0528761455682813	1	4.96608	5.00086	5.69648	7.72452	6.51783	4.29635	3.86543	4.36707	4.04474	4.21078	3.33564	4.57361	4.70279
TRINITY_DN196_c0_g1_i3	chr5L	15721323	15765271	-0.343481089919913	1	0.574719	0.28434	0.607017	0.271137	0.28894	0.328984	0.708908	0.209934	0.214631	0.365603	0.250855	0.111485	0.226119
TRINITY_DN196_c0_g1_i4	chr5S	13275194	13315039	0.26842335606892	1	2.10163	0.37608	1.65193	1.71983	1.28291e-9	1.6266	2.26486	3.55783	1.21235	2.04756	0.499564	1.13545	1.73802
TRINITY_DN196_c0_g1_i6	chr5L	15721323	15765271	-0.00113717179055098	1	0	4.54887e-7	1.00235e-5	0	0	0	0	0	0	0	1.49796e-8	0	0
TRINITY_DN196_c2_g1_i1	chr3L	821878	850349	0.334352192747417	1	1.17808	0.893573	1.11919	0.36532	0	0.647599	1.19111	1.4845	0	0	0.953802	0	1.76558
TRINITY_DN196_c2_g1_i3	chr3L	820076	850349	0.0154868689516452	1	1.8601	5.0892e-5	4.1473e-5	2.36609	2.69971	3.54963	0.943159	7.12894e-5	1.37087	3.11492	0.8609	2.6569	2.41582
TRINITY_DN196_c2_g1_i4	chr3L	820076	834613	-0.538655149967997	1	0	0	0	0	0.141163	0.368711	0	0	0	0	0	0	0
TRINITY_DN197_c0_g1_i2	chr9_10L	83712527	83715409	-0.519339887272848	1	1.62625	1.63524	2.01911	1.93569	0	0	0	0	4.1793	1.2851	1.8023	3.79652	0
TRINITY_DN197_c0_g1_i3	chr9_10L	83715064	83716898	0.534491172430892	1	2.78769	0.441801	0.47111	2.63451	3.1471	3.70955	2.80673	2.95854	0	1.7072	1.48909	0	3.06976
TRINITY_DN197_c0_g2_i1	chr9_10S	17000	17217	0.277960695759971	1	8.02765	2.59245	3.16126	5.158	7.65096	6.97688	8.86112	8.73164	7.22658	8.89094	6.75508	8.23297	7.06759
TRINITY_DN197_c0_g3_i1	chr8L	37823594	37823799	0.0605632751479483	1	2.52897	3.40564	0	1.44545	0	2.74363	0	2.08065	1.51603	0	1.4187	0	0
TRINITY_DN197_c1_g1_i1	chr1L	59763650	60190245	-0.670827031760003	1	8.62128	12.1705	15.0524	5.09345	4.56374	6.07982	8.58521	10.0147	5.25599	14.6329	6.8313	2.86255	1.3635
TRINITY_DN197_c1_g1_i4	chr1L	60182797	60207581	-0.300740956833451	1	99.042	78.5894	128.292	117.572	81.118	90.4013	102.264	116.771	53.6296	144.2	37.8255	114.966	78.7049
TRINITY_DN197_c1_g1_i7	chr1L	60188257	60190245	-1.60800641111993	1	0.48825	1.03287	5.4266	1.47794	0.455107	0.354367	2.06452	1.41683	0	1.51227	0	0	0.301206
TRINITY_DN197_c1_g1_i8	chr1L	59763650	60190245	-0.478728511474822	1	2.32687	3.37971	3.48826	2.60054	2.24179	5.24455	1.5495	3.96281	0.402053	0.214972	6.69373e-4	4.73029	1.0266
TRINITY_DN197_c1_g1_i9	chr1L	58524853	60207565	-1.10690542962189	1	0.777939	0	0	0	0	0.252098	0	0	0.164879	0	1.13496	1.99349	0
TRINITY_DN197_c1_g1_i10	chr1L	60182797	61106205	-0.438770167364249	1	8.85235e-8	0.11607	9.86888e-7	3.13954	3.09522e-4	0.00332476	3.47661e-4	6.64915e-6	0	1.02512	0.00767538	0	2.05563
TRINITY_DN197_c1_g1_i12	chr1L	59267960	59576199	0.0367714369481464	1	0.61058	0	0	0.113427	3.46566	8.91061	11.2931	6.53784	4.067	1.10597	2.63476	0	0
TRINITY_DN197_c1_g1_i13	chr1L	60188257	60190245	-1.94178426685474	1	0.0976596	3.12206	1.02107	0.659426	0.209568	0.343112	0.317024	0.518738	0	0.0124167	0	0	0.213335
TRINITY_DN197_c1_g1_i15	chr1L	59010718	60190023	0.139488550922749	1	0	0.378202	0.26748	0	0	0	0.974004	1.03787	0.31348	0	0	0.273322	0
TRINITY_DN197_c1_g1_i16	chr1L	60182797	61106205	-0.360133129016762	1	8.60076e-9	0.520547	10.9813	1.06221	2.38142	4.94488	8.4681	14.0144	2.86124	12.4975	3.19799	0	1.33333
TRINITY_DN197_c1_g1_i17	chr1L	60185512	60207565	0.142371004403616	1	1.40264	0	0	0	0	0	0.379879	0	0	0	0	1.73522	0
TRINITY_DN197_c1_g1_i19	chr1S	55131112	55151883	0.25980252263641	1	10.0291	5.54527	11.3083	11.3018	29.1103	16.4393	29.13	18.4068	10.3538	13.4951	6.39918	18.6793	17.2111
TRINITY_DN197_c2_g1_i2	chr6L	94618970	94711382	-0.0928108156761301	1	0.956038	0	0.90208	0	0.435351	0.980717	0.963458	0.471228	0	0.520722	0	0.482022	0.487131
TRINITY_DN197_c4_g1_i1	chr8S	35446375	35447839	0.292872227831325	1	2.5424	1.59766	1.6145	1.43939	1.05386	0.793214	1.14805	2.27424	0.620843	1.55761	0.55516	1.15597	1.45898
TRINITY_DN198_c1_g1_i1	chr9_10L	18056402	18060353	0.0876209271582853	1	4.15897	3.92226	1.62955	2.79762	4.56445	4.57208	4.54007	3.06488	5.0251	4.78997	3.31369	5.24294	4.20235
TRINITY_DN198_c1_g1_i2	chr9_10S	16649034	16689104	0.170643869210786	1	2.63872	4.20376	1.4287	3.41868	7.6358	4.16863	4.71941	3.27605	3.16657	3.49009	2.85318	5.42118	4.83373
TRINITY_DN198_c1_g2_i1	chr9_10L	18057342	18067517	-0.0274528358309351	1	10.0447	10.0046	3.92035	9.54765	19.0687	10.668	12.2963	5.66908	10.4509	18.9251	8.54042	16.6515	11.7973
TRINITY_DN198_c2_g1_i1	chr7S	24790860	24828038	-0.0939466594150105	1	4.17708	6.67288	2.89157	0.66686	4.4819	2.26678	2.26266	4.95573	2.6349	4.16125	2.63228	5.83047	0.741477
TRINITY_DN198_c2_g1_i2	chr7S	24790860	24857816	-0.0507412391313181	1	28.2636	16.8039	26.9031	33.4458	17.573	29.1583	22.4003	28.0447	23.7055	29.9986	12.1487	20.3751	21.7801
TRINITY_DN198_c2_g1_i4	chr7S	24816322	24830315	0.425518789759291	1	4.11351	0	0	9.43269	4.26943	6.8131	3.68155	5.40047	4.79479	3.65998	1.08938e-7	3.80701	3.85461
TRINITY_DN198_c2_g1_i6	chr7S	24790860	24830315	-6.07881735948465	1	0	2.11119	0	0	0	0	0	0	0	0	0	0	0
TRINITY_DN198_c2_g1_i8	chr7S	24790873	24791120	-0.0368261321713617	1	31.5144	22.0328	22.4041	42.5438	22.9241	23.8166	17.6273	27.5185	23.3818	22.6702	16.0708	18.0055	12.1744
TRINITY_DN198_c2_g1_i9	chr7L	31095048	31096717	0.134897709958576	1	1.30919	1.48948	0	2.74632	1.12682	1.19077	2.10797	2.80386	0	0	0	0	0
TRINITY_DN198_c2_g1_i10	chr7S	24790860	24830315	-0.705744686757371	1	1.23095	3.17327	1.30282	1.89578	0.798336	0	0.54847	1.22975	0.846958	0.5615	1.52151	0.714728	0
TRINITY_DN198_c3_g1_i2	chr4L	136881276	136881483	0.138930367880088	1	0	0	2.77029	2.8487	0.745576	1.01401	0	2.89223	2.11832	1.14228	0	0	0
TRINITY_DN198_c4_g1_i1	chr5S	128802802	128844173	-0.020933537141191	1	32.4422	36.2363	34.2475	33.4364	30.9892	35.006100000000004	34.3589	33.0733	37.6511	29.6477	21.8195	35.2094	34.1245
TRINITY_DN198_c5_g1_i2	chr5S	126653050	126699093	0.0401565735397565	1	8.2061	10.2349	10.7276	9.59203	15.6453	10.9438	12.7591	9.90334	10.2687	11.0229	10.0218	13.9373	15.8008
TRINITY_DN198_c5_g1_i3	chr5S	126677297	126696361	-0.636035759646209	1	0.714048	0.255607	0.195652	0.561703	0.32215	0.931785	1.5233	0	0.830283	0.646375	0.880344	0.986379	0.556515
TRINITY_DN198_c9_g1_i1	chr5L	36604155	36618165	-0.11138279950703	1	1.52009	0.286103	1.10799	1.30893	0	1.89553	1.80392	1.25956	1.39038	0.839059	0.927554	1.49517	1.65878
TRINITY_DN199_c0_g1_i1	chr5L	90708781	90815514	0.147485294009674	1	3.26854	3.0674	1.54606	4.51226	2.76989	4.38233	2.81306	3.77614	4.17218	3.45222	1.53055	2.10528	2.69318
TRINITY_DN199_c0_g1_i3	chr5L	90633378	90768967	-0.422815937977499	1	1.06767	0.198505	1.17631	0	0	0	0	3.11888e-7	0	0	0.606505	0	1.55425e-6
TRINITY_DN199_c0_g1_i4	chr5S	78257286	78316638	0.736907617421218	1	0.531173	8.73272e-8	0.131444	0.583277	0.808655	0.70741	0.558321	0.173665	0.159497	0	0.332459	0.869158	1.67573
TRINITY_DN199_c0_g2_i1	chr5L	90768025	90768555	0.315485761283979	1	2.6066	3.30228	3.89981	5.32039	5.7869	6.09302	1.71738	4.3739	6.26314	5.23361	2.25649	2.45744	5.6662
TRINITY_DN199_c0_g3_i1	chr5L	90768818	90769092	0.100631436368226	1	1.6705	1.89421	1.58985	1.01992	2.4572600000000002	1.8753	2.03165	1.65984	1.46704	0.734708	3.6007	1.36346	2.75157
TRINITY_DN200_c0_g1_i1	chr1S	54819512	54826100	-0.309913947816006	1	3.76563	4.88162	1.98635	6.08194	13.2517	7.83777	15.7397	5.83694	4.73873	4.32318	7.02048	15.4124	4.4761
TRINITY_DN200_c0_g1_i2	chr1L	59763962	59771654	-1.26545558811752	1	0.559624	1.20434	0.478462	0.963127	0.940331	0	3.3994	0.818216	0.03364	0	0.876574	2.0592800000000002	4.16635e-5
TRINITY_DN200_c0_g1_i3	chr1L	59763962	59771654	-0.417585036731663	1	1.73923	1.60022	1.71624	2.9127	5.74384	3.6487	4.84061	1.53049	1.4436	2.23269	3.4688	5.85235	1.98482
TRINITY_DN201_c0_g1_i1	chr3S	87294651	87296013	1.59122923567787	1	3.25118	0	0	2.24449	16.6398	4.40922	0	2.31029	7.80367	2.3404	0	9.33915	6.90887
TRINITY_DN201_c0_g2_i1	chr2L	73645411	73674628	6.94594292144961e-4	1	30.0794	23.1575	25.5136	31.8143	45.6505	25.6946	32.6522	30.7309	25.1351	35.5244	24.1119	45.1756	26.1027
TRINITY_DN202_c0_g1_i1	chr7L	12361740	12564923	0.0189165139714987	1	9.02587	9.61777	10.2427	9.16387	8.42787	7.92246	8.48802	10.502	7.9552	8.96323	10.7009	8.16018	13.0686
TRINITY_DN202_c0_g1_i2	chr7L	12519710	12520641	0.150456190834708	1	3.81151	4.75839	4.07444	4.11343	5.74676	5.34371	4.98388	6.31745	4.17937	6.11871	4.07537	6.04311	8.41867
TRINITY_DN202_c0_g2_i1	chr1S	24769366	24914532	-0.0598726464669121	1	11.7463	5.25191	13.866	8.04387	4.3152	7.43293	6.1305	11.9683	6.24051	10.9521	9.0613	3.62417	6.59148
TRINITY_DN202_c1_g1_i1	chr4L	16247391	16344945	0.272552510593659	1	2.66241	2.37104	0.00133346	3.62884	3.52814	3.86138	2.62317	3.11414	3.50748	3.66578	2.23091	3.2939	3.72645
TRINITY_DN202_c1_g1_i2	chr4L	16247391	16344945	-5.65937803085258	1	0	0.848362	1.31919	0	0	0	0	0	0	0	0	0	0
TRINITY_DN202_c1_g1_i3	chr4S	7887836	7966742	-0.0327079017011509	1	17.6546	16.333	11.0777	19.0335	22.6577	17.4802	21.2643	15.8946	18.3455	19.1988	16.2943	23.8875	16.333
TRINITY_DN202_c2_g1_i1	chr4S	38884912	38886972	0.409717147852448	1	1.74803	0.437798	2.41322	2.17892	2.14008	2.36119	0.990087	2.12258	2.77216	1.2892	1.53299	1.80247	2.61236
TRINITY_DN202_c3_g1_i1	chr3L	110488038	110495776	0.0532382276521395	1	1.25872	1.002	0.389431	0.846596	1.94107	2.18557	1.00583	0.923232	0.645757	1.20769	1.06324	1.54288	1.33385
TRINITY_DN202_c3_g1_i2	chr3S	33876932	33885176	0.295451747267005	1	2.49713	0.752658	0.0699074	2.69631	3.26214	1.82079	2.51806	2.5267	1.5518	1.8286	2.17932	2.39415	1.02105
TRINITY_DN202_c3_g1_i3	chr3S	33876932	33877692	-2.74891917173797	1	0	2.20919	0.996876	1.20468	0.789834	2.04527	0	0	0	0.593179	1.01129	0	0
TRINITY_DN202_c5_g1_i1	Scaffold20	1336628	1345508	-0.370974866939317	1	6.19023	6.99587	5.65582	1.48047	3.97585	4.22971	3.05418	2.91074	4.31452	4.83084	5.83306	2.96536	0
TRINITY_DN202_c6_g1_i1	chr6L	7690565	9428507	-1.59010905240701	1	0	0	0	0	0	1.67753	0	0	0	0	0	1.76752	0
TRINITY_DN203_c0_g1_i3	Scaffold31	1768223	1772436	-0.543469016363085	1	47.5724	104.355	52.9338	42.7189	20.4864	34.7377	31.9593	32.523	37.7119	38.6289	19.3777	31.1605	30.0104
TRINITY_DN203_c0_g1_i4	Scaffold31	1768223	1772436	-0.388413972883366	1	2.28683	9.06664	4.91725	1.75001	1.76947	1.61645	1.17751	1.92228	4.83711	4.44926	2.2831	1.97945	3.72505
TRINITY_DN203_c0_g1_i5	Scaffold31	1744021	1772436	-0.775572977200853	1	17.1419	87.6784	23.0884	15.5683	11.4972	23.921	14.9137	21.3031	29.3938	24.0063	13.993	17.2825	10.5783
TRINITY_DN203_c0_g1_i6	Scaffold31	1744021	1772388	0.0042763342487551	1	0.715981	2.26234	1.75814	1.62006	0.559178	2.27917	1.99271	1.76953	3.83055	2.33334	1.8687	2.39481	4.03031
TRINITY_DN203_c0_g2_i1	chr3S	4513782	4518901	0.657724763996139	1	3.39517	3.36772	0.391099	0	1.31103	0.325094	3.14977	3.1438	1.83214	2.13993	0.826438	1.25861	2.27192
TRINITY_DN203_c0_g2_i2	chr3S	4513782	4521477	-0.985530753517311	1	8.74517	49.1079	7.26967	12.1934	0.193288	12.6777	7.42264	11.9317	14.6287	10.717	10.0162	19.0178	9.22743
TRINITY_DN203_c1_g1_i1	chr3S	4512257	4512594	1.2554012686483	1	0.668448	0	0	0	0	0.619261	0	1.31242	0	0.71959	0	0	0.664706
TRINITY_DN204_c0_g1_i1	chr8L	52397149	52398132	-4.61211200610609	0.00133918777709011	0.331315	7.86878	20.8072	13.8101	0.869381	0.323924	12.4913	0	0	10.0564	25.3453	7.35559	1.42584
TRINITY_DN204_c0_g1_i2	chr8L	52378434	52398132	-0.536333495513646	1	17.4876	23.5837	26.8195	27.2111	23.6463	20.2198	27.9875	18.3218	17.3979	32.0805	36.5858	28.4323	23.2581
TRINITY_DN204_c0_g1_i4	chr8L	52381451	52398206	0.169776255128294	1	3.14057	1.11823	1.7855	2.31913	2.16541	2.57823	3.48378	3.12676	2.55565	3.23632	2.35986	2.69325	2.95786
TRINITY_DN204_c0_g1_i5	chr8L	52378542	52398206	0.234606501162795	1	10.379	11.3286	9.41083	9.63023	16.0635	15.6747	12.9668	13.7629	11.5043	12.0493	3.64492	12.4268	14.7135
TRINITY_DN204_c2_g1_i5	chr4L	90436871	90437220	1.84505714743764	1	1.30567	0.740519	0	0	0.633986	0	0	0	1.39243	0	0.264176	0	0
TRINITY_DN204_c3_g1_i2	chr8L	13216161	13217601	-0.0615859921364785	1	0.621864	0.94916	1.40714	1.08935	1.25191	2.27189	1.15929	1.43648	2.35285	1.14004	1.45776	2.34588	1.65344
TRINITY_DN204_c3_g1_i3	chr8L	13216114	13217601	5.86556493204746	0.0782935358193485	0.735217	0	3.92111e-10	0	0	0	0	0	0.67861	0	0	0	0
TRINITY_DN204_c4_g1_i1	chr8L	5855298	6051043	0.0861540425223541	1	0.648073	0.323641	0.692728	0.58896	0.922275	1.21147	1.25264	0.644496	1.06743	0.640192	0.645084	0.977256	1.04555
TRINITY_DN204_c4_g2_i1	chr3L	30258742	30259078	0.156124415273608	1	0	0.695211	0	1.23166	0	0.570946	0	0.603692	0.657464	0	0	0	0.614664
TRINITY_DN205_c0_g1_i1	chr1L	145236274	145267384	-0.36141534409393	1	0.939545	0.689097	0.615152	0.659687	0.91947	1.15992	0.4885	0.463903	0.667351	0.968789	0.942123	0.73925	0.138531
TRINITY_DN205_c0_g1_i2	chr1L	145236283	145267384	0.142402290253681	1	4.90515	6.66964	3.83158	4.95203	7.53339	5.02011	3.78564	6.54067	4.42144	6.64259	3.22515	4.5355	4.52335
TRINITY_DN205_c0_g1_i3	chr1L	145236744	145267349	-0.39302817040319	1	8.54301	9.95215	8.96114	9.34724	4.95017	7.96682	8.77578	8.40308	5.00536	7.14834	10.406	7.62651	8.25627
TRINITY_DN205_c0_g1_i4	chr1L	145236283	145267349	-0.202612257455167	1	35.6263	45.3138	35.3069	39.7305	41.7577	34.7721	33.5699	35.9974	24.9207	37.28	30.5421	36.7018	29.12
TRINITY_DN205_c1_g1_i1	chr2L	13610650	13622921	-0.297823243123042	1	0.754497	2.1282	0.614396	1.50347	3.61154	3.57586	2.69	2.08251	2.44285	2.07923	1.93336	4.93283	1.10616
TRINITY_DN205_c1_g1_i2	chr2L	13610650	13622874	-0.210367859083251	1	0.710817	0.854659	0.469613	0.31525	1.20633	0.449165	1.52996	0.423058	0.323762	0.394275	0.215549	1.23512	0.375571
TRINITY_DN206_c0_g1_i1	chr6L	132596859	132864084	-0.32979518761645	1	0	1.03883	0	0	2.177	0	3.1732	1.435e-8	0	0	0	0	0
TRINITY_DN206_c0_g1_i2	chr6S	109216023	109247746	-0.196152594815334	1	0.832948	2.41714	2.72459	3.50714	5.50774	5.60761	3.42205	2.49741	5.08796	4.05182	3.66592	7.28395	4.31175
TRINITY_DN206_c0_g1_i3	chr6S	109216023	109236083	0.557538140483481	1	14.8749	7.97215	10.3003	10.2357	33.1656	16.8955	18.7951	17.0944	14.7206	15.0669	10.9788	14.7793	18.816
TRINITY_DN206_c0_g1_i4	chr6L	132844573	132874808	2.20785138652069	1	3.72865	0	0	0.222632	7.1394	0.398645	1.65719	3.0745	0.552675	1.09472	0	3.98083	6.2114
TRINITY_DN206_c0_g1_i5	chr6S	109216023	109236083	6.34163154443272	0.0646714508532254	1.83428	0	0	0	0	1.33502e-5	0	0	3.63034e-6	3.24911e-8	0	0	0.126003
TRINITY_DN206_c0_g1_i6	chr6L	132596859	132844573	0.81531913952230906	1	12.9317	3.9129	10.5171	4.95069	23.5185	1.83242	12.8572	9.65016	5.16213	10.5787	9.43955	6.77632	19.2551
TRINITY_DN206_c0_g1_i8	chr6L	132844573	132874808	3.26525839394595	0.0876473194763661	1.48397	0	0	0.0343579	0.542729	0.0994633	6.8304e-7	1.40787	0.085213	0.130367	0	0.478091	1.11845
TRINITY_DN206_c0_g1_i9	chr6S	109216023	109236083	-2.06030611106932	1	0.0236317	1.83426	1.68582	5.13803	0.0548063	3.54848	1.89179	2.99543e-4	1.07638	4.57218	4.31394	6.82211	3.46754
TRINITY_DN206_c0_g2_i2	chr6L	132844184	132864084	0.56898626081135	1	14.4355	9.1937	7.75964	9.2453	17.9159	14.7377	10.2115	13.2808	12.3289	11.4597	4.20967	7.86343	13.6957
TRINITY_DN206_c0_g2_i4	chr6L	132844184	132864084	0.0383970416182615	1	4.73379	5.48382	5.56551	3.35013	3.66941	5.18945	5.28255e-5	6.14586	0.660282	3.42311	1.88453	3.16387	4.18345
TRINITY_DN206_c0_g2_i5	chr6L	132844184	132864084	-0.0892872670450146	1	10.6254	11.746	14.4326	18.7003	34.8212	19.8718	30.1989	12.1653	20.2922	22.5793	22.3287	20.45	18.6263
TRINITY_DN206_c0_g3_i1	chr6L	132844280	132844576	-0.0603219995578235	1	37.9172	45.1704	47.5171	44.1075	45.1906	65.9077	51.3791	50.6486	49.6586	39.2361	40.9582	36.5167	49.4839
TRINITY_DN206_c1_g1_i1	chr2S	117642703	117642996	-0.145440949729468	1	0.910631	2.07996	1.1769	2.70709	0	0	2.07824	1.76056	3.62277	3.43432	4.20344	1.1069	3.54449
TRINITY_DN206_c1_g1_i2	chr2S	117642689	117642996	-0.844872484038297	1	0.753915	0.856551	1.83542	5.2696	4.03482	2.78066	3.36004	1.47345	0.965689	2.77814	0.841876	3.556	0
TRINITY_DN206_c2_g1_i1	chr6L	132852592	132853225	0.252125414359242	1	0.442685	0.249566	0.422539	0.902968	0.81314	0.620786	0.225452	1.09914	2.42979	1.95716	0.435906	2.04798	0.457506
TRINITY_DN207_c0_g1_i1	chr8L	53156767	53161363	0.896889325435588	1	1.02414	0	0.835343	0.28569	1.12804	0.251105	0.30855900000000003	1.10181	1.02205	0.175613	1.62583	0.475854	0.569003
TRINITY_DN207_c0_g1_i3	chr8L	53156767	53162628	-0.555451824184568	1	1.6703	0	2.02046	0.892723	0.41207	1.3602	1.74793	0.71688	1.4543	2.0506	3.04189	0.993084	1.02805
TRINITY_DN207_c0_g1_i4	chr8L	53156243	53161363	0.439138189410958	1	24.9625	12.7097	47.8099	18.0305	60.5518	19.1647	17.7091	28.1331	24.8408	15.0791	50.2501	16.0622	39.9965
TRINITY_DN207_c1_g1_i4	chr4L	23559350	23559613	1.64570853016416	1	6.26735	0	0	1.85301	0	0	0	2.44905	0	2.54521	0	0	1.38386e-8
TRINITY_DN207_c1_g2_i1	chr3L	14436012	15330171	0.245065948231501	1	8.73603	2.12219	3.50836	6.25695	2.80589	0.579311	4.37317	3.07043	4.00758	4.11833	2.45511	3.73695	2.49688
TRINITY_DN208_c0_g1_i1	chr8L	21526134	21607433	0.131858754112576	1	23.9235	8.52616	20.2319	17.3357	5.38378	8.59231	8.36813	8.88638	15.7754	13.0449	3.13451	8.72731	10.0462
TRINITY_DN208_c0_g1_i2	chr8L	21565027	21607429	0.465537621720679	1	13.1171	2.48866	4.76571	6.66253	2.98306	4.30155	4.61435	2.41154	6.86799	4.81801	1.71276	4.54837	4.87837
TRINITY_DN208_c0_g1_i3	chr8L	21563003	21607433	0.067214435014308	1	15.2014	6.17368	12.4587	11.8937	3.14603	4.07952	6.80806	4.20851	11.7414	3.21657	6.32774	5.56936	5.38864
TRINITY_DN208_c0_g1_i4	chr8L	21526134	21607433	-0.463983106981692	1	6.61143	3.16559	6.80203	5.97548	2.60779	5.32223	5.45199	4.73953	0.278525	6.7092	0.979091	2.85249	3.26044
TRINITY_DN208_c0_g1_i5	chr8L	21526134	21607433	0.198540592128285	1	18.7392	6.476	15.3201	13.6512	7.84072	14.333	9.14723	11.7139	8.87823	9.02853	2.97485	7.56053	11.7232
TRINITY_DN208_c0_g1_i6	chr8L	21565027	21607429	-0.313049608273599	1	2.88275	0.765241	1.31365	1.89802	1.31159	2.49386	2.83393	1.18763	0.0395223	2.29197	0.488075	1.25774	1.34604
TRINITY_DN208_c0_g1_i7	chr8L	21563003	21607433	-0.13204358159708	1	17.0023	6.48134	14.0689	14.5831	11.4783	13.8323	14.5108	13.1627	17.7531	20.8737	34.0144	13.2637	17.5414
TRINITY_DN208_c0_g1_i8	chr8L	21526134	21607433	0.243797691920126	1	25.8783	8.77858	21.8269	20.0327	14.1494	21.0055	14.9926	20.3203	21.4587	20.2369	14.593	16.6142	23.9075
TRINITY_DN208_c0_g1_i9	chr8L	21562390	21563013	-0.184814666230574	1	103.443	58.0619	126.801	102.996	48.7231	72.7099	65.3818	86.4949	69.4978	73.6572	121.371	63.241	91.1377
TRINITY_DN208_c0_g1_i10	chr8L	21563003	21607433	-8.4220954026208e-4	1	11.4786	4.43579	9.03761	9.0215	5.38588	8.46394	7.72839	6.48683	5.79402	7.40189	4.79735	4.85187	7.04148
TRINITY_DN208_c0_g1_i11	chr8L	21563003	21607433	-0.666737130410915	1	2.88997	1.73252	3.08311	3.03436	1.26568	2.23626	3.96113	1.91273	0.0685771	1.40409	1.34284	1.35231	1.30205
TRINITY_DN208_c1_g1_i2	chr8L	21599540	21607089	0.339897927405858	1	38.8486	6.50135	8.39986	29.9335	11.8481	19.7884	15.6816	13.0211	22.0947	19.1538	16.297	19.9531	23.8031
TRINITY_DN209_c0_g1_i3	chr5S	38020000	39153172	-0.14721647845004	1	5.473	4.92507	7.62176	5.65923	7.1581	3.37007	4.18021	7.44982	3.26097	7.03787	9.66579	9.23068	7.15699
TRINITY_DN209_c0_g1_i4	chr5S	37903490	38189287	0.0261351057052964	1	3.46524	3.4205	4.29574	6.36279	6.72391	5.83593	6.71216	5.51408	6.04045	5.10173	5.1429	7.8004	7.41733
TRINITY_DN209_c0_g1_i6	chr5S	37903490	38189287	-0.194823785288766	1	1.33123	1.34137	1.26915	3.79691	1.94487	4.25363	2.34725	3.34857	1.30465	1.42132	2.30329	2.13992	2.51834
TRINITY_DN209_c0_g1_i8	chr5S	37903490	38189287	-0.0813538056392347	1	1.52673	0.647179	1.8036	2.06901	2.08945	3.26528	2.76172	2.13065	2.38246	2.58863	2.64302	2.2191	2.6408
TRINITY_DN209_c0_g1_i9	chr9_10L	60889493	61062715	-0.106117116434775	1	0.763648	0.154025	0.42182	0.13371	0.251942	0.131896	0.671974	0.133086	0.29692	0.485171	0.410718	0.754368	0.444283
TRINITY_DN209_c0_g1_i10	chr5L	45957544	46076953	0.317545148377365	1	2.74531	1.04458	2.38095	3.3285	3.83483	3.39539	3.59567	3.54351	3.4048	3.90542	1.36461	2.71737	3.65455
TRINITY_DN210_c0_g1_i1	chr7L	7833865	7859192	-0.0762490675960279	1	0.413474	0.159113	0.350499	0.483918	0.666233	0.510889	0.7693	0.285401	0.408596	1.26051	0.549942	0.639108	1.05978
TRINITY_DN210_c0_g1_i2	chr7S	4954678	4980356	-0.557706820674145	1	0.198301	0.591429	0.284913	1.16921	0.212871	0.619689	0	0.581268	0.171939	0	0.00984097	0	0.0335425
TRINITY_DN210_c0_g1_i3	chr7L	7830652	7859192	-0.179030065721841	1	7.65429	6.29271	5.70526	6.55952	5.44793	4.05218	5.93992	5.74704	2.1069	3.83112	2.71195	7.29003	3.59124
TRINITY_DN210_c0_g1_i4	chr7S	4954678	4980356	0.31183860659426	1	2.12382	1.403	0.313663	2.00425	0.712147	1.27499	1.75282	1.83765	0.934668	0.935606	0.376875	1.25034	1.8231
TRINITY_DN210_c0_g1_i5	chr7L	7831130	7859192	-0.883486256749791	1	0.225837	0.196458	0.140416	0.360871	0.105124	0.33	0.295059	0.15726299999999999	0.26045	0.438583	0.6789	0.45005	0.24616
TRINITY_DN210_c0_g1_i7	chr7L	7830652	7859192	-0.309121364531787	1	2.79681	4.11539	4.18174	6.99128	2.98133	2.44991	3.63914	3.09816	3.77509	6.12579	3.20735	2.56076	4.99936
TRINITY_DN210_c1_g1_i1	chr7L	7843796	7844153	-1.05168744491069	1	0.416012	0.471663	1.96658	0.841904	0.380645	0	0.419634	0	0	0	0	0.420764	0.425699
TRINITY_DN211_c0_g1_i1	chr9_10S	41679554	41975845	0.156730658702233	1	15.1213	11.3493	12.733	14.7952	35.5895	15.7776	20.5467	15.6211	12.9343	18.6201	19.9269	21.1073	17.3066
TRINITY_DN211_c0_g2_i1	chr9_10S	41965331	41975270	0.186616882113601	1	18.6585	17.8401	13.7053	18.9644	41.9635	22.978	27.5174	20.9126	17.831	24.3644	15.9419	27.5745	24.1396
TRINITY_DN211_c0_g2_i3	chr9_10S	41965339	41975313	0.00984224588536788	1	36.5272	36.818600000000004	25.1142	33.0659	53.8416	38.3394	46.8167	34.0377	30.8768	37.5962	25.9948	52.4517	37.4488
TRINITY_DN211_c0_g3_i2	chr9_10S	41975367	41977405	-0.132992316565791	1	20.8967	23.3537	19.034300000000002	21.0702	31.4459	22.4302	26.8491	22.1529	16.3666	22.694	25.7467	28.9788	21.7293
TRINITY_DN212_c0_g1_i1	chr2S	133206330	133207249	-0.333881007220816	1	13.0218	9.99874	20.2662	24.1901	9.19844	17.1084	12.0345	17.0416	10.1227	18.4004	14.9717	9.12162	15.9448
TRINITY_DN212_c0_g2_i1	chr2L	153139552	153141127	-0.105420470533402	1	29.4128	12.1242	39.3995	37.1192	16.404	27.5069	24.3924	33.3478	22.0287	22.2352	23.9917	12.6254	20.0331
TRINITY_DN212_c1_g1_i1	chr1S	50435079	50444147	2.19791216377501	1	0	0	3.13563e-7	0.292081	0	0	0	0	1.43274	0	0.177786	0	0
TRINITY_DN212_c1_g1_i3	chr1L	55132435	55138978	0.269257241472714	1	1.19067	0.477467	0.645315	1.13031	1.21966	1.14514	0.87184	0.902883	0.963849	1.30378	0.65008	1.01449	1.29514
TRINITY_DN212_c1_g1_i5	chr1S	50435079	50444147	0.174248577174224	1	1.57398	1.16476	1.49464	1.62518	2.93974	1.74639	1.67914	2.21758	8.50505e-6	2.09143	1.63576	2.21459	3.17835
TRINITY_DN212_c1_g2_i2	Scaffold20	1324031	1325395	0.616337385416309	1	2.0708	0.877085	0.986815	0.527764	1.66541	1.8037	1.05268	1.88487	3.4099	0.857275	2.3927	1.5983	1.20456
TRINITY_DN212_c4_g1_i1	chr3L	6410187	6424644	0.771666750178508	1	0.632189	1.43427	3.55356	0.634292	5.1018	1.76199	1.26151	5.58219	3.37648	0.682047	4.25256	1.88854	3.15574
TRINITY_DN213_c0_g1_i1	chr6L	3069704	3184094	0.328445631431057	1	3.11587	1.60515	1.37231	2.00908	2.83221	2.76245	3.212	2.4016	2.39546	2.6522	1.1319	2.39275	2.97155
TRINITY_DN213_c0_g1_i2	chr6S	2664651	2674832	-0.0668147161920303	1	2.56848	2.73683	4.24459	2.59443	2.58883	3.10833	2.45622	2.91067	3.36871	2.84494	3.77646	3.51279	4.48
TRINITY_DN213_c0_g1_i3	chr6L	3089921	3184094	-0.076156374407948	1	1.56192	1.2083	1.45348	0.992314	0.913438	1.27319	1.39625	1.09659	0.982581	1.20499	1.52902	1.1116	1.7758100000000001
TRINITY_DN213_c0_g1_i4	chr6S	2638672	2674832	0.333347658434316	1	4.34716	2.91056	3.14342	3.84664	5.54692	5.02138	4.65138	4.66908	5.44713	4.70079	2.34601	5.21019	5.69356
TRINITY_DN213_c0_g2_i1	chr6S	2638672	2642021	-0.692209410585933	1	0.86289	0	0.5476	1.46426	1.05787	1.61518	2.92067	0.857601	0.948083	1.26851	1.1298	1.47067	0.296959
TRINITY_DN214_c0_g1_i1	chr9_10S	53413045	53437523	-2.96731816411055	1	0	0	0	0	0	0	0	5.40867e-5	0	0	0.160191	0	0
TRINITY_DN214_c0_g1_i2	chr9_10L	58193836	58218169	-0.14688802429393	1	0.334015	0.611063	0.344423	0.428641	0.599117	0.64898	0.760517	0.274626	0.799697	0.401439	1.14995	0.379263	0.781115
TRINITY_DN214_c0_g1_i3	chr9_10S	53413045	53433588	0.190101812714576	1	9.08919	11.3833	7.19673	9.4294	17.8853	13.7058	13.4055	12.3687	10.8336	11.3468	7.98769	13.1997	14.4196
TRINITY_DN214_c0_g1_i4	chr9_10S	53413045	53437523	0.074690663420229	1	10.8686	9.36994	9.56524	9.02414	11.8534	13.6567	12.0978	12.2065	9.85893	11.7237	8.94626	9.73916	12.5402
TRINITY_DN214_c0_g1_i5	chr9_10L	58192552	58192800	0.499692010642707	1	5.3153	2.42085	5.89905	6.22928	13.8515	4.87124	13.646	8.13454	13.138	11.1867	16.2436	8.31324	21.3461
TRINITY_DN214_c0_g1_i6	chr9_10S	53413045	53417672	-0.123306877561076	1	1.23448	0.614176	0.627333	1.17429	0.840743	1.53198	1.6478	1.65498	0.773455	1.39024	1.294	0.723496	0.705444
TRINITY_DN215_c0_g1_i1	chr9_10L	35133172	35145328	-3.71788028902867	1	0.00209135	0	0	0	0	0.874997	0	0	0	0	0	0	0
TRINITY_DN215_c0_g1_i2	chr9_10L	35133172	35147022	0.255241336919232	1	12.1185	4.05411	5.74633	6.15536	12.7863	8.11473	6.60702	8.86582	11.9495	16.4959	6.79212	19.168	9.19119
TRINITY_DN215_c0_g1_i3	chr9_10L	35133172	35147022	-0.179707664232322	1	0	7.96452	5.86662	8.37101	13.7006	8.4991	12.0175	7.75551	0	0	7.82662	0	8.11736
TRINITY_DN215_c0_g1_i4	chr9_10S	31751810	31762327	0.0876623405205855	1	23.7217	28.2481	15.831	23.3702	35.3261	26.4149	26.6576	23.1206	20.8785	25.2699	19.1549	24.9777	28.4766
TRINITY_DN215_c1_g1_i1	chr3L	37106974	37221641	0.276237764950095	1	0	0	0.166084	0.531347	0.477889	0.324587	0	0	0.571886	0	0.171574	0.538067	0.359375
TRINITY_DN216_c0_g1_i1	chr8S	8664842	8718155	0.749785305256557	1	0.900008	0.694675	0	0	2.75661	1.14027	0	0.60513	0	1.32495	1.1783	0.621948	1.2246
TRINITY_DN216_c0_g2_i1	chr7L	73508975	73548129	-0.297373316714344	1	0.366503	3.27827	0	1.20952	0.493251	0.601906	0.722641	0.657412	2.4085	1.33158	0.321508	2.07313	1.30721
TRINITY_DN216_c0_g2_i2	chr2S	132043397	132078497	-1.06370747629334	1	0.261894	0.369268	0	0.132601	0	0.197253	0.235274	0.202536	0	0.191186	0.362812	0.143283	0
TRINITY_DN216_c0_g2_i3	chr2S	132071962	132072819	-5.27375339286461	0.294713923315789	0	0.361669	0.228337	0	0	0	0.586134	0	0	0.986752	0.912922	0	0
TRINITY_DN216_c0_g2_i4	chr2S	132071993	132078509	-0.0722269263609784	1	2.09028	6.71327	0.363482	2.74829	1.02167	2.37534	3.85852	2.05848	7.74496	2.08873	1.14696	4.48928	2.14467
TRINITY_DN216_c0_g2_i5	chr7L	71995991	73544460	0.96638863989751	1	0	0	0	0.807776	0.742038	0.867322	0.725396	1.31796	0	0	0.645251	0	1.69809
TRINITY_DN217_c0_g1_i1	chr3S	57247255	57276275	0.0574056284053874	1	29.3375	38.6287	27.9867	28.884	40.0505	31.4378	25.1042	25.495	38.0983	24.0655	25.9512	32.4842	28.4174
TRINITY_DN217_c0_g1_i2	chr3S	57247255	57433890	-0.167018179051767	1	28.3097	33.1345	34.2145	28.3039	10	22.6791	16.8406	27.6808	34.5077	23.4263	25.7752	24.3471	23.4385
TRINITY_DN217_c0_g1_i3	chr3L	84925949	84957694	-0.280857978713227	1	3.41753	1.32525	6.39817	2.22177	0.852878	1.97434	2.47466	4.54669	2.62477	2.44842	6.24461	1.72145	2.06988
TRINITY_DN217_c1_g2_i1	chr5L	34991885	34993188	-0.142074137433928	1	0.786635	0.530436	1.6643	2.25163	0.905101	1.17644	10.8645	2.11221	2.15678	2.0975799999999998	1.80008	9.27381	11.0131
TRINITY_DN217_c2_g1_i1	chr4S	110937065	110937552	0.380674239303691	1	1.26633	2.13069	1.4048	1.07061	5.26932	2.55201	2.99522	4.38238	1.61309	3.01766	1.44833	1.94536	1.31739
TRINITY_DN218_c0_g1_i1	chr7L	81686374	81691851	0.0337875938477374	1	1.20421	0.355273	0.442126	0.358128	1.12266	0	1.06647	0	0.236426	0.331006	1.11984	0.181889	0
TRINITY_DN218_c0_g1_i2	chr7L	81669003	81691892	-0.39901271656814	1	0.129085	0.180999	0.664972	1.46153	0.205964	1.79621	0.567319	0.238982	1.29207	0.214957	0.203435	0.606682	0.924887
TRINITY_DN218_c0_g1_i3	chr7L	81669003	81691892	0.160702461436569	1	3.57751	2.7656	2.47521	1.9592	1.86781	1.65474	2.22787	4.58953	1.44114	4.40776	2.29752	2.36597	3.1624
TRINITY_DN218_c0_g1_i4	chr7L	81686374	81691851	-0.457400243941468	1	0.111249	0.0487926	0.194835	0.364811	0.232646	0	0.418646	0	0.286595	0.0385127	0.19362	0.0828817	0
TRINITY_DN218_c0_g1_i5	chr7L	81675541	81690822	-0.253528709697317	1	0	1.22943	0.681526	0.691006	0.893386	1.26733	1.66378	1.3344	1.40262	1.09546	1.44805	1.83424	1.75406
TRINITY_DN218_c1_g1_i1	chr7L	86870217	86875361	0.00656338270054089	1	2.51399	1.89986	1.58813	1.81049	3.47041	2.08793	5.85489	3.09146	5.32604	3.83373	2.90573	6.31092	2.29035
TRINITY_DN218_c1_g1_i2	chr7L	86870253	86999385	-0.0277314197177185	1	3.16816	5.41495	3.21856	6.04738	7.66091	7.14421	6.46752	7.03609	6.98689	6.48961	7.24831	14.5148	10.576
TRINITY_DN218_c1_g1_i4	chr7S	61975306	62368552	0.185534088484994	1	3.24779	1.17997	1.44564	3.37754	4.16459	3.50158	5.81636	2.88624	8.55664	2.86875	5.17641	7.17656	2.94663
TRINITY_DN218_c1_g1_i5	chr7L	86876410	86999385	-0.0842150364422687	1	7.51559	6.11324	4.97652	8.58381	7.31823	8.62812	16.0199	10.1856	14.5455	8.48259	16.3835	10.1446	8.09347
TRINITY_DN218_c1_g1_i6	chr7L	86870217	86878165	0.0741236461141116	1	1.2419	1.66262	0.714025	1.00579	3.16104	2.01985	2.23133	2.27782	0.850115	1.9876	2.02492	2.87967	2.20106
TRINITY_DN218_c2_g1_i4	chr1L	7224810	7229216	-0.871760090132719	1	1.04566	2.84362	1.13636	1.65452	0.651397	4.10899	1.1604	1.129	1.04821	1.79527	2.7921	1.06621	2.04065
TRINITY_DN218_c2_g1_i6	chr1L	7018855	7229216	-0.391994767502031	1	0.263432	0.753357	0	0.527375	0.734169	0.405092	0.859797	0.223453	0	1.10586	0	0.362626	0.707717
TRINITY_DN218_c2_g1_i8	chr1L	7227954	7229216	0.717904512582283	1	0.76928	0.231718	4.34837e-4	0.383232	1.56527	0.522078	0.680731	0.466817	0.381808	0	0.573708	0.651692	0
TRINITY_DN218_c5_g1_i1	chr6S	108399477	108425928	-0.137758042676974	1	22.1536	21.4394	21.1744	19.4064	12.3489	21.0628	19.5165	24.3162	13.2773	26.235	14.2101	13.6322	21.619
TRINITY_DN219_c0_g1_i1	chr1L	125473638	125517920	-0.76245967594138	1	1.01944	0.381016	0	2.40531	0.56685700000000006	0.718873	0.275885	0	0.27651	1.13592	0.186092	0.714445	0.283633
TRINITY_DN219_c0_g1_i2	chr1L	125473638	125517920	0.0122694732655009	1	2.8447	1.94039	2.04454	6.92151	3.29759	3.90927	2.64756	2.28777	6.46228	2.84654	0.82235	4.19961	1.44811
TRINITY_DN219_c0_g1_i3	Scaffold58	969209	1007821	0.0482209071864003	1	3.66653	2.6744	1.31457	3.92515	1.90821	1.86305	2.2724	1.36398	4.78561	3.10187	0.949725	3.62106	1.46073
TRINITY_DN220_c0_g1_i1	chr2L	160124399	160164230	-0.376561880750663	1	3.69533	2.67592	5.16756	4.54152	1.47266	0.959369	2.88174	0	4.22549	2.29791	2.85933	4.21946	3.85148
TRINITY_DN220_c0_g1_i3	chr2L	160124399	160164230	-3.38040158563982	1	0.108753	0	0	0	6.79403e-9	0	1.378e-8	0	0	2.25238	0	2.52283e-4	2.92537e-6
TRINITY_DN220_c0_g1_i4	chr2L	160122278	161853910	-0.262163771133153	1	5.51871	4.4791	7.81431	4.07464	3.57683	2.07766	4.62688	2.74414	3.53042	3.8325	4.42369	4.07911	4.45149
TRINITY_DN220_c0_g1_i5	chr2S	139468284	139519982	-0.0670313538503487	1	3.27425	3.61914	4.46689	3.06878	3.77944	4.21514	3.34131	4.03302	2.83299	2.78594	2.49891	3.196	3.16604
TRINITY_DN220_c0_g1_i6	chr2L	160124399	160164230	6.99138927400191	0.014310527020795	1.89831	0	0	0	9.29038e-4	0	1.96833e-9	0	0	6.8641e-4	0	0	0.702242
TRINITY_DN220_c0_g1_i7	chr2L	160124470	160164230	0.846788224168246	1	0.0382729	0.632504	0	0	0.792801	1.18734	1.48969e-8	1.31206	0	8.26992e-6	0	0	1.52734e-9
TRINITY_DN220_c1_g1_i1	chr2L	160130493	160669040	0.290660307336844	1	2.2732	0.568052	1.3534	1.39336	0.738628	0	1.53112	0	2.00582	1.27866	1.20381	2.13913	2.55641
TRINITY_DN220_c1_g1_i2	chr2L	160130493	160669040	0.376739017870203	1	0.523411	0.527705	0	0	1.04417	1.73911	0.688052	1.58128	0	0	0.929296	0	0
TRINITY_DN220_c1_g1_i3	chr2L	160130493	160130951	0.291200722821747	1	0.35193	0	0	0	0	0.269197	0	0.401681	0	0	1.02251	0	0.331001
TRINITY_DN221_c0_g1_i1	chr1L	115047389	115047990	-0.227176285004572	1	90.4063	164.787	138.655	94.9532	99.8121	88.6698	104.344	113.552	108.776	91.6768	95.0157	94.1312	89.2238
TRINITY_DN221_c0_g1_i2	chr1L	115047389	115047990	-0.542424532261187	1	3.76793	35.5776	21.9087	16.6168	8.54076	11.7085	9.06385	15.4979	20.8995	17.9129	7.59944	16.0514	15.6285
TRINITY_DN221_c0_g3_i1	chr7L	126341906	126439480	-0.241707189328421	1	3.27328	3.71343	3.63969	5.59169	4.26786	3.57375	3.6076	3.79882	2.69656	4.51374	4.82901	3.07249	3.94532
TRINITY_DN221_c3_g1_i1	chr2S	44981882	44982382	-0.894599202885162	1	0.409822	0.461968	0.195736	0.62688	0	0.957775	0.417643	0.407136	0.224941	0.679798	0.403983	0	0.211882
TRINITY_DN222_c0_g1_i2	chr2L	142820181	142878791	0.469826616734768	1	2.53405	0	1.81758	2.25744	4.88297	1.48903	3.47049	1.71373	1.74112	2.24183	0.592539	2.94407	2.01166
TRINITY_DN222_c0_g1_i3	chr2S	123958922	123996606	0.0630217520711662	1	9.46008	8.67915	9.55899	7.12389	15.4204	9.39355	8.64157	7.59261	7.94833	12.6053	10.2142	9.52404	11.171
TRINITY_DN222_c0_g1_i4	chr2L	142820181	142851051	-0.378585602233156	1	0.870828	3.27476	0	0	4.00328	5.52792	3.58365	4.11904	0	0	3.25841	2.918	0
TRINITY_DN222_c0_g1_i5	chr3S	100565973	100621130	-0.697157680229645	1	0	0	0	0	0	4.16493	0	2.26369	0	0	2.14646	0	0
TRINITY_DN222_c0_g1_i6	chr2L	142820181	142851051	0.068897184836643	1	3.04543	2.90602	1.81671	3.18438	4.32495	0	4.51916	3.75511e-4	5.07968	5.64814	1.53398	6.1494	5.02383
TRINITY_DN222_c0_g1_i7	chr2S	123958922	123996606	0.212636724607857	1	0.597398	0.698207	0.569055	0.672537	1.7518	0.817181	0.806427	0.720361	0.811019	0.683781	0.614287	1.89212	1.15003
TRINITY_DN222_c1_g1_i1	chr1L	50925850	50926072	-0.119978861281256	1	7.06181	5.05167	9.31873	13.6654	0	5.91481	3.47816	4.9439	13.6271	3.65217	1.66672	7.78793	4.94658
TRINITY_DN222_c1_g3_i1	chr2L	158477433	158477700	-0.429318465388177	1	3.70311	2.79679	2.89281	1.8573	0.555247	2.86831	2.47404	0	1.32173	1.3339	4.15274	3.08178	4.94342
TRINITY_DN222_c1_g4_i1	chr2L	158477615	158593542	-0.0203244135459959	1	4.82511	3.52224	8.20053	8.92593	4.12399	7.4137	5.85819	7.18914	6.80378	4.9263	6.08025	5.63784	9.93491
TRINITY_DN222_c1_g5_i2	chr5L	96323325	96323543	0.24621726974118	1	5.75824	1.31199	0	4.60481	1.06786	4.31459	2.25676	6.90679	1.17268	6.03184	2.28523	6.7	5.7076
TRINITY_DN223_c0_g1_i1	chr9_10S	17585298	17631160	-0.314792395945755	1	6.42745	6.68455	4.91815	6.90437	5.21992	4.36854	5.98689	4.62685	5.43274	4.71697	6.28673	7.37021	3.0963
TRINITY_DN223_c0_g1_i2	chr9_10S	17585298	17631160	-0.368718803789733	1	12.0418	11.7191	10.3272	13.8922	7.2074	8.26281	9.89846	8.35879	8.86949	7.96469	9.25679	12.7923	6.24341
TRINITY_DN224_c0_g1_i1	chr4S	18644768	18649571	0.11276336364182	1	4.67555	3.57135	4.6839	4.27132	3.33256	6.08315	4.15553	5.4457	3.59168	4.08256	3.77322	3.54711	7.02689
TRINITY_DN224_c0_g1_i2	chr4S	18644768	18649571	0.030539787541331	1	2.86605	3.15277	2.9318	3.35857	2.24057	3.23207	2.26128	3.34685	2.41904	2.79074	2.65375	2.7086	4.63046
TRINITY_DN224_c0_g2_i4	chr3L	23179379	23287242	0.0233134200706712	1	2.61819	1.34743	0.894364	3.26051	1.90628	2.41966	2.33678	1.96267	2.48984	2.65259	1.7039	2.64419	2.12884
TRINITY_DN224_c0_g3_i1	chr8S	92326219	92343455	-0.0393877687368575	1	2.52421	4.29578	1.18272	2.75345	2.83433	2.92932	1.26151	1.24049	2.69701	5.45638	2.42456	2.51805	5.04919
TRINITY_DN225_c0_g1_i1	chr8L	58622340	58632941	-2.15100646093558	1	0.190614	0.210405	0	0	0	0.0739913	0.164952	0	0.0726712	0	0.579509	0.89695	5.18879e-8
TRINITY_DN225_c0_g1_i2	chr8L	58622340	58632941	0.521337238977255	1	1.67506	1.82361	1.54206	1.67053	4.90594	4.64868	2.92715	4.00426	3.36764	2.9398	3.52367	2.46474	5.78432
TRINITY_DN225_c0_g1_i3	chr8L	58622340	58632941	1.40582743158095	1	0	0	0	0	0	0.478475	0	0	0.144889	0	0	0	0.667615
TRINITY_DN225_c0_g1_i4	chr8L	58622340	58632941	-6.19942925560603	0.408630282364874	0	0.136364	0.215896	1.09025	0	0	0	0	0	0.238579	0	0	0
TRINITY_DN225_c0_g1_i5	chr8S	83958788	83975046	0.00450127299555429	1	3.02194	1.58877	1.55331	1.72207	2.67841	3.19907	3.07357	1.14306	1.53409	2.61173	0.310845	3.02099	2.57856
TRINITY_DN225_c0_g1_i6	chr8L	58622340	58632941	1.78575318067189	1	0	0.240427	0.407365	0.820008	0.61432	3.3164e-5	0	0.93438	2.47366	0.393243	0	0	0.34769
TRINITY_DN225_c0_g1_i7	chr8L	58622340	58632941	-2.41799454160285	1	1.40383	1.07127	0.851596	2.18396	0	0	1.79944	0	0	1.82797	1.6699600000000001	2.49969	0
TRINITY_DN225_c0_g2_i1	chr8S	83976983	83985513	0.147245833989951	1	4.78635	3.98359	2.54438	4.91274	4.67564	4.62697	4.73349	4.34939	4.58578	4.75109	1.78671	4.83874	4.55536
TRINITY_DN225_c2_g1_i1	chr3S	11103573	11103671	-0.356825399632344	1	2.34187e-7	4.89301	1.84973	1.80674	4.57825	1.53983e-6	2.46353e-7	3.88156e-7	1.82575	2.36574e-7	2.70711	7.00408e-6	7.34228e-7
TRINITY_DN225_c2_g1_i2	chr3S	11103573	11103671	0.578276537493163	1	2.11787	0	0	0	0	2.74186	2.99208	4.3739	2.08857	2.70704	0	3.70789	2.36254
TRINITY_DN225_c4_g1_i1	chr3L	54103636	54103753	-0.042090603192807	1	2.87698	3.49093	3.58122	2.30025	6.15948	3.54195	3.81784	4.50296	2.43224	4.91905	5.82841	5.31896	4.53666
TRINITY_DN225_c5_g1_i1	chr5S	118497805	118497888	-0.185862552887348	1	3.48472	3.16121	0.652106	3.48386	2.48807	2.83346	4.16165	0.681382	1.47806	0	0.667016	5.53516	3.44984
TRINITY_DN225_c6_g1_i1	chr5S	33716560	33716771	0.757420596456973	1	0	0	0	3.47495	3.11657	0	1.80827	0	3.69299	1.89893	1.73013	0	3.42941
TRINITY_DN225_c7_g1_i1	chr5L	25595581	25719705	-0.25423667267895	1	13.5029	3.53363	7.13147	16.3956	7.7879	9.97315	13.8585	5.88074	5.87986	8.11838	13.2288	2.99446	7.27535
TRINITY_DN226_c0_g1_i1	chr6L	92088868	92114711	-0.198650266851968	1	0.724329	1.2483	0.359229	1.55998	1.81417	1.44988	1.52645	1.43563	0.944924	1.38781	1.45377	2.80253	1.59851
TRINITY_DN226_c0_g1_i3	chr6L	92088868	92130804	-0.305859936310082	1	0.483807	1.18668	0.801184	1.22186	0.953146	0.898446	1.48136	1.20782	0.788251	0.259658	1.31936	1.3715	1.07466
TRINITY_DN226_c0_g1_i4	chr6L	92088868	92130804	1.37656759198187	1	1.07629	0	0.715005	0	0	0.91936	0	0.0484665	2.04329	1.07063	0	0.111752	1.57572
TRINITY_DN226_c0_g1_i5	chr6L	92088868	92130804	0.725307612271518	1	0.253699	0.18964	0.122476	0.216411	0.463	0.395018	0.390297	0.378406	1.57387	0.471141	0.338399	1.24458	0.833888
TRINITY_DN226_c0_g1_i6	chr6L	92088868	92090791	0.325535835159944	1	1.97705	1.05923	0.834818	2.43027	1.3309	1.41417	3.84936	1.92245	3.86502	1.5803	1.24855	2.89004	3.16499
TRINITY_DN226_c0_g1_i7	chr6L	92088868	92130759	0.707015694106008	1	1.15514	0.242747	0.602594	0.0721878	3.82837e-8	0.997237	0.622811	0.765548	2.08523	1.66269	0.070375	0.70905	1.1211
TRINITY_DN227_c1_g1_i1	chr5L	10957475	10957632	0.825495886904925	1	0	0	0	0	2.51578	0	1.44244	1.37809	1.47271	1.52895	0	1.39937	0
TRINITY_DN228_c0_g1_i1	chr7L	110063326	110085297	0.461052646658897	1	9.10719	5.78222	4.81825	9.21979	16.2754	7.92179	7.35243	7.88189	10.8407	7.54147	8.68435	13.2865	12.9478
TRINITY_DN228_c0_g1_i2	chr7S	81288766	81368250	0.162992816398692	1	4.30082	2.69346	2.25944	4.26553	4.63778	4.41956	3.7514	4.01188	4.4004	4.54366	3.86475	4.54709	4.36058
TRINITY_DN228_c0_g2_i1	chr9_10L	29417474	29448047	0.389160367609396	1	9.4699	0	0	0	0	0	0	0	5.27525	9.73061	0	9.18904	0
TRINITY_DN228_c0_g2_i2	chr9_10L	29417474	29448047	-0.0744051664852661	1	9.22524	13.7455	16.097	17.7285	30.9937	15.9026	22.1208	16.8841	5.99369	10.4082	18.7345	13.4409	16.2762
TRINITY_DN229_c0_g1_i1	chr7S	22949488	22950282	-0.0233088197706173	1	1.12517	2.284	3.6504	2.21409	3.72056	3.57541	3.43777	4.02361	3.21155	2.73588	3.32327	2.54388	3.25571
TRINITY_DN229_c0_g2_i1	chr4L	41896493	41919257	0.252688845087383	1	4.61692	3.3091	5.01255	4.09837	6.86192	5.2821	4.12529	5.80679	3.51364	3.00989	3.28999	3.66464	3.90367
TRINITY_DN229_c0_g2_i2	chr4L	41896493	41919257	0.152724699408731	1	0.972867	0.543633	0.882222	0.750058	0.708445	1.66815	0.624647	1.18609	1.22638	1.56691	0.323476	0.269087	0.619733
TRINITY_DN229_c0_g2_i4	chr7L	33423365	33435403	0.051447139811467	1	3.2643	3.26567	3.18114	5.37641	5.45178	5.65369	3.87132	4.18297	5.37582	5.35032	4.8861	5.1353	6.19998
TRINITY_DN229_c0_g2_i6	chr4L	41896493	41919257	-0.519830735331428	1	4.21908	2.95973	2.489	4.96603	2.99114	3.82422	5.26229	2.82466	3.78286	7.2696	7.00193	5.86713	3.75209
TRINITY_DN229_c1_g1_i1	chr8L	59135947	59145090	-0.00841402807345636	1	0.935835	0	0.52261	0.559235	1.28207	2.511	1.5632	0	0.635128	0.648468	0.648945	0.51437600000000006	1.49478
TRINITY_DN229_c1_g1_i2	chr8L	59135947	59145090	-0.118778753308547	1	21.4213	29.3038	26.57	22.5111	30.7617	28.1107	26.1296	27.7136	24.5002	26.3427	39.366	25.1183	30.6462
TRINITY_DN230_c0_g1_i1	chr4L	88686690	88780567	-0.0101412822592838	1	3.67275	4.36546	3.90657	5.51574	6.00072	5.91527	5.05274	5.29639	4.05411	3.75946	4.26144	5.28963	5.47869
TRINITY_DN230_c0_g1_i2	chr4L	88686690	88780567	-0.0226763548383557	1	8.16583	8.6469	7.68099	8.70495	7.69237	7.58107	6.79345	8.19343	6.11923	6.98321	6.73608	7.14663	8.84954
TRINITY_DN231_c0_g1_i1	chr4L	3862782	3880573	-0.098342743320389	1	50.6859	47.2755	42.6694	56.3181	51.0619	38.4468	42.0995	35.8022	29.8413	35.0672	34.6356	45.9891	42.9068
TRINITY_DN231_c0_g1_i2	chr4S	19352657	19369923	-0.108925289177637	1	24.137	29.1568	29.9058	33.3753	34.9352	26.9961	29.6181	30.2942	23.8397	31.9486	30.9235	33.4512	35.3637
TRINITY_DN231_c0_g1_i3	chr4S	19352657	19369923	0.419150244942397	1	3.15441	3.30871	1.57485	2.18031	16.2575	8.82241	12.7401	7.22489	5.49603	2.53164	2.18137	13.0253	6.48608
TRINITY_DN231_c0_g1_i4	chr4S	19352657	19369387	2.02365558625991	1	0.42594	0	0	0	0	0	0	0	0	0	0	0.234616	0.220104
TRINITY_DN231_c0_g2_i1	chr4L	3862201	3862763	-0.484815652417418	1	60.7889	94.0266	112.653	79.6492	74.1542	53.2641	63.3626	57.3909	42.8979	46.7985	82.1452	71.7428	56.4204
TRINITY_DN232_c0_g1_i1	chr1L	97126863	97186751	0.394757451576889	1	3.93341	1.50103	2.98079	3.28211	6.65092	3.71906	3.5556	3.39965	3.09139	3.14859	2.33685	3.91901	3.47448
TRINITY_DN232_c0_g1_i2	chr1L	97126883	97186751	0.530062270637803	1	1.37812	0.459281	4.52138e-8	1.47388	2.65512	1.52022	0.991773	0.917744	1.26149	1.47077	0.99206	1.62694	1.44174
TRINITY_DN232_c0_g1_i3	chr1S	85579589	85580101	0.415538513131445	1	6.84133	4.70165	4.57313	5.13864	13.3844	4.76266	6.47499	6.92126	5.4313	5.76789	6.23635	5.48816	4.82679
TRINITY_DN232_c0_g1_i4	chr1L	97126863	97186751	0.384658516782165	1	1.74142	0.978569	1.29377	1.97245	3.74352	1.68381	1.99973	1.79503	1.83528	2.20387	1.46612	1.47324	1.79555
TRINITY_DN232_c0_g1_i5	chr1L	97126863	97186751	0.371078609946391	1	2.44123	0.357731	1.2821	2.18291	4.00365	1.6027	2.24579	1.17049	1.63264	1.73902	1.31543	2.49613	1.54054
TRINITY_DN233_c0_g1_i1	chr3L	83634786	83692010	0.370306620894567	1	1.68456	1.39451	1.93063	1.56964	2.496	1.92422	0.937977	1.64543	1.76507	0.162596	1.03727	2.33922	2.07358
TRINITY_DN233_c0_g1_i2	chr3L	83634786	83693046	-0.849359513977233	1	0.743893	1.7414	1.30455	2.64617	0.00123408	0.919615	1.4381	2.26872	0.755802	4.49216	2.46869	0.0967823	1.6189
TRINITY_DN233_c0_g1_i3	chr3L	83634786	83692010	-0.374701246747687	1	0.344865	0.897294	0.820982	1.19498	1.06538e-6	0.444301	0.824573	1.60793	0.548506	1.7701	1.54187	0.0702382	1.28913
TRINITY_DN233_c0_g1_i4	chr3L	83634786	83693046	0.18078919605068	1	3.59603	2.53543	3.07125	3.31229	3.669	3.84078	1.6135	2.29358	2.47504	0.387938	1.59383	3.23459	2.6275
TRINITY_DN233_c0_g1_i5	chr3S	58475723	58505473	0.729072137657275	1	3.70254	1.07955	2.1163	0.948567	7.19359	4.56076	3.17361	1.34048	3.38868	0.0857124	0.622294	6.20285	4.20939
TRINITY_DN233_c0_g1_i6	chr3L	83634786	83680346	-0.909107514834168	1	0.0306735	2.01924	0.741559	1.43339	0.413385	0.883109	3.68213	2.321	1.18124	5.43112	2.5529	2.42524	2.5127
TRINITY_DN233_c4_g1_i1	chr8S	77374752	77380746	0.180199567124123	1	0.309005	0	0.247979	0.105344	0.188324	0.240648	0.158202	0.10243	0.169341	0.286384	0.154009	0.215483	0.267128
TRINITY_DN234_c0_g1_i2	chr4L	73155953	73173463	0.73793285634307	1	0	0	0.292676	4.26939	3.95888	0	0.942662	1.60525	3.09536	1.40657	0	2.66591	1.3057
TRINITY_DN234_c0_g1_i4	chr4L	73155953	73173233	0.931812412676952	1	0	0	0	0	0.241988	0.372164	0	0	0.50826	0	0	0.501574	0.29786
TRINITY_DN234_c0_g1_i7	chr4L	73155953	73173233	-1.12777786824222	1	4.15287	6.3826599999999996	1.74893	0	0	3.54812	2.9425	0	0	1.25668	5.96609	2.30692	3.34451
TRINITY_DN234_c0_g1_i8	chr4L	73155953	73377160	-0.0396865998526553	1	1.14273	0	0	0	1.28979	1.19549	2.60575	0.351537	0.987531	1.85501	0	2.18415	0.812663
TRINITY_DN234_c0_g1_i9	chr4L	73155953	73173463	-1.52872211980702	1	0	0	0.490086	0	0	0.884044	0.773332	0.870832	0	2.16087	0	0	1.28886e-6
TRINITY_DN234_c1_g1_i1	chr9_10L	59480324	59514150	0.622384541328164	1	0.728554	0.544593	0.630223	0.380996	2.69678	1.13438	0.441649	0.084878	0.265866	0.452141	0.63905	1.02117	1.51244
TRINITY_DN234_c1_g1_i2	chr9_10S	54636075	55083205	0.26549706049529	1	3.5413	2.73367	2.9636	2.17423	7.68149	5.1724	2.66299	3.6519	2.4998	2.87537	3.7255	4.35126	3.29183
TRINITY_DN234_c1_g1_i3	chr9_10S	54636075	54703112	0.190111620036073	1	1.09996	0.428411	0.298756	0.542058	1.18376	0.626441	0.888223	0.311763	0.404717	0.718163	0.423464	0.867923	0.472002
TRINITY_DN234_c1_g1_i4	chr9_10L	59480324	59524226	-0.796761902239784	1	1.12914	0.293597	0	0.815197	0	0.800422	1.94712	0	0.35346	1.37386	0	0.56967	0.565633
TRINITY_DN234_c2_g1_i1	chr9_10L	59553521	59555164	-1.11147321740804	1	1.10538	0.62974	0.543744	1.21559	0.206245	0.802339	0	0	1.43298	2.31217	0.832165	3.10522	0
TRINITY_DN234_c2_g1_i3	chr9_10L	59553521	59555164	1.0978501910865	1	0.726072	0	0	0	0	0.00576294	0	0	0	0	0.493383	0	0
TRINITY_DN234_c2_g1_i4	chr9_10L	59553521	59555164	1.02412095290682	1	0.36629	0.837963	0.542646	0.242498	3.70339	0.801778	2.18829	1.12196	0	0	0.331387	0	1.45017
TRINITY_DN235_c0_g1_i1	chr1L	141868757	141900037	0.0860731099150129	1	11.2354	5.6302	5.8753	8.54606	7.62556	7.73913	10.5507	8.5597	6.61486	9.1124	7.4589	7.56466	8.4556
TRINITY_DN235_c0_g1_i2	chr1S	116779104	116808363	0.0580589717967716	1	1.33234	0.742237	1.2384	1.0192	3.76738	2.3333	2.21301	1.53148	2.73457	4.1938	1.16666	3.53174	1.32296
TRINITY_DN235_c0_g1_i3	chr1S	116779104	116808363	0.394555877206989	1	2.46114	1.87572	1.02682	2.90064	2.58254	3.41542	2.30357	2.32842	1.58951	0.919271	1.04063	0.644352	3.07406
TRINITY_DN235_c0_g1_i4	chr1S	116779104	116808363	0.269632552748305	1	2.30422	1.94042	2.31129	1.58446	5.89928	3.3251	2.74423	3.53876	2.83798	4.71515	1.71195	3.86706	2.45964
TRINITY_DN235_c0_g1_i5	chr1S	116779104	116808363	0	1	0	0	0	0	0	0	0	0	0	0	0	0	0
TRINITY_DN235_c0_g2_i1	chr1S	116778317	116780064	-0.0310693250476815	1	4.0707	1.30594	1.02686	2.87478	2.48064	2.98899	3.27531	2.31319	1.96512	3.82702	3.18888	2.43388	2.06122
TRINITY_DN236_c0_g1_i2	chr3L	49553954	49563084	-0.281657218852543	1	4.26065	2.10468	2.71634	2.8389	0.5952	0.701641	0.123702	0.467614	0.31511	0.817978	0	0.619519	0
TRINITY_DN236_c0_g1_i3	chr3L	49553954	49563084	-0.328715721515331	1	133.059	165.717	116.031	193.283	60.8536	90.3779	66.9362	109.335	85.646	95.0427	46.4818	83.65	66.8433
TRINITY_DN236_c0_g1_i5	chr3L	49556642	49563002	-0.326843506033619	1	0.254019	0.0904842	0.300387	0.0753321	0.0216197	0.0165449	0.00253278	0.0113917	0.00123916	0.0244831	0	0.00309154	0
TRINITY_DN236_c0_g1_i6	chr3L	49556642	49563002	-0.332079629920386	1	17.1758	8.30029	13.3904	12.758	2.79417	2.64385	1.96162	3.51587	0.682406	3.58978	0.433225	0.91222	0
TRINITY_DN236_c0_g1_i7	chr3L	49555711	50430396	-0.390049207841838	1	4.65095	1.83434	3.88145	2.44816	0.497377	1.18341	0.843488	0.645426	0	0.549135	0.277524	0	0
TRINITY_DN236_c0_g1_i8	chr3L	49553954	50430396	0.493382218623844	1	2.39714	0.423233	0.406192	1.5221	0.203192	0.230976	0	0.355116	0.203379	0	0.570179	0.202949	0
TRINITY_DN236_c1_g1_i1	chr3L	41846192	41882737	0.209834650273911	1	1.98283	1.15309	0.551479	1.42893	7.01568	2.2022	4.62948	1.16946	2.00797	3.00557	1.08174	6.16166	2.35647
TRINITY_DN236_c1_g1_i2	chr3L	41846041	41882737	0.893269260042762	1	1.71673	0.356266	0.558712	0.987197	1.9988	1.01392	1.74564	1.38089	1.85282	0.930195	0.600874	2.19765	2.88708
TRINITY_DN236_c1_g1_i4	chr3L	41858566	41882737	0.185050040972734	1	1.61969	0.969855	0.438316	1.73802	3.53281	1.16469	2.89645	1.4339	1.14093	2.04415	0.507271	3.14534	1.47498
TRINITY_DN236_c1_g1_i6	chr3L	41846193	41846896	-0.555280198288524	1	0	0.131127	0.979345	2.3951	0.01305	0.235012	1.35467	1.09848	0.855184	0	0.530042	0.364333	0.681083
TRINITY_DN237_c0_g1_i1	chr2L	120294138	120444903	-1.98173070645349	1	0.00332538	1.5161	1.54885	0.716706	0.0127205	1.70263e-4	0	0.561941	0.143474	2.46906e-9	0.142136	0	2.66659e-10
TRINITY_DN237_c0_g1_i2	chr2L	120294138	120444903	0.331700065922253	1	3.90886	1.27627	0.509499	4.6668	4.33869	3.10813	4.14755	1.96215	4.6651	3.08378	1.55134	4.69877	3.24635
TRINITY_DN237_c0_g1_i4	chr2L	120427277	120444903	-0.13838216237	1	4.17722	1.25908	4.05717	3.97136	2.45467	4.80607	3.06073	3.39268	3.49842	3.77578	4.99107	1.49518	2.48794
TRINITY_DN237_c0_g1_i5	chr2L	120294138	120444903	-0.130887456232608	1	3.6074	1.90269	2.41889	3.58688	3.06333	3.73841	3.19938	2.73918	2.68376	3.77308	2.47091	2.7595	1.80654
TRINITY_DN237_c0_g1_i6	chr2L	120439906	120444903	-0.307668340094984	1	3.50168	6.6454	10.2111	5.14875	3.66658	5.13479	4.7106	9.03923	4.21084	3.77278	7.78498	4.08267	5.26688
TRINITY_DN238_c0_g1_i1	chr3L	40933497	40973951	-0.0741501004238194	1	3.29119	3.32096	2.84638	3.27763	3.20814	3.78073	3.26725	3.33277	2.80396	2.82904	3.23342	2.95489	3.15057
TRINITY_DN238_c0_g1_i2	chr3L	40933497	40981544	-1.30948229974753	1	0	0.682531	0.924172	0	0	0	0	0	0	1.40116	0	0.969618	1.10514
TRINITY_DN238_c0_g1_i3	chr3S	97106349	97134438	0.200418369374096	1	3.88092	1.77127	0.679858	3.27321	3.42241	4.60016	3.63003	3.15697	3.48176	1.65882	3.56455	1.58189	1.08515
TRINITY_DN238_c0_g1_i4	chr3S	97106349	97134438	-1.34777476373792	1	0	1.55607	2.47089	0	0	0	0	0	0	2.68726	0	1.7551	2.34182
TRINITY_DN238_c0_g1_i5	chr3L	40933497	40973951	0.370611912860005	1	2.19625	0.772037	0.223454	2.37827	2.38718	2.4256	1.93727	1.86596	1.68386	0.834003	1.23043	0.86318	0.491953
TRINITY_DN238_c1_g1_i1	chr5L	28107033	28244102	-0.130518566383328	1	12.0027	18.6149	13.3694	13.0655	13.5616	14.0245	12.7563	15.6967	10.9364	14.5009	10.8391	13.6376	14.5668
TRINITY_DN239_c0_g1_i1	Scaffold20	2450529	2450707	-0.737633831245825	1	0.26156	0.591253	0.498854	0.26674	0.240547	0	0.798098	0	0	0.288808	0	0.422029	0.540287
TRINITY_DN239_c0_g3_i1	chr4S	7093627	7118948	-0.0954617329751968	1	59.3742	46.8511	63.283	72.3672	75.092	63.3471	61.1106	66.7942	33.5636	59.8628	70.8133	59.966	67.9973
TRINITY_DN239_c0_g3_i2	chr4S	7093627	7118948	0.105354531815762	1	28.8334	20.7591	27.4493	35.334	48.5606	32.0654	30.6833	31.4069	17.4168	31.8091	29.0954	29.2269	38.4351
TRINITY_DN239_c0_g3_i3	chr4S	7093627	7147161	-0.0769922967533154	1	1.7767	0.978641	1.33388	1.64622	3.26392	3.00134	3.24809	1.9298	1.9186	2.33468	3.51548	2.78759	2.42818
TRINITY_DN240_c0_g1_i1	chr9_10L	18795274	18795671	0.152227690454695	1	0.350922	0.398495	0	0	1.93773	0.32824	0	0	0	0	0.343595	2.14438	0
TRINITY_DN240_c0_g2_i1	chr9_10S	17247876	17250498	1.30050581018608	1	0.571887	0.26794	0	0.176933	3.51257	0.22778	0.0905057	0.478711	0.948771	1.00795	0.325191	1.50285	0
TRINITY_DN240_c0_g2_i2	chr9_10L	18795834	18796868	1.39368073704763	1	0.266932	0	0.235234	0	3.87957	0	0	0.268552	0.270879	0	0.256034	2.15176	0
TRINITY_DN240_c0_g2_i3	chr9_10L	18793647	18796868	0.378813597850622	1	8.99618	4.60885	1.1691	3.97278	37.99	7.96667	5.19726	4.92271	10.5617	4.96751	18.1558	34.8956	3.40057
TRINITY_DN240_c0_g2_i4	chr9_10L	18793648	18796868	0.386206133632765	1	14.2529	13.8223	1.27068	7.52676	46.2461	21.4946	10.6804	14.6966	20.6468	11.8054	18.4641	36.6823	4.56334
TRINITY_DN241_c0_g1_i1	chr5S	46064760	46072692	-0.526005625842546	1	0.939982	0.59521	1.22779	1.89118	1.92598	2.24282	2.73928	1.57116	0.951309	2.16922	1.79358	2.76227	1.34049
TRINITY_DN241_c0_g1_i3	chr5S	45978815	46077229	0.0354148366110661	1	3.44429	4.9328	3.17151	3.65094	4.71682	4.27357	4.29026	5.8645	3.3309	4.97042	4.40153	4.39704	5.35637
TRINITY_DN241_c0_g1_i4	chr5S	46045660	46075515	-0.153537877934676	1	1.23387	0.943705	0.887265	0.91457599999999994	1.61814	1.86582	1.44385	0.937877	1.36643	1.05057	0.975433	2.40543	0.872389
TRINITY_DN241_c0_g1_i5	chr5S	46064760	46072692	0.93966908477597	1	1.69919	1.12295	0.296287	1.52962	2.37856	1.22015	0.636701	0.988514	1.58676	0.919095	0.814182	0	1.56149
TRINITY_DN241_c0_g1_i7	chr5S	45978815	46077229	-0.105855298179085	1	2.30184	1.95474	1.72069	3.29997	3.81067	3.5841	3.48264	2.42597	2.49096	2.49454	2.98781	3.50356	2.62918
TRINITY_DN241_c0_g1_i8	chr5S	46045660	47399909	0.0362871588033877	1	2.02108	1.22118	1.18928	1.64539	3.02333	1.88559	1.35765	0.658617	1.43236	1.83833	1.70671	1.87924	1.26933
TRINITY_DN242_c0_g1_i1	chr3L	19786520	19821149	-0.0742947457762192	1	34.457	46.5898	38.1902	37.1777	46.0896	44.7572	42.561	40.9304	40.2384	38.7332	38.1495	46.0123	44.8795
TRINITY_DN242_c0_g2_i1	chr3L	19663863	19821589	-0.213581152690309	1	7.40376	4.19946	10.358	7.39153	10.5762	12.9788	14.7234	5.06851	8.62323	7.13005	10.6383	10.2661	11.69
TRINITY_DN242_c1_g1_i1	chr6L	130344663	130552739	-0.290316702032593	1	54.9058	67.4382	90.4138	94.2177	45.8689	51.7125	41.8634	59.0477	66.8869	58.8713	39.9499	46.5283	41.5368
TRINITY_DN242_c1_g1_i2	chr6L	130355541	130966014	0.462457964012418	1	3.00382	1.25886	1.99684	1.98152	1.14578	2.26547	1.66939	2.55064	2.85375	1.40419	0.987698	0.993346	1.82094
TRINITY_DN242_c1_g1_i3	chr6L	130341014	130356381	-0.46132697175677	1	140.832	249.912	229.048	144.908	134.928	100.985	86.9459	98.449	99.6538	104.494	93.4481	92.2249	77.0506
TRINITY_DN242_c1_g1_i4	chr1L	99550951	99551225	0.0821321306753686	1	8.2384	6.56793	5.76219	5.64753	3.6901	5.2605	4.50553	7.76778	7.9404	8.00134	5.43291	3.93448	3.74131
TRINITY_DN242_c1_g1_i5	chr6L	130344663	130552739	-0.285218636215443	1	1.46974	2.76619	1.52619	0.805926	0.929247	1.45745	1.02885	1.02435	1.5962	2.46774	0.265815	0.78667	1.06212
TRINITY_DN242_c1_g2_i1	chr6L	130341021	130356325	-0.376079699383172	1	42.6215	74.4336	44.1783	60.8101	37.3963	35.1199	41.8383	42.0683	34.4402	41.7322	30.0219	38.9685	32.7877
TRINITY_DN242_c2_g1_i1	chr5L	26910503	27463541	0.0499039873045651	1	15.2773	16.7682	16.9423	18.9915	14.804	18.4622	18.2566	22.2484	19.2395	18.8852	14.7488	19.7569	25.0338
TRINITY_DN242_c2_g2_i1	chr6L	58307806	58308874	-0.0721590148503734	1	8.40026	9.44236	10.0762	7.53768	7.99919	8.72461	6.94331	10.6325	6.23571	10.9333	17.6364	10.1743	17.6859
TRINITY_DN242_c4_g1_i1	chr2S	141448945	141449649	-0.152806125329659	1	3.58176	1.30622	4.09247	3.26469	2.30465	2.53386	3.26635	3.56213	2.23041	2.5796	4.32864	2.01639	2.00742
TRINITY_DN242_c6_g1_i1	chr8L	108153898	108258351	-0.0709314496188745	1	2.3593	4.44488	3.26196	2.34112	3.62981	2.88942	2.33246	3.0536	2.47704	5.00768	0.749076	1.55086	2.31009
TRINITY_DN243_c0_g1_i1	chr5L	117045051	117097435	0.160576196988392	1	3.3655	1.67021	2.08541	2.91012	4.15056	3.85709	3.97405	3.29827	2.19674	3.4717	1.49414	3.3503	3.16632
TRINITY_DN243_c0_g1_i2	chr5L	117045051	117097435	0.126103118227688	1	2.60434	2.1151	1.68558	2.54302	3.93469	3.11866	3.13181	2.21122	3.30486	2.9385	1.9391	4.19869	3.07686
TRINITY_DN243_c0_g2_i1	chr5L	105188367	105212846	0.182959970641342	1	9.09575	9.22851	9.006	7.82237	11.7701	11.1432	11.0106	9.10121	11.1011	8.92493	7.12402	9.91052	13.9391
TRINITY_DN243_c0_g2_i2	chr5S	89743776	89769592	-0.0793561917119905	1	7.39267	6.8103	4.86449	9.19484	6.65266	11.292	11.8251	8.08926	10.3093	10.3615	5.28854	9.64355	9.40829
TRINITY_DN243_c0_g3_i1	chr5S	100425518	100426612	0.0567568462433171	1	4.20481	4.47476	5.01848	4.64426	5.62262	4.67495	5.57455	5.87723	5.98717	4.53969	5.97803	5.67201	5.89043
TRINITY_DN243_c1_g1_i1	Scaffold70	716153	716724	0.430942964945986	1	25.2528	14.4411	26.4398	18.1041	29.367	16.7991	20.6203	36.7296	15.5511	20.2033	34.1129	19.0376	44.1474
TRINITY_DN244_c0_g1_i1	chr4L	114407778	114415815	0.222594510379432	1	0.348395	0	0	0.978759	1.35043	1.03728	0	0.715941	0	1.44321	0	0	0
TRINITY_DN244_c0_g1_i2	chr4S	92770199	92790972	-0.266357775940183	1	5.38503	2.88246	4.55799	6.37803	3.83358	5.52181	6.29492	3.40027	4.68788	4.27253	5.18517	5.07977	4.25459
TRINITY_DN244_c0_g1_i3	chr4L	114407790	114415815	0.0321616517151022	1	2.52111	1.46476	1.5992	1.21078	1.35586	1.09731	3.55242	1.01242	4.02305	1.48306	2.46723	3.33374	1.77082
TRINITY_DN244_c0_g1_i4	chr4L	114411054	114415914	0.00398721737012711	1	0.0963395	0	0	1.08699	1.19771	1.72964	0	1.17776	0	1.3301	0	0	0
TRINITY_DN244_c0_g1_i5	chr4L	114411054	114415914	0.120828880259493	1	3.00126	2.25094	3.58829	1.58893	1.19675	1.97177	2.44004	2.1978	2.25125	1.38833	2.58345	2.44598	4.61891
TRINITY_DN244_c0_g2_i1	chr4L	114408027	114410880	0.324543942836412	1	1.01027	1.54433	0.616038	1.17886	1.84245	0.800898	1.1299	0.822635	1.99222	1.36221	0.561875	1.28152	1.28509
TRINITY_DN244_c0_g2_i2	chr4L	114407778	114410880	-0.487576061260596	1	1.91646	0.362477	1.23278	1.3896	0.924643	2.1058	2.94849	0.656884	1.91389	2.06641	2.25177	3.06982	1.51249
TRINITY_DN244_c0_g2_i3	chr2S	118215304	118278063	-0.764807417581933	1	0.779967	1.06401	2.92381	1.239	0.134354	0.353402	0	0.763746	0.478362	0.961069	0.977406	0	0.918305
TRINITY_DN244_c0_g3_i1	chr2L	29869482	30390596	0.0368377196092325	1	5.49509	3.52791	3.81883	5.35016	5.94846	5.18628	6.83107	3.47797	5.60268	4.81582	4.06729	5.63862	5.49983
TRINITY_DN244_c2_g1_i1	chr5S	35725443	35725868	0.853871498813794	1	0.69425	0	0	0	0	0.324651	0	1.72362	0.761178	1.14465	0.680122	1.41461	1.07159
TRINITY_DN245_c0_g1_i1	chr1L	170092823	170094207	0.142039473562279	1	1.91555	1.73526	1.36793	1.39009	1.07369	2.65655	2.27703	3.99424	3.38711	2.54176	2.83133	2.06629	1.53825
TRINITY_DN245_c0_g2_i1	chr1L	170094219	170156925	0.0685736801066886	1	0.757977	0.632956	1.54325	2.62036	0.874532	1.15816	1.0538	2.54306	1.76246	1.20794	0.489169	0.520192	0.304395
TRINITY_DN245_c0_g2_i2	chr1L	170094219	170156925	-0.0690104138445087	1	2.13658	1.2916	2.8523	1.65651	2.71431	1.81547	2.66201	1.2236	2.33848	1.94992	1.67626	2.01979	1.50067
TRINITY_DN245_c0_g2_i3	chr1L	170094250	170156925	0.263868021040213	1	0.878477	0.987319	0.785617	1.2293	0.421106	1.34795	1.01573	3.04332	1.25413	1.48847	0.594875	0.443472	0.449494
TRINITY_DN245_c0_g2_i4	chr1L	170094219	170156925	0.213488786848118	1	3.245	3.40423	3.54447	2.14837	3.9428	4.51372	3.1951	6.00885	2.94275	2.65481	3.2093	3.00559	3.26519
TRINITY_DN245_c0_g2_i5	chr1L	170094219	170156925	-0.771564906256423	1	1.1526	1.67254	1.92065	3.38499	1.27729	2.87486	1.26475	0.25276	2.21446	1.64201	0.943865	0.774734	0.672323
TRINITY_DN245_c0_g2_i6	chr1L	170094250	170156925	-0.100137129861124	1	2.50887	2.03311	1.4633100000000001	0.761705	1.33394	2.1269	2.59829	1.45199	1.66626	2.4199	2.06753	1.75513	2.24947
TRINITY_DN245_c4_g1_i1	chr6L	9024121	9024258	1.32313847741026	1	1.6228	0	0	0	4.41967	0	4.58127	0	1.23541	0	0	1.48268	3.46736
TRINITY_DN246_c0_g1_i2	chr4L	90199420	90201177	0.95389078585573694	1	0.9334	0.573377	1.26261	1.198	1.90279	0	1.03816	3.20244	0.961809	0	0.722959	1.4702	1.01475
TRINITY_DN246_c0_g1_i3	chr4L	90166537	90201177	-0.325926509273751	1	0.464623	0	0.878046	1.07924	0.660932	2.11817	0.988233	1.42077	0.533373	0.598863	1.02845	1.69567	1.11849
TRINITY_DN246_c0_g1_i9	chr4L	90199420	90201177	-0.550619683762736	1	1.01509	1.33692	0.969903	3.26129	1.18977	4.85319	1.66117	1.40275	2.04442	2.84711	3.08781	0.635566	2.46581
TRINITY_DN246_c0_g2_i1	chr4S	73264508	73834280	0.393348293340917	1	3.96338	1.83852	2.88695	2.84949	2.78019	2.82856	1.89612	3.46898	3.07442	1.07314	3.44008	2.62962	3.6074
TRINITY_DN246_c1_g1_i2	chr2S	2993010	2997221	-0.032934508719881	1	67.3999	19.103	21.1043	32.3899	20.0349	30.2446	42.4732	29.551	27.0336	46.4765	38.5362	34.919	22.3965
TRINITY_DN246_c1_g2_i3	chr2L	34829445	35104328	0.665510203789719	1	1.44833	0.34661	0.331395	1.35249	3.19451	0.514713	1.57655	1.25495	0.629609	0.793399	1.45162	0.993118	0.846807
TRINITY_DN246_c1_g3_i1	chr2L	35093764	35094371	0.520992505816485	1	2.95733	1.21648	0.256336	2.19381	5.1971	2.51663	4.37674	4.54826	1.18152	1.18722	5.2928	0.826532	2.50045
TRINITY_DN246_c2_g1_i1	chr3L	44651012	44818483	-0.265889761267297	1	1.95033	1.75448	1.21799	1.49485	2.05378	2.91717	2.79178	1.0668	1.71189	2.92332	2.0348	1.72643	2.22439
TRINITY_DN246_c2_g3_i1	chr3L	44816855	44995578	-0.381587840676166	1	1.07665	1.06027	1.41968	1.09936	1.35724	2.64241	0.962098	1.60622	0.886608	1.343	1.06704	1.81536	0.697404
TRINITY_DN246_c3_g1_i1	chr5S	41850506	41851263	-0.177192640454307	1	2.53426	1.12048	1.79138	2.90368	1.28603	2.56033	2.67028	2.31146	2.86962	2.25845	3.44329	2.7705	2.10785
TRINITY_DN246_c4_g1_i1	chr4L	96664485	96664507	-0.600992804601977	1	0	2.10871	3.421	0	1.58737	0	0	1.7473	0	1.93491	0	1.80941	0
TRINITY_DN247_c0_g1_i1	chr3L	72372796	74261233	-0.634867883303556	1	12.9024	52.401	29.3251	11.2209	7.0555	35.2459	26.4952	22.3865	39.1243	43.4682	20.0001	24.0653	22.6746
TRINITY_DN247_c0_g1_i2	chr3S	67824442	67826390	-0.128389915197451	1	0.602617	0.743276	1.26201	0.913854	0.460626	1.68347	0.343289	1.63348	1.9436	1.82268	1.29747	0.479619	0.434155
TRINITY_DN247_c0_g1_i3	chr3S	67809360	67819876	1.12545118472729	1	17.534	0.449864	9.03283	5.83767	2.40218	1.72661	5.80187	10.0991	10.1084	6.73678	5.34604	3.70642	14.9142
TRINITY_DN247_c0_g1_i4	chr3S	67824226	67826390	0.289454450303289	1	1.29929	1.30657	0.942977	0	0	0.705292	1.65038	0.316516	3.22976	0.659202	0.556772	0.696172	0.499102
TRINITY_DN247_c0_g1_i5	chr3S	67809360	67826390	-0.899771475949808	1	11.0717	59.5823	33.2246	38.1413	21.679	42.1125	25.2479	28.7901	24.4922	32.8385	23.1047	25.0501	13.7087
TRINITY_DN247_c0_g2_i1	chr3L	72387322	72388128	-0.68958091601595	1	16.682	77.0446	54.7615	17.207	8.33644	47.1455	33.4417	37.5608	54.95	52.3114	40.9978	31.5579	31.0783
TRINITY_DN248_c0_g1_i1	chr1S	163019671	163132874	-0.113281859356366	1	4.41655	4.26168	4.11754	1.46956	1.97109	1.3586	1.46335	4.317	0.7791	3.94084	3.47517	3.64357	2.90486
TRINITY_DN248_c0_g2_i1	chr2L	115810165	115981873	-1.32848798949842	1	0	0	0.431129	0.44389	0	0.431985	0	0	0	0.534093	0	0.487159	0.450928
TRINITY_DN248_c0_g4_i1	chr5L	49906550	49913698	0.423514778803859	1	4.06765	3.8079	3.62089	3.54637	12.1779	6.83675	7.622	5.21768	6.1165	5.35904	3.84608	8.38074	9.31611
TRINITY_DN248_c1_g1_i1	chr8L	37183099	37184245	-9.72314711941411	1.05771570583578e-20	0	16.2762	11.8223	10.0308	0	10.0073	12.9168	0	0	15.3115	19.2241	10.3365	0
TRINITY_DN248_c1_g1_i2	chr8L	37183082	37184245	0.990886216781907	0.707088173719048	27.2204	16.7217	11.6757	16.9608	20.2871	13.5356	14.429	36.5809	27.5585	15.4282	12.6558	10.2863	34.1417
TRINITY_DN248_c1_g1_i3	chr8L	37039762	37039795	-10.0844799816309	1.28594049788773e-23	0	14.2739	7.31466	10.5417	0	13.7891	9.53108	0	0	11.8974	14.0073	9.54799	0
TRINITY_DN248_c1_g1_i4	chr8L	37039762	37039795	1.14652408780765	0.299167250557181	23.8406	14.1808	9.03068	11.2054	18.5665	10.5292	10.9842	33.9118	22.9446	13.717	8.84753	10.8842	30.36
TRINITY_DN248_c2_g1_i1	chr8S	64677645	64678758	-0.0182374871905431	1	8.5874	4.99774	10.1709	7.16246	3.10975	2.43452	2.91038	4.65935	4.28593	5.45795	3.07273	3.46659	5.91118
TRINITY_DN248_c5_g1_i1	chr1S	49894701	49894743	-0.535462341601419	1	2.89137	0	1.3478	1.44415	0.644445	0.817831	1.43709	0	0.765697	3.09812	1.38385	3.57985	1.42681
TRINITY_DN249_c0_g2_i1	chr4L	22661541	22698874	0.252853386459592	1	11.8313	7.08657	6.292	9.37196	6.77438	9.2773	8.38996	6.86146	14.2184	9.96889	5.20609	10.4393	11.1379
TRINITY_DN249_c0_g2_i2	chr4S	2958952	3039516	0.0897000629249426	1	16.5884	9.84603	8.17172	14.7741	11.1809	13.4515	12.4682	8.73007	16.2635	13.73	6.83185	15.565	12.1211
TRINITY_DN249_c1_g2_i1	Scaffold90	400368	400509	1.03850385619103	1	4.18952	0	0	0	1.31213	5.96418	0	4.32623	1.54501	0	3.73044	1.67772	4.69098
TRINITY_DN249_c1_g3_i1	chr1S	6547789	6547945	0.516448349232162	1	1.93164	2.17236	0	0	5.82919	1.83612	1.90037	1.89657	2.01541	4.47603	4.79662	2.01494	3.90401
TRINITY_DN249_c3_g1_i1	chr1L	151392695	151825086	-0.47088877200429	1	0	0	2.26411	2.36966	0	1.11577	1.2029	3.10484	1.87134	0	1.5372	2.3657	0
TRINITY_DN250_c0_g1_i1	chr9_10L	45410427	45423565	-0.114972262090679	1	3.46297	3.41094	3.30355	4.84406	5.2302	5.21713	5.24915	3.97075	3.44572	4.05024	3.49107	5.25686	4.58296
TRINITY_DN250_c0_g1_i2	chr9_10L	45405739	45424428	0.0899360759100615	1	4.82972	3.87611	2.85023	5.03124	8.52934	6.50953	6.65845	5.06472	4.0082700000000004	4.95222	4.64643	6.84247	5.6493
TRINITY_DN250_c0_g2_i1	chr9_10L	45423614	45424428	-0.16215420101395	1	7.2454	5.28614	6.84574	4.70347	6.09905	5.30296	5.72227	1.85513	3.35101	4.50466	7.01317	6.24219	8.39767
TRINITY_DN250_c1_g1_i1	chr3L	126356371	126370243	0.177546918230235	1	1.12081	0	0	0.859454	0.128163	0.261894	0	0	0.281332	0.700688	0.836355	0.512006	0.726535
TRINITY_DN250_c1_g1_i2	chr3L	126356371	126360133	-2.24827374606709	1	0	1.19114	0.370121	0	0	0	0	0.191548	0.141298	0	0.957632	0	0
TRINITY_DN250_c1_g2_i1	chr3L	126366663	126369627	-0.187461459287589	1	1.97446	1.20916	1.7088	1.42289	0.0820268	5.0322	3.12517	1.82961	2.11459	2.49595	1.92432	1.8318	4.51581
TRINITY_DN251_c0_g1_i3	Scaffold42	1625341	1631662	-0.0914014142015231	1	10.1564	5.68062	9.15806	6.08624	6.31088	8.56472	7.80005	6.61182	6.425	7.44549	7.92737	6.67765	6.76817
TRINITY_DN251_c1_g1_i1	chr6S	194052	194244	-0.154929803078889	1	4.25224	1.21042	4.91588	0	2.77031	4.87124	6.29814	2.03364	2.18966	1.11867	3.04567	3.11747	3.04944
TRINITY_DN252_c0_g1_i1	chr1L	109595730	109682072	0.016115611689774	1	4.73944	1.74933	2.023	3.39127	3.63806	3.4236	4.70263	2.18242	3.56315	3.55585	3.15732	4.9647	3.15953
TRINITY_DN252_c0_g1_i2	chr1L	109637007	109682072	-2.56088604494601e-6	1	0	0	2.02892e-8	4.66493e-9	0	0	0	0	0	0	0	0	0
TRINITY_DN252_c0_g1_i3	chr1L	109595730	109682072	0.0835505293868048	1	1.00595	0.232318	0.696832	1.27415	1.79279	1.41765	1.18096	1.12615	1.93293	2.07648	0.979741	2.16854	0.753172
TRINITY_DN252_c0_g1_i4	chr1L	109637007	109682072	-0.337815995589875	1	1.67503	1.17108	0.376546	0.761882	0.997813	1.72853	1.89054	0.284008	0.931272	1.16557	1.54141	1.77002	1.36892
TRINITY_DN252_c0_g2_i1	chr1L	109681717	109681962	0.0344660811414961	1	9.02625	5.27876	3.32167	5.6677	5.73466	7.95238	8.67469	6.90208	6.29075	5.76584	7.03454	8.07101	6.10938
TRINITY_DN252_c1_g1_i1	chr8S	54731812	54744278	0.127838883820562	1	40.1965	16.6015	22.154	23.8698	9.40137	23.5332	12.4916	15.407	14.0317	10.7626	2.56111	6.34277	6.54374
TRINITY_DN252_c1_g1_i3	chr8L	24806932	24834497	0.194181674760718	1	27.9257	12.1937	15.774	15.0568	6.76912	17.2762	9.35248	15.4925	15.1211	9.98023	10.5905	6.45577	7.36205
TRINITY_DN252_c1_g2_i1	chr8L	24822853	24834644	0.0425789121394264	1	14.0296	7.62236	7.18628	6.77575	1.68656	0	2.43756	0	2.21895	0	0.588362	0	0.288884
TRINITY_DN252_c1_g2_i2	chr8L	24822853	24834644	0.503062394409389	1	13.7832	0	0	6.07229	5.80633	16.4192	4.15562	7.50992	3.40403	6.14399	0	5.02963	1.85104
TRINITY_DN252_c1_g2_i3	chr8L	24822853	24834644	0.0682621616283192	1	2.72539	2.1663	2.72486	2.68355	0.843313	0	2.30362	0	3.2123	0	0.354204	0	0.734146
TRINITY_DN253_c0_g1_i2	chr9_10L	91062375	91081180	0.365469715625812	1	8.17051	8.32232	6.93478	7.24704	25.3807	15.0419	15.8784	11.0375	9.61651	10.4714	7.23809	17.3208	18.653
TRINITY_DN254_c0_g1_i1	chr7L	82765394	82765634	0.43202248616123	1	6.2124	4.38542	4.44067	5.8054	24.7432	15.0097	15.2638	8.49447	10.798	9.43002	8.14897	12.7326	14.4316
TRINITY_DN254_c1_g1_i3	chr4L	22389207	22396237	-0.191246881304028	1	6.43238	5.75996	4.88654	0.246546	4.45966	3.54428	0	0	0	5.80982	2.57508	2.62575	4.32503
TRINITY_DN254_c1_g1_i4	chr4L	22389207	22396189	-5.12989368905432	1	0	0	0	0	0	0	0	0	0	0	0	1.0339	0
TRINITY_DN254_c1_g1_i5	chr4L	22389207	22396189	0.616738439283591	1	0	0	0.343249	0.937022	0.724821	1.51206	0.848794	1.48042	1.72137	0.574668	0	6.67465e-9	0.0590212
TRINITY_DN254_c1_g1_i6	chr4L	22389207	22396189	-0.70476628281403	1	0.866921	1.69073	0.462376	0	0.560022	1.00264	0	0	0	0.663454	0	1.17205e-8	0.21299
TRINITY_DN254_c1_g1_i7	chr4S	3139525	3144699	0.181528287261541	1	4.76054	5.03616	3.57364	3.58828	9.0488	2.95996	4.98659	5.03997	3.53027	3.91786	2.83211	5.91767	1.88194
TRINITY_DN254_c1_g1_i8	chr4S	3139658	3144736	-0.0907733011908519	1	5.19913	5.76544	8.7181	7.34309	7.11111	5.5636	1.86532	9.65411	2.96121	6.38478	5.27859	0.104911	0.703739
TRINITY_DN254_c1_g1_i11	chr4L	22389207	22396237	-0.343437562233018	1	13.8013	16.2956	11.812	0	9.5074	7.06643	0	0	0	8.77671	10.2695	8.08117	10.7493
TRINITY_DN254_c1_g1_i13	chr4L	22391007	22396237	-0.73798413122216	1	2.30761	4.66838	0	0	1.9075	0	0	0	0	2.75794	0.321962	2.54029	0
TRINITY_DN254_c1_g1_i17	chr4L	22389207	22396220	0.398237474342485	1	0	0	9.05505	31.0832	12.9216	11.2411	17.3744	24.4142	27.0111	7.85161	0	4.92358	3.00614
TRINITY_DN254_c1_g2_i1	chr4S	70253205	70264213	0.645892934115039	1	0.306877	0.17136	0.525065	0.431169	0.284664	0.253073	0	0.488067	0.0301417	0.567835	0.421919	0.0113073	1.3881
TRINITY_DN254_c1_g2_i2	chr4S	70253205	70284369	0.474341907621333	1	2.62507	2.09942	1.11177	1.96846	9.01392	7.18189	6.02686	4.68007	5.3217	5.16235	1.61753	6.58416	5.82699
TRINITY_DN254_c1_g2_i3	chr4S	70255147	70284369	0.106028215628981	1	0.374432	0	0.135627	0.256993	0.804452	0.810426	1.13509	0.541289	0.939644	0.294092	0.688621	0.979209	0.176927
TRINITY_DN254_c2_g2_i1	chr1L	189402125	189403112	-0.111570692744064	1	7.63811	3.49147	9.16306	8.78277	4.70374	6.02553	5.12262	9.61432	3.4062	5.82828	8.28837	3.61009	5.07217
TRINITY_DN254_c4_g1_i1	chr6L	112453434	112455024	-0.603064512421857	1	1.02803	0.578912	1.31164	1.74833	0.314481	1.28155	0.699033	0.851694	0.376313	0.948627	1.01629	1.77094	1.41925
TRINITY_DN255_c0_g1_i1	chr8S	97683788	97687766	0.336237340879943	1	0.517145	0.459018	1.27089	0	0.950714	0.75512	0.630491	1.54643	0.311267	1.68369	0.422654	0.380717	1.28391
TRINITY_DN255_c0_g1_i2	chr8L	118197431	118198164	-0.466560775923046	1	0.365242	0.4146	0.347053	0.742997	0.336118	1.36649	0.739748	0	0.799951	0.401126	0	0	0.375195
TRINITY_DN255_c0_g1_i3	chr8L	118196609	118199953	0.346725887572135	1	0.980322	0.389505	0.907212	1.87129	0.732427	0.692008	1.28515	1.54172	1.61269	0.00480333	1.34717	1.71568	1.88901
TRINITY_DN255_c0_g1_i4	chr8L	118196609	118199308	-0.0150006789505019	1	0.128022	0.309064	0.382339	0	0.380368	0	0.167322	0.532915	0	0	0.690208	0	0
TRINITY_DN255_c0_g1_i6	chr8L	118196616	118199308	-0.251113571860958	1	0.360281	0.980453	0.212431	0	0.853656	0	0.987309	0.271311	0	0	0.406623	0	0
TRINITY_DN255_c0_g1_i7	chr8L	118200309	118201487	-0.191346252020914	1	0.998905	1.50073	0	4.37497e-10	2.63873	1.25296	2.81838	0	0	1.36988	0	1.44804	1.04535
TRINITY_DN255_c0_g1_i8	chr8L	118196616	118199953	-5.55150839997743	0.423759417156554	0	0	0	0.263805	0	1.57747	0	0	0	1.94314	0.882819	2.10389e-6	0.0367661
TRINITY_DN255_c0_g1_i9	chr8L	118200306	118201487	0.30973445847547	1	0.998905	0	1.42271	2.24275	1.93445e-7	1.25296	8.08452e-9	2.56538	2.35992	1.36988	2.37374	1.44804	2.09069
TRINITY_DN255_c0_g1_i11	chr8L	118199539	118199980	1.20796440084593	1	3.37319	0	2.06816	1.09246	0	0	0	2.67918	0	0	2.14009	0	3.19763
TRINITY_DN255_c0_g1_i14	chr8L	118199516	118199982	0.546337233747575	1	14.8876	7.34954	13.6744	11.0708	11.0249	1.86053	4.26882	18.9307	1.85433	2.80731	7.46794	5.97668	6.66799
TRINITY_DN255_c0_g1_i15	chr8L	118199475	118199939	-0.113338498348693	1	0	2.12715	0	0	1.60364	6.91484	0	2.64511	1.88946	1.95284	0	0	0
TRINITY_DN255_c0_g1_i16	chr8L	118200825	118201487	-0.00400489310797116	1	1.20213	0.7496	0	0.130574	4.86269e-8	0.998595	0	0.450207	0.32499	0.553273	0	0.675104	0
TRINITY_DN255_c1_g1_i1	chr8L	118202552	118217416	0.0247049286181643	1	1.76805	1.29033	0.8961	2.03503	1.56202	1.36488	2.04483	0.925977	1.27094	0.975253	1.35948	1.00691	1.72543
TRINITY_DN255_c1_g1_i2	chr8L	118201877	118217416	-0.120203512872193	1	1.81176	0.512183	1.28638	1.74072	1.7733	2.81801	2.26518	1.22797	1.67878	2.3897	0.276933	1.67268	1.01503
TRINITY_DN255_c1_g1_i4	chr8S	97689672	97692177	0.669923654789197	1	1.57949e-4	0	0	0	0	0	0	0.0649783	0	0	0.571087	0.321083	0.895964
TRINITY_DN256_c0_g1_i1	chr4S	9973370	9985758	-0.250287111499432	1	4.47982	11.6309	10.2614	13.4933	14.2918	9.07863	18.9241	12.5331	13.1243	13.1415	8.92783	7.06615	6.15866
TRINITY_DN256_c0_g1_i2	chr4L	12936561	13223940	-0.0623261129657446	1	9.42227	6.2129200000000004	7.45608	9.01301	11.109	11.2883	13.8655	8.49535	7.33122	8.12634	5.98291	11.1998	8.53873
TRINITY_DN256_c0_g1_i4	chr4S	9973363	9985882	-1.08019448515324	1	0.301136	0.346159	1.09408	1.22828	0.88853	1.50699	1.45325	1.04093	0.600464	2.67238	0.889029	2.90251	0.72988
TRINITY_DN256_c0_g1_i5	chr4S	9973370	9985882	0.144306694941642	1	8.48243	0	0	0	14.4524	8.11303	8.79159	0	0	0	0	24.0993	4.48199
TRINITY_DN256_c0_g1_i6	chr4L	12936561	13223200	-1.03582354348668	1	0.658135	0	0	1.00877	8.32003e-8	0	0	0	0	0	2.4816	0	0.418171
TRINITY_DN257_c0_g1_i1	chr8S	56898360	56909932	-0.199936127336779	1	9.52807	10.6955	8.30405	10.3719	9.8758	7.92462	5.78989	8.6927	1.9107	4.41944	1.48034	5.63755	1.59741
TRINITY_DN257_c0_g1_i2	chr8S	56898360	56909932	-0.302733570524503	1	11.4487	8.77405	12.8342	9.44259	6.3565	6.82031	4.49533	8.13058	1.83954	4.49712	4.56523	3.09823	1.97395
TRINITY_DN257_c1_g2_i1	chr2L	162341574	162714398	0.14570923136095	1	19.6682	22.9642	18.9458	16.6699	16.4441	23.1693	20.7573	27.6685	22.8195	21.0566	22.9535	22.3717	35.7153
TRINITY_DN257_c4_g1_i2	chr5S	131961890	131985635	-0.0843943816798129	1	1.61449	0.909883	0.963933	0.82316	1.11188	1.13193	2.05662	1.40358	0.221529	1.47844	0.397921	1.87128	1.46111
TRINITY_DN257_c8_g1_i1	chr4S	115136344	115137574	0.13119637105618	1	6.10453	4.65665	2.86997	5.95776	5.77459	3.63085	4.25944	5.03602	4.18344	6.39924	4.14374	4.0565	4.38882
[truncated: 200,305 more rows]
