# Supplementary material for: A frog with three sex chromosomes that co-mingle together in nature: Xenopus tropicalis has a degenerate W and a Y that evolved from a Z chromosome
Source: PLoS Genet. 2020 Nov 9;16(11):e1009121. doi: 10.1371/journal.pgen.1009121 (PMC7652241; doi:10.1371/journal.pgen.1009121)
Supplement: S1 Data — (ZIP) [file pgen.1009121.s001.zip › SI_Data/Fig_1/Fig1_B_data.tsv]

k	med	upper	lower
1	-3110830.254186	-3110830.254186	-3110830.254187
2	-2592821.843726	-2592821.84320655	-2592822.700438575
3	-2419013.2372315	-2419013.2367716	-2492066.1039452497
4	-2350246.8517105	-2346295.690517775	-2384969.327709775
5	-2291739.4580205	-2275138.9921269002	-2319577.80750395
