# Supplementary material for: A frog with three sex chromosomes that co-mingle together in nature: Xenopus tropicalis has a degenerate W and a Y that evolved from a Z chromosome
Source: PLoS Genet. 2020 Nov 9;16(11):e1009121. doi: 10.1371/journal.pgen.1009121 (PMC7652241; doi:10.1371/journal.pgen.1009121)
Supplement: S1 Data — (ZIP) [file pgen.1009121.s001.zip › SI_Data/Fig_1/Fig1_A_data.tsv]

X1	X2	X3	X4	X5	k	indv	location	ID	clust	prop
1	1	(0)	99	:	K k2	AMNH17273_Xt_SierL_male	Sierra Leone	AMNH17273	X6	1
2	2	(0)	99	:	K k2	XEN091_Xt_SierL_female	Sierra Leone	XEN091	X6	1
3	3	(0)	99	:	K k2	XEN092_Xt_SierL_female	Sierra Leone	XEN092	X6	1
4	4	(0)	99	:	K k2	XEN094_Xt_SierL_male	Sierra Leone	XEN094	X6	1
5	5	(0)	99	:	K k2	XEN231_Xt_Nigeria_female	Nigeria	Xen231	X6	0.186
6	6	(0)	99	:	K k2	Xt_dad_BJE4362_EastAmed	Ghana east	BJE4362	X6	0
7	7	(0)	99	:	K k2	Xt_female_GhW_BJE4282	Ghana west	BJE4282	X6	0
8	8	(0)	99	:	K k2	Xt_female_GhW_BJE4342	Ghana west	BJE4342	X6	0
9	9	(0)	99	:	K k2	Xt_female_GhW_BJE4343	Ghana west	BJE4343	X6	0
10	10	(0)	99	:	K k2	Xt_female_GhW_BJE4344	Ghana west	BJE4344	X6	0
11	11	(0)	99	:	K k2	Xt_female_SierL_AMNH17272	Sierra Leone	AMNH17272	X6	1
12	12	(0)	99	:	K k2	Xt_female_SierL_AMNH17274	Sierra Leone	AMNH17274	X6	1
13	13	(0)	99	:	K k2	Xt_male_GhE_BJE4272	Ghana east	BJE4272	X6	0
14	14	(0)	99	:	K k2	Xt_male_GhE_BJE4273	Ghana east	BJE4273	X6	0
15	15	(0)	99	:	K k2	Xt_male_GhE_BJE4345	Ghana east	BJE4345	X6	0
16	16	(0)	99	:	K k2	Xt_male_GhE_BJE4346	Ghana east	BJE4346	X6	0
17	17	(0)	99	:	K k2	Xt_male_GhE_BJE4347	Ghana east	BJE4347	X6	0
18	18	(0)	99	:	K k2	Xt_male_GhE_BJE4695	Ghana east	BJE4695	X6	0
19	19	(0)	99	:	K k2	Xt_male_GhE_BJE4696	Ghana east	BJE4696	X6	0
20	20	(0)	99	:	K k2	Xt_male_GhW_BJE4281	Ghana west	BJE4281	X6	0
21	21	(0)	99	:	K k2	Xt_male_GhW_BJE4337	Ghana west	BJE4337	X6	0
22	22	(0)	99	:	K k2	Xt_male_GhW_BJE4338	Ghana west	BJE4338	X6	0
23	23	(0)	99	:	K k2	Xt_male_GhW_BJE4339	Ghana west	BJE4339	X6	0
24	24	(0)	99	:	K k2	Xt_male_GhW_BJE4340	Ghana west	BJE4340	X6	0
25	25	(0)	99	:	K k2	Xt_male_GhW_BJE4341	Ghana west	BJE4341	X6	0
26	26	(0)	99	:	K k2	Xt_male_GhW_BJE4348	Ghana west	BJE4348	X6	0
27	27	(0)	99	:	K k2	Xt_male_GhW_BJE4349	Ghana west	BJE4349	X6	0
28	28	(0)	99	:	K k2	Xt_male_GhW_BJE4350	Ghana west	BJE4350	X6	0
29	29	(0)	99	:	K k2	Xt_male_GhW_BJE4351	Ghana west	BJE4351	X6	0
30	30	(0)	99	:	K k2	Xt_male_GhW_BJE4353	Ghana west	BJE4353	X6	0
31	31	(0)	99	:	K k2	Xt_male_SierL_AMNH17271	Sierra Leone	AMNH17271	X6	1
32	32	(0)	99	:	K k2	Xt_male_SierL_XEN093	Sierra Leone	XEN093	X6	1
33	33	(0)	99	:	K k2	Xt_mom_BJE4361_EastAmed	Ghana east	BJE4361	X6	0
34	34	(0)	99	:	K k2	Xt_BJE4359_mom_WestAnk	Ghana west	BJE4359	X6	0
35	35	(0)	99	:	K k2	Xt_BJE4360_dad_WestAnk	Ghana west	BJE4360	X6	0
1	1	(0)	99	:	K k2	AMNH17273_Xt_SierL_male	Sierra Leone	AMNH17273	X7	0
2	2	(0)	99	:	K k2	XEN091_Xt_SierL_female	Sierra Leone	XEN091	X7	0
3	3	(0)	99	:	K k2	XEN092_Xt_SierL_female	Sierra Leone	XEN092	X7	0
4	4	(0)	99	:	K k2	XEN094_Xt_SierL_male	Sierra Leone	XEN094	X7	0
5	5	(0)	99	:	K k2	XEN231_Xt_Nigeria_female	Nigeria	Xen231	X7	0.814
6	6	(0)	99	:	K k2	Xt_dad_BJE4362_EastAmed	Ghana east	BJE4362	X7	1
7	7	(0)	99	:	K k2	Xt_female_GhW_BJE4282	Ghana west	BJE4282	X7	1
8	8	(0)	99	:	K k2	Xt_female_GhW_BJE4342	Ghana west	BJE4342	X7	1
9	9	(0)	99	:	K k2	Xt_female_GhW_BJE4343	Ghana west	BJE4343	X7	1
10	10	(0)	99	:	K k2	Xt_female_GhW_BJE4344	Ghana west	BJE4344	X7	1
11	11	(0)	99	:	K k2	Xt_female_SierL_AMNH17272	Sierra Leone	AMNH17272	X7	0
12	12	(0)	99	:	K k2	Xt_female_SierL_AMNH17274	Sierra Leone	AMNH17274	X7	0
13	13	(0)	99	:	K k2	Xt_male_GhE_BJE4272	Ghana east	BJE4272	X7	1
14	14	(0)	99	:	K k2	Xt_male_GhE_BJE4273	Ghana east	BJE4273	X7	1
15	15	(0)	99	:	K k2	Xt_male_GhE_BJE4345	Ghana east	BJE4345	X7	1
16	16	(0)	99	:	K k2	Xt_male_GhE_BJE4346	Ghana east	BJE4346	X7	1
17	17	(0)	99	:	K k2	Xt_male_GhE_BJE4347	Ghana east	BJE4347	X7	1
18	18	(0)	99	:	K k2	Xt_male_GhE_BJE4695	Ghana east	BJE4695	X7	1
19	19	(0)	99	:	K k2	Xt_male_GhE_BJE4696	Ghana east	BJE4696	X7	1
20	20	(0)	99	:	K k2	Xt_male_GhW_BJE4281	Ghana west	BJE4281	X7	1
21	21	(0)	99	:	K k2	Xt_male_GhW_BJE4337	Ghana west	BJE4337	X7	1
22	22	(0)	99	:	K k2	Xt_male_GhW_BJE4338	Ghana west	BJE4338	X7	1
23	23	(0)	99	:	K k2	Xt_male_GhW_BJE4339	Ghana west	BJE4339	X7	1
24	24	(0)	99	:	K k2	Xt_male_GhW_BJE4340	Ghana west	BJE4340	X7	1
25	25	(0)	99	:	K k2	Xt_male_GhW_BJE4341	Ghana west	BJE4341	X7	1
26	26	(0)	99	:	K k2	Xt_male_GhW_BJE4348	Ghana west	BJE4348	X7	1
27	27	(0)	99	:	K k2	Xt_male_GhW_BJE4349	Ghana west	BJE4349	X7	1
28	28	(0)	99	:	K k2	Xt_male_GhW_BJE4350	Ghana west	BJE4350	X7	1
29	29	(0)	99	:	K k2	Xt_male_GhW_BJE4351	Ghana west	BJE4351	X7	1
30	30	(0)	99	:	K k2	Xt_male_GhW_BJE4353	Ghana west	BJE4353	X7	1
31	31	(0)	99	:	K k2	Xt_male_SierL_AMNH17271	Sierra Leone	AMNH17271	X7	0
32	32	(0)	99	:	K k2	Xt_male_SierL_XEN093	Sierra Leone	XEN093	X7	0
33	33	(0)	99	:	K k2	Xt_mom_BJE4361_EastAmed	Ghana east	BJE4361	X7	1
34	34	(0)	99	:	K k2	Xt_BJE4359_mom_WestAnk	Ghana west	BJE4359	X7	1
35	35	(0)	99	:	K k2	Xt_BJE4360_dad_WestAnk	Ghana west	BJE4360	X7	1
1	1	(0)	99	:	K k3	AMNH17273_Xt_SierL_male	Sierra Leone	AMNH17273	X6	1
2	2	(0)	99	:	K k3	XEN091_Xt_SierL_female	Sierra Leone	XEN091	X6	0.95
3	3	(0)	99	:	K k3	XEN092_Xt_SierL_female	Sierra Leone	XEN092	X6	0.95
4	4	(0)	99	:	K k3	XEN094_Xt_SierL_male	Sierra Leone	XEN094	X6	1
5	5	(0)	99	:	K k3	XEN231_Xt_Nigeria_female	Nigeria	Xen231	X6	0.1838
6	6	(0)	99	:	K k3	Xt_dad_BJE4362_EastAmed	Ghana east	BJE4362	X6	0
7	7	(0)	99	:	K k3	Xt_female_GhW_BJE4282	Ghana west	BJE4282	X6	0
8	8	(0)	99	:	K k3	Xt_female_GhW_BJE4342	Ghana west	BJE4342	X6	0
9	9	(0)	99	:	K k3	Xt_female_GhW_BJE4343	Ghana west	BJE4343	X6	0
10	10	(0)	99	:	K k3	Xt_female_GhW_BJE4344	Ghana west	BJE4344	X6	0
11	11	(0)	99	:	K k3	Xt_female_SierL_AMNH17272	Sierra Leone	AMNH17272	X6	0.95
12	12	(0)	99	:	K k3	Xt_female_SierL_AMNH17274	Sierra Leone	AMNH17274	X6	0.9829
13	13	(0)	99	:	K k3	Xt_male_GhE_BJE4272	Ghana east	BJE4272	X6	0
14	14	(0)	99	:	K k3	Xt_male_GhE_BJE4273	Ghana east	BJE4273	X6	0
15	15	(0)	99	:	K k3	Xt_male_GhE_BJE4345	Ghana east	BJE4345	X6	0
16	16	(0)	99	:	K k3	Xt_male_GhE_BJE4346	Ghana east	BJE4346	X6	0
17	17	(0)	99	:	K k3	Xt_male_GhE_BJE4347	Ghana east	BJE4347	X6	0
18	18	(0)	99	:	K k3	Xt_male_GhE_BJE4695	Ghana east	BJE4695	X6	0
19	19	(0)	99	:	K k3	Xt_male_GhE_BJE4696	Ghana east	BJE4696	X6	0
20	20	(0)	99	:	K k3	Xt_male_GhW_BJE4281	Ghana west	BJE4281	X6	0
21	21	(0)	99	:	K k3	Xt_male_GhW_BJE4337	Ghana west	BJE4337	X6	0
22	22	(0)	99	:	K k3	Xt_male_GhW_BJE4338	Ghana west	BJE4338	X6	0
23	23	(0)	99	:	K k3	Xt_male_GhW_BJE4339	Ghana west	BJE4339	X6	0
24	24	(0)	99	:	K k3	Xt_male_GhW_BJE4340	Ghana west	BJE4340	X6	0
25	25	(0)	99	:	K k3	Xt_male_GhW_BJE4341	Ghana west	BJE4341	X6	0
26	26	(0)	99	:	K k3	Xt_male_GhW_BJE4348	Ghana west	BJE4348	X6	0
27	27	(0)	99	:	K k3	Xt_male_GhW_BJE4349	Ghana west	BJE4349	X6	0
28	28	(0)	99	:	K k3	Xt_male_GhW_BJE4350	Ghana west	BJE4350	X6	0
29	29	(0)	99	:	K k3	Xt_male_GhW_BJE4351	Ghana west	BJE4351	X6	0
30	30	(0)	99	:	K k3	Xt_male_GhW_BJE4353	Ghana west	BJE4353	X6	0
31	31	(0)	99	:	K k3	Xt_male_SierL_AMNH17271	Sierra Leone	AMNH17271	X6	1
32	32	(0)	99	:	K k3	Xt_male_SierL_XEN093	Sierra Leone	XEN093	X6	1
33	33	(0)	99	:	K k3	Xt_mom_BJE4361_EastAmed	Ghana east	BJE4361	X6	0
34	34	(0)	99	:	K k3	Xt_BJE4359_mom_WestAnk	Ghana west	BJE4359	X6	0
35	35	(0)	99	:	K k3	Xt_BJE4360_dad_WestAnk	Ghana west	BJE4360	X6	0
1	1	(0)	99	:	K k3	AMNH17273_Xt_SierL_male	Sierra Leone	AMNH17273	X7	0
2	2	(0)	99	:	K k3	XEN091_Xt_SierL_female	Sierra Leone	XEN091	X7	0.05
3	3	(0)	99	:	K k3	XEN092_Xt_SierL_female	Sierra Leone	XEN092	X7	0.05
4	4	(0)	99	:	K k3	XEN094_Xt_SierL_male	Sierra Leone	XEN094	X7	0
5	5	(0)	99	:	K k3	XEN231_Xt_Nigeria_female	Nigeria	Xen231	X7	0.7809
6	6	(0)	99	:	K k3	Xt_dad_BJE4362_EastAmed	Ghana east	BJE4362	X7	0.95
7	7	(0)	99	:	K k3	Xt_female_GhW_BJE4282	Ghana west	BJE4282	X7	0
8	8	(0)	99	:	K k3	Xt_female_GhW_BJE4342	Ghana west	BJE4342	X7	0
9	9	(0)	99	:	K k3	Xt_female_GhW_BJE4343	Ghana west	BJE4343	X7	0
10	10	(0)	99	:	K k3	Xt_female_GhW_BJE4344	Ghana west	BJE4344	X7	0
11	11	(0)	99	:	K k3	Xt_female_SierL_AMNH17272	Sierra Leone	AMNH17272	X7	0.05
12	12	(0)	99	:	K k3	Xt_female_SierL_AMNH17274	Sierra Leone	AMNH17274	X7	0.0171
13	13	(0)	99	:	K k3	Xt_male_GhE_BJE4272	Ghana east	BJE4272	X7	0.95
14	14	(0)	99	:	K k3	Xt_male_GhE_BJE4273	Ghana east	BJE4273	X7	0.95
15	15	(0)	99	:	K k3	Xt_male_GhE_BJE4345	Ghana east	BJE4345	X7	0.95
16	16	(0)	99	:	K k3	Xt_male_GhE_BJE4346	Ghana east	BJE4346	X7	0.95
17	17	(0)	99	:	K k3	Xt_male_GhE_BJE4347	Ghana east	BJE4347	X7	0.95
18	18	(0)	99	:	K k3	Xt_male_GhE_BJE4695	Ghana east	BJE4695	X7	0.95
19	19	(0)	99	:	K k3	Xt_male_GhE_BJE4696	Ghana east	BJE4696	X7	0.95
20	20	(0)	99	:	K k3	Xt_male_GhW_BJE4281	Ghana west	BJE4281	X7	0
21	21	(0)	99	:	K k3	Xt_male_GhW_BJE4337	Ghana west	BJE4337	X7	0
22	22	(0)	99	:	K k3	Xt_male_GhW_BJE4338	Ghana west	BJE4338	X7	0
23	23	(0)	99	:	K k3	Xt_male_GhW_BJE4339	Ghana west	BJE4339	X7	0
24	24	(0)	99	:	K k3	Xt_male_GhW_BJE4340	Ghana west	BJE4340	X7	0
25	25	(0)	99	:	K k3	Xt_male_GhW_BJE4341	Ghana west	BJE4341	X7	0
26	26	(0)	99	:	K k3	Xt_male_GhW_BJE4348	Ghana west	BJE4348	X7	0
27	27	(0)	99	:	K k3	Xt_male_GhW_BJE4349	Ghana west	BJE4349	X7	0
28	28	(0)	99	:	K k3	Xt_male_GhW_BJE4350	Ghana west	BJE4350	X7	0
29	29	(0)	99	:	K k3	Xt_male_GhW_BJE4351	Ghana west	BJE4351	X7	0
30	30	(0)	99	:	K k3	Xt_male_GhW_BJE4353	Ghana west	BJE4353	X7	0
31	31	(0)	99	:	K k3	Xt_male_SierL_AMNH17271	Sierra Leone	AMNH17271	X7	0
32	32	(0)	99	:	K k3	Xt_male_SierL_XEN093	Sierra Leone	XEN093	X7	0
33	33	(0)	99	:	K k3	Xt_mom_BJE4361_EastAmed	Ghana east	BJE4361	X7	0.95
34	34	(0)	99	:	K k3	Xt_BJE4359_mom_WestAnk	Ghana west	BJE4359	X7	0
35	35	(0)	99	:	K k3	Xt_BJE4360_dad_WestAnk	Ghana west	BJE4360	X7	0
1	1	(0)	99	:	K k3	AMNH17273_Xt_SierL_male	Sierra Leone	AMNH17273	X8	0
2	2	(0)	99	:	K k3	XEN091_Xt_SierL_female	Sierra Leone	XEN091	X8	0
3	3	(0)	99	:	K k3	XEN092_Xt_SierL_female	Sierra Leone	XEN092	X8	0
4	4	(0)	99	:	K k3	XEN094_Xt_SierL_male	Sierra Leone	XEN094	X8	0
5	5	(0)	99	:	K k3	XEN231_Xt_Nigeria_female	Nigeria	Xen231	X8	0.0354
6	6	(0)	99	:	K k3	Xt_dad_BJE4362_EastAmed	Ghana east	BJE4362	X8	0.05
7	7	(0)	99	:	K k3	Xt_female_GhW_BJE4282	Ghana west	BJE4282	X8	1
8	8	(0)	99	:	K k3	Xt_female_GhW_BJE4342	Ghana west	BJE4342	X8	1
9	9	(0)	99	:	K k3	Xt_female_GhW_BJE4343	Ghana west	BJE4343	X8	1
10	10	(0)	99	:	K k3	Xt_female_GhW_BJE4344	Ghana west	BJE4344	X8	1
11	11	(0)	99	:	K k3	Xt_female_SierL_AMNH17272	Sierra Leone	AMNH17272	X8	0
12	12	(0)	99	:	K k3	Xt_female_SierL_AMNH17274	Sierra Leone	AMNH17274	X8	0
13	13	(0)	99	:	K k3	Xt_male_GhE_BJE4272	Ghana east	BJE4272	X8	0.05
14	14	(0)	99	:	K k3	Xt_male_GhE_BJE4273	Ghana east	BJE4273	X8	0.05
15	15	(0)	99	:	K k3	Xt_male_GhE_BJE4345	Ghana east	BJE4345	X8	0.05
16	16	(0)	99	:	K k3	Xt_male_GhE_BJE4346	Ghana east	BJE4346	X8	0.05
17	17	(0)	99	:	K k3	Xt_male_GhE_BJE4347	Ghana east	BJE4347	X8	0.05
18	18	(0)	99	:	K k3	Xt_male_GhE_BJE4695	Ghana east	BJE4695	X8	0.05
19	19	(0)	99	:	K k3	Xt_male_GhE_BJE4696	Ghana east	BJE4696	X8	0.05
20	20	(0)	99	:	K k3	Xt_male_GhW_BJE4281	Ghana west	BJE4281	X8	1
21	21	(0)	99	:	K k3	Xt_male_GhW_BJE4337	Ghana west	BJE4337	X8	1
22	22	(0)	99	:	K k3	Xt_male_GhW_BJE4338	Ghana west	BJE4338	X8	1
23	23	(0)	99	:	K k3	Xt_male_GhW_BJE4339	Ghana west	BJE4339	X8	1
24	24	(0)	99	:	K k3	Xt_male_GhW_BJE4340	Ghana west	BJE4340	X8	1
25	25	(0)	99	:	K k3	Xt_male_GhW_BJE4341	Ghana west	BJE4341	X8	1
26	26	(0)	99	:	K k3	Xt_male_GhW_BJE4348	Ghana west	BJE4348	X8	1
27	27	(0)	99	:	K k3	Xt_male_GhW_BJE4349	Ghana west	BJE4349	X8	1
28	28	(0)	99	:	K k3	Xt_male_GhW_BJE4350	Ghana west	BJE4350	X8	1
29	29	(0)	99	:	K k3	Xt_male_GhW_BJE4351	Ghana west	BJE4351	X8	1
30	30	(0)	99	:	K k3	Xt_male_GhW_BJE4353	Ghana west	BJE4353	X8	1
31	31	(0)	99	:	K k3	Xt_male_SierL_AMNH17271	Sierra Leone	AMNH17271	X8	0
32	32	(0)	99	:	K k3	Xt_male_SierL_XEN093	Sierra Leone	XEN093	X8	0
33	33	(0)	99	:	K k3	Xt_mom_BJE4361_EastAmed	Ghana east	BJE4361	X8	0.05
34	34	(0)	99	:	K k3	Xt_BJE4359_mom_WestAnk	Ghana west	BJE4359	X8	1
35	35	(0)	99	:	K k3	Xt_BJE4360_dad_WestAnk	Ghana west	BJE4360	X8	1
1	1	(0)	99	:	K k4	AMNH17273_Xt_SierL_male	Sierra Leone	AMNH17273	X6	0.05
2	2	(0)	99	:	K k4	XEN091_Xt_SierL_female	Sierra Leone	XEN091	X6	0
3	3	(0)	99	:	K k4	XEN092_Xt_SierL_female	Sierra Leone	XEN092	X6	0
4	4	(0)	99	:	K k4	XEN094_Xt_SierL_male	Sierra Leone	XEN094	X6	0
5	5	(0)	99	:	K k4	XEN231_Xt_Nigeria_female	Nigeria	Xen231	X6	0.3193
6	6	(0)	99	:	K k4	Xt_dad_BJE4362_EastAmed	Ghana east	BJE4362	X6	0.1
7	7	(0)	99	:	K k4	Xt_female_GhW_BJE4282	Ghana west	BJE4282	X6	0.1
8	8	(0)	99	:	K k4	Xt_female_GhW_BJE4342	Ghana west	BJE4342	X6	0.7
9	9	(0)	99	:	K k4	Xt_female_GhW_BJE4343	Ghana west	BJE4343	X6	0.25
10	10	(0)	99	:	K k4	Xt_female_GhW_BJE4344	Ghana west	BJE4344	X6	0.2
11	11	(0)	99	:	K k4	Xt_female_SierL_AMNH17272	Sierra Leone	AMNH17272	X6	0.1
12	12	(0)	99	:	K k4	Xt_female_SierL_AMNH17274	Sierra Leone	AMNH17274	X6	0.05
13	13	(0)	99	:	K k4	Xt_male_GhE_BJE4272	Ghana east	BJE4272	X6	0.0179
14	14	(0)	99	:	K k4	Xt_male_GhE_BJE4273	Ghana east	BJE4273	X6	0.1
15	15	(0)	99	:	K k4	Xt_male_GhE_BJE4345	Ghana east	BJE4345	X6	0
16	16	(0)	99	:	K k4	Xt_male_GhE_BJE4346	Ghana east	BJE4346	X6	0
17	17	(0)	99	:	K k4	Xt_male_GhE_BJE4347	Ghana east	BJE4347	X6	0
18	18	(0)	99	:	K k4	Xt_male_GhE_BJE4695	Ghana east	BJE4695	X6	0.0163
19	19	(0)	99	:	K k4	Xt_male_GhE_BJE4696	Ghana east	BJE4696	X6	0.1
20	20	(0)	99	:	K k4	Xt_male_GhW_BJE4281	Ghana west	BJE4281	X6	0
21	21	(0)	99	:	K k4	Xt_male_GhW_BJE4337	Ghana west	BJE4337	X6	0.25
22	22	(0)	99	:	K k4	Xt_male_GhW_BJE4338	Ghana west	BJE4338	X6	0.0778
23	23	(0)	99	:	K k4	Xt_male_GhW_BJE4339	Ghana west	BJE4339	X6	0.35
24	24	(0)	99	:	K k4	Xt_male_GhW_BJE4340	Ghana west	BJE4340	X6	0.15
25	25	(0)	99	:	K k4	Xt_male_GhW_BJE4341	Ghana west	BJE4341	X6	0.05
26	26	(0)	99	:	K k4	Xt_male_GhW_BJE4348	Ghana west	BJE4348	X6	0.6115
27	27	(0)	99	:	K k4	Xt_male_GhW_BJE4349	Ghana west	BJE4349	X6	0.35
28	28	(0)	99	:	K k4	Xt_male_GhW_BJE4350	Ghana west	BJE4350	X6	0.7
29	29	(0)	99	:	K k4	Xt_male_GhW_BJE4351	Ghana west	BJE4351	X6	0
30	30	(0)	99	:	K k4	Xt_male_GhW_BJE4353	Ghana west	BJE4353	X6	0.1655
31	31	(0)	99	:	K k4	Xt_male_SierL_AMNH17271	Sierra Leone	AMNH17271	X6	0.007
32	32	(0)	99	:	K k4	Xt_male_SierL_XEN093	Sierra Leone	XEN093	X6	0
33	33	(0)	99	:	K k4	Xt_mom_BJE4361_EastAmed	Ghana east	BJE4361	X6	0.0164
34	34	(0)	99	:	K k4	Xt_BJE4359_mom_WestAnk	Ghana west	BJE4359	X6	0.14
35	35	(0)	99	:	K k4	Xt_BJE4360_dad_WestAnk	Ghana west	BJE4360	X6	0.1703
1	1	(0)	99	:	K k4	AMNH17273_Xt_SierL_male	Sierra Leone	AMNH17273	X7	0
2	2	(0)	99	:	K k4	XEN091_Xt_SierL_female	Sierra Leone	XEN091	X7	0
3	3	(0)	99	:	K k4	XEN092_Xt_SierL_female	Sierra Leone	XEN092	X7	0
4	4	(0)	99	:	K k4	XEN094_Xt_SierL_male	Sierra Leone	XEN094	X7	0
5	5	(0)	99	:	K k4	XEN231_Xt_Nigeria_female	Nigeria	Xen231	X7	0
6	6	(0)	99	:	K k4	Xt_dad_BJE4362_EastAmed	Ghana east	BJE4362	X7	0
7	7	(0)	99	:	K k4	Xt_female_GhW_BJE4282	Ghana west	BJE4282	X7	0.9
8	8	(0)	99	:	K k4	Xt_female_GhW_BJE4342	Ghana west	BJE4342	X7	0.3
9	9	(0)	99	:	K k4	Xt_female_GhW_BJE4343	Ghana west	BJE4343	X7	0.75
10	10	(0)	99	:	K k4	Xt_female_GhW_BJE4344	Ghana west	BJE4344	X7	0.8
11	11	(0)	99	:	K k4	Xt_female_SierL_AMNH17272	Sierra Leone	AMNH17272	X7	0
12	12	(0)	99	:	K k4	Xt_female_SierL_AMNH17274	Sierra Leone	AMNH17274	X7	0
13	13	(0)	99	:	K k4	Xt_male_GhE_BJE4272	Ghana east	BJE4272	X7	0
14	14	(0)	99	:	K k4	Xt_male_GhE_BJE4273	Ghana east	BJE4273	X7	0
15	15	(0)	99	:	K k4	Xt_male_GhE_BJE4345	Ghana east	BJE4345	X7	0
16	16	(0)	99	:	K k4	Xt_male_GhE_BJE4346	Ghana east	BJE4346	X7	0
17	17	(0)	99	:	K k4	Xt_male_GhE_BJE4347	Ghana east	BJE4347	X7	0
18	18	(0)	99	:	K k4	Xt_male_GhE_BJE4695	Ghana east	BJE4695	X7	0
19	19	(0)	99	:	K k4	Xt_male_GhE_BJE4696	Ghana east	BJE4696	X7	0
20	20	(0)	99	:	K k4	Xt_male_GhW_BJE4281	Ghana west	BJE4281	X7	1
21	21	(0)	99	:	K k4	Xt_male_GhW_BJE4337	Ghana west	BJE4337	X7	0.75
22	22	(0)	99	:	K k4	Xt_male_GhW_BJE4338	Ghana west	BJE4338	X7	0.9222
23	23	(0)	99	:	K k4	Xt_male_GhW_BJE4339	Ghana west	BJE4339	X7	0.65
24	24	(0)	99	:	K k4	Xt_male_GhW_BJE4340	Ghana west	BJE4340	X7	0.85
25	25	(0)	99	:	K k4	Xt_male_GhW_BJE4341	Ghana west	BJE4341	X7	0.95
26	26	(0)	99	:	K k4	Xt_male_GhW_BJE4348	Ghana west	BJE4348	X7	0.3885
27	27	(0)	99	:	K k4	Xt_male_GhW_BJE4349	Ghana west	BJE4349	X7	0.65
28	28	(0)	99	:	K k4	Xt_male_GhW_BJE4350	Ghana west	BJE4350	X7	0.3
29	29	(0)	99	:	K k4	Xt_male_GhW_BJE4351	Ghana west	BJE4351	X7	1
30	30	(0)	99	:	K k4	Xt_male_GhW_BJE4353	Ghana west	BJE4353	X7	0.8345
31	31	(0)	99	:	K k4	Xt_male_SierL_AMNH17271	Sierra Leone	AMNH17271	X7	0
32	32	(0)	99	:	K k4	Xt_male_SierL_XEN093	Sierra Leone	XEN093	X7	0
33	33	(0)	99	:	K k4	Xt_mom_BJE4361_EastAmed	Ghana east	BJE4361	X7	0
34	34	(0)	99	:	K k4	Xt_BJE4359_mom_WestAnk	Ghana west	BJE4359	X7	0.8556
35	35	(0)	99	:	K k4	Xt_BJE4360_dad_WestAnk	Ghana west	BJE4360	X7	0.8297
1	1	(0)	99	:	K k4	AMNH17273_Xt_SierL_male	Sierra Leone	AMNH17273	X8	0.95
2	2	(0)	99	:	K k4	XEN091_Xt_SierL_female	Sierra Leone	XEN091	X8	1
3	3	(0)	99	:	K k4	XEN092_Xt_SierL_female	Sierra Leone	XEN092	X8	1
4	4	(0)	99	:	K k4	XEN094_Xt_SierL_male	Sierra Leone	XEN094	X8	1
5	5	(0)	99	:	K k4	XEN231_Xt_Nigeria_female	Nigeria	Xen231	X8	0.1124
6	6	(0)	99	:	K k4	Xt_dad_BJE4362_EastAmed	Ghana east	BJE4362	X8	0
7	7	(0)	99	:	K k4	Xt_female_GhW_BJE4282	Ghana west	BJE4282	X8	0
8	8	(0)	99	:	K k4	Xt_female_GhW_BJE4342	Ghana west	BJE4342	X8	0
9	9	(0)	99	:	K k4	Xt_female_GhW_BJE4343	Ghana west	BJE4343	X8	0
10	10	(0)	99	:	K k4	Xt_female_GhW_BJE4344	Ghana west	BJE4344	X8	0
11	11	(0)	99	:	K k4	Xt_female_SierL_AMNH17272	Sierra Leone	AMNH17272	X8	0.9
12	12	(0)	99	:	K k4	Xt_female_SierL_AMNH17274	Sierra Leone	AMNH17274	X8	0.95
13	13	(0)	99	:	K k4	Xt_male_GhE_BJE4272	Ghana east	BJE4272	X8	0
14	14	(0)	99	:	K k4	Xt_male_GhE_BJE4273	Ghana east	BJE4273	X8	0
15	15	(0)	99	:	K k4	Xt_male_GhE_BJE4345	Ghana east	BJE4345	X8	0
16	16	(0)	99	:	K k4	Xt_male_GhE_BJE4346	Ghana east	BJE4346	X8	0
17	17	(0)	99	:	K k4	Xt_male_GhE_BJE4347	Ghana east	BJE4347	X8	0
18	18	(0)	99	:	K k4	Xt_male_GhE_BJE4695	Ghana east	BJE4695	X8	0
19	19	(0)	99	:	K k4	Xt_male_GhE_BJE4696	Ghana east	BJE4696	X8	0
20	20	(0)	99	:	K k4	Xt_male_GhW_BJE4281	Ghana west	BJE4281	X8	0
21	21	(0)	99	:	K k4	Xt_male_GhW_BJE4337	Ghana west	BJE4337	X8	0
22	22	(0)	99	:	K k4	Xt_male_GhW_BJE4338	Ghana west	BJE4338	X8	0
23	23	(0)	99	:	K k4	Xt_male_GhW_BJE4339	Ghana west	BJE4339	X8	0
24	24	(0)	99	:	K k4	Xt_male_GhW_BJE4340	Ghana west	BJE4340	X8	0
25	25	(0)	99	:	K k4	Xt_male_GhW_BJE4341	Ghana west	BJE4341	X8	0
26	26	(0)	99	:	K k4	Xt_male_GhW_BJE4348	Ghana west	BJE4348	X8	0
27	27	(0)	99	:	K k4	Xt_male_GhW_BJE4349	Ghana west	BJE4349	X8	0
28	28	(0)	99	:	K k4	Xt_male_GhW_BJE4350	Ghana west	BJE4350	X8	0
29	29	(0)	99	:	K k4	Xt_male_GhW_BJE4351	Ghana west	BJE4351	X8	0
30	30	(0)	99	:	K k4	Xt_male_GhW_BJE4353	Ghana west	BJE4353	X8	0
31	31	(0)	99	:	K k4	Xt_male_SierL_AMNH17271	Sierra Leone	AMNH17271	X8	0.993
32	32	(0)	99	:	K k4	Xt_male_SierL_XEN093	Sierra Leone	XEN093	X8	1
33	33	(0)	99	:	K k4	Xt_mom_BJE4361_EastAmed	Ghana east	BJE4361	X8	0
34	34	(0)	99	:	K k4	Xt_BJE4359_mom_WestAnk	Ghana west	BJE4359	X8	0
35	35	(0)	99	:	K k4	Xt_BJE4360_dad_WestAnk	Ghana west	BJE4360	X8	0
1	1	(0)	99	:	K k4	AMNH17273_Xt_SierL_male	Sierra Leone	AMNH17273	X9	0
2	2	(0)	99	:	K k4	XEN091_Xt_SierL_female	Sierra Leone	XEN091	X9	0
3	3	(0)	99	:	K k4	XEN092_Xt_SierL_female	Sierra Leone	XEN092	X9	0
4	4	(0)	99	:	K k4	XEN094_Xt_SierL_male	Sierra Leone	XEN094	X9	0
5	5	(0)	99	:	K k4	XEN231_Xt_Nigeria_female	Nigeria	Xen231	X9	0.5683
6	6	(0)	99	:	K k4	Xt_dad_BJE4362_EastAmed	Ghana east	BJE4362	X9	0.9
7	7	(0)	99	:	K k4	Xt_female_GhW_BJE4282	Ghana west	BJE4282	X9	0
8	8	(0)	99	:	K k4	Xt_female_GhW_BJE4342	Ghana west	BJE4342	X9	0
9	9	(0)	99	:	K k4	Xt_female_GhW_BJE4343	Ghana west	BJE4343	X9	0
10	10	(0)	99	:	K k4	Xt_female_GhW_BJE4344	Ghana west	BJE4344	X9	0
11	11	(0)	99	:	K k4	Xt_female_SierL_AMNH17272	Sierra Leone	AMNH17272	X9	0
12	12	(0)	99	:	K k4	Xt_female_SierL_AMNH17274	Sierra Leone	AMNH17274	X9	0
13	13	(0)	99	:	K k4	Xt_male_GhE_BJE4272	Ghana east	BJE4272	X9	0.9821
14	14	(0)	99	:	K k4	Xt_male_GhE_BJE4273	Ghana east	BJE4273	X9	0.9
15	15	(0)	99	:	K k4	Xt_male_GhE_BJE4345	Ghana east	BJE4345	X9	1
16	16	(0)	99	:	K k4	Xt_male_GhE_BJE4346	Ghana east	BJE4346	X9	1
17	17	(0)	99	:	K k4	Xt_male_GhE_BJE4347	Ghana east	BJE4347	X9	1
18	18	(0)	99	:	K k4	Xt_male_GhE_BJE4695	Ghana east	BJE4695	X9	0.9837
19	19	(0)	99	:	K k4	Xt_male_GhE_BJE4696	Ghana east	BJE4696	X9	0.9
20	20	(0)	99	:	K k4	Xt_male_GhW_BJE4281	Ghana west	BJE4281	X9	0
21	21	(0)	99	:	K k4	Xt_male_GhW_BJE4337	Ghana west	BJE4337	X9	0
22	22	(0)	99	:	K k4	Xt_male_GhW_BJE4338	Ghana west	BJE4338	X9	0
23	23	(0)	99	:	K k4	Xt_male_GhW_BJE4339	Ghana west	BJE4339	X9	0
24	24	(0)	99	:	K k4	Xt_male_GhW_BJE4340	Ghana west	BJE4340	X9	0
25	25	(0)	99	:	K k4	Xt_male_GhW_BJE4341	Ghana west	BJE4341	X9	0
26	26	(0)	99	:	K k4	Xt_male_GhW_BJE4348	Ghana west	BJE4348	X9	0
27	27	(0)	99	:	K k4	Xt_male_GhW_BJE4349	Ghana west	BJE4349	X9	0
28	28	(0)	99	:	K k4	Xt_male_GhW_BJE4350	Ghana west	BJE4350	X9	0
29	29	(0)	99	:	K k4	Xt_male_GhW_BJE4351	Ghana west	BJE4351	X9	0
30	30	(0)	99	:	K k4	Xt_male_GhW_BJE4353	Ghana west	BJE4353	X9	0
31	31	(0)	99	:	K k4	Xt_male_SierL_AMNH17271	Sierra Leone	AMNH17271	X9	0
32	32	(0)	99	:	K k4	Xt_male_SierL_XEN093	Sierra Leone	XEN093	X9	0
33	33	(0)	99	:	K k4	Xt_mom_BJE4361_EastAmed	Ghana east	BJE4361	X9	0.9836
34	34	(0)	99	:	K k4	Xt_BJE4359_mom_WestAnk	Ghana west	BJE4359	X9	0.0044
35	35	(0)	99	:	K k4	Xt_BJE4360_dad_WestAnk	Ghana west	BJE4360	X9	0
1	1	(0)	99	:	K k5	AMNH17273_Xt_SierL_male	Sierra Leone	AMNH17273	X6	0.0817
2	2	(0)	99	:	K k5	XEN091_Xt_SierL_female	Sierra Leone	XEN091	X6	0.15
3	3	(0)	99	:	K k5	XEN092_Xt_SierL_female	Sierra Leone	XEN092	X6	0.1817
4	4	(0)	99	:	K k5	XEN094_Xt_SierL_male	Sierra Leone	XEN094	X6	0.15
5	5	(0)	99	:	K k5	XEN231_Xt_Nigeria_female	Nigeria	Xen231	X6	0.743
6	6	(0)	99	:	K k5	Xt_dad_BJE4362_EastAmed	Ghana east	BJE4362	X6	0.0289
7	7	(0)	99	:	K k5	Xt_female_GhW_BJE4282	Ghana west	BJE4282	X6	0
8	8	(0)	99	:	K k5	Xt_female_GhW_BJE4342	Ghana west	BJE4342	X6	0
9	9	(0)	99	:	K k5	Xt_female_GhW_BJE4343	Ghana west	BJE4343	X6	0.002
10	10	(0)	99	:	K k5	Xt_female_GhW_BJE4344	Ghana west	BJE4344	X6	0.05
11	11	(0)	99	:	K k5	Xt_female_SierL_AMNH17272	Sierra Leone	AMNH17272	X6	0.05
12	12	(0)	99	:	K k5	Xt_female_SierL_AMNH17274	Sierra Leone	AMNH17274	X6	0.0333
13	13	(0)	99	:	K k5	Xt_male_GhE_BJE4272	Ghana east	BJE4272	X6	0.1283
14	14	(0)	99	:	K k5	Xt_male_GhE_BJE4273	Ghana east	BJE4273	X6	0.05
15	15	(0)	99	:	K k5	Xt_male_GhE_BJE4345	Ghana east	BJE4345	X6	0.25
16	16	(0)	99	:	K k5	Xt_male_GhE_BJE4346	Ghana east	BJE4346	X6	0.25
17	17	(0)	99	:	K k5	Xt_male_GhE_BJE4347	Ghana east	BJE4347	X6	0.1592
18	18	(0)	99	:	K k5	Xt_male_GhE_BJE4695	Ghana east	BJE4695	X6	0.0747
19	19	(0)	99	:	K k5	Xt_male_GhE_BJE4696	Ghana east	BJE4696	X6	0.05
20	20	(0)	99	:	K k5	Xt_male_GhW_BJE4281	Ghana west	BJE4281	X6	0
21	21	(0)	99	:	K k5	Xt_male_GhW_BJE4337	Ghana west	BJE4337	X6	0.05
22	22	(0)	99	:	K k5	Xt_male_GhW_BJE4338	Ghana west	BJE4338	X6	0
23	23	(0)	99	:	K k5	Xt_male_GhW_BJE4339	Ghana west	BJE4339	X6	0.0028
24	24	(0)	99	:	K k5	Xt_male_GhW_BJE4340	Ghana west	BJE4340	X6	0
25	25	(0)	99	:	K k5	Xt_male_GhW_BJE4341	Ghana west	BJE4341	X6	0.05
26	26	(0)	99	:	K k5	Xt_male_GhW_BJE4348	Ghana west	BJE4348	X6	0
27	27	(0)	99	:	K k5	Xt_male_GhW_BJE4349	Ghana west	BJE4349	X6	0.0532
28	28	(0)	99	:	K k5	Xt_male_GhW_BJE4350	Ghana west	BJE4350	X6	0
29	29	(0)	99	:	K k5	Xt_male_GhW_BJE4351	Ghana west	BJE4351	X6	0
30	30	(0)	99	:	K k5	Xt_male_GhW_BJE4353	Ghana west	BJE4353	X6	0.0529
31	31	(0)	99	:	K k5	Xt_male_SierL_AMNH17271	Sierra Leone	AMNH17271	X6	0.0765
32	32	(0)	99	:	K k5	Xt_male_SierL_XEN093	Sierra Leone	XEN093	X6	0.05
33	33	(0)	99	:	K k5	Xt_mom_BJE4361_EastAmed	Ghana east	BJE4361	X6	0.0739
34	34	(0)	99	:	K k5	Xt_BJE4359_mom_WestAnk	Ghana west	BJE4359	X6	0.0217
35	35	(0)	99	:	K k5	Xt_BJE4360_dad_WestAnk	Ghana west	BJE4360	X6	0.0071
1	1	(0)	99	:	K k5	AMNH17273_Xt_SierL_male	Sierra Leone	AMNH17273	X7	0
2	2	(0)	99	:	K k5	XEN091_Xt_SierL_female	Sierra Leone	XEN091	X7	0
3	3	(0)	99	:	K k5	XEN092_Xt_SierL_female	Sierra Leone	XEN092	X7	0
4	4	(0)	99	:	K k5	XEN094_Xt_SierL_male	Sierra Leone	XEN094	X7	0
5	5	(0)	99	:	K k5	XEN231_Xt_Nigeria_female	Nigeria	Xen231	X7	0
6	6	(0)	99	:	K k5	Xt_dad_BJE4362_EastAmed	Ghana east	BJE4362	X7	0
7	7	(0)	99	:	K k5	Xt_female_GhW_BJE4282	Ghana west	BJE4282	X7	0.8816
8	8	(0)	99	:	K k5	Xt_female_GhW_BJE4342	Ghana west	BJE4342	X7	0.25
9	9	(0)	99	:	K k5	Xt_female_GhW_BJE4343	Ghana west	BJE4343	X7	0.798
10	10	(0)	99	:	K k5	Xt_female_GhW_BJE4344	Ghana west	BJE4344	X7	0.7
11	11	(0)	99	:	K k5	Xt_female_SierL_AMNH17272	Sierra Leone	AMNH17272	X7	0
12	12	(0)	99	:	K k5	Xt_female_SierL_AMNH17274	Sierra Leone	AMNH17274	X7	0
13	13	(0)	99	:	K k5	Xt_male_GhE_BJE4272	Ghana east	BJE4272	X7	0
14	14	(0)	99	:	K k5	Xt_male_GhE_BJE4273	Ghana east	BJE4273	X7	0
15	15	(0)	99	:	K k5	Xt_male_GhE_BJE4345	Ghana east	BJE4345	X7	0
16	16	(0)	99	:	K k5	Xt_male_GhE_BJE4346	Ghana east	BJE4346	X7	0
17	17	(0)	99	:	K k5	Xt_male_GhE_BJE4347	Ghana east	BJE4347	X7	0
18	18	(0)	99	:	K k5	Xt_male_GhE_BJE4695	Ghana east	BJE4695	X7	0
19	19	(0)	99	:	K k5	Xt_male_GhE_BJE4696	Ghana east	BJE4696	X7	0
20	20	(0)	99	:	K k5	Xt_male_GhW_BJE4281	Ghana west	BJE4281	X7	0.6
21	21	(0)	99	:	K k5	Xt_male_GhW_BJE4337	Ghana west	BJE4337	X7	0.6
22	22	(0)	99	:	K k5	Xt_male_GhW_BJE4338	Ghana west	BJE4338	X7	0.8719
23	23	(0)	99	:	K k5	Xt_male_GhW_BJE4339	Ghana west	BJE4339	X7	0.7315
24	24	(0)	99	:	K k5	Xt_male_GhW_BJE4340	Ghana west	BJE4340	X7	0.65
25	25	(0)	99	:	K k5	Xt_male_GhW_BJE4341	Ghana west	BJE4341	X7	0.6827
26	26	(0)	99	:	K k5	Xt_male_GhW_BJE4348	Ghana west	BJE4348	X7	0.35
27	27	(0)	99	:	K k5	Xt_male_GhW_BJE4349	Ghana west	BJE4349	X7	0.6
28	28	(0)	99	:	K k5	Xt_male_GhW_BJE4350	Ghana west	BJE4350	X7	0.25
29	29	(0)	99	:	K k5	Xt_male_GhW_BJE4351	Ghana west	BJE4351	X7	0.6
30	30	(0)	99	:	K k5	Xt_male_GhW_BJE4353	Ghana west	BJE4353	X7	0.7845
31	31	(0)	99	:	K k5	Xt_male_SierL_AMNH17271	Sierra Leone	AMNH17271	X7	0
32	32	(0)	99	:	K k5	Xt_male_SierL_XEN093	Sierra Leone	XEN093	X7	0
33	33	(0)	99	:	K k5	Xt_mom_BJE4361_EastAmed	Ghana east	BJE4361	X7	0
34	34	(0)	99	:	K k5	Xt_BJE4359_mom_WestAnk	Ghana west	BJE4359	X7	0.8424
35	35	(0)	99	:	K k5	Xt_BJE4360_dad_WestAnk	Ghana west	BJE4360	X7	0.8337
1	1	(0)	99	:	K k5	AMNH17273_Xt_SierL_male	Sierra Leone	AMNH17273	X8	0
2	2	(0)	99	:	K k5	XEN091_Xt_SierL_female	Sierra Leone	XEN091	X8	0
3	3	(0)	99	:	K k5	XEN092_Xt_SierL_female	Sierra Leone	XEN092	X8	0
4	4	(0)	99	:	K k5	XEN094_Xt_SierL_male	Sierra Leone	XEN094	X8	0
5	5	(0)	99	:	K k5	XEN231_Xt_Nigeria_female	Nigeria	Xen231	X8	0.217
6	6	(0)	99	:	K k5	Xt_dad_BJE4362_EastAmed	Ghana east	BJE4362	X8	0.9711
7	7	(0)	99	:	K k5	Xt_female_GhW_BJE4282	Ghana west	BJE4282	X8	0
8	8	(0)	99	:	K k5	Xt_female_GhW_BJE4342	Ghana west	BJE4342	X8	0
9	9	(0)	99	:	K k5	Xt_female_GhW_BJE4343	Ghana west	BJE4343	X8	0
10	10	(0)	99	:	K k5	Xt_female_GhW_BJE4344	Ghana west	BJE4344	X8	0
11	11	(0)	99	:	K k5	Xt_female_SierL_AMNH17272	Sierra Leone	AMNH17272	X8	0
12	12	(0)	99	:	K k5	Xt_female_SierL_AMNH17274	Sierra Leone	AMNH17274	X8	0
13	13	(0)	99	:	K k5	Xt_male_GhE_BJE4272	Ghana east	BJE4272	X8	0.8583
14	14	(0)	99	:	K k5	Xt_male_GhE_BJE4273	Ghana east	BJE4273	X8	0.95
15	15	(0)	99	:	K k5	Xt_male_GhE_BJE4345	Ghana east	BJE4345	X8	0.75
16	16	(0)	99	:	K k5	Xt_male_GhE_BJE4346	Ghana east	BJE4346	X8	0.75
17	17	(0)	99	:	K k5	Xt_male_GhE_BJE4347	Ghana east	BJE4347	X8	0.7908
18	18	(0)	99	:	K k5	Xt_male_GhE_BJE4695	Ghana east	BJE4695	X8	0.8753
19	19	(0)	99	:	K k5	Xt_male_GhE_BJE4696	Ghana east	BJE4696	X8	0.95
20	20	(0)	99	:	K k5	Xt_male_GhW_BJE4281	Ghana west	BJE4281	X8	0
21	21	(0)	99	:	K k5	Xt_male_GhW_BJE4337	Ghana west	BJE4337	X8	0
22	22	(0)	99	:	K k5	Xt_male_GhW_BJE4338	Ghana west	BJE4338	X8	0
23	23	(0)	99	:	K k5	Xt_male_GhW_BJE4339	Ghana west	BJE4339	X8	0
24	24	(0)	99	:	K k5	Xt_male_GhW_BJE4340	Ghana west	BJE4340	X8	0
25	25	(0)	99	:	K k5	Xt_male_GhW_BJE4341	Ghana west	BJE4341	X8	0
26	26	(0)	99	:	K k5	Xt_male_GhW_BJE4348	Ghana west	BJE4348	X8	0
27	27	(0)	99	:	K k5	Xt_male_GhW_BJE4349	Ghana west	BJE4349	X8	0
28	28	(0)	99	:	K k5	Xt_male_GhW_BJE4350	Ghana west	BJE4350	X8	0
29	29	(0)	99	:	K k5	Xt_male_GhW_BJE4351	Ghana west	BJE4351	X8	0
30	30	(0)	99	:	K k5	Xt_male_GhW_BJE4353	Ghana west	BJE4353	X8	0
31	31	(0)	99	:	K k5	Xt_male_SierL_AMNH17271	Sierra Leone	AMNH17271	X8	0
32	32	(0)	99	:	K k5	Xt_male_SierL_XEN093	Sierra Leone	XEN093	X8	0
33	33	(0)	99	:	K k5	Xt_mom_BJE4361_EastAmed	Ghana east	BJE4361	X8	0.8761
34	34	(0)	99	:	K k5	Xt_BJE4359_mom_WestAnk	Ghana west	BJE4359	X8	0.0061
35	35	(0)	99	:	K k5	Xt_BJE4360_dad_WestAnk	Ghana west	BJE4360	X8	0
1	1	(0)	99	:	K k5	AMNH17273_Xt_SierL_male	Sierra Leone	AMNH17273	X9	0.837
2	2	(0)	99	:	K k5	XEN091_Xt_SierL_female	Sierra Leone	XEN091	X9	0.7
3	3	(0)	99	:	K k5	XEN092_Xt_SierL_female	Sierra Leone	XEN092	X9	0.7007
4	4	(0)	99	:	K k5	XEN094_Xt_SierL_male	Sierra Leone	XEN094	X9	0.7
5	5	(0)	99	:	K k5	XEN231_Xt_Nigeria_female	Nigeria	Xen231	X9	0.0298
6	6	(0)	99	:	K k5	Xt_dad_BJE4362_EastAmed	Ghana east	BJE4362	X9	0
7	7	(0)	99	:	K k5	Xt_female_GhW_BJE4282	Ghana west	BJE4282	X9	0
8	8	(0)	99	:	K k5	Xt_female_GhW_BJE4342	Ghana west	BJE4342	X9	0
9	9	(0)	99	:	K k5	Xt_female_GhW_BJE4343	Ghana west	BJE4343	X9	0
10	10	(0)	99	:	K k5	Xt_female_GhW_BJE4344	Ghana west	BJE4344	X9	0
11	11	(0)	99	:	K k5	Xt_female_SierL_AMNH17272	Sierra Leone	AMNH17272	X9	0.9
12	12	(0)	99	:	K k5	Xt_female_SierL_AMNH17274	Sierra Leone	AMNH17274	X9	0.9167
13	13	(0)	99	:	K k5	Xt_male_GhE_BJE4272	Ghana east	BJE4272	X9	0
14	14	(0)	99	:	K k5	Xt_male_GhE_BJE4273	Ghana east	BJE4273	X9	0
15	15	(0)	99	:	K k5	Xt_male_GhE_BJE4345	Ghana east	BJE4345	X9	0
16	16	(0)	99	:	K k5	Xt_male_GhE_BJE4346	Ghana east	BJE4346	X9	0
17	17	(0)	99	:	K k5	Xt_male_GhE_BJE4347	Ghana east	BJE4347	X9	0
18	18	(0)	99	:	K k5	Xt_male_GhE_BJE4695	Ghana east	BJE4695	X9	0
19	19	(0)	99	:	K k5	Xt_male_GhE_BJE4696	Ghana east	BJE4696	X9	0
20	20	(0)	99	:	K k5	Xt_male_GhW_BJE4281	Ghana west	BJE4281	X9	0
21	21	(0)	99	:	K k5	Xt_male_GhW_BJE4337	Ghana west	BJE4337	X9	0
22	22	(0)	99	:	K k5	Xt_male_GhW_BJE4338	Ghana west	BJE4338	X9	0
23	23	(0)	99	:	K k5	Xt_male_GhW_BJE4339	Ghana west	BJE4339	X9	0
24	24	(0)	99	:	K k5	Xt_male_GhW_BJE4340	Ghana west	BJE4340	X9	0
25	25	(0)	99	:	K k5	Xt_male_GhW_BJE4341	Ghana west	BJE4341	X9	0
26	26	(0)	99	:	K k5	Xt_male_GhW_BJE4348	Ghana west	BJE4348	X9	0
27	27	(0)	99	:	K k5	Xt_male_GhW_BJE4349	Ghana west	BJE4349	X9	0
28	28	(0)	99	:	K k5	Xt_male_GhW_BJE4350	Ghana west	BJE4350	X9	0
29	29	(0)	99	:	K k5	Xt_male_GhW_BJE4351	Ghana west	BJE4351	X9	0
30	30	(0)	99	:	K k5	Xt_male_GhW_BJE4353	Ghana west	BJE4353	X9	0
31	31	(0)	99	:	K k5	Xt_male_SierL_AMNH17271	Sierra Leone	AMNH17271	X9	0.832
32	32	(0)	99	:	K k5	Xt_male_SierL_XEN093	Sierra Leone	XEN093	X9	0.95
33	33	(0)	99	:	K k5	Xt_mom_BJE4361_EastAmed	Ghana east	BJE4361	X9	0
34	34	(0)	99	:	K k5	Xt_BJE4359_mom_WestAnk	Ghana west	BJE4359	X9	0
35	35	(0)	99	:	K k5	Xt_BJE4360_dad_WestAnk	Ghana west	BJE4360	X9	0
1	1	(0)	99	:	K k5	AMNH17273_Xt_SierL_male	Sierra Leone	AMNH17273	X10	0.0814
2	2	(0)	99	:	K k5	XEN091_Xt_SierL_female	Sierra Leone	XEN091	X10	0.15
3	3	(0)	99	:	K k5	XEN092_Xt_SierL_female	Sierra Leone	XEN092	X10	0.1176
4	4	(0)	99	:	K k5	XEN094_Xt_SierL_male	Sierra Leone	XEN094	X10	0.15
5	5	(0)	99	:	K k5	XEN231_Xt_Nigeria_female	Nigeria	Xen231	X10	0.0102
6	6	(0)	99	:	K k5	Xt_dad_BJE4362_EastAmed	Ghana east	BJE4362	X10	0
7	7	(0)	99	:	K k5	Xt_female_GhW_BJE4282	Ghana west	BJE4282	X10	0.1184
8	8	(0)	99	:	K k5	Xt_female_GhW_BJE4342	Ghana west	BJE4342	X10	0.75
9	9	(0)	99	:	K k5	Xt_female_GhW_BJE4343	Ghana west	BJE4343	X10	0.2
10	10	(0)	99	:	K k5	Xt_female_GhW_BJE4344	Ghana west	BJE4344	X10	0.25
11	11	(0)	99	:	K k5	Xt_female_SierL_AMNH17272	Sierra Leone	AMNH17272	X10	0.05
12	12	(0)	99	:	K k5	Xt_female_SierL_AMNH17274	Sierra Leone	AMNH17274	X10	0.05
13	13	(0)	99	:	K k5	Xt_male_GhE_BJE4272	Ghana east	BJE4272	X10	0.0134
14	14	(0)	99	:	K k5	Xt_male_GhE_BJE4273	Ghana east	BJE4273	X10	0
15	15	(0)	99	:	K k5	Xt_male_GhE_BJE4345	Ghana east	BJE4345	X10	0
16	16	(0)	99	:	K k5	Xt_male_GhE_BJE4346	Ghana east	BJE4346	X10	0
17	17	(0)	99	:	K k5	Xt_male_GhE_BJE4347	Ghana east	BJE4347	X10	0.05
18	18	(0)	99	:	K k5	Xt_male_GhE_BJE4695	Ghana east	BJE4695	X10	0.05
19	19	(0)	99	:	K k5	Xt_male_GhE_BJE4696	Ghana east	BJE4696	X10	0
20	20	(0)	99	:	K k5	Xt_male_GhW_BJE4281	Ghana west	BJE4281	X10	0.4
21	21	(0)	99	:	K k5	Xt_male_GhW_BJE4337	Ghana west	BJE4337	X10	0.35
22	22	(0)	99	:	K k5	Xt_male_GhW_BJE4338	Ghana west	BJE4338	X10	0.1281
23	23	(0)	99	:	K k5	Xt_male_GhW_BJE4339	Ghana west	BJE4339	X10	0.2657
24	24	(0)	99	:	K k5	Xt_male_GhW_BJE4340	Ghana west	BJE4340	X10	0.35
25	25	(0)	99	:	K k5	Xt_male_GhW_BJE4341	Ghana west	BJE4341	X10	0.2673
26	26	(0)	99	:	K k5	Xt_male_GhW_BJE4348	Ghana west	BJE4348	X10	0.65
27	27	(0)	99	:	K k5	Xt_male_GhW_BJE4349	Ghana west	BJE4349	X10	0.3468
28	28	(0)	99	:	K k5	Xt_male_GhW_BJE4350	Ghana west	BJE4350	X10	0.75
29	29	(0)	99	:	K k5	Xt_male_GhW_BJE4351	Ghana west	BJE4351	X10	0.4
30	30	(0)	99	:	K k5	Xt_male_GhW_BJE4353	Ghana west	BJE4353	X10	0.1626
31	31	(0)	99	:	K k5	Xt_male_SierL_AMNH17271	Sierra Leone	AMNH17271	X10	0.0915
32	32	(0)	99	:	K k5	Xt_male_SierL_XEN093	Sierra Leone	XEN093	X10	0
33	33	(0)	99	:	K k5	Xt_mom_BJE4361_EastAmed	Ghana east	BJE4361	X10	0.05
34	34	(0)	99	:	K k5	Xt_BJE4359_mom_WestAnk	Ghana west	BJE4359	X10	0.1298
35	35	(0)	99	:	K k5	Xt_BJE4360_dad_WestAnk	Ghana west	BJE4360	X10	0.1593
