# Supplementary material for: A frog with three sex chromosomes that co-mingle together in nature: Xenopus tropicalis has a degenerate W and a Y that evolved from a Z chromosome
Source: PLoS Genet. 2020 Nov 9;16(11):e1009121. doi: 10.1371/journal.pgen.1009121 (PMC7652241; doi:10.1371/journal.pgen.1009121)
Supplement: S1 Data — (ZIP) [file pgen.1009121.s001.zip › SI_Data/Fig_S11/FigS11_data.tsv]

chrom	pos	ref	site_status	site_type	sex_chi	pop	sex_fdr	raw_p	fdr_thres	raw_thres	plotP	plotCol	logP
Chr1	56406	C	goodTag	hetDad	0.13	Ghana west	0.9204306435725731	0.7184320389103389	FALSE	FALSE	0.9204306435725731	FALSE	0.03600893094979035
Chr1	502080	T	goodTag	hetDad	0.66	Ghana west	0.8405195556555874	0.416559943276791	FALSE	FALSE	0.8405195556555874	FALSE	0.07545217774561412
Chr1	4249532	A	goodTag	hetDad	0.29	Ghana west	0.8893776661362862	0.5902205302745532	FALSE	FALSE	0.8893776661362862	FALSE	0.05091378066126342
Chr1	4249598	G	goodTag	hetDad	0.02	Ghana west	0.9539854962136044	0.8875370839817152	FALSE	FALSE	0.9539854962136044	FALSE	0.020458227981733402
Chr1	8986756	G	goodTag	hetDad	1.09	Ghana west	0.8368350238257732	0.29647120886815503	FALSE	FALSE	0.8368350238257732	FALSE	0.07736015168908544
Chr1	8986775	G	goodTag	hetDad	1.09	Ghana west	0.8368350238257732	0.29647120886815503	FALSE	FALSE	0.8368350238257732	FALSE	0.07736015168908544
Chr1	8986777	C	goodTag	hetDad	1.09	Ghana west	0.8368350238257732	0.29647120886815503	FALSE	FALSE	0.8368350238257732	FALSE	0.07736015168908544
Chr1	8986778	C	goodTag	hetDad	1.09	Ghana west	0.8368350238257732	0.29647120886815503	FALSE	FALSE	0.8368350238257732	FALSE	0.07736015168908544
Chr1	10438065	A	goodTag	hetDad	0.46	Ghana west	0.8684860668067873	0.4976239731756076	FALSE	FALSE	0.8684860668067873	FALSE	0.06123714458299255
Chr1	10438129	G	goodTag	hetDad	0.46	Ghana west	0.8684860668067873	0.4976239731756076	FALSE	FALSE	0.8684860668067873	FALSE	0.06123714458299255
Chr1	11362525	T	goodTag	hetDad	4.14	Ghana west	0.3910277809565754	0.04188116939891917	FALSE	TRUE	0.3910277809565754	FALSE	0.4077923866257611
Chr1	11362526	C	goodTag	hetDad	4.14	Ghana west	0.3910277809565754	0.04188116939891917	FALSE	TRUE	0.3910277809565754	FALSE	0.4077923866257611
Chr1	12138384	G	goodTag	hetDad	2.52	Ghana west	0.700890502781289	0.11241058465536435	FALSE	FALSE	0.700890502781289	FALSE	0.15434982476124673
Chr1	12138410	G	goodTag	hetDad	2.52	Ghana west	0.700890502781289	0.11241058465536435	FALSE	FALSE	0.700890502781289	FALSE	0.15434982476124673
Chr1	12290782	A	goodTag	hetDad	1.06	Ghana west	0.8368350238257732	0.3032151849531771	FALSE	FALSE	0.8368350238257732	FALSE	0.07736015168908544
Chr1	12966553	C	goodTag	hetDad	2.11	Ghana west	0.7516337762992292	0.14633931759091534	FALSE	FALSE	0.7516337762992292	FALSE	0.12399371216547042
Chr1	12966593	A	goodTag	hetDad	2.11	Ghana west	0.7516337762992292	0.14633931759091534	FALSE	FALSE	0.7516337762992292	FALSE	0.12399371216547042
Chr1	12966622	G	goodTag	hetDad	2.11	Ghana west	0.7516337762992292	0.14633931759091534	FALSE	FALSE	0.7516337762992292	FALSE	0.12399371216547042
Chr1	12966623	G	goodTag	hetDad	2.11	Ghana west	0.7516337762992292	0.14633931759091534	FALSE	FALSE	0.7516337762992292	FALSE	0.12399371216547042
Chr1	13011316	C	goodTag	hetDad	1.38	Ghana west	0.8169709559465986	0.2401011473337621	FALSE	FALSE	0.8169709559465986	FALSE	0.08779338275318471
Chr1	14150039	C	goodTag	hetDad	2.74	Ghana west	0.6737340693683895	0.09786476681409928	FALSE	FALSE	0.6737340693683895	FALSE	0.1715114906990037
Chr1	15233751	C	goodTag	hetDad	1.66	Ghana west	0.7929110902595256	0.1976033238588667	FALSE	FALSE	0.7929110902595256	FALSE	0.10077550773214156
Chr1	15233778	C	goodTag	hetDad	1.66	Ghana west	0.7929110902595256	0.1976033238588667	FALSE	FALSE	0.7929110902595256	FALSE	0.10077550773214156
Chr1	15527668	C	goodTag	hetDad	0.95	Ghana west	0.8368350238257732	0.329719297312679	FALSE	FALSE	0.8368350238257732	FALSE	0.07736015168908544
Chr1	15527674	C	goodTag	hetDad	0.95	Ghana west	0.8368350238257732	0.329719297312679	FALSE	FALSE	0.8368350238257732	FALSE	0.07736015168908544
Chr1	15527681	C	goodTag	hetDad	0.95	Ghana west	0.8368350238257732	0.329719297312679	FALSE	FALSE	0.8368350238257732	FALSE	0.07736015168908544
Chr1	17025343	A	goodTag	hetDad	0.2	Ghana west	0.9005957905994583	0.654720846018577	FALSE	FALSE	0.9005957905994583	FALSE	0.045470087268377694
Chr1	17321679	C	goodTag	hetDad	0.91	Ghana west	0.8368350238257732	0.3401144187180106	FALSE	FALSE	0.8368350238257732	FALSE	0.07736015168908544
Chr1	18111941	C	goodTag	hetDad	2.26	Ghana west	0.7466109297512434	0.13275406101282172	FALSE	FALSE	0.7466109297512434	FALSE	0.12690565666003656
Chr1	20918510	G	goodTag	hetDad	1.12	Ghana west	0.8368350238257732	0.28991845394256976	FALSE	FALSE	0.8368350238257732	FALSE	0.07736015168908544
Chr1	21678574	G	goodTag	hetDad	0.76	Ghana west	0.8405195556555874	0.3833285226481784	FALSE	FALSE	0.8405195556555874	FALSE	0.07545217774561412
Chr1	21834923	G	goodTag	hetDad	1.16	Ghana west	0.8368350238257732	0.2814655404324198	FALSE	FALSE	0.8368350238257732	FALSE	0.07736015168908544
Chr1	23440995	C	goodTag	hetDad	1.75	Ghana west	0.7929110902595256	0.18587673236587587	FALSE	FALSE	0.7929110902595256	FALSE	0.10077550773214156
Chr1	23499435	T	goodTag	hetDad	0.1	Ghana west	0.9339031584647789	0.7518296340458492	FALSE	FALSE	0.9339031584647789	FALSE	0.02969815580940254
Chr1	23852514	G	goodTag	hetDad	1.02	Ghana west	0.8368350238257732	0.3125190091472482	FALSE	FALSE	0.8368350238257732	FALSE	0.07736015168908544
Chr1	24153908	T	goodTag	hetDad	2.71	Ghana west	0.6832203181544889	0.09972099148422187	FALSE	FALSE	0.6832203181544889	FALSE	0.1654392267289355
Chr1	24858670	A	goodTag	hetDad	0.3	Ghana west	0.88920686361457	0.5838824207703652	FALSE	FALSE	0.88920686361457	FALSE	0.05099719372560051
Chr1	27719507	A	goodTag	hetDad	1.41	Ghana west	0.8169709559465986	0.2350563932393388	FALSE	FALSE	0.8169709559465986	FALSE	0.08779338275318471
Chr1	28096777	C	goodTag	hetDad	2.2	Ghana west	0.7516337762992292	0.13801073756865834	FALSE	FALSE	0.7516337762992292	FALSE	0.12399371216547042
Chr1	28253355	G	goodTag	hetDad	0.01	Ghana west	0.9613980759777171	0.920344325445942	FALSE	FALSE	0.9613980759777171	FALSE	0.017096751349348883
Chr1	28253385	A	goodTag	hetDad	0.01	Ghana west	0.9613980759777171	0.920344325445942	FALSE	FALSE	0.9613980759777171	FALSE	0.017096751349348883
Chr1	28310188	C	goodTag	hetDad	2.08	Ghana west	0.7516337762992292	0.14924017631488895	FALSE	FALSE	0.7516337762992292	FALSE	0.12399371216547042
Chr1	29668757	T	goodTag	hetDad	0.5	Ghana west	0.8656467485054281	0.4795001221869535	FALSE	FALSE	0.8656467485054281	FALSE	0.06265929790557175
Chr1	32927900	G	goodTag	hetDad	0	Ghana west	1	1	FALSE	FALSE	1	FALSE	-0
Chr1	32932642	A	goodTag	hetDad	1.86	Ghana west	0.7929110902595256	0.17262480026296567	FALSE	FALSE	0.7929110902595256	FALSE	0.10077550773214156
Chr1	32932678	G	goodTag	hetDad	1.86	Ghana west	0.7929110902595256	0.17262480026296567	FALSE	FALSE	0.7929110902595256	FALSE	0.10077550773214156
Chr1	32954985	G	goodTag	hetDad	1.41	Ghana west	0.8169709559465986	0.2350563932393388	FALSE	FALSE	0.8169709559465986	FALSE	0.08779338275318471
Chr1	33243317	A	goodTag	hetDad	0.91	Ghana west	0.8368350238257732	0.3401144187180106	FALSE	FALSE	0.8368350238257732	FALSE	0.07736015168908544
Chr1	33984965	C	goodTag	hetDad	1.49	Ghana west	0.8169709559465986	0.22221645984415828	FALSE	FALSE	0.8169709559465986	FALSE	0.08779338275318471
Chr1	35116206	G	goodTag	hetDad	1.75	Ghana west	0.7929110902595256	0.18587673236587587	FALSE	FALSE	0.7929110902595256	FALSE	0.10077550773214156
Chr1	36604244	T	goodTag	hetDad	0.71	Ghana west	0.8405195556555874	0.39944381189523437	FALSE	FALSE	0.8405195556555874	FALSE	0.07545217774561412
Chr1	37468234	C	goodTag	hetDad	1.38	Ghana west	0.8169709559465986	0.2401011473337621	FALSE	FALSE	0.8169709559465986	FALSE	0.08779338275318471
Chr1	37665386	T	goodTag	hetDad	3.26	Ghana west	0.5778231741379192	0.07098912639916333	FALSE	FALSE	0.5778231741379192	FALSE	0.23820504435683157
Chr1	38886554	T	goodTag	hetDad	0.27	Ghana west	0.8949734545367926	0.6033317722918665	FALSE	FALSE	0.8949734545367926	FALSE	0.048189845934547004
Chr1	39443114	T	goodTag	hetDad	1.7	Ghana west	0.7929110902595256	0.1922879771115198	FALSE	FALSE	0.7929110902595256	FALSE	0.10077550773214156
Chr1	39846997	C	goodTag	hetDad	0.3	Ghana west	0.88920686361457	0.5838824207703652	FALSE	FALSE	0.88920686361457	FALSE	0.05099719372560051
Chr1	40220194	G	goodTag	hetDad	0.5	Ghana west	0.8656467485054281	0.4795001221869535	FALSE	FALSE	0.8656467485054281	FALSE	0.06265929790557175
Chr1	40357231	T	goodTag	hetDad	1.9	Ghana west	0.7847563152278239	0.1680783190349704	FALSE	FALSE	0.7847563152278239	FALSE	0.1052651806835935
Chr1	41077234	A	goodTag	hetDad	0.5	Ghana west	0.8656467485054281	0.4795001221869535	FALSE	FALSE	0.8656467485054281	FALSE	0.06265929790557175
Chr1	42986651	A	goodTag	hetDad	1.18	Ghana west	0.8368350238257732	0.27735599555519685	FALSE	FALSE	0.8368350238257732	FALSE	0.07736015168908544
Chr1	42986685	A	goodTag	hetDad	2.48	Ghana west	0.700890502781289	0.11530225282016304	FALSE	FALSE	0.700890502781289	FALSE	0.15434982476124673
Chr1	43419057	T	goodTag	hetDad	0.73	Ghana west	0.8405195556555874	0.39288318849133075	FALSE	FALSE	0.8405195556555874	FALSE	0.07545217774561412
Chr1	43419058	A	goodTag	hetDad	0.73	Ghana west	0.8405195556555874	0.39288318849133075	FALSE	FALSE	0.8405195556555874	FALSE	0.07545217774561412
Chr1	43486029	A	goodTag	hetDad	2.6	Ghana west	0.6951193193469681	0.10686371499337899	FALSE	FALSE	0.6951193193469681	FALSE	0.15794064104123787
Chr1	46177521	C	goodTag	hetDad	1.33	Ghana west	0.8169709559465986	0.24880521778400444	FALSE	FALSE	0.8169709559465986	FALSE	0.08779338275318471
Chr1	46344294	T	goodTag	hetDad	1.17	Ghana west	0.8368350238257732	0.2794012405091344	FALSE	FALSE	0.8368350238257732	FALSE	0.07736015168908544
Chr1	47827306	C	goodTag	hetDad	1.04	Ghana west	0.8368350238257732	0.30782147190884257	FALSE	FALSE	0.8368350238257732	FALSE	0.07736015168908544
Chr1	48877103	C	goodTag	hetDad	2.03	Ghana west	0.7552251958487142	0.15422060732748177	FALSE	FALSE	0.7552251958487142	FALSE	0.12192352952099017
Chr1	49576437	G	goodTag	hetDad	0.38	Ghana west	0.8819574724682726	0.5376032363488861	FALSE	FALSE	0.8819574724682726	FALSE	0.05455235581789138
Chr1	52849213	G	goodTag	hetDad	2	Ghana west	0.7552251958487142	0.15729920705028455	FALSE	FALSE	0.7552251958487142	FALSE	0.12192352952099017
Chr1	52849267	G	goodTag	hetDad	1.58	Ghana west	0.8059855423187593	0.2087606934952334	FALSE	FALSE	0.8059855423187593	FALSE	0.09367274845235185
Chr1	52849283	C	goodTag	hetDad	2	Ghana west	0.7552251958487142	0.15729920705028455	FALSE	FALSE	0.7552251958487142	FALSE	0.12192352952099017
Chr1	52944612	G	goodTag	hetDad	1.76	Ghana west	0.7929110902595256	0.18462451562339977	FALSE	FALSE	0.7929110902595256	FALSE	0.10077550773214156
Chr1	54137936	C	goodTag	hetDad	0.1	Ghana west	0.9339031584647789	0.7518296340458492	FALSE	FALSE	0.9339031584647789	FALSE	0.02969815580940254
Chr1	54137991	G	goodTag	hetDad	0.1	Ghana west	0.9339031584647789	0.7518296340458492	FALSE	FALSE	0.9339031584647789	FALSE	0.02969815580940254
Chr1	55435639	C	goodTag	hetDad	1.08	Ghana west	0.8368350238257732	0.29869755599497017	FALSE	FALSE	0.8368350238257732	FALSE	0.07736015168908544
Chr1	58335507	C	goodTag	hetDad	0.5	Ghana west	0.8656467485054281	0.4795001221869535	FALSE	FALSE	0.8656467485054281	FALSE	0.06265929790557175
Chr1	58335524	G	goodTag	hetDad	0.78	Ghana west	0.8405195556555874	0.3771411397870088	FALSE	FALSE	0.8405195556555874	FALSE	0.07545217774561412
Chr1	58531644	T	goodTag	hetDad	0.09	Ghana west	0.9362153231613742	0.7641771556220948	FALSE	FALSE	0.9362153231613742	FALSE	0.028624254994551762
Chr1	58753158	G	goodTag	hetDad	2.48	Ghana west	0.700890502781289	0.11530225282016304	FALSE	FALSE	0.700890502781289	FALSE	0.15434982476124673
Chr1	59480779	A	goodTag	hetDad	0.95	Ghana west	0.8368350238257732	0.329719297312679	FALSE	FALSE	0.8368350238257732	FALSE	0.07736015168908544
Chr1	61369477	G	goodTag	hetDad	1.58	Ghana west	0.8059855423187593	0.2087606934952334	FALSE	FALSE	0.8059855423187593	FALSE	0.09367274845235185
Chr1	62893624	G	goodTag	hetDad	0.91	Ghana west	0.8368350238257732	0.3401144187180106	FALSE	FALSE	0.8368350238257732	FALSE	0.07736015168908544
Chr1	62893649	A	goodTag	hetDad	0.91	Ghana west	0.8368350238257732	0.3401144187180106	FALSE	FALSE	0.8368350238257732	FALSE	0.07736015168908544
Chr1	63254660	A	goodTag	hetDad	0.91	Ghana west	0.8368350238257732	0.3401144187180106	FALSE	FALSE	0.8368350238257732	FALSE	0.07736015168908544
Chr1	63254671	A	goodTag	hetDad	0.91	Ghana west	0.8368350238257732	0.3401144187180106	FALSE	FALSE	0.8368350238257732	FALSE	0.07736015168908544
Chr1	63575983	A	goodTag	hetDad	2.48	Ghana west	0.700890502781289	0.11530225282016304	FALSE	FALSE	0.700890502781289	FALSE	0.15434982476124673
Chr1	64169102	A	goodTag	hetDad	2.04	Ghana west	0.7552251958487142	0.15320964621956812	FALSE	FALSE	0.7552251958487142	FALSE	0.12192352952099017
Chr1	64500876	C	goodTag	hetDad	1.36	Ghana west	0.8169709559465986	0.24353748158974076	FALSE	FALSE	0.8169709559465986	FALSE	0.08779338275318471
Chr1	64719524	T	goodTag	hetDad	0.58	Ghana west	0.8656467485054281	0.44631232093194284	FALSE	FALSE	0.8656467485054281	FALSE	0.06265929790557175
Chr1	66661415	C	goodTag	hetDad	0.03	Ghana west	0.9539854962136044	0.8624902301359216	FALSE	FALSE	0.9539854962136044	FALSE	0.020458227981733402
Chr1	67590915	A	goodTag	hetDad	1.05	Ghana west	0.8368350238257732	0.30550708686125394	FALSE	FALSE	0.8368350238257732	FALSE	0.07736015168908544
Chr1	67590917	T	goodTag	hetDad	1.05	Ghana west	0.8368350238257732	0.30550708686125394	FALSE	FALSE	0.8368350238257732	FALSE	0.07736015168908544
Chr1	68198916	G	goodTag	hetDad	0.58	Ghana west	0.8656467485054281	0.44631232093194284	FALSE	FALSE	0.8656467485054281	FALSE	0.06265929790557175
Chr1	68198945	C	goodTag	hetDad	0.04	Ghana west	0.9506168526156447	0.841480581121794	FALSE	FALSE	0.9506168526156447	FALSE	0.021994490763852525
Chr1	68289195	C	goodTag	hetDad	0.02	Ghana west	0.9539854962136044	0.8875370839817152	FALSE	FALSE	0.9539854962136044	FALSE	0.020458227981733402
Chr1	69181797	G	goodTag	hetDad	1.16	Ghana west	0.8368350238257732	0.2814655404324198	FALSE	FALSE	0.8368350238257732	FALSE	0.07736015168908544
Chr1	70039571	G	goodTag	hetDad	1.02	Ghana west	0.8368350238257732	0.3125190091472482	FALSE	FALSE	0.8368350238257732	FALSE	0.07736015168908544
Chr1	72341257	A	goodTag	hetDad	0.84	Ghana west	0.8368350238257732	0.35939677082051935	FALSE	FALSE	0.8368350238257732	FALSE	0.07736015168908544
Chr1	72412523	C	goodTag	hetDad	1.16	Ghana west	0.8368350238257732	0.2814655404324198	FALSE	FALSE	0.8368350238257732	FALSE	0.07736015168908544
Chr1	73357477	G	goodTag	hetDad	5.16	Ghana west	0.2520364414879313	0.023112897329309767	FALSE	TRUE	0.2520364414879313	FALSE	0.5985366608338718
Chr1	75100870	A	goodTag	hetDad	0.75	Ghana west	0.8405195556555874	0.3864762307712327	FALSE	FALSE	0.8405195556555874	FALSE	0.07545217774561412
Chr1	75100879	G	goodTag	hetDad	0.75	Ghana west	0.8405195556555874	0.3864762307712327	FALSE	FALSE	0.8405195556555874	FALSE	0.07545217774561412
Chr1	75560687	C	goodTag	hetDad	0.06	Ghana west	0.9451020927110216	0.8064959405073401	FALSE	FALSE	0.9451020927110216	FALSE	0.024521275187905214
Chr1	77223758	G	goodTag	hetDad	1.29	Ghana west	0.8191814054087366	0.25604795065803354	FALSE	FALSE	0.8191814054087366	FALSE	0.08661991430285311
Chr1	78153959	A	goodTag	hetDad	0.01	Ghana west	0.9613980759777171	0.920344325445942	FALSE	FALSE	0.9613980759777171	FALSE	0.017096751349348883
Chr1	78861686	C	goodTag	hetDad	1.61	Ghana west	0.8058387291098161	0.2044918021017209	FALSE	FALSE	0.8058387291098161	FALSE	0.09375186398351872
Chr1	80969375	A	goodTag	hetDad	0.01	Ghana west	0.9613980759777171	0.920344325445942	FALSE	FALSE	0.9613980759777171	FALSE	0.017096751349348883
Chr1	95604481	C	goodTag	hetDad	1.31	Ghana west	0.8169709559465986	0.2523946553597739	FALSE	FALSE	0.8169709559465986	FALSE	0.08779338275318471
Chr1	95604511	G	goodTag	hetDad	1.31	Ghana west	0.8169709559465986	0.2523946553597739	FALSE	FALSE	0.8169709559465986	FALSE	0.08779338275318471
Chr1	98836245	C	goodTag	hetDad	0.84	Ghana west	0.8368350238257732	0.35939677082051935	FALSE	FALSE	0.8368350238257732	FALSE	0.07736015168908544
Chr1	98836252	A	goodTag	hetDad	0.84	Ghana west	0.8368350238257732	0.35939677082051935	FALSE	FALSE	0.8368350238257732	FALSE	0.07736015168908544
Chr1	99514173	C	goodTag	hetDad	0.3	Ghana west	0.88920686361457	0.5838824207703652	FALSE	FALSE	0.88920686361457	FALSE	0.05099719372560051
Chr1	99554162	G	goodTag	hetDad	0.71	Ghana west	0.8405195556555874	0.39944381189523437	FALSE	FALSE	0.8405195556555874	FALSE	0.07545217774561412
Chr1	99615959	G	goodTag	hetDad	0.45	Ghana west	0.8703280561600694	0.502334954360502	FALSE	FALSE	0.8703280561600694	FALSE	0.06031701620293417
Chr1	100712623	G	goodTag	hetDad	1.14	Ghana west	0.8368350238257732	0.28565232751782466	FALSE	FALSE	0.8368350238257732	FALSE	0.07736015168908544
Chr1	102462905	G	goodTag	hetDad	1.14	Ghana west	0.8368350238257732	0.28565232751782466	FALSE	FALSE	0.8368350238257732	FALSE	0.07736015168908544
Chr1	102462909	T	goodTag	hetDad	1.14	Ghana west	0.8368350238257732	0.28565232751782466	FALSE	FALSE	0.8368350238257732	FALSE	0.07736015168908544
Chr1	102462943	T	goodTag	hetDad	1.14	Ghana west	0.8368350238257732	0.28565232751782466	FALSE	FALSE	0.8368350238257732	FALSE	0.07736015168908544
Chr1	103843993	C	goodTag	hetDad	2.09	Ghana west	0.7516337762992292	0.14826607027243888	FALSE	FALSE	0.7516337762992292	FALSE	0.12399371216547042
Chr1	104718680	C	goodTag	hetDad	0.26	Ghana west	0.8983055290440557	0.6101201547975076	FALSE	FALSE	0.8983055290440557	FALSE	0.046575927241002214
Chr1	106966320	C	goodTag	hetDad	0.91	Ghana west	0.8368350238257732	0.3401144187180106	FALSE	FALSE	0.8368350238257732	FALSE	0.07736015168908544
Chr1	107111864	T	goodTag	hetDad	0.14	Ghana west	0.9204306435725731	0.7082810122906027	FALSE	FALSE	0.9204306435725731	FALSE	0.03600893094979035
Chr1	109937939	C	goodTag	hetDad	2.5	Ghana west	0.700890502781289	0.11384629800665813	FALSE	FALSE	0.700890502781289	FALSE	0.15434982476124673
Chr1	111369318	A	goodTag	hetDad	3.7	Ghana west	0.4739123744499772	0.054412467991601265	FALSE	FALSE	0.4739123744499772	FALSE	0.32430195117572425
Chr1	112038044	T	goodTag	hetDad	0.27	Ghana west	0.8949734545367926	0.6033317722918665	FALSE	FALSE	0.8949734545367926	FALSE	0.048189845934547004
Chr1	112038062	A	goodTag	hetDad	0.4	Ghana west	0.879610985318249	0.5270892568655381	FALSE	FALSE	0.879610985318249	FALSE	0.05570935544436899
Chr1	112038080	C	goodTag	hetDad	0.54	Ghana west	0.8656467485054281	0.4624327264504763	FALSE	FALSE	0.8656467485054281	FALSE	0.06265929790557175
Chr1	114497607	C	goodTag	hetDad	0.53	Ghana west	0.8656467485054281	0.4666068594836176	FALSE	FALSE	0.8656467485054281	FALSE	0.06265929790557175
Chr1	114771965	T	goodTag	hetDad	0.34	Ghana west	0.88920686361457	0.5598292219170771	FALSE	FALSE	0.88920686361457	FALSE	0.05099719372560051
Chr1	116259709	C	goodTag	hetDad	2.62	Ghana west	0.6951193193469681	0.1055244407950533	FALSE	FALSE	0.6951193193469681	FALSE	0.15794064104123787
Chr1	117197676	T	goodTag	hetDad	1.81	Ghana west	0.7929110902595256	0.17850822988309045	FALSE	FALSE	0.7929110902595256	FALSE	0.10077550773214156
Chr1	118924940	G	goodTag	hetDad	0.87	Ghana west	0.8368350238257732	0.3509553086398456	FALSE	FALSE	0.8368350238257732	FALSE	0.07736015168908544
Chr1	119123392	C	goodTag	hetDad	0.4	Ghana west	0.879610985318249	0.5270892568655381	FALSE	FALSE	0.879610985318249	FALSE	0.05570935544436899
Chr1	119975021	C	goodTag	hetDad	0.01	Ghana west	0.9613980759777171	0.920344325445942	FALSE	FALSE	0.9613980759777171	FALSE	0.017096751349348883
Chr1	120134959	T	goodTag	hetDad	0.34	Ghana west	0.88920686361457	0.5598292219170771	FALSE	FALSE	0.88920686361457	FALSE	0.05099719372560051
Chr1	121966773	C	goodTag	hetDad	1.66	Ghana west	0.7929110902595256	0.1976033238588667	FALSE	FALSE	0.7929110902595256	FALSE	0.10077550773214156
Chr1	137922218	T	goodTag	hetDad	0.75	Ghana west	0.8405195556555874	0.3864762307712327	FALSE	FALSE	0.8405195556555874	FALSE	0.07545217774561412
Chr1	139134372	C	goodTag	hetDad	1.75	Ghana west	0.7929110902595256	0.18587673236587587	FALSE	FALSE	0.7929110902595256	FALSE	0.10077550773214156
Chr1	139134429	A	goodTag	hetDad	1.75	Ghana west	0.7929110902595256	0.18587673236587587	FALSE	FALSE	0.7929110902595256	FALSE	0.10077550773214156
Chr1	139764772	A	goodTag	hetDad	3.1	Ghana west	0.6061818004777609	0.07829229414641015	FALSE	FALSE	0.6061818004777609	FALSE	0.21739710668619844
Chr1	139764789	T	goodTag	hetDad	3.1	Ghana west	0.6061818004777609	0.07829229414641015	FALSE	FALSE	0.6061818004777609	FALSE	0.21739710668619844
Chr1	139764803	A	goodTag	hetDad	3.1	Ghana west	0.6061818004777609	0.07829229414641015	FALSE	FALSE	0.6061818004777609	FALSE	0.21739710668619844
Chr1	139764808	T	goodTag	hetDad	3.1	Ghana west	0.6061818004777609	0.07829229414641015	FALSE	FALSE	0.6061818004777609	FALSE	0.21739710668619844
Chr1	139838574	T	goodTag	hetDad	0.47	Ghana west	0.8667472864824901	0.4929871685453435	FALSE	FALSE	0.8667472864824901	FALSE	0.06210750931105321
Chr1	140381048	T	goodTag	hetDad	0.78	Ghana west	0.8405195556555874	0.3771411397870088	FALSE	FALSE	0.8405195556555874	FALSE	0.07545217774561412
Chr1	142064970	C	goodTag	hetDad	2.1	Ghana west	0.7516337762992292	0.14729913862267618	FALSE	FALSE	0.7516337762992292	FALSE	0.12399371216547042
Chr1	142110037	G	goodTag	hetDad	0.84	Ghana west	0.8368350238257732	0.35939677082051935	FALSE	FALSE	0.8368350238257732	FALSE	0.07736015168908544
Chr1	142152530	G	goodTag	hetDad	1.72	Ghana west	0.7929110902595256	0.1896930449612102	FALSE	FALSE	0.7929110902595256	FALSE	0.10077550773214156
Chr1	142157922	C	goodTag	hetDad	1.75	Ghana west	0.7929110902595256	0.18587673236587587	FALSE	FALSE	0.7929110902595256	FALSE	0.10077550773214156
Chr1	142157931	C	goodTag	hetDad	1.75	Ghana west	0.7929110902595256	0.18587673236587587	FALSE	FALSE	0.7929110902595256	FALSE	0.10077550773214156
Chr1	143808199	G	goodTag	hetDad	1.94	Ghana west	0.769080595285243	0.16366853410340487	FALSE	FALSE	0.769080595285243	FALSE	0.11402814621472732
Chr1	143815069	C	goodTag	hetDad	3.85	Ghana west	0.4455307068693837	0.049745990721502764	FALSE	TRUE	0.4455307068693837	FALSE	0.3511223581493209
Chr1	144534460	C	goodTag	hetDad	2.2	Ghana west	0.7516337762992292	0.13801073756865834	FALSE	FALSE	0.7516337762992292	FALSE	0.12399371216547042
Chr1	145468236	T	goodTag	hetDad	0.2	Ghana west	0.9005957905994583	0.654720846018577	FALSE	FALSE	0.9005957905994583	FALSE	0.045470087268377694
Chr1	146726593	G	goodTag	hetDad	1.18	Ghana west	0.8368350238257732	0.27735599555519685	FALSE	FALSE	0.8368350238257732	FALSE	0.07736015168908544
Chr1	148855068	C	goodTag	hetDad	1.11	Ghana west	0.8368350238257732	0.292081948534755	FALSE	FALSE	0.8368350238257732	FALSE	0.07736015168908544
Chr1	149212375	G	goodTag	hetDad	1.17	Ghana west	0.8368350238257732	0.2794012405091344	FALSE	FALSE	0.8368350238257732	FALSE	0.07736015168908544
Chr1	149665714	G	goodTag	hetDad	0.67	Ghana west	0.8405195556555874	0.4130516070340553	FALSE	FALSE	0.8405195556555874	FALSE	0.07545217774561412
Chr1	151466363	A	goodTag	hetDad	2.07	Ghana west	0.7516337762992292	0.15022152126946442	FALSE	FALSE	0.7516337762992292	FALSE	0.12399371216547042
Chr1	151744191	C	goodTag	hetDad	2.17	Ghana west	0.7516337762992292	0.1407262339926143	FALSE	FALSE	0.7516337762992292	FALSE	0.12399371216547042
Chr1	151744192	T	goodTag	hetDad	2.17	Ghana west	0.7516337762992292	0.1407262339926143	FALSE	FALSE	0.7516337762992292	FALSE	0.12399371216547042
Chr1	151744193	T	goodTag	hetDad	2.17	Ghana west	0.7516337762992292	0.1407262339926143	FALSE	FALSE	0.7516337762992292	FALSE	0.12399371216547042
Chr1	153408332	T	goodTag	hetDad	0.95	Ghana west	0.8368350238257732	0.329719297312679	FALSE	FALSE	0.8368350238257732	FALSE	0.07736015168908544
Chr1	153947303	T	goodTag	hetDad	0.75	Ghana west	0.8405195556555874	0.3864762307712327	FALSE	FALSE	0.8405195556555874	FALSE	0.07545217774561412
Chr1	154592751	C	goodTag	hetDad	1.75	Ghana west	0.7929110902595256	0.18587673236587587	FALSE	FALSE	0.7929110902595256	FALSE	0.10077550773214156
Chr1	155383540	T	goodTag	hetDad	1.36	Ghana west	0.8169709559465986	0.24353748158974076	FALSE	FALSE	0.8169709559465986	FALSE	0.08779338275318471
Chr1	155412257	G	goodTag	hetDad	2.2	Ghana west	0.7516337762992292	0.13801073756865834	FALSE	FALSE	0.7516337762992292	FALSE	0.12399371216547042
Chr1	157300341	C	goodTag	hetDad	2.31	Ghana west	0.743421762958178	0.12854405001796987	FALSE	FALSE	0.743421762958178	FALSE	0.12876472950031045
Chr1	157872014	T	goodTag	hetDad	0.28	Ghana west	0.8930201027741073	0.5967012167293563	FALSE	FALSE	0.8930201027741073	FALSE	0.04913876459902514
Chr1	160128180	C	goodTag	hetDad	3.9	Ghana west	0.4365614228869601	0.04828610767668162	FALSE	TRUE	0.4365614228869601	FALSE	0.3599546437242963
Chr1	160128199	C	goodTag	hetDad	3.9	Ghana west	0.4365614228869601	0.04828610767668162	FALSE	TRUE	0.4365614228869601	FALSE	0.3599546437242963
Chr1	161399258	C	goodTag	hetDad	1.58	Ghana west	0.8059855423187593	0.2087606934952334	FALSE	FALSE	0.8059855423187593	FALSE	0.09367274845235185
Chr1	162668897	C	goodTag	hetDad	0.28	Ghana west	0.8930201027741073	0.5967012167293563	FALSE	FALSE	0.8930201027741073	FALSE	0.04913876459902514
Chr1	164460686	T	goodTag	hetDad	0	Ghana west	1	1	FALSE	FALSE	1	FALSE	-0
Chr1	164460726	G	goodTag	hetDad	0	Ghana west	1	1	FALSE	FALSE	1	FALSE	-0
Chr1	165935883	T	goodTag	hetDad	1.73	Ghana west	0.7929110902595256	0.18841089755395268	FALSE	FALSE	0.7929110902595256	FALSE	0.10077550773214156
Chr1	165935933	A	goodTag	hetDad	1.73	Ghana west	0.7929110902595256	0.18841089755395268	FALSE	FALSE	0.7929110902595256	FALSE	0.10077550773214156
Chr1	166126914	G	goodTag	hetDad	1.06	Ghana west	0.8368350238257732	0.3032151849531771	FALSE	FALSE	0.8368350238257732	FALSE	0.07736015168908544
Chr1	168588622	T	goodTag	hetDad	0.65	Ghana west	0.8405195556555874	0.42011267955064013	FALSE	FALSE	0.8405195556555874	FALSE	0.07545217774561412
Chr1	168588623	G	goodTag	hetDad	0.65	Ghana west	0.8405195556555874	0.42011267955064013	FALSE	FALSE	0.8405195556555874	FALSE	0.07545217774561412
Chr1	168588652	C	goodTag	hetDad	0.65	Ghana west	0.8405195556555874	0.42011267955064013	FALSE	FALSE	0.8405195556555874	FALSE	0.07545217774561412
Chr1	168588653	G	goodTag	hetDad	0.65	Ghana west	0.8405195556555874	0.42011267955064013	FALSE	FALSE	0.8405195556555874	FALSE	0.07545217774561412
Chr1	170494709	T	goodTag	hetDad	1.36	Ghana west	0.8169709559465986	0.24353748158974076	FALSE	FALSE	0.8169709559465986	FALSE	0.08779338275318471
Chr1	170827883	C	goodTag	hetDad	2.87	Ghana west	0.6679523138131506	0.09024486983964863	FALSE	FALSE	0.6679523138131506	FALSE	0.1752545413972818
Chr1	171658756	A	goodTag	hetDad	0.5	Ghana west	0.8656467485054281	0.4795001221869535	FALSE	FALSE	0.8656467485054281	FALSE	0.06265929790557175
Chr1	173341751	C	goodTag	hetDad	1	Ghana west	0.8368350238257732	0.31731050786291404	FALSE	FALSE	0.8368350238257732	FALSE	0.07736015168908544
Chr1	176669783	T	goodTag	hetDad	0.78	Ghana west	0.8405195556555874	0.3771411397870088	FALSE	FALSE	0.8405195556555874	FALSE	0.07545217774561412
Chr1	178795389	C	goodTag	hetDad	2.09	Ghana west	0.7516337762992292	0.14826607027243888	FALSE	FALSE	0.7516337762992292	FALSE	0.12399371216547042
Chr1	178795396	A	goodTag	hetDad	2.09	Ghana west	0.7516337762992292	0.14826607027243888	FALSE	FALSE	0.7516337762992292	FALSE	0.12399371216547042
Chr1	179822101	G	goodTag	hetDad	0.3	Ghana west	0.88920686361457	0.5838824207703652	FALSE	FALSE	0.88920686361457	FALSE	0.05099719372560051
Chr1	179822118	T	goodTag	hetDad	0.3	Ghana west	0.88920686361457	0.5838824207703652	FALSE	FALSE	0.88920686361457	FALSE	0.05099719372560051
Chr1	179822127	G	goodTag	hetDad	0.3	Ghana west	0.88920686361457	0.5838824207703652	FALSE	FALSE	0.88920686361457	FALSE	0.05099719372560051
Chr1	179822146	A	goodTag	hetDad	0.3	Ghana west	0.88920686361457	0.5838824207703652	FALSE	FALSE	0.88920686361457	FALSE	0.05099719372560051
Chr1	181738628	C	goodTag	hetDad	0.1	Ghana west	0.9339031584647789	0.7518296340458492	FALSE	FALSE	0.9339031584647789	FALSE	0.02969815580940254
Chr1	181890248	G	goodTag	hetDad	0.26	Ghana west	0.8983055290440557	0.6101201547975076	FALSE	FALSE	0.8983055290440557	FALSE	0.046575927241002214
Chr1	183204812	C	goodTag	hetDad	0.99	Ghana west	0.8368350238257732	0.3197423744922734	FALSE	FALSE	0.8368350238257732	FALSE	0.07736015168908544
Chr1	183222815	G	goodTag	hetDad	0.44	Ghana west	0.8743290048589406	0.5071224553598253	FALSE	FALSE	0.8743290048589406	FALSE	0.058325114152789986
Chr1	183222841	G	goodTag	hetDad	0.44	Ghana west	0.8743290048589406	0.5071224553598253	FALSE	FALSE	0.8743290048589406	FALSE	0.058325114152789986
Chr1	186099696	A	goodTag	hetDad	2.87	Ghana west	0.6679523138131506	0.09024486983964863	FALSE	FALSE	0.6679523138131506	FALSE	0.1752545413972818
Chr1	186849676	G	goodTag	hetDad	0.01	Ghana west	0.9613980759777171	0.920344325445942	FALSE	FALSE	0.9613980759777171	FALSE	0.017096751349348883
Chr1	187878204	G	goodTag	hetDad	0.49	Ghana west	0.8656467485054281	0.48392730444614607	FALSE	FALSE	0.8656467485054281	FALSE	0.06265929790557175
Chr1	189889358	C	goodTag	hetDad	1.31	Ghana west	0.8169709559465986	0.2523946553597739	FALSE	FALSE	0.8169709559465986	FALSE	0.08779338275318471
Chr1	190960923	T	goodTag	hetDad	0.79	Ghana west	0.8405195556555874	0.3741001254985581	FALSE	FALSE	0.8405195556555874	FALSE	0.07545217774561412
Chr1	191668687	T	goodTag	hetDad	0.1	Ghana west	0.9339031584647789	0.7518296340458492	FALSE	FALSE	0.9339031584647789	FALSE	0.02969815580940254
Chr1	191668705	T	goodTag	hetDad	0.1	Ghana west	0.9339031584647789	0.7518296340458492	FALSE	FALSE	0.9339031584647789	FALSE	0.02969815580940254
Chr1	191687690	G	goodTag	hetDad	0.24	Ghana west	0.8983055290440557	0.624206114766406	FALSE	FALSE	0.8983055290440557	FALSE	0.046575927241002214
Chr1	191687696	T	goodTag	hetDad	0.24	Ghana west	0.8983055290440557	0.624206114766406	FALSE	FALSE	0.8983055290440557	FALSE	0.046575927241002214
Chr1	191687714	G	goodTag	hetDad	0.24	Ghana west	0.8983055290440557	0.624206114766406	FALSE	FALSE	0.8983055290440557	FALSE	0.046575927241002214
Chr1	191687735	G	goodTag	hetDad	0.24	Ghana west	0.8983055290440557	0.624206114766406	FALSE	FALSE	0.8983055290440557	FALSE	0.046575927241002214
Chr1	191776600	C	goodTag	hetDad	0.98	Ghana west	0.8368350238257732	0.32219880616258156	FALSE	FALSE	0.8368350238257732	FALSE	0.07736015168908544
Chr1	191776636	A	goodTag	hetDad	0.98	Ghana west	0.8368350238257732	0.32219880616258156	FALSE	FALSE	0.8368350238257732	FALSE	0.07736015168908544
Chr1	191776643	C	goodTag	hetDad	0.98	Ghana west	0.8368350238257732	0.32219880616258156	FALSE	FALSE	0.8368350238257732	FALSE	0.07736015168908544
Chr1	192628175	C	goodTag	hetDad	9.34	Ghana west	0.0831889853290246	0.0022420552573800823	FALSE	TRUE	0.0831889853290246	FALSE	1.0799341728378646
Chr1	194814184	G	goodTag	hetDad	0.48	Ghana west	0.8656467485054281	0.4884223166225936	FALSE	FALSE	0.8656467485054281	FALSE	0.06265929790557175
Chr1	196103833	G	goodTag	hetDad	0.34	Ghana west	0.88920686361457	0.5598292219170771	FALSE	FALSE	0.88920686361457	FALSE	0.05099719372560051
Chr1	197541016	C	goodTag	hetDad	0.5	Ghana west	0.8656467485054281	0.4795001221869535	FALSE	FALSE	0.8656467485054281	FALSE	0.06265929790557175
Chr1	198015917	A	goodTag	hetDad	0.65	Ghana west	0.8405195556555874	0.42011267955064013	FALSE	FALSE	0.8405195556555874	FALSE	0.07545217774561412
Chr1	198904456	T	goodTag	hetDad	0.07	Ghana west	0.9377225967430887	0.7913367801006604	FALSE	FALSE	0.9377225967430887	FALSE	0.02792561846719426
Chr1	198904457	G	goodTag	hetDad	0.07	Ghana west	0.9377225967430887	0.7913367801006604	FALSE	FALSE	0.9377225967430887	FALSE	0.02792561846719426
Chr1	198904490	T	goodTag	hetDad	0.07	Ghana west	0.9377225967430887	0.7913367801006604	FALSE	FALSE	0.9377225967430887	FALSE	0.02792561846719426
Chr1	200650248	T	goodTag	hetDad	0.08	Ghana west	0.9377225967430887	0.7772974107895215	FALSE	FALSE	0.9377225967430887	FALSE	0.02792561846719426
Chr1	200650249	A	goodTag	hetDad	0.08	Ghana west	0.9377225967430887	0.7772974107895215	FALSE	FALSE	0.9377225967430887	FALSE	0.02792561846719426
Chr1	200749043	G	goodTag	hetDad	1.38	Ghana west	0.8169709559465986	0.2401011473337621	FALSE	FALSE	0.8169709559465986	FALSE	0.08779338275318471
Chr1	200749058	G	goodTag	hetDad	1.38	Ghana west	0.8169709559465986	0.2401011473337621	FALSE	FALSE	0.8169709559465986	FALSE	0.08779338275318471
Chr1	200749064	A	goodTag	hetDad	1.38	Ghana west	0.8169709559465986	0.2401011473337621	FALSE	FALSE	0.8169709559465986	FALSE	0.08779338275318471
Chr1	201265519	G	goodTag	hetDad	1.42	Ghana west	0.8169709559465986	0.23340340307438712	FALSE	FALSE	0.8169709559465986	FALSE	0.08779338275318471
Chr1	201265520	C	goodTag	hetDad	1.42	Ghana west	0.8169709559465986	0.23340340307438712	FALSE	FALSE	0.8169709559465986	FALSE	0.08779338275318471
Chr1	201719171	A	goodTag	hetDad	0.03	Ghana west	0.9539854962136044	0.8624902301359216	FALSE	FALSE	0.9539854962136044	FALSE	0.020458227981733402
Chr1	201984718	G	goodTag	hetDad	0.84	Ghana west	0.8368350238257732	0.35939677082051935	FALSE	FALSE	0.8368350238257732	FALSE	0.07736015168908544
Chr1	202704192	G	goodTag	hetDad	0.68	Ghana west	0.8405195556555874	0.4095867241207256	FALSE	FALSE	0.8405195556555874	FALSE	0.07545217774561412
Chr1	202789234	G	goodTag	hetDad	0.78	Ghana west	0.8405195556555874	0.3771411397870088	FALSE	FALSE	0.8405195556555874	FALSE	0.07545217774561412
Chr1	203423420	C	goodTag	hetDad	0.52	Ghana west	0.8656467485054281	0.4708416819906315	FALSE	FALSE	0.8656467485054281	FALSE	0.06265929790557175
Chr1	203423423	C	goodTag	hetDad	0.78	Ghana west	0.8405195556555874	0.3771411397870088	FALSE	FALSE	0.8405195556555874	FALSE	0.07545217774561412
Chr1	205032034	T	goodTag	hetDad	1.33	Ghana west	0.8169709559465986	0.24880521778400444	FALSE	FALSE	0.8169709559465986	FALSE	0.08779338275318471
Chr1	205086393	C	goodTag	hetDad	2.6	Ghana west	0.6951193193469681	0.10686371499337899	FALSE	FALSE	0.6951193193469681	FALSE	0.15794064104123787
Chr1	205086435	T	goodTag	hetDad	2.6	Ghana west	0.6951193193469681	0.10686371499337899	FALSE	FALSE	0.6951193193469681	FALSE	0.15794064104123787
Chr1	205086436	T	goodTag	hetDad	2.6	Ghana west	0.6951193193469681	0.10686371499337899	FALSE	FALSE	0.6951193193469681	FALSE	0.15794064104123787
Chr1	205086441	T	goodTag	hetDad	2.6	Ghana west	0.6951193193469681	0.10686371499337899	FALSE	FALSE	0.6951193193469681	FALSE	0.15794064104123787
Chr1	205508777	G	goodTag	hetDad	0.42	Ghana west	0.8785777129468456	0.5169370442644898	FALSE	FALSE	0.8785777129468456	FALSE	0.05621981776426562
Chr1	205595001	A	goodTag	hetDad	0.68	Ghana west	0.8405195556555874	0.4095867241207256	FALSE	FALSE	0.8405195556555874	FALSE	0.07545217774561412
Chr1	205595016	C	goodTag	hetDad	0.68	Ghana west	0.8405195556555874	0.4095867241207256	FALSE	FALSE	0.8405195556555874	FALSE	0.07545217774561412
Chr1	205719762	G	goodTag	hetDad	1.75	Ghana west	0.7929110902595256	0.18587673236587587	FALSE	FALSE	0.7929110902595256	FALSE	0.10077550773214156
Chr1	205719772	T	goodTag	hetDad	0.08	Ghana west	0.9377225967430887	0.7772974107895215	FALSE	FALSE	0.9377225967430887	FALSE	0.02792561846719426
Chr1	209123632	T	goodTag	hetDad	0.65	Ghana west	0.8405195556555874	0.42011267955064013	FALSE	FALSE	0.8405195556555874	FALSE	0.07545217774561412
Chr1	209691917	C	goodTag	hetDad	1.38	Ghana west	0.8169709559465986	0.2401011473337621	FALSE	FALSE	0.8169709559465986	FALSE	0.08779338275318471
Chr1	210825800	C	goodTag	hetDad	1.16	Ghana west	0.8368350238257732	0.2814655404324198	FALSE	FALSE	0.8368350238257732	FALSE	0.07736015168908544
Chr1	211380565	C	goodTag	hetDad	0.14	Ghana west	0.9204306435725731	0.7082810122906027	FALSE	FALSE	0.9204306435725731	FALSE	0.03600893094979035
Chr1	211715502	A	goodTag	hetDad	0.38	Ghana west	0.8819574724682726	0.5376032363488861	FALSE	FALSE	0.8819574724682726	FALSE	0.05455235581789138
Chr1	212626100	G	goodTag	hetDad	0.05	Ghana west	0.9458937140494581	0.8230632737581215	FALSE	FALSE	0.9458937140494581	FALSE	0.024157660633188607
Chr1	212728193	G	goodTag	hetDad	1.09	Ghana west	0.8368350238257732	0.29647120886815503	FALSE	FALSE	0.8368350238257732	FALSE	0.07736015168908544
Chr1	212861426	G	goodTag	hetDad	0.39	Ghana west	0.8819574724682726	0.532299401743323	FALSE	FALSE	0.8819574724682726	FALSE	0.05455235581789138
Chr1	215317356	G	goodTag	hetDad	0.16	Ghana west	0.9115371150178738	0.6891565167793516	FALSE	FALSE	0.9115371150178738	FALSE	0.04022564349907766
Chr1	216284993	T	goodTag	hetDad	0.09	Ghana west	0.9362153231613742	0.7641771556220948	FALSE	FALSE	0.9362153231613742	FALSE	0.028624254994551762
Chr1	216459448	C	goodTag	hetDad	0.04	Ghana west	0.9506168526156447	0.841480581121794	FALSE	FALSE	0.9506168526156447	FALSE	0.021994490763852525
Chr1	216459517	C	goodTag	hetDad	0.19	Ghana west	0.9023119467572736	0.6629166175161068	FALSE	FALSE	0.9023119467572736	FALSE	0.04464329246453266
Chr1	216459521	T	goodTag	hetDad	0.04	Ghana west	0.9506168526156447	0.841480581121794	FALSE	FALSE	0.9506168526156447	FALSE	0.021994490763852525
Chr2	43156	A	goodTag	hetDad	0.59	Ghana west	0.8656467485054281	0.4424191187176898	FALSE	FALSE	0.8656467485054281	FALSE	0.06265929790557175
Chr2	96512	G	goodTag	hetDad	0.38	Ghana west	0.8819574724682726	0.5376032363488861	FALSE	FALSE	0.8819574724682726	FALSE	0.05455235581789138
Chr2	298308	C	goodTag	hetDad	0.01	Ghana west	0.9613980759777171	0.920344325445942	FALSE	FALSE	0.9613980759777171	FALSE	0.017096751349348883
Chr2	446490	A	goodTag	hetDad	0.36	Ghana west	0.884357965476253	0.5485062355001471	FALSE	FALSE	0.884357965476253	FALSE	0.053371908105484214
Chr2	570436	G	goodTag	hetDad	3.15	Ghana west	0.5996074420199136	0.07592696298255774	FALSE	FALSE	0.5996074420199136	FALSE	0.22213298555003325
Chr2	1405623	A	goodTag	hetDad	0.05	Ghana west	0.9458937140494581	0.8230632737581215	FALSE	FALSE	0.9458937140494581	FALSE	0.024157660633188607
Chr2	1405629	T	goodTag	hetDad	0.05	Ghana west	0.9458937140494581	0.8230632737581215	FALSE	FALSE	0.9458937140494581	FALSE	0.024157660633188607
Chr2	1405651	G	goodTag	hetDad	0.05	Ghana west	0.9458937140494581	0.8230632737581215	FALSE	FALSE	0.9458937140494581	FALSE	0.024157660633188607
Chr2	1405664	C	goodTag	hetDad	0.05	Ghana west	0.9458937140494581	0.8230632737581215	FALSE	FALSE	0.9458937140494581	FALSE	0.024157660633188607
Chr2	1700533	C	goodTag	hetDad	1.69	Ghana west	0.7929110902595256	0.19360096917122072	FALSE	FALSE	0.7929110902595256	FALSE	0.10077550773214156
Chr2	1700543	A	goodTag	hetDad	1.69	Ghana west	0.7929110902595256	0.19360096917122072	FALSE	FALSE	0.7929110902595256	FALSE	0.10077550773214156
Chr2	1700556	T	goodTag	hetDad	1.69	Ghana west	0.7929110902595256	0.19360096917122072	FALSE	FALSE	0.7929110902595256	FALSE	0.10077550773214156
Chr2	2365828	A	goodTag	hetDad	0.5	Ghana west	0.8656467485054281	0.4795001221869535	FALSE	FALSE	0.8656467485054281	FALSE	0.06265929790557175
Chr2	2606128	C	goodTag	hetDad	0	Ghana west	1	1	FALSE	FALSE	1	FALSE	-0
Chr2	2741381	C	goodTag	hetDad	1.14	Ghana west	0.8368350238257732	0.28565232751782466	FALSE	FALSE	0.8368350238257732	FALSE	0.07736015168908544
Chr2	3628710	C	goodTag	hetDad	0.03	Ghana west	0.9539854962136044	0.8624902301359216	FALSE	FALSE	0.9539854962136044	FALSE	0.020458227981733402
Chr2	5080930	G	goodTag	hetDad	0.34	Ghana west	0.88920686361457	0.5598292219170771	FALSE	FALSE	0.88920686361457	FALSE	0.05099719372560051
Chr2	5180793	G	goodTag	hetDad	0.22	Ghana west	0.8983055290440557	0.6390399183714749	FALSE	FALSE	0.8983055290440557	FALSE	0.046575927241002214
Chr2	5686997	A	goodTag	hetDad	0.01	Ghana west	0.9613980759777171	0.920344325445942	FALSE	FALSE	0.9613980759777171	FALSE	0.017096751349348883
Chr2	6088941	C	goodTag	hetDad	0.37	Ghana west	0.8819574724682726	0.543004268138499	FALSE	FALSE	0.8819574724682726	FALSE	0.05455235581789138
Chr2	6832536	C	goodTag	hetDad	0.01	Ghana west	0.9613980759777171	0.920344325445942	FALSE	FALSE	0.9613980759777171	FALSE	0.017096751349348883
Chr2	7465367	G	goodTag	hetDad	0.24	Ghana west	0.8983055290440557	0.624206114766406	FALSE	FALSE	0.8983055290440557	FALSE	0.046575927241002214
Chr2	7465422	C	goodTag	hetDad	0.24	Ghana west	0.8983055290440557	0.624206114766406	FALSE	FALSE	0.8983055290440557	FALSE	0.046575927241002214
Chr2	7752782	T	goodTag	hetDad	0.45	Ghana west	0.8703280561600694	0.502334954360502	FALSE	FALSE	0.8703280561600694	FALSE	0.06031701620293417
Chr2	7752793	C	goodTag	hetDad	0.45	Ghana west	0.8703280561600694	0.502334954360502	FALSE	FALSE	0.8703280561600694	FALSE	0.06031701620293417
Chr2	7752805	T	goodTag	hetDad	0.45	Ghana west	0.8703280561600694	0.502334954360502	FALSE	FALSE	0.8703280561600694	FALSE	0.06031701620293417
Chr2	7752809	C	goodTag	hetDad	0.45	Ghana west	0.8703280561600694	0.502334954360502	FALSE	FALSE	0.8703280561600694	FALSE	0.06031701620293417
Chr2	7752823	T	goodTag	hetDad	0.45	Ghana west	0.8703280561600694	0.502334954360502	FALSE	FALSE	0.8703280561600694	FALSE	0.06031701620293417
Chr2	7782213	C	goodTag	hetDad	0.37	Ghana west	0.8819574724682726	0.543004268138499	FALSE	FALSE	0.8819574724682726	FALSE	0.05455235581789138
Chr2	8248599	G	goodTag	hetDad	0.25	Ghana west	0.8983055290440557	0.6170750774519738	FALSE	FALSE	0.8983055290440557	FALSE	0.046575927241002214
Chr2	8920983	C	goodTag	hetDad	0.73	Ghana west	0.8405195556555874	0.39288318849133075	FALSE	FALSE	0.8405195556555874	FALSE	0.07545217774561412
Chr2	9277024	A	goodTag	hetDad	0.21	Ghana west	0.8983055290440557	0.6467674040054682	FALSE	FALSE	0.8983055290440557	FALSE	0.046575927241002214
Chr2	9581603	T	goodTag	hetDad	0.02	Ghana west	0.9539854962136044	0.8875370839817152	FALSE	FALSE	0.9539854962136044	FALSE	0.020458227981733402
Chr2	11652813	T	goodTag	hetDad	0	Ghana west	1	1	FALSE	FALSE	1	FALSE	-0
Chr2	11652836	T	goodTag	hetDad	0	Ghana west	1	1	FALSE	FALSE	1	FALSE	-0
Chr2	11652839	A	goodTag	hetDad	0	Ghana west	1	1	FALSE	FALSE	1	FALSE	-0
Chr2	11792938	A	goodTag	hetDad	0	Ghana west	1	1	FALSE	FALSE	1	FALSE	-0
Chr2	12310062	G	goodTag	hetDad	0.14	Ghana west	0.9204306435725731	0.7082810122906027	FALSE	FALSE	0.9204306435725731	FALSE	0.03600893094979035
Chr2	12383727	G	goodTag	hetDad	0.36	Ghana west	0.884357965476253	0.5485062355001471	FALSE	FALSE	0.884357965476253	FALSE	0.053371908105484214
Chr2	12653846	A	goodTag	hetDad	0	Ghana west	1	1	FALSE	FALSE	1	FALSE	-0
Chr2	13399669	C	goodTag	hetDad	0.24	Ghana west	0.8983055290440557	0.624206114766406	FALSE	FALSE	0.8983055290440557	FALSE	0.046575927241002214
Chr2	13399672	A	goodTag	hetDad	0.24	Ghana west	0.8983055290440557	0.624206114766406	FALSE	FALSE	0.8983055290440557	FALSE	0.046575927241002214
Chr2	13399674	C	goodTag	hetDad	0.24	Ghana west	0.8983055290440557	0.624206114766406	FALSE	FALSE	0.8983055290440557	FALSE	0.046575927241002214
Chr2	13399678	A	goodTag	hetDad	0.24	Ghana west	0.8983055290440557	0.624206114766406	FALSE	FALSE	0.8983055290440557	FALSE	0.046575927241002214
Chr2	13532385	T	goodTag	hetDad	0.02	Ghana west	0.9539854962136044	0.8875370839817152	FALSE	FALSE	0.9539854962136044	FALSE	0.020458227981733402
Chr2	13639536	G	goodTag	hetDad	1.41	Ghana west	0.8169709559465986	0.2350563932393388	FALSE	FALSE	0.8169709559465986	FALSE	0.08779338275318471
Chr2	13693311	G	goodTag	hetDad	0.06	Ghana west	0.9451020927110216	0.8064959405073401	FALSE	FALSE	0.9451020927110216	FALSE	0.024521275187905214
Chr2	13769850	C	goodTag	hetDad	1.67	Ghana west	0.7929110902595256	0.19625853446238695	FALSE	FALSE	0.7929110902595256	FALSE	0.10077550773214156
Chr2	13998550	C	goodTag	hetDad	0.05	Ghana west	0.9458937140494581	0.8230632737581215	FALSE	FALSE	0.9458937140494581	FALSE	0.024157660633188607
Chr2	14644568	T	goodTag	hetDad	0.2	Ghana west	0.9005957905994583	0.654720846018577	FALSE	FALSE	0.9005957905994583	FALSE	0.045470087268377694
Chr2	15281216	A	goodTag	hetDad	0.14	Ghana west	0.9204306435725731	0.7082810122906027	FALSE	FALSE	0.9204306435725731	FALSE	0.03600893094979035
Chr2	15545642	C	goodTag	hetDad	0.21	Ghana west	0.8983055290440557	0.6467674040054682	FALSE	FALSE	0.8983055290440557	FALSE	0.046575927241002214
Chr2	15785908	G	goodTag	hetDad	0.01	Ghana west	0.9613980759777171	0.920344325445942	FALSE	FALSE	0.9613980759777171	FALSE	0.017096751349348883
Chr2	15909015	T	goodTag	hetDad	0.21	Ghana west	0.8983055290440557	0.6467674040054682	FALSE	FALSE	0.8983055290440557	FALSE	0.046575927241002214
Chr2	15909020	G	goodTag	hetDad	0.21	Ghana west	0.8983055290440557	0.6467674040054682	FALSE	FALSE	0.8983055290440557	FALSE	0.046575927241002214
Chr2	16157485	C	goodTag	hetDad	0.25	Ghana west	0.8983055290440557	0.6170750774519738	FALSE	FALSE	0.8983055290440557	FALSE	0.046575927241002214
Chr2	16577286	C	goodTag	hetDad	0.01	Ghana west	0.9613980759777171	0.920344325445942	FALSE	FALSE	0.9613980759777171	FALSE	0.017096751349348883
Chr2	16720334	C	goodTag	hetDad	0.15	Ghana west	0.9158859654303069	0.6985353583033387	FALSE	FALSE	0.9158859654303069	FALSE	0.038158595837962196
Chr2	16720355	G	goodTag	hetDad	0.15	Ghana west	0.9158859654303069	0.6985353583033387	FALSE	FALSE	0.9158859654303069	FALSE	0.038158595837962196
Chr2	16720356	C	goodTag	hetDad	0.15	Ghana west	0.9158859654303069	0.6985353583033387	FALSE	FALSE	0.9158859654303069	FALSE	0.038158595837962196
Chr2	16720379	G	goodTag	hetDad	0.07	Ghana west	0.9377225967430887	0.7913367801006604	FALSE	FALSE	0.9377225967430887	FALSE	0.02792561846719426
Chr2	16835354	A	goodTag	hetDad	0.91	Ghana west	0.8368350238257732	0.3401144187180106	FALSE	FALSE	0.8368350238257732	FALSE	0.07736015168908544
Chr2	17543560	C	goodTag	hetDad	0.91	Ghana west	0.8368350238257732	0.3401144187180106	FALSE	FALSE	0.8368350238257732	FALSE	0.07736015168908544
Chr2	17543561	G	goodTag	hetDad	1.23	Ghana west	0.8368350238257732	0.26740703807111565	FALSE	FALSE	0.8368350238257732	FALSE	0.07736015168908544
Chr2	17543562	T	goodTag	hetDad	0.91	Ghana west	0.8368350238257732	0.3401144187180106	FALSE	FALSE	0.8368350238257732	FALSE	0.07736015168908544
Chr2	17543564	T	goodTag	hetDad	0.91	Ghana west	0.8368350238257732	0.3401144187180106	FALSE	FALSE	0.8368350238257732	FALSE	0.07736015168908544
Chr2	17543602	C	goodTag	hetDad	0.1	Ghana west	0.9339031584647789	0.7518296340458492	FALSE	FALSE	0.9339031584647789	FALSE	0.02969815580940254
Chr2	18120078	A	goodTag	hetDad	0.5	Ghana west	0.8656467485054281	0.4795001221869535	FALSE	FALSE	0.8656467485054281	FALSE	0.06265929790557175
Chr2	18221924	C	goodTag	hetDad	0.22	Ghana west	0.8983055290440557	0.6390399183714749	FALSE	FALSE	0.8983055290440557	FALSE	0.046575927241002214
Chr2	18743385	A	goodTag	hetDad	0.07	Ghana west	0.9377225967430887	0.7913367801006604	FALSE	FALSE	0.9377225967430887	FALSE	0.02792561846719426
Chr2	18743387	G	goodTag	hetDad	0.07	Ghana west	0.9377225967430887	0.7913367801006604	FALSE	FALSE	0.9377225967430887	FALSE	0.02792561846719426
Chr2	19090298	C	goodTag	hetDad	0.01	Ghana west	0.9613980759777171	0.920344325445942	FALSE	FALSE	0.9613980759777171	FALSE	0.017096751349348883
Chr2	20060221	G	goodTag	hetDad	0.23	Ghana west	0.8983055290440557	0.6315238284906244	FALSE	FALSE	0.8983055290440557	FALSE	0.046575927241002214
Chr2	20407036	G	goodTag	hetDad	0.12	Ghana west	0.9212081099568169	0.729034489538804	FALSE	FALSE	0.9212081099568169	FALSE	0.03564224733178568
Chr2	21182224	C	goodTag	hetDad	0.88	Ghana west	0.8368350238257732	0.3482016794131262	FALSE	FALSE	0.8368350238257732	FALSE	0.07736015168908544
Chr2	22535591	T	goodTag	hetDad	0.37	Ghana west	0.8819574724682726	0.543004268138499	FALSE	FALSE	0.8819574724682726	FALSE	0.05455235581789138
Chr2	22535594	A	goodTag	hetDad	0.37	Ghana west	0.8819574724682726	0.543004268138499	FALSE	FALSE	0.8819574724682726	FALSE	0.05455235581789138
Chr2	24225437	C	goodTag	hetDad	0.06	Ghana west	0.9451020927110216	0.8064959405073401	FALSE	FALSE	0.9451020927110216	FALSE	0.024521275187905214
Chr2	24784842	G	goodTag	hetDad	0.5	Ghana west	0.8656467485054281	0.4795001221869535	FALSE	FALSE	0.8656467485054281	FALSE	0.06265929790557175
Chr2	25375249	G	goodTag	hetDad	0.01	Ghana west	0.9613980759777171	0.920344325445942	FALSE	FALSE	0.9613980759777171	FALSE	0.017096751349348883
Chr2	25519949	C	goodTag	hetDad	1.41	Ghana west	0.8169709559465986	0.2350563932393388	FALSE	FALSE	0.8169709559465986	FALSE	0.08779338275318471
Chr2	25997747	G	goodTag	hetDad	0.31	Ghana west	0.88920686361457	0.5776801853408735	FALSE	FALSE	0.88920686361457	FALSE	0.05099719372560051
Chr2	26662150	A	goodTag	hetDad	0.49	Ghana west	0.8656467485054281	0.48392730444614607	FALSE	FALSE	0.8656467485054281	FALSE	0.06265929790557175
Chr2	26662155	A	goodTag	hetDad	0.05	Ghana west	0.9458937140494581	0.8230632737581215	FALSE	FALSE	0.9458937140494581	FALSE	0.024157660633188607
Chr2	26844020	C	goodTag	hetDad	1.1	Ghana west	0.8368350238257732	0.2942661043049629	FALSE	FALSE	0.8368350238257732	FALSE	0.07736015168908544
Chr2	29478528	G	goodTag	hetDad	0.02	Ghana west	0.9539854962136044	0.8875370839817152	FALSE	FALSE	0.9539854962136044	FALSE	0.020458227981733402
Chr2	29690593	C	goodTag	hetDad	0	Ghana west	1	1	FALSE	FALSE	1	FALSE	-0
Chr2	30102285	C	goodTag	hetDad	0.04	Ghana west	0.9506168526156447	0.841480581121794	FALSE	FALSE	0.9506168526156447	FALSE	0.021994490763852525
Chr2	30887788	T	goodTag	hetDad	0.5	Ghana west	0.8656467485054281	0.4795001221869535	FALSE	FALSE	0.8656467485054281	FALSE	0.06265929790557175
Chr2	30887814	T	goodTag	hetDad	0.98	Ghana west	0.8368350238257732	0.32219880616258156	FALSE	FALSE	0.8368350238257732	FALSE	0.07736015168908544
Chr2	31205883	T	goodTag	hetDad	0.16	Ghana west	0.9115371150178738	0.6891565167793516	FALSE	FALSE	0.9115371150178738	FALSE	0.04022564349907766
Chr2	31243773	C	goodTag	hetDad	0.66	Ghana west	0.8405195556555874	0.416559943276791	FALSE	FALSE	0.8405195556555874	FALSE	0.07545217774561412
Chr2	32029622	G	goodTag	hetDad	0.9	Ghana west	0.8368350238257732	0.34278171114791145	FALSE	FALSE	0.8368350238257732	FALSE	0.07736015168908544
Chr2	32126024	C	goodTag	hetDad	0.14	Ghana west	0.9204306435725731	0.7082810122906027	FALSE	FALSE	0.9204306435725731	FALSE	0.03600893094979035
Chr2	32639515	G	goodTag	hetDad	0.33	Ghana west	0.88920686361457	0.5656590880740386	FALSE	FALSE	0.88920686361457	FALSE	0.05099719372560051
Chr2	32939598	G	goodTag	hetDad	0.73	Ghana west	0.8405195556555874	0.39288318849133075	FALSE	FALSE	0.8405195556555874	FALSE	0.07545217774561412
Chr2	33583071	G	goodTag	hetDad	0	Ghana west	1	1	FALSE	FALSE	1	FALSE	-0
Chr2	33583107	T	goodTag	hetDad	0.02	Ghana west	0.9539854962136044	0.8875370839817152	FALSE	FALSE	0.9539854962136044	FALSE	0.020458227981733402
Chr2	35544096	C	goodTag	hetDad	0.24	Ghana west	0.8983055290440557	0.624206114766406	FALSE	FALSE	0.8983055290440557	FALSE	0.046575927241002214
Chr2	35558745	C	goodTag	hetDad	1.59	Ghana west	0.8059855423187593	0.20732613381924758	FALSE	FALSE	0.8059855423187593	FALSE	0.09367274845235185
Chr2	37205006	A	goodTag	hetDad	0.18	Ghana west	0.9060525971777387	0.6713732405408726	FALSE	FALSE	0.9060525971777387	FALSE	0.042846590401526836
Chr2	38262226	C	goodTag	hetDad	0.3	Ghana west	0.88920686361457	0.5838824207703652	FALSE	FALSE	0.88920686361457	FALSE	0.05099719372560051
Chr2	39081666	G	goodTag	hetDad	0.72	Ghana west	0.8405195556555874	0.3961439091520741	FALSE	FALSE	0.8405195556555874	FALSE	0.07545217774561412
Chr2	39081742	C	goodTag	hetDad	0.53	Ghana west	0.8656467485054281	0.4666068594836176	FALSE	FALSE	0.8656467485054281	FALSE	0.06265929790557175
Chr2	39127709	T	goodTag	hetDad	0.21	Ghana west	0.8983055290440557	0.6467674040054682	FALSE	FALSE	0.8983055290440557	FALSE	0.046575927241002214
Chr2	39127727	A	goodTag	hetDad	0.1	Ghana west	0.9339031584647789	0.7518296340458492	FALSE	FALSE	0.9339031584647789	FALSE	0.02969815580940254
Chr2	39325863	G	goodTag	hetDad	0.12	Ghana west	0.9212081099568169	0.729034489538804	FALSE	FALSE	0.9212081099568169	FALSE	0.03564224733178568
Chr2	40519976	G	goodTag	hetDad	0.48	Ghana west	0.8656467485054281	0.4884223166225936	FALSE	FALSE	0.8656467485054281	FALSE	0.06265929790557175
Chr2	40975460	G	goodTag	hetDad	0.6	Ghana west	0.8635543904296463	0.43857802608099994	FALSE	FALSE	0.8635543904296463	FALSE	0.0637103034705159
Chr2	41482666	T	goodTag	hetDad	0.07	Ghana west	0.9377225967430887	0.7913367801006604	FALSE	FALSE	0.9377225967430887	FALSE	0.02792561846719426
Chr2	41482723	T	goodTag	hetDad	0.02	Ghana west	0.9539854962136044	0.8875370839817152	FALSE	FALSE	0.9539854962136044	FALSE	0.020458227981733402
Chr2	41755901	G	goodTag	hetDad	0.75	Ghana west	0.8405195556555874	0.3864762307712327	FALSE	FALSE	0.8405195556555874	FALSE	0.07545217774561412
Chr2	42568265	G	goodTag	hetDad	0.18	Ghana west	0.9060525971777387	0.6713732405408726	FALSE	FALSE	0.9060525971777387	FALSE	0.042846590401526836
Chr2	42938759	G	goodTag	hetDad	0.6	Ghana west	0.8635543904296463	0.43857802608099994	FALSE	FALSE	0.8635543904296463	FALSE	0.0637103034705159
Chr2	43449700	C	goodTag	hetDad	0.05	Ghana west	0.9458937140494581	0.8230632737581215	FALSE	FALSE	0.9458937140494581	FALSE	0.024157660633188607
Chr2	43464038	G	goodTag	hetDad	1.16	Ghana west	0.8368350238257732	0.2814655404324198	FALSE	FALSE	0.8368350238257732	FALSE	0.07736015168908544
Chr2	44039879	C	goodTag	hetDad	0.18	Ghana west	0.9060525971777387	0.6713732405408726	FALSE	FALSE	0.9060525971777387	FALSE	0.042846590401526836
Chr2	44450247	G	goodTag	hetDad	0.02	Ghana west	0.9539854962136044	0.8875370839817152	FALSE	FALSE	0.9539854962136044	FALSE	0.020458227981733402
Chr2	45185638	G	goodTag	hetDad	1.03	Ghana west	0.8368350238257732	0.3101586676704259	FALSE	FALSE	0.8368350238257732	FALSE	0.07736015168908544
Chr2	45743909	G	goodTag	hetDad	0.15	Ghana west	0.9158859654303069	0.6985353583033387	FALSE	FALSE	0.9158859654303069	FALSE	0.038158595837962196
Chr2	46405921	G	goodTag	hetDad	0.06	Ghana west	0.9451020927110216	0.8064959405073401	FALSE	FALSE	0.9451020927110216	FALSE	0.024521275187905214
Chr2	47284252	A	goodTag	hetDad	0.09	Ghana west	0.9362153231613742	0.7641771556220948	FALSE	FALSE	0.9362153231613742	FALSE	0.028624254994551762
Chr2	48559539	T	goodTag	hetDad	0.03	Ghana west	0.9539854962136044	0.8624902301359216	FALSE	FALSE	0.9539854962136044	FALSE	0.020458227981733402
Chr2	49679534	A	goodTag	hetDad	0.13	Ghana west	0.9204306435725731	0.7184320389103389	FALSE	FALSE	0.9204306435725731	FALSE	0.03600893094979035
Chr2	50202742	G	goodTag	hetDad	0.26	Ghana west	0.8983055290440557	0.6101201547975076	FALSE	FALSE	0.8983055290440557	FALSE	0.046575927241002214
Chr2	51594032	G	goodTag	hetDad	0.23	Ghana west	0.8983055290440557	0.6315238284906244	FALSE	FALSE	0.8983055290440557	FALSE	0.046575927241002214
Chr2	51737280	A	goodTag	hetDad	1.29	Ghana west	0.8191814054087366	0.25604795065803354	FALSE	FALSE	0.8191814054087366	FALSE	0.08661991430285311
Chr2	51834050	C	goodTag	hetDad	0.01	Ghana west	0.9613980759777171	0.920344325445942	FALSE	FALSE	0.9613980759777171	FALSE	0.017096751349348883
Chr2	51834081	A	goodTag	hetDad	0.05	Ghana west	0.9458937140494581	0.8230632737581215	FALSE	FALSE	0.9458937140494581	FALSE	0.024157660633188607
Chr2	51834082	C	goodTag	hetDad	0.01	Ghana west	0.9613980759777171	0.920344325445942	FALSE	FALSE	0.9613980759777171	FALSE	0.017096751349348883
Chr2	52527714	A	goodTag	hetDad	0.08	Ghana west	0.9377225967430887	0.7772974107895215	FALSE	FALSE	0.9377225967430887	FALSE	0.02792561846719426
Chr2	52527715	T	goodTag	hetDad	0.08	Ghana west	0.9377225967430887	0.7772974107895215	FALSE	FALSE	0.9377225967430887	FALSE	0.02792561846719426
Chr2	52527731	T	goodTag	hetDad	0.04	Ghana west	0.9506168526156447	0.841480581121794	FALSE	FALSE	0.9506168526156447	FALSE	0.021994490763852525
Chr2	52590401	C	goodTag	hetDad	2.96	Ghana west	0.6485081564601458	0.08534794078719454	FALSE	FALSE	0.6485081564601458	FALSE	0.18808455730795534
Chr2	52940528	C	goodTag	hetDad	0.02	Ghana west	0.9539854962136044	0.8875370839817152	FALSE	FALSE	0.9539854962136044	FALSE	0.020458227981733402
Chr2	53312423	C	goodTag	hetDad	0.2	Ghana west	0.9005957905994583	0.654720846018577	FALSE	FALSE	0.9005957905994583	FALSE	0.045470087268377694
Chr2	53312569	G	goodTag	hetDad	0.04	Ghana west	0.9506168526156447	0.841480581121794	FALSE	FALSE	0.9506168526156447	FALSE	0.021994490763852525
Chr2	54849119	G	goodTag	hetDad	0	Ghana west	1	1	FALSE	FALSE	1	FALSE	-0
Chr2	55738825	C	goodTag	hetDad	0.37	Ghana west	0.8819574724682726	0.543004268138499	FALSE	FALSE	0.8819574724682726	FALSE	0.05455235581789138
Chr2	55738859	C	goodTag	hetDad	0	Ghana west	1	1	FALSE	FALSE	1	FALSE	-0
Chr2	55738867	C	goodTag	hetDad	0	Ghana west	1	1	FALSE	FALSE	1	FALSE	-0
Chr2	55738872	A	goodTag	hetDad	0.02	Ghana west	0.9539854962136044	0.8875370839817152	FALSE	FALSE	0.9539854962136044	FALSE	0.020458227981733402
Chr2	56419534	G	goodTag	hetDad	0	Ghana west	1	1	FALSE	FALSE	1	FALSE	-0
Chr2	57314258	G	goodTag	hetDad	0.13	Ghana west	0.9204306435725731	0.7184320389103389	FALSE	FALSE	0.9204306435725731	FALSE	0.03600893094979035
Chr2	57356496	T	goodTag	hetDad	0.3	Ghana west	0.88920686361457	0.5838824207703652	FALSE	FALSE	0.88920686361457	FALSE	0.05099719372560051
Chr2	57745286	A	goodTag	hetDad	0.97	Ghana west	0.8368350238257732	0.3246801788984245	FALSE	FALSE	0.8368350238257732	FALSE	0.07736015168908544
Chr2	57745330	C	goodTag	hetDad	1.33	Ghana west	0.8169709559465986	0.24880521778400444	FALSE	FALSE	0.8169709559465986	FALSE	0.08779338275318471
Chr2	59041343	G	goodTag	hetDad	0.37	Ghana west	0.8819574724682726	0.543004268138499	FALSE	FALSE	0.8819574724682726	FALSE	0.05455235581789138
Chr2	59680186	T	goodTag	hetDad	0	Ghana west	1	1	FALSE	FALSE	1	FALSE	-0
Chr2	59680194	A	goodTag	hetDad	0	Ghana west	1	1	FALSE	FALSE	1	FALSE	-0
Chr2	60654669	C	goodTag	hetDad	1.25	Ghana west	0.8320104172347548	0.2635524772829727	FALSE	FALSE	0.8320104172347548	FALSE	0.07987123606594897
Chr2	61915693	C	goodTag	hetDad	1.75	Ghana west	0.7929110902595256	0.18587673236587587	FALSE	FALSE	0.7929110902595256	FALSE	0.10077550773214156
Chr2	61915706	C	goodTag	hetDad	1.08	Ghana west	0.8368350238257732	0.29869755599497017	FALSE	FALSE	0.8368350238257732	FALSE	0.07736015168908544
Chr2	61915709	G	goodTag	hetDad	1.08	Ghana west	0.8368350238257732	0.29869755599497017	FALSE	FALSE	0.8368350238257732	FALSE	0.07736015168908544
Chr2	61915754	C	goodTag	hetDad	0.71	Ghana west	0.8405195556555874	0.39944381189523437	FALSE	FALSE	0.8405195556555874	FALSE	0.07545217774561412
Chr2	63111133	G	goodTag	hetDad	0.06	Ghana west	0.9451020927110216	0.8064959405073401	FALSE	FALSE	0.9451020927110216	FALSE	0.024521275187905214
Chr2	63688027	G	goodTag	hetDad	0.65	Ghana west	0.8405195556555874	0.42011267955064013	FALSE	FALSE	0.8405195556555874	FALSE	0.07545217774561412
Chr2	65603432	T	goodTag	hetDad	0	Ghana west	1	1	FALSE	FALSE	1	FALSE	-0
Chr2	65603433	C	goodTag	hetDad	0	Ghana west	1	1	FALSE	FALSE	1	FALSE	-0
Chr2	70163825	G	goodTag	hetDad	0.33	Ghana west	0.88920686361457	0.5656590880740386	FALSE	FALSE	0.88920686361457	FALSE	0.05099719372560051
Chr2	70464549	C	goodTag	hetDad	0.01	Ghana west	0.9613980759777171	0.920344325445942	FALSE	FALSE	0.9613980759777171	FALSE	0.017096751349348883
Chr2	70564590	A	goodTag	hetDad	0.37	Ghana west	0.8819574724682726	0.543004268138499	FALSE	FALSE	0.8819574724682726	FALSE	0.05455235581789138
Chr2	72462637	G	goodTag	hetDad	1.67	Ghana west	0.7929110902595256	0.19625853446238695	FALSE	FALSE	0.7929110902595256	FALSE	0.10077550773214156
Chr2	72871888	G	goodTag	hetDad	0.17	Ghana west	0.9067099554548418	0.680111807679288	FALSE	FALSE	0.9067099554548418	FALSE	0.04253161579607896
Chr2	73884978	C	goodTag	hetDad	0.03	Ghana west	0.9539854962136044	0.8624902301359216	FALSE	FALSE	0.9539854962136044	FALSE	0.020458227981733402
Chr2	74008806	C	goodTag	hetDad	0.56	Ghana west	0.8656467485054281	0.45426024256681885	FALSE	FALSE	0.8656467485054281	FALSE	0.06265929790557175
Chr2	74569277	G	goodTag	hetDad	0.05	Ghana west	0.9458937140494581	0.8230632737581215	FALSE	FALSE	0.9458937140494581	FALSE	0.024157660633188607
Chr2	74842075	C	goodTag	hetDad	0.17	Ghana west	0.9067099554548418	0.680111807679288	FALSE	FALSE	0.9067099554548418	FALSE	0.04253161579607896
Chr2	74842085	C	goodTag	hetDad	0.17	Ghana west	0.9067099554548418	0.680111807679288	FALSE	FALSE	0.9067099554548418	FALSE	0.04253161579607896
Chr2	75415124	C	goodTag	hetDad	0.02	Ghana west	0.9539854962136044	0.8875370839817152	FALSE	FALSE	0.9539854962136044	FALSE	0.020458227981733402
Chr2	76132906	T	goodTag	hetDad	1.31	Ghana west	0.8169709559465986	0.2523946553597739	FALSE	FALSE	0.8169709559465986	FALSE	0.08779338275318471
Chr2	76226656	T	goodTag	hetDad	0.03	Ghana west	0.9539854962136044	0.8624902301359216	FALSE	FALSE	0.9539854962136044	FALSE	0.020458227981733402
Chr2	76226745	C	goodTag	hetDad	0.64	Ghana west	0.8459411233441849	0.4237107971667934	FALSE	FALSE	0.8459411233441849	FALSE	0.0726598623705855
Chr2	76507061	A	goodTag	hetDad	0.45	Ghana west	0.8703280561600694	0.502334954360502	FALSE	FALSE	0.8703280561600694	FALSE	0.06031701620293417
Chr2	77199807	C	goodTag	hetDad	0.04	Ghana west	0.9506168526156447	0.841480581121794	FALSE	FALSE	0.9506168526156447	FALSE	0.021994490763852525
Chr2	77676476	G	goodTag	hetDad	2	Ghana west	0.7552251958487142	0.15729920705028455	FALSE	FALSE	0.7552251958487142	FALSE	0.12192352952099017
Chr2	77676529	G	goodTag	hetDad	2	Ghana west	0.7552251958487142	0.15729920705028455	FALSE	FALSE	0.7552251958487142	FALSE	0.12192352952099017
Chr2	77938281	G	goodTag	hetDad	0.18	Ghana west	0.9060525971777387	0.6713732405408726	FALSE	FALSE	0.9060525971777387	FALSE	0.042846590401526836
Chr2	78555128	G	goodTag	hetDad	0.07	Ghana west	0.9377225967430887	0.7913367801006604	FALSE	FALSE	0.9377225967430887	FALSE	0.02792561846719426
Chr2	78555129	G	goodTag	hetDad	0.07	Ghana west	0.9377225967430887	0.7913367801006604	FALSE	FALSE	0.9377225967430887	FALSE	0.02792561846719426
Chr2	78732237	T	goodTag	hetDad	0	Ghana west	1	1	FALSE	FALSE	1	FALSE	-0
Chr2	78741634	C	goodTag	hetDad	0	Ghana west	1	1	FALSE	FALSE	1	FALSE	-0
Chr2	78767877	T	goodTag	hetDad	0.84	Ghana west	0.8368350238257732	0.35939677082051935	FALSE	FALSE	0.8368350238257732	FALSE	0.07736015168908544
Chr2	78778996	T	goodTag	hetDad	0.3	Ghana west	0.88920686361457	0.5838824207703652	FALSE	FALSE	0.88920686361457	FALSE	0.05099719372560051
Chr2	78975136	G	goodTag	hetDad	0.13	Ghana west	0.9204306435725731	0.7184320389103389	FALSE	FALSE	0.9204306435725731	FALSE	0.03600893094979035
Chr2	79016919	A	goodTag	hetDad	0.07	Ghana west	0.9377225967430887	0.7913367801006604	FALSE	FALSE	0.9377225967430887	FALSE	0.02792561846719426
Chr2	79135782	T	goodTag	hetDad	0.17	Ghana west	0.9067099554548418	0.680111807679288	FALSE	FALSE	0.9067099554548418	FALSE	0.04253161579607896
Chr2	79135807	T	goodTag	hetDad	0.17	Ghana west	0.9067099554548418	0.680111807679288	FALSE	FALSE	0.9067099554548418	FALSE	0.04253161579607896
Chr2	79135825	C	goodTag	hetDad	0.17	Ghana west	0.9067099554548418	0.680111807679288	FALSE	FALSE	0.9067099554548418	FALSE	0.04253161579607896
Chr2	79493223	G	goodTag	hetDad	0.3	Ghana west	0.88920686361457	0.5838824207703652	FALSE	FALSE	0.88920686361457	FALSE	0.05099719372560051
Chr2	79493265	C	goodTag	hetDad	0.3	Ghana west	0.88920686361457	0.5838824207703652	FALSE	FALSE	0.88920686361457	FALSE	0.05099719372560051
Chr2	79493272	A	goodTag	hetDad	0.3	Ghana west	0.88920686361457	0.5838824207703652	FALSE	FALSE	0.88920686361457	FALSE	0.05099719372560051
Chr2	79981438	G	goodTag	hetDad	0.37	Ghana west	0.8819574724682726	0.543004268138499	FALSE	FALSE	0.8819574724682726	FALSE	0.05455235581789138
Chr2	80757679	A	goodTag	hetDad	0.37	Ghana west	0.8819574724682726	0.543004268138499	FALSE	FALSE	0.8819574724682726	FALSE	0.05455235581789138
Chr2	80757684	G	goodTag	hetDad	0.24	Ghana west	0.8983055290440557	0.624206114766406	FALSE	FALSE	0.8983055290440557	FALSE	0.046575927241002214
Chr2	80757730	G	goodTag	hetDad	0.01	Ghana west	0.9613980759777171	0.920344325445942	FALSE	FALSE	0.9613980759777171	FALSE	0.017096751349348883
Chr2	80809541	G	goodTag	hetDad	0.49	Ghana west	0.8656467485054281	0.48392730444614607	FALSE	FALSE	0.8656467485054281	FALSE	0.06265929790557175
Chr2	81343972	G	goodTag	hetDad	0.5	Ghana west	0.8656467485054281	0.4795001221869535	FALSE	FALSE	0.8656467485054281	FALSE	0.06265929790557175
Chr2	81416428	T	goodTag	hetDad	0.34	Ghana west	0.88920686361457	0.5598292219170771	FALSE	FALSE	0.88920686361457	FALSE	0.05099719372560051
Chr2	81416449	C	goodTag	hetDad	0.34	Ghana west	0.88920686361457	0.5598292219170771	FALSE	FALSE	0.88920686361457	FALSE	0.05099719372560051
Chr2	81840803	G	goodTag	hetDad	0.75	Ghana west	0.8405195556555874	0.3864762307712327	FALSE	FALSE	0.8405195556555874	FALSE	0.07545217774561412
Chr2	82043150	G	goodTag	hetDad	0	Ghana west	1	1	FALSE	FALSE	1	FALSE	-0
Chr2	82808885	C	goodTag	hetDad	0.21	Ghana west	0.8983055290440557	0.6467674040054682	FALSE	FALSE	0.8983055290440557	FALSE	0.046575927241002214
Chr2	83175941	A	goodTag	hetDad	0.98	Ghana west	0.8368350238257732	0.32219880616258156	FALSE	FALSE	0.8368350238257732	FALSE	0.07736015168908544
Chr2	83196393	G	goodTag	hetDad	0.23	Ghana west	0.8983055290440557	0.6315238284906244	FALSE	FALSE	0.8983055290440557	FALSE	0.046575927241002214
Chr2	83196399	A	goodTag	hetDad	0.23	Ghana west	0.8983055290440557	0.6315238284906244	FALSE	FALSE	0.8983055290440557	FALSE	0.046575927241002214
Chr2	83196407	T	goodTag	hetDad	0.23	Ghana west	0.8983055290440557	0.6315238284906244	FALSE	FALSE	0.8983055290440557	FALSE	0.046575927241002214
Chr2	83627341	C	goodTag	hetDad	0.72	Ghana west	0.8405195556555874	0.3961439091520741	FALSE	FALSE	0.8405195556555874	FALSE	0.07545217774561412
Chr2	84070007	T	goodTag	hetDad	0.05	Ghana west	0.9458937140494581	0.8230632737581215	FALSE	FALSE	0.9458937140494581	FALSE	0.024157660633188607
Chr2	84070023	A	goodTag	hetDad	0.05	Ghana west	0.9458937140494581	0.8230632737581215	FALSE	FALSE	0.9458937140494581	FALSE	0.024157660633188607
Chr2	84070037	G	goodTag	hetDad	0.05	Ghana west	0.9458937140494581	0.8230632737581215	FALSE	FALSE	0.9458937140494581	FALSE	0.024157660633188607
Chr2	86984961	C	goodTag	hetDad	0.02	Ghana west	0.9539854962136044	0.8875370839817152	FALSE	FALSE	0.9539854962136044	FALSE	0.020458227981733402
Chr2	87798623	G	goodTag	hetDad	0.29	Ghana west	0.8893776661362862	0.5902205302745532	FALSE	FALSE	0.8893776661362862	FALSE	0.05091378066126342
Chr2	88170869	A	goodTag	hetDad	0.3	Ghana west	0.88920686361457	0.5838824207703652	FALSE	FALSE	0.88920686361457	FALSE	0.05099719372560051
Chr2	88170902	C	goodTag	hetDad	0.3	Ghana west	0.88920686361457	0.5838824207703652	FALSE	FALSE	0.88920686361457	FALSE	0.05099719372560051
Chr2	89249761	C	goodTag	hetDad	1.18	Ghana west	0.8368350238257732	0.27735599555519685	FALSE	FALSE	0.8368350238257732	FALSE	0.07736015168908544
Chr2	89277941	G	goodTag	hetDad	0.66	Ghana west	0.8405195556555874	0.416559943276791	FALSE	FALSE	0.8405195556555874	FALSE	0.07545217774561412
Chr2	90760789	G	goodTag	hetDad	0.19	Ghana west	0.9023119467572736	0.6629166175161068	FALSE	FALSE	0.9023119467572736	FALSE	0.04464329246453266
Chr2	90795320	A	goodTag	hetDad	0.02	Ghana west	0.9539854962136044	0.8875370839817152	FALSE	FALSE	0.9539854962136044	FALSE	0.020458227981733402
Chr2	91662694	A	goodTag	hetDad	0.09	Ghana west	0.9362153231613742	0.7641771556220948	FALSE	FALSE	0.9362153231613742	FALSE	0.028624254994551762
Chr2	92251174	C	goodTag	hetDad	0.02	Ghana west	0.9539854962136044	0.8875370839817152	FALSE	FALSE	0.9539854962136044	FALSE	0.020458227981733402
Chr2	94415274	A	goodTag	hetDad	0.76	Ghana west	0.8405195556555874	0.3833285226481784	FALSE	FALSE	0.8405195556555874	FALSE	0.07545217774561412
Chr2	95226031	C	goodTag	hetDad	0.72	Ghana west	0.8405195556555874	0.3961439091520741	FALSE	FALSE	0.8405195556555874	FALSE	0.07545217774561412
Chr2	95995844	G	goodTag	hetDad	0.02	Ghana west	0.9539854962136044	0.8875370839817152	FALSE	FALSE	0.9539854962136044	FALSE	0.020458227981733402
Chr2	96369802	C	goodTag	hetDad	0.15	Ghana west	0.9158859654303069	0.6985353583033387	FALSE	FALSE	0.9158859654303069	FALSE	0.038158595837962196
Chr2	96502567	T	goodTag	hetDad	0.01	Ghana west	0.9613980759777171	0.920344325445942	FALSE	FALSE	0.9613980759777171	FALSE	0.017096751349348883
Chr2	97146167	A	goodTag	hetDad	0	Ghana west	1	1	FALSE	FALSE	1	FALSE	-0
Chr2	98523653	T	goodTag	hetDad	0.05	Ghana west	0.9458937140494581	0.8230632737581215	FALSE	FALSE	0.9458937140494581	FALSE	0.024157660633188607
Chr2	98531276	G	goodTag	hetDad	0.29	Ghana west	0.8893776661362862	0.5902205302745532	FALSE	FALSE	0.8893776661362862	FALSE	0.05091378066126342
Chr2	99429638	A	goodTag	hetDad	0.12	Ghana west	0.9212081099568169	0.729034489538804	FALSE	FALSE	0.9212081099568169	FALSE	0.03564224733178568
Chr2	99795760	G	goodTag	hetDad	0.68	Ghana west	0.8405195556555874	0.4095867241207256	FALSE	FALSE	0.8405195556555874	FALSE	0.07545217774561412
Chr2	99795787	A	goodTag	hetDad	0.68	Ghana west	0.8405195556555874	0.4095867241207256	FALSE	FALSE	0.8405195556555874	FALSE	0.07545217774561412
Chr2	99795795	A	goodTag	hetDad	0.68	Ghana west	0.8405195556555874	0.4095867241207256	FALSE	FALSE	0.8405195556555874	FALSE	0.07545217774561412
Chr2	102840178	A	goodTag	hetDad	1.4	Ghana west	0.8169709559465986	0.23672357063785743	FALSE	FALSE	0.8169709559465986	FALSE	0.08779338275318471
Chr2	102977059	C	goodTag	hetDad	2.35	Ghana west	0.7289889044787717	0.12528300738504616	FALSE	FALSE	0.7289889044787717	FALSE	0.13727908177847886
Chr2	103313560	C	goodTag	hetDad	0	Ghana west	1	1	FALSE	FALSE	1	FALSE	-0
Chr2	103965623	C	goodTag	hetDad	0.61	Ghana west	0.8620324591091728	0.43478781014221846	FALSE	FALSE	0.8620324591091728	FALSE	0.06447638087297154
Chr2	104042425	C	goodTag	hetDad	1.18	Ghana west	0.8368350238257732	0.27735599555519685	FALSE	FALSE	0.8368350238257732	FALSE	0.07736015168908544
Chr2	104811177	G	goodTag	hetDad	0.91	Ghana west	0.8368350238257732	0.3401144187180106	FALSE	FALSE	0.8368350238257732	FALSE	0.07736015168908544
Chr2	104878730	T	goodTag	hetDad	0.04	Ghana west	0.9506168526156447	0.841480581121794	FALSE	FALSE	0.9506168526156447	FALSE	0.021994490763852525
Chr2	105070213	A	goodTag	hetDad	0.91	Ghana west	0.8368350238257732	0.3401144187180106	FALSE	FALSE	0.8368350238257732	FALSE	0.07736015168908544
Chr2	105312930	G	goodTag	hetDad	0.43	Ghana west	0.8743290048589406	0.5119889482425648	FALSE	FALSE	0.8743290048589406	FALSE	0.058325114152789986
Chr2	106791836	T	goodTag	hetDad	0.14	Ghana west	0.9204306435725731	0.7082810122906027	FALSE	FALSE	0.9204306435725731	FALSE	0.03600893094979035
Chr2	107730580	T	goodTag	hetDad	0	Ghana west	1	1	FALSE	FALSE	1	FALSE	-0
Chr2	110472552	C	goodTag	hetDad	0.06	Ghana west	0.9451020927110216	0.8064959405073401	FALSE	FALSE	0.9451020927110216	FALSE	0.024521275187905214
Chr2	110651788	C	goodTag	hetDad	0.04	Ghana west	0.9506168526156447	0.841480581121794	FALSE	FALSE	0.9506168526156447	FALSE	0.021994490763852525
Chr2	112265941	G	goodTag	hetDad	0.38	Ghana west	0.8819574724682726	0.5376032363488861	FALSE	FALSE	0.8819574724682726	FALSE	0.05455235581789138
Chr2	112766474	C	goodTag	hetDad	0.19	Ghana west	0.9023119467572736	0.6629166175161068	FALSE	FALSE	0.9023119467572736	FALSE	0.04464329246453266
Chr2	113457862	T	goodTag	hetDad	0.99	Ghana west	0.8368350238257732	0.3197423744922734	FALSE	FALSE	0.8368350238257732	FALSE	0.07736015168908544
Chr2	113457863	A	goodTag	hetDad	0.99	Ghana west	0.8368350238257732	0.3197423744922734	FALSE	FALSE	0.8368350238257732	FALSE	0.07736015168908544
Chr2	113457864	A	goodTag	hetDad	0.99	Ghana west	0.8368350238257732	0.3197423744922734	FALSE	FALSE	0.8368350238257732	FALSE	0.07736015168908544
Chr2	113457883	T	goodTag	hetDad	0.99	Ghana west	0.8368350238257732	0.3197423744922734	FALSE	FALSE	0.8368350238257732	FALSE	0.07736015168908544
Chr2	114695069	T	goodTag	hetDad	1.18	Ghana west	0.8368350238257732	0.27735599555519685	FALSE	FALSE	0.8368350238257732	FALSE	0.07736015168908544
Chr2	115006746	G	goodTag	hetDad	0.02	Ghana west	0.9539854962136044	0.8875370839817152	FALSE	FALSE	0.9539854962136044	FALSE	0.020458227981733402
Chr2	115370524	G	goodTag	hetDad	0.52	Ghana west	0.8656467485054281	0.4708416819906315	FALSE	FALSE	0.8656467485054281	FALSE	0.06265929790557175
Chr2	116065465	G	goodTag	hetDad	0	Ghana west	1	1	FALSE	FALSE	1	FALSE	-0
Chr2	116091655	G	goodTag	hetDad	0.52	Ghana west	0.8656467485054281	0.4708416819906315	FALSE	FALSE	0.8656467485054281	FALSE	0.06265929790557175
Chr2	116895915	G	goodTag	hetDad	0.15	Ghana west	0.9158859654303069	0.6985353583033387	FALSE	FALSE	0.9158859654303069	FALSE	0.038158595837962196
Chr2	117013393	C	goodTag	hetDad	0.49	Ghana west	0.8656467485054281	0.48392730444614607	FALSE	FALSE	0.8656467485054281	FALSE	0.06265929790557175
Chr2	117013396	C	goodTag	hetDad	0.4	Ghana west	0.879610985318249	0.5270892568655381	FALSE	FALSE	0.879610985318249	FALSE	0.05570935544436899
Chr2	117150744	T	goodTag	hetDad	1.41	Ghana west	0.8169709559465986	0.2350563932393388	FALSE	FALSE	0.8169709559465986	FALSE	0.08779338275318471
Chr2	117150770	T	goodTag	hetDad	1.41	Ghana west	0.8169709559465986	0.2350563932393388	FALSE	FALSE	0.8169709559465986	FALSE	0.08779338275318471
Chr2	117150794	A	goodTag	hetDad	0.69	Ghana west	0.8405195556555874	0.40616438071332595	FALSE	FALSE	0.8405195556555874	FALSE	0.07545217774561412
Chr2	119639039	T	goodTag	hetDad	0.78	Ghana west	0.8405195556555874	0.3771411397870088	FALSE	FALSE	0.8405195556555874	FALSE	0.07545217774561412
Chr2	120791911	C	goodTag	hetDad	0.19	Ghana west	0.9023119467572736	0.6629166175161068	FALSE	FALSE	0.9023119467572736	FALSE	0.04464329246453266
Chr2	121315708	G	goodTag	hetDad	0.21	Ghana west	0.8983055290440557	0.6467674040054682	FALSE	FALSE	0.8983055290440557	FALSE	0.046575927241002214
Chr2	122289485	G	goodTag	hetDad	0.08	Ghana west	0.9377225967430887	0.7772974107895215	FALSE	FALSE	0.9377225967430887	FALSE	0.02792561846719426
Chr2	122319747	C	goodTag	hetDad	0.45	Ghana west	0.8703280561600694	0.502334954360502	FALSE	FALSE	0.8703280561600694	FALSE	0.06031701620293417
Chr2	122724629	A	goodTag	hetDad	0.9	Ghana west	0.8368350238257732	0.34278171114791145	FALSE	FALSE	0.8368350238257732	FALSE	0.07736015168908544
Chr2	122862255	C	goodTag	hetDad	1.08	Ghana west	0.8368350238257732	0.29869755599497017	FALSE	FALSE	0.8368350238257732	FALSE	0.07736015168908544
Chr2	123574778	C	goodTag	hetDad	0.93	Ghana west	0.8368350238257732	0.33486292507905213	FALSE	FALSE	0.8368350238257732	FALSE	0.07736015168908544
Chr2	123574904	G	goodTag	hetDad	0.03	Ghana west	0.9539854962136044	0.8624902301359216	FALSE	FALSE	0.9539854962136044	FALSE	0.020458227981733402
Chr2	124303052	C	goodTag	hetDad	0.04	Ghana west	0.9506168526156447	0.841480581121794	FALSE	FALSE	0.9506168526156447	FALSE	0.021994490763852525
Chr2	124303053	C	goodTag	hetDad	0.04	Ghana west	0.9506168526156447	0.841480581121794	FALSE	FALSE	0.9506168526156447	FALSE	0.021994490763852525
Chr2	124516719	C	goodTag	hetDad	0.22	Ghana west	0.8983055290440557	0.6390399183714749	FALSE	FALSE	0.8983055290440557	FALSE	0.046575927241002214
Chr2	124786983	T	goodTag	hetDad	0.02	Ghana west	0.9539854962136044	0.8875370839817152	FALSE	FALSE	0.9539854962136044	FALSE	0.020458227981733402
Chr2	125268916	C	goodTag	hetDad	0.14	Ghana west	0.9204306435725731	0.7082810122906027	FALSE	FALSE	0.9204306435725731	FALSE	0.03600893094979035
Chr2	125277782	T	goodTag	hetDad	0	Ghana west	1	1	FALSE	FALSE	1	FALSE	-0
Chr2	125409963	C	goodTag	hetDad	0.12	Ghana west	0.9212081099568169	0.729034489538804	FALSE	FALSE	0.9212081099568169	FALSE	0.03564224733178568
Chr2	125559683	C	goodTag	hetDad	0.65	Ghana west	0.8405195556555874	0.42011267955064013	FALSE	FALSE	0.8405195556555874	FALSE	0.07545217774561412
Chr2	126346082	G	goodTag	hetDad	5.41	Ghana west	0.22649881566669083	0.020021716007676438	FALSE	TRUE	0.22649881566669083	FALSE	0.6449340645154568
Chr2	126905259	C	goodTag	hetDad	0.19	Ghana west	0.9023119467572736	0.6629166175161068	FALSE	FALSE	0.9023119467572736	FALSE	0.04464329246453266
Chr2	127027111	C	goodTag	hetDad	1.62	Ghana west	0.801427123077305	0.20309178757716795	FALSE	FALSE	0.801427123077305	FALSE	0.09613596362096863
Chr2	127284136	C	goodTag	hetDad	0.12	Ghana west	0.9212081099568169	0.729034489538804	FALSE	FALSE	0.9212081099568169	FALSE	0.03564224733178568
Chr2	127306289	A	goodTag	hetDad	0.05	Ghana west	0.9458937140494581	0.8230632737581215	FALSE	FALSE	0.9458937140494581	FALSE	0.024157660633188607
Chr2	128359041	G	goodTag	hetDad	0.11	Ghana west	0.9303087531868326	0.7401441358045748	FALSE	FALSE	0.9303087531868326	FALSE	0.03137289278819379
Chr2	130112904	C	goodTag	hetDad	0.12	Ghana west	0.9212081099568169	0.729034489538804	FALSE	FALSE	0.9212081099568169	FALSE	0.03564224733178568
Chr2	130351351	G	goodTag	hetDad	0.65	Ghana west	0.8405195556555874	0.42011267955064013	FALSE	FALSE	0.8405195556555874	FALSE	0.07545217774561412
Chr2	131013152	T	goodTag	hetDad	0.11	Ghana west	0.9303087531868326	0.7401441358045748	FALSE	FALSE	0.9303087531868326	FALSE	0.03137289278819379
Chr2	131013214	G	goodTag	hetDad	0.07	Ghana west	0.9377225967430887	0.7913367801006604	FALSE	FALSE	0.9377225967430887	FALSE	0.02792561846719426
Chr2	131543114	A	goodTag	hetDad	0.27	Ghana west	0.8949734545367926	0.6033317722918665	FALSE	FALSE	0.8949734545367926	FALSE	0.048189845934547004
Chr2	131543126	T	goodTag	hetDad	0.27	Ghana west	0.8949734545367926	0.6033317722918665	FALSE	FALSE	0.8949734545367926	FALSE	0.048189845934547004
Chr2	131543136	A	goodTag	hetDad	0.27	Ghana west	0.8949734545367926	0.6033317722918665	FALSE	FALSE	0.8949734545367926	FALSE	0.048189845934547004
Chr2	133235206	T	goodTag	hetDad	0.13	Ghana west	0.9204306435725731	0.7184320389103389	FALSE	FALSE	0.9204306435725731	FALSE	0.03600893094979035
Chr2	133482787	A	goodTag	hetDad	0.19	Ghana west	0.9023119467572736	0.6629166175161068	FALSE	FALSE	0.9023119467572736	FALSE	0.04464329246453266
Chr2	133643432	G	goodTag	hetDad	0.45	Ghana west	0.8703280561600694	0.502334954360502	FALSE	FALSE	0.8703280561600694	FALSE	0.06031701620293417
Chr2	133854317	G	goodTag	hetDad	0.03	Ghana west	0.9539854962136044	0.8624902301359216	FALSE	FALSE	0.9539854962136044	FALSE	0.020458227981733402
Chr2	133971772	T	goodTag	hetDad	0.01	Ghana west	0.9613980759777171	0.920344325445942	FALSE	FALSE	0.9613980759777171	FALSE	0.017096751349348883
Chr2	134255684	C	goodTag	hetDad	0.09	Ghana west	0.9362153231613742	0.7641771556220948	FALSE	FALSE	0.9362153231613742	FALSE	0.028624254994551762
Chr2	134527458	C	goodTag	hetDad	0.15	Ghana west	0.9158859654303069	0.6985353583033387	FALSE	FALSE	0.9158859654303069	FALSE	0.038158595837962196
Chr2	134995395	C	goodTag	hetDad	0.01	Ghana west	0.9613980759777171	0.920344325445942	FALSE	FALSE	0.9613980759777171	FALSE	0.017096751349348883
Chr2	135121027	A	goodTag	hetDad	0.8	Ghana west	0.8405195556555874	0.37109336952269767	FALSE	FALSE	0.8405195556555874	FALSE	0.07545217774561412
Chr2	135121038	C	goodTag	hetDad	0.8	Ghana west	0.8405195556555874	0.37109336952269767	FALSE	FALSE	0.8405195556555874	FALSE	0.07545217774561412
Chr2	135583702	C	goodTag	hetDad	0.74	Ghana west	0.8405195556555874	0.3896608781146148	FALSE	FALSE	0.8405195556555874	FALSE	0.07545217774561412
Chr2	135889913	C	goodTag	hetDad	0.2	Ghana west	0.9005957905994583	0.654720846018577	FALSE	FALSE	0.9005957905994583	FALSE	0.045470087268377694
Chr2	137053340	C	goodTag	hetDad	0.5	Ghana west	0.8656467485054281	0.4795001221869535	FALSE	FALSE	0.8656467485054281	FALSE	0.06265929790557175
Chr2	137532346	C	goodTag	hetDad	0.32	Ghana west	0.88920686361457	0.5716076449533315	FALSE	FALSE	0.88920686361457	FALSE	0.05099719372560051
Chr2	137905572	G	goodTag	hetDad	0.19	Ghana west	0.9023119467572736	0.6629166175161068	FALSE	FALSE	0.9023119467572736	FALSE	0.04464329246453266
Chr2	138131285	A	goodTag	hetDad	0.05	Ghana west	0.9458937140494581	0.8230632737581215	FALSE	FALSE	0.9458937140494581	FALSE	0.024157660633188607
Chr2	138131307	C	goodTag	hetDad	0.05	Ghana west	0.9458937140494581	0.8230632737581215	FALSE	FALSE	0.9458937140494581	FALSE	0.024157660633188607
Chr2	138583233	G	goodTag	hetDad	0.09	Ghana west	0.9362153231613742	0.7641771556220948	FALSE	FALSE	0.9362153231613742	FALSE	0.028624254994551762
Chr2	138898378	G	goodTag	hetDad	0.02	Ghana west	0.9539854962136044	0.8875370839817152	FALSE	FALSE	0.9539854962136044	FALSE	0.020458227981733402
Chr2	139865098	G	goodTag	hetDad	0.11	Ghana west	0.9303087531868326	0.7401441358045748	FALSE	FALSE	0.9303087531868326	FALSE	0.03137289278819379
Chr2	140039058	T	goodTag	hetDad	1.33	Ghana west	0.8169709559465986	0.24880521778400444	FALSE	FALSE	0.8169709559465986	FALSE	0.08779338275318471
Chr2	140850432	A	goodTag	hetDad	0.81	Ghana west	0.8405195556555874	0.36812025069351906	FALSE	FALSE	0.8405195556555874	FALSE	0.07545217774561412
Chr2	141816514	G	goodTag	hetDad	1.44	Ghana west	0.8169709559465986	0.23013934044341655	FALSE	FALSE	0.8169709559465986	FALSE	0.08779338275318471
Chr2	141862021	G	goodTag	hetDad	0.98	Ghana west	0.8368350238257732	0.32219880616258156	FALSE	FALSE	0.8368350238257732	FALSE	0.07736015168908544
Chr2	142146977	C	goodTag	hetDad	0.32	Ghana west	0.88920686361457	0.5716076449533315	FALSE	FALSE	0.88920686361457	FALSE	0.05099719372560051
Chr2	143062695	T	goodTag	hetDad	0.57	Ghana west	0.8656467485054281	0.4502589163819717	FALSE	FALSE	0.8656467485054281	FALSE	0.06265929790557175
Chr2	143625908	A	goodTag	hetDad	0.12	Ghana west	0.9212081099568169	0.729034489538804	FALSE	FALSE	0.9212081099568169	FALSE	0.03564224733178568
Chr2	143744290	A	goodTag	hetDad	0.12	Ghana west	0.9212081099568169	0.729034489538804	FALSE	FALSE	0.9212081099568169	FALSE	0.03564224733178568
Chr2	144469222	T	goodTag	hetDad	0.03	Ghana west	0.9539854962136044	0.8624902301359216	FALSE	FALSE	0.9539854962136044	FALSE	0.020458227981733402
Chr2	144623123	A	goodTag	hetDad	0.52	Ghana west	0.8656467485054281	0.4708416819906315	FALSE	FALSE	0.8656467485054281	FALSE	0.06265929790557175
Chr2	144934869	C	goodTag	hetDad	0.91	Ghana west	0.8368350238257732	0.3401144187180106	FALSE	FALSE	0.8368350238257732	FALSE	0.07736015168908544
Chr2	145242218	G	goodTag	hetDad	0.62	Ghana west	0.8558040972824625	0.43104728596061026	FALSE	FALSE	0.8558040972824625	FALSE	0.06762563860120423
Chr2	145646121	C	goodTag	hetDad	0.04	Ghana west	0.9506168526156447	0.841480581121794	FALSE	FALSE	0.9506168526156447	FALSE	0.021994490763852525
Chr2	145834115	A	goodTag	hetDad	0.09	Ghana west	0.9362153231613742	0.7641771556220948	FALSE	FALSE	0.9362153231613742	FALSE	0.028624254994551762
Chr2	145960507	G	goodTag	hetDad	0.28	Ghana west	0.8930201027741073	0.5967012167293563	FALSE	FALSE	0.8930201027741073	FALSE	0.04913876459902514
Chr2	145960522	C	goodTag	hetDad	0.28	Ghana west	0.8930201027741073	0.5967012167293563	FALSE	FALSE	0.8930201027741073	FALSE	0.04913876459902514
Chr2	145960577	G	goodTag	hetDad	0.06	Ghana west	0.9451020927110216	0.8064959405073401	FALSE	FALSE	0.9451020927110216	FALSE	0.024521275187905214
Chr2	147302475	T	goodTag	hetDad	0.17	Ghana west	0.9067099554548418	0.680111807679288	FALSE	FALSE	0.9067099554548418	FALSE	0.04253161579607896
Chr2	147413796	A	goodTag	hetDad	0.16	Ghana west	0.9115371150178738	0.6891565167793516	FALSE	FALSE	0.9115371150178738	FALSE	0.04022564349907766
Chr2	147672396	G	goodTag	hetDad	0.43	Ghana west	0.8743290048589406	0.5119889482425648	FALSE	FALSE	0.8743290048589406	FALSE	0.058325114152789986
Chr2	147818700	A	goodTag	hetDad	1.18	Ghana west	0.8368350238257732	0.27735599555519685	FALSE	FALSE	0.8368350238257732	FALSE	0.07736015168908544
Chr2	147861676	T	goodTag	hetDad	0.03	Ghana west	0.9539854962136044	0.8624902301359216	FALSE	FALSE	0.9539854962136044	FALSE	0.020458227981733402
Chr2	148040760	G	goodTag	hetDad	0.75	Ghana west	0.8405195556555874	0.3864762307712327	FALSE	FALSE	0.8405195556555874	FALSE	0.07545217774561412
Chr2	148040783	T	goodTag	hetDad	0.75	Ghana west	0.8405195556555874	0.3864762307712327	FALSE	FALSE	0.8405195556555874	FALSE	0.07545217774561412
Chr2	148507776	A	goodTag	hetDad	0.14	Ghana west	0.9204306435725731	0.7082810122906027	FALSE	FALSE	0.9204306435725731	FALSE	0.03600893094979035
Chr2	149321759	T	goodTag	hetDad	0.3	Ghana west	0.88920686361457	0.5838824207703652	FALSE	FALSE	0.88920686361457	FALSE	0.05099719372560051
Chr2	149321769	G	goodTag	hetDad	0.3	Ghana west	0.88920686361457	0.5838824207703652	FALSE	FALSE	0.88920686361457	FALSE	0.05099719372560051
Chr2	149946234	T	goodTag	hetDad	0.71	Ghana west	0.8405195556555874	0.39944381189523437	FALSE	FALSE	0.8405195556555874	FALSE	0.07545217774561412
Chr2	150098103	G	goodTag	hetDad	1.21	Ghana west	0.8368350238257732	0.27133212189276534	FALSE	FALSE	0.8368350238257732	FALSE	0.07736015168908544
Chr2	150291831	T	goodTag	hetDad	0.69	Ghana west	0.8405195556555874	0.40616438071332595	FALSE	FALSE	0.8405195556555874	FALSE	0.07545217774561412
Chr2	150357680	G	goodTag	hetDad	1.07	Ghana west	0.8368350238257732	0.3009454458025441	FALSE	FALSE	0.8368350238257732	FALSE	0.07736015168908544
Chr2	151287619	G	goodTag	hetDad	0.09	Ghana west	0.9362153231613742	0.7641771556220948	FALSE	FALSE	0.9362153231613742	FALSE	0.028624254994551762
Chr2	151287639	C	goodTag	hetDad	0.52	Ghana west	0.8656467485054281	0.4708416819906315	FALSE	FALSE	0.8656467485054281	FALSE	0.06265929790557175
Chr2	151727283	C	goodTag	hetDad	0.15	Ghana west	0.9158859654303069	0.6985353583033387	FALSE	FALSE	0.9158859654303069	FALSE	0.038158595837962196
Chr2	151727293	A	goodTag	hetDad	0.15	Ghana west	0.9158859654303069	0.6985353583033387	FALSE	FALSE	0.9158859654303069	FALSE	0.038158595837962196
Chr2	152049225	C	goodTag	hetDad	0.13	Ghana west	0.9204306435725731	0.7184320389103389	FALSE	FALSE	0.9204306435725731	FALSE	0.03600893094979035
Chr2	152049251	G	goodTag	hetDad	0.13	Ghana west	0.9204306435725731	0.7184320389103389	FALSE	FALSE	0.9204306435725731	FALSE	0.03600893094979035
Chr2	152153494	T	goodTag	hetDad	0.78	Ghana west	0.8405195556555874	0.3771411397870088	FALSE	FALSE	0.8405195556555874	FALSE	0.07545217774561412
Chr2	152990199	T	goodTag	hetDad	1.84	Ghana west	0.7929110902595256	0.17495094724811688	FALSE	FALSE	0.7929110902595256	FALSE	0.10077550773214156
Chr2	155038113	C	goodTag	hetDad	0.43	Ghana west	0.8743290048589406	0.5119889482425648	FALSE	FALSE	0.8743290048589406	FALSE	0.058325114152789986
Chr2	155326278	G	goodTag	hetDad	0.07	Ghana west	0.9377225967430887	0.7913367801006604	FALSE	FALSE	0.9377225967430887	FALSE	0.02792561846719426
Chr2	155578125	G	goodTag	hetDad	0.5	Ghana west	0.8656467485054281	0.4795001221869535	FALSE	FALSE	0.8656467485054281	FALSE	0.06265929790557175
Chr2	155578133	C	goodTag	hetDad	0.5	Ghana west	0.8656467485054281	0.4795001221869535	FALSE	FALSE	0.8656467485054281	FALSE	0.06265929790557175
Chr2	155772570	C	goodTag	hetDad	1.75	Ghana west	0.7929110902595256	0.18587673236587587	FALSE	FALSE	0.7929110902595256	FALSE	0.10077550773214156
Chr2	157975161	C	goodTag	hetDad	0.48	Ghana west	0.8656467485054281	0.4884223166225936	FALSE	FALSE	0.8656467485054281	FALSE	0.06265929790557175
Chr2	157975251	T	goodTag	hetDad	0.03	Ghana west	0.9539854962136044	0.8624902301359216	FALSE	FALSE	0.9539854962136044	FALSE	0.020458227981733402
Chr2	158518516	T	goodTag	hetDad	0.21	Ghana west	0.8983055290440557	0.6467674040054682	FALSE	FALSE	0.8983055290440557	FALSE	0.046575927241002214
Chr2	158793381	G	goodTag	hetDad	0.85	Ghana west	0.8368350238257732	0.35655233776726036	FALSE	FALSE	0.8368350238257732	FALSE	0.07736015168908544
Chr2	158793389	A	goodTag	hetDad	0.3	Ghana west	0.88920686361457	0.5838824207703652	FALSE	FALSE	0.88920686361457	FALSE	0.05099719372560051
Chr2	159473614	C	goodTag	hetDad	0.01	Ghana west	0.9613980759777171	0.920344325445942	FALSE	FALSE	0.9613980759777171	FALSE	0.017096751349348883
Chr2	159504704	G	goodTag	hetDad	0.02	Ghana west	0.9539854962136044	0.8875370839817152	FALSE	FALSE	0.9539854962136044	FALSE	0.020458227981733402
Chr2	159581132	T	goodTag	hetDad	2.59	Ghana west	0.6951193193469681	0.10754033571976196	FALSE	FALSE	0.6951193193469681	FALSE	0.15794064104123787
Chr2	160028860	G	goodTag	hetDad	0.66	Ghana west	0.8405195556555874	0.416559943276791	FALSE	FALSE	0.8405195556555874	FALSE	0.07545217774561412
Chr2	160388685	C	goodTag	hetDad	0.01	Ghana west	0.9613980759777171	0.920344325445942	FALSE	FALSE	0.9613980759777171	FALSE	0.017096751349348883
Chr2	160899101	C	goodTag	hetDad	0.62	Ghana west	0.8558040972824625	0.43104728596061026	FALSE	FALSE	0.8558040972824625	FALSE	0.06762563860120423
Chr2	161127122	G	goodTag	hetDad	0.93	Ghana west	0.8368350238257732	0.33486292507905213	FALSE	FALSE	0.8368350238257732	FALSE	0.07736015168908544
Chr2	161234545	T	goodTag	hetDad	2.38	Ghana west	0.7165679419909619	0.1228975469287964	FALSE	FALSE	0.7165679419909619	FALSE	0.1447426253184685
Chr2	161621943	G	goodTag	hetDad	1.52	Ghana west	0.8169709559465986	0.21761949324671492	FALSE	FALSE	0.8169709559465986	FALSE	0.08779338275318471
Chr2	162359172	C	goodTag	hetDad	0.05	Ghana west	0.9458937140494581	0.8230632737581215	FALSE	FALSE	0.9458937140494581	FALSE	0.024157660633188607
Chr2	164228494	C	goodTag	hetDad	0.5	Ghana west	0.8656467485054281	0.4795001221869535	FALSE	FALSE	0.8656467485054281	FALSE	0.06265929790557175
Chr2	166083343	G	goodTag	hetDad	0.07	Ghana west	0.9377225967430887	0.7913367801006604	FALSE	FALSE	0.9377225967430887	FALSE	0.02792561846719426
Chr2	166083358	C	goodTag	hetDad	0.07	Ghana west	0.9377225967430887	0.7913367801006604	FALSE	FALSE	0.9377225967430887	FALSE	0.02792561846719426
Chr2	167133011	G	goodTag	hetDad	0.37	Ghana west	0.8819574724682726	0.543004268138499	FALSE	FALSE	0.8819574724682726	FALSE	0.05455235581789138
Chr2	168194972	T	goodTag	hetDad	2.17	Ghana west	0.7516337762992292	0.1407262339926143	FALSE	FALSE	0.7516337762992292	FALSE	0.12399371216547042
Chr2	168546158	G	goodTag	hetDad	1.81	Ghana west	0.7929110902595256	0.17850822988309045	FALSE	FALSE	0.7929110902595256	FALSE	0.10077550773214156
Chr2	168584531	A	goodTag	hetDad	0.11	Ghana west	0.9303087531868326	0.7401441358045748	FALSE	FALSE	0.9303087531868326	FALSE	0.03137289278819379
Chr2	168715133	A	goodTag	hetDad	1.75	Ghana west	0.7929110902595256	0.18587673236587587	FALSE	FALSE	0.7929110902595256	FALSE	0.10077550773214156
Chr2	168715201	C	goodTag	hetDad	1.75	Ghana west	0.7929110902595256	0.18587673236587587	FALSE	FALSE	0.7929110902595256	FALSE	0.10077550773214156
Chr2	168758962	G	goodTag	hetDad	0.22	Ghana west	0.8983055290440557	0.6390399183714749	FALSE	FALSE	0.8983055290440557	FALSE	0.046575927241002214
Chr2	169073262	C	goodTag	hetDad	0.21	Ghana west	0.8983055290440557	0.6467674040054682	FALSE	FALSE	0.8983055290440557	FALSE	0.046575927241002214
Chr2	170757883	C	goodTag	hetDad	0.18	Ghana west	0.9060525971777387	0.6713732405408726	FALSE	FALSE	0.9060525971777387	FALSE	0.042846590401526836
Chr2	171724733	C	goodTag	hetDad	0.5	Ghana west	0.8656467485054281	0.4795001221869535	FALSE	FALSE	0.8656467485054281	FALSE	0.06265929790557175
Chr2	172018691	A	goodTag	hetDad	0.21	Ghana west	0.8983055290440557	0.6467674040054682	FALSE	FALSE	0.8983055290440557	FALSE	0.046575927241002214
Chr2	172018759	G	goodTag	hetDad	0.21	Ghana west	0.8983055290440557	0.6467674040054682	FALSE	FALSE	0.8983055290440557	FALSE	0.046575927241002214
Chr2	174495721	G	goodTag	hetDad	0.07	Ghana west	0.9377225967430887	0.7913367801006604	FALSE	FALSE	0.9377225967430887	FALSE	0.02792561846719426
Chr2	174495757	A	goodTag	hetDad	0.07	Ghana west	0.9377225967430887	0.7913367801006604	FALSE	FALSE	0.9377225967430887	FALSE	0.02792561846719426
Chr2	176364264	G	goodTag	hetDad	0.02	Ghana west	0.9539854962136044	0.8875370839817152	FALSE	FALSE	0.9539854962136044	FALSE	0.020458227981733402
Chr2	176886034	A	goodTag	hetDad	0.93	Ghana west	0.8368350238257732	0.33486292507905213	FALSE	FALSE	0.8368350238257732	FALSE	0.07736015168908544
Chr2	177069228	G	goodTag	hetDad	1.07	Ghana west	0.8368350238257732	0.3009454458025441	FALSE	FALSE	0.8368350238257732	FALSE	0.07736015168908544
Chr2	177069231	A	goodTag	hetDad	1.07	Ghana west	0.8368350238257732	0.3009454458025441	FALSE	FALSE	0.8368350238257732	FALSE	0.07736015168908544
Chr2	177069238	T	goodTag	hetDad	1.07	Ghana west	0.8368350238257732	0.3009454458025441	FALSE	FALSE	0.8368350238257732	FALSE	0.07736015168908544
Chr2	177069240	A	goodTag	hetDad	1.07	Ghana west	0.8368350238257732	0.3009454458025441	FALSE	FALSE	0.8368350238257732	FALSE	0.07736015168908544
Chr2	177553613	G	goodTag	hetDad	0.54	Ghana west	0.8656467485054281	0.4624327264504763	FALSE	FALSE	0.8656467485054281	FALSE	0.06265929790557175
Chr2	178720531	T	goodTag	hetDad	0	Ghana west	1	1	FALSE	FALSE	1	FALSE	-0
Chr2	178720708	G	goodTag	hetDad	0.01	Ghana west	0.9613980759777171	0.920344325445942	FALSE	FALSE	0.9613980759777171	FALSE	0.017096751349348883
Chr2	178720759	G	goodTag	hetDad	0.09	Ghana west	0.9362153231613742	0.7641771556220948	FALSE	FALSE	0.9362153231613742	FALSE	0.028624254994551762
Chr3	1016650	C	goodTag	hetDad	0.17	Ghana west	0.9067099554548418	0.680111807679288	FALSE	FALSE	0.9067099554548418	FALSE	0.04253161579607896
Chr3	1016671	T	goodTag	hetDad	0.17	Ghana west	0.9067099554548418	0.680111807679288	FALSE	FALSE	0.9067099554548418	FALSE	0.04253161579607896
Chr3	1224711	T	goodTag	hetDad	2.72	Ghana west	0.6805842068749299	0.09909801542176089	FALSE	FALSE	0.6805842068749299	FALSE	0.16711813303428844
Chr3	2018004	G	goodTag	hetDad	0	Ghana west	1	1	FALSE	FALSE	1	FALSE	-0
Chr3	2018006	T	goodTag	hetDad	0	Ghana west	1	1	FALSE	FALSE	1	FALSE	-0
Chr3	2931161	G	goodTag	hetDad	0	Ghana west	1	1	FALSE	FALSE	1	FALSE	-0
Chr3	2931165	C	goodTag	hetDad	0	Ghana west	1	1	FALSE	FALSE	1	FALSE	-0
Chr3	2931210	T	goodTag	hetDad	0	Ghana west	1	1	FALSE	FALSE	1	FALSE	-0
Chr3	4374972	C	goodTag	hetDad	0.03	Ghana west	0.9539854962136044	0.8624902301359216	FALSE	FALSE	0.9539854962136044	FALSE	0.020458227981733402
Chr3	4759436	G	goodTag	hetDad	2.84	Ghana west	0.6708755153921852	0.09194421388318763	FALSE	FALSE	0.6708755153921852	FALSE	0.1733580580631775
Chr3	4759452	G	goodTag	hetDad	2.84	Ghana west	0.6708755153921852	0.09194421388318763	FALSE	FALSE	0.6708755153921852	FALSE	0.1733580580631775
Chr3	4759461	T	goodTag	hetDad	2.84	Ghana west	0.6708755153921852	0.09194421388318763	FALSE	FALSE	0.6708755153921852	FALSE	0.1733580580631775
Chr3	5029938	C	goodTag	hetDad	0.04	Ghana west	0.9506168526156447	0.841480581121794	FALSE	FALSE	0.9506168526156447	FALSE	0.021994490763852525
Chr3	5338126	C	goodTag	hetDad	0.01	Ghana west	0.9613980759777171	0.920344325445942	FALSE	FALSE	0.9613980759777171	FALSE	0.017096751349348883
Chr3	5544028	G	goodTag	hetDad	4.84	Ghana west	0.2920746290151873	0.02780689502699718	FALSE	TRUE	0.2920746290151873	FALSE	0.5345061662624974
Chr3	5798001	A	goodTag	hetDad	2.48	Ghana west	0.700890502781289	0.11530225282016304	FALSE	FALSE	0.700890502781289	FALSE	0.15434982476124673
Chr3	5837915	A	goodTag	hetDad	2.1	Ghana west	0.7516337762992292	0.14729913862267618	FALSE	FALSE	0.7516337762992292	FALSE	0.12399371216547042
Chr3	5837935	C	goodTag	hetDad	2.78	Ghana west	0.6725585362667178	0.09544816851705673	FALSE	FALSE	0.6725585362667178	FALSE	0.17226991077344853
Chr3	5837945	G	goodTag	hetDad	2.78	Ghana west	0.6725585362667178	0.09544816851705673	FALSE	FALSE	0.6725585362667178	FALSE	0.17226991077344853
Chr3	6148394	C	goodTag	hetDad	0.33	Ghana west	0.88920686361457	0.5656590880740386	FALSE	FALSE	0.88920686361457	FALSE	0.05099719372560051
Chr3	7324511	C	goodTag	hetDad	0	Ghana west	1	1	FALSE	FALSE	1	FALSE	-0
Chr3	7324514	C	goodTag	hetDad	0	Ghana west	1	1	FALSE	FALSE	1	FALSE	-0
Chr3	7324520	C	goodTag	hetDad	0	Ghana west	1	1	FALSE	FALSE	1	FALSE	-0
Chr3	7324523	C	goodTag	hetDad	0	Ghana west	1	1	FALSE	FALSE	1	FALSE	-0
Chr3	8565487	G	goodTag	hetDad	1.7	Ghana west	0.7929110902595256	0.1922879771115198	FALSE	FALSE	0.7929110902595256	FALSE	0.10077550773214156
Chr3	10751888	G	goodTag	hetDad	1.07	Ghana west	0.8368350238257732	0.3009454458025441	FALSE	FALSE	0.8368350238257732	FALSE	0.07736015168908544
Chr3	10751898	A	goodTag	hetDad	1.07	Ghana west	0.8368350238257732	0.3009454458025441	FALSE	FALSE	0.8368350238257732	FALSE	0.07736015168908544
Chr3	10927352	C	goodTag	hetDad	0.48	Ghana west	0.8656467485054281	0.4884223166225936	FALSE	FALSE	0.8656467485054281	FALSE	0.06265929790557175
Chr3	11207588	C	goodTag	hetDad	0.72	Ghana west	0.8405195556555874	0.3961439091520741	FALSE	FALSE	0.8405195556555874	FALSE	0.07545217774561412
Chr3	11207625	A	goodTag	hetDad	0	Ghana west	1	1	FALSE	FALSE	1	FALSE	-0
Chr3	11292412	C	goodTag	hetDad	2.56	Ghana west	0.700890502781289	0.10959858339911599	FALSE	FALSE	0.700890502781289	FALSE	0.15434982476124673
Chr3	11502863	G	goodTag	hetDad	1.07	Ghana west	0.8368350238257732	0.3009454458025441	FALSE	FALSE	0.8368350238257732	FALSE	0.07736015168908544
Chr3	12270210	T	goodTag	hetDad	2.82	Ghana west	0.6725585362667178	0.09309640339624037	FALSE	FALSE	0.6725585362667178	FALSE	0.17226991077344853
Chr3	16181482	A	goodTag	hetDad	0.68	Ghana west	0.8405195556555874	0.4095867241207256	FALSE	FALSE	0.8405195556555874	FALSE	0.07545217774561412
Chr3	21220579	T	goodTag	hetDad	0.45	Ghana west	0.8703280561600694	0.502334954360502	FALSE	FALSE	0.8703280561600694	FALSE	0.06031701620293417
Chr3	21494353	G	goodTag	hetDad	1.76	Ghana west	0.7929110902595256	0.18462451562339977	FALSE	FALSE	0.7929110902595256	FALSE	0.10077550773214156
Chr3	22118008	T	goodTag	hetDad	1.2	Ghana west	0.8368350238257732	0.27332167829229814	FALSE	FALSE	0.8368350238257732	FALSE	0.07736015168908544
Chr3	22914219	G	goodTag	hetDad	0.31	Ghana west	0.88920686361457	0.5776801853408735	FALSE	FALSE	0.88920686361457	FALSE	0.05099719372560051
Chr3	22914224	G	goodTag	hetDad	0.31	Ghana west	0.88920686361457	0.5776801853408735	FALSE	FALSE	0.88920686361457	FALSE	0.05099719372560051
Chr3	23183216	C	goodTag	hetDad	3.12	Ghana west	0.6053457281168253	0.07733678360610474	FALSE	FALSE	0.6053457281168253	FALSE	0.21799651802749573
Chr3	23221390	C	goodTag	hetDad	1.68	Ghana west	0.7929110902595256	0.19492445251365742	FALSE	FALSE	0.7929110902595256	FALSE	0.10077550773214156
Chr3	23946769	T	goodTag	hetDad	0	Ghana west	1	1	FALSE	FALSE	1	FALSE	-0
Chr3	23946787	G	goodTag	hetDad	0.02	Ghana west	0.9539854962136044	0.8875370839817152	FALSE	FALSE	0.9539854962136044	FALSE	0.020458227981733402
Chr3	24691150	C	goodTag	hetDad	0.07	Ghana west	0.9377225967430887	0.7913367801006604	FALSE	FALSE	0.9377225967430887	FALSE	0.02792561846719426
Chr3	24951912	G	goodTag	hetDad	0.18	Ghana west	0.9060525971777387	0.6713732405408726	FALSE	FALSE	0.9060525971777387	FALSE	0.042846590401526836
Chr3	25563038	G	goodTag	hetDad	1.4	Ghana west	0.8169709559465986	0.23672357063785743	FALSE	FALSE	0.8169709559465986	FALSE	0.08779338275318471
Chr3	25687910	A	goodTag	hetDad	0.55	Ghana west	0.8656467485054281	0.45831769413307955	FALSE	FALSE	0.8656467485054281	FALSE	0.06265929790557175
Chr3	26454304	G	goodTag	hetDad	0.37	Ghana west	0.8819574724682726	0.543004268138499	FALSE	FALSE	0.8819574724682726	FALSE	0.05455235581789138
Chr3	26511479	G	goodTag	hetDad	0.72	Ghana west	0.8405195556555874	0.3961439091520741	FALSE	FALSE	0.8405195556555874	FALSE	0.07545217774561412
Chr3	26511521	C	goodTag	hetDad	0.72	Ghana west	0.8405195556555874	0.3961439091520741	FALSE	FALSE	0.8405195556555874	FALSE	0.07545217774561412
Chr3	27861607	A	goodTag	hetDad	0.46	Ghana west	0.8684860668067873	0.4976239731756076	FALSE	FALSE	0.8684860668067873	FALSE	0.06123714458299255
Chr3	28334450	A	goodTag	hetDad	0.46	Ghana west	0.8684860668067873	0.4976239731756076	FALSE	FALSE	0.8684860668067873	FALSE	0.06123714458299255
Chr3	29997684	G	goodTag	hetDad	0.07	Ghana west	0.9377225967430887	0.7913367801006604	FALSE	FALSE	0.9377225967430887	FALSE	0.02792561846719426
Chr3	30046374	C	goodTag	hetDad	0.17	Ghana west	0.9067099554548418	0.680111807679288	FALSE	FALSE	0.9067099554548418	FALSE	0.04253161579607896
Chr3	31764232	A	goodTag	hetDad	0.87	Ghana west	0.8368350238257732	0.3509553086398456	FALSE	FALSE	0.8368350238257732	FALSE	0.07736015168908544
Chr3	32390889	T	goodTag	hetDad	0.49	Ghana west	0.8656467485054281	0.48392730444614607	FALSE	FALSE	0.8656467485054281	FALSE	0.06265929790557175
Chr3	32390905	C	goodTag	hetDad	0.49	Ghana west	0.8656467485054281	0.48392730444614607	FALSE	FALSE	0.8656467485054281	FALSE	0.06265929790557175
Chr3	32410206	C	goodTag	hetDad	0.25	Ghana west	0.8983055290440557	0.6170750774519738	FALSE	FALSE	0.8983055290440557	FALSE	0.046575927241002214
Chr3	32410223	C	goodTag	hetDad	0.25	Ghana west	0.8983055290440557	0.6170750774519738	FALSE	FALSE	0.8983055290440557	FALSE	0.046575927241002214
Chr3	32436010	C	goodTag	hetDad	2.74	Ghana west	0.6737340693683895	0.09786476681409928	FALSE	FALSE	0.6737340693683895	FALSE	0.1715114906990037
Chr3	32436042	A	goodTag	hetDad	0.07	Ghana west	0.9377225967430887	0.7913367801006604	FALSE	FALSE	0.9377225967430887	FALSE	0.02792561846719426
Chr3	33179180	C	goodTag	hetDad	0.78	Ghana west	0.8405195556555874	0.3771411397870088	FALSE	FALSE	0.8405195556555874	FALSE	0.07545217774561412
Chr3	33286819	C	goodTag	hetDad	1.75	Ghana west	0.7929110902595256	0.18587673236587587	FALSE	FALSE	0.7929110902595256	FALSE	0.10077550773214156
Chr3	33571681	C	goodTag	hetDad	0.59	Ghana west	0.8656467485054281	0.4424191187176898	FALSE	FALSE	0.8656467485054281	FALSE	0.06265929790557175
Chr3	33615725	A	goodTag	hetDad	0.52	Ghana west	0.8656467485054281	0.4708416819906315	FALSE	FALSE	0.8656467485054281	FALSE	0.06265929790557175
Chr3	33615747	G	goodTag	hetDad	0.52	Ghana west	0.8656467485054281	0.4708416819906315	FALSE	FALSE	0.8656467485054281	FALSE	0.06265929790557175
Chr3	33615766	T	goodTag	hetDad	0.52	Ghana west	0.8656467485054281	0.4708416819906315	FALSE	FALSE	0.8656467485054281	FALSE	0.06265929790557175
Chr3	33812178	T	goodTag	hetDad	1.21	Ghana west	0.8368350238257732	0.27133212189276534	FALSE	FALSE	0.8368350238257732	FALSE	0.07736015168908544
Chr3	36746903	C	goodTag	hetDad	0.37	Ghana west	0.8819574724682726	0.543004268138499	FALSE	FALSE	0.8819574724682726	FALSE	0.05455235581789138
Chr3	36907649	C	goodTag	hetDad	0.77	Ghana west	0.8405195556555874	0.3802170523247185	FALSE	FALSE	0.8405195556555874	FALSE	0.07545217774561412
Chr3	37937577	C	goodTag	hetDad	0.84	Ghana west	0.8368350238257732	0.35939677082051935	FALSE	FALSE	0.8368350238257732	FALSE	0.07736015168908544
Chr3	38976675	C	goodTag	hetDad	1.02	Ghana west	0.8368350238257732	0.3125190091472482	FALSE	FALSE	0.8368350238257732	FALSE	0.07736015168908544
Chr3	39531047	T	goodTag	hetDad	2.6	Ghana west	0.6951193193469681	0.10686371499337899	FALSE	FALSE	0.6951193193469681	FALSE	0.15794064104123787
Chr3	39608150	C	goodTag	hetDad	2.48	Ghana west	0.700890502781289	0.11530225282016304	FALSE	FALSE	0.700890502781289	FALSE	0.15434982476124673
Chr3	39608172	C	goodTag	hetDad	0.65	Ghana west	0.8405195556555874	0.42011267955064013	FALSE	FALSE	0.8405195556555874	FALSE	0.07545217774561412
Chr3	39608193	A	goodTag	hetDad	2.48	Ghana west	0.700890502781289	0.11530225282016304	FALSE	FALSE	0.700890502781289	FALSE	0.15434982476124673
Chr3	39608205	G	goodTag	hetDad	2.48	Ghana west	0.700890502781289	0.11530225282016304	FALSE	FALSE	0.700890502781289	FALSE	0.15434982476124673
Chr3	39641924	C	goodTag	hetDad	0.57	Ghana west	0.8656467485054281	0.4502589163819717	FALSE	FALSE	0.8656467485054281	FALSE	0.06265929790557175
Chr3	41130725	G	goodTag	hetDad	0.71	Ghana west	0.8405195556555874	0.39944381189523437	FALSE	FALSE	0.8405195556555874	FALSE	0.07545217774561412
Chr3	41130739	T	goodTag	hetDad	0.71	Ghana west	0.8405195556555874	0.39944381189523437	FALSE	FALSE	0.8405195556555874	FALSE	0.07545217774561412
Chr3	41130797	C	goodTag	hetDad	0.71	Ghana west	0.8405195556555874	0.39944381189523437	FALSE	FALSE	0.8405195556555874	FALSE	0.07545217774561412
Chr3	41360525	G	goodTag	hetDad	0.5	Ghana west	0.8656467485054281	0.4795001221869535	FALSE	FALSE	0.8656467485054281	FALSE	0.06265929790557175
Chr3	41835141	G	goodTag	hetDad	4.15	Ghana west	0.3910277809565754	0.04163452387731126	FALSE	TRUE	0.3910277809565754	FALSE	0.4077923866257611
Chr3	41835168	A	goodTag	hetDad	4.15	Ghana west	0.3910277809565754	0.04163452387731126	FALSE	TRUE	0.3910277809565754	FALSE	0.4077923866257611
Chr3	41941393	G	goodTag	hetDad	0.7	Ghana west	0.8405195556555874	0.40278369424647564	FALSE	FALSE	0.8405195556555874	FALSE	0.07545217774561412
Chr3	41941395	T	goodTag	hetDad	0.7	Ghana west	0.8405195556555874	0.40278369424647564	FALSE	FALSE	0.8405195556555874	FALSE	0.07545217774561412
Chr3	42180517	A	goodTag	hetDad	0	Ghana west	1	1	FALSE	FALSE	1	FALSE	-0
Chr3	42180526	C	goodTag	hetDad	0	Ghana west	1	1	FALSE	FALSE	1	FALSE	-0
Chr3	42952328	A	goodTag	hetDad	0.5	Ghana west	0.8656467485054281	0.4795001221869535	FALSE	FALSE	0.8656467485054281	FALSE	0.06265929790557175
Chr3	43964197	G	goodTag	hetDad	0.06	Ghana west	0.9451020927110216	0.8064959405073401	FALSE	FALSE	0.9451020927110216	FALSE	0.024521275187905214
Chr3	43964237	A	goodTag	hetDad	0.77	Ghana west	0.8405195556555874	0.3802170523247185	FALSE	FALSE	0.8405195556555874	FALSE	0.07545217774561412
Chr3	44463983	T	goodTag	hetDad	1.03	Ghana west	0.8368350238257732	0.3101586676704259	FALSE	FALSE	0.8368350238257732	FALSE	0.07736015168908544
Chr3	45701106	A	goodTag	hetDad	0.52	Ghana west	0.8656467485054281	0.4708416819906315	FALSE	FALSE	0.8656467485054281	FALSE	0.06265929790557175
Chr3	45992905	G	goodTag	hetDad	0.36	Ghana west	0.884357965476253	0.5485062355001471	FALSE	FALSE	0.884357965476253	FALSE	0.053371908105484214
Chr3	46175371	C	goodTag	hetDad	0.01	Ghana west	0.9613980759777171	0.920344325445942	FALSE	FALSE	0.9613980759777171	FALSE	0.017096751349348883
Chr3	46366469	C	goodTag	hetDad	2.42	Ghana west	0.7145179879474917	0.11979493042591827	FALSE	FALSE	0.7145179879474917	FALSE	0.14598683339785154
Chr3	47260871	A	goodTag	hetDad	3.89	Ghana west	0.43778273874238666	0.04857442358464703	FALSE	TRUE	0.43778273874238666	FALSE	0.3587413661502678
Chr3	47578577	G	goodTag	hetDad	0.1	Ghana west	0.9339031584647789	0.7518296340458492	FALSE	FALSE	0.9339031584647789	FALSE	0.02969815580940254
Chr3	47578587	A	goodTag	hetDad	0.1	Ghana west	0.9339031584647789	0.7518296340458492	FALSE	FALSE	0.9339031584647789	FALSE	0.02969815580940254
Chr3	47605981	A	goodTag	hetDad	1.47	Ghana west	0.8169709559465986	0.2253456937016669	FALSE	FALSE	0.8169709559465986	FALSE	0.08779338275318471
Chr3	47699590	G	goodTag	hetDad	1.84	Ghana west	0.7929110902595256	0.17495094724811688	FALSE	FALSE	0.7929110902595256	FALSE	0.10077550773214156
Chr3	47906749	G	goodTag	hetDad	1.12	Ghana west	0.8368350238257732	0.28991845394256976	FALSE	FALSE	0.8368350238257732	FALSE	0.07736015168908544
Chr3	48549006	G	goodTag	hetDad	2.59	Ghana west	0.6951193193469681	0.10754033571976196	FALSE	FALSE	0.6951193193469681	FALSE	0.15794064104123787
Chr3	49399105	G	goodTag	hetDad	0.09	Ghana west	0.9362153231613742	0.7641771556220948	FALSE	FALSE	0.9362153231613742	FALSE	0.028624254994551762
Chr3	49625350	C	goodTag	hetDad	0.2	Ghana west	0.9005957905994583	0.654720846018577	FALSE	FALSE	0.9005957905994583	FALSE	0.045470087268377694
Chr3	50209299	G	goodTag	hetDad	1.68	Ghana west	0.7929110902595256	0.19492445251365742	FALSE	FALSE	0.7929110902595256	FALSE	0.10077550773214156
Chr3	50619628	G	goodTag	hetDad	1.42	Ghana west	0.8169709559465986	0.23340340307438712	FALSE	FALSE	0.8169709559465986	FALSE	0.08779338275318471
Chr3	51135731	C	goodTag	hetDad	1.7	Ghana west	0.7929110902595256	0.1922879771115198	FALSE	FALSE	0.7929110902595256	FALSE	0.10077550773214156
Chr3	51135732	T	goodTag	hetDad	0.62	Ghana west	0.8558040972824625	0.43104728596061026	FALSE	FALSE	0.8558040972824625	FALSE	0.06762563860120423
Chr3	51135748	C	goodTag	hetDad	1.7	Ghana west	0.7929110902595256	0.1922879771115198	FALSE	FALSE	0.7929110902595256	FALSE	0.10077550773214156
Chr3	51135768	A	goodTag	hetDad	0.46	Ghana west	0.8684860668067873	0.4976239731756076	FALSE	FALSE	0.8684860668067873	FALSE	0.06123714458299255
Chr3	51135769	G	goodTag	hetDad	1.7	Ghana west	0.7929110902595256	0.1922879771115198	FALSE	FALSE	0.7929110902595256	FALSE	0.10077550773214156
Chr3	51663052	C	goodTag	hetDad	0.95	Ghana west	0.8368350238257732	0.329719297312679	FALSE	FALSE	0.8368350238257732	FALSE	0.07736015168908544
Chr3	51666678	G	goodTag	hetDad	0.18	Ghana west	0.9060525971777387	0.6713732405408726	FALSE	FALSE	0.9060525971777387	FALSE	0.042846590401526836
Chr3	51807985	C	goodTag	hetDad	0.24	Ghana west	0.8983055290440557	0.624206114766406	FALSE	FALSE	0.8983055290440557	FALSE	0.046575927241002214
Chr3	52079608	G	goodTag	hetDad	1.41	Ghana west	0.8169709559465986	0.2350563932393388	FALSE	FALSE	0.8169709559465986	FALSE	0.08779338275318471
Chr3	52360979	G	goodTag	hetDad	0.04	Ghana west	0.9506168526156447	0.841480581121794	FALSE	FALSE	0.9506168526156447	FALSE	0.021994490763852525
Chr3	52361026	G	goodTag	hetDad	0.04	Ghana west	0.9506168526156447	0.841480581121794	FALSE	FALSE	0.9506168526156447	FALSE	0.021994490763852525
Chr3	55722418	G	goodTag	hetDad	1.68	Ghana west	0.7929110902595256	0.19492445251365742	FALSE	FALSE	0.7929110902595256	FALSE	0.10077550773214156
Chr3	56117068	C	goodTag	hetDad	0.6	Ghana west	0.8635543904296463	0.43857802608099994	FALSE	FALSE	0.8635543904296463	FALSE	0.0637103034705159
Chr3	56555257	G	goodTag	hetDad	0.46	Ghana west	0.8684860668067873	0.4976239731756076	FALSE	FALSE	0.8684860668067873	FALSE	0.06123714458299255
Chr3	56555259	A	goodTag	hetDad	0.46	Ghana west	0.8684860668067873	0.4976239731756076	FALSE	FALSE	0.8684860668067873	FALSE	0.06123714458299255
Chr3	56555362	G	goodTag	hetDad	0.81	Ghana west	0.8405195556555874	0.36812025069351906	FALSE	FALSE	0.8405195556555874	FALSE	0.07545217774561412
Chr3	57845570	C	goodTag	hetDad	0.11	Ghana west	0.9303087531868326	0.7401441358045748	FALSE	FALSE	0.9303087531868326	FALSE	0.03137289278819379
Chr3	57845647	T	goodTag	hetDad	0.84	Ghana west	0.8368350238257732	0.35939677082051935	FALSE	FALSE	0.8368350238257732	FALSE	0.07736015168908544
Chr3	58021289	A	goodTag	hetDad	2.28	Ghana west	0.745847018156246	0.1310518736837366	FALSE	FALSE	0.745847018156246	FALSE	0.12735024221074787
Chr3	58640958	G	goodTag	hetDad	0.34	Ghana west	0.88920686361457	0.5598292219170771	FALSE	FALSE	0.88920686361457	FALSE	0.05099719372560051
Chr3	59147753	G	goodTag	hetDad	0.86	Ghana west	0.8368350238257732	0.35373869157926585	FALSE	FALSE	0.8368350238257732	FALSE	0.07736015168908544
Chr3	59548963	T	goodTag	hetDad	0.12	Ghana west	0.9212081099568169	0.729034489538804	FALSE	FALSE	0.9212081099568169	FALSE	0.03564224733178568
Chr3	61480594	C	goodTag	hetDad	1.66	Ghana west	0.7929110902595256	0.1976033238588667	FALSE	FALSE	0.7929110902595256	FALSE	0.10077550773214156
Chr3	62178170	T	goodTag	hetDad	0.66	Ghana west	0.8405195556555874	0.416559943276791	FALSE	FALSE	0.8405195556555874	FALSE	0.07545217774561412
Chr3	63505361	G	goodTag	hetDad	0.08	Ghana west	0.9377225967430887	0.7772974107895215	FALSE	FALSE	0.9377225967430887	FALSE	0.02792561846719426
Chr3	64352364	C	goodTag	hetDad	0.21	Ghana west	0.8983055290440557	0.6467674040054682	FALSE	FALSE	0.8983055290440557	FALSE	0.046575927241002214
Chr3	64780361	A	goodTag	hetDad	0.21	Ghana west	0.8983055290440557	0.6467674040054682	FALSE	FALSE	0.8983055290440557	FALSE	0.046575927241002214
Chr3	65418994	T	goodTag	hetDad	2.87	Ghana west	0.6679523138131506	0.09024486983964863	FALSE	FALSE	0.6679523138131506	FALSE	0.1752545413972818
Chr3	65419036	A	goodTag	hetDad	2.87	Ghana west	0.6679523138131506	0.09024486983964863	FALSE	FALSE	0.6679523138131506	FALSE	0.1752545413972818
Chr3	65594424	C	goodTag	hetDad	1.25	Ghana west	0.8320104172347548	0.2635524772829727	FALSE	FALSE	0.8320104172347548	FALSE	0.07987123606594897
Chr3	65666695	G	goodTag	hetDad	0	Ghana west	1	1	FALSE	FALSE	1	FALSE	-0
Chr3	66132923	A	goodTag	hetDad	2.42	Ghana west	0.7145179879474917	0.11979493042591827	FALSE	FALSE	0.7145179879474917	FALSE	0.14598683339785154
Chr3	66133047	G	goodTag	hetDad	0.19	Ghana west	0.9023119467572736	0.6629166175161068	FALSE	FALSE	0.9023119467572736	FALSE	0.04464329246453266
Chr3	66435291	G	goodTag	hetDad	1.66	Ghana west	0.7929110902595256	0.1976033238588667	FALSE	FALSE	0.7929110902595256	FALSE	0.10077550773214156
Chr3	66435352	C	goodTag	hetDad	1.25	Ghana west	0.8320104172347548	0.2635524772829727	FALSE	FALSE	0.8320104172347548	FALSE	0.07987123606594897
Chr3	67387886	G	goodTag	hetDad	0.23	Ghana west	0.8983055290440557	0.6315238284906244	FALSE	FALSE	0.8983055290440557	FALSE	0.046575927241002214
Chr3	68205677	A	goodTag	hetDad	0.48	Ghana west	0.8656467485054281	0.4884223166225936	FALSE	FALSE	0.8656467485054281	FALSE	0.06265929790557175
Chr3	68205729	C	goodTag	hetDad	0.48	Ghana west	0.8656467485054281	0.4884223166225936	FALSE	FALSE	0.8656467485054281	FALSE	0.06265929790557175
Chr3	68205732	A	goodTag	hetDad	0.48	Ghana west	0.8656467485054281	0.4884223166225936	FALSE	FALSE	0.8656467485054281	FALSE	0.06265929790557175
Chr3	69478523	G	goodTag	hetDad	1.35	Ghana west	0.8169709559465986	0.24527811680677292	FALSE	FALSE	0.8169709559465986	FALSE	0.08779338275318471
Chr3	69536740	A	goodTag	hetDad	1.38	Ghana west	0.8169709559465986	0.2401011473337621	FALSE	FALSE	0.8169709559465986	FALSE	0.08779338275318471
Chr3	69536788	C	goodTag	hetDad	1.38	Ghana west	0.8169709559465986	0.2401011473337621	FALSE	FALSE	0.8169709559465986	FALSE	0.08779338275318471
Chr3	70385965	C	goodTag	hetDad	0.3	Ghana west	0.88920686361457	0.5838824207703652	FALSE	FALSE	0.88920686361457	FALSE	0.05099719372560051
Chr3	70465069	G	goodTag	hetDad	0.09	Ghana west	0.9362153231613742	0.7641771556220948	FALSE	FALSE	0.9362153231613742	FALSE	0.028624254994551762
Chr3	70885573	T	goodTag	hetDad	0.65	Ghana west	0.8405195556555874	0.42011267955064013	FALSE	FALSE	0.8405195556555874	FALSE	0.07545217774561412
Chr3	71127401	T	goodTag	hetDad	0.37	Ghana west	0.8819574724682726	0.543004268138499	FALSE	FALSE	0.8819574724682726	FALSE	0.05455235581789138
Chr3	71862065	G	goodTag	hetDad	0.07	Ghana west	0.9377225967430887	0.7913367801006604	FALSE	FALSE	0.9377225967430887	FALSE	0.02792561846719426
Chr3	72124995	A	goodTag	hetDad	1.57	Ghana west	0.807206234098505	0.21020701370993622	FALSE	FALSE	0.807206234098505	FALSE	0.09301549267782887
Chr3	74337561	G	goodTag	hetDad	0.02	Ghana west	0.9539854962136044	0.8875370839817152	FALSE	FALSE	0.9539854962136044	FALSE	0.020458227981733402
Chr3	75659241	G	goodTag	hetDad	0.78	Ghana west	0.8405195556555874	0.3771411397870088	FALSE	FALSE	0.8405195556555874	FALSE	0.07545217774561412
Chr3	76633609	T	goodTag	hetDad	0.05	Ghana west	0.9458937140494581	0.8230632737581215	FALSE	FALSE	0.9458937140494581	FALSE	0.024157660633188607
Chr3	78492516	G	goodTag	hetDad	0.21	Ghana west	0.8983055290440557	0.6467674040054682	FALSE	FALSE	0.8983055290440557	FALSE	0.046575927241002214
Chr3	78797329	T	goodTag	hetDad	0.37	Ghana west	0.8819574724682726	0.543004268138499	FALSE	FALSE	0.8819574724682726	FALSE	0.05455235581789138
Chr3	78797379	G	goodTag	hetDad	0.37	Ghana west	0.8819574724682726	0.543004268138499	FALSE	FALSE	0.8819574724682726	FALSE	0.05455235581789138
Chr3	79076946	A	goodTag	hetDad	2.59	Ghana west	0.6951193193469681	0.10754033571976196	FALSE	FALSE	0.6951193193469681	FALSE	0.15794064104123787
Chr3	79133600	C	goodTag	hetDad	0.73	Ghana west	0.8405195556555874	0.39288318849133075	FALSE	FALSE	0.8405195556555874	FALSE	0.07545217774561412
Chr3	80030679	G	goodTag	hetDad	2.1	Ghana west	0.7516337762992292	0.14729913862267618	FALSE	FALSE	0.7516337762992292	FALSE	0.12399371216547042
Chr3	82582400	G	goodTag	hetDad	1.05	Ghana west	0.8368350238257732	0.30550708686125394	FALSE	FALSE	0.8368350238257732	FALSE	0.07736015168908544
Chr3	83624356	T	goodTag	hetDad	1.99	Ghana west	0.7552251958487142	0.1583408793536506	FALSE	FALSE	0.7552251958487142	FALSE	0.12192352952099017
Chr3	83793018	C	goodTag	hetDad	0.23	Ghana west	0.8983055290440557	0.6315238284906244	FALSE	FALSE	0.8983055290440557	FALSE	0.046575927241002214
Chr3	84118419	C	goodTag	hetDad	0.68	Ghana west	0.8405195556555874	0.4095867241207256	FALSE	FALSE	0.8405195556555874	FALSE	0.07545217774561412
Chr3	85148011	A	goodTag	hetDad	0.05	Ghana west	0.9458937140494581	0.8230632737581215	FALSE	FALSE	0.9458937140494581	FALSE	0.024157660633188607
Chr3	85148046	C	goodTag	hetDad	0.05	Ghana west	0.9458937140494581	0.8230632737581215	FALSE	FALSE	0.9458937140494581	FALSE	0.024157660633188607
Chr3	85372332	G	goodTag	hetDad	0.44	Ghana west	0.8743290048589406	0.5071224553598253	FALSE	FALSE	0.8743290048589406	FALSE	0.058325114152789986
Chr3	85639457	G	goodTag	hetDad	0.66	Ghana west	0.8405195556555874	0.416559943276791	FALSE	FALSE	0.8405195556555874	FALSE	0.07545217774561412
Chr3	85667490	G	goodTag	hetDad	0.6	Ghana west	0.8635543904296463	0.43857802608099994	FALSE	FALSE	0.8635543904296463	FALSE	0.0637103034705159
Chr3	85885387	G	goodTag	hetDad	0.29	Ghana west	0.8893776661362862	0.5902205302745532	FALSE	FALSE	0.8893776661362862	FALSE	0.05091378066126342
Chr3	85885388	C	goodTag	hetDad	0.29	Ghana west	0.8893776661362862	0.5902205302745532	FALSE	FALSE	0.8893776661362862	FALSE	0.05091378066126342
Chr3	87368834	C	goodTag	hetDad	0.29	Ghana west	0.8893776661362862	0.5902205302745532	FALSE	FALSE	0.8893776661362862	FALSE	0.05091378066126342
Chr3	88391602	A	goodTag	hetDad	0.63	Ghana west	0.8508391162411404	0.4273553138978077	FALSE	FALSE	0.8508391162411404	FALSE	0.07015255217648536
Chr3	88677315	G	goodTag	hetDad	1.42	Ghana west	0.8169709559465986	0.23340340307438712	FALSE	FALSE	0.8169709559465986	FALSE	0.08779338275318471
Chr3	88826759	G	goodTag	hetDad	1.04	Ghana west	0.8368350238257732	0.30782147190884257	FALSE	FALSE	0.8368350238257732	FALSE	0.07736015168908544
Chr3	88873956	G	goodTag	hetDad	0.24	Ghana west	0.8983055290440557	0.624206114766406	FALSE	FALSE	0.8983055290440557	FALSE	0.046575927241002214
Chr3	88936496	A	goodTag	hetDad	4.16	Ghana west	0.3910277809565754	0.041389404009149255	FALSE	TRUE	0.3910277809565754	FALSE	0.4077923866257611
Chr3	90151241	T	goodTag	hetDad	0.21	Ghana west	0.8983055290440557	0.6467674040054682	FALSE	FALSE	0.8983055290440557	FALSE	0.046575927241002214
Chr3	90151258	A	goodTag	hetDad	0.21	Ghana west	0.8983055290440557	0.6467674040054682	FALSE	FALSE	0.8983055290440557	FALSE	0.046575927241002214
Chr3	90151262	T	goodTag	hetDad	0.21	Ghana west	0.8983055290440557	0.6467674040054682	FALSE	FALSE	0.8983055290440557	FALSE	0.046575927241002214
Chr3	90151268	G	goodTag	hetDad	0.21	Ghana west	0.8983055290440557	0.6467674040054682	FALSE	FALSE	0.8983055290440557	FALSE	0.046575927241002214
Chr3	90151488	C	goodTag	hetDad	1.38	Ghana west	0.8169709559465986	0.2401011473337621	FALSE	FALSE	0.8169709559465986	FALSE	0.08779338275318471
Chr3	90183571	G	goodTag	hetDad	1.41	Ghana west	0.8169709559465986	0.2350563932393388	FALSE	FALSE	0.8169709559465986	FALSE	0.08779338275318471
Chr3	90287889	T	goodTag	hetDad	0.33	Ghana west	0.88920686361457	0.5656590880740386	FALSE	FALSE	0.88920686361457	FALSE	0.05099719372560051
Chr3	92620505	C	goodTag	hetDad	2	Ghana west	0.7552251958487142	0.15729920705028455	FALSE	FALSE	0.7552251958487142	FALSE	0.12192352952099017
Chr3	92932498	T	goodTag	hetDad	0.65	Ghana west	0.8405195556555874	0.42011267955064013	FALSE	FALSE	0.8405195556555874	FALSE	0.07545217774561412
Chr3	92932628	C	goodTag	hetDad	0.43	Ghana west	0.8743290048589406	0.5119889482425648	FALSE	FALSE	0.8743290048589406	FALSE	0.058325114152789986
Chr3	92932629	A	goodTag	hetDad	0.43	Ghana west	0.8743290048589406	0.5119889482425648	FALSE	FALSE	0.8743290048589406	FALSE	0.058325114152789986
Chr3	92943625	G	goodTag	hetDad	0.42	Ghana west	0.8785777129468456	0.5169370442644898	FALSE	FALSE	0.8785777129468456	FALSE	0.05621981776426562
Chr3	94784740	C	goodTag	hetDad	0.6	Ghana west	0.8635543904296463	0.43857802608099994	FALSE	FALSE	0.8635543904296463	FALSE	0.0637103034705159
Chr3	95355076	C	goodTag	hetDad	0.09	Ghana west	0.9362153231613742	0.7641771556220948	FALSE	FALSE	0.9362153231613742	FALSE	0.028624254994551762
Chr3	95355187	G	goodTag	hetDad	0.07	Ghana west	0.9377225967430887	0.7913367801006604	FALSE	FALSE	0.9377225967430887	FALSE	0.02792561846719426
Chr3	95355196	G	goodTag	hetDad	0.07	Ghana west	0.9377225967430887	0.7913367801006604	FALSE	FALSE	0.9377225967430887	FALSE	0.02792561846719426
Chr3	95796260	C	goodTag	hetDad	0.3	Ghana west	0.88920686361457	0.5838824207703652	FALSE	FALSE	0.88920686361457	FALSE	0.05099719372560051
Chr3	95970399	C	goodTag	hetDad	0.24	Ghana west	0.8983055290440557	0.624206114766406	FALSE	FALSE	0.8983055290440557	FALSE	0.046575927241002214
Chr3	96156926	C	goodTag	hetDad	0.69	Ghana west	0.8405195556555874	0.40616438071332595	FALSE	FALSE	0.8405195556555874	FALSE	0.07545217774561412
Chr3	96156953	T	goodTag	hetDad	0.51	Ghana west	0.8656467485054281	0.47513885608320394	FALSE	FALSE	0.8656467485054281	FALSE	0.06265929790557175
Chr3	96189383	T	goodTag	hetDad	1.33	Ghana west	0.8169709559465986	0.24880521778400444	FALSE	FALSE	0.8169709559465986	FALSE	0.08779338275318471
Chr3	96517092	A	goodTag	hetDad	2.1	Ghana west	0.7516337762992292	0.14729913862267618	FALSE	FALSE	0.7516337762992292	FALSE	0.12399371216547042
Chr3	97243687	T	goodTag	hetDad	0.86	Ghana west	0.8368350238257732	0.35373869157926585	FALSE	FALSE	0.8368350238257732	FALSE	0.07736015168908544
Chr3	98905521	A	goodTag	hetDad	1.15	Ghana west	0.8368350238257732	0.28354914961880573	FALSE	FALSE	0.8368350238257732	FALSE	0.07736015168908544
Chr3	99888393	C	goodTag	hetDad	1.52	Ghana west	0.8169709559465986	0.21761949324671492	FALSE	FALSE	0.8169709559465986	FALSE	0.08779338275318471
Chr3	99967000	C	goodTag	hetDad	0.45	Ghana west	0.8703280561600694	0.502334954360502	FALSE	FALSE	0.8703280561600694	FALSE	0.06031701620293417
Chr3	100015405	G	goodTag	hetDad	0.17	Ghana west	0.9067099554548418	0.680111807679288	FALSE	FALSE	0.9067099554548418	FALSE	0.04253161579607896
Chr3	100781835	G	goodTag	hetDad	0.05	Ghana west	0.9458937140494581	0.8230632737581215	FALSE	FALSE	0.9458937140494581	FALSE	0.024157660633188607
Chr3	101929439	G	goodTag	hetDad	0.62	Ghana west	0.8558040972824625	0.43104728596061026	FALSE	FALSE	0.8558040972824625	FALSE	0.06762563860120423
Chr3	103003662	G	goodTag	hetDad	2.44	Ghana west	0.7114003721986982	0.11827622568931806	FALSE	FALSE	0.7114003721986982	FALSE	0.14788591193095463
Chr3	103074059	A	goodTag	hetDad	0.99	Ghana west	0.8368350238257732	0.3197423744922734	FALSE	FALSE	0.8368350238257732	FALSE	0.07736015168908544
Chr3	103199382	A	goodTag	hetDad	1.84	Ghana west	0.7929110902595256	0.17495094724811688	FALSE	FALSE	0.7929110902595256	FALSE	0.10077550773214156
Chr3	104080310	A	goodTag	hetDad	0.01	Ghana west	0.9613980759777171	0.920344325445942	FALSE	FALSE	0.9613980759777171	FALSE	0.017096751349348883
Chr3	105026004	G	goodTag	hetDad	2.04	Ghana west	0.7552251958487142	0.15320964621956812	FALSE	FALSE	0.7552251958487142	FALSE	0.12192352952099017
Chr3	105026005	C	goodTag	hetDad	2.04	Ghana west	0.7552251958487142	0.15320964621956812	FALSE	FALSE	0.7552251958487142	FALSE	0.12192352952099017
Chr3	105362468	G	goodTag	hetDad	1.31	Ghana west	0.8169709559465986	0.2523946553597739	FALSE	FALSE	0.8169709559465986	FALSE	0.08779338275318471
Chr3	105573988	T	goodTag	hetDad	0.48	Ghana west	0.8656467485054281	0.4884223166225936	FALSE	FALSE	0.8656467485054281	FALSE	0.06265929790557175
Chr3	106178659	C	goodTag	hetDad	5.92	Ghana west	0.18782806116702822	0.01496995855701333	FALSE	TRUE	0.18782806116702822	FALSE	0.7262395244255667
Chr3	106195712	G	goodTag	hetDad	0.95	Ghana west	0.8368350238257732	0.329719297312679	FALSE	FALSE	0.8368350238257732	FALSE	0.07736015168908544
Chr3	106882765	G	goodTag	hetDad	1.05	Ghana west	0.8368350238257732	0.30550708686125394	FALSE	FALSE	0.8368350238257732	FALSE	0.07736015168908544
Chr3	106882766	G	goodTag	hetDad	1.05	Ghana west	0.8368350238257732	0.30550708686125394	FALSE	FALSE	0.8368350238257732	FALSE	0.07736015168908544
Chr3	107282946	G	goodTag	hetDad	1.58	Ghana west	0.8059855423187593	0.2087606934952334	FALSE	FALSE	0.8059855423187593	FALSE	0.09367274845235185
Chr3	107914969	A	goodTag	hetDad	1.89	Ghana west	0.7847563152278239	0.16920192165920178	FALSE	FALSE	0.7847563152278239	FALSE	0.1052651806835935
Chr3	108135586	A	goodTag	hetDad	1.37	Ghana west	0.8169709559465986	0.24181188370444728	FALSE	FALSE	0.8169709559465986	FALSE	0.08779338275318471
Chr3	108681597	G	goodTag	hetDad	0.87	Ghana west	0.8368350238257732	0.3509553086398456	FALSE	FALSE	0.8368350238257732	FALSE	0.07736015168908544
Chr3	109765558	A	goodTag	hetDad	0.68	Ghana west	0.8405195556555874	0.4095867241207256	FALSE	FALSE	0.8405195556555874	FALSE	0.07545217774561412
Chr3	109824314	G	goodTag	hetDad	1.33	Ghana west	0.8169709559465986	0.24880521778400444	FALSE	FALSE	0.8169709559465986	FALSE	0.08779338275318471
Chr3	110377770	C	goodTag	hetDad	0.87	Ghana west	0.8368350238257732	0.3509553086398456	FALSE	FALSE	0.8368350238257732	FALSE	0.07736015168908544
Chr3	110377796	C	goodTag	hetDad	0.87	Ghana west	0.8368350238257732	0.3509553086398456	FALSE	FALSE	0.8368350238257732	FALSE	0.07736015168908544
Chr3	110377815	T	goodTag	hetDad	0.87	Ghana west	0.8368350238257732	0.3509553086398456	FALSE	FALSE	0.8368350238257732	FALSE	0.07736015168908544
Chr3	111590998	T	goodTag	hetDad	0.6	Ghana west	0.8635543904296463	0.43857802608099994	FALSE	FALSE	0.8635543904296463	FALSE	0.0637103034705159
Chr3	111758432	G	goodTag	hetDad	0.96	Ghana west	0.8368350238257732	0.32718687779030564	FALSE	FALSE	0.8368350238257732	FALSE	0.07736015168908544
Chr3	111859393	C	goodTag	hetDad	2.11	Ghana west	0.7516337762992292	0.14633931759091534	FALSE	FALSE	0.7516337762992292	FALSE	0.12399371216547042
Chr3	112776906	G	goodTag	hetDad	0.34	Ghana west	0.88920686361457	0.5598292219170771	FALSE	FALSE	0.88920686361457	FALSE	0.05099719372560051
Chr3	113180279	C	goodTag	hetDad	0.54	Ghana west	0.8656467485054281	0.4624327264504763	FALSE	FALSE	0.8656467485054281	FALSE	0.06265929790557175
Chr3	113338452	G	goodTag	hetDad	1.89	Ghana west	0.7847563152278239	0.16920192165920178	FALSE	FALSE	0.7847563152278239	FALSE	0.1052651806835935
Chr3	113338515	G	goodTag	hetDad	1.71	Ghana west	0.7929110902595256	0.19098537049971098	FALSE	FALSE	0.7929110902595256	FALSE	0.10077550773214156
Chr3	113361277	A	goodTag	hetDad	1.48	Ghana west	0.8169709559465986	0.22377452230235317	FALSE	FALSE	0.8169709559465986	FALSE	0.08779338275318471
Chr3	113515183	G	goodTag	hetDad	1.33	Ghana west	0.8169709559465986	0.24880521778400444	FALSE	FALSE	0.8169709559465986	FALSE	0.08779338275318471
Chr3	113921114	G	goodTag	hetDad	1.75	Ghana west	0.7929110902595256	0.18587673236587587	FALSE	FALSE	0.7929110902595256	FALSE	0.10077550773214156
Chr3	114252747	G	goodTag	hetDad	0.02	Ghana west	0.9539854962136044	0.8875370839817152	FALSE	FALSE	0.9539854962136044	FALSE	0.020458227981733402
Chr3	114252802	T	goodTag	hetDad	0.12	Ghana west	0.9212081099568169	0.729034489538804	FALSE	FALSE	0.9212081099568169	FALSE	0.03564224733178568
Chr3	114818538	T	goodTag	hetDad	0.95	Ghana west	0.8368350238257732	0.329719297312679	FALSE	FALSE	0.8368350238257732	FALSE	0.07736015168908544
Chr3	114818541	C	goodTag	hetDad	0.95	Ghana west	0.8368350238257732	0.329719297312679	FALSE	FALSE	0.8368350238257732	FALSE	0.07736015168908544
Chr3	115403949	T	goodTag	hetDad	0.49	Ghana west	0.8656467485054281	0.48392730444614607	FALSE	FALSE	0.8656467485054281	FALSE	0.06265929790557175
Chr3	116917954	A	goodTag	hetDad	3.27	Ghana west	0.575951802023177	0.07055762362902063	FALSE	FALSE	0.575951802023177	FALSE	0.23961385857538303
Chr3	118981402	G	goodTag	hetDad	0.09	Ghana west	0.9362153231613742	0.7641771556220948	FALSE	FALSE	0.9362153231613742	FALSE	0.028624254994551762
Chr3	118981415	A	goodTag	hetDad	0.09	Ghana west	0.9362153231613742	0.7641771556220948	FALSE	FALSE	0.9362153231613742	FALSE	0.028624254994551762
Chr3	118981451	G	goodTag	hetDad	0.09	Ghana west	0.9362153231613742	0.7641771556220948	FALSE	FALSE	0.9362153231613742	FALSE	0.028624254994551762
Chr3	119322372	C	goodTag	hetDad	1.99	Ghana west	0.7552251958487142	0.1583408793536506	FALSE	FALSE	0.7552251958487142	FALSE	0.12192352952099017
Chr3	119899015	G	goodTag	hetDad	0.68	Ghana west	0.8405195556555874	0.4095867241207256	FALSE	FALSE	0.8405195556555874	FALSE	0.07545217774561412
Chr3	120806318	C	goodTag	hetDad	0.86	Ghana west	0.8368350238257732	0.35373869157926585	FALSE	FALSE	0.8368350238257732	FALSE	0.07736015168908544
Chr3	120982274	A	goodTag	hetDad	2.4	Ghana west	0.7162289468474917	0.12133525035848303	FALSE	FALSE	0.7162289468474917	FALSE	0.14494813068227136
Chr3	121418979	G	goodTag	hetDad	3.21	Ghana west	0.585720879668486	0.07318948338874676	FALSE	FALSE	0.585720879668486	FALSE	0.23230929404753994
Chr3	121484499	C	goodTag	hetDad	3.27	Ghana west	0.575951802023177	0.07055762362902063	FALSE	FALSE	0.575951802023177	FALSE	0.23961385857538303
Chr3	121549828	T	goodTag	hetDad	2.41	Ghana west	0.7161053635875844	0.12056236607827375	FALSE	FALSE	0.7161053635875844	FALSE	0.14502307342095402
Chr3	122231003	T	goodTag	hetDad	1.58	Ghana west	0.8059855423187593	0.2087606934952334	FALSE	FALSE	0.8059855423187593	FALSE	0.09367274845235185
Chr3	122334015	A	goodTag	hetDad	0.01	Ghana west	0.9613980759777171	0.920344325445942	FALSE	FALSE	0.9613980759777171	FALSE	0.017096751349348883
Chr3	122581883	C	goodTag	hetDad	1.14	Ghana west	0.8368350238257732	0.28565232751782466	FALSE	FALSE	0.8368350238257732	FALSE	0.07736015168908544
Chr3	123288359	T	goodTag	hetDad	1.41	Ghana west	0.8169709559465986	0.2350563932393388	FALSE	FALSE	0.8169709559465986	FALSE	0.08779338275318471
Chr3	123750331	A	goodTag	hetDad	0.56	Ghana west	0.8656467485054281	0.45426024256681885	FALSE	FALSE	0.8656467485054281	FALSE	0.06265929790557175
Chr3	123750386	T	goodTag	hetDad	0.56	Ghana west	0.8656467485054281	0.45426024256681885	FALSE	FALSE	0.8656467485054281	FALSE	0.06265929790557175
Chr3	123750398	C	goodTag	hetDad	0.2	Ghana west	0.9005957905994583	0.654720846018577	FALSE	FALSE	0.9005957905994583	FALSE	0.045470087268377694
Chr3	123750403	C	goodTag	hetDad	0.2	Ghana west	0.9005957905994583	0.654720846018577	FALSE	FALSE	0.9005957905994583	FALSE	0.045470087268377694
Chr3	123789310	G	goodTag	hetDad	4.85	Ghana west	0.2914575640172947	0.02764613225365309	FALSE	TRUE	0.2914575640172947	FALSE	0.5354246692230923
Chr3	123789355	T	goodTag	hetDad	4.4	Ghana west	0.3570071603239182	0.03593893057402253	FALSE	TRUE	0.3570071603239182	FALSE	0.44732307336124844
Chr3	124435289	G	goodTag	hetDad	0.9	Ghana west	0.8368350238257732	0.34278171114791145	FALSE	FALSE	0.8368350238257732	FALSE	0.07736015168908544
Chr3	124589749	T	goodTag	hetDad	2.83	Ghana west	0.6708755153921852	0.09251835949055687	FALSE	FALSE	0.6708755153921852	FALSE	0.1733580580631775
Chr3	124694175	C	goodTag	hetDad	1.58	Ghana west	0.8059855423187593	0.2087606934952334	FALSE	FALSE	0.8059855423187593	FALSE	0.09367274845235185
Chr3	125092652	A	goodTag	hetDad	0.17	Ghana west	0.9067099554548418	0.680111807679288	FALSE	FALSE	0.9067099554548418	FALSE	0.04253161579607896
Chr3	125151249	T	goodTag	hetDad	0.65	Ghana west	0.8405195556555874	0.42011267955064013	FALSE	FALSE	0.8405195556555874	FALSE	0.07545217774561412
Chr3	125243578	C	goodTag	hetDad	2.83	Ghana west	0.6708755153921852	0.09251835949055687	FALSE	FALSE	0.6708755153921852	FALSE	0.1733580580631775
Chr3	125333634	C	goodTag	hetDad	0.65	Ghana west	0.8405195556555874	0.42011267955064013	FALSE	FALSE	0.8405195556555874	FALSE	0.07545217774561412
Chr3	125888465	A	goodTag	hetDad	0.65	Ghana west	0.8405195556555874	0.42011267955064013	FALSE	FALSE	0.8405195556555874	FALSE	0.07545217774561412
Chr3	125888503	T	goodTag	hetDad	0.65	Ghana west	0.8405195556555874	0.42011267955064013	FALSE	FALSE	0.8405195556555874	FALSE	0.07545217774561412
Chr3	126066081	T	goodTag	hetDad	1.3	Ghana west	0.8169709559465986	0.25421322360396437	FALSE	FALSE	0.8169709559465986	FALSE	0.08779338275318471
Chr3	126066097	C	goodTag	hetDad	1.3	Ghana west	0.8169709559465986	0.25421322360396437	FALSE	FALSE	0.8169709559465986	FALSE	0.08779338275318471
Chr3	126066103	T	goodTag	hetDad	1.3	Ghana west	0.8169709559465986	0.25421322360396437	FALSE	FALSE	0.8169709559465986	FALSE	0.08779338275318471
Chr3	126066124	G	goodTag	hetDad	1.3	Ghana west	0.8169709559465986	0.25421322360396437	FALSE	FALSE	0.8169709559465986	FALSE	0.08779338275318471
Chr3	126066125	A	goodTag	hetDad	1.3	Ghana west	0.8169709559465986	0.25421322360396437	FALSE	FALSE	0.8169709559465986	FALSE	0.08779338275318471
Chr3	126155932	C	goodTag	hetDad	0.95	Ghana west	0.8368350238257732	0.329719297312679	FALSE	FALSE	0.8368350238257732	FALSE	0.07736015168908544
Chr3	126199063	C	goodTag	hetDad	4.76	Ghana west	0.30483612405539623	0.029128548080897154	FALSE	TRUE	0.30483612405539623	FALSE	0.5159335689980591
Chr3	126249945	G	goodTag	hetDad	0.97	Ghana west	0.8368350238257732	0.3246801788984245	FALSE	FALSE	0.8368350238257732	FALSE	0.07736015168908544
Chr3	126249990	G	goodTag	hetDad	0.97	Ghana west	0.8368350238257732	0.3246801788984245	FALSE	FALSE	0.8368350238257732	FALSE	0.07736015168908544
Chr3	126249993	A	goodTag	hetDad	0.97	Ghana west	0.8368350238257732	0.3246801788984245	FALSE	FALSE	0.8368350238257732	FALSE	0.07736015168908544
Chr3	126251895	G	goodTag	hetDad	0.04	Ghana west	0.9506168526156447	0.841480581121794	FALSE	FALSE	0.9506168526156447	FALSE	0.021994490763852525
Chr3	126251906	T	goodTag	hetDad	0.04	Ghana west	0.9506168526156447	0.841480581121794	FALSE	FALSE	0.9506168526156447	FALSE	0.021994490763852525
Chr3	126258493	C	goodTag	hetDad	0.97	Ghana west	0.8368350238257732	0.3246801788984245	FALSE	FALSE	0.8368350238257732	FALSE	0.07736015168908544
Chr3	126268224	C	goodTag	hetDad	0	Ghana west	1	1	FALSE	FALSE	1	FALSE	-0
Chr3	126268246	T	goodTag	hetDad	0	Ghana west	1	1	FALSE	FALSE	1	FALSE	-0
Chr3	126278177	T	goodTag	hetDad	1	Ghana west	0.8368350238257732	0.31731050786291404	FALSE	FALSE	0.8368350238257732	FALSE	0.07736015168908544
Chr3	126278186	T	goodTag	hetDad	1	Ghana west	0.8368350238257732	0.31731050786291404	FALSE	FALSE	0.8368350238257732	FALSE	0.07736015168908544
Chr3	126278199	G	goodTag	hetDad	0.78	Ghana west	0.8405195556555874	0.3771411397870088	FALSE	FALSE	0.8405195556555874	FALSE	0.07545217774561412
Chr3	126583743	C	goodTag	hetDad	0.37	Ghana west	0.8819574724682726	0.543004268138499	FALSE	FALSE	0.8819574724682726	FALSE	0.05455235581789138
Chr3	126583777	A	goodTag	hetDad	0.37	Ghana west	0.8819574724682726	0.543004268138499	FALSE	FALSE	0.8819574724682726	FALSE	0.05455235581789138
Chr3	126664432	T	goodTag	hetDad	0.38	Ghana west	0.8819574724682726	0.5376032363488861	FALSE	FALSE	0.8819574724682726	FALSE	0.05455235581789138
Chr3	126664453	T	goodTag	hetDad	0.38	Ghana west	0.8819574724682726	0.5376032363488861	FALSE	FALSE	0.8819574724682726	FALSE	0.05455235581789138
Chr3	126664464	G	goodTag	hetDad	0.38	Ghana west	0.8819574724682726	0.5376032363488861	FALSE	FALSE	0.8819574724682726	FALSE	0.05455235581789138
Chr3	126724116	T	goodTag	hetDad	0.17	Ghana west	0.9067099554548418	0.680111807679288	FALSE	FALSE	0.9067099554548418	FALSE	0.04253161579607896
Chr3	127002962	T	goodTag	hetDad	0.01	Ghana west	0.9613980759777171	0.920344325445942	FALSE	FALSE	0.9613980759777171	FALSE	0.017096751349348883
Chr3	127002984	C	goodTag	hetDad	0.01	Ghana west	0.9613980759777171	0.920344325445942	FALSE	FALSE	0.9613980759777171	FALSE	0.017096751349348883
Chr3	127003021	A	goodTag	hetDad	0.01	Ghana west	0.9613980759777171	0.920344325445942	FALSE	FALSE	0.9613980759777171	FALSE	0.017096751349348883
Chr3	127567227	G	goodTag	hetDad	1.16	Ghana west	0.8368350238257732	0.2814655404324198	FALSE	FALSE	0.8368350238257732	FALSE	0.07736015168908544
Chr3	127759686	C	goodTag	hetDad	1.32	Ghana west	0.8169709559465986	0.25059205068568424	FALSE	FALSE	0.8169709559465986	FALSE	0.08779338275318471
Chr3	128062910	G	goodTag	hetDad	1.71	Ghana west	0.7929110902595256	0.19098537049971098	FALSE	FALSE	0.7929110902595256	FALSE	0.10077550773214156
Chr3	128515541	T	goodTag	hetDad	2.55	Ghana west	0.700890502781289	0.11029425524455527	FALSE	FALSE	0.700890502781289	FALSE	0.15434982476124673
Chr3	129291568	G	goodTag	hetDad	0.67	Ghana west	0.8405195556555874	0.4130516070340553	FALSE	FALSE	0.8405195556555874	FALSE	0.07545217774561412
Chr3	129368545	C	goodTag	hetDad	1.66	Ghana west	0.7929110902595256	0.1976033238588667	FALSE	FALSE	0.7929110902595256	FALSE	0.10077550773214156
Chr3	129566815	G	goodTag	hetDad	1.14	Ghana west	0.8368350238257732	0.28565232751782466	FALSE	FALSE	0.8368350238257732	FALSE	0.07736015168908544
Chr3	129826906	A	goodTag	hetDad	0.09	Ghana west	0.9362153231613742	0.7641771556220948	FALSE	FALSE	0.9362153231613742	FALSE	0.028624254994551762
Chr3	129826954	T	goodTag	hetDad	0.09	Ghana west	0.9362153231613742	0.7641771556220948	FALSE	FALSE	0.9362153231613742	FALSE	0.028624254994551762
Chr3	130343100	T	goodTag	hetDad	0.84	Ghana west	0.8368350238257732	0.35939677082051935	FALSE	FALSE	0.8368350238257732	FALSE	0.07736015168908544
Chr3	130521621	A	goodTag	hetDad	1.17	Ghana west	0.8368350238257732	0.2794012405091344	FALSE	FALSE	0.8368350238257732	FALSE	0.07736015168908544
Chr3	131821869	T	goodTag	hetDad	1.07	Ghana west	0.8368350238257732	0.3009454458025441	FALSE	FALSE	0.8368350238257732	FALSE	0.07736015168908544
Chr3	131821881	G	goodTag	hetDad	1.07	Ghana west	0.8368350238257732	0.3009454458025441	FALSE	FALSE	0.8368350238257732	FALSE	0.07736015168908544
Chr3	132206380	C	goodTag	hetDad	1.81	Ghana west	0.7929110902595256	0.17850822988309045	FALSE	FALSE	0.7929110902595256	FALSE	0.10077550773214156
Chr3	132206382	C	goodTag	hetDad	2.17	Ghana west	0.7516337762992292	0.1407262339926143	FALSE	FALSE	0.7516337762992292	FALSE	0.12399371216547042
Chr3	132206384	T	goodTag	hetDad	2.1	Ghana west	0.7516337762992292	0.14729913862267618	FALSE	FALSE	0.7516337762992292	FALSE	0.12399371216547042
Chr3	132206400	T	goodTag	hetDad	2.17	Ghana west	0.7516337762992292	0.1407262339926143	FALSE	FALSE	0.7516337762992292	FALSE	0.12399371216547042
Chr3	132206407	G	goodTag	hetDad	2.1	Ghana west	0.7516337762992292	0.14729913862267618	FALSE	FALSE	0.7516337762992292	FALSE	0.12399371216547042
Chr3	132787939	C	goodTag	hetDad	0.3	Ghana west	0.88920686361457	0.5838824207703652	FALSE	FALSE	0.88920686361457	FALSE	0.05099719372560051
Chr3	132787964	G	goodTag	hetDad	0.3	Ghana west	0.88920686361457	0.5838824207703652	FALSE	FALSE	0.88920686361457	FALSE	0.05099719372560051
Chr3	132787986	C	goodTag	hetDad	0.3	Ghana west	0.88920686361457	0.5838824207703652	FALSE	FALSE	0.88920686361457	FALSE	0.05099719372560051
Chr3	134119220	C	goodTag	hetDad	3.51	Ghana west	0.5156078242964927	0.06099945558705444	FALSE	FALSE	0.5156078242964927	FALSE	0.2876805008938695
Chr3	134125851	G	goodTag	hetDad	0.13	Ghana west	0.9204306435725731	0.7184320389103389	FALSE	FALSE	0.9204306435725731	FALSE	0.03600893094979035
Chr3	134763936	C	goodTag	hetDad	0.23	Ghana west	0.8983055290440557	0.6315238284906244	FALSE	FALSE	0.8983055290440557	FALSE	0.046575927241002214
Chr3	134936123	G	goodTag	hetDad	0.42	Ghana west	0.8785777129468456	0.5169370442644898	FALSE	FALSE	0.8785777129468456	FALSE	0.05621981776426562
Chr3	135774791	C	goodTag	hetDad	1.58	Ghana west	0.8059855423187593	0.2087606934952334	FALSE	FALSE	0.8059855423187593	FALSE	0.09367274845235185
Chr3	136022858	C	goodTag	hetDad	2	Ghana west	0.7552251958487142	0.15729920705028455	FALSE	FALSE	0.7552251958487142	FALSE	0.12192352952099017
Chr3	136022863	A	goodTag	hetDad	2	Ghana west	0.7552251958487142	0.15729920705028455	FALSE	FALSE	0.7552251958487142	FALSE	0.12192352952099017
Chr3	136022881	C	goodTag	hetDad	2	Ghana west	0.7552251958487142	0.15729920705028455	FALSE	FALSE	0.7552251958487142	FALSE	0.12192352952099017
Chr3	136053497	C	goodTag	hetDad	1.78	Ghana west	0.7929110902595256	0.18214932643758908	FALSE	FALSE	0.7929110902595256	FALSE	0.10077550773214156
Chr3	136053501	C	goodTag	hetDad	1.78	Ghana west	0.7929110902595256	0.18214932643758908	FALSE	FALSE	0.7929110902595256	FALSE	0.10077550773214156
Chr3	136053502	A	goodTag	hetDad	1.78	Ghana west	0.7929110902595256	0.18214932643758908	FALSE	FALSE	0.7929110902595256	FALSE	0.10077550773214156
Chr3	136303491	G	goodTag	hetDad	0.48	Ghana west	0.8656467485054281	0.4884223166225936	FALSE	FALSE	0.8656467485054281	FALSE	0.06265929790557175
Chr3	136587140	T	goodTag	hetDad	2.42	Ghana west	0.7145179879474917	0.11979493042591827	FALSE	FALSE	0.7145179879474917	FALSE	0.14598683339785154
Chr3	136587157	C	goodTag	hetDad	2.42	Ghana west	0.7145179879474917	0.11979493042591827	FALSE	FALSE	0.7145179879474917	FALSE	0.14598683339785154
Chr3	137829569	A	goodTag	hetDad	0.84	Ghana west	0.8368350238257732	0.35939677082051935	FALSE	FALSE	0.8368350238257732	FALSE	0.07736015168908544
Chr3	138577190	G	goodTag	hetDad	1.96	Ghana west	0.7602035434296001	0.1615133184675419	FALSE	FALSE	0.7602035434296001	FALSE	0.11907011041255748
Chr3	139195444	C	goodTag	hetDad	0.7	Ghana west	0.8405195556555874	0.40278369424647564	FALSE	FALSE	0.8405195556555874	FALSE	0.07545217774561412
Chr3	139232973	G	goodTag	hetDad	1.14	Ghana west	0.8368350238257732	0.28565232751782466	FALSE	FALSE	0.8368350238257732	FALSE	0.07736015168908544
Chr3	139232995	A	goodTag	hetDad	1.14	Ghana west	0.8368350238257732	0.28565232751782466	FALSE	FALSE	0.8368350238257732	FALSE	0.07736015168908544
Chr3	139233046	T	goodTag	hetDad	1.14	Ghana west	0.8368350238257732	0.28565232751782466	FALSE	FALSE	0.8368350238257732	FALSE	0.07736015168908544
Chr3	139843564	G	goodTag	hetDad	0.86	Ghana west	0.8368350238257732	0.35373869157926585	FALSE	FALSE	0.8368350238257732	FALSE	0.07736015168908544
Chr3	140342219	T	goodTag	hetDad	0.4	Ghana west	0.879610985318249	0.5270892568655381	FALSE	FALSE	0.879610985318249	FALSE	0.05570935544436899
Chr3	140342226	A	goodTag	hetDad	0.4	Ghana west	0.879610985318249	0.5270892568655381	FALSE	FALSE	0.879610985318249	FALSE	0.05570935544436899
Chr3	140477025	G	goodTag	hetDad	1.15	Ghana west	0.8368350238257732	0.28354914961880573	FALSE	FALSE	0.8368350238257732	FALSE	0.07736015168908544
Chr3	141318577	G	goodTag	hetDad	1.89	Ghana west	0.7847563152278239	0.16920192165920178	FALSE	FALSE	0.7847563152278239	FALSE	0.1052651806835935
Chr3	143822179	T	goodTag	hetDad	0.03	Ghana west	0.9539854962136044	0.8624902301359216	FALSE	FALSE	0.9539854962136044	FALSE	0.020458227981733402
Chr3	144022973	G	goodTag	hetDad	3.14	Ghana west	0.5996074420199136	0.07639380780372718	FALSE	FALSE	0.5996074420199136	FALSE	0.22213298555003325
Chr3	144463283	T	goodTag	hetDad	1.64	Ghana west	0.7938000866156998	0.20032546813087837	FALSE	FALSE	0.7938000866156998	FALSE	0.10028885804069917
Chr3	144463319	G	goodTag	hetDad	1.64	Ghana west	0.7938000866156998	0.20032546813087837	FALSE	FALSE	0.7938000866156998	FALSE	0.10028885804069917
Chr3	144572656	G	goodTag	hetDad	2.27	Ghana west	0.7466109297512434	0.13189990229403525	FALSE	FALSE	0.7466109297512434	FALSE	0.12690565666003656
Chr3	144865406	G	goodTag	hetDad	1.21	Ghana west	0.8368350238257732	0.27133212189276534	FALSE	FALSE	0.8368350238257732	FALSE	0.07736015168908544
Chr3	145442221	T	goodTag	hetDad	0.3	Ghana west	0.88920686361457	0.5838824207703652	FALSE	FALSE	0.88920686361457	FALSE	0.05099719372560051
Chr3	145442226	G	goodTag	hetDad	1.41	Ghana west	0.8169709559465986	0.2350563932393388	FALSE	FALSE	0.8169709559465986	FALSE	0.08779338275318471
Chr3	145442240	T	goodTag	hetDad	1.16	Ghana west	0.8368350238257732	0.2814655404324198	FALSE	FALSE	0.8368350238257732	FALSE	0.07736015168908544
Chr3	145494125	C	goodTag	hetDad	0.47	Ghana west	0.8667472864824901	0.4929871685453435	FALSE	FALSE	0.8667472864824901	FALSE	0.06210750931105321
Chr3	145494126	G	goodTag	hetDad	0.47	Ghana west	0.8667472864824901	0.4929871685453435	FALSE	FALSE	0.8667472864824901	FALSE	0.06210750931105321
Chr3	145494162	C	goodTag	hetDad	0.47	Ghana west	0.8667472864824901	0.4929871685453435	FALSE	FALSE	0.8667472864824901	FALSE	0.06210750931105321
Chr3	145494175	C	goodTag	hetDad	0.47	Ghana west	0.8667472864824901	0.4929871685453435	FALSE	FALSE	0.8667472864824901	FALSE	0.06210750931105321
Chr3	145870003	C	goodTag	hetDad	0.47	Ghana west	0.8667472864824901	0.4929871685453435	FALSE	FALSE	0.8667472864824901	FALSE	0.06210750931105321
Chr3	145870028	C	goodTag	hetDad	0.47	Ghana west	0.8667472864824901	0.4929871685453435	FALSE	FALSE	0.8667472864824901	FALSE	0.06210750931105321
Chr3	146398949	A	goodTag	hetDad	0.28	Ghana west	0.8930201027741073	0.5967012167293563	FALSE	FALSE	0.8930201027741073	FALSE	0.04913876459902514
Chr3	146398955	C	goodTag	hetDad	0.28	Ghana west	0.8930201027741073	0.5967012167293563	FALSE	FALSE	0.8930201027741073	FALSE	0.04913876459902514
Chr3	146601222	T	goodTag	hetDad	0.37	Ghana west	0.8819574724682726	0.543004268138499	FALSE	FALSE	0.8819574724682726	FALSE	0.05455235581789138
Chr3	146773255	A	goodTag	hetDad	0.23	Ghana west	0.8983055290440557	0.6315238284906244	FALSE	FALSE	0.8983055290440557	FALSE	0.046575927241002214
Chr3	146773273	C	goodTag	hetDad	0.23	Ghana west	0.8983055290440557	0.6315238284906244	FALSE	FALSE	0.8983055290440557	FALSE	0.046575927241002214
Chr3	146966498	A	goodTag	hetDad	1.48	Ghana west	0.8169709559465986	0.22377452230235317	FALSE	FALSE	0.8169709559465986	FALSE	0.08779338275318471
Chr3	146966518	G	goodTag	hetDad	1.48	Ghana west	0.8169709559465986	0.22377452230235317	FALSE	FALSE	0.8169709559465986	FALSE	0.08779338275318471
Chr3	147025798	C	goodTag	hetDad	1.19	Ghana west	0.8368350238257732	0.275329556287251	FALSE	FALSE	0.8368350238257732	FALSE	0.07736015168908544
Chr3	147090805	G	goodTag	hetDad	2.23	Ghana west	0.7516337762992292	0.13535384769209535	FALSE	FALSE	0.7516337762992292	FALSE	0.12399371216547042
Chr3	147521674	C	goodTag	hetDad	0.6	Ghana west	0.8635543904296463	0.43857802608099994	FALSE	FALSE	0.8635543904296463	FALSE	0.0637103034705159
Chr3	148378278	C	goodTag	hetDad	2.8	Ghana west	0.6725585362667178	0.09426430684121012	FALSE	FALSE	0.6725585362667178	FALSE	0.17226991077344853
Chr3	148512347	C	goodTag	hetDad	0.98	Ghana west	0.8368350238257732	0.32219880616258156	FALSE	FALSE	0.8368350238257732	FALSE	0.07736015168908544
Chr3	148648104	G	goodTag	hetDad	0.24	Ghana west	0.8983055290440557	0.624206114766406	FALSE	FALSE	0.8983055290440557	FALSE	0.046575927241002214
Chr3	151271329	G	goodTag	hetDad	0.5	Ghana west	0.8656467485054281	0.4795001221869535	FALSE	FALSE	0.8656467485054281	FALSE	0.06265929790557175
Chr3	151859047	C	goodTag	hetDad	0.15	Ghana west	0.9158859654303069	0.6985353583033387	FALSE	FALSE	0.9158859654303069	FALSE	0.038158595837962196
Chr3	151859062	C	goodTag	hetDad	0.06	Ghana west	0.9451020927110216	0.8064959405073401	FALSE	FALSE	0.9451020927110216	FALSE	0.024521275187905214
Chr3	152522212	G	goodTag	hetDad	0.13	Ghana west	0.9204306435725731	0.7184320389103389	FALSE	FALSE	0.9204306435725731	FALSE	0.03600893094979035
Chr4	300068	A	goodTag	hetDad	0.13	Ghana west	0.9204306435725731	0.7184320389103389	FALSE	FALSE	0.9204306435725731	FALSE	0.03600893094979035
Chr4	300069	C	goodTag	hetDad	0.13	Ghana west	0.9204306435725731	0.7184320389103389	FALSE	FALSE	0.9204306435725731	FALSE	0.03600893094979035
Chr4	300070	A	goodTag	hetDad	0.13	Ghana west	0.9204306435725731	0.7184320389103389	FALSE	FALSE	0.9204306435725731	FALSE	0.03600893094979035
Chr4	300077	T	goodTag	hetDad	0.13	Ghana west	0.9204306435725731	0.7184320389103389	FALSE	FALSE	0.9204306435725731	FALSE	0.03600893094979035
Chr4	550195	G	goodTag	hetDad	0.5	Ghana west	0.8656467485054281	0.4795001221869535	FALSE	FALSE	0.8656467485054281	FALSE	0.06265929790557175
Chr4	632791	C	goodTag	hetDad	0.1	Ghana west	0.9339031584647789	0.7518296340458492	FALSE	FALSE	0.9339031584647789	FALSE	0.02969815580940254
Chr4	646297	G	goodTag	hetDad	0	Ghana west	1	1	FALSE	FALSE	1	FALSE	-0
Chr4	646338	G	goodTag	hetDad	0	Ghana west	1	1	FALSE	FALSE	1	FALSE	-0
Chr4	2209550	G	goodTag	hetDad	0.4	Ghana west	0.879610985318249	0.5270892568655381	FALSE	FALSE	0.879610985318249	FALSE	0.05570935544436899
Chr4	2257596	A	goodTag	hetDad	0.33	Ghana west	0.88920686361457	0.5656590880740386	FALSE	FALSE	0.88920686361457	FALSE	0.05099719372560051
Chr4	3321058	T	goodTag	hetDad	0.08	Ghana west	0.9377225967430887	0.7772974107895215	FALSE	FALSE	0.9377225967430887	FALSE	0.02792561846719426
Chr4	3321060	G	goodTag	hetDad	0.08	Ghana west	0.9377225967430887	0.7772974107895215	FALSE	FALSE	0.9377225967430887	FALSE	0.02792561846719426
Chr4	3410029	G	goodTag	hetDad	0.5	Ghana west	0.8656467485054281	0.4795001221869535	FALSE	FALSE	0.8656467485054281	FALSE	0.06265929790557175
Chr4	3442708	C	goodTag	hetDad	0.84	Ghana west	0.8368350238257732	0.35939677082051935	FALSE	FALSE	0.8368350238257732	FALSE	0.07736015168908544
Chr4	5712804	T	goodTag	hetDad	0.22	Ghana west	0.8983055290440557	0.6390399183714749	FALSE	FALSE	0.8983055290440557	FALSE	0.046575927241002214
Chr4	5712805	T	goodTag	hetDad	0.1	Ghana west	0.9339031584647789	0.7518296340458492	FALSE	FALSE	0.9339031584647789	FALSE	0.02969815580940254
Chr4	5722079	G	goodTag	hetDad	0.02	Ghana west	0.9539854962136044	0.8875370839817152	FALSE	FALSE	0.9539854962136044	FALSE	0.020458227981733402
Chr4	6226509	C	goodTag	hetDad	0.3	Ghana west	0.88920686361457	0.5838824207703652	FALSE	FALSE	0.88920686361457	FALSE	0.05099719372560051
Chr4	6286898	G	goodTag	hetDad	0.28	Ghana west	0.8930201027741073	0.5967012167293563	FALSE	FALSE	0.8930201027741073	FALSE	0.04913876459902514
Chr4	6286914	A	goodTag	hetDad	0.68	Ghana west	0.8405195556555874	0.4095867241207256	FALSE	FALSE	0.8405195556555874	FALSE	0.07545217774561412
Chr4	7247196	G	goodTag	hetDad	0.4	Ghana west	0.879610985318249	0.5270892568655381	FALSE	FALSE	0.879610985318249	FALSE	0.05570935544436899
Chr4	7247197	A	goodTag	hetDad	0.4	Ghana west	0.879610985318249	0.5270892568655381	FALSE	FALSE	0.879610985318249	FALSE	0.05570935544436899
Chr4	7247200	G	goodTag	hetDad	0.4	Ghana west	0.879610985318249	0.5270892568655381	FALSE	FALSE	0.879610985318249	FALSE	0.05570935544436899
Chr4	9580372	G	goodTag	hetDad	0.02	Ghana west	0.9539854962136044	0.8875370839817152	FALSE	FALSE	0.9539854962136044	FALSE	0.020458227981733402
Chr4	9759731	T	goodTag	hetDad	0.87	Ghana west	0.8368350238257732	0.3509553086398456	FALSE	FALSE	0.8368350238257732	FALSE	0.07736015168908544
Chr4	9759741	A	goodTag	hetDad	0.87	Ghana west	0.8368350238257732	0.3509553086398456	FALSE	FALSE	0.8368350238257732	FALSE	0.07736015168908544
Chr4	10782765	T	goodTag	hetDad	0.57	Ghana west	0.8656467485054281	0.4502589163819717	FALSE	FALSE	0.8656467485054281	FALSE	0.06265929790557175
Chr4	11095102	A	goodTag	hetDad	0.33	Ghana west	0.88920686361457	0.5656590880740386	FALSE	FALSE	0.88920686361457	FALSE	0.05099719372560051
Chr4	11414499	C	goodTag	hetDad	0.24	Ghana west	0.8983055290440557	0.624206114766406	FALSE	FALSE	0.8983055290440557	FALSE	0.046575927241002214
Chr4	12959478	G	goodTag	hetDad	0.22	Ghana west	0.8983055290440557	0.6390399183714749	FALSE	FALSE	0.8983055290440557	FALSE	0.046575927241002214
Chr4	12959510	G	goodTag	hetDad	0.22	Ghana west	0.8983055290440557	0.6390399183714749	FALSE	FALSE	0.8983055290440557	FALSE	0.046575927241002214
Chr4	13305618	C	goodTag	hetDad	0.08	Ghana west	0.9377225967430887	0.7772974107895215	FALSE	FALSE	0.9377225967430887	FALSE	0.02792561846719426
Chr4	13305619	G	goodTag	hetDad	0.65	Ghana west	0.8405195556555874	0.42011267955064013	FALSE	FALSE	0.8405195556555874	FALSE	0.07545217774561412
Chr4	15098614	G	goodTag	hetDad	0.16	Ghana west	0.9115371150178738	0.6891565167793516	FALSE	FALSE	0.9115371150178738	FALSE	0.04022564349907766
Chr4	15098638	G	goodTag	hetDad	0.16	Ghana west	0.9115371150178738	0.6891565167793516	FALSE	FALSE	0.9115371150178738	FALSE	0.04022564349907766
Chr4	15098647	G	goodTag	hetDad	0.16	Ghana west	0.9115371150178738	0.6891565167793516	FALSE	FALSE	0.9115371150178738	FALSE	0.04022564349907766
Chr4	15098653	A	goodTag	hetDad	0.16	Ghana west	0.9115371150178738	0.6891565167793516	FALSE	FALSE	0.9115371150178738	FALSE	0.04022564349907766
Chr4	15129019	C	goodTag	hetDad	0.11	Ghana west	0.9303087531868326	0.7401441358045748	FALSE	FALSE	0.9303087531868326	FALSE	0.03137289278819379
Chr4	15812500	G	goodTag	hetDad	0.14	Ghana west	0.9204306435725731	0.7082810122906027	FALSE	FALSE	0.9204306435725731	FALSE	0.03600893094979035
Chr4	16908522	A	goodTag	hetDad	0	Ghana west	1	1	FALSE	FALSE	1	FALSE	-0
Chr4	17048311	G	goodTag	hetDad	0.01	Ghana west	0.9613980759777171	0.920344325445942	FALSE	FALSE	0.9613980759777171	FALSE	0.017096751349348883
Chr4	17085927	C	goodTag	hetDad	0.49	Ghana west	0.8656467485054281	0.48392730444614607	FALSE	FALSE	0.8656467485054281	FALSE	0.06265929790557175
Chr4	18634402	G	goodTag	hetDad	0.69	Ghana west	0.8405195556555874	0.40616438071332595	FALSE	FALSE	0.8405195556555874	FALSE	0.07545217774561412
Chr4	18820751	G	goodTag	hetDad	0.05	Ghana west	0.9458937140494581	0.8230632737581215	FALSE	FALSE	0.9458937140494581	FALSE	0.024157660633188607
Chr4	19516824	A	goodTag	hetDad	1.49	Ghana west	0.8169709559465986	0.22221645984415828	FALSE	FALSE	0.8169709559465986	FALSE	0.08779338275318471
Chr4	19516895	C	goodTag	hetDad	1.49	Ghana west	0.8169709559465986	0.22221645984415828	FALSE	FALSE	0.8169709559465986	FALSE	0.08779338275318471
Chr4	20354080	G	goodTag	hetDad	0.09	Ghana west	0.9362153231613742	0.7641771556220948	FALSE	FALSE	0.9362153231613742	FALSE	0.028624254994551762
Chr4	21068246	T	goodTag	hetDad	0.07	Ghana west	0.9377225967430887	0.7913367801006604	FALSE	FALSE	0.9377225967430887	FALSE	0.02792561846719426
Chr4	21167149	C	goodTag	hetDad	0.16	Ghana west	0.9115371150178738	0.6891565167793516	FALSE	FALSE	0.9115371150178738	FALSE	0.04022564349907766
Chr4	21215799	G	goodTag	hetDad	0.03	Ghana west	0.9539854962136044	0.8624902301359216	FALSE	FALSE	0.9539854962136044	FALSE	0.020458227981733402
Chr4	21227167	G	goodTag	hetDad	0.28	Ghana west	0.8930201027741073	0.5967012167293563	FALSE	FALSE	0.8930201027741073	FALSE	0.04913876459902514
Chr4	22485032	A	goodTag	hetDad	0.95	Ghana west	0.8368350238257732	0.329719297312679	FALSE	FALSE	0.8368350238257732	FALSE	0.07736015168908544
Chr4	22811712	T	goodTag	hetDad	0	Ghana west	1	1	FALSE	FALSE	1	FALSE	-0
Chr4	22811727	C	goodTag	hetDad	0	Ghana west	1	1	FALSE	FALSE	1	FALSE	-0
Chr4	22811738	T	goodTag	hetDad	0	Ghana west	1	1	FALSE	FALSE	1	FALSE	-0
Chr4	22811741	T	goodTag	hetDad	0	Ghana west	1	1	FALSE	FALSE	1	FALSE	-0
Chr4	22995825	A	goodTag	hetDad	0.59	Ghana west	0.8656467485054281	0.4424191187176898	FALSE	FALSE	0.8656467485054281	FALSE	0.06265929790557175
Chr4	23053535	T	goodTag	hetDad	0.24	Ghana west	0.8983055290440557	0.624206114766406	FALSE	FALSE	0.8983055290440557	FALSE	0.046575927241002214
Chr4	23053579	C	goodTag	hetDad	0.24	Ghana west	0.8983055290440557	0.624206114766406	FALSE	FALSE	0.8983055290440557	FALSE	0.046575927241002214
Chr4	23725663	T	goodTag	hetDad	0.8	Ghana west	0.8405195556555874	0.37109336952269767	FALSE	FALSE	0.8405195556555874	FALSE	0.07545217774561412
Chr4	23725668	T	goodTag	hetDad	0.8	Ghana west	0.8405195556555874	0.37109336952269767	FALSE	FALSE	0.8405195556555874	FALSE	0.07545217774561412
Chr4	23849136	C	goodTag	hetDad	0	Ghana west	1	1	FALSE	FALSE	1	FALSE	-0
Chr4	23849161	A	goodTag	hetDad	0	Ghana west	1	1	FALSE	FALSE	1	FALSE	-0
Chr4	24026527	T	goodTag	hetDad	1.97	Ghana west	0.7564348871841124	0.1604478619648485	FALSE	FALSE	0.7564348871841124	FALSE	0.12122844946984496
Chr4	24084189	T	goodTag	hetDad	0.55	Ghana west	0.8656467485054281	0.45831769413307955	FALSE	FALSE	0.8656467485054281	FALSE	0.06265929790557175
Chr4	24084197	G	goodTag	hetDad	0.55	Ghana west	0.8656467485054281	0.45831769413307955	FALSE	FALSE	0.8656467485054281	FALSE	0.06265929790557175
Chr4	24294327	T	goodTag	hetDad	0.3	Ghana west	0.88920686361457	0.5838824207703652	FALSE	FALSE	0.88920686361457	FALSE	0.05099719372560051
Chr4	24596115	T	goodTag	hetDad	2.26	Ghana west	0.7466109297512434	0.13275406101282172	FALSE	FALSE	0.7466109297512434	FALSE	0.12690565666003656
Chr4	24596116	C	goodTag	hetDad	2.26	Ghana west	0.7466109297512434	0.13275406101282172	FALSE	FALSE	0.7466109297512434	FALSE	0.12690565666003656
Chr4	26278232	A	goodTag	hetDad	0.4	Ghana west	0.879610985318249	0.5270892568655381	FALSE	FALSE	0.879610985318249	FALSE	0.05570935544436899
Chr4	26278238	G	goodTag	hetDad	0.4	Ghana west	0.879610985318249	0.5270892568655381	FALSE	FALSE	0.879610985318249	FALSE	0.05570935544436899
Chr4	26278281	T	goodTag	hetDad	0.4	Ghana west	0.879610985318249	0.5270892568655381	FALSE	FALSE	0.879610985318249	FALSE	0.05570935544436899
Chr4	26452307	A	goodTag	hetDad	0.69	Ghana west	0.8405195556555874	0.40616438071332595	FALSE	FALSE	0.8405195556555874	FALSE	0.07545217774561412
Chr4	26790066	C	goodTag	hetDad	0.32	Ghana west	0.88920686361457	0.5716076449533315	FALSE	FALSE	0.88920686361457	FALSE	0.05099719372560051
Chr4	29416385	T	goodTag	hetDad	0.36	Ghana west	0.884357965476253	0.5485062355001471	FALSE	FALSE	0.884357965476253	FALSE	0.053371908105484214
Chr4	30580323	G	goodTag	hetDad	0.21	Ghana west	0.8983055290440557	0.6467674040054682	FALSE	FALSE	0.8983055290440557	FALSE	0.046575927241002214
Chr4	31806330	C	goodTag	hetDad	0.52	Ghana west	0.8656467485054281	0.4708416819906315	FALSE	FALSE	0.8656467485054281	FALSE	0.06265929790557175
Chr4	31806331	G	goodTag	hetDad	0.52	Ghana west	0.8656467485054281	0.4708416819906315	FALSE	FALSE	0.8656467485054281	FALSE	0.06265929790557175
Chr4	31814537	T	goodTag	hetDad	0.95	Ghana west	0.8368350238257732	0.329719297312679	FALSE	FALSE	0.8368350238257732	FALSE	0.07736015168908544
Chr4	32708734	C	goodTag	hetDad	1.12	Ghana west	0.8368350238257732	0.28991845394256976	FALSE	FALSE	0.8368350238257732	FALSE	0.07736015168908544
Chr4	32929062	T	goodTag	hetDad	0.16	Ghana west	0.9115371150178738	0.6891565167793516	FALSE	FALSE	0.9115371150178738	FALSE	0.04022564349907766
Chr4	35275144	T	goodTag	hetDad	0.25	Ghana west	0.8983055290440557	0.6170750774519738	FALSE	FALSE	0.8983055290440557	FALSE	0.046575927241002214
Chr4	35760390	T	goodTag	hetDad	0.44	Ghana west	0.8743290048589406	0.5071224553598253	FALSE	FALSE	0.8743290048589406	FALSE	0.058325114152789986
Chr4	35776272	C	goodTag	hetDad	0.65	Ghana west	0.8405195556555874	0.42011267955064013	FALSE	FALSE	0.8405195556555874	FALSE	0.07545217774561412
Chr4	37907888	C	goodTag	hetDad	0.61	Ghana west	0.8620324591091728	0.43478781014221846	FALSE	FALSE	0.8620324591091728	FALSE	0.06447638087297154
Chr4	38572765	G	goodTag	hetDad	0.64	Ghana west	0.8459411233441849	0.4237107971667934	FALSE	FALSE	0.8459411233441849	FALSE	0.0726598623705855
Chr4	40137104	C	goodTag	hetDad	0.72	Ghana west	0.8405195556555874	0.3961439091520741	FALSE	FALSE	0.8405195556555874	FALSE	0.07545217774561412
Chr4	40137112	G	goodTag	hetDad	0.72	Ghana west	0.8405195556555874	0.3961439091520741	FALSE	FALSE	0.8405195556555874	FALSE	0.07545217774561412
Chr4	40137117	G	goodTag	hetDad	0.72	Ghana west	0.8405195556555874	0.3961439091520741	FALSE	FALSE	0.8405195556555874	FALSE	0.07545217774561412
Chr4	40137119	G	goodTag	hetDad	0.72	Ghana west	0.8405195556555874	0.3961439091520741	FALSE	FALSE	0.8405195556555874	FALSE	0.07545217774561412
Chr4	40208299	G	goodTag	hetDad	0.73	Ghana west	0.8405195556555874	0.39288318849133075	FALSE	FALSE	0.8405195556555874	FALSE	0.07545217774561412
Chr4	40518029	A	goodTag	hetDad	0.18	Ghana west	0.9060525971777387	0.6713732405408726	FALSE	FALSE	0.9060525971777387	FALSE	0.042846590401526836
Chr4	55081519	T	goodTag	hetDad	0.59	Ghana west	0.8656467485054281	0.4424191187176898	FALSE	FALSE	0.8656467485054281	FALSE	0.06265929790557175
Chr4	55554864	T	goodTag	hetDad	0.71	Ghana west	0.8405195556555874	0.39944381189523437	FALSE	FALSE	0.8405195556555874	FALSE	0.07545217774561412
Chr4	55554897	C	goodTag	hetDad	0.71	Ghana west	0.8405195556555874	0.39944381189523437	FALSE	FALSE	0.8405195556555874	FALSE	0.07545217774561412
Chr4	56700776	A	goodTag	hetDad	1.09	Ghana west	0.8368350238257732	0.29647120886815503	FALSE	FALSE	0.8368350238257732	FALSE	0.07736015168908544
Chr4	56700787	C	goodTag	hetDad	1.09	Ghana west	0.8368350238257732	0.29647120886815503	FALSE	FALSE	0.8368350238257732	FALSE	0.07736015168908544
Chr4	57724867	C	goodTag	hetDad	0.5	Ghana west	0.8656467485054281	0.4795001221869535	FALSE	FALSE	0.8656467485054281	FALSE	0.06265929790557175
Chr4	57724916	G	goodTag	hetDad	0.5	Ghana west	0.8656467485054281	0.4795001221869535	FALSE	FALSE	0.8656467485054281	FALSE	0.06265929790557175
Chr4	59393710	C	goodTag	hetDad	0.2	Ghana west	0.9005957905994583	0.654720846018577	FALSE	FALSE	0.9005957905994583	FALSE	0.045470087268377694
Chr4	60036291	A	goodTag	hetDad	0.15	Ghana west	0.9158859654303069	0.6985353583033387	FALSE	FALSE	0.9158859654303069	FALSE	0.038158595837962196
Chr4	64343358	C	goodTag	hetDad	0.04	Ghana west	0.9506168526156447	0.841480581121794	FALSE	FALSE	0.9506168526156447	FALSE	0.021994490763852525
Chr4	65539687	A	goodTag	hetDad	1.18	Ghana west	0.8368350238257732	0.27735599555519685	FALSE	FALSE	0.8368350238257732	FALSE	0.07736015168908544
Chr4	68051861	C	goodTag	hetDad	0.32	Ghana west	0.88920686361457	0.5716076449533315	FALSE	FALSE	0.88920686361457	FALSE	0.05099719372560051
Chr4	68508112	C	goodTag	hetDad	0.48	Ghana west	0.8656467485054281	0.4884223166225936	FALSE	FALSE	0.8656467485054281	FALSE	0.06265929790557175
Chr4	68748874	G	goodTag	hetDad	0.5	Ghana west	0.8656467485054281	0.4795001221869535	FALSE	FALSE	0.8656467485054281	FALSE	0.06265929790557175
Chr4	68753598	T	goodTag	hetDad	2.17	Ghana west	0.7516337762992292	0.1407262339926143	FALSE	FALSE	0.7516337762992292	FALSE	0.12399371216547042
Chr4	68753615	A	goodTag	hetDad	2.17	Ghana west	0.7516337762992292	0.1407262339926143	FALSE	FALSE	0.7516337762992292	FALSE	0.12399371216547042
Chr4	68753624	A	goodTag	hetDad	2.17	Ghana west	0.7516337762992292	0.1407262339926143	FALSE	FALSE	0.7516337762992292	FALSE	0.12399371216547042
Chr4	68753631	A	goodTag	hetDad	2.17	Ghana west	0.7516337762992292	0.1407262339926143	FALSE	FALSE	0.7516337762992292	FALSE	0.12399371216547042
Chr4	73604657	G	goodTag	hetDad	0.33	Ghana west	0.88920686361457	0.5656590880740386	FALSE	FALSE	0.88920686361457	FALSE	0.05099719372560051
Chr4	75465087	C	goodTag	hetDad	1.14	Ghana west	0.8368350238257732	0.28565232751782466	FALSE	FALSE	0.8368350238257732	FALSE	0.07736015168908544
Chr4	77775963	C	goodTag	hetDad	0.21	Ghana west	0.8983055290440557	0.6467674040054682	FALSE	FALSE	0.8983055290440557	FALSE	0.046575927241002214
Chr4	78000376	G	goodTag	hetDad	1.4	Ghana west	0.8169709559465986	0.23672357063785743	FALSE	FALSE	0.8169709559465986	FALSE	0.08779338275318471
Chr4	78000386	G	goodTag	hetDad	1.4	Ghana west	0.8169709559465986	0.23672357063785743	FALSE	FALSE	0.8169709559465986	FALSE	0.08779338275318471
Chr4	78000393	A	goodTag	hetDad	1.4	Ghana west	0.8169709559465986	0.23672357063785743	FALSE	FALSE	0.8169709559465986	FALSE	0.08779338275318471
Chr4	79258975	G	goodTag	hetDad	0.91	Ghana west	0.8368350238257732	0.3401144187180106	FALSE	FALSE	0.8368350238257732	FALSE	0.07736015168908544
Chr4	79275657	T	goodTag	hetDad	0.5	Ghana west	0.8656467485054281	0.4795001221869535	FALSE	FALSE	0.8656467485054281	FALSE	0.06265929790557175
Chr4	79423111	C	goodTag	hetDad	0.53	Ghana west	0.8656467485054281	0.4666068594836176	FALSE	FALSE	0.8656467485054281	FALSE	0.06265929790557175
Chr4	80609937	T	goodTag	hetDad	0.54	Ghana west	0.8656467485054281	0.4624327264504763	FALSE	FALSE	0.8656467485054281	FALSE	0.06265929790557175
Chr4	80667623	C	goodTag	hetDad	1.02	Ghana west	0.8368350238257732	0.3125190091472482	FALSE	FALSE	0.8368350238257732	FALSE	0.07736015168908544
Chr4	81852056	T	goodTag	hetDad	1.46	Ghana west	0.8169709559465986	0.2269301207501111	FALSE	FALSE	0.8169709559465986	FALSE	0.08779338275318471
Chr4	81852059	T	goodTag	hetDad	1.46	Ghana west	0.8169709559465986	0.2269301207501111	FALSE	FALSE	0.8169709559465986	FALSE	0.08779338275318471
Chr4	81886939	T	goodTag	hetDad	0.65	Ghana west	0.8405195556555874	0.42011267955064013	FALSE	FALSE	0.8405195556555874	FALSE	0.07545217774561412
Chr4	83082778	T	goodTag	hetDad	0.71	Ghana west	0.8405195556555874	0.39944381189523437	FALSE	FALSE	0.8405195556555874	FALSE	0.07545217774561412
Chr4	83082780	C	goodTag	hetDad	0.71	Ghana west	0.8405195556555874	0.39944381189523437	FALSE	FALSE	0.8405195556555874	FALSE	0.07545217774561412
Chr4	83100081	C	goodTag	hetDad	0.52	Ghana west	0.8656467485054281	0.4708416819906315	FALSE	FALSE	0.8656467485054281	FALSE	0.06265929790557175
Chr4	84576455	A	goodTag	hetDad	1.44	Ghana west	0.8169709559465986	0.23013934044341655	FALSE	FALSE	0.8169709559465986	FALSE	0.08779338275318471
Chr4	85127691	A	goodTag	hetDad	0.58	Ghana west	0.8656467485054281	0.44631232093194284	FALSE	FALSE	0.8656467485054281	FALSE	0.06265929790557175
Chr4	86625880	C	goodTag	hetDad	0.5	Ghana west	0.8656467485054281	0.4795001221869535	FALSE	FALSE	0.8656467485054281	FALSE	0.06265929790557175
Chr4	88151773	C	goodTag	hetDad	0.04	Ghana west	0.9506168526156447	0.841480581121794	FALSE	FALSE	0.9506168526156447	FALSE	0.021994490763852525
Chr4	88151774	A	goodTag	hetDad	0.09	Ghana west	0.9362153231613742	0.7641771556220948	FALSE	FALSE	0.9362153231613742	FALSE	0.028624254994551762
Chr4	88383281	T	goodTag	hetDad	0.48	Ghana west	0.8656467485054281	0.4884223166225936	FALSE	FALSE	0.8656467485054281	FALSE	0.06265929790557175
Chr4	88383282	A	goodTag	hetDad	0.48	Ghana west	0.8656467485054281	0.4884223166225936	FALSE	FALSE	0.8656467485054281	FALSE	0.06265929790557175
Chr4	88383294	T	goodTag	hetDad	0.48	Ghana west	0.8656467485054281	0.4884223166225936	FALSE	FALSE	0.8656467485054281	FALSE	0.06265929790557175
Chr4	88739931	C	goodTag	hetDad	0.75	Ghana west	0.8405195556555874	0.3864762307712327	FALSE	FALSE	0.8405195556555874	FALSE	0.07545217774561412
Chr4	89851945	C	goodTag	hetDad	0.04	Ghana west	0.9506168526156447	0.841480581121794	FALSE	FALSE	0.9506168526156447	FALSE	0.021994490763852525
Chr4	90058344	T	goodTag	hetDad	0.95	Ghana west	0.8368350238257732	0.329719297312679	FALSE	FALSE	0.8368350238257732	FALSE	0.07736015168908544
Chr4	90058359	A	goodTag	hetDad	0.95	Ghana west	0.8368350238257732	0.329719297312679	FALSE	FALSE	0.8368350238257732	FALSE	0.07736015168908544
Chr4	90058368	T	goodTag	hetDad	0.95	Ghana west	0.8368350238257732	0.329719297312679	FALSE	FALSE	0.8368350238257732	FALSE	0.07736015168908544
Chr4	90388689	T	goodTag	hetDad	0.32	Ghana west	0.88920686361457	0.5716076449533315	FALSE	FALSE	0.88920686361457	FALSE	0.05099719372560051
Chr4	90731797	C	goodTag	hetDad	0.4	Ghana west	0.879610985318249	0.5270892568655381	FALSE	FALSE	0.879610985318249	FALSE	0.05570935544436899
Chr4	91633111	A	goodTag	hetDad	0.69	Ghana west	0.8405195556555874	0.40616438071332595	FALSE	FALSE	0.8405195556555874	FALSE	0.07545217774561412
Chr4	92072338	G	goodTag	hetDad	0.71	Ghana west	0.8405195556555874	0.39944381189523437	FALSE	FALSE	0.8405195556555874	FALSE	0.07545217774561412
Chr4	93533480	C	goodTag	hetDad	0	Ghana west	1	1	FALSE	FALSE	1	FALSE	-0
Chr4	93780005	G	goodTag	hetDad	1.65	Ghana west	0.7938000866156998	0.19895893109240226	FALSE	FALSE	0.7938000866156998	FALSE	0.10028885804069917
Chr4	93780040	G	goodTag	hetDad	0.72	Ghana west	0.8405195556555874	0.3961439091520741	FALSE	FALSE	0.8405195556555874	FALSE	0.07545217774561412
Chr4	97455012	T	goodTag	hetDad	1.82	Ghana west	0.7929110902595256	0.17731327675163622	FALSE	FALSE	0.7929110902595256	FALSE	0.10077550773214156
Chr4	97455044	A	goodTag	hetDad	1.82	Ghana west	0.7929110902595256	0.17731327675163622	FALSE	FALSE	0.7929110902595256	FALSE	0.10077550773214156
Chr4	98328109	C	goodTag	hetDad	1.25	Ghana west	0.8320104172347548	0.2635524772829727	FALSE	FALSE	0.8320104172347548	FALSE	0.07987123606594897
Chr4	98328142	C	goodTag	hetDad	1.25	Ghana west	0.8320104172347548	0.2635524772829727	FALSE	FALSE	0.8320104172347548	FALSE	0.07987123606594897
Chr4	98676023	T	goodTag	hetDad	2.58	Ghana west	0.6979442178508402	0.1082216620608758	FALSE	FALSE	0.6979442178508402	FALSE	0.15617928632762926
Chr4	99751681	C	goodTag	hetDad	2.14	Ghana west	0.7516337762992292	0.14350189138893588	FALSE	FALSE	0.7516337762992292	FALSE	0.12399371216547042
Chr4	99751691	T	goodTag	hetDad	2.14	Ghana west	0.7516337762992292	0.14350189138893588	FALSE	FALSE	0.7516337762992292	FALSE	0.12399371216547042
Chr4	99751721	C	goodTag	hetDad	2.14	Ghana west	0.7516337762992292	0.14350189138893588	FALSE	FALSE	0.7516337762992292	FALSE	0.12399371216547042
Chr4	100077156	A	goodTag	hetDad	0.34	Ghana west	0.88920686361457	0.5598292219170771	FALSE	FALSE	0.88920686361457	FALSE	0.05099719372560051
Chr4	100143970	G	goodTag	hetDad	0.95	Ghana west	0.8368350238257732	0.329719297312679	FALSE	FALSE	0.8368350238257732	FALSE	0.07736015168908544
Chr4	100279304	A	goodTag	hetDad	0.53	Ghana west	0.8656467485054281	0.4666068594836176	FALSE	FALSE	0.8656467485054281	FALSE	0.06265929790557175
Chr4	101735592	G	goodTag	hetDad	0.06	Ghana west	0.9451020927110216	0.8064959405073401	FALSE	FALSE	0.9451020927110216	FALSE	0.024521275187905214
Chr4	101868266	A	goodTag	hetDad	1.04	Ghana west	0.8368350238257732	0.30782147190884257	FALSE	FALSE	0.8368350238257732	FALSE	0.07736015168908544
Chr4	102115441	G	goodTag	hetDad	1.35	Ghana west	0.8169709559465986	0.24527811680677292	FALSE	FALSE	0.8169709559465986	FALSE	0.08779338275318471
Chr4	103344061	G	goodTag	hetDad	1.48	Ghana west	0.8169709559465986	0.22377452230235317	FALSE	FALSE	0.8169709559465986	FALSE	0.08779338275318471
Chr4	103932680	C	goodTag	hetDad	0.21	Ghana west	0.8983055290440557	0.6467674040054682	FALSE	FALSE	0.8983055290440557	FALSE	0.046575927241002214
Chr4	104006640	T	goodTag	hetDad	0.87	Ghana west	0.8368350238257732	0.3509553086398456	FALSE	FALSE	0.8368350238257732	FALSE	0.07736015168908544
Chr4	104900605	T	goodTag	hetDad	0.01	Ghana west	0.9613980759777171	0.920344325445942	FALSE	FALSE	0.9613980759777171	FALSE	0.017096751349348883
Chr4	105741805	G	goodTag	hetDad	2.38	Ghana west	0.7165679419909619	0.1228975469287964	FALSE	FALSE	0.7165679419909619	FALSE	0.1447426253184685
Chr4	106252078	C	goodTag	hetDad	1.41	Ghana west	0.8169709559465986	0.2350563932393388	FALSE	FALSE	0.8169709559465986	FALSE	0.08779338275318471
Chr4	106592250	A	goodTag	hetDad	1.71	Ghana west	0.7929110902595256	0.19098537049971098	FALSE	FALSE	0.7929110902595256	FALSE	0.10077550773214156
Chr4	108342191	A	goodTag	hetDad	5.87	Ghana west	0.1896586432780157	0.015401051886769213	FALSE	TRUE	0.1896586432780157	FALSE	0.7220273604886754
Chr4	108677017	C	goodTag	hetDad	2.55	Ghana west	0.700890502781289	0.11029425524455527	FALSE	FALSE	0.700890502781289	FALSE	0.15434982476124673
Chr4	109203770	G	goodTag	hetDad	0.21	Ghana west	0.8983055290440557	0.6467674040054682	FALSE	FALSE	0.8983055290440557	FALSE	0.046575927241002214
Chr4	109203788	G	goodTag	hetDad	0.21	Ghana west	0.8983055290440557	0.6467674040054682	FALSE	FALSE	0.8983055290440557	FALSE	0.046575927241002214
Chr4	109468797	C	goodTag	hetDad	0.91	Ghana west	0.8368350238257732	0.3401144187180106	FALSE	FALSE	0.8368350238257732	FALSE	0.07736015168908544
Chr4	110523457	T	goodTag	hetDad	2.74	Ghana west	0.6737340693683895	0.09786476681409928	FALSE	FALSE	0.6737340693683895	FALSE	0.1715114906990037
Chr4	111739294	T	goodTag	hetDad	0.87	Ghana west	0.8368350238257732	0.3509553086398456	FALSE	FALSE	0.8368350238257732	FALSE	0.07736015168908544
Chr4	112111417	A	goodTag	hetDad	0.34	Ghana west	0.88920686361457	0.5598292219170771	FALSE	FALSE	0.88920686361457	FALSE	0.05099719372560051
Chr4	112319592	C	goodTag	hetDad	0.66	Ghana west	0.8405195556555874	0.416559943276791	FALSE	FALSE	0.8405195556555874	FALSE	0.07545217774561412
Chr4	112319604	G	goodTag	hetDad	0.66	Ghana west	0.8405195556555874	0.416559943276791	FALSE	FALSE	0.8405195556555874	FALSE	0.07545217774561412
Chr4	113300490	A	goodTag	hetDad	0.3	Ghana west	0.88920686361457	0.5838824207703652	FALSE	FALSE	0.88920686361457	FALSE	0.05099719372560051
Chr4	113300492	G	goodTag	hetDad	0.3	Ghana west	0.88920686361457	0.5838824207703652	FALSE	FALSE	0.88920686361457	FALSE	0.05099719372560051
Chr4	114872034	C	goodTag	hetDad	0.81	Ghana west	0.8405195556555874	0.36812025069351906	FALSE	FALSE	0.8405195556555874	FALSE	0.07545217774561412
Chr4	114872039	C	goodTag	hetDad	0.57	Ghana west	0.8656467485054281	0.4502589163819717	FALSE	FALSE	0.8656467485054281	FALSE	0.06265929790557175
Chr4	115375740	T	goodTag	hetDad	0.18	Ghana west	0.9060525971777387	0.6713732405408726	FALSE	FALSE	0.9060525971777387	FALSE	0.042846590401526836
Chr4	115375746	G	goodTag	hetDad	0.29	Ghana west	0.8893776661362862	0.5902205302745532	FALSE	FALSE	0.8893776661362862	FALSE	0.05091378066126342
Chr4	115375749	A	goodTag	hetDad	0.29	Ghana west	0.8893776661362862	0.5902205302745532	FALSE	FALSE	0.8893776661362862	FALSE	0.05091378066126342
Chr4	115538342	T	goodTag	hetDad	1.17	Ghana west	0.8368350238257732	0.2794012405091344	FALSE	FALSE	0.8368350238257732	FALSE	0.07736015168908544
Chr4	115761313	G	goodTag	hetDad	0.91	Ghana west	0.8368350238257732	0.3401144187180106	FALSE	FALSE	0.8368350238257732	FALSE	0.07736015168908544
Chr4	115805869	T	goodTag	hetDad	0.49	Ghana west	0.8656467485054281	0.48392730444614607	FALSE	FALSE	0.8656467485054281	FALSE	0.06265929790557175
Chr4	115833560	A	goodTag	hetDad	0.78	Ghana west	0.8405195556555874	0.3771411397870088	FALSE	FALSE	0.8405195556555874	FALSE	0.07545217774561412
Chr4	116754367	G	goodTag	hetDad	0.32	Ghana west	0.88920686361457	0.5716076449533315	FALSE	FALSE	0.88920686361457	FALSE	0.05099719372560051
Chr4	116754388	C	goodTag	hetDad	0.19	Ghana west	0.9023119467572736	0.6629166175161068	FALSE	FALSE	0.9023119467572736	FALSE	0.04464329246453266
Chr4	116754393	G	goodTag	hetDad	0.32	Ghana west	0.88920686361457	0.5716076449533315	FALSE	FALSE	0.88920686361457	FALSE	0.05099719372560051
Chr4	116754398	T	goodTag	hetDad	0.32	Ghana west	0.88920686361457	0.5716076449533315	FALSE	FALSE	0.88920686361457	FALSE	0.05099719372560051
Chr4	117732403	G	goodTag	hetDad	0.24	Ghana west	0.8983055290440557	0.624206114766406	FALSE	FALSE	0.8983055290440557	FALSE	0.046575927241002214
Chr4	118671686	T	goodTag	hetDad	0.29	Ghana west	0.8893776661362862	0.5902205302745532	FALSE	FALSE	0.8893776661362862	FALSE	0.05091378066126342
Chr4	118671687	G	goodTag	hetDad	0.29	Ghana west	0.8893776661362862	0.5902205302745532	FALSE	FALSE	0.8893776661362862	FALSE	0.05091378066126342
Chr4	118671723	T	goodTag	hetDad	0.29	Ghana west	0.8893776661362862	0.5902205302745532	FALSE	FALSE	0.8893776661362862	FALSE	0.05091378066126342
Chr4	119258353	T	goodTag	hetDad	0.28	Ghana west	0.8930201027741073	0.5967012167293563	FALSE	FALSE	0.8930201027741073	FALSE	0.04913876459902514
Chr4	119457041	A	goodTag	hetDad	0.02	Ghana west	0.9539854962136044	0.8875370839817152	FALSE	FALSE	0.9539854962136044	FALSE	0.020458227981733402
Chr4	119457094	C	goodTag	hetDad	0.02	Ghana west	0.9539854962136044	0.8875370839817152	FALSE	FALSE	0.9539854962136044	FALSE	0.020458227981733402
Chr4	120099598	A	goodTag	hetDad	1.68	Ghana west	0.7929110902595256	0.19492445251365742	FALSE	FALSE	0.7929110902595256	FALSE	0.10077550773214156
Chr4	121858810	A	goodTag	hetDad	0.29	Ghana west	0.8893776661362862	0.5902205302745532	FALSE	FALSE	0.8893776661362862	FALSE	0.05091378066126342
Chr4	122603035	G	goodTag	hetDad	0.13	Ghana west	0.9204306435725731	0.7184320389103389	FALSE	FALSE	0.9204306435725731	FALSE	0.03600893094979035
Chr4	123239158	A	goodTag	hetDad	0.72	Ghana west	0.8405195556555874	0.3961439091520741	FALSE	FALSE	0.8405195556555874	FALSE	0.07545217774561412
Chr4	123239159	C	goodTag	hetDad	0.72	Ghana west	0.8405195556555874	0.3961439091520741	FALSE	FALSE	0.8405195556555874	FALSE	0.07545217774561412
Chr4	124005296	C	goodTag	hetDad	2.49	Ghana west	0.700890502781289	0.11457172457564435	FALSE	FALSE	0.700890502781289	FALSE	0.15434982476124673
Chr4	124005325	A	goodTag	hetDad	1.67	Ghana west	0.7929110902595256	0.19625853446238695	FALSE	FALSE	0.7929110902595256	FALSE	0.10077550773214156
Chr4	125495893	A	goodTag	hetDad	0.53	Ghana west	0.8656467485054281	0.4666068594836176	FALSE	FALSE	0.8656467485054281	FALSE	0.06265929790557175
Chr4	125495934	G	goodTag	hetDad	0.53	Ghana west	0.8656467485054281	0.4666068594836176	FALSE	FALSE	0.8656467485054281	FALSE	0.06265929790557175
Chr4	125623719	A	goodTag	hetDad	0	Ghana west	1	1	FALSE	FALSE	1	FALSE	-0
Chr4	125861640	A	goodTag	hetDad	0	Ghana west	1	1	FALSE	FALSE	1	FALSE	-0
Chr4	126699277	C	goodTag	hetDad	1.57	Ghana west	0.807206234098505	0.21020701370993622	FALSE	FALSE	0.807206234098505	FALSE	0.09301549267782887
Chr4	126699284	A	goodTag	hetDad	1.57	Ghana west	0.807206234098505	0.21020701370993622	FALSE	FALSE	0.807206234098505	FALSE	0.09301549267782887
Chr4	127163509	T	goodTag	hetDad	0.65	Ghana west	0.8405195556555874	0.42011267955064013	FALSE	FALSE	0.8405195556555874	FALSE	0.07545217774561412
Chr4	127163556	C	goodTag	hetDad	0.65	Ghana west	0.8405195556555874	0.42011267955064013	FALSE	FALSE	0.8405195556555874	FALSE	0.07545217774561412
Chr4	127175556	T	goodTag	hetDad	1.56	Ghana west	0.8106267215940443	0.2116652202692184	FALSE	FALSE	0.8106267215940443	FALSE	0.09117908422427394
Chr4	127228911	A	goodTag	hetDad	0.37	Ghana west	0.8819574724682726	0.543004268138499	FALSE	FALSE	0.8819574724682726	FALSE	0.05455235581789138
Chr4	127604838	G	goodTag	hetDad	0.65	Ghana west	0.8405195556555874	0.42011267955064013	FALSE	FALSE	0.8405195556555874	FALSE	0.07545217774561412
Chr4	127604870	G	goodTag	hetDad	0.79	Ghana west	0.8405195556555874	0.3741001254985581	FALSE	FALSE	0.8405195556555874	FALSE	0.07545217774561412
Chr4	129003373	G	goodTag	hetDad	0.42	Ghana west	0.8785777129468456	0.5169370442644898	FALSE	FALSE	0.8785777129468456	FALSE	0.05621981776426562
Chr4	129763470	T	goodTag	hetDad	1.42	Ghana west	0.8169709559465986	0.23340340307438712	FALSE	FALSE	0.8169709559465986	FALSE	0.08779338275318471
Chr4	129763481	C	goodTag	hetDad	1.42	Ghana west	0.8169709559465986	0.23340340307438712	FALSE	FALSE	0.8169709559465986	FALSE	0.08779338275318471
Chr4	129993324	T	goodTag	hetDad	0.81	Ghana west	0.8405195556555874	0.36812025069351906	FALSE	FALSE	0.8405195556555874	FALSE	0.07545217774561412
Chr4	130860283	T	goodTag	hetDad	1.49	Ghana west	0.8169709559465986	0.22221645984415828	FALSE	FALSE	0.8169709559465986	FALSE	0.08779338275318471
Chr4	131033461	G	goodTag	hetDad	2.16	Ghana west	0.7516337762992292	0.14164469029513627	FALSE	FALSE	0.7516337762992292	FALSE	0.12399371216547042
Chr4	131649096	G	goodTag	hetDad	1.18	Ghana west	0.8368350238257732	0.27735599555519685	FALSE	FALSE	0.8368350238257732	FALSE	0.07736015168908544
Chr4	131896603	G	goodTag	hetDad	2	Ghana west	0.7552251958487142	0.15729920705028455	FALSE	FALSE	0.7552251958487142	FALSE	0.12192352952099017
Chr4	131896615	C	goodTag	hetDad	2	Ghana west	0.7552251958487142	0.15729920705028455	FALSE	FALSE	0.7552251958487142	FALSE	0.12192352952099017
Chr4	131896648	A	goodTag	hetDad	2	Ghana west	0.7552251958487142	0.15729920705028455	FALSE	FALSE	0.7552251958487142	FALSE	0.12192352952099017
Chr4	131896655	C	goodTag	hetDad	2	Ghana west	0.7552251958487142	0.15729920705028455	FALSE	FALSE	0.7552251958487142	FALSE	0.12192352952099017
Chr4	132023728	C	goodTag	hetDad	0.79	Ghana west	0.8405195556555874	0.3741001254985581	FALSE	FALSE	0.8405195556555874	FALSE	0.07545217774561412
Chr4	132178023	T	goodTag	hetDad	0.68	Ghana west	0.8405195556555874	0.4095867241207256	FALSE	FALSE	0.8405195556555874	FALSE	0.07545217774561412
Chr4	132181792	G	goodTag	hetDad	1.49	Ghana west	0.8169709559465986	0.22221645984415828	FALSE	FALSE	0.8169709559465986	FALSE	0.08779338275318471
Chr4	133277488	G	goodTag	hetDad	3.96	Ghana west	0.4294135823591091	0.04659370337113189	FALSE	TRUE	0.4294135823591091	FALSE	0.3671242229404719
Chr4	133482353	G	goodTag	hetDad	0.5	Ghana west	0.8656467485054281	0.4795001221869535	FALSE	FALSE	0.8656467485054281	FALSE	0.06265929790557175
Chr4	133849428	A	goodTag	hetDad	3.05	Ghana west	0.6200699389202962	0.0807371429045678	FALSE	FALSE	0.6200699389202962	FALSE	0.20755932280156278
Chr4	133961961	C	goodTag	hetDad	0.28	Ghana west	0.8930201027741073	0.5967012167293563	FALSE	FALSE	0.8930201027741073	FALSE	0.04913876459902514
Chr4	134493784	C	goodTag	hetDad	2.65	Ghana west	0.6951193193469681	0.10354989617628951	FALSE	FALSE	0.6951193193469681	FALSE	0.15794064104123787
Chr4	134493827	A	goodTag	hetDad	0.66	Ghana west	0.8405195556555874	0.416559943276791	FALSE	FALSE	0.8405195556555874	FALSE	0.07545217774561412
Chr4	134493880	T	goodTag	hetDad	0.66	Ghana west	0.8405195556555874	0.416559943276791	FALSE	FALSE	0.8405195556555874	FALSE	0.07545217774561412
Chr4	134493881	C	goodTag	hetDad	0.66	Ghana west	0.8405195556555874	0.416559943276791	FALSE	FALSE	0.8405195556555874	FALSE	0.07545217774561412
Chr4	135797054	T	goodTag	hetDad	0.86	Ghana west	0.8368350238257732	0.35373869157926585	FALSE	FALSE	0.8368350238257732	FALSE	0.07736015168908544
Chr4	135797077	T	goodTag	hetDad	0.86	Ghana west	0.8368350238257732	0.35373869157926585	FALSE	FALSE	0.8368350238257732	FALSE	0.07736015168908544
Chr4	136449169	G	goodTag	hetDad	0.53	Ghana west	0.8656467485054281	0.4666068594836176	FALSE	FALSE	0.8656467485054281	FALSE	0.06265929790557175
Chr4	136531042	A	goodTag	hetDad	2.38	Ghana west	0.7165679419909619	0.1228975469287964	FALSE	FALSE	0.7165679419909619	FALSE	0.1447426253184685
Chr4	136819073	A	goodTag	hetDad	0.66	Ghana west	0.8405195556555874	0.416559943276791	FALSE	FALSE	0.8405195556555874	FALSE	0.07545217774561412
Chr4	136899821	T	goodTag	hetDad	0.46	Ghana west	0.8684860668067873	0.4976239731756076	FALSE	FALSE	0.8684860668067873	FALSE	0.06123714458299255
Chr4	138009606	G	goodTag	hetDad	2.48	Ghana west	0.700890502781289	0.11530225282016304	FALSE	FALSE	0.700890502781289	FALSE	0.15434982476124673
Chr4	138178946	G	goodTag	hetDad	2.28	Ghana west	0.745847018156246	0.1310518736837366	FALSE	FALSE	0.745847018156246	FALSE	0.12735024221074787
Chr4	138947173	C	goodTag	hetDad	2.04	Ghana west	0.7552251958487142	0.15320964621956812	FALSE	FALSE	0.7552251958487142	FALSE	0.12192352952099017
Chr4	138986341	A	goodTag	hetDad	0.3	Ghana west	0.88920686361457	0.5838824207703652	FALSE	FALSE	0.88920686361457	FALSE	0.05099719372560051
Chr4	139423724	C	goodTag	hetDad	2.87	Ghana west	0.6679523138131506	0.09024486983964863	FALSE	FALSE	0.6679523138131506	FALSE	0.1752545413972818
Chr4	139423736	G	goodTag	hetDad	3.27	Ghana west	0.575951802023177	0.07055762362902063	FALSE	FALSE	0.575951802023177	FALSE	0.23961385857538303
Chr4	139600848	C	goodTag	hetDad	2.26	Ghana west	0.7466109297512434	0.13275406101282172	FALSE	FALSE	0.7466109297512434	FALSE	0.12690565666003656
Chr4	139641475	C	goodTag	hetDad	0.23	Ghana west	0.8983055290440557	0.6315238284906244	FALSE	FALSE	0.8983055290440557	FALSE	0.046575927241002214
Chr4	140827461	A	goodTag	hetDad	0.46	Ghana west	0.8684860668067873	0.4976239731756076	FALSE	FALSE	0.8684860668067873	FALSE	0.06123714458299255
Chr4	140979371	C	goodTag	hetDad	0.95	Ghana west	0.8368350238257732	0.329719297312679	FALSE	FALSE	0.8368350238257732	FALSE	0.07736015168908544
Chr4	141688956	C	goodTag	hetDad	2.59	Ghana west	0.6951193193469681	0.10754033571976196	FALSE	FALSE	0.6951193193469681	FALSE	0.15794064104123787
Chr4	141783920	G	goodTag	hetDad	1.78	Ghana west	0.7929110902595256	0.18214932643758908	FALSE	FALSE	0.7929110902595256	FALSE	0.10077550773214156
Chr4	141812355	C	goodTag	hetDad	5.89	Ghana west	0.18832825011098134	0.015227100376491665	FALSE	TRUE	0.18832825011098134	FALSE	0.7250845289101921
Chr4	141812482	A	goodTag	hetDad	7.29	Ghana west	0.13073909757855773	0.006933947606081348	FALSE	TRUE	0.13073909757855773	FALSE	0.8835945170602133
Chr4	141812489	G	goodTag	hetDad	3.68	Ghana west	0.4753223709821844	0.0550688501207921	FALSE	FALSE	0.4753223709821844	FALSE	0.32301174521401005
Chr4	141826753	T	goodTag	hetDad	4.16	Ghana west	0.3910277809565754	0.041389404009149255	FALSE	TRUE	0.3910277809565754	FALSE	0.4077923866257611
Chr4	142093994	G	goodTag	hetDad	1.97	Ghana west	0.7564348871841124	0.1604478619648485	FALSE	FALSE	0.7564348871841124	FALSE	0.12122844946984496
Chr4	142094066	G	goodTag	hetDad	1.97	Ghana west	0.7564348871841124	0.1604478619648485	FALSE	FALSE	0.7564348871841124	FALSE	0.12122844946984496
Chr4	142330849	A	goodTag	hetDad	0.23	Ghana west	0.8983055290440557	0.6315238284906244	FALSE	FALSE	0.8983055290440557	FALSE	0.046575927241002214
Chr4	142566271	C	goodTag	hetDad	0.24	Ghana west	0.8983055290440557	0.624206114766406	FALSE	FALSE	0.8983055290440557	FALSE	0.046575927241002214
Chr4	142577207	G	goodTag	hetDad	1.41	Ghana west	0.8169709559465986	0.2350563932393388	FALSE	FALSE	0.8169709559465986	FALSE	0.08779338275318471
Chr4	142577208	T	goodTag	hetDad	1.41	Ghana west	0.8169709559465986	0.2350563932393388	FALSE	FALSE	0.8169709559465986	FALSE	0.08779338275318471
Chr4	143146548	G	goodTag	hetDad	2.28	Ghana west	0.745847018156246	0.1310518736837366	FALSE	FALSE	0.745847018156246	FALSE	0.12735024221074787
Chr4	143218515	T	goodTag	hetDad	1.64	Ghana west	0.7938000866156998	0.20032546813087837	FALSE	FALSE	0.7938000866156998	FALSE	0.10028885804069917
Chr4	143218516	G	goodTag	hetDad	1.64	Ghana west	0.7938000866156998	0.20032546813087837	FALSE	FALSE	0.7938000866156998	FALSE	0.10028885804069917
Chr4	144033881	G	goodTag	hetDad	0.87	Ghana west	0.8368350238257732	0.3509553086398456	FALSE	FALSE	0.8368350238257732	FALSE	0.07736015168908544
Chr4	144139371	C	goodTag	hetDad	2.28	Ghana west	0.745847018156246	0.1310518736837366	FALSE	FALSE	0.745847018156246	FALSE	0.12735024221074787
Chr4	144644274	G	goodTag	hetDad	1.81	Ghana west	0.7929110902595256	0.17850822988309045	FALSE	FALSE	0.7929110902595256	FALSE	0.10077550773214156
Chr4	144644291	C	goodTag	hetDad	1.81	Ghana west	0.7929110902595256	0.17850822988309045	FALSE	FALSE	0.7929110902595256	FALSE	0.10077550773214156
Chr4	144810597	C	goodTag	hetDad	2.32	Ghana west	0.7401543907778931	0.12772002613003197	FALSE	FALSE	0.7401543907778931	FALSE	0.1306776801754705
Chr4	144943804	G	goodTag	hetDad	2.76	Ghana west	0.6734732048805784	0.0966482373122286	FALSE	FALSE	0.6734732048805784	FALSE	0.17167967864032846
Chr4	145697978	C	goodTag	hetDad	2.7	Ghana west	0.6858730625424972	0.10034824646229046	FALSE	FALSE	0.6858730625424972	FALSE	0.1637562535912582
Chr4	147000639	G	goodTag	hetDad	3.47	Ghana west	0.5235708933084064	0.0624913106818924	FALSE	FALSE	0.5235708933084064	FALSE	0.28102450502981674
Chr4	147909088	G	goodTag	hetDad	2.74	Ghana west	0.6737340693683895	0.09786476681409928	FALSE	FALSE	0.6737340693683895	FALSE	0.1715114906990037
Chr4	147909114	A	goodTag	hetDad	2.74	Ghana west	0.6737340693683895	0.09786476681409928	FALSE	FALSE	0.6737340693683895	FALSE	0.1715114906990037
Chr4	148078339	C	goodTag	hetDad	0.71	Ghana west	0.8405195556555874	0.39944381189523437	FALSE	FALSE	0.8405195556555874	FALSE	0.07545217774561412
Chr4	148078518	G	goodTag	hetDad	3.74	Ghana west	0.4670047382175027	0.05312444519450066	FALSE	FALSE	0.4670047382175027	FALSE	0.3306787130714117
Chr4	148078519	A	goodTag	hetDad	3.74	Ghana west	0.4670047382175027	0.05312444519450066	FALSE	FALSE	0.4670047382175027	FALSE	0.3306787130714117
Chr4	148603638	C	goodTag	hetDad	1.18	Ghana west	0.8368350238257732	0.27735599555519685	FALSE	FALSE	0.8368350238257732	FALSE	0.07736015168908544
Chr4	149221538	G	goodTag	hetDad	0.84	Ghana west	0.8368350238257732	0.35939677082051935	FALSE	FALSE	0.8368350238257732	FALSE	0.07736015168908544
Chr4	150041604	G	goodTag	hetDad	1.06	Ghana west	0.8368350238257732	0.3032151849531771	FALSE	FALSE	0.8368350238257732	FALSE	0.07736015168908544
Chr4	150612011	C	goodTag	hetDad	1.45	Ghana west	0.8169709559465986	0.22852795250839686	FALSE	FALSE	0.8169709559465986	FALSE	0.08779338275318471
Chr4	152956197	G	goodTag	hetDad	0.58	Ghana west	0.8656467485054281	0.44631232093194284	FALSE	FALSE	0.8656467485054281	FALSE	0.06265929790557175
Chr4	152956210	C	goodTag	hetDad	0.58	Ghana west	0.8656467485054281	0.44631232093194284	FALSE	FALSE	0.8656467485054281	FALSE	0.06265929790557175
Chr5	682204	G	goodTag	hetDad	0.28	Ghana west	0.8930201027741073	0.5967012167293563	FALSE	FALSE	0.8930201027741073	FALSE	0.04913876459902514
Chr5	700009	T	goodTag	hetDad	0.01	Ghana west	0.9613980759777171	0.920344325445942	FALSE	FALSE	0.9613980759777171	FALSE	0.017096751349348883
Chr5	712944	C	goodTag	hetDad	0.18	Ghana west	0.9060525971777387	0.6713732405408726	FALSE	FALSE	0.9060525971777387	FALSE	0.042846590401526836
Chr5	2550415	T	goodTag	hetDad	0.01	Ghana west	0.9613980759777171	0.920344325445942	FALSE	FALSE	0.9613980759777171	FALSE	0.017096751349348883
Chr5	2586061	C	goodTag	hetDad	0.03	Ghana west	0.9539854962136044	0.8624902301359216	FALSE	FALSE	0.9539854962136044	FALSE	0.020458227981733402
Chr5	2823638	A	goodTag	hetDad	2.38	Ghana west	0.7165679419909619	0.1228975469287964	FALSE	FALSE	0.7165679419909619	FALSE	0.1447426253184685
Chr5	2950732	A	goodTag	hetDad	0.22	Ghana west	0.8983055290440557	0.6390399183714749	FALSE	FALSE	0.8983055290440557	FALSE	0.046575927241002214
Chr5	2975174	C	goodTag	hetDad	0.47	Ghana west	0.8667472864824901	0.4929871685453435	FALSE	FALSE	0.8667472864824901	FALSE	0.06210750931105321
Chr5	2975176	C	goodTag	hetDad	0.47	Ghana west	0.8667472864824901	0.4929871685453435	FALSE	FALSE	0.8667472864824901	FALSE	0.06210750931105321
Chr5	3049890	C	goodTag	hetDad	0.03	Ghana west	0.9539854962136044	0.8624902301359216	FALSE	FALSE	0.9539854962136044	FALSE	0.020458227981733402
Chr5	3206791	C	goodTag	hetDad	0.12	Ghana west	0.9212081099568169	0.729034489538804	FALSE	FALSE	0.9212081099568169	FALSE	0.03564224733178568
Chr5	4489485	C	goodTag	hetDad	0.18	Ghana west	0.9060525971777387	0.6713732405408726	FALSE	FALSE	0.9060525971777387	FALSE	0.042846590401526836
Chr5	4585200	G	goodTag	hetDad	0.86	Ghana west	0.8368350238257732	0.35373869157926585	FALSE	FALSE	0.8368350238257732	FALSE	0.07736015168908544
Chr5	5251949	C	goodTag	hetDad	1.21	Ghana west	0.8368350238257732	0.27133212189276534	FALSE	FALSE	0.8368350238257732	FALSE	0.07736015168908544
Chr5	5277648	G	goodTag	hetDad	0.37	Ghana west	0.8819574724682726	0.543004268138499	FALSE	FALSE	0.8819574724682726	FALSE	0.05455235581789138
Chr5	5505350	G	goodTag	hetDad	0.13	Ghana west	0.9204306435725731	0.7184320389103389	FALSE	FALSE	0.9204306435725731	FALSE	0.03600893094979035
Chr5	5780415	C	goodTag	hetDad	0.21	Ghana west	0.8983055290440557	0.6467674040054682	FALSE	FALSE	0.8983055290440557	FALSE	0.046575927241002214
Chr5	5948561	C	goodTag	hetDad	0.02	Ghana west	0.9539854962136044	0.8875370839817152	FALSE	FALSE	0.9539854962136044	FALSE	0.020458227981733402
Chr5	6355501	C	goodTag	hetDad	0.05	Ghana west	0.9458937140494581	0.8230632737581215	FALSE	FALSE	0.9458937140494581	FALSE	0.024157660633188607
Chr5	7661319	T	goodTag	hetDad	0.25	Ghana west	0.8983055290440557	0.6170750774519738	FALSE	FALSE	0.8983055290440557	FALSE	0.046575927241002214
Chr5	7661324	T	goodTag	hetDad	0.25	Ghana west	0.8983055290440557	0.6170750774519738	FALSE	FALSE	0.8983055290440557	FALSE	0.046575927241002214
Chr5	7728457	G	goodTag	hetDad	0.49	Ghana west	0.8656467485054281	0.48392730444614607	FALSE	FALSE	0.8656467485054281	FALSE	0.06265929790557175
Chr5	7981396	C	goodTag	hetDad	0.86	Ghana west	0.8368350238257732	0.35373869157926585	FALSE	FALSE	0.8368350238257732	FALSE	0.07736015168908544
Chr5	8134755	G	goodTag	hetDad	0.01	Ghana west	0.9613980759777171	0.920344325445942	FALSE	FALSE	0.9613980759777171	FALSE	0.017096751349348883
Chr5	8134762	G	goodTag	hetDad	0.01	Ghana west	0.9613980759777171	0.920344325445942	FALSE	FALSE	0.9613980759777171	FALSE	0.017096751349348883
Chr5	8624666	A	goodTag	hetDad	0.07	Ghana west	0.9377225967430887	0.7913367801006604	FALSE	FALSE	0.9377225967430887	FALSE	0.02792561846719426
Chr5	9565536	T	goodTag	hetDad	0.38	Ghana west	0.8819574724682726	0.5376032363488861	FALSE	FALSE	0.8819574724682726	FALSE	0.05455235581789138
Chr5	9565538	C	goodTag	hetDad	0.38	Ghana west	0.8819574724682726	0.5376032363488861	FALSE	FALSE	0.8819574724682726	FALSE	0.05455235581789138
Chr5	9565542	T	goodTag	hetDad	0.38	Ghana west	0.8819574724682726	0.5376032363488861	FALSE	FALSE	0.8819574724682726	FALSE	0.05455235581789138
Chr5	9968766	C	goodTag	hetDad	3.51	Ghana west	0.5156078242964927	0.06099945558705444	FALSE	FALSE	0.5156078242964927	FALSE	0.2876805008938695
Chr5	10470706	A	goodTag	hetDad	0.68	Ghana west	0.8405195556555874	0.4095867241207256	FALSE	FALSE	0.8405195556555874	FALSE	0.07545217774561412
Chr5	13066134	G	goodTag	hetDad	0.65	Ghana west	0.8405195556555874	0.42011267955064013	FALSE	FALSE	0.8405195556555874	FALSE	0.07545217774561412
Chr5	13680829	A	goodTag	hetDad	1.67	Ghana west	0.7929110902595256	0.19625853446238695	FALSE	FALSE	0.7929110902595256	FALSE	0.10077550773214156
Chr5	14024163	T	goodTag	hetDad	1.06	Ghana west	0.8368350238257732	0.3032151849531771	FALSE	FALSE	0.8368350238257732	FALSE	0.07736015168908544
Chr5	14978559	A	goodTag	hetDad	0.45	Ghana west	0.8703280561600694	0.502334954360502	FALSE	FALSE	0.8703280561600694	FALSE	0.06031701620293417
Chr5	15368672	C	goodTag	hetDad	1.78	Ghana west	0.7929110902595256	0.18214932643758908	FALSE	FALSE	0.7929110902595256	FALSE	0.10077550773214156
Chr5	16068775	A	goodTag	hetDad	0.03	Ghana west	0.9539854962136044	0.8624902301359216	FALSE	FALSE	0.9539854962136044	FALSE	0.020458227981733402
Chr5	16717210	G	goodTag	hetDad	2.48	Ghana west	0.700890502781289	0.11530225282016304	FALSE	FALSE	0.700890502781289	FALSE	0.15434982476124673
Chr5	16750949	A	goodTag	hetDad	0.5	Ghana west	0.8656467485054281	0.4795001221869535	FALSE	FALSE	0.8656467485054281	FALSE	0.06265929790557175
Chr5	18746383	C	goodTag	hetDad	2.87	Ghana west	0.6679523138131506	0.09024486983964863	FALSE	FALSE	0.6679523138131506	FALSE	0.1752545413972818
Chr5	19900859	C	goodTag	hetDad	0.48	Ghana west	0.8656467485054281	0.4884223166225936	FALSE	FALSE	0.8656467485054281	FALSE	0.06265929790557175
Chr5	20052637	C	goodTag	hetDad	2.67	Ghana west	0.6951193193469681	0.1022560235655866	FALSE	FALSE	0.6951193193469681	FALSE	0.15794064104123787
Chr5	20894303	C	goodTag	hetDad	0.66	Ghana west	0.8405195556555874	0.416559943276791	FALSE	FALSE	0.8405195556555874	FALSE	0.07545217774561412
Chr5	20894312	C	goodTag	hetDad	0.52	Ghana west	0.8656467485054281	0.4708416819906315	FALSE	FALSE	0.8656467485054281	FALSE	0.06265929790557175
Chr5	21267226	T	goodTag	hetDad	2.11	Ghana west	0.7516337762992292	0.14633931759091534	FALSE	FALSE	0.7516337762992292	FALSE	0.12399371216547042
Chr5	22481620	C	goodTag	hetDad	0.87	Ghana west	0.8368350238257732	0.3509553086398456	FALSE	FALSE	0.8368350238257732	FALSE	0.07736015168908544
Chr5	24737074	A	goodTag	hetDad	0.87	Ghana west	0.8368350238257732	0.3509553086398456	FALSE	FALSE	0.8368350238257732	FALSE	0.07736015168908544
Chr5	24737141	A	goodTag	hetDad	0.87	Ghana west	0.8368350238257732	0.3509553086398456	FALSE	FALSE	0.8368350238257732	FALSE	0.07736015168908544
Chr5	25529885	G	goodTag	hetDad	0	Ghana west	1	1	FALSE	FALSE	1	FALSE	-0
Chr5	25998459	G	goodTag	hetDad	0.21	Ghana west	0.8983055290440557	0.6467674040054682	FALSE	FALSE	0.8983055290440557	FALSE	0.046575927241002214
Chr5	26121451	A	goodTag	hetDad	0.7	Ghana west	0.8405195556555874	0.40278369424647564	FALSE	FALSE	0.8405195556555874	FALSE	0.07545217774561412
Chr5	26395049	G	goodTag	hetDad	0.46	Ghana west	0.8684860668067873	0.4976239731756076	FALSE	FALSE	0.8684860668067873	FALSE	0.06123714458299255
Chr5	27036013	C	goodTag	hetDad	1.35	Ghana west	0.8169709559465986	0.24527811680677292	FALSE	FALSE	0.8169709559465986	FALSE	0.08779338275318471
Chr5	27300982	A	goodTag	hetDad	1.73	Ghana west	0.7929110902595256	0.18841089755395268	FALSE	FALSE	0.7929110902595256	FALSE	0.10077550773214156
Chr5	27887037	C	goodTag	hetDad	1.82	Ghana west	0.7929110902595256	0.17731327675163622	FALSE	FALSE	0.7929110902595256	FALSE	0.10077550773214156
Chr5	28102388	G	goodTag	hetDad	1.71	Ghana west	0.7929110902595256	0.19098537049971098	FALSE	FALSE	0.7929110902595256	FALSE	0.10077550773214156
Chr5	28458623	A	goodTag	hetDad	0.02	Ghana west	0.9539854962136044	0.8875370839817152	FALSE	FALSE	0.9539854962136044	FALSE	0.020458227981733402
Chr5	28458624	C	goodTag	hetDad	0	Ghana west	1	1	FALSE	FALSE	1	FALSE	-0
Chr5	30284489	C	goodTag	hetDad	0.59	Ghana west	0.8656467485054281	0.4424191187176898	FALSE	FALSE	0.8656467485054281	FALSE	0.06265929790557175
Chr5	30284556	T	goodTag	hetDad	0.59	Ghana west	0.8656467485054281	0.4424191187176898	FALSE	FALSE	0.8656467485054281	FALSE	0.06265929790557175
Chr5	30485895	A	goodTag	hetDad	1.07	Ghana west	0.8368350238257732	0.3009454458025441	FALSE	FALSE	0.8368350238257732	FALSE	0.07736015168908544
Chr5	30485912	A	goodTag	hetDad	1.07	Ghana west	0.8368350238257732	0.3009454458025441	FALSE	FALSE	0.8368350238257732	FALSE	0.07736015168908544
Chr5	30914275	G	goodTag	hetDad	0.87	Ghana west	0.8368350238257732	0.3509553086398456	FALSE	FALSE	0.8368350238257732	FALSE	0.07736015168908544
Chr5	31243257	A	goodTag	hetDad	1.81	Ghana west	0.7929110902595256	0.17850822988309045	FALSE	FALSE	0.7929110902595256	FALSE	0.10077550773214156
Chr5	33026429	A	goodTag	hetDad	0.48	Ghana west	0.8656467485054281	0.4884223166225936	FALSE	FALSE	0.8656467485054281	FALSE	0.06265929790557175
Chr5	33834094	G	goodTag	hetDad	0.7	Ghana west	0.8405195556555874	0.40278369424647564	FALSE	FALSE	0.8405195556555874	FALSE	0.07545217774561412
Chr5	34298790	T	goodTag	hetDad	0.29	Ghana west	0.8893776661362862	0.5902205302745532	FALSE	FALSE	0.8893776661362862	FALSE	0.05091378066126342
Chr5	35614222	G	goodTag	hetDad	0.28	Ghana west	0.8930201027741073	0.5967012167293563	FALSE	FALSE	0.8930201027741073	FALSE	0.04913876459902514
Chr5	35614227	G	goodTag	hetDad	0.28	Ghana west	0.8930201027741073	0.5967012167293563	FALSE	FALSE	0.8930201027741073	FALSE	0.04913876459902514
Chr5	36196863	T	goodTag	hetDad	1.65	Ghana west	0.7938000866156998	0.19895893109240226	FALSE	FALSE	0.7938000866156998	FALSE	0.10028885804069917
Chr5	36249631	G	goodTag	hetDad	0.71	Ghana west	0.8405195556555874	0.39944381189523437	FALSE	FALSE	0.8405195556555874	FALSE	0.07545217774561412
Chr5	36249642	T	goodTag	hetDad	0.71	Ghana west	0.8405195556555874	0.39944381189523437	FALSE	FALSE	0.8405195556555874	FALSE	0.07545217774561412
Chr5	36599106	G	goodTag	hetDad	1.41	Ghana west	0.8169709559465986	0.2350563932393388	FALSE	FALSE	0.8169709559465986	FALSE	0.08779338275318471
Chr5	36648675	C	goodTag	hetDad	0.27	Ghana west	0.8949734545367926	0.6033317722918665	FALSE	FALSE	0.8949734545367926	FALSE	0.048189845934547004
Chr5	37492026	G	goodTag	hetDad	3.91	Ghana west	0.4365614228869601	0.04799959730775172	FALSE	TRUE	0.4365614228869601	FALSE	0.3599546437242963
Chr5	39028558	T	goodTag	hetDad	0.25	Ghana west	0.8983055290440557	0.6170750774519738	FALSE	FALSE	0.8983055290440557	FALSE	0.046575927241002214
Chr5	39502075	C	goodTag	hetDad	2.1	Ghana west	0.7516337762992292	0.14729913862267618	FALSE	FALSE	0.7516337762992292	FALSE	0.12399371216547042
Chr5	40032325	G	goodTag	hetDad	0.32	Ghana west	0.88920686361457	0.5716076449533315	FALSE	FALSE	0.88920686361457	FALSE	0.05099719372560051
Chr5	40674516	C	goodTag	hetDad	0.18	Ghana west	0.9060525971777387	0.6713732405408726	FALSE	FALSE	0.9060525971777387	FALSE	0.042846590401526836
Chr5	41480001	A	goodTag	hetDad	0.68	Ghana west	0.8405195556555874	0.4095867241207256	FALSE	FALSE	0.8405195556555874	FALSE	0.07545217774561412
Chr5	41764608	G	goodTag	hetDad	2.45	Ghana west	0.7083724644559007	0.11752486809663876	FALSE	FALSE	0.7083724644559007	FALSE	0.1497383288586977
Chr5	41764621	C	goodTag	hetDad	2.45	Ghana west	0.7083724644559007	0.11752486809663876	FALSE	FALSE	0.7083724644559007	FALSE	0.1497383288586977
Chr5	41764643	T	goodTag	hetDad	2.45	Ghana west	0.7083724644559007	0.11752486809663876	FALSE	FALSE	0.7083724644559007	FALSE	0.1497383288586977
Chr5	42277457	C	goodTag	hetDad	1.24	Ghana west	0.8362191849767827	0.26547105382357084	FALSE	FALSE	0.8362191849767827	FALSE	0.07767987286073717
Chr5	42785022	C	goodTag	hetDad	1.75	Ghana west	0.7929110902595256	0.18587673236587587	FALSE	FALSE	0.7929110902595256	FALSE	0.10077550773214156
Chr5	43579285	C	goodTag	hetDad	0.84	Ghana west	0.8368350238257732	0.35939677082051935	FALSE	FALSE	0.8368350238257732	FALSE	0.07736015168908544
Chr5	43596720	G	goodTag	hetDad	0.16	Ghana west	0.9115371150178738	0.6891565167793516	FALSE	FALSE	0.9115371150178738	FALSE	0.04022564349907766
Chr5	44893646	T	goodTag	hetDad	0.25	Ghana west	0.8983055290440557	0.6170750774519738	FALSE	FALSE	0.8983055290440557	FALSE	0.046575927241002214
Chr5	45096712	A	goodTag	hetDad	1.06	Ghana west	0.8368350238257732	0.3032151849531771	FALSE	FALSE	0.8368350238257732	FALSE	0.07736015168908544
Chr5	45295053	G	goodTag	hetDad	0.87	Ghana west	0.8368350238257732	0.3509553086398456	FALSE	FALSE	0.8368350238257732	FALSE	0.07736015168908544
Chr5	45295054	C	goodTag	hetDad	0.87	Ghana west	0.8368350238257732	0.3509553086398456	FALSE	FALSE	0.8368350238257732	FALSE	0.07736015168908544
Chr5	45295063	A	goodTag	hetDad	0.87	Ghana west	0.8368350238257732	0.3509553086398456	FALSE	FALSE	0.8368350238257732	FALSE	0.07736015168908544
Chr5	45295076	A	goodTag	hetDad	0.87	Ghana west	0.8368350238257732	0.3509553086398456	FALSE	FALSE	0.8368350238257732	FALSE	0.07736015168908544
Chr5	45295084	G	goodTag	hetDad	0.87	Ghana west	0.8368350238257732	0.3509553086398456	FALSE	FALSE	0.8368350238257732	FALSE	0.07736015168908544
Chr5	45295085	C	goodTag	hetDad	0.53	Ghana west	0.8656467485054281	0.4666068594836176	FALSE	FALSE	0.8656467485054281	FALSE	0.06265929790557175
Chr5	45295103	A	goodTag	hetDad	0.87	Ghana west	0.8368350238257732	0.3509553086398456	FALSE	FALSE	0.8368350238257732	FALSE	0.07736015168908544
Chr5	45389558	C	goodTag	hetDad	0.68	Ghana west	0.8405195556555874	0.4095867241207256	FALSE	FALSE	0.8405195556555874	FALSE	0.07545217774561412
Chr5	46387715	A	goodTag	hetDad	0.34	Ghana west	0.88920686361457	0.5598292219170771	FALSE	FALSE	0.88920686361457	FALSE	0.05099719372560051
Chr5	46387768	C	goodTag	hetDad	0.34	Ghana west	0.88920686361457	0.5598292219170771	FALSE	FALSE	0.88920686361457	FALSE	0.05099719372560051
Chr5	46474337	G	goodTag	hetDad	2.79	Ghana west	0.6725585362667178	0.09485422745357874	FALSE	FALSE	0.6725585362667178	FALSE	0.17226991077344853
Chr5	46474360	A	goodTag	hetDad	1.58	Ghana west	0.8059855423187593	0.2087606934952334	FALSE	FALSE	0.8059855423187593	FALSE	0.09367274845235185
Chr5	48245279	A	goodTag	hetDad	0.16	Ghana west	0.9115371150178738	0.6891565167793516	FALSE	FALSE	0.9115371150178738	FALSE	0.04022564349907766
Chr5	48245291	A	goodTag	hetDad	0.16	Ghana west	0.9115371150178738	0.6891565167793516	FALSE	FALSE	0.9115371150178738	FALSE	0.04022564349907766
Chr5	48917559	A	goodTag	hetDad	0.18	Ghana west	0.9060525971777387	0.6713732405408726	FALSE	FALSE	0.9060525971777387	FALSE	0.042846590401526836
Chr5	49707347	G	goodTag	hetDad	0.95	Ghana west	0.8368350238257732	0.329719297312679	FALSE	FALSE	0.8368350238257732	FALSE	0.07736015168908544
Chr5	49707367	C	goodTag	hetDad	1.46	Ghana west	0.8169709559465986	0.2269301207501111	FALSE	FALSE	0.8169709559465986	FALSE	0.08779338275318471
Chr5	49891755	T	goodTag	hetDad	1.25	Ghana west	0.8320104172347548	0.2635524772829727	FALSE	FALSE	0.8320104172347548	FALSE	0.07987123606594897
Chr5	50267795	T	goodTag	hetDad	1.04	Ghana west	0.8368350238257732	0.30782147190884257	FALSE	FALSE	0.8368350238257732	FALSE	0.07736015168908544
Chr5	50681700	A	goodTag	hetDad	0.02	Ghana west	0.9539854962136044	0.8875370839817152	FALSE	FALSE	0.9539854962136044	FALSE	0.020458227981733402
Chr5	50681718	G	goodTag	hetDad	0.02	Ghana west	0.9539854962136044	0.8875370839817152	FALSE	FALSE	0.9539854962136044	FALSE	0.020458227981733402
Chr5	51675460	G	goodTag	hetDad	0.8	Ghana west	0.8405195556555874	0.37109336952269767	FALSE	FALSE	0.8405195556555874	FALSE	0.07545217774561412
Chr5	52079163	G	goodTag	hetDad	0.78	Ghana west	0.8405195556555874	0.3771411397870088	FALSE	FALSE	0.8405195556555874	FALSE	0.07545217774561412
Chr5	52505762	C	goodTag	hetDad	0.24	Ghana west	0.8983055290440557	0.624206114766406	FALSE	FALSE	0.8983055290440557	FALSE	0.046575927241002214
Chr5	54101022	G	goodTag	hetDad	0.91	Ghana west	0.8368350238257732	0.3401144187180106	FALSE	FALSE	0.8368350238257732	FALSE	0.07736015168908544
Chr5	55022213	T	goodTag	hetDad	0.5	Ghana west	0.8656467485054281	0.4795001221869535	FALSE	FALSE	0.8656467485054281	FALSE	0.06265929790557175
Chr5	55936230	C	goodTag	hetDad	2.83	Ghana west	0.6708755153921852	0.09251835949055687	FALSE	FALSE	0.6708755153921852	FALSE	0.1733580580631775
Chr5	55986292	A	goodTag	hetDad	1.05	Ghana west	0.8368350238257732	0.30550708686125394	FALSE	FALSE	0.8368350238257732	FALSE	0.07736015168908544
Chr5	56291237	G	goodTag	hetDad	1.46	Ghana west	0.8169709559465986	0.2269301207501111	FALSE	FALSE	0.8169709559465986	FALSE	0.08779338275318471
Chr5	57684044	G	goodTag	hetDad	0.51	Ghana west	0.8656467485054281	0.47513885608320394	FALSE	FALSE	0.8656467485054281	FALSE	0.06265929790557175
Chr5	59607489	T	goodTag	hetDad	1.08	Ghana west	0.8368350238257732	0.29869755599497017	FALSE	FALSE	0.8368350238257732	FALSE	0.07736015168908544
Chr5	60507407	G	goodTag	hetDad	2.07	Ghana west	0.7516337762992292	0.15022152126946442	FALSE	FALSE	0.7516337762992292	FALSE	0.12399371216547042
Chr5	65579642	C	goodTag	hetDad	1.52	Ghana west	0.8169709559465986	0.21761949324671492	FALSE	FALSE	0.8169709559465986	FALSE	0.08779338275318471
Chr5	66138716	C	goodTag	hetDad	1.07	Ghana west	0.8368350238257732	0.3009454458025441	FALSE	FALSE	0.8368350238257732	FALSE	0.07736015168908544
Chr5	66987228	G	goodTag	hetDad	1.41	Ghana west	0.8169709559465986	0.2350563932393388	FALSE	FALSE	0.8169709559465986	FALSE	0.08779338275318471
Chr5	68031149	C	goodTag	hetDad	0.65	Ghana west	0.8405195556555874	0.42011267955064013	FALSE	FALSE	0.8405195556555874	FALSE	0.07545217774561412
Chr5	70327679	A	goodTag	hetDad	0.93	Ghana west	0.8368350238257732	0.33486292507905213	FALSE	FALSE	0.8368350238257732	FALSE	0.07736015168908544
Chr5	71751598	A	goodTag	hetDad	0.04	Ghana west	0.9506168526156447	0.841480581121794	FALSE	FALSE	0.9506168526156447	FALSE	0.021994490763852525
Chr5	72691879	A	goodTag	hetDad	0.5	Ghana west	0.8656467485054281	0.4795001221869535	FALSE	FALSE	0.8656467485054281	FALSE	0.06265929790557175
Chr5	74324265	A	goodTag	hetDad	0.66	Ghana west	0.8405195556555874	0.416559943276791	FALSE	FALSE	0.8405195556555874	FALSE	0.07545217774561412
Chr5	74995802	G	goodTag	hetDad	0.42	Ghana west	0.8785777129468456	0.5169370442644898	FALSE	FALSE	0.8785777129468456	FALSE	0.05621981776426562
Chr5	76186660	A	goodTag	hetDad	0.67	Ghana west	0.8405195556555874	0.4130516070340553	FALSE	FALSE	0.8405195556555874	FALSE	0.07545217774561412
Chr5	76426159	T	goodTag	hetDad	0.16	Ghana west	0.9115371150178738	0.6891565167793516	FALSE	FALSE	0.9115371150178738	FALSE	0.04022564349907766
Chr5	77042446	G	goodTag	hetDad	2.18	Ghana west	0.7516337762992292	0.13981446180315305	FALSE	FALSE	0.7516337762992292	FALSE	0.12399371216547042
Chr5	77042447	A	goodTag	hetDad	2.18	Ghana west	0.7516337762992292	0.13981446180315305	FALSE	FALSE	0.7516337762992292	FALSE	0.12399371216547042
Chr5	77778879	C	goodTag	hetDad	1.05	Ghana west	0.8368350238257732	0.30550708686125394	FALSE	FALSE	0.8368350238257732	FALSE	0.07736015168908544
Chr5	78080123	G	goodTag	hetDad	0.71	Ghana west	0.8405195556555874	0.39944381189523437	FALSE	FALSE	0.8405195556555874	FALSE	0.07545217774561412
Chr5	78906820	A	goodTag	hetDad	1.06	Ghana west	0.8368350238257732	0.3032151849531771	FALSE	FALSE	0.8368350238257732	FALSE	0.07736015168908544
Chr5	78906965	C	goodTag	hetDad	0	Ghana west	1	1	FALSE	FALSE	1	FALSE	-0
Chr5	79306466	A	goodTag	hetDad	0.4	Ghana west	0.879610985318249	0.5270892568655381	FALSE	FALSE	0.879610985318249	FALSE	0.05570935544436899
Chr5	79681143	G	goodTag	hetDad	3.54	Ghana west	0.5124248580918981	0.059905461184002085	FALSE	FALSE	0.5124248580918981	FALSE	0.29036981048417515
Chr5	81957726	G	goodTag	hetDad	0.78	Ghana west	0.8405195556555874	0.3771411397870088	FALSE	FALSE	0.8405195556555874	FALSE	0.07545217774561412
Chr5	82885339	G	goodTag	hetDad	0.3	Ghana west	0.88920686361457	0.5838824207703652	FALSE	FALSE	0.88920686361457	FALSE	0.05099719372560051
Chr5	83412249	A	goodTag	hetDad	1.89	Ghana west	0.7847563152278239	0.16920192165920178	FALSE	FALSE	0.7847563152278239	FALSE	0.1052651806835935
Chr5	84120981	G	goodTag	hetDad	0.03	Ghana west	0.9539854962136044	0.8624902301359216	FALSE	FALSE	0.9539854962136044	FALSE	0.020458227981733402
Chr5	85016000	C	goodTag	hetDad	0.5	Ghana west	0.8656467485054281	0.4795001221869535	FALSE	FALSE	0.8656467485054281	FALSE	0.06265929790557175
Chr5	85466483	A	goodTag	hetDad	0.77	Ghana west	0.8405195556555874	0.3802170523247185	FALSE	FALSE	0.8405195556555874	FALSE	0.07545217774561412
Chr5	86746679	T	goodTag	hetDad	0.93	Ghana west	0.8368350238257732	0.33486292507905213	FALSE	FALSE	0.8368350238257732	FALSE	0.07736015168908544
Chr5	87018525	C	goodTag	hetDad	2.08	Ghana west	0.7516337762992292	0.14924017631488895	FALSE	FALSE	0.7516337762992292	FALSE	0.12399371216547042
Chr5	87179199	C	goodTag	hetDad	2.65	Ghana west	0.6951193193469681	0.10354989617628951	FALSE	FALSE	0.6951193193469681	FALSE	0.15794064104123787
Chr5	87179245	A	goodTag	hetDad	1.72	Ghana west	0.7929110902595256	0.1896930449612102	FALSE	FALSE	0.7929110902595256	FALSE	0.10077550773214156
Chr5	87179254	T	goodTag	hetDad	1.72	Ghana west	0.7929110902595256	0.1896930449612102	FALSE	FALSE	0.7929110902595256	FALSE	0.10077550773214156
Chr5	87244631	T	goodTag	hetDad	0.01	Ghana west	0.9613980759777171	0.920344325445942	FALSE	FALSE	0.9613980759777171	FALSE	0.017096751349348883
Chr5	87244642	G	goodTag	hetDad	0.01	Ghana west	0.9613980759777171	0.920344325445942	FALSE	FALSE	0.9613980759777171	FALSE	0.017096751349348883
Chr5	87393922	G	goodTag	hetDad	0.08	Ghana west	0.9377225967430887	0.7772974107895215	FALSE	FALSE	0.9377225967430887	FALSE	0.02792561846719426
Chr5	87476930	C	goodTag	hetDad	0.19	Ghana west	0.9023119467572736	0.6629166175161068	FALSE	FALSE	0.9023119467572736	FALSE	0.04464329246453266
Chr5	88319135	T	goodTag	hetDad	0.57	Ghana west	0.8656467485054281	0.4502589163819717	FALSE	FALSE	0.8656467485054281	FALSE	0.06265929790557175
Chr5	89027658	C	goodTag	hetDad	0.43	Ghana west	0.8743290048589406	0.5119889482425648	FALSE	FALSE	0.8743290048589406	FALSE	0.058325114152789986
Chr5	89654902	T	goodTag	hetDad	2.24	Ghana west	0.7516337762992292	0.13448098014381582	FALSE	FALSE	0.7516337762992292	FALSE	0.12399371216547042
Chr5	90015583	A	goodTag	hetDad	0.18	Ghana west	0.9060525971777387	0.6713732405408726	FALSE	FALSE	0.9060525971777387	FALSE	0.042846590401526836
Chr5	90438691	C	goodTag	hetDad	0.43	Ghana west	0.8743290048589406	0.5119889482425648	FALSE	FALSE	0.8743290048589406	FALSE	0.058325114152789986
Chr5	90446183	A	goodTag	hetDad	1.18	Ghana west	0.8368350238257732	0.27735599555519685	FALSE	FALSE	0.8368350238257732	FALSE	0.07736015168908544
Chr5	90767773	A	goodTag	hetDad	0.93	Ghana west	0.8368350238257732	0.33486292507905213	FALSE	FALSE	0.8368350238257732	FALSE	0.07736015168908544
Chr5	91064001	G	goodTag	hetDad	0.08	Ghana west	0.9377225967430887	0.7772974107895215	FALSE	FALSE	0.9377225967430887	FALSE	0.02792561846719426
Chr5	93092644	C	goodTag	hetDad	1.41	Ghana west	0.8169709559465986	0.2350563932393388	FALSE	FALSE	0.8169709559465986	FALSE	0.08779338275318471
Chr5	94044569	G	goodTag	hetDad	1.29	Ghana west	0.8191814054087366	0.25604795065803354	FALSE	FALSE	0.8191814054087366	FALSE	0.08661991430285311
Chr5	94109322	C	goodTag	hetDad	0.44	Ghana west	0.8743290048589406	0.5071224553598253	FALSE	FALSE	0.8743290048589406	FALSE	0.058325114152789986
Chr5	94858219	G	goodTag	hetDad	0.19	Ghana west	0.9023119467572736	0.6629166175161068	FALSE	FALSE	0.9023119467572736	FALSE	0.04464329246453266
Chr5	94858229	T	goodTag	hetDad	0.19	Ghana west	0.9023119467572736	0.6629166175161068	FALSE	FALSE	0.9023119467572736	FALSE	0.04464329246453266
Chr5	96979271	A	goodTag	hetDad	0.12	Ghana west	0.9212081099568169	0.729034489538804	FALSE	FALSE	0.9212081099568169	FALSE	0.03564224733178568
Chr5	96979303	C	goodTag	hetDad	0.12	Ghana west	0.9212081099568169	0.729034489538804	FALSE	FALSE	0.9212081099568169	FALSE	0.03564224733178568
Chr5	96979309	C	goodTag	hetDad	0.12	Ghana west	0.9212081099568169	0.729034489538804	FALSE	FALSE	0.9212081099568169	FALSE	0.03564224733178568
Chr5	96979323	G	goodTag	hetDad	0.12	Ghana west	0.9212081099568169	0.729034489538804	FALSE	FALSE	0.9212081099568169	FALSE	0.03564224733178568
Chr5	97893622	A	goodTag	hetDad	0.66	Ghana west	0.8405195556555874	0.416559943276791	FALSE	FALSE	0.8405195556555874	FALSE	0.07545217774561412
Chr5	97893639	G	goodTag	hetDad	0.66	Ghana west	0.8405195556555874	0.416559943276791	FALSE	FALSE	0.8405195556555874	FALSE	0.07545217774561412
Chr5	98078856	C	goodTag	hetDad	0.98	Ghana west	0.8368350238257732	0.32219880616258156	FALSE	FALSE	0.8368350238257732	FALSE	0.07736015168908544
Chr5	99963331	G	goodTag	hetDad	1.35	Ghana west	0.8169709559465986	0.24527811680677292	FALSE	FALSE	0.8169709559465986	FALSE	0.08779338275318471
Chr5	100818439	G	goodTag	hetDad	0.02	Ghana west	0.9539854962136044	0.8875370839817152	FALSE	FALSE	0.9539854962136044	FALSE	0.020458227981733402
Chr5	101531189	G	goodTag	hetDad	0.69	Ghana west	0.8405195556555874	0.40616438071332595	FALSE	FALSE	0.8405195556555874	FALSE	0.07545217774561412
Chr5	101531242	C	goodTag	hetDad	2.38	Ghana west	0.7165679419909619	0.1228975469287964	FALSE	FALSE	0.7165679419909619	FALSE	0.1447426253184685
Chr5	102248406	G	goodTag	hetDad	0.56	Ghana west	0.8656467485054281	0.45426024256681885	FALSE	FALSE	0.8656467485054281	FALSE	0.06265929790557175
Chr5	102248436	A	goodTag	hetDad	0.9	Ghana west	0.8368350238257732	0.34278171114791145	FALSE	FALSE	0.8368350238257732	FALSE	0.07736015168908544
Chr5	103010245	G	goodTag	hetDad	0.13	Ghana west	0.9204306435725731	0.7184320389103389	FALSE	FALSE	0.9204306435725731	FALSE	0.03600893094979035
Chr5	103982963	A	goodTag	hetDad	0.08	Ghana west	0.9377225967430887	0.7772974107895215	FALSE	FALSE	0.9377225967430887	FALSE	0.02792561846719426
Chr5	105170205	G	goodTag	hetDad	1.02	Ghana west	0.8368350238257732	0.3125190091472482	FALSE	FALSE	0.8368350238257732	FALSE	0.07736015168908544
Chr5	105387751	G	goodTag	hetDad	0.21	Ghana west	0.8983055290440557	0.6467674040054682	FALSE	FALSE	0.8983055290440557	FALSE	0.046575927241002214
Chr5	105387778	C	goodTag	hetDad	0.12	Ghana west	0.9212081099568169	0.729034489538804	FALSE	FALSE	0.9212081099568169	FALSE	0.03564224733178568
Chr5	105387792	T	goodTag	hetDad	0.34	Ghana west	0.88920686361457	0.5598292219170771	FALSE	FALSE	0.88920686361457	FALSE	0.05099719372560051
Chr5	105849012	G	goodTag	hetDad	0.27	Ghana west	0.8949734545367926	0.6033317722918665	FALSE	FALSE	0.8949734545367926	FALSE	0.048189845934547004
Chr5	106589472	T	goodTag	hetDad	0.29	Ghana west	0.8893776661362862	0.5902205302745532	FALSE	FALSE	0.8893776661362862	FALSE	0.05091378066126342
Chr5	107740463	A	goodTag	hetDad	0.17	Ghana west	0.9067099554548418	0.680111807679288	FALSE	FALSE	0.9067099554548418	FALSE	0.04253161579607896
Chr5	107740464	A	goodTag	hetDad	0.17	Ghana west	0.9067099554548418	0.680111807679288	FALSE	FALSE	0.9067099554548418	FALSE	0.04253161579607896
Chr5	108133759	C	goodTag	hetDad	1.33	Ghana west	0.8169709559465986	0.24880521778400444	FALSE	FALSE	0.8169709559465986	FALSE	0.08779338275318471
Chr5	108133766	A	goodTag	hetDad	1.33	Ghana west	0.8169709559465986	0.24880521778400444	FALSE	FALSE	0.8169709559465986	FALSE	0.08779338275318471
Chr5	108133779	T	goodTag	hetDad	0.11	Ghana west	0.9303087531868326	0.7401441358045748	FALSE	FALSE	0.9303087531868326	FALSE	0.03137289278819379
Chr5	108133806	C	goodTag	hetDad	1.33	Ghana west	0.8169709559465986	0.24880521778400444	FALSE	FALSE	0.8169709559465986	FALSE	0.08779338275318471
Chr5	108176068	G	goodTag	hetDad	1.99	Ghana west	0.7552251958487142	0.1583408793536506	FALSE	FALSE	0.7552251958487142	FALSE	0.12192352952099017
Chr5	108176070	G	goodTag	hetDad	1.99	Ghana west	0.7552251958487142	0.1583408793536506	FALSE	FALSE	0.7552251958487142	FALSE	0.12192352952099017
Chr5	109541245	C	goodTag	hetDad	2.62	Ghana west	0.6951193193469681	0.1055244407950533	FALSE	FALSE	0.6951193193469681	FALSE	0.15794064104123787
Chr5	110684117	C	goodTag	hetDad	0.13	Ghana west	0.9204306435725731	0.7184320389103389	FALSE	FALSE	0.9204306435725731	FALSE	0.03600893094979035
Chr5	110684118	A	goodTag	hetDad	0.13	Ghana west	0.9204306435725731	0.7184320389103389	FALSE	FALSE	0.9204306435725731	FALSE	0.03600893094979035
Chr5	111067492	G	goodTag	hetDad	0.84	Ghana west	0.8368350238257732	0.35939677082051935	FALSE	FALSE	0.8368350238257732	FALSE	0.07736015168908544
Chr5	111359869	C	goodTag	hetDad	1.46	Ghana west	0.8169709559465986	0.2269301207501111	FALSE	FALSE	0.8169709559465986	FALSE	0.08779338275318471
Chr5	111359890	C	goodTag	hetDad	1.46	Ghana west	0.8169709559465986	0.2269301207501111	FALSE	FALSE	0.8169709559465986	FALSE	0.08779338275318471
Chr5	112654684	C	goodTag	hetDad	2.17	Ghana west	0.7516337762992292	0.1407262339926143	FALSE	FALSE	0.7516337762992292	FALSE	0.12399371216547042
Chr5	112654686	C	goodTag	hetDad	2.17	Ghana west	0.7516337762992292	0.1407262339926143	FALSE	FALSE	0.7516337762992292	FALSE	0.12399371216547042
Chr5	112976897	G	goodTag	hetDad	1.41	Ghana west	0.8169709559465986	0.2350563932393388	FALSE	FALSE	0.8169709559465986	FALSE	0.08779338275318471
Chr5	113132728	G	goodTag	hetDad	1.04	Ghana west	0.8368350238257732	0.30782147190884257	FALSE	FALSE	0.8368350238257732	FALSE	0.07736015168908544
Chr5	115105090	A	goodTag	hetDad	1.18	Ghana west	0.8368350238257732	0.27735599555519685	FALSE	FALSE	0.8368350238257732	FALSE	0.07736015168908544
Chr5	115703196	G	goodTag	hetDad	1.73	Ghana west	0.7929110902595256	0.18841089755395268	FALSE	FALSE	0.7929110902595256	FALSE	0.10077550773214156
Chr5	116229992	C	goodTag	hetDad	2.07	Ghana west	0.7516337762992292	0.15022152126946442	FALSE	FALSE	0.7516337762992292	FALSE	0.12399371216547042
Chr5	116281351	C	goodTag	hetDad	0.65	Ghana west	0.8405195556555874	0.42011267955064013	FALSE	FALSE	0.8405195556555874	FALSE	0.07545217774561412
Chr5	117115788	C	goodTag	hetDad	0.9	Ghana west	0.8368350238257732	0.34278171114791145	FALSE	FALSE	0.8368350238257732	FALSE	0.07736015168908544
Chr5	117139781	C	goodTag	hetDad	1.75	Ghana west	0.7929110902595256	0.18587673236587587	FALSE	FALSE	0.7929110902595256	FALSE	0.10077550773214156
Chr5	117433482	G	goodTag	hetDad	2.65	Ghana west	0.6951193193469681	0.10354989617628951	FALSE	FALSE	0.6951193193469681	FALSE	0.15794064104123787
Chr5	118039218	T	goodTag	hetDad	1.78	Ghana west	0.7929110902595256	0.18214932643758908	FALSE	FALSE	0.7929110902595256	FALSE	0.10077550773214156
Chr5	118039226	C	goodTag	hetDad	1.78	Ghana west	0.7929110902595256	0.18214932643758908	FALSE	FALSE	0.7929110902595256	FALSE	0.10077550773214156
Chr5	118039243	G	goodTag	hetDad	1.78	Ghana west	0.7929110902595256	0.18214932643758908	FALSE	FALSE	0.7929110902595256	FALSE	0.10077550773214156
Chr5	118530244	T	goodTag	hetDad	0.91	Ghana west	0.8368350238257732	0.3401144187180106	FALSE	FALSE	0.8368350238257732	FALSE	0.07736015168908544
Chr5	118530246	T	goodTag	hetDad	0.91	Ghana west	0.8368350238257732	0.3401144187180106	FALSE	FALSE	0.8368350238257732	FALSE	0.07736015168908544
Chr5	118745147	G	goodTag	hetDad	0.14	Ghana west	0.9204306435725731	0.7082810122906027	FALSE	FALSE	0.9204306435725731	FALSE	0.03600893094979035
Chr5	119207535	A	goodTag	hetDad	0.01	Ghana west	0.9613980759777171	0.920344325445942	FALSE	FALSE	0.9613980759777171	FALSE	0.017096751349348883
Chr5	119207561	A	goodTag	hetDad	0.01	Ghana west	0.9613980759777171	0.920344325445942	FALSE	FALSE	0.9613980759777171	FALSE	0.017096751349348883
Chr5	119781183	G	goodTag	hetDad	0.65	Ghana west	0.8405195556555874	0.42011267955064013	FALSE	FALSE	0.8405195556555874	FALSE	0.07545217774561412
Chr5	119929659	A	goodTag	hetDad	1.16	Ghana west	0.8368350238257732	0.2814655404324198	FALSE	FALSE	0.8368350238257732	FALSE	0.07736015168908544
Chr5	120324612	T	goodTag	hetDad	0.89	Ghana west	0.8368350238257732	0.3454773079045168	FALSE	FALSE	0.8368350238257732	FALSE	0.07736015168908544
Chr5	120342456	C	goodTag	hetDad	0.95	Ghana west	0.8368350238257732	0.329719297312679	FALSE	FALSE	0.8368350238257732	FALSE	0.07736015168908544
Chr5	120342510	A	goodTag	hetDad	0.95	Ghana west	0.8368350238257732	0.329719297312679	FALSE	FALSE	0.8368350238257732	FALSE	0.07736015168908544
Chr5	121606429	A	goodTag	hetDad	1	Ghana west	0.8368350238257732	0.31731050786291404	FALSE	FALSE	0.8368350238257732	FALSE	0.07736015168908544
Chr5	121905824	G	goodTag	hetDad	1.77	Ghana west	0.7929110902595256	0.18338207903801707	FALSE	FALSE	0.7929110902595256	FALSE	0.10077550773214156
Chr5	121930718	C	goodTag	hetDad	0.68	Ghana west	0.8405195556555874	0.4095867241207256	FALSE	FALSE	0.8405195556555874	FALSE	0.07545217774561412
Chr5	122986788	G	goodTag	hetDad	1.26	Ghana west	0.8320104172347548	0.26165109058823666	FALSE	FALSE	0.8320104172347548	FALSE	0.07987123606594897
Chr5	122986808	C	goodTag	hetDad	1.26	Ghana west	0.8320104172347548	0.26165109058823666	FALSE	FALSE	0.8320104172347548	FALSE	0.07987123606594897
Chr5	124509249	C	goodTag	hetDad	1.75	Ghana west	0.7929110902595256	0.18587673236587587	FALSE	FALSE	0.7929110902595256	FALSE	0.10077550773214156
Chr5	124582292	C	goodTag	hetDad	0.75	Ghana west	0.8405195556555874	0.3864762307712327	FALSE	FALSE	0.8405195556555874	FALSE	0.07545217774561412
Chr5	125108595	T	goodTag	hetDad	0.75	Ghana west	0.8405195556555874	0.3864762307712327	FALSE	FALSE	0.8405195556555874	FALSE	0.07545217774561412
Chr5	125360796	G	goodTag	hetDad	1.6	Ghana west	0.8059855423187593	0.2059032107320684	FALSE	FALSE	0.8059855423187593	FALSE	0.09367274845235185
Chr5	126101863	A	goodTag	hetDad	2.16	Ghana west	0.7516337762992292	0.14164469029513627	FALSE	FALSE	0.7516337762992292	FALSE	0.12399371216547042
Chr5	126965760	T	goodTag	hetDad	0.84	Ghana west	0.8368350238257732	0.35939677082051935	FALSE	FALSE	0.8368350238257732	FALSE	0.07736015168908544
Chr5	127007810	G	goodTag	hetDad	0.08	Ghana west	0.9377225967430887	0.7772974107895215	FALSE	FALSE	0.9377225967430887	FALSE	0.02792561846719426
Chr5	127064207	G	goodTag	hetDad	0.2	Ghana west	0.9005957905994583	0.654720846018577	FALSE	FALSE	0.9005957905994583	FALSE	0.045470087268377694
Chr5	127338778	T	goodTag	hetDad	1.73	Ghana west	0.7929110902595256	0.18841089755395268	FALSE	FALSE	0.7929110902595256	FALSE	0.10077550773214156
Chr5	127427151	G	goodTag	hetDad	0.32	Ghana west	0.88920686361457	0.5716076449533315	FALSE	FALSE	0.88920686361457	FALSE	0.05099719372560051
Chr5	127438115	T	goodTag	hetDad	1.3	Ghana west	0.8169709559465986	0.25421322360396437	FALSE	FALSE	0.8169709559465986	FALSE	0.08779338275318471
Chr5	128069584	C	goodTag	hetDad	0.76	Ghana west	0.8405195556555874	0.3833285226481784	FALSE	FALSE	0.8405195556555874	FALSE	0.07545217774561412
Chr5	130878783	A	goodTag	hetDad	1.32	Ghana west	0.8169709559465986	0.25059205068568424	FALSE	FALSE	0.8169709559465986	FALSE	0.08779338275318471
Chr5	130937464	G	goodTag	hetDad	0.79	Ghana west	0.8405195556555874	0.3741001254985581	FALSE	FALSE	0.8405195556555874	FALSE	0.07545217774561412
Chr5	132255701	A	goodTag	hetDad	0.03	Ghana west	0.9539854962136044	0.8624902301359216	FALSE	FALSE	0.9539854962136044	FALSE	0.020458227981733402
Chr5	132255828	A	goodTag	hetDad	1.73	Ghana west	0.7929110902595256	0.18841089755395268	FALSE	FALSE	0.7929110902595256	FALSE	0.10077550773214156
Chr5	133168899	G	goodTag	hetDad	1.81	Ghana west	0.7929110902595256	0.17850822988309045	FALSE	FALSE	0.7929110902595256	FALSE	0.10077550773214156
Chr5	133352431	T	goodTag	hetDad	0.33	Ghana west	0.88920686361457	0.5656590880740386	FALSE	FALSE	0.88920686361457	FALSE	0.05099719372560051
Chr5	133483302	C	goodTag	hetDad	0.4	Ghana west	0.879610985318249	0.5270892568655381	FALSE	FALSE	0.879610985318249	FALSE	0.05570935544436899
Chr5	133584096	C	goodTag	hetDad	5.71	Ghana west	0.2042093943158372	0.016868539397458027	FALSE	TRUE	0.2042093943158372	FALSE	0.6899242827893466
Chr5	133737854	C	goodTag	hetDad	0.73	Ghana west	0.8405195556555874	0.39288318849133075	FALSE	FALSE	0.8405195556555874	FALSE	0.07545217774561412
Chr5	133766144	C	goodTag	hetDad	1.12	Ghana west	0.8368350238257732	0.28991845394256976	FALSE	FALSE	0.8368350238257732	FALSE	0.07736015168908544
Chr5	133766167	G	goodTag	hetDad	1.62	Ghana west	0.801427123077305	0.20309178757716795	FALSE	FALSE	0.801427123077305	FALSE	0.09613596362096863
Chr5	136272244	C	goodTag	hetDad	0.47	Ghana west	0.8667472864824901	0.4929871685453435	FALSE	FALSE	0.8667472864824901	FALSE	0.06210750931105321
Chr5	137266288	T	goodTag	hetDad	0.05	Ghana west	0.9458937140494581	0.8230632737581215	FALSE	FALSE	0.9458937140494581	FALSE	0.024157660633188607
Chr5	137266289	T	goodTag	hetDad	0.05	Ghana west	0.9458937140494581	0.8230632737581215	FALSE	FALSE	0.9458937140494581	FALSE	0.024157660633188607
Chr5	137508911	G	goodTag	hetDad	1.73	Ghana west	0.7929110902595256	0.18841089755395268	FALSE	FALSE	0.7929110902595256	FALSE	0.10077550773214156
Chr5	138642966	C	goodTag	hetDad	2.39	Ghana west	0.7165679419909619	0.12211362867941489	FALSE	FALSE	0.7165679419909619	FALSE	0.1447426253184685
Chr5	139098627	T	goodTag	hetDad	1.12	Ghana west	0.8368350238257732	0.28991845394256976	FALSE	FALSE	0.8368350238257732	FALSE	0.07736015168908544
Chr5	140150698	G	goodTag	hetDad	0.05	Ghana west	0.9458937140494581	0.8230632737581215	FALSE	FALSE	0.9458937140494581	FALSE	0.024157660633188607
Chr5	140838599	G	goodTag	hetDad	1.35	Ghana west	0.8169709559465986	0.24527811680677292	FALSE	FALSE	0.8169709559465986	FALSE	0.08779338275318471
Chr5	141769306	T	goodTag	hetDad	4.16	Ghana west	0.3910277809565754	0.041389404009149255	FALSE	TRUE	0.3910277809565754	FALSE	0.4077923866257611
Chr5	144140983	C	goodTag	hetDad	0.02	Ghana west	0.9539854962136044	0.8875370839817152	FALSE	FALSE	0.9539854962136044	FALSE	0.020458227981733402
Chr5	144141011	A	goodTag	hetDad	0	Ghana west	1	1	FALSE	FALSE	1	FALSE	-0
Chr5	144141013	T	goodTag	hetDad	0	Ghana west	1	1	FALSE	FALSE	1	FALSE	-0
Chr5	144141016	A	goodTag	hetDad	0.03	Ghana west	0.9539854962136044	0.8624902301359216	FALSE	FALSE	0.9539854962136044	FALSE	0.020458227981733402
Chr5	144141020	G	goodTag	hetDad	0.02	Ghana west	0.9539854962136044	0.8875370839817152	FALSE	FALSE	0.9539854962136044	FALSE	0.020458227981733402
Chr5	144958681	G	goodTag	hetDad	0.17	Ghana west	0.9067099554548418	0.680111807679288	FALSE	FALSE	0.9067099554548418	FALSE	0.04253161579607896
Chr5	144958704	C	goodTag	hetDad	0.17	Ghana west	0.9067099554548418	0.680111807679288	FALSE	FALSE	0.9067099554548418	FALSE	0.04253161579607896
Chr5	145590968	G	goodTag	hetDad	1.89	Ghana west	0.7847563152278239	0.16920192165920178	FALSE	FALSE	0.7847563152278239	FALSE	0.1052651806835935
Chr5	145968883	T	goodTag	hetDad	0.04	Ghana west	0.9506168526156447	0.841480581121794	FALSE	FALSE	0.9506168526156447	FALSE	0.021994490763852525
Chr5	145968901	G	goodTag	hetDad	0.04	Ghana west	0.9506168526156447	0.841480581121794	FALSE	FALSE	0.9506168526156447	FALSE	0.021994490763852525
Chr5	146810648	T	goodTag	hetDad	0.38	Ghana west	0.8819574724682726	0.5376032363488861	FALSE	FALSE	0.8819574724682726	FALSE	0.05455235581789138
Chr5	147820276	T	goodTag	hetDad	3.71	Ghana west	0.4725617006016546	0.054087391003409535	FALSE	FALSE	0.4725617006016546	FALSE	0.32554147925755195
Chr5	147888895	A	goodTag	hetDad	2.77	Ghana west	0.6725585362667178	0.09604616128695165	FALSE	FALSE	0.6725585362667178	FALSE	0.17226991077344853
Chr5	147888927	C	goodTag	hetDad	0.06	Ghana west	0.9451020927110216	0.8064959405073401	FALSE	FALSE	0.9451020927110216	FALSE	0.024521275187905214
Chr5	147888956	C	goodTag	hetDad	2.77	Ghana west	0.6725585362667178	0.09604616128695165	FALSE	FALSE	0.6725585362667178	FALSE	0.17226991077344853
Chr5	147934592	T	goodTag	hetDad	0.84	Ghana west	0.8368350238257732	0.35939677082051935	FALSE	FALSE	0.8368350238257732	FALSE	0.07736015168908544
Chr5	147985983	C	goodTag	hetDad	0.06	Ghana west	0.9451020927110216	0.8064959405073401	FALSE	FALSE	0.9451020927110216	FALSE	0.024521275187905214
Chr5	147986009	C	goodTag	hetDad	0.06	Ghana west	0.9451020927110216	0.8064959405073401	FALSE	FALSE	0.9451020927110216	FALSE	0.024521275187905214
Chr5	149582043	G	goodTag	hetDad	0.2	Ghana west	0.9005957905994583	0.654720846018577	FALSE	FALSE	0.9005957905994583	FALSE	0.045470087268377694
Chr5	150551914	T	goodTag	hetDad	3.48	Ghana west	0.5219465040844016	0.062114739723029944	FALSE	FALSE	0.5219465040844016	FALSE	0.28237400690486086
Chr5	150895431	T	goodTag	hetDad	0.26	Ghana west	0.8983055290440557	0.6101201547975076	FALSE	FALSE	0.8983055290440557	FALSE	0.046575927241002214
Chr5	150895491	C	goodTag	hetDad	0.26	Ghana west	0.8983055290440557	0.6101201547975076	FALSE	FALSE	0.8983055290440557	FALSE	0.046575927241002214
Chr5	151216570	C	goodTag	hetDad	3.05	Ghana west	0.6200699389202962	0.0807371429045678	FALSE	FALSE	0.6200699389202962	FALSE	0.20755932280156278
Chr5	151225347	G	goodTag	hetDad	0.9	Ghana west	0.8368350238257732	0.34278171114791145	FALSE	FALSE	0.8368350238257732	FALSE	0.07736015168908544
Chr5	151463799	C	goodTag	hetDad	0.04	Ghana west	0.9506168526156447	0.841480581121794	FALSE	FALSE	0.9506168526156447	FALSE	0.021994490763852525
Chr5	151463832	T	goodTag	hetDad	0	Ghana west	1	1	FALSE	FALSE	1	FALSE	-0
Chr5	152052622	C	goodTag	hetDad	2.2	Ghana west	0.7516337762992292	0.13801073756865834	FALSE	FALSE	0.7516337762992292	FALSE	0.12399371216547042
Chr5	152327382	T	goodTag	hetDad	0.65	Ghana west	0.8405195556555874	0.42011267955064013	FALSE	FALSE	0.8405195556555874	FALSE	0.07545217774561412
Chr5	153485391	T	goodTag	hetDad	1.46	Ghana west	0.8169709559465986	0.2269301207501111	FALSE	FALSE	0.8169709559465986	FALSE	0.08779338275318471
Chr5	153690065	G	goodTag	hetDad	2.48	Ghana west	0.700890502781289	0.11530225282016304	FALSE	FALSE	0.700890502781289	FALSE	0.15434982476124673
Chr5	154355150	G	goodTag	hetDad	0.48	Ghana west	0.8656467485054281	0.4884223166225936	FALSE	FALSE	0.8656467485054281	FALSE	0.06265929790557175
Chr5	159674887	T	goodTag	hetDad	1.32	Ghana west	0.8169709559465986	0.25059205068568424	FALSE	FALSE	0.8169709559465986	FALSE	0.08779338275318471
Chr5	159692379	C	goodTag	hetDad	1.15	Ghana west	0.8368350238257732	0.28354914961880573	FALSE	FALSE	0.8368350238257732	FALSE	0.07736015168908544
Chr5	159692501	C	goodTag	hetDad	0.33	Ghana west	0.88920686361457	0.5656590880740386	FALSE	FALSE	0.88920686361457	FALSE	0.05099719372560051
Chr5	160821901	C	goodTag	hetDad	1.08	Ghana west	0.8368350238257732	0.29869755599497017	FALSE	FALSE	0.8368350238257732	FALSE	0.07736015168908544
Chr5	160821904	A	goodTag	hetDad	1.08	Ghana west	0.8368350238257732	0.29869755599497017	FALSE	FALSE	0.8368350238257732	FALSE	0.07736015168908544
Chr5	161240221	A	goodTag	hetDad	0.25	Ghana west	0.8983055290440557	0.6170750774519738	FALSE	FALSE	0.8983055290440557	FALSE	0.046575927241002214
Chr5	161240269	G	goodTag	hetDad	0.25	Ghana west	0.8983055290440557	0.6170750774519738	FALSE	FALSE	0.8983055290440557	FALSE	0.046575927241002214
Chr5	161941876	G	goodTag	hetDad	2.54	Ghana west	0.700890502781289	0.11099478641100713	FALSE	FALSE	0.700890502781289	FALSE	0.15434982476124673
Chr5	162614835	G	goodTag	hetDad	0.98	Ghana west	0.8368350238257732	0.32219880616258156	FALSE	FALSE	0.8368350238257732	FALSE	0.07736015168908544
Chr5	162614869	G	goodTag	hetDad	0.98	Ghana west	0.8368350238257732	0.32219880616258156	FALSE	FALSE	0.8368350238257732	FALSE	0.07736015168908544
Chr5	162614871	G	goodTag	hetDad	0.98	Ghana west	0.8368350238257732	0.32219880616258156	FALSE	FALSE	0.8368350238257732	FALSE	0.07736015168908544
Chr5	162643176	T	goodTag	hetDad	0.96	Ghana west	0.8368350238257732	0.32718687779030564	FALSE	FALSE	0.8368350238257732	FALSE	0.07736015168908544
Chr5	162643186	G	goodTag	hetDad	0.96	Ghana west	0.8368350238257732	0.32718687779030564	FALSE	FALSE	0.8368350238257732	FALSE	0.07736015168908544
Chr5	162643187	T	goodTag	hetDad	0.96	Ghana west	0.8368350238257732	0.32718687779030564	FALSE	FALSE	0.8368350238257732	FALSE	0.07736015168908544
Chr5	162680263	G	goodTag	hetDad	0.9	Ghana west	0.8368350238257732	0.34278171114791145	FALSE	FALSE	0.8368350238257732	FALSE	0.07736015168908544
Chr5	162977866	G	goodTag	hetDad	1.44	Ghana west	0.8169709559465986	0.23013934044341655	FALSE	FALSE	0.8169709559465986	FALSE	0.08779338275318471
Chr5	163139804	T	goodTag	hetDad	1.97	Ghana west	0.7564348871841124	0.1604478619648485	FALSE	FALSE	0.7564348871841124	FALSE	0.12122844946984496
Chr5	163342310	A	goodTag	hetDad	1.33	Ghana west	0.8169709559465986	0.24880521778400444	FALSE	FALSE	0.8169709559465986	FALSE	0.08779338275318471
Chr5	163594928	A	goodTag	hetDad	0.96	Ghana west	0.8368350238257732	0.32718687779030564	FALSE	FALSE	0.8368350238257732	FALSE	0.07736015168908544
Chr6	723485	A	goodTag	hetDad	0.02	Ghana west	0.9539854962136044	0.8875370839817152	FALSE	FALSE	0.9539854962136044	FALSE	0.020458227981733402
Chr6	723504	G	goodTag	hetDad	0.44	Ghana west	0.8743290048589406	0.5071224553598253	FALSE	FALSE	0.8743290048589406	FALSE	0.058325114152789986
Chr6	1419252	C	goodTag	hetDad	0.12	Ghana west	0.9212081099568169	0.729034489538804	FALSE	FALSE	0.9212081099568169	FALSE	0.03564224733178568
Chr6	2208259	C	goodTag	hetDad	0.23	Ghana west	0.8983055290440557	0.6315238284906244	FALSE	FALSE	0.8983055290440557	FALSE	0.046575927241002214
Chr6	2208304	T	goodTag	hetDad	0.23	Ghana west	0.8983055290440557	0.6315238284906244	FALSE	FALSE	0.8983055290440557	FALSE	0.046575927241002214
Chr6	2208325	A	goodTag	hetDad	0.23	Ghana west	0.8983055290440557	0.6315238284906244	FALSE	FALSE	0.8983055290440557	FALSE	0.046575927241002214
Chr6	2402605	G	goodTag	hetDad	0.84	Ghana west	0.8368350238257732	0.35939677082051935	FALSE	FALSE	0.8368350238257732	FALSE	0.07736015168908544
Chr6	2402630	C	goodTag	hetDad	0.84	Ghana west	0.8368350238257732	0.35939677082051935	FALSE	FALSE	0.8368350238257732	FALSE	0.07736015168908544
Chr6	4079441	A	goodTag	hetDad	0.15	Ghana west	0.9158859654303069	0.6985353583033387	FALSE	FALSE	0.9158859654303069	FALSE	0.038158595837962196
Chr6	4828074	C	goodTag	hetDad	0.05	Ghana west	0.9458937140494581	0.8230632737581215	FALSE	FALSE	0.9458937140494581	FALSE	0.024157660633188607
Chr6	5047089	C	goodTag	hetDad	0.03	Ghana west	0.9539854962136044	0.8624902301359216	FALSE	FALSE	0.9539854962136044	FALSE	0.020458227981733402
Chr6	5047124	T	goodTag	hetDad	0.03	Ghana west	0.9539854962136044	0.8624902301359216	FALSE	FALSE	0.9539854962136044	FALSE	0.020458227981733402
Chr6	5864862	C	goodTag	hetDad	0	Ghana west	1	1	FALSE	FALSE	1	FALSE	-0
Chr6	5864875	G	goodTag	hetDad	0.02	Ghana west	0.9539854962136044	0.8875370839817152	FALSE	FALSE	0.9539854962136044	FALSE	0.020458227981733402
Chr6	5864877	T	goodTag	hetDad	0	Ghana west	1	1	FALSE	FALSE	1	FALSE	-0
Chr6	5867366	C	goodTag	hetDad	0.15	Ghana west	0.9158859654303069	0.6985353583033387	FALSE	FALSE	0.9158859654303069	FALSE	0.038158595837962196
Chr6	6907419	G	goodTag	hetDad	0.02	Ghana west	0.9539854962136044	0.8875370839817152	FALSE	FALSE	0.9539854962136044	FALSE	0.020458227981733402
Chr6	6974978	T	goodTag	hetDad	0.04	Ghana west	0.9506168526156447	0.841480581121794	FALSE	FALSE	0.9506168526156447	FALSE	0.021994490763852525
Chr6	6975004	C	goodTag	hetDad	0.04	Ghana west	0.9506168526156447	0.841480581121794	FALSE	FALSE	0.9506168526156447	FALSE	0.021994490763852525
Chr6	7052791	G	goodTag	hetDad	0.08	Ghana west	0.9377225967430887	0.7772974107895215	FALSE	FALSE	0.9377225967430887	FALSE	0.02792561846719426
Chr6	7055042	G	goodTag	hetDad	0.21	Ghana west	0.8983055290440557	0.6467674040054682	FALSE	FALSE	0.8983055290440557	FALSE	0.046575927241002214
Chr6	7638982	T	goodTag	hetDad	0.09	Ghana west	0.9362153231613742	0.7641771556220948	FALSE	FALSE	0.9362153231613742	FALSE	0.028624254994551762
Chr6	7640623	C	goodTag	hetDad	0.13	Ghana west	0.9204306435725731	0.7184320389103389	FALSE	FALSE	0.9204306435725731	FALSE	0.03600893094979035
Chr6	7907839	T	goodTag	hetDad	0.05	Ghana west	0.9458937140494581	0.8230632737581215	FALSE	FALSE	0.9458937140494581	FALSE	0.024157660633188607
Chr6	7907873	G	goodTag	hetDad	2.48	Ghana west	0.700890502781289	0.11530225282016304	FALSE	FALSE	0.700890502781289	FALSE	0.15434982476124673
Chr6	8654865	G	goodTag	hetDad	0.46	Ghana west	0.8684860668067873	0.4976239731756076	FALSE	FALSE	0.8684860668067873	FALSE	0.06123714458299255
Chr6	8654866	C	goodTag	hetDad	0	Ghana west	1	1	FALSE	FALSE	1	FALSE	-0
Chr6	8833990	C	goodTag	hetDad	0.33	Ghana west	0.88920686361457	0.5656590880740386	FALSE	FALSE	0.88920686361457	FALSE	0.05099719372560051
Chr6	9642947	G	goodTag	hetDad	1.07	Ghana west	0.8368350238257732	0.3009454458025441	FALSE	FALSE	0.8368350238257732	FALSE	0.07736015168908544
Chr6	10022162	G	goodTag	hetDad	0.17	Ghana west	0.9067099554548418	0.680111807679288	FALSE	FALSE	0.9067099554548418	FALSE	0.04253161579607896
Chr6	10051904	C	goodTag	hetDad	0.63	Ghana west	0.8508391162411404	0.4273553138978077	FALSE	FALSE	0.8508391162411404	FALSE	0.07015255217648536
Chr6	11291191	G	goodTag	hetDad	1.35	Ghana west	0.8169709559465986	0.24527811680677292	FALSE	FALSE	0.8169709559465986	FALSE	0.08779338275318471
Chr6	11291198	G	goodTag	hetDad	1.35	Ghana west	0.8169709559465986	0.24527811680677292	FALSE	FALSE	0.8169709559465986	FALSE	0.08779338275318471
Chr6	11291205	T	goodTag	hetDad	1.35	Ghana west	0.8169709559465986	0.24527811680677292	FALSE	FALSE	0.8169709559465986	FALSE	0.08779338275318471
Chr6	12679738	T	goodTag	hetDad	0.02	Ghana west	0.9539854962136044	0.8875370839817152	FALSE	FALSE	0.9539854962136044	FALSE	0.020458227981733402
Chr6	12679815	G	goodTag	hetDad	0.19	Ghana west	0.9023119467572736	0.6629166175161068	FALSE	FALSE	0.9023119467572736	FALSE	0.04464329246453266
Chr6	12679828	C	goodTag	hetDad	0.19	Ghana west	0.9023119467572736	0.6629166175161068	FALSE	FALSE	0.9023119467572736	FALSE	0.04464329246453266
Chr6	12679831	A	goodTag	hetDad	0.19	Ghana west	0.9023119467572736	0.6629166175161068	FALSE	FALSE	0.9023119467572736	FALSE	0.04464329246453266
Chr6	12679863	G	goodTag	hetDad	0.19	Ghana west	0.9023119467572736	0.6629166175161068	FALSE	FALSE	0.9023119467572736	FALSE	0.04464329246453266
Chr6	13261548	C	goodTag	hetDad	0	Ghana west	1	1	FALSE	FALSE	1	FALSE	-0
Chr6	14573730	C	goodTag	hetDad	0.03	Ghana west	0.9539854962136044	0.8624902301359216	FALSE	FALSE	0.9539854962136044	FALSE	0.020458227981733402
Chr6	15179475	C	goodTag	hetDad	0.17	Ghana west	0.9067099554548418	0.680111807679288	FALSE	FALSE	0.9067099554548418	FALSE	0.04253161579607896
Chr6	16015747	G	goodTag	hetDad	0.04	Ghana west	0.9506168526156447	0.841480581121794	FALSE	FALSE	0.9506168526156447	FALSE	0.021994490763852525
Chr6	16598555	C	goodTag	hetDad	0.04	Ghana west	0.9506168526156447	0.841480581121794	FALSE	FALSE	0.9506168526156447	FALSE	0.021994490763852525
Chr6	17362746	C	goodTag	hetDad	0.32	Ghana west	0.88920686361457	0.5716076449533315	FALSE	FALSE	0.88920686361457	FALSE	0.05099719372560051
Chr6	18749125	G	goodTag	hetDad	0.37	Ghana west	0.8819574724682726	0.543004268138499	FALSE	FALSE	0.8819574724682726	FALSE	0.05455235581789138
Chr6	19620938	A	goodTag	hetDad	0.33	Ghana west	0.88920686361457	0.5656590880740386	FALSE	FALSE	0.88920686361457	FALSE	0.05099719372560051
Chr6	19620942	T	goodTag	hetDad	0.33	Ghana west	0.88920686361457	0.5656590880740386	FALSE	FALSE	0.88920686361457	FALSE	0.05099719372560051
Chr6	19770472	C	goodTag	hetDad	1.12	Ghana west	0.8368350238257732	0.28991845394256976	FALSE	FALSE	0.8368350238257732	FALSE	0.07736015168908544
Chr6	19820342	G	goodTag	hetDad	0.08	Ghana west	0.9377225967430887	0.7772974107895215	FALSE	FALSE	0.9377225967430887	FALSE	0.02792561846719426
Chr6	20113222	C	goodTag	hetDad	0.27	Ghana west	0.8949734545367926	0.6033317722918665	FALSE	FALSE	0.8949734545367926	FALSE	0.048189845934547004
Chr6	20899496	G	goodTag	hetDad	2.48	Ghana west	0.700890502781289	0.11530225282016304	FALSE	FALSE	0.700890502781289	FALSE	0.15434982476124673
Chr6	21224994	C	goodTag	hetDad	0.25	Ghana west	0.8983055290440557	0.6170750774519738	FALSE	FALSE	0.8983055290440557	FALSE	0.046575927241002214
Chr6	22019094	T	goodTag	hetDad	0	Ghana west	1	1	FALSE	FALSE	1	FALSE	-0
Chr6	23273478	A	goodTag	hetDad	0.25	Ghana west	0.8983055290440557	0.6170750774519738	FALSE	FALSE	0.8983055290440557	FALSE	0.046575927241002214
Chr6	23507008	G	goodTag	hetDad	0.43	Ghana west	0.8743290048589406	0.5119889482425648	FALSE	FALSE	0.8743290048589406	FALSE	0.058325114152789986
Chr6	24589104	C	goodTag	hetDad	0.17	Ghana west	0.9067099554548418	0.680111807679288	FALSE	FALSE	0.9067099554548418	FALSE	0.04253161579607896
Chr6	24972774	G	goodTag	hetDad	0.03	Ghana west	0.9539854962136044	0.8624902301359216	FALSE	FALSE	0.9539854962136044	FALSE	0.020458227981733402
Chr6	27238673	G	goodTag	hetDad	0	Ghana west	1	1	FALSE	FALSE	1	FALSE	-0
Chr6	27238681	C	goodTag	hetDad	0	Ghana west	1	1	FALSE	FALSE	1	FALSE	-0
Chr6	27347954	C	goodTag	hetDad	0.07	Ghana west	0.9377225967430887	0.7913367801006604	FALSE	FALSE	0.9377225967430887	FALSE	0.02792561846719426
Chr6	27736675	G	goodTag	hetDad	0	Ghana west	1	1	FALSE	FALSE	1	FALSE	-0
Chr6	27974207	C	goodTag	hetDad	0.58	Ghana west	0.8656467485054281	0.44631232093194284	FALSE	FALSE	0.8656467485054281	FALSE	0.06265929790557175
Chr6	27974224	G	goodTag	hetDad	0.58	Ghana west	0.8656467485054281	0.44631232093194284	FALSE	FALSE	0.8656467485054281	FALSE	0.06265929790557175
Chr6	27974227	G	goodTag	hetDad	0.58	Ghana west	0.8656467485054281	0.44631232093194284	FALSE	FALSE	0.8656467485054281	FALSE	0.06265929790557175
Chr6	27974232	C	goodTag	hetDad	0.58	Ghana west	0.8656467485054281	0.44631232093194284	FALSE	FALSE	0.8656467485054281	FALSE	0.06265929790557175
Chr6	28254123	A	goodTag	hetDad	0.13	Ghana west	0.9204306435725731	0.7184320389103389	FALSE	FALSE	0.9204306435725731	FALSE	0.03600893094979035
Chr6	28571989	C	goodTag	hetDad	0.23	Ghana west	0.8983055290440557	0.6315238284906244	FALSE	FALSE	0.8983055290440557	FALSE	0.046575927241002214
Chr6	28661829	C	goodTag	hetDad	0.01	Ghana west	0.9613980759777171	0.920344325445942	FALSE	FALSE	0.9613980759777171	FALSE	0.017096751349348883
Chr6	29575785	A	goodTag	hetDad	1.62	Ghana west	0.801427123077305	0.20309178757716795	FALSE	FALSE	0.801427123077305	FALSE	0.09613596362096863
Chr6	29803323	G	goodTag	hetDad	0.01	Ghana west	0.9613980759777171	0.920344325445942	FALSE	FALSE	0.9613980759777171	FALSE	0.017096751349348883
Chr6	30398447	T	goodTag	hetDad	0.92	Ghana west	0.8368350238257732	0.337474972266266	FALSE	FALSE	0.8368350238257732	FALSE	0.07736015168908544
Chr6	30502986	C	goodTag	hetDad	0.02	Ghana west	0.9539854962136044	0.8875370839817152	FALSE	FALSE	0.9539854962136044	FALSE	0.020458227981733402
Chr6	30502987	A	goodTag	hetDad	0.02	Ghana west	0.9539854962136044	0.8875370839817152	FALSE	FALSE	0.9539854962136044	FALSE	0.020458227981733402
Chr6	30703259	G	goodTag	hetDad	0	Ghana west	1	1	FALSE	FALSE	1	FALSE	-0
Chr6	31499399	G	goodTag	hetDad	0.07	Ghana west	0.9377225967430887	0.7913367801006604	FALSE	FALSE	0.9377225967430887	FALSE	0.02792561846719426
Chr6	31499400	A	goodTag	hetDad	0.07	Ghana west	0.9377225967430887	0.7913367801006604	FALSE	FALSE	0.9377225967430887	FALSE	0.02792561846719426
Chr6	31499401	A	goodTag	hetDad	0.07	Ghana west	0.9377225967430887	0.7913367801006604	FALSE	FALSE	0.9377225967430887	FALSE	0.02792561846719426
Chr6	31499432	G	goodTag	hetDad	0.07	Ghana west	0.9377225967430887	0.7913367801006604	FALSE	FALSE	0.9377225967430887	FALSE	0.02792561846719426
Chr6	31499435	A	goodTag	hetDad	0.07	Ghana west	0.9377225967430887	0.7913367801006604	FALSE	FALSE	0.9377225967430887	FALSE	0.02792561846719426
Chr6	31528233	T	goodTag	hetDad	0.84	Ghana west	0.8368350238257732	0.35939677082051935	FALSE	FALSE	0.8368350238257732	FALSE	0.07736015168908544
Chr6	32570614	C	goodTag	hetDad	0.25	Ghana west	0.8983055290440557	0.6170750774519738	FALSE	FALSE	0.8983055290440557	FALSE	0.046575927241002214
Chr6	32570654	A	goodTag	hetDad	0.25	Ghana west	0.8983055290440557	0.6170750774519738	FALSE	FALSE	0.8983055290440557	FALSE	0.046575927241002214
Chr6	33927542	T	goodTag	hetDad	0.63	Ghana west	0.8508391162411404	0.4273553138978077	FALSE	FALSE	0.8508391162411404	FALSE	0.07015255217648536
Chr6	35498660	C	goodTag	hetDad	0.03	Ghana west	0.9539854962136044	0.8624902301359216	FALSE	FALSE	0.9539854962136044	FALSE	0.020458227981733402
Chr6	35609456	T	goodTag	hetDad	0.04	Ghana west	0.9506168526156447	0.841480581121794	FALSE	FALSE	0.9506168526156447	FALSE	0.021994490763852525
Chr6	35609457	G	goodTag	hetDad	0.04	Ghana west	0.9506168526156447	0.841480581121794	FALSE	FALSE	0.9506168526156447	FALSE	0.021994490763852525
Chr6	35609465	C	goodTag	hetDad	0.04	Ghana west	0.9506168526156447	0.841480581121794	FALSE	FALSE	0.9506168526156447	FALSE	0.021994490763852525
Chr6	35609485	A	goodTag	hetDad	0.04	Ghana west	0.9506168526156447	0.841480581121794	FALSE	FALSE	0.9506168526156447	FALSE	0.021994490763852525
Chr6	35609486	A	goodTag	hetDad	0.04	Ghana west	0.9506168526156447	0.841480581121794	FALSE	FALSE	0.9506168526156447	FALSE	0.021994490763852525
Chr6	35871720	A	goodTag	hetDad	0.07	Ghana west	0.9377225967430887	0.7913367801006604	FALSE	FALSE	0.9377225967430887	FALSE	0.02792561846719426
Chr6	36445412	A	goodTag	hetDad	0.32	Ghana west	0.88920686361457	0.5716076449533315	FALSE	FALSE	0.88920686361457	FALSE	0.05099719372560051
Chr6	36985758	T	goodTag	hetDad	0.08	Ghana west	0.9377225967430887	0.7772974107895215	FALSE	FALSE	0.9377225967430887	FALSE	0.02792561846719426
Chr6	37229483	T	goodTag	hetDad	0.38	Ghana west	0.8819574724682726	0.5376032363488861	FALSE	FALSE	0.8819574724682726	FALSE	0.05455235581789138
Chr6	37285818	C	goodTag	hetDad	0.46	Ghana west	0.8684860668067873	0.4976239731756076	FALSE	FALSE	0.8684860668067873	FALSE	0.06123714458299255
Chr6	37388050	T	goodTag	hetDad	0.3	Ghana west	0.88920686361457	0.5838824207703652	FALSE	FALSE	0.88920686361457	FALSE	0.05099719372560051
Chr6	38205421	C	goodTag	hetDad	0.32	Ghana west	0.88920686361457	0.5716076449533315	FALSE	FALSE	0.88920686361457	FALSE	0.05099719372560051
Chr6	38476323	G	goodTag	hetDad	0.48	Ghana west	0.8656467485054281	0.4884223166225936	FALSE	FALSE	0.8656467485054281	FALSE	0.06265929790557175
Chr6	39389514	G	goodTag	hetDad	0	Ghana west	1	1	FALSE	FALSE	1	FALSE	-0
Chr6	39719644	A	goodTag	hetDad	0	Ghana west	1	1	FALSE	FALSE	1	FALSE	-0
Chr6	39721964	T	goodTag	hetDad	0.57	Ghana west	0.8656467485054281	0.4502589163819717	FALSE	FALSE	0.8656467485054281	FALSE	0.06265929790557175
Chr6	41830783	C	goodTag	hetDad	0.66	Ghana west	0.8405195556555874	0.416559943276791	FALSE	FALSE	0.8405195556555874	FALSE	0.07545217774561412
Chr6	41856033	T	goodTag	hetDad	0.27	Ghana west	0.8949734545367926	0.6033317722918665	FALSE	FALSE	0.8949734545367926	FALSE	0.048189845934547004
Chr6	42272758	T	goodTag	hetDad	1.56	Ghana west	0.8106267215940443	0.2116652202692184	FALSE	FALSE	0.8106267215940443	FALSE	0.09117908422427394
Chr6	42287719	G	goodTag	hetDad	0	Ghana west	1	1	FALSE	FALSE	1	FALSE	-0
Chr6	43021280	G	goodTag	hetDad	0.58	Ghana west	0.8656467485054281	0.44631232093194284	FALSE	FALSE	0.8656467485054281	FALSE	0.06265929790557175
Chr6	43038227	G	goodTag	hetDad	1.24	Ghana west	0.8362191849767827	0.26547105382357084	FALSE	FALSE	0.8362191849767827	FALSE	0.07767987286073717
Chr6	43338694	A	goodTag	hetDad	0	Ghana west	1	1	FALSE	FALSE	1	FALSE	-0
Chr6	43338732	G	goodTag	hetDad	0	Ghana west	1	1	FALSE	FALSE	1	FALSE	-0
Chr6	45102300	T	goodTag	hetDad	0	Ghana west	1	1	FALSE	FALSE	1	FALSE	-0
Chr6	45102334	G	goodTag	hetDad	0	Ghana west	1	1	FALSE	FALSE	1	FALSE	-0
Chr6	45845364	C	goodTag	hetDad	0.07	Ghana west	0.9377225967430887	0.7913367801006604	FALSE	FALSE	0.9377225967430887	FALSE	0.02792561846719426
Chr6	46923215	T	goodTag	hetDad	0.16	Ghana west	0.9115371150178738	0.6891565167793516	FALSE	FALSE	0.9115371150178738	FALSE	0.04022564349907766
Chr6	46923238	G	goodTag	hetDad	0.2	Ghana west	0.9005957905994583	0.654720846018577	FALSE	FALSE	0.9005957905994583	FALSE	0.045470087268377694
Chr6	48424267	T	goodTag	hetDad	0.03	Ghana west	0.9539854962136044	0.8624902301359216	FALSE	FALSE	0.9539854962136044	FALSE	0.020458227981733402
Chr6	51123663	T	goodTag	hetDad	0.03	Ghana west	0.9539854962136044	0.8624902301359216	FALSE	FALSE	0.9539854962136044	FALSE	0.020458227981733402
Chr6	51180635	C	goodTag	hetDad	0.1	Ghana west	0.9339031584647789	0.7518296340458492	FALSE	FALSE	0.9339031584647789	FALSE	0.02969815580940254
Chr6	51180644	T	goodTag	hetDad	0.1	Ghana west	0.9339031584647789	0.7518296340458492	FALSE	FALSE	0.9339031584647789	FALSE	0.02969815580940254
Chr6	51180732	T	goodTag	hetDad	0.06	Ghana west	0.9451020927110216	0.8064959405073401	FALSE	FALSE	0.9451020927110216	FALSE	0.024521275187905214
Chr6	51483372	T	goodTag	hetDad	0.1	Ghana west	0.9339031584647789	0.7518296340458492	FALSE	FALSE	0.9339031584647789	FALSE	0.02969815580940254
Chr6	51483390	A	goodTag	hetDad	0.1	Ghana west	0.9339031584647789	0.7518296340458492	FALSE	FALSE	0.9339031584647789	FALSE	0.02969815580940254
Chr6	52359625	C	goodTag	hetDad	0	Ghana west	1	1	FALSE	FALSE	1	FALSE	-0
Chr6	52773008	G	goodTag	hetDad	0.04	Ghana west	0.9506168526156447	0.841480581121794	FALSE	FALSE	0.9506168526156447	FALSE	0.021994490763852525
Chr6	53130346	C	goodTag	hetDad	0.02	Ghana west	0.9539854962136044	0.8875370839817152	FALSE	FALSE	0.9539854962136044	FALSE	0.020458227981733402
Chr6	53130373	C	goodTag	hetDad	0.02	Ghana west	0.9539854962136044	0.8875370839817152	FALSE	FALSE	0.9539854962136044	FALSE	0.020458227981733402
Chr6	53597550	T	goodTag	hetDad	0.09	Ghana west	0.9362153231613742	0.7641771556220948	FALSE	FALSE	0.9362153231613742	FALSE	0.028624254994551762
Chr6	53597592	G	goodTag	hetDad	0.09	Ghana west	0.9362153231613742	0.7641771556220948	FALSE	FALSE	0.9362153231613742	FALSE	0.028624254994551762
Chr6	53597611	G	goodTag	hetDad	0.02	Ghana west	0.9539854962136044	0.8875370839817152	FALSE	FALSE	0.9539854962136044	FALSE	0.020458227981733402
Chr6	54632449	A	goodTag	hetDad	0.13	Ghana west	0.9204306435725731	0.7184320389103389	FALSE	FALSE	0.9204306435725731	FALSE	0.03600893094979035
Chr6	54874101	G	goodTag	hetDad	0.13	Ghana west	0.9204306435725731	0.7184320389103389	FALSE	FALSE	0.9204306435725731	FALSE	0.03600893094979035
Chr6	55492053	C	goodTag	hetDad	0.23	Ghana west	0.8983055290440557	0.6315238284906244	FALSE	FALSE	0.8983055290440557	FALSE	0.046575927241002214
Chr6	56301222	G	goodTag	hetDad	0	Ghana west	1	1	FALSE	FALSE	1	FALSE	-0
Chr6	60588172	A	goodTag	hetDad	0.25	Ghana west	0.8983055290440557	0.6170750774519738	FALSE	FALSE	0.8983055290440557	FALSE	0.046575927241002214
Chr6	60588173	C	goodTag	hetDad	0.25	Ghana west	0.8983055290440557	0.6170750774519738	FALSE	FALSE	0.8983055290440557	FALSE	0.046575927241002214
Chr6	60730308	C	goodTag	hetDad	0.01	Ghana west	0.9613980759777171	0.920344325445942	FALSE	FALSE	0.9613980759777171	FALSE	0.017096751349348883
Chr6	61306174	A	goodTag	hetDad	0	Ghana west	1	1	FALSE	FALSE	1	FALSE	-0
Chr6	61521101	T	goodTag	hetDad	0.75	Ghana west	0.8405195556555874	0.3864762307712327	FALSE	FALSE	0.8405195556555874	FALSE	0.07545217774561412
Chr6	63726129	G	goodTag	hetDad	0.02	Ghana west	0.9539854962136044	0.8875370839817152	FALSE	FALSE	0.9539854962136044	FALSE	0.020458227981733402
Chr6	64366233	T	goodTag	hetDad	0.5	Ghana west	0.8656467485054281	0.4795001221869535	FALSE	FALSE	0.8656467485054281	FALSE	0.06265929790557175
Chr6	64366303	A	goodTag	hetDad	0.5	Ghana west	0.8656467485054281	0.4795001221869535	FALSE	FALSE	0.8656467485054281	FALSE	0.06265929790557175
Chr6	65272719	C	goodTag	hetDad	1.47	Ghana west	0.8169709559465986	0.2253456937016669	FALSE	FALSE	0.8169709559465986	FALSE	0.08779338275318471
Chr6	65272745	G	goodTag	hetDad	1.47	Ghana west	0.8169709559465986	0.2253456937016669	FALSE	FALSE	0.8169709559465986	FALSE	0.08779338275318471
Chr6	65307443	T	goodTag	hetDad	0.19	Ghana west	0.9023119467572736	0.6629166175161068	FALSE	FALSE	0.9023119467572736	FALSE	0.04464329246453266
Chr6	65386697	C	goodTag	hetDad	0.05	Ghana west	0.9458937140494581	0.8230632737581215	FALSE	FALSE	0.9458937140494581	FALSE	0.024157660633188607
Chr6	66065956	G	goodTag	hetDad	0.07	Ghana west	0.9377225967430887	0.7913367801006604	FALSE	FALSE	0.9377225967430887	FALSE	0.02792561846719426
Chr6	68446148	T	goodTag	hetDad	0.03	Ghana west	0.9539854962136044	0.8624902301359216	FALSE	FALSE	0.9539854962136044	FALSE	0.020458227981733402
Chr6	68470373	G	goodTag	hetDad	0.03	Ghana west	0.9539854962136044	0.8624902301359216	FALSE	FALSE	0.9539854962136044	FALSE	0.020458227981733402
Chr6	69562787	C	goodTag	hetDad	0.23	Ghana west	0.8983055290440557	0.6315238284906244	FALSE	FALSE	0.8983055290440557	FALSE	0.046575927241002214
Chr6	70924222	C	goodTag	hetDad	0.43	Ghana west	0.8743290048589406	0.5119889482425648	FALSE	FALSE	0.8743290048589406	FALSE	0.058325114152789986
Chr6	72111301	G	goodTag	hetDad	0.01	Ghana west	0.9613980759777171	0.920344325445942	FALSE	FALSE	0.9613980759777171	FALSE	0.017096751349348883
Chr6	77633602	C	goodTag	hetDad	0.01	Ghana west	0.9613980759777171	0.920344325445942	FALSE	FALSE	0.9613980759777171	FALSE	0.017096751349348883
Chr6	78182433	G	goodTag	hetDad	0.17	Ghana west	0.9067099554548418	0.680111807679288	FALSE	FALSE	0.9067099554548418	FALSE	0.04253161579607896
Chr6	79757139	A	goodTag	hetDad	0.15	Ghana west	0.9158859654303069	0.6985353583033387	FALSE	FALSE	0.9158859654303069	FALSE	0.038158595837962196
Chr6	79921652	A	goodTag	hetDad	0.04	Ghana west	0.9506168526156447	0.841480581121794	FALSE	FALSE	0.9506168526156447	FALSE	0.021994490763852525
Chr6	80162178	C	goodTag	hetDad	0.63	Ghana west	0.8508391162411404	0.4273553138978077	FALSE	FALSE	0.8508391162411404	FALSE	0.07015255217648536
Chr6	81924870	A	goodTag	hetDad	0.34	Ghana west	0.88920686361457	0.5598292219170771	FALSE	FALSE	0.88920686361457	FALSE	0.05099719372560051
Chr6	81924890	T	goodTag	hetDad	0.34	Ghana west	0.88920686361457	0.5598292219170771	FALSE	FALSE	0.88920686361457	FALSE	0.05099719372560051
Chr6	82524527	C	goodTag	hetDad	0.52	Ghana west	0.8656467485054281	0.4708416819906315	FALSE	FALSE	0.8656467485054281	FALSE	0.06265929790557175
Chr6	82813079	A	goodTag	hetDad	0	Ghana west	1	1	FALSE	FALSE	1	FALSE	-0
Chr6	82947102	A	goodTag	hetDad	0.07	Ghana west	0.9377225967430887	0.7913367801006604	FALSE	FALSE	0.9377225967430887	FALSE	0.02792561846719426
Chr6	83381600	C	goodTag	hetDad	0	Ghana west	1	1	FALSE	FALSE	1	FALSE	-0
Chr6	84040406	T	goodTag	hetDad	0.13	Ghana west	0.9204306435725731	0.7184320389103389	FALSE	FALSE	0.9204306435725731	FALSE	0.03600893094979035
Chr6	84180015	G	goodTag	hetDad	0.12	Ghana west	0.9212081099568169	0.729034489538804	FALSE	FALSE	0.9212081099568169	FALSE	0.03564224733178568
Chr6	84388148	G	goodTag	hetDad	0.07	Ghana west	0.9377225967430887	0.7913367801006604	FALSE	FALSE	0.9377225967430887	FALSE	0.02792561846719426
Chr6	84742650	G	goodTag	hetDad	0.08	Ghana west	0.9377225967430887	0.7772974107895215	FALSE	FALSE	0.9377225967430887	FALSE	0.02792561846719426
Chr6	84988055	C	goodTag	hetDad	0.01	Ghana west	0.9613980759777171	0.920344325445942	FALSE	FALSE	0.9613980759777171	FALSE	0.017096751349348883
Chr6	85448300	T	goodTag	hetDad	0.4	Ghana west	0.879610985318249	0.5270892568655381	FALSE	FALSE	0.879610985318249	FALSE	0.05570935544436899
Chr6	86451845	T	goodTag	hetDad	0.65	Ghana west	0.8405195556555874	0.42011267955064013	FALSE	FALSE	0.8405195556555874	FALSE	0.07545217774561412
Chr6	87590054	C	goodTag	hetDad	0.03	Ghana west	0.9539854962136044	0.8624902301359216	FALSE	FALSE	0.9539854962136044	FALSE	0.020458227981733402
Chr6	87747490	C	goodTag	hetDad	0.43	Ghana west	0.8743290048589406	0.5119889482425648	FALSE	FALSE	0.8743290048589406	FALSE	0.058325114152789986
Chr6	87747544	T	goodTag	hetDad	0.43	Ghana west	0.8743290048589406	0.5119889482425648	FALSE	FALSE	0.8743290048589406	FALSE	0.058325114152789986
Chr6	87994349	C	goodTag	hetDad	0.3	Ghana west	0.88920686361457	0.5838824207703652	FALSE	FALSE	0.88920686361457	FALSE	0.05099719372560051
Chr6	87994350	A	goodTag	hetDad	0.3	Ghana west	0.88920686361457	0.5838824207703652	FALSE	FALSE	0.88920686361457	FALSE	0.05099719372560051
Chr6	90044582	T	goodTag	hetDad	0.02	Ghana west	0.9539854962136044	0.8875370839817152	FALSE	FALSE	0.9539854962136044	FALSE	0.020458227981733402
Chr6	90547385	A	goodTag	hetDad	0.32	Ghana west	0.88920686361457	0.5716076449533315	FALSE	FALSE	0.88920686361457	FALSE	0.05099719372560051
Chr6	90576518	G	goodTag	hetDad	0.08	Ghana west	0.9377225967430887	0.7772974107895215	FALSE	FALSE	0.9377225967430887	FALSE	0.02792561846719426
Chr6	90766878	A	goodTag	hetDad	0.07	Ghana west	0.9377225967430887	0.7913367801006604	FALSE	FALSE	0.9377225967430887	FALSE	0.02792561846719426
Chr6	90862897	A	goodTag	hetDad	0.02	Ghana west	0.9539854962136044	0.8875370839817152	FALSE	FALSE	0.9539854962136044	FALSE	0.020458227981733402
Chr6	90862912	T	goodTag	hetDad	0.02	Ghana west	0.9539854962136044	0.8875370839817152	FALSE	FALSE	0.9539854962136044	FALSE	0.020458227981733402
Chr6	91006049	G	goodTag	hetDad	0.03	Ghana west	0.9539854962136044	0.8624902301359216	FALSE	FALSE	0.9539854962136044	FALSE	0.020458227981733402
Chr6	91006091	T	goodTag	hetDad	0.03	Ghana west	0.9539854962136044	0.8624902301359216	FALSE	FALSE	0.9539854962136044	FALSE	0.020458227981733402
Chr6	91543007	A	goodTag	hetDad	1.93	Ghana west	0.772930832614864	0.16475844489410296	FALSE	FALSE	0.772930832614864	FALSE	0.11185936812269086
Chr6	91814859	G	goodTag	hetDad	0.05	Ghana west	0.9458937140494581	0.8230632737581215	FALSE	FALSE	0.9458937140494581	FALSE	0.024157660633188607
Chr6	92603432	T	goodTag	hetDad	0	Ghana west	1	1	FALSE	FALSE	1	FALSE	-0
Chr6	92603435	A	goodTag	hetDad	0.1	Ghana west	0.9339031584647789	0.7518296340458492	FALSE	FALSE	0.9339031584647789	FALSE	0.02969815580940254
Chr6	92603441	T	goodTag	hetDad	0	Ghana west	1	1	FALSE	FALSE	1	FALSE	-0
Chr6	92603451	G	goodTag	hetDad	0	Ghana west	1	1	FALSE	FALSE	1	FALSE	-0
Chr6	92603472	T	goodTag	hetDad	0.03	Ghana west	0.9539854962136044	0.8624902301359216	FALSE	FALSE	0.9539854962136044	FALSE	0.020458227981733402
Chr6	92603473	G	goodTag	hetDad	0	Ghana west	1	1	FALSE	FALSE	1	FALSE	-0
Chr6	92603486	A	goodTag	hetDad	0	Ghana west	1	1	FALSE	FALSE	1	FALSE	-0
Chr6	94098218	T	goodTag	hetDad	0.04	Ghana west	0.9506168526156447	0.841480581121794	FALSE	FALSE	0.9506168526156447	FALSE	0.021994490763852525
Chr6	94505488	C	goodTag	hetDad	0.06	Ghana west	0.9451020927110216	0.8064959405073401	FALSE	FALSE	0.9451020927110216	FALSE	0.024521275187905214
Chr6	94661380	G	goodTag	hetDad	0.02	Ghana west	0.9539854962136044	0.8875370839817152	FALSE	FALSE	0.9539854962136044	FALSE	0.020458227981733402
Chr6	95413282	G	goodTag	hetDad	0	Ghana west	1	1	FALSE	FALSE	1	FALSE	-0
Chr6	95742551	C	goodTag	hetDad	0.09	Ghana west	0.9362153231613742	0.7641771556220948	FALSE	FALSE	0.9362153231613742	FALSE	0.028624254994551762
Chr6	95877584	G	goodTag	hetDad	0.34	Ghana west	0.88920686361457	0.5598292219170771	FALSE	FALSE	0.88920686361457	FALSE	0.05099719372560051
Chr6	96400168	A	goodTag	hetDad	0.27	Ghana west	0.8949734545367926	0.6033317722918665	FALSE	FALSE	0.8949734545367926	FALSE	0.048189845934547004
Chr6	96400204	G	goodTag	hetDad	0.27	Ghana west	0.8949734545367926	0.6033317722918665	FALSE	FALSE	0.8949734545367926	FALSE	0.048189845934547004
Chr6	96714437	G	goodTag	hetDad	1.21	Ghana west	0.8368350238257732	0.27133212189276534	FALSE	FALSE	0.8368350238257732	FALSE	0.07736015168908544
Chr6	96714472	C	goodTag	hetDad	1.21	Ghana west	0.8368350238257732	0.27133212189276534	FALSE	FALSE	0.8368350238257732	FALSE	0.07736015168908544
Chr6	97171222	C	goodTag	hetDad	0.03	Ghana west	0.9539854962136044	0.8624902301359216	FALSE	FALSE	0.9539854962136044	FALSE	0.020458227981733402
Chr6	97185123	G	goodTag	hetDad	0.52	Ghana west	0.8656467485054281	0.4708416819906315	FALSE	FALSE	0.8656467485054281	FALSE	0.06265929790557175
Chr6	97185127	G	goodTag	hetDad	0.52	Ghana west	0.8656467485054281	0.4708416819906315	FALSE	FALSE	0.8656467485054281	FALSE	0.06265929790557175
Chr6	97326704	C	goodTag	hetDad	0.16	Ghana west	0.9115371150178738	0.6891565167793516	FALSE	FALSE	0.9115371150178738	FALSE	0.04022564349907766
Chr6	97455241	C	goodTag	hetDad	0	Ghana west	1	1	FALSE	FALSE	1	FALSE	-0
Chr6	97813155	A	goodTag	hetDad	0.3	Ghana west	0.88920686361457	0.5838824207703652	FALSE	FALSE	0.88920686361457	FALSE	0.05099719372560051
Chr6	97970705	G	goodTag	hetDad	0.31	Ghana west	0.88920686361457	0.5776801853408735	FALSE	FALSE	0.88920686361457	FALSE	0.05099719372560051
Chr6	97970730	C	goodTag	hetDad	0.31	Ghana west	0.88920686361457	0.5776801853408735	FALSE	FALSE	0.88920686361457	FALSE	0.05099719372560051
Chr6	98516046	C	goodTag	hetDad	0.34	Ghana west	0.88920686361457	0.5598292219170771	FALSE	FALSE	0.88920686361457	FALSE	0.05099719372560051
Chr6	98842897	G	goodTag	hetDad	0.16	Ghana west	0.9115371150178738	0.6891565167793516	FALSE	FALSE	0.9115371150178738	FALSE	0.04022564349907766
Chr6	101490294	T	goodTag	hetDad	0.03	Ghana west	0.9539854962136044	0.8624902301359216	FALSE	FALSE	0.9539854962136044	FALSE	0.020458227981733402
Chr6	101740444	A	goodTag	hetDad	0.08	Ghana west	0.9377225967430887	0.7772974107895215	FALSE	FALSE	0.9377225967430887	FALSE	0.02792561846719426
Chr6	102272254	T	goodTag	hetDad	0	Ghana west	1	1	FALSE	FALSE	1	FALSE	-0
Chr6	102641282	C	goodTag	hetDad	0.7	Ghana west	0.8405195556555874	0.40278369424647564	FALSE	FALSE	0.8405195556555874	FALSE	0.07545217774561412
Chr6	103614389	C	goodTag	hetDad	0	Ghana west	1	1	FALSE	FALSE	1	FALSE	-0
Chr6	103634672	A	goodTag	hetDad	0.09	Ghana west	0.9362153231613742	0.7641771556220948	FALSE	FALSE	0.9362153231613742	FALSE	0.028624254994551762
Chr6	103634781	T	goodTag	hetDad	0.15	Ghana west	0.9158859654303069	0.6985353583033387	FALSE	FALSE	0.9158859654303069	FALSE	0.038158595837962196
Chr6	103772904	T	goodTag	hetDad	0.21	Ghana west	0.8983055290440557	0.6467674040054682	FALSE	FALSE	0.8983055290440557	FALSE	0.046575927241002214
Chr6	105804921	T	goodTag	hetDad	0.56	Ghana west	0.8656467485054281	0.45426024256681885	FALSE	FALSE	0.8656467485054281	FALSE	0.06265929790557175
Chr6	106018701	C	goodTag	hetDad	0.1	Ghana west	0.9339031584647789	0.7518296340458492	FALSE	FALSE	0.9339031584647789	FALSE	0.02969815580940254
Chr6	106045663	C	goodTag	hetDad	0.54	Ghana west	0.8656467485054281	0.4624327264504763	FALSE	FALSE	0.8656467485054281	FALSE	0.06265929790557175
Chr6	108916316	G	goodTag	hetDad	0.14	Ghana west	0.9204306435725731	0.7082810122906027	FALSE	FALSE	0.9204306435725731	FALSE	0.03600893094979035
Chr6	109722586	T	goodTag	hetDad	0.01	Ghana west	0.9613980759777171	0.920344325445942	FALSE	FALSE	0.9613980759777171	FALSE	0.017096751349348883
Chr6	109765629	A	goodTag	hetDad	0	Ghana west	1	1	FALSE	FALSE	1	FALSE	-0
Chr6	110328093	C	goodTag	hetDad	0.02	Ghana west	0.9539854962136044	0.8875370839817152	FALSE	FALSE	0.9539854962136044	FALSE	0.020458227981733402
Chr6	111437230	A	goodTag	hetDad	0.19	Ghana west	0.9023119467572736	0.6629166175161068	FALSE	FALSE	0.9023119467572736	FALSE	0.04464329246453266
Chr6	111437272	G	goodTag	hetDad	0	Ghana west	1	1	FALSE	FALSE	1	FALSE	-0
Chr6	111451362	G	goodTag	hetDad	0.03	Ghana west	0.9539854962136044	0.8624902301359216	FALSE	FALSE	0.9539854962136044	FALSE	0.020458227981733402
Chr6	111464467	C	goodTag	hetDad	0.31	Ghana west	0.88920686361457	0.5776801853408735	FALSE	FALSE	0.88920686361457	FALSE	0.05099719372560051
Chr6	111615678	C	goodTag	hetDad	0.07	Ghana west	0.9377225967430887	0.7913367801006604	FALSE	FALSE	0.9377225967430887	FALSE	0.02792561846719426
Chr6	114423900	G	goodTag	hetDad	0.01	Ghana west	0.9613980759777171	0.920344325445942	FALSE	FALSE	0.9613980759777171	FALSE	0.017096751349348883
Chr6	115855295	G	goodTag	hetDad	0.86	Ghana west	0.8368350238257732	0.35373869157926585	FALSE	FALSE	0.8368350238257732	FALSE	0.07736015168908544
Chr6	117054221	A	goodTag	hetDad	0.05	Ghana west	0.9458937140494581	0.8230632737581215	FALSE	FALSE	0.9458937140494581	FALSE	0.024157660633188607
Chr6	117482631	A	goodTag	hetDad	0.07	Ghana west	0.9377225967430887	0.7913367801006604	FALSE	FALSE	0.9377225967430887	FALSE	0.02792561846719426
Chr6	118321057	T	goodTag	hetDad	0.21	Ghana west	0.8983055290440557	0.6467674040054682	FALSE	FALSE	0.8983055290440557	FALSE	0.046575927241002214
Chr6	118379588	G	goodTag	hetDad	0.36	Ghana west	0.884357965476253	0.5485062355001471	FALSE	FALSE	0.884357965476253	FALSE	0.053371908105484214
Chr6	118379619	G	goodTag	hetDad	0.36	Ghana west	0.884357965476253	0.5485062355001471	FALSE	FALSE	0.884357965476253	FALSE	0.053371908105484214
Chr6	121018778	T	goodTag	hetDad	0.14	Ghana west	0.9204306435725731	0.7082810122906027	FALSE	FALSE	0.9204306435725731	FALSE	0.03600893094979035
Chr6	121516004	C	goodTag	hetDad	1.31	Ghana west	0.8169709559465986	0.2523946553597739	FALSE	FALSE	0.8169709559465986	FALSE	0.08779338275318471
Chr6	121516015	C	goodTag	hetDad	0.18	Ghana west	0.9060525971777387	0.6713732405408726	FALSE	FALSE	0.9060525971777387	FALSE	0.042846590401526836
Chr6	121534589	C	goodTag	hetDad	0.08	Ghana west	0.9377225967430887	0.7772974107895215	FALSE	FALSE	0.9377225967430887	FALSE	0.02792561846719426
Chr6	121534654	G	goodTag	hetDad	0.06	Ghana west	0.9451020927110216	0.8064959405073401	FALSE	FALSE	0.9451020927110216	FALSE	0.024521275187905214
Chr6	121702206	A	goodTag	hetDad	0.18	Ghana west	0.9060525971777387	0.6713732405408726	FALSE	FALSE	0.9060525971777387	FALSE	0.042846590401526836
Chr6	121925517	C	goodTag	hetDad	0.09	Ghana west	0.9362153231613742	0.7641771556220948	FALSE	FALSE	0.9362153231613742	FALSE	0.028624254994551762
Chr6	122286895	T	goodTag	hetDad	0.51	Ghana west	0.8656467485054281	0.47513885608320394	FALSE	FALSE	0.8656467485054281	FALSE	0.06265929790557175
Chr6	123050271	G	goodTag	hetDad	0.13	Ghana west	0.9204306435725731	0.7184320389103389	FALSE	FALSE	0.9204306435725731	FALSE	0.03600893094979035
Chr6	124615410	G	goodTag	hetDad	0.01	Ghana west	0.9613980759777171	0.920344325445942	FALSE	FALSE	0.9613980759777171	FALSE	0.017096751349348883
Chr6	124615416	A	goodTag	hetDad	0.01	Ghana west	0.9613980759777171	0.920344325445942	FALSE	FALSE	0.9613980759777171	FALSE	0.017096751349348883
Chr6	125427359	C	goodTag	hetDad	1.07	Ghana west	0.8368350238257732	0.3009454458025441	FALSE	FALSE	0.8368350238257732	FALSE	0.07736015168908544
Chr6	125427360	A	goodTag	hetDad	1.07	Ghana west	0.8368350238257732	0.3009454458025441	FALSE	FALSE	0.8368350238257732	FALSE	0.07736015168908544
Chr6	125964580	A	goodTag	hetDad	0.05	Ghana west	0.9458937140494581	0.8230632737581215	FALSE	FALSE	0.9458937140494581	FALSE	0.024157660633188607
Chr6	126368676	A	goodTag	hetDad	0.24	Ghana west	0.8983055290440557	0.624206114766406	FALSE	FALSE	0.8983055290440557	FALSE	0.046575927241002214
Chr6	126525167	G	goodTag	hetDad	0.53	Ghana west	0.8656467485054281	0.4666068594836176	FALSE	FALSE	0.8656467485054281	FALSE	0.06265929790557175
Chr6	126525182	C	goodTag	hetDad	0.53	Ghana west	0.8656467485054281	0.4666068594836176	FALSE	FALSE	0.8656467485054281	FALSE	0.06265929790557175
Chr6	127318548	C	goodTag	hetDad	0.24	Ghana west	0.8983055290440557	0.624206114766406	FALSE	FALSE	0.8983055290440557	FALSE	0.046575927241002214
Chr6	127851869	G	goodTag	hetDad	0.08	Ghana west	0.9377225967430887	0.7772974107895215	FALSE	FALSE	0.9377225967430887	FALSE	0.02792561846719426
Chr6	128171186	C	goodTag	hetDad	0.65	Ghana west	0.8405195556555874	0.42011267955064013	FALSE	FALSE	0.8405195556555874	FALSE	0.07545217774561412
Chr6	128340958	A	goodTag	hetDad	0.55	Ghana west	0.8656467485054281	0.45831769413307955	FALSE	FALSE	0.8656467485054281	FALSE	0.06265929790557175
Chr6	128435433	C	goodTag	hetDad	0.06	Ghana west	0.9451020927110216	0.8064959405073401	FALSE	FALSE	0.9451020927110216	FALSE	0.024521275187905214
Chr6	129079839	C	goodTag	hetDad	0.07	Ghana west	0.9377225967430887	0.7913367801006604	FALSE	FALSE	0.9377225967430887	FALSE	0.02792561846719426
Chr6	129561769	G	goodTag	hetDad	0.52	Ghana west	0.8656467485054281	0.4708416819906315	FALSE	FALSE	0.8656467485054281	FALSE	0.06265929790557175
Chr6	130147860	C	goodTag	hetDad	0.4	Ghana west	0.879610985318249	0.5270892568655381	FALSE	FALSE	0.879610985318249	FALSE	0.05570935544436899
Chr6	130193942	C	goodTag	hetDad	0.59	Ghana west	0.8656467485054281	0.4424191187176898	FALSE	FALSE	0.8656467485054281	FALSE	0.06265929790557175
Chr6	130465217	T	goodTag	hetDad	0.48	Ghana west	0.8656467485054281	0.4884223166225936	FALSE	FALSE	0.8656467485054281	FALSE	0.06265929790557175
Chr6	130513498	G	goodTag	hetDad	0.05	Ghana west	0.9458937140494581	0.8230632737581215	FALSE	FALSE	0.9458937140494581	FALSE	0.024157660633188607
Chr6	130513510	A	goodTag	hetDad	0.05	Ghana west	0.9458937140494581	0.8230632737581215	FALSE	FALSE	0.9458937140494581	FALSE	0.024157660633188607
Chr6	130774404	A	goodTag	hetDad	0.01	Ghana west	0.9613980759777171	0.920344325445942	FALSE	FALSE	0.9613980759777171	FALSE	0.017096751349348883
Chr6	131529639	C	goodTag	hetDad	0.02	Ghana west	0.9539854962136044	0.8875370839817152	FALSE	FALSE	0.9539854962136044	FALSE	0.020458227981733402
Chr6	131529647	T	goodTag	hetDad	0.07	Ghana west	0.9377225967430887	0.7913367801006604	FALSE	FALSE	0.9377225967430887	FALSE	0.02792561846719426
Chr6	134499890	G	goodTag	hetDad	0.2	Ghana west	0.9005957905994583	0.654720846018577	FALSE	FALSE	0.9005957905994583	FALSE	0.045470087268377694
Chr6	134499891	G	goodTag	hetDad	0.2	Ghana west	0.9005957905994583	0.654720846018577	FALSE	FALSE	0.9005957905994583	FALSE	0.045470087268377694
Chr6	134975871	G	goodTag	hetDad	0.05	Ghana west	0.9458937140494581	0.8230632737581215	FALSE	FALSE	0.9458937140494581	FALSE	0.024157660633188607
Chr6	137149778	C	goodTag	hetDad	0.33	Ghana west	0.88920686361457	0.5656590880740386	FALSE	FALSE	0.88920686361457	FALSE	0.05099719372560051
Chr6	137149812	G	goodTag	hetDad	0.72	Ghana west	0.8405195556555874	0.3961439091520741	FALSE	FALSE	0.8405195556555874	FALSE	0.07545217774561412
Chr6	137149816	A	goodTag	hetDad	0.72	Ghana west	0.8405195556555874	0.3961439091520741	FALSE	FALSE	0.8405195556555874	FALSE	0.07545217774561412
Chr6	137149822	A	goodTag	hetDad	0.72	Ghana west	0.8405195556555874	0.3961439091520741	FALSE	FALSE	0.8405195556555874	FALSE	0.07545217774561412
Chr6	137149823	T	goodTag	hetDad	0.72	Ghana west	0.8405195556555874	0.3961439091520741	FALSE	FALSE	0.8405195556555874	FALSE	0.07545217774561412
Chr6	137292579	G	goodTag	hetDad	0.04	Ghana west	0.9506168526156447	0.841480581121794	FALSE	FALSE	0.9506168526156447	FALSE	0.021994490763852525
Chr6	138280009	C	goodTag	hetDad	0.14	Ghana west	0.9204306435725731	0.7082810122906027	FALSE	FALSE	0.9204306435725731	FALSE	0.03600893094979035
Chr6	138475950	G	goodTag	hetDad	0.49	Ghana west	0.8656467485054281	0.48392730444614607	FALSE	FALSE	0.8656467485054281	FALSE	0.06265929790557175
Chr6	138672090	C	goodTag	hetDad	0.12	Ghana west	0.9212081099568169	0.729034489538804	FALSE	FALSE	0.9212081099568169	FALSE	0.03564224733178568
Chr6	138672118	A	goodTag	hetDad	0.12	Ghana west	0.9212081099568169	0.729034489538804	FALSE	FALSE	0.9212081099568169	FALSE	0.03564224733178568
Chr6	138672131	G	goodTag	hetDad	0.5	Ghana west	0.8656467485054281	0.4795001221869535	FALSE	FALSE	0.8656467485054281	FALSE	0.06265929790557175
Chr6	138812226	A	goodTag	hetDad	0.65	Ghana west	0.8405195556555874	0.42011267955064013	FALSE	FALSE	0.8405195556555874	FALSE	0.07545217774561412
Chr6	139866453	T	goodTag	hetDad	1.47	Ghana west	0.8169709559465986	0.2253456937016669	FALSE	FALSE	0.8169709559465986	FALSE	0.08779338275318471
Chr6	139882483	G	goodTag	hetDad	0.68	Ghana west	0.8405195556555874	0.4095867241207256	FALSE	FALSE	0.8405195556555874	FALSE	0.07545217774561412
Chr6	140209061	C	goodTag	hetDad	0.15	Ghana west	0.9158859654303069	0.6985353583033387	FALSE	FALSE	0.9158859654303069	FALSE	0.038158595837962196
Chr6	140448079	G	goodTag	hetDad	0.29	Ghana west	0.8893776661362862	0.5902205302745532	FALSE	FALSE	0.8893776661362862	FALSE	0.05091378066126342
Chr6	140456106	C	goodTag	hetDad	1.32	Ghana west	0.8169709559465986	0.25059205068568424	FALSE	FALSE	0.8169709559465986	FALSE	0.08779338275318471
Chr6	140456131	G	goodTag	hetDad	1.32	Ghana west	0.8169709559465986	0.25059205068568424	FALSE	FALSE	0.8169709559465986	FALSE	0.08779338275318471
Chr6	140504948	G	goodTag	hetDad	0.07	Ghana west	0.9377225967430887	0.7913367801006604	FALSE	FALSE	0.9377225967430887	FALSE	0.02792561846719426
Chr6	140511355	G	goodTag	hetDad	0.01	Ghana west	0.9613980759777171	0.920344325445942	FALSE	FALSE	0.9613980759777171	FALSE	0.017096751349348883
Chr6	140596836	A	goodTag	hetDad	1.51	Ghana west	0.8169709559465986	0.21913908637253499	FALSE	FALSE	0.8169709559465986	FALSE	0.08779338275318471
Chr6	140596838	G	goodTag	hetDad	1.51	Ghana west	0.8169709559465986	0.21913908637253499	FALSE	FALSE	0.8169709559465986	FALSE	0.08779338275318471
Chr6	140720512	C	goodTag	hetDad	0.01	Ghana west	0.9613980759777171	0.920344325445942	FALSE	FALSE	0.9613980759777171	FALSE	0.017096751349348883
Chr6	140720576	G	goodTag	hetDad	0.03	Ghana west	0.9539854962136044	0.8624902301359216	FALSE	FALSE	0.9539854962136044	FALSE	0.020458227981733402
Chr6	141122648	C	goodTag	hetDad	0.76	Ghana west	0.8405195556555874	0.3833285226481784	FALSE	FALSE	0.8405195556555874	FALSE	0.07545217774561412
Chr6	141133108	G	goodTag	hetDad	0.13	Ghana west	0.9204306435725731	0.7184320389103389	FALSE	FALSE	0.9204306435725731	FALSE	0.03600893094979035
Chr6	141313346	G	goodTag	hetDad	1.16	Ghana west	0.8368350238257732	0.2814655404324198	FALSE	FALSE	0.8368350238257732	FALSE	0.07736015168908544
Chr6	141612256	G	goodTag	hetDad	0.37	Ghana west	0.8819574724682726	0.543004268138499	FALSE	FALSE	0.8819574724682726	FALSE	0.05455235581789138
Chr6	141612286	C	goodTag	hetDad	0.37	Ghana west	0.8819574724682726	0.543004268138499	FALSE	FALSE	0.8819574724682726	FALSE	0.05455235581789138
Chr6	141612288	A	goodTag	hetDad	0.37	Ghana west	0.8819574724682726	0.543004268138499	FALSE	FALSE	0.8819574724682726	FALSE	0.05455235581789138
Chr6	142518969	C	goodTag	hetDad	0.98	Ghana west	0.8368350238257732	0.32219880616258156	FALSE	FALSE	0.8368350238257732	FALSE	0.07736015168908544
Chr6	143426840	T	goodTag	hetDad	1.35	Ghana west	0.8169709559465986	0.24527811680677292	FALSE	FALSE	0.8169709559465986	FALSE	0.08779338275318471
Chr6	143975397	C	goodTag	hetDad	0.03	Ghana west	0.9539854962136044	0.8624902301359216	FALSE	FALSE	0.9539854962136044	FALSE	0.020458227981733402
Chr6	146496735	C	goodTag	hetDad	0.01	Ghana west	0.9613980759777171	0.920344325445942	FALSE	FALSE	0.9613980759777171	FALSE	0.017096751349348883
Chr6	146673508	G	goodTag	hetDad	0.52	Ghana west	0.8656467485054281	0.4708416819906315	FALSE	FALSE	0.8656467485054281	FALSE	0.06265929790557175
Chr6	147106246	G	goodTag	hetDad	4.19	Ghana west	0.3910277809565754	0.04066309727252326	FALSE	TRUE	0.3910277809565754	FALSE	0.4077923866257611
Chr6	147957942	C	goodTag	hetDad	0.59	Ghana west	0.8656467485054281	0.4424191187176898	FALSE	FALSE	0.8656467485054281	FALSE	0.06265929790557175
Chr6	149141990	T	goodTag	hetDad	1.41	Ghana west	0.8169709559465986	0.2350563932393388	FALSE	FALSE	0.8169709559465986	FALSE	0.08779338275318471
Chr6	149141993	T	goodTag	hetDad	1.41	Ghana west	0.8169709559465986	0.2350563932393388	FALSE	FALSE	0.8169709559465986	FALSE	0.08779338275318471
Chr6	149832068	T	goodTag	hetDad	0.47	Ghana west	0.8667472864824901	0.4929871685453435	FALSE	FALSE	0.8667472864824901	FALSE	0.06210750931105321
Chr6	149832088	C	goodTag	hetDad	0.02	Ghana west	0.9539854962136044	0.8875370839817152	FALSE	FALSE	0.9539854962136044	FALSE	0.020458227981733402
Chr6	150096922	G	goodTag	hetDad	0.86	Ghana west	0.8368350238257732	0.35373869157926585	FALSE	FALSE	0.8368350238257732	FALSE	0.07736015168908544
Chr6	150592490	T	goodTag	hetDad	0.66	Ghana west	0.8405195556555874	0.416559943276791	FALSE	FALSE	0.8405195556555874	FALSE	0.07545217774561412
Chr6	151419318	A	goodTag	hetDad	0.07	Ghana west	0.9377225967430887	0.7913367801006604	FALSE	FALSE	0.9377225967430887	FALSE	0.02792561846719426
Chr6	151500522	A	goodTag	hetDad	1.49	Ghana west	0.8169709559465986	0.22221645984415828	FALSE	FALSE	0.8169709559465986	FALSE	0.08779338275318471
Chr6	151698083	A	goodTag	hetDad	0.71	Ghana west	0.8405195556555874	0.39944381189523437	FALSE	FALSE	0.8405195556555874	FALSE	0.07545217774561412
Chr6	151947175	G	goodTag	hetDad	0.21	Ghana west	0.8983055290440557	0.6467674040054682	FALSE	FALSE	0.8983055290440557	FALSE	0.046575927241002214
Chr6	151962113	T	goodTag	hetDad	0.87	Ghana west	0.8368350238257732	0.3509553086398456	FALSE	FALSE	0.8368350238257732	FALSE	0.07736015168908544
Chr6	154142143	C	goodTag	hetDad	0.07	Ghana west	0.9377225967430887	0.7913367801006604	FALSE	FALSE	0.9377225967430887	FALSE	0.02792561846719426
Chr7	1078794	T	goodTag	hetDad	2.48	Ghana west	0.700890502781289	0.11530225282016304	FALSE	FALSE	0.700890502781289	FALSE	0.15434982476124673
Chr7	1078803	T	goodTag	hetDad	2.48	Ghana west	0.700890502781289	0.11530225282016304	FALSE	FALSE	0.700890502781289	FALSE	0.15434982476124673
Chr7	1078807	T	goodTag	hetDad	1.45	Ghana west	0.8169709559465986	0.22852795250839686	FALSE	FALSE	0.8169709559465986	FALSE	0.08779338275318471
Chr7	2890082	T	goodTag	hetDad	2.09	Ghana west	0.7516337762992292	0.14826607027243888	FALSE	FALSE	0.7516337762992292	FALSE	0.12399371216547042
Chr7	3103317	C	goodTag	hetDad	0.69	Ghana west	0.8405195556555874	0.40616438071332595	FALSE	FALSE	0.8405195556555874	FALSE	0.07545217774561412
Chr7	3128271	C	goodTag	hetDad	4.02	Ghana west	0.4170822388969563	0.044963713538768824	FALSE	TRUE	0.4170822388969563	FALSE	0.37977830383261413
Chr7	4960150	T	goodTag	hetDad	2.91	Ghana west	0.66186070017372	0.0880318747168406	FALSE	FALSE	0.66186070017372	FALSE	0.17923340559317447
Chr7	5961758	C	goodTag	hetDad	8.08	Ghana west	0.11023203908093661	0.004475644568914472	FALSE	TRUE	0.11023203908093661	FALSE	0.9576921588985557
Chr7	5961808	C	goodTag	hetDad	8.08	Ghana west	0.11023203908093661	0.004475644568914472	FALSE	TRUE	0.11023203908093661	FALSE	0.9576921588985557
Chr7	6005903	G	goodTag	hetDad	7.01	Ghana west	0.13084437259534537	0.008105568004645791	FALSE	TRUE	0.13084437259534537	FALSE	0.8832449509250813
Chr7	6078305	A	goodTag	hetDad	11.93	Ghana west	0.05844911638093904	5.523717683882934e-4	FALSE	TRUE	0.05844911638093904	FALSE	1.2332220500074105
Chr7	6752654	C	goodTag	hetDad	10.95	Ghana west	0.060778529032007825	9.360361489003655e-4	FALSE	TRUE	0.060778529032007825	FALSE	1.2162498149670424
Chr7	7025099	G	goodTag	hetDad	10.47	Ghana west	0.06970353075932975	0.0012132871853328675	FALSE	TRUE	0.06970353075932975	FALSE	1.156745222612793
Chr7	7259080	G	goodTag	hetDad	17.92	Ghana west	0.005983786407398061	2.3038729604962782e-5	TRUE	TRUE	0.005983786407398061	TRUE	2.223023917106155
Chr7	7259092	G	goodTag	hetDad	17.92	Ghana west	0.005983786407398061	2.3038729604962782e-5	TRUE	TRUE	0.005983786407398061	TRUE	2.223023917106155
Chr7	8104283	C	goodTag	hetDad	15.06	Ghana west	0.01653044492370667	1.0414701036987051e-4	TRUE	TRUE	0.01653044492370667	TRUE	1.7817154570570917
Chr7	8293277	T	goodTag	hetDad	21.68	Ghana west	0.001314760280136678	3.221323752522487e-6	TRUE	TRUE	0.001314760280136678	TRUE	2.881153424744071
Chr7	9149465	T	goodTag	hetDad	22.5	Ghana west	0.0010006337543942054	2.1014359560256324e-6	TRUE	TRUE	0.0010006337543942054	TRUE	2.999724851142907
Chr7	9591529	G	goodTag	hetDad	14.81	Ghana west	0.01698533937019011	1.1890332075736865e-4	TRUE	TRUE	0.01698533937019011	TRUE	1.7699257714240109
Chr7	9591531	T	goodTag	hetDad	14.81	Ghana west	0.01698533937019011	1.1890332075736865e-4	TRUE	TRUE	0.01698533937019011	TRUE	1.7699257714240109
Chr7	9972270	G	goodTag	hetDad	16.95	Ghana west	0.009137000228026243	3.8377319823701406e-5	TRUE	TRUE	0.009137000228026243	TRUE	2.039196364249822
Chr7	10023571	C	goodTag	hetDad	12.69	Ghana west	0.04566433414099208	3.6761627064851865e-4	TRUE	TRUE	0.04566433414099208	TRUE	1.3404228706778747
Chr7	10023659	A	goodTag	hetDad	22.96	Ghana west	9.451385329473538e-4	1.65407513641469e-6	TRUE	TRUE	9.451385329473538e-4	TRUE	3.0245045304482723
Chr7	10023679	C	goodTag	hetDad	22.96	Ghana west	9.451385329473538e-4	1.65407513641469e-6	TRUE	TRUE	9.451385329473538e-4	TRUE	3.0245045304482723
Chr7	10023681	C	goodTag	hetDad	22.96	Ghana west	9.451385329473538e-4	1.65407513641469e-6	TRUE	TRUE	9.451385329473538e-4	TRUE	3.0245045304482723
Chr7	10023700	T	goodTag	hetDad	22.96	Ghana west	9.451385329473538e-4	1.65407513641469e-6	TRUE	TRUE	9.451385329473538e-4	TRUE	3.0245045304482723
Chr7	10023718	T	goodTag	hetDad	22.96	Ghana west	9.451385329473538e-4	1.65407513641469e-6	TRUE	TRUE	9.451385329473538e-4	TRUE	3.0245045304482723
Chr7	10357198	G	goodTag	hetDad	15.95	Ghana west	0.013272352435374153	6.503777882227446e-5	TRUE	TRUE	0.013272352435374153	TRUE	1.8770520945314648
Chr7	13233855	G	goodTag	hetDad	11.28	Ghana west	0.060778529032007825	7.834655654150868e-4	FALSE	TRUE	0.060778529032007825	FALSE	1.2162498149670424
Chr7	13579674	C	goodTag	hetDad	18.82	Ghana west	0.00513020199117005	1.4365283839468113e-5	TRUE	TRUE	0.00513020199117005	TRUE	2.2898655350980173
Chr7	16051969	C	goodTag	hetDad	10.95	Ghana west	0.060778529032007825	9.360361489003655e-4	FALSE	TRUE	0.060778529032007825	FALSE	1.2162498149670424
Chr7	16051971	G	goodTag	hetDad	10.95	Ghana west	0.060778529032007825	9.360361489003655e-4	FALSE	TRUE	0.060778529032007825	FALSE	1.2162498149670424
Chr7	16185308	G	goodTag	hetDad	11.36	Ghana west	0.060778529032007825	7.504282448418387e-4	FALSE	TRUE	0.060778529032007825	FALSE	1.2162498149670424
Chr7	16185332	C	goodTag	hetDad	11.36	Ghana west	0.060778529032007825	7.504282448418387e-4	FALSE	TRUE	0.060778529032007825	FALSE	1.2162498149670424
Chr7	16206535	C	goodTag	hetDad	11.73	Ghana west	0.05856906430324636	6.150059254803608e-4	FALSE	TRUE	0.05856906430324636	FALSE	1.2323317141858505
Chr7	16906460	G	goodTag	hetDad	11.07	Ghana west	0.060778529032007825	8.77356822876707e-4	FALSE	TRUE	0.060778529032007825	FALSE	1.2162498149670424
[truncated: 3,305 more rows]
