# Supplementary material for: A frog with three sex chromosomes that co-mingle together in nature: Xenopus tropicalis has a degenerate W and a Y that evolved from a Z chromosome
Source: PLoS Genet. 2020 Nov 9;16(11):e1009121. doi: 10.1371/journal.pgen.1009121 (PMC7652241; doi:10.1371/journal.pgen.1009121)
Supplement: S1 Data — (ZIP) [file pgen.1009121.s001.zip › SI_Data/Fig_7/Fig7_A_data.tsv]

chrom	sex	num.markers	map.length	lnlk	begin	end	bp.cov	tot.length	start.perc	end.perc	family	Chromosome
Chr08	male	97	51.2608066320471	-28.8799718659982	2392719	115081037	112688318	117616046	0.020343474222896424	0.021553258132823137	west	Autosome
Chr02	male	248	51.1448627593654	-27.4871976611965	286726	169083030	168796304	170201513	0.0016846266225612225	0.006571522075717388	west	Autosome
Chr06	male	145	51.880192879529	-28.846033565066	4464370	129298424	124834054	135134832	0.03303641210727964	0.04318951608272248	west	Autosome
Chr06	female	170	88.0922902641848	-38.9707260704537	590197	135081000	134490803	135134832	0.004367467597103314	3.983576935959783e-4	west	Autosome
Chr05	female	159	155.835328421935	-66.6393605394553	395292	146251716	145856424	146437384	0.0026993926632833047	0.00126790027879766	west	Autosome
Chr05	male	252	78.5667507506779	-35.6867030483457	1591121	146419931	144828810	146437384	0.01086553826992703	1.1918404660930026e-4	west	Autosome
Chr01	male	244	101.701844186669	-49.5827167422718	152797	194668751	194515954	194866763	7.841101152791254e-4	0.001016140448743432	west	Autosome
Chr08	male	97	51.2608066320471	-28.8799718659982	2392719	115081037	112688318	117616046	0.020343474222896424	0.021553258132823137	east	Autosome
Chr02	male	248	51.1448627593654	-27.4871976611965	286726	169083030	168796304	170201513	0.0016846266225612225	0.006571522075717388	east	Autosome
Chr06	male	145	51.880192879529	-28.846033565066	4464370	129298424	124834054	135134832	0.03303641210727964	0.04318951608272248	east	Autosome
Chr06	female	170	88.0922902641848	-38.9707260704537	590197	135081000	134490803	135134832	0.004367467597103314	3.983576935959783e-4	east	Autosome
Chr05	female	159	155.835328421935	-66.6393605394553	395292	146251716	145856424	146437384	0.0026993926632833047	0.00126790027879766	east	Autosome
Chr05	male	252	78.5667507506779	-35.6867030483457	1591121	146419931	144828810	146437384	0.01086553826992703	1.1918404660930026e-4	east	Autosome
Chr01	male	244	101.701844186669	-49.5827167422718	152797	194668751	194515954	194866763	7.841101152791254e-4	0.001016140448743432	east	Autosome
Chr10	male	97	16.8344427925726	-15.2029437677863	808974	38920632	38111658	39945785	0.02025179878177385	0.025663608813796	east	Autosome
Chr03	male	147	102.947625667774	-39.0294954321773	3126933	135527695	132400762	137218701	0.022787950747325616	0.012323436876144164	east	Autosome
Chr04	male	259	80.3810285317718	-37.402164819281	858565	133414513	132555948	133473341	0.00643248302295812	4.407471901074238e-4	east	Autosome
Chr10	female	115	60.0247622745439	-30.9008763785866	301378	39837899	39536521	39945785	0.007544675865050593	0.002700810611182131	east	Autosome
Chr07	male	203	25.2565482087937	-18.6462439260142	1685226	116257888	114572662	117177943	0.014381768077290791	0.007851776336439017	east	Sex Chromosome
Chr09	male	165	70.0032704216199	-32.7422097549411	404258	80356083	79951825	80437102	0.005025765348930646	0.0010072341989645524	east	Autosome
Chr01	female	354	265.178910204642	-83.5526948870161	3499978	193772832	190272854	194866763	0.017960877196897863	0.0056137382443203	east	Autosome
Chr02	female	269	267.712439866323	-65.1517384643909	28091	170139371	170111280	170201513	1.6504553634608406e-4	3.651083877262595e-4	east	Autosome
Chr03	female	238	177.957165319985	-66.5169068160511	1576244	136526702	134950458	137218701	0.011487093147748133	0.005043037100314774	east	Autosome
Chr04	female	232	94.1270186093151	-44.5977101069881	965691	132802706	131837015	133473341	0.007235085244475898	0.005024486500266746	east	Autosome
Chr07	female	170	76.2213939714813	-39.3060962693164	1052541	111369318	110316777	117177943	0.008982415743549962	0.049570975998443664	east	Sex Chromosome
Chr08	female	186	131.291616067457	-53.7763345076432	8624239	117335427	108711188	117616046	0.07332536072501536	0.0023858904421935763	east	Autosome
Chr09	female	168	178.583137596054	-58.8567299451908	416367	80356239	79939872	80437102	0.005176305332332833	0.0010052947954291044	east	Autosome
