# Supplementary material for: A frog with three sex chromosomes that co-mingle together in nature: Xenopus tropicalis has a degenerate W and a Y that evolved from a Z chromosome
Source: PLoS Genet. 2020 Nov 9;16(11):e1009121. doi: 10.1371/journal.pgen.1009121 (PMC7652241; doi:10.1371/journal.pgen.1009121)
Supplement: S1 Data — (ZIP) [file pgen.1009121.s001.zip › SI_Data/Fig_7/Fig7_b_data.tsv]

chrom	position	sex	tot.length	prop.pos	family
Chr01	20905452	female	194866763	0.1072807475125966	west
Chr01	20905452	female	194866763	0.1072807475125966	west
Chr01	161715926	female	194866763	0.8298794700048463	west
Chr01	161715926	female	194866763	0.8298794700048463	west
Chr01	113536692	female	194866763	0.5826375429657031	west
Chr01	113536692	female	194866763	0.5826375429657031	west
Chr01	164580152	female	194866763	0.8445778513804327	west
Chr01	164580152	female	194866763	0.8445778513804327	west
Chr01	180110862	female	194866763	0.9242769738008118	west
Chr01	180110862	female	194866763	0.9242769738008118	west
Chr01	20905452	female	194866763	0.1072807475125966	west
Chr01	20905452	female	194866763	0.1072807475125966	west
Chr01	130222349	female	194866763	0.6682635201365766	west
Chr01	130222349	female	194866763	0.6682635201365766	west
Chr01	163275072	female	194866763	0.8378805573939769	west
Chr01	163275072	female	194866763	0.8378805573939769	west
Chr01	94970447	female	194866763	0.48736093081199283	west
Chr01	94970447	female	194866763	0.48736093081199283	west
Chr01	161715926	female	194866763	0.8298794700048463	west
Chr01	161715926	female	194866763	0.8298794700048463	west
Chr01	163275072	female	194866763	0.8378805573939769	west
Chr01	163275072	female	194866763	0.8378805573939769	west
Chr01	162559426	female	194866763	0.8342080686176329	west
Chr01	162559426	female	194866763	0.8342080686176329	west
Chr01	110919409	female	194866763	0.5692064018120935	west
Chr01	110919409	female	194866763	0.5692064018120935	west
Chr01	163275072	female	194866763	0.8378805573939769	west
Chr01	163275072	female	194866763	0.8378805573939769	west
Chr01	181870092	female	194866763	0.9333048345448218	west
Chr01	181870092	female	194866763	0.9333048345448218	west
Chr01	108052968	female	194866763	0.5544966536956331	west
Chr01	108052968	female	194866763	0.5544966536956331	west
Chr01	161715926	female	194866763	0.8298794700048463	west
Chr01	161715926	female	194866763	0.8298794700048463	west
Chr01	183967732	female	194866763	0.9440693177625166	west
Chr01	183967732	female	194866763	0.9440693177625166	west
Chr01	41674666	female	194866763	0.2138623609199071	west
Chr01	41674666	female	194866763	0.2138623609199071	west
Chr01	152811205	female	194866763	0.784183011240352	west
Chr01	152811205	female	194866763	0.784183011240352	west
Chr01	164302983	female	194866763	0.8431555000479994	west
Chr01	164302983	female	194866763	0.8431555000479994	west
Chr01	142418535	female	194866763	0.7308508275472303	west
Chr01	142418535	female	194866763	0.7308508275472303	west
Chr01	161715926	female	194866763	0.8298794700048463	west
Chr01	161715926	female	194866763	0.8298794700048463	west
Chr01	33684621	female	194866763	0.172859755462762	west
Chr01	33684621	female	194866763	0.172859755462762	west
Chr01	120401479	female	194866763	0.6178656490537588	west
Chr01	120401479	female	194866763	0.6178656490537588	west
Chr01	163275072	female	194866763	0.8378805573939769	west
Chr01	163275072	female	194866763	0.8378805573939769	west
Chr01	190413284	female	194866763	0.9771460307984897	west
Chr01	190413284	female	194866763	0.9771460307984897	west
Chr01	20909144	female	194866763	0.10729969379129062	west
Chr01	20909144	female	194866763	0.10729969379129062	west
Chr01	161715921	female	194866763	0.829879444346289	west
Chr01	161715921	female	194866763	0.829879444346289	west
Chr01	112809530	female	194866763	0.5789059574002365	west
Chr01	112809530	female	194866763	0.5789059574002365	west
Chr01	164958142	female	194866763	0.8465175869935295	west
Chr01	164958142	female	194866763	0.8465175869935295	west
Chr01	180131745	female	194866763	0.9243841393311388	west
Chr01	180131745	female	194866763	0.9243841393311388	west
Chr01	20909144	female	194866763	0.10729969379129062	west
Chr01	20909144	female	194866763	0.10729969379129062	west
Chr01	130247905	female	194866763	0.6683946661545356	west
Chr01	130247905	female	194866763	0.6683946661545356	west
Chr01	163367284	female	194866763	0.8383537627707194	west
Chr01	163367284	female	194866763	0.8383537627707194	west
Chr01	94867024	female	194866763	0.48683019381812176	west
Chr01	94867024	female	194866763	0.48683019381812176	west
Chr01	161715921	female	194866763	0.829879444346289	west
Chr01	161715921	female	194866763	0.829879444346289	west
Chr01	163367284	female	194866763	0.8383537627707194	west
Chr01	163367284	female	194866763	0.8383537627707194	west
Chr01	162651638	female	194866763	0.8346812739943753	west
Chr01	162651638	female	194866763	0.8346812739943753	west
Chr01	110518417	female	194866763	0.5671486265720953	west
Chr01	110518417	female	194866763	0.5671486265720953	west
Chr01	163367284	female	194866763	0.8383537627707194	west
Chr01	163367284	female	194866763	0.8383537627707194	west
Chr01	181829616	female	194866763	0.9330971233919455	west
Chr01	181829616	female	194866763	0.9330971233919455	west
Chr01	107428677	female	194866763	0.551292972419314	west
Chr01	107428677	female	194866763	0.551292972419314	west
Chr01	161570192	female	194866763	0.829131605167578	west
Chr01	161570192	female	194866763	0.829131605167578	west
Chr01	183621642	female	194866763	0.9422932837448529	west
Chr01	183621642	female	194866763	0.9422932837448529	west
Chr01	41776327	female	194866763	0.2143840558381934	west
Chr01	41776327	female	194866763	0.2143840558381934	west
Chr01	152178136	female	194866763	0.7809342838008758	west
Chr01	152178136	female	194866763	0.7809342838008758	west
Chr01	164051311	female	194866763	0.8418639919625494	west
Chr01	164051311	female	194866763	0.8418639919625494	west
Chr01	142217891	female	194866763	0.7298211804339357	west
Chr01	142217891	female	194866763	0.7298211804339357	west
Chr01	161715921	female	194866763	0.829879444346289	west
Chr01	161715921	female	194866763	0.829879444346289	west
Chr01	33751524	female	194866763	0.17320308235427506	west
Chr01	33751524	female	194866763	0.17320308235427506	west
Chr01	121014931	female	194866763	0.6210137077096108	west
Chr01	121014931	female	194866763	0.6210137077096108	west
Chr01	163367284	female	194866763	0.8383537627707194	west
Chr01	163367284	female	194866763	0.8383537627707194	west
Chr01	190413276	female	194866763	0.977145989744798	west
Chr01	190413276	female	194866763	0.977145989744798	west
Chr02	26066139	female	170201513	0.15314869145728452	west
Chr02	26066139	female	170201513	0.15314869145728452	west
Chr02	47034241	female	170201513	0.27634443531650627	west
Chr02	47034241	female	170201513	0.27634443531650627	west
Chr02	135790688	female	170201513	0.7978230369785255	west
Chr02	135790688	female	170201513	0.7978230369785255	west
Chr02	1822231	female	170201513	0.010706314931524727	west
Chr02	1822231	female	170201513	0.010706314931524727	west
Chr02	27354608	female	170201513	0.1607189473104155	west
Chr02	27354608	female	170201513	0.1607189473104155	west
Chr02	7008667	female	170201513	0.041178640991281906	west
Chr02	7008667	female	170201513	0.041178640991281906	west
Chr02	28216840	female	170201513	0.1657848952259314	west
Chr02	28216840	female	170201513	0.1657848952259314	west
Chr02	26591762	female	170201513	0.15623693074925837	west
Chr02	26591762	female	170201513	0.15623693074925837	west
Chr02	26066139	female	170201513	0.15314869145728452	west
Chr02	26066139	female	170201513	0.15314869145728452	west
Chr02	44987913	female	170201513	0.2643214634643113	west
Chr02	44987913	female	170201513	0.2643214634643113	west
Chr02	26591762	female	170201513	0.15623693074925837	west
Chr02	26591762	female	170201513	0.15623693074925837	west
Chr02	135790688	female	170201513	0.7978230369785255	west
Chr02	135790688	female	170201513	0.7978230369785255	west
Chr02	26591762	female	170201513	0.15623693074925837	west
Chr02	26591762	female	170201513	0.15623693074925837	west
Chr02	147250104	female	170201513	0.8651515571427382	west
Chr02	147250104	female	170201513	0.8651515571427382	west
Chr02	26622504	female	170201513	0.15641755194032853	west
Chr02	26622504	female	170201513	0.15641755194032853	west
Chr02	156371533	female	170201513	0.9187434955410767	west
Chr02	156371533	female	170201513	0.9187434955410767	west
Chr02	26591762	female	170201513	0.15623693074925837	west
Chr02	26591762	female	170201513	0.15623693074925837	west
Chr02	135142857	female	170201513	0.7940167782174768	west
Chr02	135142857	female	170201513	0.7940167782174768	west
Chr02	26066139	female	170201513	0.15314869145728452	west
Chr02	26066139	female	170201513	0.15314869145728452	west
Chr02	25511927	female	170201513	0.14989248068552716	west
Chr02	25511927	female	170201513	0.14989248068552716	west
Chr02	124863299	female	170201513	0.7336203820937831	west
Chr02	124863299	female	170201513	0.7336203820937831	west
Chr02	166461301	female	170201513	0.9780248016949179	west
Chr02	166461301	female	170201513	0.9780248016949179	west
Chr02	135790688	female	170201513	0.7978230369785255	west
Chr02	135790688	female	170201513	0.7978230369785255	west
Chr02	25873584	female	170201513	0.15201735603842723	west
Chr02	25873584	female	170201513	0.15201735603842723	west
Chr02	46943491	female	170201513	0.27581124381661637	west
Chr02	46943491	female	170201513	0.27581124381661637	west
Chr02	135466787	female	170201513	0.7959199927911335	west
Chr02	135466787	female	170201513	0.7959199927911335	west
Chr02	1950411	female	170201513	0.011459422220294833	west
Chr02	1950411	female	170201513	0.011459422220294833	west
Chr02	27283471	female	170201513	0.16030098980377455	west
Chr02	27283471	female	170201513	0.16030098980377455	west
Chr02	6540959	female	170201513	0.03843067482014687	west
Chr02	6540959	female	170201513	0.03843067482014687	west
Chr02	28167438	female	170201513	0.1654946392867847	west
Chr02	28167438	female	170201513	0.1654946392867847	west
Chr02	26151766	female	170201513	0.15365178334225502	west
Chr02	26151766	female	170201513	0.15365178334225502	west
Chr02	25873584	female	170201513	0.15201735603842723	west
Chr02	25873584	female	170201513	0.15201735603842723	west
Chr02	44898552	female	170201513	0.2637964328789486	west
Chr02	44898552	female	170201513	0.2637964328789486	west
Chr02	26424546	female	170201513	0.15525447179779184	west
Chr02	26424546	female	170201513	0.15525447179779184	west
Chr02	135466787	female	170201513	0.7959199927911335	west
Chr02	135466787	female	170201513	0.7959199927911335	west
Chr02	26424546	female	170201513	0.15525447179779184	west
Chr02	26424546	female	170201513	0.15525447179779184	west
Chr02	147265484	female	170201513	0.8652419206167692	west
Chr02	147265484	female	170201513	0.8652419206167692	west
Chr02	26725744	female	170201513	0.15702412704169086	west
Chr02	26725744	female	170201513	0.15702412704169086	west
Chr02	155910995	female	170201513	0.9160376559049742	west
Chr02	155910995	female	170201513	0.9160376559049742	west
Chr02	26710373	female	170201513	0.1569338164461558	west
Chr02	26710373	female	170201513	0.1569338164461558	west
Chr02	134989604	female	170201513	0.7931163573146379	west
Chr02	134989604	female	170201513	0.7931163573146379	west
Chr02	25873584	female	170201513	0.15201735603842723	west
Chr02	25873584	female	170201513	0.15201735603842723	west
Chr02	25250251	female	170201513	0.14835503254310084	west
Chr02	25250251	female	170201513	0.14835503254310084	west
Chr02	124815626	female	170201513	0.7333402847012295	west
Chr02	124815626	female	170201513	0.7333402847012295	west
Chr02	166465754	female	170201513	0.9780509647995902	west
Chr02	166465754	female	170201513	0.9780509647995902	west
Chr02	135466787	female	170201513	0.7959199927911335	west
Chr02	135466787	female	170201513	0.7959199927911335	west
Chr03	3730098	female	137218701	0.027183597955791755	west
Chr03	3730098	female	137218701	0.027183597955791755	west
Chr03	94361638	female	137218701	0.6876733077366765	west
Chr03	94361638	female	137218701	0.6876733077366765	west
Chr03	119502240	female	137218701	0.8708888739589511	west
Chr03	119502240	female	137218701	0.8708888739589511	west
Chr03	28009374	female	137218701	0.2041221334692565	west
Chr03	28009374	female	137218701	0.2041221334692565	west
Chr03	66227581	female	137218701	0.48264252989831175	west
Chr03	66227581	female	137218701	0.48264252989831175	west
Chr03	103715771	female	137218701	0.7558428278664436	west
Chr03	103715771	female	137218701	0.7558428278664436	west
Chr03	3832537	female	137218701	0.0279301361408457	west
Chr03	3832537	female	137218701	0.0279301361408457	west
Chr03	117314831	female	137218701	0.8549478325115467	west
Chr03	117314831	female	137218701	0.8549478325115467	west
Chr03	3832537	female	137218701	0.0279301361408457	west
Chr03	3832537	female	137218701	0.0279301361408457	west
Chr03	17863891	female	137218701	0.13018554227532003	west
Chr03	17863891	female	137218701	0.13018554227532003	west
Chr03	112187172	female	137218701	0.8175793181426488	west
Chr03	112187172	female	137218701	0.8175793181426488	west
Chr03	32311064	female	137218701	0.2354712860894959	west
Chr03	32311064	female	137218701	0.2354712860894959	west
Chr03	101764065	female	137218701	0.7416195041811393	west
Chr03	101764065	female	137218701	0.7416195041811393	west
Chr03	103715771	female	137218701	0.7558428278664436	west
Chr03	103715771	female	137218701	0.7558428278664436	west
Chr03	132177424	female	137218701	0.963261006238501	west
Chr03	132177424	female	137218701	0.963261006238501	west
Chr03	3832537	female	137218701	0.0279301361408457	west
Chr03	3832537	female	137218701	0.0279301361408457	west
Chr03	24965767	female	137218701	0.18194143231249507	west
Chr03	24965767	female	137218701	0.18194143231249507	west
Chr03	117314831	female	137218701	0.8549478325115467	west
Chr03	117314831	female	137218701	0.8549478325115467	west
Chr03	37460361	female	137218701	0.2729974903347904	west
Chr03	37460361	female	137218701	0.2729974903347904	west
Chr03	101764065	female	137218701	0.7416195041811393	west
Chr03	101764065	female	137218701	0.7416195041811393	west
Chr03	3753693	female	137218701	0.027355549736620813	west
Chr03	3753693	female	137218701	0.027355549736620813	west
Chr03	94424187	female	137218701	0.6881291421057834	west
Chr03	94424187	female	137218701	0.6881291421057834	west
Chr03	119439274	female	137218701	0.8704300006454659	west
Chr03	119439274	female	137218701	0.8704300006454659	west
Chr03	27927300	female	137218701	0.20352400799946357	west
Chr03	27927300	female	137218701	0.20352400799946357	west
Chr03	66736527	female	137218701	0.48635154329292185	west
Chr03	66736527	female	137218701	0.48635154329292185	west
Chr03	103715773	female	137218701	0.7558428424417164	west
Chr03	103715773	female	137218701	0.7558428424417164	west
Chr03	3876447	female	137218701	0.02825013625511584	west
Chr03	3876447	female	137218701	0.02825013625511584	west
Chr03	117348188	female	137218701	0.8551909261989006	west
Chr03	117348188	female	137218701	0.8551909261989006	west
Chr03	3876447	female	137218701	0.02825013625511584	west
Chr03	3876447	female	137218701	0.02825013625511584	west
Chr03	17657736	female	137218701	0.1286831595935309	west
Chr03	17657736	female	137218701	0.1286831595935309	west
Chr03	111883859	female	137218701	0.8153688832836277	west
Chr03	111883859	female	137218701	0.8153688832836277	west
Chr03	32570406	female	137218701	0.2373612762884266	west
Chr03	32570406	female	137218701	0.2373612762884266	west
Chr03	101326600	female	137218701	0.7384314183239499	west
Chr03	101326600	female	137218701	0.7384314183239499	west
Chr03	103715773	female	137218701	0.7558428424417164	west
Chr03	103715773	female	137218701	0.7558428424417164	west
Chr03	132219119	female	137218701	0.9635648642381478	west
Chr03	132219119	female	137218701	0.9635648642381478	west
Chr03	3876447	female	137218701	0.02825013625511584	west
Chr03	3876447	female	137218701	0.02825013625511584	west
Chr03	26042050	female	137218701	0.18978499147867608	west
Chr03	26042050	female	137218701	0.18978499147867608	west
Chr03	117397841	female	137218701	0.8555527792090089	west
Chr03	117397841	female	137218701	0.8555527792090089	west
Chr03	37994123	female	137218701	0.27688735371427253	west
Chr03	37994123	female	137218701	0.27688735371427253	west
Chr03	101326600	female	137218701	0.7384314183239499	west
Chr03	101326600	female	137218701	0.7384314183239499	west
Chr04	95478072	female	133473341	0.715334397750634	west
Chr04	95478072	female	133473341	0.715334397750634	west
Chr04	44337522	female	133473341	0.3321826041651269	west
Chr04	44337522	female	133473341	0.3321826041651269	west
Chr04	85213644	female	133473341	0.6384319397534224	west
Chr04	85213644	female	133473341	0.6384319397534224	west
Chr04	69491971	female	133473341	0.5206430773318247	west
Chr04	69491971	female	133473341	0.5206430773318247	west
Chr04	85213644	female	133473341	0.6384319397534224	west
Chr04	85213644	female	133473341	0.6384319397534224	west
Chr04	22680913	female	133473341	0.1699284128955759	west
Chr04	22680913	female	133473341	0.1699284128955759	west
Chr04	124441444	female	133473341	0.9323318279715498	west
Chr04	124441444	female	133473341	0.9323318279715498	west
Chr04	131949776	female	133473341	0.9885852486452706	west
Chr04	131949776	female	133473341	0.9885852486452706	west
Chr04	18401557	female	133473341	0.13786690931786896	west
Chr04	18401557	female	133473341	0.13786690931786896	west
Chr04	2738464	female	133473341	0.02051693603743687	west
Chr04	2738464	female	133473341	0.02051693603743687	west
Chr04	16828784	female	133473341	0.1260834850908542	west
Chr04	16828784	female	133473341	0.1260834850908542	west
Chr04	95580348	female	133473341	0.7161006631279275	west
Chr04	95580348	female	133473341	0.7161006631279275	west
Chr04	43626602	female	133473341	0.3268562970938144	west
Chr04	43626602	female	133473341	0.3268562970938144	west
Chr04	84841891	female	133473341	0.6356467168975714	west
Chr04	84841891	female	133473341	0.6356467168975714	west
Chr04	69406744	female	133473341	0.5200045453271451	west
Chr04	69406744	female	133473341	0.5200045453271451	west
Chr04	84614577	female	133473341	0.6339436502155138	west
Chr04	84614577	female	133473341	0.6339436502155138	west
Chr04	22502960	female	133473341	0.16859516538212677	west
Chr04	22502960	female	133473341	0.16859516538212677	west
Chr04	124353777	female	133473341	0.9316750151627657	west
Chr04	124353777	female	133473341	0.9316750151627657	west
Chr04	132028207	female	133473341	0.9891728641152393	west
Chr04	132028207	female	133473341	0.9891728641152393	west
Chr04	18983418	female	133473341	0.14222628921830915	west
Chr04	18983418	female	133473341	0.14222628921830915	west
Chr04	2671486	female	133473341	0.020015127964767135	west
Chr04	2671486	female	133473341	0.020015127964767135	west
Chr04	16828770	female	133473341	0.1260833802009946	west
Chr04	16828770	female	133473341	0.1260833802009946	west
Chr05	22040721	female	146437384	0.15051293869057372	west
Chr05	22040721	female	146437384	0.15051293869057372	west
Chr05	125369198	female	146437384	0.856128364052174	west
Chr05	125369198	female	146437384	0.856128364052174	west
Chr05	40106908	female	146437384	0.27388435182644344	west
Chr05	40106908	female	146437384	0.27388435182644344	west
Chr05	54813343	female	146437384	0.3743124979615861	west
Chr05	54813343	female	146437384	0.3743124979615861	west
Chr05	23295738	female	146437384	0.15908327070360667	west
Chr05	23295738	female	146437384	0.15908327070360667	west
Chr05	12948341	female	146437384	0.08842237307380471	west
Chr05	12948341	female	146437384	0.08842237307380471	west
Chr05	66170851	female	146437384	0.45187129947636867	west
Chr05	66170851	female	146437384	0.45187129947636867	west
Chr05	101723476	female	146437384	0.6946551025522281	west
Chr05	101723476	female	146437384	0.6946551025522281	west
Chr05	140327556	female	146437384	0.9582768564071044	west
Chr05	140327556	female	146437384	0.9582768564071044	west
Chr05	37417212	female	146437384	0.2555168016385761	west
Chr05	37417212	female	146437384	0.2555168016385761	west
Chr05	129856456	female	146437384	0.8867712086416403	west
Chr05	129856456	female	146437384	0.8867712086416403	west
Chr05	44200303	female	146437384	0.30183756218972063	west
Chr05	44200303	female	146437384	0.30183756218972063	west
Chr05	98498139	female	146437384	0.6726297364066542	west
Chr05	98498139	female	146437384	0.6726297364066542	west
Chr05	36002194	female	146437384	0.24585384562728874	west
Chr05	36002194	female	146437384	0.24585384562728874	west
Chr05	121217499	female	146437384	0.8277770039923685	west
Chr05	121217499	female	146437384	0.8277770039923685	west
Chr05	27888701	female	146437384	0.1904479596548925	west
Chr05	27888701	female	146437384	0.1904479596548925	west
Chr05	75242480	female	146437384	0.5138201594751242	west
Chr05	75242480	female	146437384	0.5138201594751242	west
Chr05	132960506	female	146437384	0.90796832317081	west
Chr05	132960506	female	146437384	0.90796832317081	west
Chr05	22658180	female	146437384	0.1547294780955661	west
Chr05	22658180	female	146437384	0.1547294780955661	west
Chr05	125369200	female	146437384	0.8561283777098886	west
Chr05	125369200	female	146437384	0.8561283777098886	west
Chr05	37493250	female	146437384	0.2560360542906175	west
Chr05	37493250	female	146437384	0.2560360542906175	west
Chr05	52351747	female	146437384	0.35750261012584056	west
Chr05	52351747	female	146437384	0.35750261012584056	west
Chr05	23420530	female	146437384	0.15993545746487794	west
Chr05	23420530	female	146437384	0.15993545746487794	west
Chr05	13114506	female	146437384	0.08955709014851017	west
Chr05	13114506	female	146437384	0.08955709014851017	west
Chr05	65877842	female	146437384	0.4498703828251944	west
Chr05	65877842	female	146437384	0.4498703828251944	west
Chr05	102055519	female	146437384	0.6969225768195914	west
Chr05	102055519	female	146437384	0.6969225768195914	west
Chr05	140560473	female	146437384	0.9598674133648822	west
Chr05	140560473	female	146437384	0.9598674133648822	west
Chr05	35387547	female	146437384	0.2416565089690485	west
Chr05	35387547	female	146437384	0.2416565089690485	west
Chr05	131294865	female	146437384	0.8965938984542362	west
Chr05	131294865	female	146437384	0.8965938984542362	west
Chr05	48174385	female	146437384	0.32897600110092107	west
Chr05	48174385	female	146437384	0.32897600110092107	west
Chr05	98501085	female	146437384	0.6726498542202857	west
Chr05	98501085	female	146437384	0.6726498542202857	west
Chr05	36059174	female	146437384	0.24624295391674028	west
Chr05	36059174	female	146437384	0.24624295391674028	west
Chr05	121217502	female	146437384	0.8277770244789404	west
Chr05	121217502	female	146437384	0.8277770244789404	west
Chr05	27755355	female	146437384	0.1895373588482023	west
Chr05	27755355	female	146437384	0.1895373588482023	west
Chr05	71534633	female	146437384	0.48849980138951404	west
Chr05	71534633	female	146437384	0.48849980138951404	west
Chr05	133195374	female	146437384	0.9095722032291973	west
Chr05	133195374	female	146437384	0.9095722032291973	west
Chr06	33498850	female	135134832	0.24789204607143775	west
Chr06	33498850	female	135134832	0.24789204607143775	west
Chr06	134021066	female	135134832	0.9917581131117993	west
Chr06	134021066	female	135134832	0.9917581131117993	west
Chr06	97275803	female	135134832	0.7198425569508238	west
Chr06	97275803	female	135134832	0.7198425569508238	west
Chr06	5639902	female	135134832	0.04173536842077844	west
Chr06	5639902	female	135134832	0.04173536842077844	west
Chr06	18798788	female	135134832	0.1391113432545652	west
Chr06	18798788	female	135134832	0.1391113432545652	west
Chr06	18798788	female	135134832	0.1391113432545652	west
Chr06	18798788	female	135134832	0.1391113432545652	west
Chr06	89450866	female	135134832	0.6619378932590821	west
Chr06	89450866	female	135134832	0.6619378932590821	west
Chr06	23907559	female	135134832	0.1769163334587192	west
Chr06	23907559	female	135134832	0.1769163334587192	west
Chr06	18798788	female	135134832	0.1391113432545652	west
Chr06	18798788	female	135134832	0.1391113432545652	west
Chr06	118010268	female	135134832	0.8732779421370798	west
Chr06	118010268	female	135134832	0.8732779421370798	west
Chr06	33418297	female	135134832	0.24729595253428072	west
Chr06	33418297	female	135134832	0.24729595253428072	west
Chr06	133906525	female	135134832	0.9909105078104511	west
Chr06	133906525	female	135134832	0.9909105078104511	west
Chr06	97275791	female	135134832	0.7198424681506246	west
Chr06	97275791	female	135134832	0.7198424681506246	west
Chr06	19504872	female	135134832	0.14433637657535994	west
Chr06	19504872	female	135134832	0.14433637657535994	west
Chr06	18974773	female	135134832	0.1404136351758664	west
Chr06	18974773	female	135134832	0.1404136351758664	west
Chr06	89389346	female	135134832	0.6614826442378675	west
Chr06	89389346	female	135134832	0.6614826442378675	west
Chr06	23762270	female	135134832	0.1758411924469629	west
Chr06	23762270	female	135134832	0.1758411924469629	west
Chr06	18974773	female	135134832	0.1404136351758664	west
Chr06	18974773	female	135134832	0.1404136351758664	west
Chr06	118032405	female	135134832	0.8734417563045478	west
Chr06	118032405	female	135134832	0.8734417563045478	west
Chr07	12762069	female	117177943	0.10891187089706807	west
Chr07	12762069	female	117177943	0.10891187089706807	west
Chr07	19883355	female	117177943	0.16968513434307342	west
Chr07	19883355	female	117177943	0.16968513434307342	west
Chr07	26786872	female	117177943	0.2285999507603577	west
Chr07	26786872	female	117177943	0.2285999507603577	west
Chr07	6216344	female	117177943	0.05305046189452225	west
Chr07	6216344	female	117177943	0.05305046189452225	west
Chr07	106106461	female	117177943	0.9055156481113514	west
Chr07	106106461	female	117177943	0.9055156481113514	west
Chr07	107643662	female	117177943	0.9186341665000896	west
Chr07	107643662	female	117177943	0.9186341665000896	west
Chr07	13876350	female	117177943	0.11842117761019239	west
Chr07	13876350	female	117177943	0.11842117761019239	west
Chr07	108889605	female	117177943	0.9292670805801737	west
Chr07	108889605	female	117177943	0.9292670805801737	west
Chr07	17584030	female	117177943	0.15006262740078993	west
Chr07	17584030	female	117177943	0.15006262740078993	west
Chr07	13064456	female	117177943	0.11149245041790842	west
Chr07	13064456	female	117177943	0.11149245041790842	west
Chr07	20087032	female	117177943	0.17142331983076373	west
Chr07	20087032	female	117177943	0.17142331983076373	west
Chr07	26809720	female	117177943	0.2287949362620233	west
Chr07	26809720	female	117177943	0.2287949362620233	west
Chr07	6187215	female	117177943	0.05280187415476307	west
Chr07	6187215	female	117177943	0.05280187415476307	west
Chr07	104989549	female	117177943	0.8959838883671136	west
Chr07	104989549	female	117177943	0.8959838883671136	west
Chr07	107631287	female	117177943	0.9185285578873833	west
Chr07	107631287	female	117177943	0.9185285578873833	west
Chr07	13918496	female	117177943	0.11878085280947456	west
Chr07	13918496	female	117177943	0.11878085280947456	west
Chr07	109115530	female	117177943	0.9311951311519439	west
Chr07	109115530	female	117177943	0.9311951311519439	west
Chr07	17776069	female	117177943	0.15170149385537515	west
Chr07	17776069	female	117177943	0.15170149385537515	west
Chr08	12987729	female	117616046	0.11042480547254581	west
Chr08	12987729	female	117616046	0.11042480547254581	west
Chr08	115150058	female	117616046	0.9790335750616884	west
Chr08	115150058	female	117616046	0.9790335750616884	west
Chr08	96153795	female	117616046	0.817522763858258	west
Chr08	96153795	female	117616046	0.817522763858258	west
Chr08	99710370	female	117616046	0.8477616225935702	west
Chr08	99710370	female	117616046	0.8477616225935702	west
Chr08	38033492	female	117616046	0.323369925222618	west
Chr08	38033492	female	117616046	0.323369925222618	west
Chr08	64714061	female	117616046	0.5502145600099496	west
Chr08	64714061	female	117616046	0.5502145600099496	west
Chr08	76418292	female	117616046	0.6497267558203751	west
Chr08	76418292	female	117616046	0.6497267558203751	west
Chr08	11354365	female	117616046	0.09653755066719383	west
Chr08	11354365	female	117616046	0.09653755066719383	west
Chr08	32135374	female	117616046	0.2732227029635055	west
Chr08	32135374	female	117616046	0.2732227029635055	west
Chr08	99857565	female	117616046	0.8490131099969132	west
Chr08	99857565	female	117616046	0.8490131099969132	west
Chr08	115150058	female	117616046	0.9790335750616884	west
Chr08	115150058	female	117616046	0.9790335750616884	west
Chr08	69423773	female	117616046	0.5902576677335336	west
Chr08	69423773	female	117616046	0.5902576677335336	west
Chr08	12987729	female	117616046	0.11042480547254581	west
Chr08	12987729	female	117616046	0.11042480547254581	west
Chr08	96259437	female	117616046	0.8184209576302199	west
Chr08	96259437	female	117616046	0.8184209576302199	west
Chr08	95092508	female	117616046	0.8084994457303896	west
Chr08	95092508	female	117616046	0.8084994457303896	west
Chr08	13050365	female	117616046	0.11095735185656556	west
Chr08	13050365	female	117616046	0.11095735185656556	west
Chr08	115150059	female	117616046	0.9790335835639297	west
Chr08	115150059	female	117616046	0.9790335835639297	west
Chr08	96123325	female	117616046	0.8172637005668427	west
Chr08	96123325	female	117616046	0.8172637005668427	west
Chr08	99497046	female	117616046	0.8459478904774609	west
Chr08	99497046	female	117616046	0.8459478904774609	west
Chr08	36989328	female	117616046	0.31449219097196995	west
Chr08	36989328	female	117616046	0.31449219097196995	west
Chr08	65208448	female	117616046	0.5544179575633753	west
Chr08	65208448	female	117616046	0.5544179575633753	west
Chr08	74302710	female	117616046	0.6317395672355794	west
Chr08	74302710	female	117616046	0.6317395672355794	west
Chr08	11456322	female	117616046	0.09740441368008579	west
Chr08	11456322	female	117616046	0.09740441368008579	west
Chr08	32135371	female	117616046	0.2732226774567817	west
Chr08	32135371	female	117616046	0.2732226774567817	west
Chr08	100602478	female	117616046	0.855346540046075	west
Chr08	100602478	female	117616046	0.855346540046075	west
Chr08	115150059	female	117616046	0.9790335835639297	west
Chr08	115150059	female	117616046	0.9790335835639297	west
Chr08	69720490	female	117616046	0.5927804272556484	west
Chr08	69720490	female	117616046	0.5927804272556484	west
Chr08	13050365	female	117616046	0.11095735185656556	west
Chr08	13050365	female	117616046	0.11095735185656556	west
Chr08	96292909	female	117616046	0.8187055446499196	west
Chr08	96292909	female	117616046	0.8187055446499196	west
Chr08	94883469	female	117616046	0.8067221457181106	west
Chr08	94883469	female	117616046	0.8067221457181106	west
Chr09	7452114	female	80437102	0.0926452322959124	west
Chr09	7452114	female	80437102	0.0926452322959124	west
Chr09	52531655	female	80437102	0.6530774194226938	west
Chr09	52531655	female	80437102	0.6530774194226938	west
Chr09	8967569	female	80437102	0.11148548091650543	west
Chr09	8967569	female	80437102	0.11148548091650543	west
Chr09	80320207	female	80437102	0.9985467527161782	west
Chr09	80320207	female	80437102	0.9985467527161782	west
Chr09	7452114	female	80437102	0.0926452322959124	west
Chr09	7452114	female	80437102	0.0926452322959124	west
Chr09	69844688	female	80437102	0.8683143258940383	west
Chr09	69844688	female	80437102	0.8683143258940383	west
Chr09	5772135	female	80437102	0.07175960914156256	west
Chr09	5772135	female	80437102	0.07175960914156256	west
Chr09	9442428	female	80437102	0.11738896311803973	west
Chr09	9442428	female	80437102	0.11738896311803973	west
Chr09	50515731	female	80437102	0.6280153031868304	west
Chr09	50515731	female	80437102	0.6280153031868304	west
Chr09	7926999	female	80437102	0.09854903773136929	west
Chr09	7926999	female	80437102	0.09854903773136929	west
Chr09	75179184	female	80437102	0.9346331746263061	west
Chr09	75179184	female	80437102	0.9346331746263061	west
Chr09	7926999	female	80437102	0.09854903773136929	west
Chr09	7926999	female	80437102	0.09854903773136929	west
Chr09	7245977	female	80437102	0.0900825218690748	west
Chr09	7245977	female	80437102	0.0900825218690748	west
Chr09	23632413	female	80437102	0.2937999059190372	west
Chr09	23632413	female	80437102	0.2937999059190372	west
Chr09	67149236	female	80437102	0.8348042673143545	west
Chr09	67149236	female	80437102	0.8348042673143545	west
Chr09	8967569	female	80437102	0.11148548091650543	west
Chr09	8967569	female	80437102	0.11148548091650543	west
Chr09	58981920	female	80437102	0.7332675908687014	west
Chr09	58981920	female	80437102	0.7332675908687014	west
Chr09	7926999	female	80437102	0.09854903773136929	west
Chr09	7926999	female	80437102	0.09854903773136929	west
Chr09	7586488	female	80437102	0.09431577980022204	west
Chr09	7586488	female	80437102	0.09431577980022204	west
Chr09	52506923	female	80437102	0.6527699493698815	west
Chr09	52506923	female	80437102	0.6527699493698815	west
Chr09	9008239	female	80437102	0.1119910933638559	west
Chr09	9008239	female	80437102	0.1119910933638559	west
Chr09	79927467	female	80437102	0.993664179994948	west
Chr09	79927467	female	80437102	0.993664179994948	west
Chr09	7586488	female	80437102	0.09431577980022204	west
Chr09	7586488	female	80437102	0.09431577980022204	west
Chr09	70125666	female	80437102	0.8718074651670071	west
Chr09	70125666	female	80437102	0.8718074651670071	west
Chr09	5208958	female	80437102	0.06475815103333782	west
Chr09	5208958	female	80437102	0.06475815103333782	west
Chr09	9245681	female	80437102	0.11494298986554737	west
Chr09	9245681	female	80437102	0.11494298986554737	west
Chr09	50597412	female	80437102	0.6290307674187466	west
Chr09	50597412	female	80437102	0.6290307674187466	west
Chr09	8447271	female	80437102	0.10501709770697606	west
Chr09	8447271	female	80437102	0.10501709770697606	west
Chr09	75295853	female	80437102	0.9360836122614163	west
Chr09	75295853	female	80437102	0.9360836122614163	west
Chr09	8447271	female	80437102	0.10501709770697606	west
Chr09	8447271	female	80437102	0.10501709770697606	west
Chr09	6689171	female	80437102	0.0831602685039548	west
Chr09	6689171	female	80437102	0.0831602685039548	west
Chr09	23916675	female	80437102	0.297333872122842	west
Chr09	23916675	female	80437102	0.297333872122842	west
Chr09	67061431	female	80437102	0.833712669061598	west
Chr09	67061431	female	80437102	0.833712669061598	west
Chr09	9008239	female	80437102	0.1119910933638559	west
Chr09	9008239	female	80437102	0.1119910933638559	west
Chr09	59368061	female	80437102	0.7380681243339672	west
Chr09	59368061	female	80437102	0.7380681243339672	west
Chr09	8447271	female	80437102	0.10501709770697606	west
Chr09	8447271	female	80437102	0.10501709770697606	west
Chr10	25656246	female	39945785	0.6422766757493938	west
Chr10	25656246	female	39945785	0.6422766757493938	west
Chr10	25656246	female	39945785	0.6422766757493938	west
Chr10	25656246	female	39945785	0.6422766757493938	west
Chr10	27576654	female	39945785	0.6903520358906453	west
Chr10	27576654	female	39945785	0.6903520358906453	west
Chr10	4068373	female	39945785	0.10184736637419943	west
Chr10	4068373	female	39945785	0.10184736637419943	west
Chr10	28781635	female	39945785	0.7205174463338248	west
Chr10	28781635	female	39945785	0.7205174463338248	west
Chr10	1408049	female	39945785	0.03524900061420748	west
Chr10	1408049	female	39945785	0.03524900061420748	west
Chr10	4405617	female	39945785	0.11028990918566252	west
Chr10	4405617	female	39945785	0.11028990918566252	west
Chr10	25656247	female	39945785	0.6422767007833242	west
Chr10	25656247	female	39945785	0.6422767007833242	west
Chr10	25656247	female	39945785	0.6422767007833242	west
Chr10	25656247	female	39945785	0.6422767007833242	west
Chr10	27643102	female	39945785	0.6920154904954302	west
Chr10	27643102	female	39945785	0.6920154904954302	west
Chr10	3932574	female	39945785	0.09844778366478465	west
Chr10	3932574	female	39945785	0.09844778366478465	west
Chr10	28819976	female	39945785	0.7214772722578865	west
Chr10	28819976	female	39945785	0.7214772722578865	west
Chr10	1474381	female	39945785	0.03690955128307029	west
Chr10	1474381	female	39945785	0.03690955128307029	west
Chr10	4405618	female	39945785	0.11028993421959288	west
Chr10	4405618	female	39945785	0.11028993421959288	west
Chr01	17094091	male	194866763	0.0877219426075241	west
Chr01	17094091	male	194866763	0.0877219426075241	west
Chr01	9513005	male	194866763	0.048817996735543864	west
Chr01	9513005	male	194866763	0.048817996735543864	west
Chr01	6842979	male	194866763	0.03511619372463225	west
Chr01	6842979	male	194866763	0.03511619372463225	west
Chr01	67416211	male	194866763	0.3459605422808814	west
Chr01	67416211	male	194866763	0.3459605422808814	west
Chr01	96046053	male	194866763	0.4928806304438895	west
Chr01	96046053	male	194866763	0.4928806304438895	west
Chr01	189954760	male	194866763	0.9747930179350288	west
Chr01	189954760	male	194866763	0.9747930179350288	west
Chr01	4710342	male	194866763	0.02417211600112637	west
Chr01	4710342	male	194866763	0.02417211600112637	west
Chr01	18005987	male	194866763	0.09240152975702685	west
Chr01	18005987	male	194866763	0.09240152975702685	west
Chr01	193753908	male	194866763	0.9942891492480942	west
Chr01	193753908	male	194866763	0.9942891492480942	west
Chr01	189692566	male	194866763	0.973447513981643	west
Chr01	189692566	male	194866763	0.973447513981643	west
Chr01	190886731	male	194866763	0.9795756241920024	west
Chr01	190886731	male	194866763	0.9795756241920024	west
Chr01	189028015	male	194866763	0.970037230002122	west
Chr01	189028015	male	194866763	0.970037230002122	west
Chr01	16732890	male	194866763	0.0858683632980551	west
Chr01	16732890	male	194866763	0.0858683632980551	west
Chr01	9880186	male	194866763	0.05070226367951727	west
Chr01	9880186	male	194866763	0.05070226367951727	west
Chr01	6785794	male	194866763	0.034822736805044587	west
Chr01	6785794	male	194866763	0.034822736805044587	west
Chr01	72986110	male	194866763	0.37454365678563667	west
Chr01	72986110	male	194866763	0.37454365678563667	west
Chr01	90470950	male	194866763	0.4642708105127194	west
Chr01	90470950	male	194866763	0.4642708105127194	west
Chr01	189847852	male	194866763	0.974244396926735	west
Chr01	189847852	male	194866763	0.974244396926735	west
Chr01	4874584	male	194866763	0.025014958554014675	west
Chr01	4874584	male	194866763	0.025014958554014675	west
Chr01	18005979	male	194866763	0.09240148870333521	west
Chr01	18005979	male	194866763	0.09240148870333521	west
Chr01	193835670	male	194866763	0.9947087282401258	west
Chr01	193835670	male	194866763	0.9947087282401258	west
Chr01	189693128	male	194866763	0.973450398003481	west
Chr01	189693128	male	194866763	0.973450398003481	west
Chr01	190962170	male	194866763	0.9799627553725003	west
Chr01	190962170	male	194866763	0.9799627553725003	west
Chr01	189046463	male	194866763	0.9701318998150547	west
Chr01	189046463	male	194866763	0.9701318998150547	west
Chr02	160621651	male	170201513	0.9437145896582012	west
Chr02	160621651	male	170201513	0.9437145896582012	west
Chr02	21685483	male	170201513	0.12741063588547535	west
Chr02	21685483	male	170201513	0.12741063588547535	west
Chr02	125013433	male	170201513	0.7345024776601135	west
Chr02	125013433	male	170201513	0.7345024776601135	west
Chr02	164429449	male	170201513	0.9660868819656145	west
Chr02	164429449	male	170201513	0.9660868819656145	west
Chr02	20849136	male	170201513	0.1224967723994322	west
Chr02	20849136	male	170201513	0.1224967723994322	west
Chr02	157547737	male	170201513	0.9256541509122778	west
Chr02	157547737	male	170201513	0.9256541509122778	west
Chr02	160445434	male	170201513	0.9426792463354894	west
Chr02	160445434	male	170201513	0.9426792463354894	west
Chr02	21674471	male	170201513	0.12734593610810027	west
Chr02	21674471	male	170201513	0.12734593610810027	west
Chr02	133179594	male	170201513	0.7824818455050985	west
Chr02	133179594	male	170201513	0.7824818455050985	west
Chr02	164548886	male	170201513	0.9667886207333539	west
Chr02	164548886	male	170201513	0.9667886207333539	west
Chr02	20791169	male	170201513	0.12215619375839508	west
Chr02	20791169	male	170201513	0.12215619375839508	west
Chr02	157601013	male	170201513	0.9259671681061966	west
Chr02	157601013	male	170201513	0.9259671681061966	west
Chr03	3212350	male	137218701	0.02341043878559964	west
Chr03	3212350	male	137218701	0.02341043878559964	west
Chr03	3407546	male	137218701	0.024832956260094605	west
Chr03	3407546	male	137218701	0.024832956260094605	west
Chr03	80460136	male	137218701	0.5863642157638557	west
Chr03	80460136	male	137218701	0.5863642157638557	west
Chr03	103455432	male	137218701	0.7539455718940234	west
Chr03	103455432	male	137218701	0.7539455718940234	west
Chr03	128967069	male	137218701	0.9398651062875168	west
Chr03	128967069	male	137218701	0.9398651062875168	west
Chr03	131798632	male	137218701	0.9605005078717368	west
Chr03	131798632	male	137218701	0.9605005078717368	west
Chr03	3212350	male	137218701	0.02341043878559964	west
Chr03	3212350	male	137218701	0.02341043878559964	west
Chr03	22690821	male	137218701	0.16536245303765118	west
Chr03	22690821	male	137218701	0.16536245303765118	west
Chr03	130954270	male	137218701	0.9543471046267957	west
Chr03	130954270	male	137218701	0.9543471046267957	west
Chr03	129275087	male	137218701	0.9421098294757942	west
Chr03	129275087	male	137218701	0.9421098294757942	west
Chr03	130699462	male	137218701	0.9524901565712971	west
Chr03	130699462	male	137218701	0.9524901565712971	west
Chr03	3309940	male	137218701	0.024121639221755933	west
Chr03	3309940	male	137218701	0.024121639221755933	west
Chr03	5043761	male	137218701	0.03675709625031358	west
Chr03	5043761	male	137218701	0.03675709625031358	west
Chr03	80215970	male	137218701	0.5845848227349127	west
Chr03	80215970	male	137218701	0.5845848227349127	west
Chr03	103805508	male	137218701	0.7564967984939603	west
Chr03	103805508	male	137218701	0.7564967984939603	west
Chr03	128967078	male	137218701	0.9398651718762445	west
Chr03	128967078	male	137218701	0.9398651718762445	west
Chr03	132022028	male	137218701	0.9621285366926772	west
Chr03	132022028	male	137218701	0.9621285366926772	west
Chr03	3977657	male	137218701	0.02898771793503569	west
Chr03	3977657	male	137218701	0.02898771793503569	west
Chr03	22809002	male	137218701	0.16622371319489462	west
Chr03	22809002	male	137218701	0.16622371319489462	west
Chr03	130954287	male	137218701	0.9543472285166145	west
Chr03	130954287	male	137218701	0.9543472285166145	west
Chr03	129121090	male	137218701	0.9409875553332924	west
Chr03	129121090	male	137218701	0.9409875553332924	west
Chr03	131698633	male	137218701	0.9597717515194959	west
Chr03	131698633	male	137218701	0.9597717515194959	west
Chr04	10548404	male	133473341	0.07903004390966732	west
Chr04	10548404	male	133473341	0.07903004390966732	west
Chr04	132075484	male	133473341	0.9895270696790305	west
Chr04	132075484	male	133473341	0.9895270696790305	west
Chr04	5181322	male	133473341	0.038819152657608234	west
Chr04	5181322	male	133473341	0.038819152657608234	west
Chr04	2091079	male	133473341	0.015666641625461372	west
Chr04	2091079	male	133473341	0.015666641625461372	west
Chr04	123383715	male	133473341	0.924407181805691	west
Chr04	123383715	male	133473341	0.924407181805691	west
Chr04	119599031	male	133473341	0.8960518265591328	west
Chr04	119599031	male	133473341	0.8960518265591328	west
Chr04	2091079	male	133473341	0.015666641625461372	west
Chr04	2091079	male	133473341	0.015666641625461372	west
Chr04	130174743	male	133473341	0.9752864656321145	west
Chr04	130174743	male	133473341	0.9752864656321145	west
Chr04	16997348	male	133473341	0.127346388969165	west
Chr04	16997348	male	133473341	0.127346388969165	west
Chr04	10499521	male	133473341	0.07866380598055157	west
Chr04	10499521	male	133473341	0.07866380598055157	west
Chr04	132110621	male	133473341	0.9897903207502687	west
Chr04	132110621	male	133473341	0.9897903207502687	west
Chr04	4954303	male	133473341	0.0371182961547355	west
Chr04	4954303	male	133473341	0.0371182961547355	west
Chr04	2078545	male	133473341	0.015572735232573522	west
Chr04	2078545	male	133473341	0.015572735232573522	west
Chr04	123895864	male	133473341	0.928244270142305	west
Chr04	123895864	male	133473341	0.928244270142305	west
Chr04	119477244	male	133473341	0.8951393821781984	west
Chr04	119477244	male	133473341	0.8951393821781984	west
Chr04	2078545	male	133473341	0.015572735232573522	west
Chr04	2078545	male	133473341	0.015572735232573522	west
Chr04	129882787	male	133473341	0.9730990924996775	west
Chr04	129882787	male	133473341	0.9730990924996775	west
Chr04	16997343	male	133473341	0.12734635150850085	west
Chr04	16997343	male	133473341	0.12734635150850085	west
Chr05	144043119	male	146437384	0.9836499059557087	west
Chr05	144043119	male	146437384	0.9836499059557087	west
Chr05	12813232	male	146437384	0.08749973299167924	west
Chr05	12813232	male	146437384	0.08749973299167924	west
Chr05	12428697	male	146437384	0.08487379834646595	west
Chr05	12428697	male	146437384	0.08487379834646595	west
Chr05	12428697	male	146437384	0.08487379834646595	west
Chr05	12428697	male	146437384	0.08487379834646595	west
Chr05	135844387	male	146437384	0.9276619350151735	west
Chr05	135844387	male	146437384	0.9276619350151735	west
Chr05	21140927	male	146437384	0.1443683738573205	west
Chr05	21140927	male	146437384	0.1443683738573205	west
Chr05	7959740	male	146437384	0.05435592867460675	west
Chr05	7959740	male	146437384	0.05435592867460675	west
Chr05	144044860	male	146437384	0.9836617949962831	west
Chr05	144044860	male	146437384	0.9836617949962831	west
Chr05	12627055	male	146437384	0.08622835682451142	west
Chr05	12627055	male	146437384	0.08622835682451142	west
Chr05	12454862	male	146437384	0.08505247539794893	west
Chr05	12454862	male	146437384	0.08505247539794893	west
Chr05	12097376	male	146437384	0.08261125451407955	west
Chr05	12097376	male	146437384	0.08261125451407955	west
Chr05	135844386	male	146437384	0.9276619281863161	west
Chr05	135844386	male	146437384	0.9276619281863161	west
Chr05	21193675	male	146437384	0.14472858242264147	west
Chr05	21193675	male	146437384	0.14472858242264147	west
Chr05	7512249	male	146437384	0.05130007648866494	west
Chr05	7512249	male	146437384	0.05130007648866494	west
Chr06	7867392	male	135134832	0.05821883139648259	west
Chr06	7867392	male	135134832	0.05821883139648259	west
Chr06	120629215	male	135134832	0.8926581934108595	west
Chr06	120629215	male	135134832	0.8926581934108595	west
Chr06	125306585	male	135134832	0.9272708090538788	west
Chr06	125306585	male	135134832	0.9272708090538788	west
Chr06	31508405	male	135134832	0.23316272003061358	west
Chr06	31508405	male	135134832	0.23316272003061358	west
Chr06	119305863	male	135134832	0.8828653666435905	west
Chr06	119305863	male	135134832	0.8828653666435905	west
Chr06	6274971	male	135134832	0.04643488956274427	west
Chr06	6274971	male	135134832	0.04643488956274427	west
Chr06	7796087	male	135134832	0.05769117321283975	west
Chr06	7796087	male	135134832	0.05769117321283975	west
Chr06	120491908	male	135134832	0.8916421193316021	west
Chr06	120491908	male	135134832	0.8916421193316021	west
Chr06	124908954	male	135134832	0.9243283330533167	west
Chr06	124908954	male	135134832	0.9243283330533167	west
Chr06	30233617	male	135134832	0.22372926766949325	west
Chr06	30233617	male	135134832	0.22372926766949325	west
Chr06	118893125	male	135134832	0.8798110985922564	west
Chr06	118893125	male	135134832	0.8798110985922564	west
Chr06	6302631	male	135134832	0.04663957402189245	west
Chr06	6302631	male	135134832	0.04663957402189245	west
Chr07	7089202	male	117177943	0.06049945764963633	west
Chr07	7089202	male	117177943	0.06049945764963633	west
Chr07	110979710	male	117177943	0.9471040979103038	west
Chr07	110979710	male	117177943	0.9471040979103038	west
Chr07	10304608	male	117177943	0.08793982669588252	west
Chr07	10304608	male	117177943	0.08793982669588252	west
Chr07	6909810	male	117177943	0.058968521063729545	west
Chr07	6909810	male	117177943	0.058968521063729545	west
Chr07	110952347	male	117177943	0.9468705812663054	west
Chr07	110952347	male	117177943	0.9468705812663054	west
Chr07	10323894	male	117177943	0.08810441398514736	west
Chr07	10323894	male	117177943	0.08810441398514736	west
Chr08	95585311	male	117616046	0.8126893757336477	west
Chr08	95585311	male	117616046	0.8126893757336477	west
Chr08	110242746	male	117616046	0.9373104244636824	west
Chr08	110242746	male	117616046	0.9373104244636824	west
Chr08	23754010	male	117616046	0.20196232408629006	west
Chr08	23754010	male	117616046	0.20196232408629006	west
Chr08	39505886	male	117616046	0.3358885742511698	west
Chr08	39505886	male	117616046	0.3358885742511698	west
Chr08	109093157	male	117616046	0.9275363414274274	west
Chr08	109093157	male	117616046	0.9275363414274274	west
Chr08	114748107	male	117616046	0.9756160906820486	west
Chr08	114748107	male	117616046	0.9756160906820486	west
Chr08	95646204	male	117616046	0.8132071027111386	west
Chr08	95646204	male	117616046	0.8132071027111386	west
Chr08	110315178	male	117616046	0.9379262588031568	west
Chr08	110315178	male	117616046	0.9379262588031568	west
Chr08	23973572	male	117616046	0.203829093183425	west
Chr08	23973572	male	117616046	0.203829093183425	west
Chr08	40477501	male	117616046	0.3441494794001152	west
Chr08	40477501	male	117616046	0.3441494794001152	west
Chr08	109018818	male	117616046	0.9269042933138562	west
Chr08	109018818	male	117616046	0.9269042933138562	west
Chr08	114748110	male	117616046	0.9756161161887724	west
Chr08	114748110	male	117616046	0.9756161161887724	west
Chr09	10901300	male	80437102	0.13552576769859262	west
Chr09	10901300	male	80437102	0.13552576769859262	west
Chr09	77923517	male	80437102	0.9687509254125043	west
Chr09	77923517	male	80437102	0.9687509254125043	west
Chr09	66496608	male	80437102	0.82669074775965945	west
Chr09	66496608	male	80437102	0.82669074775965945	west
Chr09	77923517	male	80437102	0.9687509254125043	west
Chr09	77923517	male	80437102	0.9687509254125043	west
Chr09	74812371	male	80437102	0.9300729282862528	west
Chr09	74812371	male	80437102	0.9300729282862528	west
Chr09	69031646	male	80437102	0.8582065276295011	west
Chr09	69031646	male	80437102	0.8582065276295011	west
Chr09	16969016	male	80437102	0.2109600616889455	west
Chr09	16969016	male	80437102	0.2109600616889455	west
Chr09	74812371	male	80437102	0.9300729282862528	west
Chr09	74812371	male	80437102	0.9300729282862528	west
Chr09	10888895	male	80437102	0.13537154782130267	west
Chr09	10888895	male	80437102	0.13537154782130267	west
Chr09	77662855	male	80437102	0.9655103561538058	west
Chr09	77662855	male	80437102	0.9655103561538058	west
Chr09	66766114	male	80437102	0.8300412662803291	west
Chr09	66766114	male	80437102	0.8300412662803291	west
Chr09	77907408	male	80437102	0.9685506571333213	west
Chr09	77907408	male	80437102	0.9685506571333213	west
Chr09	74840399	male	80437102	0.9304213744547883	west
Chr09	74840399	male	80437102	0.9304213744547883	west
Chr09	68985440	male	80437102	0.8576320912207901	west
Chr09	68985440	male	80437102	0.8576320912207901	west
Chr09	16973606	male	80437102	0.21101712490835386	west
Chr09	16973606	male	80437102	0.21101712490835386	west
Chr09	74754750	male	80437102	0.9293565797534575	west
Chr09	74754750	male	80437102	0.9293565797534575	west
Chr10	34879393	male	39945785	0.8731682954784842	west
Chr10	34879393	male	39945785	0.8731682954784842	west
Chr10	6314594	male	39945785	0.15807910646893034	west
Chr10	6314594	male	39945785	0.15807910646893034	west
Chr10	34934332	male	39945785	0.8745436345787171	west
Chr10	34934332	male	39945785	0.8745436345787171	west
Chr10	6414994	male	39945785	0.1605925130774123	west
Chr10	6414994	male	39945785	0.1605925130774123	west
Chr01	21054840	female	194866763	0.10804736362352363	east
Chr01	21054840	female	194866763	0.10804736362352363	east
Chr01	141526228	female	194866763	0.726271765493431	east
Chr01	141526228	female	194866763	0.726271765493431	east
Chr01	161941403	female	194866763	0.8310365529087175	east
Chr01	161941403	female	194866763	0.8310365529087175	east
Chr01	11131954	female	194866763	0.05712597586485285	east
Chr01	11131954	female	194866763	0.05712597586485285	east
Chr01	109784300	female	194866763	0.5633813499534551	east
Chr01	109784300	female	194866763	0.5633813499534551	east
Chr01	110995736	female	194866763	0.569598089952364	east
Chr01	110995736	female	194866763	0.569598089952364	east
Chr01	163372492	female	194866763	0.8383804887239801	east
Chr01	163372492	female	194866763	0.8383804887239801	east
Chr01	23908290	female	194866763	0.12269044567646459	east
Chr01	23908290	female	194866763	0.12269044567646459	east
Chr01	56912744	female	194866763	0.29205978035361524	east
Chr01	56912744	female	194866763	0.29205978035361524	east
Chr01	4890358	female	194866763	0.025095906170515082	east
Chr01	4890358	female	194866763	0.025095906170515082	east
Chr01	23908290	female	194866763	0.12269044567646459	east
Chr01	23908290	female	194866763	0.12269044567646459	east
Chr01	149485599	female	194866763	0.7671169608333874	east
Chr01	149485599	female	194866763	0.7671169608333874	east
Chr01	21054840	female	194866763	0.10804736362352363	east
Chr01	21054840	female	194866763	0.10804736362352363	east
Chr01	149485599	female	194866763	0.7671169608333874	east
Chr01	149485599	female	194866763	0.7671169608333874	east
Chr01	42376103	female	194866763	0.21746193320817875	east
Chr01	42376103	female	194866763	0.21746193320817875	east
Chr01	23908290	female	194866763	0.12269044567646459	east
Chr01	23908290	female	194866763	0.12269044567646459	east
Chr01	4890358	female	194866763	0.025095906170515082	east
Chr01	4890358	female	194866763	0.025095906170515082	east
Chr01	115428121	female	194866763	0.5923438108324302	east
Chr01	115428121	female	194866763	0.5923438108324302	east
Chr01	30861704	female	194866763	0.15837335995569443	east
Chr01	30861704	female	194866763	0.15837335995569443	east
Chr01	141526228	female	194866763	0.726271765493431	east
Chr01	141526228	female	194866763	0.726271765493431	east
Chr01	8351840	female	194866763	0.04285923300321872	east
Chr01	8351840	female	194866763	0.04285923300321872	east
Chr01	42376103	female	194866763	0.21746193320817875	east
Chr01	42376103	female	194866763	0.21746193320817875	east
Chr01	125224437	female	194866763	0.6426156778721674	east
Chr01	125224437	female	194866763	0.6426156778721674	east
Chr01	48205896	female	194866763	0.24737874872997198	east
Chr01	48205896	female	194866763	0.24737874872997198	east
Chr01	34546695	female	194866763	0.17728367048412458	east
Chr01	34546695	female	194866763	0.17728367048412458	east
Chr01	141426625	female	194866763	0.7257606316373203	east
Chr01	141426625	female	194866763	0.7257606316373203	east
Chr01	53846834	female	194866763	0.27632641488482057	east
Chr01	53846834	female	194866763	0.27632641488482057	east
Chr01	112282416	female	194866763	0.576200960448037	east
Chr01	112282416	female	194866763	0.576200960448037	east
Chr01	158427069	female	194866763	0.8130020048621632	east
Chr01	158427069	female	194866763	0.8130020048621632	east
Chr01	117997924	female	194866763	0.6055312983261286	east
Chr01	117997924	female	194866763	0.6055312983261286	east
Chr01	11593067	female	194866763	0.05949227472927233	east
Chr01	11593067	female	194866763	0.05949227472927233	east
Chr01	56912744	female	194866763	0.29205978035361524	east
Chr01	56912744	female	194866763	0.29205978035361524	east
Chr01	173474313	female	194866763	0.8902201192719561	east
Chr01	173474313	female	194866763	0.8902201192719561	east
Chr01	7372355	female	194866763	0.037832798608144376	east
Chr01	7372355	female	194866763	0.037832798608144376	east
Chr01	149485599	female	194866763	0.7671169608333874	east
Chr01	149485599	female	194866763	0.7671169608333874	east
Chr01	7372355	female	194866763	0.037832798608144376	east
Chr01	7372355	female	194866763	0.037832798608144376	east
Chr01	35692891	female	194866763	0.18316561762767106	east
Chr01	35692891	female	194866763	0.18316561762767106	east
Chr01	126432111	female	194866763	0.6488131123725804	east
Chr01	126432111	female	194866763	0.6488131123725804	east
Chr01	22157952	female	194866763	0.11370821611071766	east
Chr01	22157952	female	194866763	0.11370821611071766	east
Chr01	163841757	female	194866763	0.8407886213001855	east
Chr01	163841757	female	194866763	0.8407886213001855	east
Chr01	27133881	female	194866763	0.13924324796219867	east
Chr01	27133881	female	194866763	0.13924324796219867	east
Chr01	163372492	female	194866763	0.8383804887239801	east
Chr01	163372492	female	194866763	0.8383804887239801	east
Chr01	39053186	female	194866763	0.20040968197331835	east
Chr01	39053186	female	194866763	0.20040968197331835	east
Chr01	163372492	female	194866763	0.8383804887239801	east
Chr01	163372492	female	194866763	0.8383804887239801	east
Chr01	30240482	female	194866763	0.1551854279018326	east
Chr01	30240482	female	194866763	0.1551854279018326	east
Chr01	126836704	female	194866763	0.6508893669055302	east
Chr01	126836704	female	194866763	0.6508893669055302	east
Chr01	25842046	female	194866763	0.13261392349397214	east
Chr01	25842046	female	194866763	0.13261392349397214	east
Chr01	161664459	female	194866763	0.8296153562113617	east
Chr01	161664459	female	194866763	0.8296153562113617	east
Chr01	53846834	female	194866763	0.27632641488482057	east
Chr01	53846834	female	194866763	0.27632641488482057	east
Chr01	163372492	female	194866763	0.8383804887239801	east
Chr01	163372492	female	194866763	0.8383804887239801	east
Chr01	16326424	female	194866763	0.083782497069549	east
Chr01	16326424	female	194866763	0.083782497069549	east
Chr01	93966711	female	194866763	0.48221004728240907	east
Chr01	93966711	female	194866763	0.48221004728240907	east
Chr01	61302117	female	194866763	0.31458477606055374	east
Chr01	61302117	female	194866763	0.31458477606055374	east
Chr01	145765840	female	194866763	0.7480282309610695	east
Chr01	145765840	female	194866763	0.7480282309610695	east
Chr01	42376103	female	194866763	0.21746193320817875	east
Chr01	42376103	female	194866763	0.21746193320817875	east
Chr01	107681491	female	194866763	0.5525903409192464	east
Chr01	107681491	female	194866763	0.5525903409192464	east
Chr01	138577986	female	194866763	0.7111422382481922	east
Chr01	138577986	female	194866763	0.7111422382481922	east
Chr01	21007990	female	194866763	0.10780694294182944	east
Chr01	21007990	female	194866763	0.10780694294182944	east
Chr01	141732905	female	194866763	0.7273323722219371	east
Chr01	141732905	female	194866763	0.7273323722219371	east
Chr01	162320624	female	194866763	0.832982605658616	east
Chr01	162320624	female	194866763	0.832982605658616	east
Chr01	11190121	female	194866763	0.0574244721250899	east
Chr01	11190121	female	194866763	0.0574244721250899	east
Chr01	110142366	female	194866763	0.5652188413475109	east
Chr01	110142366	female	194866763	0.5652188413475109	east
Chr01	111033358	female	194866763	0.5697911552007461	east
Chr01	111033358	female	194866763	0.5697911552007461	east
Chr01	163174649	female	194866763	0.8373652155344726	east
Chr01	163174649	female	194866763	0.8373652155344726	east
Chr01	23980481	female	194866763	0.12306090905815478	east
Chr01	23980481	female	194866763	0.12306090905815478	east
Chr01	56931957	female	194866763	0.2921583759258114	east
Chr01	56931957	female	194866763	0.2921583759258114	east
Chr01	4949833	female	194866763	0.02540111470933604	east
Chr01	4949833	female	194866763	0.02540111470933604	east
Chr01	23980481	female	194866763	0.12306090905815478	east
Chr01	23980481	female	194866763	0.12306090905815478	east
Chr01	149352655	female	194866763	0.766434730585636	east
Chr01	149352655	female	194866763	0.766434730585636	east
Chr01	21007990	female	194866763	0.10780694294182944	east
Chr01	21007990	female	194866763	0.10780694294182944	east
Chr01	149352655	female	194866763	0.766434730585636	east
Chr01	149352655	female	194866763	0.766434730585636	east
Chr01	42370155	female	194866763	0.21743140978844094	east
Chr01	42370155	female	194866763	0.21743140978844094	east
Chr01	23980481	female	194866763	0.12306090905815478	east
Chr01	23980481	female	194866763	0.12306090905815478	east
Chr01	4949842	female	194866763	0.02540116089473914	east
Chr01	4949842	female	194866763	0.02540116089473914	east
Chr01	115695459	female	194866763	0.5937157123095436	east
Chr01	115695459	female	194866763	0.5937157123095436	east
Chr01	30862732	female	194866763	0.1583786353550708	east
Chr01	30862732	female	194866763	0.1583786353550708	east
Chr01	142200612	female	194866763	0.7297325095916947	east
Chr01	142200612	female	194866763	0.7297325095916947	east
Chr01	8351934	female	194866763	0.04285971538409554	east
Chr01	8351934	female	194866763	0.04285971538409554	east
Chr01	42178012	female	194866763	0.21644538735423033	east
Chr01	42178012	female	194866763	0.21644538735423033	east
Chr01	125060935	female	194866763	0.6417766327857563	east
Chr01	125060935	female	194866763	0.6417766327857563	east
Chr01	47987118	female	194866763	0.24625604316114186	east
Chr01	47987118	female	194866763	0.24625604316114186	east
Chr01	34569297	female	194866763	0.17739965742644373	east
Chr01	34569297	female	194866763	0.17739965742644373	east
Chr01	141451999	female	194866763	0.7258908436837943	east
Chr01	141451999	female	194866763	0.7258908436837943	east
Chr01	53889499	female	194866763	0.2765453593540731	east
Chr01	53889499	female	194866763	0.2765453593540731	east
Chr01	111846580	female	194866763	0.5739643758540803	east
Chr01	111846580	female	194866763	0.5739643758540803	east
Chr01	158563629	female	194866763	0.813702791378538	east
Chr01	158563629	female	194866763	0.813702791378538	east
Chr01	117760131	female	194866763	0.6043110132639705	east
Chr01	117760131	female	194866763	0.6043110132639705	east
Chr01	11420683	female	194866763	0.058607649781712644	east
Chr01	11420683	female	194866763	0.058607649781712644	east
Chr01	56931957	female	194866763	0.2921583759258114	east
Chr01	56931957	female	194866763	0.2921583759258114	east
Chr01	172845174	female	194866763	0.8869915594585004	east
Chr01	172845174	female	194866763	0.8869915594585004	east
Chr01	7268421	female	194866763	0.03729943930971953	east
Chr01	7268421	female	194866763	0.03729943930971953	east
Chr01	149352655	female	194866763	0.766434730585636	east
Chr01	149352655	female	194866763	0.766434730585636	east
Chr01	7268421	female	194866763	0.03729943930971953	east
Chr01	7268421	female	194866763	0.03729943930971953	east
Chr01	35648342	female	194866763	0.18293700501403617	east
Chr01	35648342	female	194866763	0.18293700501403617	east
Chr01	126634382	female	194866763	0.6498511087804132	east
Chr01	126634382	female	194866763	0.6498511087804132	east
Chr01	22157951	female	194866763	0.1137082109790062	east
Chr01	22157951	female	194866763	0.1137082109790062	east
Chr01	163658677	female	194866763	0.8398491075668969	east
Chr01	163658677	female	194866763	0.8398491075668969	east
Chr01	27133878	female	194866763	0.1392432325670643	east
Chr01	27133878	female	194866763	0.1392432325670643	east
Chr01	163174649	female	194866763	0.8373652155344726	east
Chr01	163174649	female	194866763	0.8373652155344726	east
Chr01	38961329	female	194866763	0.19993829835414262	east
Chr01	38961329	female	194866763	0.19993829835414262	east
Chr01	163174649	female	194866763	0.8373652155344726	east
Chr01	163174649	female	194866763	0.8373652155344726	east
Chr01	30254340	female	194866763	0.1552565431591841	east
Chr01	30254340	female	194866763	0.1552565431591841	east
Chr01	126704949	female	194866763	0.6502132382626995	east
Chr01	126704949	female	194866763	0.6502132382626995	east
Chr01	25837607	female	194866763	0.1325911438268208	east
Chr01	25837607	female	194866763	0.1325911438268208	east
Chr01	161532504	female	194866763	0.8289382012262398	east
Chr01	161532504	female	194866763	0.8289382012262398	east
Chr01	53889499	female	194866763	0.2765453593540731	east
Chr01	53889499	female	194866763	0.2765453593540731	east
Chr01	163174649	female	194866763	0.8373652155344726	east
Chr01	163174649	female	194866763	0.8373652155344726	east
Chr01	16349514	female	194866763	0.08390098828705847	east
Chr01	16349514	female	194866763	0.08390098828705847	east
Chr01	93966698	female	194866763	0.4822099805701601	east
Chr01	93966698	female	194866763	0.4822099805701601	east
Chr01	61328447	female	194866763	0.3147198940231793	east
Chr01	61328447	female	194866763	0.3147198940231793	east
Chr01	145765409	female	194866763	0.7480260191934321	east
Chr01	145765409	female	194866763	0.7480260191934321	east
Chr01	42370155	female	194866763	0.21743140978844094	east
Chr01	42370155	female	194866763	0.21743140978844094	east
Chr01	107564679	female	194866763	0.5519908954406966	east
Chr01	107564679	female	194866763	0.5519908954406966	east
Chr01	137237461	female	194866763	0.7042630507491932	east
Chr01	137237461	female	194866763	0.7042630507491932	east
Chr01	21044306	female	194866763	0.10799330617505049	east
Chr01	21044306	female	194866763	0.10799330617505049	east
Chr01	141959532	female	194866763	0.7284953565939821	east
Chr01	141959532	female	194866763	0.7284953565939821	east
Chr01	162350980	female	194866763	0.8331383838915618	east
Chr01	162350980	female	194866763	0.8331383838915618	east
Chr01	11284735	female	194866763	0.05791000387274869	east
Chr01	11284735	female	194866763	0.05791000387274869	east
Chr01	110399007	female	194866763	0.5665358489071838	east
Chr01	110399007	female	194866763	0.5665358489071838	east
Chr01	110994052	female	194866763	0.5695894481502728	east
Chr01	110994052	female	194866763	0.5695894481502728	east
Chr01	163132561	female	194866763	0.83714923206273	east
Chr01	163132561	female	194866763	0.83714923206273	east
Chr01	24004544	female	194866763	0.12318439343091053	east
Chr01	24004544	female	194866763	0.12318439343091053	east
Chr01	56936737	female	194866763	0.2921829055065691	east
Chr01	56936737	female	194866763	0.2921829055065691	east
Chr01	24004544	female	194866763	0.12318439343091053	east
Chr01	24004544	female	194866763	0.12318439343091053	east
Chr01	149137918	female	194866763	0.765332762262798	east
Chr01	149137918	female	194866763	0.765332762262798	east
Chr01	21044306	female	194866763	0.10799330617505049	east
Chr01	21044306	female	194866763	0.10799330617505049	east
Chr01	149137918	female	194866763	0.765332762262798	east
Chr01	149137918	female	194866763	0.765332762262798	east
Chr01	42537778	female	194866763	0.21829160265776057	east
Chr01	42537778	female	194866763	0.21829160265776057	east
Chr01	24004544	female	194866763	0.12318439343091053	east
Chr01	24004544	female	194866763	0.12318439343091053	east
Chr01	5220622	female	194866763	0.02679072572268263	east
Chr01	5220622	female	194866763	0.02679072572268263	east
Chr01	116016432	female	194866763	0.5953628531305772	east
Chr01	116016432	female	194866763	0.5953628531305772	east
Chr01	30864096	female	194866763	0.1583856350094962	east
Chr01	30864096	female	194866763	0.1583856350094962	east
Chr01	142310250	female	194866763	0.7302951401722623	east
Chr01	142310250	female	194866763	0.7302951401722623	east
Chr01	8511753	female	194866763	0.04367986037721579	east
Chr01	8511753	female	194866763	0.04367986037721579	east
Chr01	42409681	female	194866763	0.21763424581543442	east
Chr01	42409681	female	194866763	0.21763424581543442	east
Chr01	125239121	female	194866763	0.6426910319231812	east
Chr01	125239121	female	194866763	0.6426910319231812	east
Chr01	48073454	female	194866763	0.2466990946013713	east
Chr01	48073454	female	194866763	0.2466990946013713	east
Chr01	34728416	female	194866763	0.17821621022154507	east
Chr01	34728416	female	194866763	0.17821621022154507	east
Chr01	141743388	female	194866763	0.727386167953126	east
Chr01	141743388	female	194866763	0.727386167953126	east
Chr01	53859025	female	194866763	0.2763889755791756	east
Chr01	53859025	female	194866763	0.2763889755791756	east
Chr01	111588050	female	194866763	0.5726376744914677	east
Chr01	111588050	female	194866763	0.5726376744914677	east
Chr01	158567464	female	194866763	0.8137224714919701	east
Chr01	158567464	female	194866763	0.8137224714919701	east
Chr01	118114305	female	194866763	0.6061285320370411	east
Chr01	118114305	female	194866763	0.6061285320370411	east
Chr01	11438445	female	194866763	0.05869879924058676	east
Chr01	11438445	female	194866763	0.05869879924058676	east
Chr01	56811075	female	194866763	0.29153804438163733	east
Chr01	56811075	female	194866763	0.29153804438163733	east
Chr01	172509405	female	194866763	0.8852684898347698	east
Chr01	172509405	female	194866763	0.8852684898347698	east
Chr01	6795988	female	194866763	0.03487504947162282	east
Chr01	6795988	female	194866763	0.03487504947162282	east
Chr01	149137918	female	194866763	0.765332762262798	east
Chr01	149137918	female	194866763	0.765332762262798	east
Chr01	6795988	female	194866763	0.03487504947162282	east
Chr01	6795988	female	194866763	0.03487504947162282	east
Chr01	35685672	female	194866763	0.1831285718026732	east
Chr01	35685672	female	194866763	0.1831285718026732	east
Chr01	126613986	female	194866763	0.649746442393565	east
Chr01	126613986	female	194866763	0.649746442393565	east
Chr01	22292040	female	194866763	0.11439631703637423	east
Chr01	22292040	female	194866763	0.11439631703637423	east
Chr01	163867209	female	194866763	0.8409192336201531	east
Chr01	163867209	female	194866763	0.8409192336201531	east
Chr01	27014406	female	194866763	0.13863013673604258	east
Chr01	27014406	female	194866763	0.13863013673604258	east
Chr01	163132561	female	194866763	0.83714923206273	east
Chr01	163132561	female	194866763	0.83714923206273	east
Chr01	38930705	female	194866763	0.19978114482252676	east
Chr01	38930705	female	194866763	0.19978114482252676	east
Chr01	163132561	female	194866763	0.83714923206273	east
Chr01	163132561	female	194866763	0.83714923206273	east
Chr01	30118262	female	194866763	0.15455823012773093	east
Chr01	30118262	female	194866763	0.15455823012773093	east
Chr01	126772879	female	194866763	0.6505618354218775	east
Chr01	126772879	female	194866763	0.6505618354218775	east
Chr01	26134809	female	194866763	0.13411629873484376	east
Chr01	26134809	female	194866763	0.13411629873484376	east
Chr01	161620415	female	194866763	0.8293893351120118	east
Chr01	161620415	female	194866763	0.8293893351120118	east
Chr01	53859025	female	194866763	0.2763889755791756	east
Chr01	53859025	female	194866763	0.2763889755791756	east
Chr01	163132561	female	194866763	0.83714923206273	east
Chr01	163132561	female	194866763	0.83714923206273	east
Chr01	16259522	female	194866763	0.08343917530974741	east
Chr01	16259522	female	194866763	0.08343917530974741	east
Chr01	93759612	female	194866763	0.4811472749716687	east
Chr01	93759612	female	194866763	0.4811472749716687	east
Chr01	61262107	female	194866763	0.31437945628521574	east
Chr01	61262107	female	194866763	0.31437945628521574	east
Chr01	146392798	female	194866763	0.7512455985118406	east
Chr01	146392798	female	194866763	0.7512455985118406	east
Chr01	42537778	female	194866763	0.21829160265776057	east
Chr01	42537778	female	194866763	0.21829160265776057	east
Chr01	107139095	female	194866763	0.5498069211525826	east
Chr01	107139095	female	194866763	0.5498069211525826	east
Chr01	136756924	female	194866763	0.7017970735214604	east
Chr01	136756924	female	194866763	0.7017970735214604	east
Chr01	21015808	female	194866763	0.10784706266198921	east
Chr01	21015808	female	194866763	0.10784706266198921	east
Chr01	142053579	female	194866763	0.7289779786612456	east
Chr01	142053579	female	194866763	0.7289779786612456	east
Chr01	162390114	female	194866763	0.8333392082876647	east
Chr01	162390114	female	194866763	0.8333392082876647	east
Chr01	11320760	female	194866763	0.05809487377793616	east
Chr01	11320760	female	194866763	0.05809487377793616	east
Chr01	110726500	female	194866763	0.568216448486908	east
Chr01	110726500	female	194866763	0.568216448486908	east
Chr01	110942551	female	194866763	0.5693251598785987	east
Chr01	110942551	female	194866763	0.5693251598785987	east
Chr01	163357318	female	194866763	0.8383026201343531	east
Chr01	163357318	female	194866763	0.8383026201343531	east
Chr01	23750128	female	194866763	0.12187880392922625	east
Chr01	23750128	female	194866763	0.12187880392922625	east
Chr01	56815662	female	194866763	0.2915615835420841	east
Chr01	56815662	female	194866763	0.2915615835420841	east
Chr01	23886853	female	194866763	0.1225804371779912	east
Chr01	23886853	female	194866763	0.1225804371779912	east
Chr01	149028383	female	194866763	0.7647706602485104	east
Chr01	149028383	female	194866763	0.7647706602485104	east
Chr01	21015808	female	194866763	0.10784706266198921	east
Chr01	21015808	female	194866763	0.10784706266198921	east
Chr01	149028383	female	194866763	0.7647706602485104	east
Chr01	149028383	female	194866763	0.7647706602485104	east
Chr01	42621595	female	194866763	0.2187217273168334	east
Chr01	42621595	female	194866763	0.2187217273168334	east
Chr01	23750128	female	194866763	0.12187880392922625	east
Chr01	23750128	female	194866763	0.12187880392922625	east
Chr01	115961459	female	194866763	0.5950807475567294	east
Chr01	115961459	female	194866763	0.5950807475567294	east
Chr01	30849630	female	194866763	0.1583113996715797	east
Chr01	30849630	female	194866763	0.1583113996715797	east
Chr01	142345587	female	194866763	0.7304764794599683	east
Chr01	142345587	female	194866763	0.7304764794599683	east
Chr01	8403446	female	194866763	0.04312406010459567	east
Chr01	8403446	female	194866763	0.04312406010459567	east
Chr01	42525520	female	194866763	0.218228698138738	east
Chr01	42525520	female	194866763	0.218228698138738	east
Chr01	125238450	female	194866763	0.6426875885447946	east
Chr01	125238450	female	194866763	0.6426875885447946	east
Chr01	47536544	female	194866763	0.24394382740375278	east
Chr01	47536544	female	194866763	0.24394382740375278	east
Chr01	34807990	female	194866763	0.17862456102891183	east
Chr01	34807990	female	194866763	0.17862456102891183	east
Chr01	141891466	female	194866763	0.7281460615220462	east
Chr01	141891466	female	194866763	0.7281460615220462	east
Chr01	53782158	female	194866763	0.2759945163147191	east
Chr01	53782158	female	194866763	0.2759945163147191	east
Chr01	111450959	female	194866763	0.5719341630363101	east
Chr01	111450959	female	194866763	0.5719341630363101	east
Chr01	158594336	female	194866763	0.8138603708422046	east
Chr01	158594336	female	194866763	0.8138603708422046	east
Chr01	118381153	female	194866763	0.6074979189755413	east
Chr01	118381153	female	194866763	0.6074979189755413	east
Chr01	11464560	female	194866763	0.05883281388524938	east
Chr01	11464560	female	194866763	0.05883281388524938	east
Chr01	56665065	female	194866763	0.29078876319200725	east
Chr01	56665065	female	194866763	0.29078876319200725	east
Chr01	172341522	female	194866763	0.8844069627204717	east
Chr01	172341522	female	194866763	0.8844069627204717	east
Chr01	6714077	female	194866763	0.03445470585458434	east
Chr01	6714077	female	194866763	0.03445470585458434	east
Chr01	149001587	female	194866763	0.7646331509083465	east
Chr01	149001587	female	194866763	0.7646331509083465	east
Chr01	6594189	female	194866763	0.03383947523159709	east
Chr01	6594189	female	194866763	0.03383947523159709	east
Chr01	35696261	female	194866763	0.18318291149527638	east
Chr01	35696261	female	194866763	0.18318291149527638	east
Chr01	126687674	female	194866763	0.6501245879473043	east
Chr01	126687674	female	194866763	0.6501245879473043	east
Chr01	22342222	female	194866763	0.11465383658063844	east
Chr01	22342222	female	194866763	0.11465383658063844	east
Chr01	163966733	female	194866763	0.8414299620710588	east
Chr01	163966733	female	194866763	0.8414299620710588	east
Chr01	26965691	female	194866763	0.1383801454124837	east
Chr01	26965691	female	194866763	0.1383801454124837	east
Chr01	163141698	female	194866763	0.8371961205102997	east
Chr01	163141698	female	194866763	0.8371961205102997	east
Chr01	38880410	female	194866763	0.1995230453948681	east
Chr01	38880410	female	194866763	0.1995230453948681	east
Chr01	163141698	female	194866763	0.8371961205102997	east
Chr01	163141698	female	194866763	0.8371961205102997	east
Chr01	30002092	female	194866763	0.15396207920793553	east
Chr01	30002092	female	194866763	0.15396207920793553	east
Chr01	126821778	female	194866763	0.6508127709803442	east
Chr01	126821778	female	194866763	0.6508127709803442	east
Chr01	26283414	female	194866763	0.13487889671570108	east
Chr01	26283414	female	194866763	0.13487889671570108	east
Chr01	161793769	female	194866763	0.8302789378196835	east
Chr01	161793769	female	194866763	0.8302789378196835	east
Chr01	53782620	female	194866763	0.2759968871654116	east
Chr01	53782620	female	194866763	0.2759968871654116	east
Chr01	163069656	female	194866763	0.8368264217536163	east
Chr01	163069656	female	194866763	0.8368264217536163	east
Chr01	16189096	female	194866763	0.08307776939877633	east
Chr01	16189096	female	194866763	0.08307776939877633	east
Chr01	93376412	female	194866763	0.47918080314188827	east
Chr01	93376412	female	194866763	0.47918080314188827	east
Chr01	61196452	female	194866763	0.3140425337695993	east
Chr01	61196452	female	194866763	0.3140425337695993	east
Chr01	146578254	female	194866763	0.7521973051915477	east
Chr01	146578254	female	194866763	0.7521973051915477	east
Chr01	42621595	female	194866763	0.2187217273168334	east
Chr01	42621595	female	194866763	0.2187217273168334	east
Chr01	106958275	female	194866763	0.5488790050871836	east
Chr01	106958275	female	194866763	0.5488790050871836	east
Chr01	136518679	female	194866763	0.7005744689257244	east
Chr01	136518679	female	194866763	0.7005744689257244	east
Chr01	21028961	female	194866763	0.10791456006276452	east
Chr01	21028961	female	194866763	0.10791456006276452	east
Chr01	142131440	female	194866763	0.7293775388468889	east
Chr01	142131440	female	194866763	0.7293775388468889	east
Chr01	162449539	female	194866763	0.8336441602409129	east
Chr01	162449539	female	194866763	0.8336441602409129	east
Chr01	11213700	female	194866763	0.057545472749501156	east
Chr01	11213700	female	194866763	0.057545472749501156	east
Chr01	110862666	female	194866763	0.5689152131089692	east
Chr01	110862666	female	194866763	0.5689152131089692	east
Chr01	111095837	female	194866763	0.5701117794007796	east
Chr01	111095837	female	194866763	0.5701117794007796	east
Chr01	163442542	female	194866763	0.8387399651114439	east
Chr01	163442542	female	194866763	0.8387399651114439	east
Chr01	23580517	female	194866763	0.1210084092175329	east
Chr01	23580517	female	194866763	0.1210084092175329	east
Chr01	56723348	female	194866763	0.29108785473077314	east
Chr01	56723348	female	194866763	0.29108785473077314	east
Chr01	23818019	female	194866763	0.12222720095165741	east
Chr01	23818019	female	194866763	0.12222720095165741	east
Chr01	148941228	female	194866763	0.7643234059365989	east
Chr01	148941228	female	194866763	0.7643234059365989	east
Chr01	21028961	female	194866763	0.10791456006276452	east
Chr01	21028961	female	194866763	0.10791456006276452	east
Chr01	148941228	female	194866763	0.7643234059365989	east
Chr01	148941228	female	194866763	0.7643234059365989	east
Chr01	42733871	female	194866763	0.21929789535222075	east
Chr01	42733871	female	194866763	0.21929789535222075	east
Chr01	23624498	female	194866763	0.12123410701906102	east
Chr01	23624498	female	194866763	0.12123410701906102	east
Chr01	115928479	female	194866763	0.5949115037129241	east
Chr01	115928479	female	194866763	0.5949115037129241	east
Chr01	30752911	female	194866763	0.1578150656713069	east
Chr01	30752911	female	194866763	0.1578150656713069	east
Chr01	142469042	female	194866763	0.7311100148977175	east
Chr01	142469042	female	194866763	0.7311100148977175	east
Chr01	8034213	female	194866763	0.0412292628887154	east
Chr01	8034213	female	194866763	0.0412292628887154	east
Chr01	42682533	female	194866763	0.21903444354951387	east
Chr01	42682533	female	194866763	0.21903444354951387	east
Chr01	124900916	female	194866763	0.6409554614503449	east
Chr01	124900916	female	194866763	0.6409554614503449	east
Chr01	47328036	female	194866763	0.24287382451157152	east
Chr01	47328036	female	194866763	0.24287382451157152	east
Chr01	34980753	female	194866763	0.1795111308951132	east
Chr01	34980753	female	194866763	0.1795111308951132	east
Chr01	142001748	female	194866763	0.7287119969247912	east
Chr01	142001748	female	194866763	0.7287119969247912	east
Chr01	53736404	female	194866763	0.27575971998878024	east
Chr01	53736404	female	194866763	0.27575971998878024	east
Chr01	111502566	female	194866763	0.5721989952693985	east
Chr01	111502566	female	194866763	0.5721989952693985	east
Chr01	158546735	female	194866763	0.8136160962452073	east
Chr01	158546735	female	194866763	0.8136160962452073	east
Chr01	118524478	female	194866763	0.6082334215199131	east
Chr01	118524478	female	194866763	0.6082334215199131	east
Chr01	11503709	female	194866763	0.059033715257024104	east
Chr01	11503709	female	194866763	0.059033715257024104	east
Chr01	56572971	female	194866763	0.29031616335721655	east
Chr01	56572971	female	194866763	0.29031616335721655	east
Chr01	172265250	female	194866763	0.8840155568243313	east
Chr01	172265250	female	194866763	0.8840155568243313	east
Chr01	148917880	female	194866763	0.7642035907375339	east
Chr01	148917880	female	194866763	0.7642035907375339	east
Chr01	6473147	female	194866763	0.03321832261359009	east
Chr01	6473147	female	194866763	0.03321832261359009	east
Chr01	35700286	female	194866763	0.18320356663388512	east
Chr01	35700286	female	194866763	0.18320356663388512	east
Chr01	126678424	female	194866763	0.6500771196163401	east
Chr01	126678424	female	194866763	0.6500771196163401	east
Chr01	22120777	female	194866763	0.11351744473735627	east
Chr01	22120777	female	194866763	0.11351744473735627	east
Chr01	163968818	female	194866763	0.8414406616894436	east
Chr01	163968818	female	194866763	0.8414406616894436	east
Chr01	26944437	female	194866763	0.1382710760172067	east
Chr01	26944437	female	194866763	0.1382710760172067	east
Chr01	163095455	female	194866763	0.836958814777459	east
Chr01	163095455	female	194866763	0.836958814777459	east
Chr01	38850234	female	194866763	0.19936819086998434	east
Chr01	38850234	female	194866763	0.19936819086998434	east
Chr01	163095455	female	194866763	0.836958814777459	east
Chr01	163095455	female	194866763	0.836958814777459	east
Chr01	29926588	female	194866763	0.153574614466193	east
Chr01	29926588	female	194866763	0.153574614466193	east
Chr01	126790317	female	194866763	0.65065132220624	east
Chr01	126790317	female	194866763	0.65065132220624	east
Chr01	26313452	female	194866763	0.13503304306440395	east
Chr01	26313452	female	194866763	0.13503304306440395	east
Chr01	161911633	female	194866763	0.8308837818586846	east
Chr01	161911633	female	194866763	0.8308837818586846	east
Chr01	53886560	female	194866763	0.2765302772541052	east
Chr01	53886560	female	194866763	0.2765302772541052	east
Chr01	163037818	female	194866763	0.8366630383242935	east
Chr01	163037818	female	194866763	0.8366630383242935	east
Chr01	16215438	female	194866763	0.08321294894193937	east
Chr01	16215438	female	194866763	0.08321294894193937	east
Chr01	92658645	female	194866763	0.4754974300055469	east
Chr01	92658645	female	194866763	0.4754974300055469	east
Chr01	61125360	female	194866763	0.3136777101387988	east
Chr01	61125360	female	194866763	0.3136777101387988	east
Chr01	146446216	female	194866763	0.7515197242743751	east
Chr01	146446216	female	194866763	0.7515197242743751	east
Chr01	42733871	female	194866763	0.21929789535222075	east
Chr01	42733871	female	194866763	0.21929789535222075	east
Chr01	106986254	female	194866763	0.5490225852419994	east
Chr01	106986254	female	194866763	0.5490225852419994	east
Chr01	136459751	female	194866763	0.7002720674330697	east
Chr01	136459751	female	194866763	0.7002720674330697	east
Chr01	21186329	female	194866763	0.10872212723110714	east
Chr01	21186329	female	194866763	0.10872212723110714	east
Chr01	142184795	female	194866763	0.7296513413116017	east
Chr01	142184795	female	194866763	0.7296513413116017	east
Chr01	162443388	female	194866763	0.8336125950837496	east
Chr01	162443388	female	194866763	0.8336125950837496	east
Chr01	11160620	female	194866763	0.05727308150543867	east
Chr01	11160620	female	194866763	0.05727308150543867	east
Chr01	110938338	female	194866763	0.5693035399782364	east
Chr01	110938338	female	194866763	0.5693035399782364	east
Chr01	111147753	female	194866763	0.5703781973327078	east
Chr01	111147753	female	194866763	0.5703781973327078	east
Chr01	163448669	female	194866763	0.8387714071075323	east
Chr01	163448669	female	194866763	0.8387714071075323	east
Chr01	23406255	female	194866763	0.12011414691585963	east
Chr01	23406255	female	194866763	0.12011414691585963	east
Chr01	56672757	female	194866763	0.2908282363165236	east
Chr01	56672757	female	194866763	0.2908282363165236	east
Chr01	23717629	female	194866763	0.12171202843863117	east
Chr01	23717629	female	194866763	0.12171202843863117	east
Chr01	148881533	female	194866763	0.7640170684212576	east
Chr01	148881533	female	194866763	0.7640170684212576	east
Chr01	21186329	female	194866763	0.10872212723110714	east
Chr01	21186329	female	194866763	0.10872212723110714	east
Chr01	148881533	female	194866763	0.7640170684212576	east
Chr01	148881533	female	194866763	0.7640170684212576	east
Chr01	42829990	female	194866763	0.2197911503256202	east
Chr01	42829990	female	194866763	0.2197911503256202	east
Chr01	23652662	female	194866763	0.12137863654049613	east
Chr01	23652662	female	194866763	0.12137863654049613	east
Chr01	116243360	female	194866763	0.5965273821477703	east
Chr01	116243360	female	194866763	0.5965273821477703	east
Chr01	30820594	female	194866763	0.15816239529775533	east
Chr01	30820594	female	194866763	0.15816239529775533	east
Chr01	142935798	female	194866763	0.7335052720098809	east
Chr01	142935798	female	194866763	0.7335052720098809	east
Chr01	7935018	female	194866763	0.040720222770878584	east
Chr01	7935018	female	194866763	0.040720222770878584	east
Chr01	43077404	female	194866763	0.22106080758369245	east
Chr01	43077404	female	194866763	0.22106080758369245	east
Chr01	124794285	female	194866763	0.6404082619261243	east
Chr01	124794285	female	194866763	0.6404082619261243	east
Chr01	47067658	female	194866763	0.24153763974618905	east
Chr01	47067658	female	194866763	0.24153763974618905	east
Chr01	35167326	female	194866763	0.18046856969651617	east
Chr01	35167326	female	194866763	0.18046856969651617	east
Chr01	142004261	female	194866763	0.728724892915679	east
Chr01	142004261	female	194866763	0.728724892915679	east
Chr01	53744376	female	194866763	0.27580062999250415	east
Chr01	53744376	female	194866763	0.27580062999250415	east
Chr01	111550955	female	194866763	0.5724473136550229	east
Chr01	111550955	female	194866763	0.5724473136550229	east
Chr01	158306006	female	194866763	0.8123807444782156	east
Chr01	158306006	female	194866763	0.8123807444782156	east
Chr01	118650192	female	194866763	0.6088785494938406	east
Chr01	118650192	female	194866763	0.6088785494938406	east
Chr01	11482225	female	194866763	0.0589234655681123	east
Chr01	11482225	female	194866763	0.0589234655681123	east
Chr01	56472007	female	194866763	0.2897980452418148	east
Chr01	56472007	female	194866763	0.2897980452418148	east
Chr01	172214405	female	194866763	0.8837546349553721	east
Chr01	172214405	female	194866763	0.8837546349553721	east
Chr01	148706174	female	194866763	0.7631171766321176	east
Chr01	148706174	female	194866763	0.7631171766321176	east
Chr01	35695539	female	194866763	0.18317920639960547	east
Chr01	35695539	female	194866763	0.18317920639960547	east
Chr01	126676099	female	194866763	0.6500651883872058	east
Chr01	126676099	female	194866763	0.6500651883872058	east
Chr01	21841705	female	194866763	0.11208532775802306	east
Chr01	21841705	female	194866763	0.11208532775802306	east
Chr01	164100109	female	194866763	0.8421144092181589	east
Chr01	164100109	female	194866763	0.8421144092181589	east
Chr01	26930267	female	194866763	0.13819835966588104	east
Chr01	26930267	female	194866763	0.13819835966588104	east
Chr01	163203446	female	194866763	0.8375129934292591	east
Chr01	163203446	female	194866763	0.8375129934292591	east
Chr01	38830116	female	194866763	0.19926495109892087	east
Chr01	38830116	female	194866763	0.19926495109892087	east
Chr01	163203446	female	194866763	0.8375129934292591	east
Chr01	163203446	female	194866763	0.8375129934292591	east
Chr01	29876595	female	194866763	0.1533180648153939	east
Chr01	29876595	female	194866763	0.1533180648153939	east
Chr01	126772994	female	194866763	0.6505624255686948	east
Chr01	126772994	female	194866763	0.6505624255686948	east
Chr01	25984645	female	194866763	0.1333457004158272	east
Chr01	25984645	female	194866763	0.1333457004158272	east
Chr01	161956640	female	194866763	0.8311147447961662	east
Chr01	161956640	female	194866763	0.8311147447961662	east
Chr01	53909345	female	194866763	0.27664720329962067	east
Chr01	53909345	female	194866763	0.27664720329962067	east
Chr01	163123135	female	194866763	0.8371008605505497	east
Chr01	163123135	female	194866763	0.8371008605505497	east
Chr01	16233001	female	194866763	0.08330307719023382	east
Chr01	16233001	female	194866763	0.08330307719023382	east
Chr01	92267735	female	194866763	0.47349139268044393	east
Chr01	92267735	female	194866763	0.47349139268044393	east
Chr01	61079816	female	194866763	0.3134439914722656	east
Chr01	61079816	female	194866763	0.3134439914722656	east
Chr01	146264560	female	194866763	0.7505875180981992	east
Chr01	146264560	female	194866763	0.7505875180981992	east
Chr01	42829990	female	194866763	0.2197911503256202	east
Chr01	42829990	female	194866763	0.2197911503256202	east
Chr01	106955968	female	194866763	0.5488671662288556	east
Chr01	106955968	female	194866763	0.5488671662288556	east
Chr01	136365919	female	194866763	0.6997905486837691	east
Chr01	136365919	female	194866763	0.6997905486837691	east
Chr01	21186679	female	194866763	0.10872392333011659	east
Chr01	21186679	female	194866763	0.10872392333011659	east
Chr01	142233840	female	194866763	0.729903026099941	east
Chr01	142233840	female	194866763	0.729903026099941	east
Chr01	162524991	female	194866763	0.8340313581336598	east
Chr01	162524991	female	194866763	0.8340313581336598	east
Chr01	11108299	female	194866763	0.05700458523037097	east
Chr01	11108299	female	194866763	0.05700458523037097	east
Chr01	111035397	female	194866763	0.569801618760404	east
Chr01	111035397	female	194866763	0.569801618760404	east
Chr01	111068899	female	194866763	0.569973541357589	east
Chr01	111068899	female	194866763	0.569973541357589	east
Chr01	163548570	female	194866763	0.8392840702136567	east
Chr01	163548570	female	194866763	0.8392840702136567	east
Chr01	23301572	female	194866763	0.11957694396555456	east
Chr01	23301572	female	194866763	0.11957694396555456	east
Chr01	56830791	female	194866763	0.29163922120469565	east
Chr01	56830791	female	194866763	0.29163922120469565	east
Chr01	23652325	female	194866763	0.1213769071537356	east
Chr01	23652325	female	194866763	0.1213769071537356	east
Chr01	148705264	female	194866763	0.763112506774693	east
Chr01	148705264	female	194866763	0.763112506774693	east
Chr01	21107410	female	194866763	0.10831713769474377	east
Chr01	21107410	female	194866763	0.10831713769474377	east
Chr01	148705264	female	194866763	0.763112506774693	east
Chr01	148705264	female	194866763	0.763112506774693	east
Chr01	43147385	female	194866763	0.2214199298830658	east
Chr01	43147385	female	194866763	0.2214199298830658	east
Chr01	23646121	female	194866763	0.12134507001586514	east
Chr01	23646121	female	194866763	0.12134507001586514	east
Chr01	116460282	female	194866763	0.5976405632601389	east
Chr01	116460282	female	194866763	0.5976405632601389	east
Chr01	30869185	female	194866763	0.15841175028909368	east
Chr01	30869185	female	194866763	0.15841175028909368	east
Chr01	143207090	female	194866763	0.7348974642740896	east
Chr01	143207090	female	194866763	0.7348974642740896	east
Chr01	43305424	female	194866763	0.2222309404297951	east
Chr01	43305424	female	194866763	0.2222309404297951	east
Chr01	124712969	female	194866763	0.6399909716774019	east
Chr01	124712969	female	194866763	0.6399909716774019	east
Chr01	46856670	female	194866763	0.24045491020959792	east
Chr01	46856670	female	194866763	0.24045491020959792	east
Chr01	35305492	female	194866763	0.18117759774148862	east
Chr01	35305492	female	194866763	0.18117759774148862	east
Chr01	141713352	female	194866763	0.727232031867846	east
Chr01	141713352	female	194866763	0.727232031867846	east
Chr01	53755823	female	194866763	0.2758593726935363	east
Chr01	53755823	female	194866763	0.2758593726935363	east
Chr01	111530440	female	194866763	0.5723420365945115	east
Chr01	111530440	female	194866763	0.5723420365945115	east
Chr01	158172165	female	194866763	0.8116939110852885	east
Chr01	158172165	female	194866763	0.8116939110852885	east
Chr01	118722240	female	194866763	0.6092482790407926	east
Chr01	118722240	female	194866763	0.6092482790407926	east
Chr01	11592396	female	194866763	0.05948883135088563	east
Chr01	11592396	female	194866763	0.05948883135088563	east
Chr01	56410104	female	194866763	0.28948037690757966	east
Chr01	56410104	female	194866763	0.28948037690757966	east
Chr01	172224309	female	194866763	0.8838054594256282	east
Chr01	172224309	female	194866763	0.8838054594256282	east
Chr01	148481677	female	194866763	0.761965122805473	east
Chr01	148481677	female	194866763	0.761965122805473	east
Chr01	35692150	female	194866763	0.18316181502948248	east
Chr01	35692150	female	194866763	0.18316181502948248	east
Chr01	126626273	female	194866763	0.6498094957322199	east
Chr01	126626273	female	194866763	0.6498094957322199	east
Chr01	21690206	female	194866763	0.11130787860421328	east
Chr01	21690206	female	194866763	0.11130787860421328	east
Chr01	164183391	female	194866763	0.8425417884116031	east
Chr01	164183391	female	194866763	0.8425417884116031	east
Chr01	26763224	female	194866763	0.13734114318920565	east
Chr01	26763224	female	194866763	0.13734114318920565	east
Chr01	163286302	female	194866763	0.8379381865136232	east
Chr01	163286302	female	194866763	0.8379381865136232	east
Chr01	38801339	female	194866763	0.19911727583836347	east
Chr01	38801339	female	194866763	0.19911727583836347	east
Chr01	163286302	female	194866763	0.8379381865136232	east
Chr01	163286302	female	194866763	0.8379381865136232	east
Chr01	29830297	female	194866763	0.15308047683842319	east
Chr01	29830297	female	194866763	0.15308047683842319	east
Chr01	126709329	female	194866763	0.650235715158875	east
Chr01	126709329	female	194866763	0.650235715158875	east
Chr01	25760108	female	194866763	0.13219344132072436	east
Chr01	25760108	female	194866763	0.13219344132072436	east
Chr01	162096358	female	194866763	0.8318317372573177	east
Chr01	162096358	female	194866763	0.8318317372573177	east
Chr01	53944186	female	194866763	0.27682599725844476	east
Chr01	53944186	female	194866763	0.27682599725844476	east
Chr01	163252369	female	194866763	0.8377640521488008	east
Chr01	163252369	female	194866763	0.8377640521488008	east
Chr01	16245544	female	194866763	0.08336744424702124	east
Chr01	16245544	female	194866763	0.08336744424702124	east
Chr01	91807384	female	194866763	0.4711290041801536	east
Chr01	91807384	female	194866763	0.4711290041801536	east
Chr01	60946051	female	194866763	0.3127575480894092	east
Chr01	60946051	female	194866763	0.3127575480894092	east
Chr01	146122433	female	194866763	0.7498581633441512	east
Chr01	146122433	female	194866763	0.7498581633441512	east
Chr01	43215644	female	194866763	0.2217702153753126	east
Chr01	43215644	female	194866763	0.2217702153753126	east
Chr01	106910341	female	194866763	0.5486330216302715	east
Chr01	106910341	female	194866763	0.5486330216302715	east
Chr01	136470202	female	194866763	0.7003256989494919	east
Chr01	136470202	female	194866763	0.7003256989494919	east
Chr01	21179583	female	194866763	0.10868750870562775	east
Chr01	21179583	female	194866763	0.10868750870562775	east
Chr01	141983834	female	194866763	0.7286200674457758	east
Chr01	141983834	female	194866763	0.7286200674457758	east
Chr01	162605415	female	194866763	0.8344440708957638	east
Chr01	162605415	female	194866763	0.8344440708957638	east
Chr01	11063148	female	194866763	0.05677288332643982	east
Chr01	11063148	female	194866763	0.05677288332643982	east
Chr01	111056789	female	194866763	0.5699113963318619	east
Chr01	111056789	female	194866763	0.5699113963318619	east
Chr01	111070669	female	194866763	0.5699826244868654	east
Chr01	111070669	female	194866763	0.5699826244868654	east
Chr01	163633191	female	194866763	0.8397183207687399	east
Chr01	163633191	female	194866763	0.8397183207687399	east
Chr01	23223060	female	194866763	0.11917404303575362	east
Chr01	23223060	female	194866763	0.11917404303575362	east
Chr01	56902079	female	194866763	0.29200505065094146	east
Chr01	56902079	female	194866763	0.29200505065094146	east
Chr01	23529971	female	194866763	0.12074902173029887	east
Chr01	23529971	female	194866763	0.12074902173029887	east
Chr01	148508943	female	194866763	0.762105044050021	east
Chr01	148508943	female	194866763	0.762105044050021	east
Chr01	21048219	female	194866763	0.10801338656197619	east
Chr01	21048219	female	194866763	0.10801338656197619	east
Chr01	148508943	female	194866763	0.762105044050021	east
Chr01	148508943	female	194866763	0.762105044050021	east
Chr01	43338155	female	194866763	0.22239890647744787	east
Chr01	43338155	female	194866763	0.22239890647744787	east
Chr01	23641216	female	194866763	0.1213198989711755	east
Chr01	23641216	female	194866763	0.1213198989711755	east
Chr01	116471544	female	194866763	0.5976983565945517	east
Chr01	116471544	female	194866763	0.5976983565945517	east
Chr01	30925976	female	194866763	0.15870318531436786	east
Chr01	30925976	female	194866763	0.15870318531436786	east
Chr01	143090535	female	194866763	0.7342993376453839	east
Chr01	143090535	female	194866763	0.7342993376453839	east
Chr01	43492811	female	194866763	0.22319255644432293	east
Chr01	43492811	female	194866763	0.22319255644432293	east
Chr01	124557283	female	194866763	0.6391920360477277	east
Chr01	124557283	female	194866763	0.6391920360477277	east
Chr01	46651264	female	194866763	0.2394008258863519	east
Chr01	46651264	female	194866763	0.2394008258863519	east
Chr01	35391277	female	194866763	0.18161782160870604	east
Chr01	35391277	female	194866763	0.18161782160870604	east
Chr01	141490848	female	194866763	0.7260902055421324	east
Chr01	141490848	female	194866763	0.7260902055421324	east
Chr01	53571608	female	194866763	0.27491403446774554	east
Chr01	53571608	female	194866763	0.27491403446774554	east
Chr01	111503722	female	194866763	0.5722049275278411	east
Chr01	111503722	female	194866763	0.5722049275278411	east
Chr01	158103367	female	194866763	0.8113408596005672	east
Chr01	158103367	female	194866763	0.8113408596005672	east
Chr01	118809208	female	194866763	0.609694573722662	east
Chr01	118809208	female	194866763	0.609694573722662	east
Chr01	11695095	female	194866763	0.060015852985662824	east
Chr01	11695095	female	194866763	0.060015852985662824	east
Chr01	56508701	female	194866763	0.28998634826196606	east
Chr01	56508701	female	194866763	0.28998634826196606	east
Chr01	172231741	female	194866763	0.8838435983051661	east
Chr01	172231741	female	194866763	0.8838435983051661	east
Chr01	148161232	female	194866763	0.7603206915280878	east
Chr01	148161232	female	194866763	0.7603206915280878	east
Chr01	35759848	female	194866763	0.18350922163160271	east
Chr01	35759848	female	194866763	0.18350922163160271	east
Chr01	126336255	female	194866763	0.6483212070392939	east
Chr01	126336255	female	194866763	0.6483212070392939	east
Chr01	21576582	female	194866763	0.11072479302178381	east
Chr01	21576582	female	194866763	0.11072479302178381	east
Chr01	164227523	female	194866763	0.842768261101561	east
Chr01	164227523	female	194866763	0.842768261101561	east
Chr01	26643099	female	194866763	0.13672469635060341	east
Chr01	26643099	female	194866763	0.13672469635060341	east
Chr01	163310427	female	194866763	0.8380619890524892	east
Chr01	163310427	female	194866763	0.8380619890524892	east
Chr01	38781238	female	194866763	0.19901412330639473	east
Chr01	38781238	female	194866763	0.19901412330639473	east
Chr01	163310427	female	194866763	0.8380619890524892	east
Chr01	163310427	female	194866763	0.8380619890524892	east
Chr01	29672278	female	194866763	0.152269568925923	east
Chr01	29672278	female	194866763	0.152269568925923	east
Chr01	126412989	female	194866763	0.6487149837861267	east
Chr01	126412989	female	194866763	0.6487149837861267	east
Chr01	25542392	female	194866763	0.13107618562946005	east
Chr01	25542392	female	194866763	0.13107618562946005	east
Chr01	162302490	female	194866763	0.8328895472030805	east
Chr01	162302490	female	194866763	0.8328895472030805	east
Chr01	53780845	female	194866763	0.27598777837757793	east
Chr01	53780845	female	194866763	0.27598777837757793	east
Chr01	163354326	female	194866763	0.8382872660536779	east
Chr01	163354326	female	194866763	0.8382872660536779	east
Chr01	16278279	female	194866763	0.08353543082151983	east
Chr01	16278279	female	194866763	0.08353543082151983	east
Chr01	91517170	female	194866763	0.46963970967178226	east
Chr01	91517170	female	194866763	0.46963970967178226	east
Chr01	60949664	female	194866763	0.3127760889628982	east
Chr01	60949664	female	194866763	0.3127760889628982	east
Chr01	146015836	female	194866763	0.7493111382981201	east
Chr01	146015836	female	194866763	0.7493111382981201	east
Chr01	43457610	female	194866763	0.22301191506937487	east
Chr01	43457610	female	194866763	0.22301191506937487	east
Chr01	106983759	female	194866763	0.5490097816219177	east
Chr01	106983759	female	194866763	0.5490097816219177	east
Chr01	136608039	female	194866763	0.7010330386613955	east
Chr01	136608039	female	194866763	0.7010330386613955	east
Chr01	21178209	female	194866763	0.10868045773408777	east
Chr01	21178209	female	194866763	0.10868045773408777	east
Chr01	142002717	female	194866763	0.7287169695531915	east
Chr01	142002717	female	194866763	0.7287169695531915	east
Chr01	162645479	female	194866763	0.8346496677835203	east
Chr01	162645479	female	194866763	0.8346496677835203	east
Chr01	10914662	female	194866763	0.05601089601924573	east
Chr01	10914662	female	194866763	0.05601089601924573	east
Chr01	111079994	female	194866763	0.5700304776961888	east
Chr01	111079994	female	194866763	0.5700304776961888	east
Chr01	111092332	female	194866763	0.5700937927521278	east
Chr01	111092332	female	194866763	0.5700937927521278	east
Chr01	163676518	female	194866763	0.839940662430976	east
Chr01	163676518	female	194866763	0.839940662430976	east
Chr01	23151589	female	194866763	0.11880727448631145	east
Chr01	23151589	female	194866763	0.11880727448631145	east
Chr01	56957524	female	194866763	0.2922895783925964	east
Chr01	56957524	female	194866763	0.2922895783925964	east
Chr01	23538514	female	194866763	0.12079286194126394	east
Chr01	23538514	female	194866763	0.12079286194126394	east
Chr01	148289584	female	194866763	0.7609793569568352	east
Chr01	148289584	female	194866763	0.7609793569568352	east
Chr01	20973764	female	194866763	0.10763130498555057	east
Chr01	20973764	female	194866763	0.10763130498555057	east
Chr01	148234941	female	194866763	0.7606989448477676	east
Chr01	148234941	female	194866763	0.7606989448477676	east
Chr01	43501085	female	194866763	0.22323501622490646	east
Chr01	43501085	female	194866763	0.22323501622490646	east
Chr01	23643287	female	194866763	0.12133052674560002	east
Chr01	23643287	female	194866763	0.12133052674560002	east
Chr01	116485205	female	194866763	0.5977684609047464	east
Chr01	116485205	female	194866763	0.5977684609047464	east
Chr01	30981171	female	194866763	0.1589864301281589	east
Chr01	30981171	female	194866763	0.1589864301281589	east
Chr01	142986456	female	194866763	0.733765234248798	east
Chr01	142986456	female	194866763	0.733765234248798	east
Chr01	43623721	female	194866763	0.22386434879097367	east
Chr01	43623721	female	194866763	0.22386434879097367	east
Chr01	124380394	female	194866763	0.6382842927400606	east
Chr01	124380394	female	194866763	0.6382842927400606	east
Chr01	46472944	female	194866763	0.23848573909959186	east
Chr01	46472944	female	194866763	0.23848573909959186	east
Chr01	35449729	female	194866763	0.18191778040670795	east
Chr01	35449729	female	194866763	0.18191778040670795	east
Chr01	141492437	female	194866763	0.7260983598316353	east
Chr01	141492437	female	194866763	0.7260983598316353	east
Chr01	53394152	female	194866763	0.2740033814796831	east
Chr01	53394152	female	194866763	0.2740033814796831	east
Chr01	111516392	female	194866763	0.5722699463119835	east
Chr01	111516392	female	194866763	0.5722699463119835	east
Chr01	158021074	female	194866763	0.8109185556697527	east
Chr01	158021074	female	194866763	0.8109185556697527	east
Chr01	118876855	female	194866763	0.610041718607498	east
Chr01	118876855	female	194866763	0.610041718607498	east
Chr01	11754274	female	194866763	0.06031954253789293	east
Chr01	11754274	female	194866763	0.06031954253789293	east
Chr01	56607854	female	194866763	0.29049517284792176	east
Chr01	56607854	female	194866763	0.29049517284792176	east
Chr01	172252817	female	194866763	0.883951754255804	east
Chr01	172252817	female	194866763	0.883951754255804	east
Chr01	147853817	female	194866763	0.758743126450969	east
Chr01	147853817	female	194866763	0.758743126450969	east
Chr01	35851037	female	194866763	0.18397717726752613	east
Chr01	35851037	female	194866763	0.18397717726752613	east
Chr01	126114292	female	194866763	0.6471821569694777	east
Chr01	126114292	female	194866763	0.6471821569694777	east
Chr01	21488209	female	194866763	0.11027128828531933	east
Chr01	21488209	female	194866763	0.11027128828531933	east
Chr01	164236186	female	194866763	0.8428127171179007	east
Chr01	164236186	female	194866763	0.8428127171179007	east
Chr01	26560448	female	194866763	0.1363005552670878	east
Chr01	26560448	female	194866763	0.1363005552670878	east
Chr01	163390133	female	194866763	0.8384710172457681	east
Chr01	163390133	female	194866763	0.8384710172457681	east
Chr01	38853152	female	194866763	0.19938316520401173	east
Chr01	38853152	female	194866763	0.19938316520401173	east
Chr01	163390133	female	194866763	0.8384710172457681	east
Chr01	163390133	female	194866763	0.8384710172457681	east
Chr01	29549373	female	194866763	0.15163885592947424	east
Chr01	29549373	female	194866763	0.15163885592947424	east
Chr01	126186009	female	194866763	0.6475501879199379	east
Chr01	126186009	female	194866763	0.6475501879199379	east
Chr01	25383837	female	194866763	0.13026252711961966	east
Chr01	25383837	female	194866763	0.13026252711961966	east
Chr01	162433278	female	194866763	0.8335607134809336	east
Chr01	162433278	female	194866763	0.8335607134809336	east
Chr01	53656234	female	194866763	0.27534831068138593	east
Chr01	53656234	female	194866763	0.27534831068138593	east
Chr01	163428638	female	194866763	0.8386686137953654	east
Chr01	163428638	female	194866763	0.8386686137953654	east
Chr01	16332502	female	194866763	0.08381368761177606	east
Chr01	16332502	female	194866763	0.08381368761177606	east
Chr01	91291446	female	194866763	0.46848135923518164	east
Chr01	91291446	female	194866763	0.46848135923518164	east
Chr01	60954861	female	194866763	0.3128027584673329	east
Chr01	60954861	female	194866763	0.3128027584673329	east
Chr01	145932926	female	194866763	0.7488856681013375	east
Chr01	145932926	female	194866763	0.7488856681013375	east
Chr01	43671726	female	194866763	0.22411069659939906	east
Chr01	43671726	female	194866763	0.22411069659939906	east
Chr01	107050181	female	194866763	0.5493506401602206	east
Chr01	107050181	female	194866763	0.5493506401602206	east
Chr01	136810496	female	194866763	0.702071989567559	east
Chr01	136810496	female	194866763	0.702071989567559	east
Chr01	21173381	female	194866763	0.10865568183118021	east
Chr01	21173381	female	194866763	0.10865568183118021	east
Chr01	142007713	female	194866763	0.7287426075836236	east
Chr01	142007713	female	194866763	0.7287426075836236	east
Chr01	162716869	female	194866763	0.8350160206643347	east
Chr01	162716869	female	194866763	0.8350160206643347	east
Chr01	10786985	female	194866763	0.05535569449573091	east
Chr01	10786985	female	194866763	0.05535569449573091	east
Chr01	111300678	female	194866763	0.5711629643070533	east
Chr01	111300678	female	194866763	0.5711629643070533	east
Chr01	111109665	female	194866763	0.5701827407067874	east
Chr01	111109665	female	194866763	0.5701827407067874	east
Chr01	163672579	female	194866763	0.8399204486195524	east
Chr01	163672579	female	194866763	0.8399204486195524	east
Chr01	23096245	female	194866763	0.11852326504751351	east
Chr01	23096245	female	194866763	0.11852326504751351	east
Chr01	56958127	female	194866763	0.2922926728146041	east
Chr01	56958127	female	194866763	0.2922926728146041	east
Chr01	23545348	female	194866763	0.12082793205735141	east
Chr01	23545348	female	194866763	0.12082793205735141	east
Chr01	148104137	female	194866763	0.7600276964625312	east
Chr01	148104137	female	194866763	0.7600276964625312	east
Chr01	20899032	female	194866763	0.10724780192505173	east
Chr01	20899032	female	194866763	0.10724780192505173	east
Chr01	148024280	female	194866763	0.7596178933808224	east
Chr01	148024280	female	194866763	0.7596178933808224	east
Chr01	43618077	female	194866763	0.22383538541151832	east
Chr01	43618077	female	194866763	0.22383538541151832	east
Chr01	23544660	female	194866763	0.12082440143986997	east
Chr01	23544660	female	194866763	0.12082440143986997	east
Chr01	116561196	female	194866763	0.598158424789968	east
Chr01	116561196	female	194866763	0.598158424789968	east
Chr01	31025327	female	194866763	0.15921302597919174	east
Chr01	31025327	female	194866763	0.15921302597919174	east
Chr01	142893084	female	194866763	0.733286076086767	east
Chr01	142893084	female	194866763	0.733286076086767	east
Chr01	43743622	female	194866763	0.22447964612620983	east
Chr01	43743622	female	194866763	0.22447964612620983	east
Chr01	124169949	female	194866763	0.6372043497227898	east
Chr01	124169949	female	194866763	0.6372043497227898	east
Chr01	46346074	female	194866763	0.2378346788672217	east
Chr01	46346074	female	194866763	0.2378346788672217	east
Chr01	35459169	female	194866763	0.18196622376284868	east
Chr01	35459169	female	194866763	0.18196622376284868	east
Chr01	141491965	female	194866763	0.7260959376638283	east
Chr01	141491965	female	194866763	0.7260959376638283	east
Chr01	53274725	female	194866763	0.27339051657567687	east
Chr01	53274725	female	194866763	0.27339051657567687	east
Chr01	111485405	female	194866763	0.5721109299691092	east
Chr01	111485405	female	194866763	0.5721109299691092	east
Chr01	157994809	female	194866763	0.8107837712683718	east
Chr01	157994809	female	194866763	0.8107837712683718	east
Chr01	118918819	female	194866763	0.6102570657470202	east
Chr01	118918819	female	194866763	0.6102570657470202	east
Chr01	11801598	female	194866763	0.060562395650817065	east
Chr01	11801598	female	194866763	0.060562395650817065	east
Chr01	56465279	female	194866763	0.2897635190871416	east
Chr01	56465279	female	194866763	0.2897635190871416	east
Chr01	172266581	female	194866763	0.8840223871322787	east
Chr01	172266581	female	194866763	0.8840223871322787	east
Chr01	147626383	female	194866763	0.7575760007877793	east
Chr01	147626383	female	194866763	0.7575760007877793	east
Chr01	35951887	female	194866763	0.18449471036782195	east
Chr01	35951887	female	194866763	0.18449471036782195	east
Chr01	125933968	female	194866763	0.6462567862329606	east
Chr01	125933968	female	194866763	0.6462567862329606	east
Chr01	21430527	female	194866763	0.10997528090513825	east
Chr01	21430527	female	194866763	0.10997528090513825	east
Chr01	164235125	female	194866763	0.8428072723720463	east
Chr01	164235125	female	194866763	0.8428072723720463	east
Chr01	26384018	female	194866763	0.1353951674149788	east
Chr01	26384018	female	194866763	0.1353951674149788	east
Chr01	163457922	female	194866763	0.8388188908336308	east
Chr01	163457922	female	194866763	0.8388188908336308	east
Chr01	38901769	female	194866763	0.19963265361984794	east
Chr01	38901769	female	194866763	0.19963265361984794	east
Chr01	163457922	female	194866763	0.8388188908336308	east
Chr01	163457922	female	194866763	0.8388188908336308	east
Chr01	29474519	female	194866763	0.15125472680017782	east
Chr01	29474519	female	194866763	0.15125472680017782	east
Chr01	126067316	female	194866763	0.64694108969214	east
Chr01	126067316	female	194866763	0.64694108969214	east
Chr01	25256993	female	194866763	0.12961160031174737	east
Chr01	25256993	female	194866763	0.12961160031174737	east
Chr01	162748653	female	194866763	0.835179126981239	east
Chr01	162748653	female	194866763	0.835179126981239	east
Chr01	53570812	female	194866763	0.27490994962542686	east
Chr01	53570812	female	194866763	0.27490994962542686	east
Chr01	163449484	female	194866763	0.8387755894523685	east
Chr01	163449484	female	194866763	0.8387755894523685	east
Chr01	16374253	female	194866763	0.08402794169675822	east
Chr01	16374253	female	194866763	0.08402794169675822	east
Chr01	91096497	female	194866763	0.46748093721862666	east
Chr01	91096497	female	194866763	0.46748093721862666	east
Chr01	60926924	female	194866763	0.31265939384439817	east
Chr01	60926924	female	194866763	0.31265939384439817	east
Chr01	145567104	female	194866763	0.7470083751532323	east
Chr01	145567104	female	194866763	0.7470083751532323	east
Chr01	43867777	female	194866763	0.22511677376197808	east
Chr01	43867777	female	194866763	0.22511677376197808	east
Chr01	107102679	female	194866763	0.549620044748216	east
Chr01	107102679	female	194866763	0.549620044748216	east
Chr01	136904613	female	194866763	0.7025549708546244	east
Chr01	136904613	female	194866763	0.7025549708546244	east
Chr02	11572033	female	170201513	0.0679901887828694	east
Chr02	11572033	female	170201513	0.0679901887828694	east
Chr02	137803570	female	170201513	0.8096495005893396	east
Chr02	137803570	female	170201513	0.8096495005893396	east
Chr02	13021426	female	170201513	0.07650593564347456	east
Chr02	13021426	female	170201513	0.07650593564347456	east
Chr02	94213753	female	170201513	0.5535423941854148	east
Chr02	94213753	female	170201513	0.5535423941854148	east
Chr02	7325524	female	170201513	0.04304029894258343	east
[truncated: 5,667 more rows]
