# Supplementary material for: A frog with three sex chromosomes that co-mingle together in nature: Xenopus tropicalis has a degenerate W and a Y that evolved from a Z chromosome
Source: PLoS Genet. 2020 Nov 9;16(11):e1009121. doi: 10.1371/journal.pgen.1009121 (PMC7652241; doi:10.1371/journal.pgen.1009121)
Supplement: S1 Data — (ZIP) [file pgen.1009121.s001.zip › SI_Data/Fig_3_and_S2/Fig3_data.tsv]

chrom	pos	fst	npop1	npop2	rollfst	ymin	ymax
Chr7	74853	-0.042806183115338875	15	8	NA	0.002206713755176476	0.038710547490193994
Chr7	74862	2.3418766925686887e-17	16	9	NA	0.002206713755176476	0.038710547490193994
Chr7	74875	-0.0457516339869281	14	8	NA	0.002206713755176476	0.038710547490193994
Chr7	74877	-0.05049261083743842	15	8	NA	0.002206713755176476	0.038710547490193994
Chr7	74884	0.05882352941176477	16	9	NA	0.002206713755176476	0.038710547490193994
Chr7	74906	0.2320739236283911	22	10	NA	0.002206713755176476	0.038710547490193994
Chr7	74949	-2.883977778811445e-17	19	9	NA	0.002206713755176476	0.038710547490193994
Chr7	74967	-0.01566820276497696	18	8	NA	0.002206713755176476	0.038710547490193994
Chr7	103432	0.09355509355509353	20	7	NA	0.002206713755176476	0.038710547490193994
Chr7	103468	0.09167544783983146	20	7	NA	0.002206713755176476	0.038710547490193994
Chr7	103474	-0.041678066575467396	22	8	NA	0.002206713755176476	0.038710547490193994
Chr7	103478	-2.385244779468112e-17	22	8	NA	0.002206713755176476	0.038710547490193994
Chr7	103779	0.027027027027027018	19	8	NA	0.002206713755176476	0.038710547490193994
Chr7	103797	-0.023809523809523808	18	8	NA	0.002206713755176476	0.038710547490193994
Chr7	103834	2.732189474663468e-17	21	8	NA	0.002206713755176476	0.038710547490193994
Chr7	103835	0.03490886623416739	20	8	NA	0.002206713755176476	0.038710547490193994
Chr7	103854	0.05128205128205124	20	8	NA	0.002206713755176476	0.038710547490193994
Chr7	103860	0.05128205128205124	20	8	NA	0.002206713755176476	0.038710547490193994
Chr7	329750	0.20526913468089938	18	9	NA	0.002206713755176476	0.038710547490193994
Chr7	329754	0.24283935242839344	17	9	NA	0.002206713755176476	0.038710547490193994
Chr7	329769	1.1709383462843443e-17	18	9	NA	0.002206713755176476	0.038710547490193994
Chr7	329778	-0.01976284584980241	17	9	NA	0.002206713755176476	0.038710547490193994
Chr7	517529	0.09589261313399244	15	7	NA	0.002206713755176476	0.038710547490193994
Chr7	517554	0.06451612903225806	16	8	NA	0.002206713755176476	0.038710547490193994
Chr7	517555	0	16	8	0.04466456319597101	0.002206713755176476	0.038710547490193994
Chr7	517601	-3.642919299551297e-17	15	7	0.046601767939358864	0.002206713755176476	0.038710547490193994
Chr7	517626	0.009887715770068646	14	7	0.047923896790899485	0.002206713755176476	0.038710547490193994
Chr7	517628	-0.023913487043460503	15	7	0.048838929470638046	0.002206713755176476	0.038710547490193994
Chr7	549088	3.686287386450714e-18	17	8	0.04901444795389342	0.002206713755176476	0.038710547490193994
Chr7	549093	0.05649410245079711	16	7	0.04783797736565812	0.002206713755176476	0.038710547490193994
Chr7	549094	0.05649410245079711	16	7	0.044890535193868174	0.002206713755176476	0.038710547490193994
Chr7	549095	0.05649410245079711	16	7	0.04397278627611925	0.002206713755176476	0.038710547490193994
Chr7	549104	0.05649410245079711	16	7	0.047329348268233755	0.002206713755176476	0.038710547490193994
Chr7	549105	0.05649410245079711	16	7	0.047621884472642664	0.002206713755176476	0.038710547490193994
Chr7	549112	0.05649410245079711	16	7	0.04795201359135681	0.002206713755176476	0.038710547490193994
Chr7	549123	0.0792282430213465	15	8	0.05130393477598733	0.002206713755176476	0.038710547490193994
Chr7	549147	-0.023872679045092812	15	7	0.05382229462910851	0.002206713755176476	0.038710547490193994
Chr7	549154	0.25925925925925924	14	8	0.052578911711306985	0.002206713755176476	0.038710547490193994
Chr7	549156	0.05649410245079711	16	7	0.054388435520830794	0.002206713755176476	0.038710547490193994
Chr7	549179	-0.04962779156327544	16	7	0.055148786664813654	0.002206713755176476	0.038710547490193994
Chr7	549193	3.686287386450714e-18	17	11	0.0544506093401303	0.002206713755176476	0.038710547490193994
Chr7	549207	-4.770489558936224e-17	17	11	0.05342496831448928	0.002206713755176476	0.038710547490193994
Chr7	549208	0.09259259259259257	14	11	0.05156748471281963	0.002206713755176476	0.038710547490193994
Chr7	549216	-0.018855104467470653	15	11	0.047511363102945486	0.002206713755176476	0.038710547490193994
Chr7	549218	0.2538298667330925	16	11	0.04270383713812146	0.002206713755176476	0.038710547490193994
Chr7	549221	-0.021276595744680802	17	11	0.04270383713812146	0.002206713755176476	0.038710547490193994
Chr7	549232	0.1327913279132792	14	11	0.04251085876099986	0.002206713755176476	0.038710547490193994
Chr7	731225	0.0021374829001367624	22	9	0.04059300649832001	0.002206713755176476	0.038710547490193994
Chr7	731256	-2.883977778811445e-17	19	10	0.03930268391767485	0.002206713755176476	0.038710547490193994
Chr7	731281	0.13641245972073038	18	10	0.04205482917324008	0.002206713755176476	0.038710547490193994
Chr7	731293	0.054054054054054085	19	10	0.04138656747866042	0.002206713755176476	0.038710547490193994
Chr7	803274	0.06610644257703083	18	8	0.04118881316325905	0.002206713755176476	0.038710547490193994
Chr7	803287	2.3418766925686887e-17	18	9	0.04669236625199225	0.002206713755176476	0.038710547490193994
Chr7	803293	-0.041716686674669864	18	9	0.04599085637975067	0.002206713755176476	0.038710547490193994
Chr7	803357	0	20	8	0.04456089931198005	0.002206713755176476	0.038710547490193994
Chr7	803374	0.08470181503889368	20	7	0.04341057066624632	0.002206713755176476	0.038710547490193994
Chr7	803380	-0.04588744588744589	18	8	0.04342354576008752	0.002206713755176476	0.038710547490193994
Chr7	947717	0.15215989684074785	17	9	0.041468957316987194	0.002206713755176476	0.038710547490193994
Chr7	947786	0.108181903775539	22	10	0.04031100509253265	0.002206713755176476	0.038710547490193994
Chr7	947792	0.108181903775539	22	10	0.03837876750431907	0.002206713755176476	0.038710547490193994
Chr7	947837	0.12591799265605869	22	10	0.0360616019112914	0.002206713755176476	0.038710547490193994
Chr7	947838	0.12591799265605869	22	10	0.03583209578523355	0.002206713755176476	0.038710547490193994
Chr7	947846	-0.03514211886304909	23	11	0.029914309867447635	0.002206713755176476	0.038710547490193994
Chr7	999250	0.06666666666666667	13	8	0.028220885552761768	0.002206713755176476	0.038710547490193994
Chr7	1020709	0.03801755719914286	12	9	0.02814677471736061	0.002206713755176476	0.038710547490193994
Chr7	1020734	0	16	9	0.027762159332745225	0.002206713755176476	0.038710547490193994
Chr7	1020736	-6.505213034913028e-18	15	9	0.027377543948129843	0.002206713755176476	0.038710547490193994
Chr7	1021909	-0.04159212880143112	22	7	0.025141076711662606	0.002206713755176476	0.038710547490193994
Chr7	1021944	0.002463054187192046	18	9	0.02551817880101202	0.002206713755176476	0.038710547490193994
Chr7	1021945	0.002463054187192123	18	9	0.024086639232717307	0.002206713755176476	0.038710547490193994
Chr7	1031837	3.903127820947809e-17	24	11	0.023764203667936128	0.002206713755176476	0.038710547490193994
Chr7	1031867	-0.029411764705882398	24	11	0.021108377109670545	0.002206713755176476	0.038710547490193994
Chr7	1031890	3.903127820947809e-17	24	11	0.022705237841278196	0.002206713755176476	0.038710547490193994
Chr7	1031934	-2.385244779468112e-17	22	9	0.023170354120347965	0.002206713755176476	0.038710547490193994
Chr7	1031959	0.13760726277826135	22	9	0.022767686321282194	0.002206713755176476	0.038710547490193994
Chr7	1035943	-0.033413084728982724	16	9	0.022907028652405348	0.002206713755176476	0.038710547490193994
Chr7	1035968	-2.883977778811445e-17	19	9	0.02232564054160547	0.002206713755176476	0.038710547490193994
Chr7	1035972	0.2512641673931997	16	8	0.02312564054160547	0.002206713755176476	0.038710547490193994
Chr7	1053147	-0.03507549361207898	23	11	0.024759974275098868	0.002206713755176476	0.038710547490193994
Chr7	1053164	-0.015003750937734376	22	11	0.024759974275098868	0.002206713755176476	0.038710547490193994
Chr7	1053204	-0.001022329835889185	23	11	0.0224644342149225	0.002206713755176476	0.038710547490193994
Chr7	1053216	0.05714285714285718	18	10	0.02267196356097177	0.002206713755176476	0.038710547490193994
Chr7	1053232	-0.04123531970421922	17	10	0.02025705830708364	0.002206713755176476	0.038710547490193994
Chr7	1053234	-0.0014035087719298305	18	10	0.01835417802064062	0.002206713755176476	0.038710547490193994
Chr7	1053258	-0.04011777695988223	17	10	0.015570799167462842	0.002206713755176476	0.038710547490193994
Chr7	1078794	-0.036630036630036625	20	11	0.014870621132523486	0.002206713755176476	0.038710547490193994
Chr7	1078807	-0.03534798534798535	20	11	0.013150809373776178	0.002206713755176476	0.038710547490193994
Chr7	1078809	-0.036630036630036625	20	11	0.015065772963158372	0.002206713755176476	0.038710547490193994
Chr7	1078811	-0.028177113283496275	19	10	0.012872935497593635	0.002206713755176476	0.038710547490193994
Chr7	1078862	-0.05333333333333334	18	7	0.012112584353610777	0.002206713755176476	0.038710547490193994
Chr7	1078863	-0.019230769230769232	18	7	0.013289054941846073	0.002206713755176476	0.038710547490193994
Chr7	1078888	-0.019230769230769232	18	7	0.014501176153967284	0.002206713755176476	0.038710547490193994
Chr7	1078893	-0.019230769230769204	18	7	0.016385650308943275	0.002206713755176476	0.038710547490193994
Chr7	1078908	1.1709383462843443e-17	18	7	0.017389020804146803	0.002206713755176476	0.038710547490193994
Chr7	1088414	0.1822528883183569	21	8	0.016799219179862417	0.002206713755176476	0.038710547490193994
Chr7	1088444	-0.03739837398373986	21	9	0.016799219179862417	0.002206713755176476	0.038710547490193994
Chr7	1088513	0	18	8	0.020816025902551494	0.002206713755176476	0.038710547490193994
Chr7	1088547	0.08198051948051949	18	6	0.022149359235884826	0.002206713755176476	0.038710547490193994
Chr7	1102553	0.023255813953488327	22	9	0.029247261333786925	0.002206713755176476	0.038710547490193994
Chr7	1102557	0.11627906976744183	22	9	0.03186096973675828	0.002206713755176476	0.038710547490193994
Chr7	1102614	0.061021170610211714	17	9	0.03484450984129091	0.002206713755176476	0.038710547490193994
Chr7	1152354	0.03703703703703703	14	8	0.04194241193919301	0.002206713755176476	0.038710547490193994
Chr7	1152362	0.04000000000000001	13	8	0.03809359917956431	0.002206713755176476	0.038710547490193994
Chr7	1152373	0.04000000000000001	13	8	0.03997157964004118	0.002206713755176476	0.038710547490193994
Chr7	1152429	0	14	8	0.039648668622276	0.002206713755176476	0.038710547490193994
Chr7	1152462	-0.030075187969924807	17	9	0.04170586389541857	0.002206713755176476	0.038710547490193994
Chr7	1152463	-0.03551097858498239	16	9	0.043513075465342	0.002206713755176476	0.038710547490193994
Chr7	1152465	0.031414634146341464	21	8	0.044337781859426384	0.002206713755176476	0.038710547490193994
Chr7	1152468	0.013037889453388022	16	9	0.04665252072602805	0.002206713755176476	0.038710547490193994
Chr7	1152479	-0.030987038883349947	13	9	0.047454876265225696	0.002206713755176476	0.038710547490193994
Chr7	1152483	0.09090909090909093	17	9	0.04818747699782643	0.002206713755176476	0.038710547490193994
Chr7	1152488	0.03992740471869329	15	8	0.04889443670478614	0.002206713755176476	0.038710547490193994
Chr7	1152494	0.06060606060606062	17	9	0.051049074859424295	0.002206713755176476	0.038710547490193994
Chr7	1152497	-0.04297520661157024	17	9	0.0539909955034726	0.002206713755176476	0.038710547490193994
Chr7	1152500	3.686287386450714e-18	17	9	0.056200519312996404	0.002206713755176476	0.038710547490193994
Chr7	1152501	0.05882352941176477	17	9	0.05658513469761179	0.002206713755176476	0.038710547490193994
Chr7	1152523	0.06060606060606062	17	9	0.05735987934192165	0.002206713755176476	0.038710547490193994
Chr7	1188891	0.05263157894736839	16	10	0.05774449472653704	0.002206713755176476	0.038710547490193994
Chr7	1188907	0.05263157894736839	16	10	0.0607563994884418	0.002206713755176476	0.038710547490193994
Chr7	1188933	-0.027027027027027077	19	10	0.05859319740953783	0.002206713755176476	0.038710547490193994
Chr7	1220735	-2.883977778811445e-17	19	8	0.06082302057667579	0.002206713755176476	0.038710547490193994
Chr7	1220738	0.17142857142857143	18	8	0.06911570350350506	0.002206713755176476	0.038710547490193994
Chr7	1220757	0.06666666666666667	19	8	0.06747609311389466	0.002206713755176476	0.038710547490193994
Chr7	1220807	0.35489510489510495	20	8	0.06747609311389466	0.002206713755176476	0.038710547490193994
Chr7	1220837	0.2682926829268293	18	8	0.06598384505187917	0.002206713755176476	0.038710547490193994
Chr7	1220845	0.1157639204976483	20	8	0.06476342163967493	0.002206713755176476	0.038710547490193994
Chr7	1220854	0.35489510489510495	20	8	0.06448779717800396	0.002206713755176476	0.038710547490193994
Chr7	1314816	0.05882352941176477	22	9	0.06928321077341755	0.002206713755176476	0.038710547490193994
Chr7	1314866	0.05882352941176477	22	9	0.06894832705248731	0.002206713755176476	0.038710547490193994
Chr7	1404246	-0.03114930182599356	18	10	0.07288120662658261	0.002206713755176476	0.038710547490193994
Chr7	1404252	0.10183743382123944	18	10	0.07741558996007639	0.002206713755176476	0.038710547490193994
Chr7	1404267	0.1475034356390287	19	10	0.08205868910587133	0.002206713755176476	0.038710547490193994
Chr7	1404270	4.336808689942014e-17	19	10	0.08592954752650986	0.002206713755176476	0.038710547490193994
Chr7	1404297	0.11433343455815359	19	10	0.0856687897374421	0.002206713755176476	0.038710547490193994
Chr7	1404323	3.686287386450714e-18	17	9	0.08682907105564965	0.002206713755176476	0.038710547490193994
Chr7	1404375	3.686287386450714e-18	17	9	0.08501088923746783	0.002206713755176476	0.038710547490193994
Chr7	1404378	1.1564823173178714e-17	15	8	0.08735796148020365	0.002206713755176476	0.038710547490193994
Chr7	1453030	0.0711018711018711	19	10	0.08547505474292799	0.002206713755176476	0.038710547490193994
Chr7	1453046	0.11891891891891891	19	10	0.0863345588751594	0.002206713755176476	0.038710547490193994
Chr7	1453094	0.05714285714285718	18	8	0.0892763361989592	0.002206713755176476	0.038710547490193994
Chr7	1453096	0	19	8	0.0880998656107239	0.002206713755176476	0.038710547490193994
Chr7	1453118	0.019506462984723853	19	8	0.08617256768342597	0.002206713755176476	0.038710547490193994
Chr7	1453119	0	19	8	0.0851888285263122	0.002206713755176476	0.038710547490193994
Chr7	1453122	0.15059523809523806	18	8	0.08467673748790537	0.002206713755176476	0.038710547490193994
Chr7	1453123	0.07409278437315822	19	8	0.0875029923141602	0.002206713755176476	0.038710547490193994
Chr7	1453124	0.07409278437315822	19	8	0.08747968229085018	0.002206713755176476	0.038710547490193994
Chr7	1623945	0.4146341463414634	21	7	0.08402780083896873	0.002206713755176476	0.038710547490193994
Chr7	1623975	2.732189474663468e-17	21	6	0.08362686843803632	0.002206713755176476	0.038710547490193994
Chr7	1623994	0.023255813953488327	22	6	0.07630536385566218	0.002206713755176476	0.038710547490193994
Chr7	1623995	0.04166666666666668	22	6	0.07071590771265354	0.002206713755176476	0.038710547490193994
Chr7	1624011	0	22	6	0.06753106408530928	0.002206713755176476	0.038710547490193994
Chr7	1624013	0.023255813953488327	22	6	0.06043316198740717	0.002206713755176476	0.038710547490193994
Chr7	1624034	0.2797706797706798	19	6	0.05813669139917187	0.002206713755176476	0.038710547490193994
Chr7	1624044	0.023255813953488327	22	6	0.055872419723135495	0.002206713755176476	0.038710547490193994
Chr7	1656037	0.19664397870476447	17	10	0.057976887241136844	0.002206713755176476	0.038710547490193994
Chr7	1656065	0.19664397870476444	17	10	0.055940138564712055	0.002206713755176476	0.038710547490193994
Chr7	1656074	0.19664397870476444	17	10	0.05459134576899687	0.002206713755176476	0.038710547490193994
Chr7	1656076	0.22495755517826832	16	10	0.05459134576899687	0.002206713755176476	0.038710547490193994
Chr7	1656078	4.336808689942014e-17	16	10	0.05325705803021475	0.002206713755176476	0.038710547490193994
Chr7	1657196	0.027027027027027084	19	6	0.052605500560543306	0.002206713755176476	0.038710547490193994
Chr7	1657211	4.163336342344335e-17	18	6	0.05624186419690694	0.002206713755176476	0.038710547490193994
Chr7	1657212	0.15728101685548482	18	6	0.057956149911192655	0.002206713755176476	0.038710547490193994
Chr7	1657223	-0.033539276257722836	17	6	0.06077653673157948	0.002206713755176476	0.038710547490193994
Chr7	1657226	4.163336342344335e-17	18	6	0.06354101549605824	0.002206713755176476	0.038710547490193994
Chr7	1657227	0.14708886618998987	17	6	0.062398158353201096	0.002206713755176476	0.038710547490193994
Chr7	1657228	4.163336342344335e-17	18	6	0.06240304402840141	0.002206713755176476	0.038710547490193994
Chr7	1657266	-0.03575883575883576	19	8	0.061346248102040264	0.002206713755176476	0.038710547490193994
Chr7	1657313	0.0034446210916799134	19	9	0.061346248102040264	0.002206713755176476	0.038710547490193994
Chr7	1657318	0.027027027027027084	19	9	0.05833434334013551	0.002206713755176476	0.038710547490193994
Chr7	1657319	0.11428571428571423	18	9	0.057725936784185986	0.002206713755176476	0.038710547490193994
Chr7	1735462	-0.0011655011655011763	20	6	0.05711753022823647	0.002206713755176476	0.038710547490193994
Chr7	1735497	-0.0011655011655012544	20	6	0.050211860288420194	0.002206713755176476	0.038710547490193994
Chr7	1771070	0.046620046620046596	17	9	0.04949391157047147	0.002206713755176476	0.038710547490193994
Chr7	1771071	-0.011180124223602445	18	8	0.04836440946202305	0.002206713755176476	0.038710547490193994
Chr7	1771077	-0.011180124223602445	18	8	0.05009061701821626	0.002206713755176476	0.038710547490193994
Chr7	1771152	-0.0434782608695652	18	6	0.0526501579077428	0.002206713755176476	0.038710547490193994
Chr7	1771155	1.1709383462843443e-17	18	6	0.054624066018916936	0.002206713755176476	0.038710547490193994
Chr7	1771175	-0.055999999999999994	13	7	0.051588193313029884	0.002206713755176476	0.038710547490193994
Chr7	1771200	-0.05439005439005439	14	7	0.05307429654615524	0.002206713755176476	0.038710547490193994
Chr7	1771209	0.07407407407407407	14	7	0.051700957861586495	0.002206713755176476	0.038710547490193994
Chr7	1880111	0	17	8	0.05239721979094454	0.002206713755176476	0.038710547490193994
Chr7	1880132	0.08006379585326952	17	8	0.05049990388799399	0.002206713755176476	0.038710547490193994
Chr7	1880143	3.686287386450714e-18	17	8	0.04537357508408019	0.002206713755176476	0.038710547490193994
Chr7	1941373	0.04761904761904765	21	11	0.044746397383731755	0.002206713755176476	0.038710547490193994
Chr7	1941466	-0.03257787348357248	16	9	0.04515823779557217	0.002206713755176476	0.038710547490193994
Chr7	1941474	0.18181818181818185	17	10	0.044531060095223736	0.002206713755176476	0.038710547490193994
Chr7	1941499	0.08571428571428578	18	10	0.04120543975811404	0.002206713755176476	0.038710547490193994
Chr7	1941525	0.21212121212121213	17	8	0.041147691576654426	0.002206713755176476	0.038710547490193994
Chr7	1941526	0.2571428571428572	18	10	0.041147691576654426	0.002206713755176476	0.038710547490193994
Chr7	2119326	2.3418766925686887e-17	21	9	0.03960126309006393	0.002206713755176476	0.038710547490193994
Chr7	2119337	2.442837600155539e-4	22	9	0.039919228113911305	0.002206713755176476	0.038710547490193994
Chr7	2119369	-0.033333333333333305	22	9	0.040634404829088026	0.002206713755176476	0.038710547490193994
Chr7	2119495	4.336808689942014e-17	18	10	0.04056551240725442	0.002206713755176476	0.038710547490193994
Chr7	2127230	2.168404344971007e-17	20	11	0.04067623237091556	0.002206713755176476	0.038710547490193994
Chr7	2127257	0.043672456575682354	18	7	0.04067623237091556	0.002206713755176476	0.038710547490193994
Chr7	2127258	0.04367245657568238	18	7	0.04101603262668221	0.002206713755176476	0.038710547490193994
Chr7	2127259	0.06935064935064936	18	6	0.042215813238227526	0.002206713755176476	0.038710547490193994
Chr7	2127285	-0.03589743589743588	20	11	0.04185484087725517	0.002206713755176476	0.038710547490193994
Chr7	2176282	-0.03321929146893279	20	9	0.04233074669269816	0.002206713755176476	0.038710547490193994
Chr7	2176299	0.12797704447632713	21	9	0.04255434917717021	0.002206713755176476	0.038710547490193994
Chr7	2176302	0.12797704447632713	21	9	0.04460038498279681	0.002206713755176476	0.038710547490193994
Chr7	2176308	0.12195121951219512	21	9	0.04476616946297258	0.002206713755176476	0.038710547490193994
Chr7	2176321	0.12797704447632713	21	9	0.04680297761237835	0.002206713755176476	0.038710547490193994
Chr7	2176328	0.09756097560975611	21	9	0.04789077870017944	0.002206713755176476	0.038710547490193994
Chr7	2176337	0.12797704447632713	21	9	0.04948622029562104	0.002206713755176476	0.038710547490193994
Chr7	2176343	0.2314570751726669	21	9	0.04948622029562104	0.002206713755176476	0.038710547490193994
Chr7	2176346	0.10177818355723668	21	9	0.04870133193836426	0.002206713755176476	0.038710547490193994
Chr7	2176375	-0.0313588850174216	21	11	0.04986349410052642	0.002206713755176476	0.038710547490193994
Chr7	2176396	-0.0313588850174216	21	11	0.04921108344811577	0.002206713755176476	0.038710547490193994
Chr7	2176412	0.04761904761904765	22	11	0.05037546143060773	0.002206713755176476	0.038710547490193994
Chr7	2176421	-0.0313588850174216	21	11	0.047901259956406254	0.002206713755176476	0.038710547490193994
Chr7	2176424	-0.008999999999999979	18	11	0.046529105229412816	0.002206713755176476	0.038710547490193994
Chr7	2192437	-0.036426685330703416	22	9	0.04333931256593594	0.002206713755176476	0.038710547490193994
Chr7	2192445	2.3418766925686887e-17	22	9	0.03870927593589931	0.002206713755176476	0.038710547490193994
Chr7	2192448	0.06976744186046514	22	9	0.04013131335793674	0.002206713755176476	0.038710547490193994
Chr7	2192475	0.015898251192368814	19	9	0.04012642768273642	0.002206713755176476	0.038710547490193994
Chr7	2201535	2.732189474663468e-17	21	8	0.04169457882983494	0.002206713755176476	0.038710547490193994
Chr7	2201584	2.3418766925686887e-17	19	9	0.04169457882983494	0.002206713755176476	0.038710547490193994
Chr7	2212480	0.032563025210084064	18	9	0.04384842498368109	0.002206713755176476	0.038710547490193994
Chr7	2212498	0.11428571428571423	18	9	0.04564164251883411	0.002206713755176476	0.038710547490193994
Chr7	2212508	0.01582451162283093	18	9	0.044768193387320465	0.002206713755176476	0.038710547490193994
Chr7	2212511	0.05882352941176477	18	9	0.04338118040030748	0.002206713755176476	0.038710547490193994
Chr7	2212525	0.0285714285714286	18	9	0.0440991291182562	0.002206713755176476	0.038710547490193994
Chr7	2212534	0.012615166548547184	18	9	0.04593998553587014	0.002206713755176476	0.038710547490193994
Chr7	2212595	0	16	6	0.04391214823687072	0.002206713755176476	0.038710547490193994
Chr7	2240496	0.05882352941176477	16	9	0.04130679882695939	0.002206713755176476	0.038710547490193994
Chr7	2350571	0.008289224008788561	16	9	0.044862704183632515	0.002206713755176476	0.038710547490193994
Chr7	2350670	0.045840407470288655	16	10	0.041973492964435644	0.002206713755176476	0.038710547490193994
Chr7	2350671	0	16	10	0.040066133101363324	0.002206713755176476	0.038710547490193994
Chr7	2382510	0.15384615384615388	12	7	0.03681271466081638	0.002206713755176476	0.038710547490193994
Chr7	2383875	2.168404344971007e-17	20	10	0.03218357315736304	0.002206713755176476	0.038710547490193994
Chr7	2383883	0.04081937799043062	17	10	0.030202729048461805	0.002206713755176476	0.038710547490193994
Chr7	2383890	0.05810810810810812	19	10	0.03140133532023881	0.002206713755176476	0.038710547490193994
Chr7	2383891	0.014998514998514996	19	10	0.03374279873487296	0.002206713755176476	0.038710547490193994
Chr7	2383892	0.025641025641025647	20	10	0.032790417782492004	0.002206713755176476	0.038710547490193994
Chr7	2383893	0.05810810810810812	19	10	0.03522599884418497	0.002206713755176476	0.038710547490193994
Chr7	2383899	0.017106549364613883	17	10	0.03721440220552951	0.002206713755176476	0.038710547490193994
Chr7	2383911	0.05263157894736839	20	10	0.03712183799762006	0.002206713755176476	0.038710547490193994
Chr7	2383920	0.025641025641025682	20	10	0.03712183799762006	0.002206713755176476	0.038710547490193994
Chr7	2383931	0.07110187110187115	19	10	0.03556119990421241	0.002206713755176476	0.038710547490193994
Chr7	2645567	4.336808689942018e-18	20	11	0.035935875573005725	0.002206713755176476	0.038710547490193994
Chr7	2645601	0.04507422402159246	20	10	0.035935875573005725	0.002206713755176476	0.038710547490193994
Chr7	2645632	4.336808689942018e-18	20	10	0.0384978590440801	0.002206713755176476	0.038710547490193994
Chr7	2645661	0.10769230769230766	20	9	0.039385060078339966	0.002206713755176476	0.038710547490193994
Chr7	2651452	0.13333333333333333	23	10	0.03807495554872324	0.002206713755176476	0.038710547490193994
Chr7	2651465	-1.2468324983583309e-17	23	10	0.03688090070935504	0.002206713755176476	0.038710547490193994
Chr7	2651473	0	22	10	0.03482686551420817	0.002206713755176476	0.038710547490193994
Chr7	2673786	2.168404344971007e-17	20	8	0.0342554369427796	0.002206713755176476	0.038710547490193994
Chr7	2679734	0.05882352941176477	19	9	0.03400313361180866	0.002206713755176476	0.038710547490193994
Chr7	2679737	0.026585179526356008	18	9	0.04301554347640776	0.002206713755176476	0.038710547490193994
Chr7	2679758	-0.002290426019239638	19	9	0.05049175354085312	0.002206713755176476	0.038710547490193994
Chr7	2679791	0.29974648734585146	19	9	0.05079108533974711	0.002206713755176476	0.038710547490193994
Chr7	2679837	-0.01648351648351654	20	10	0.04987427719034134	0.002206713755176476	0.038710547490193994
Chr7	2679876	0.0021929824561402987	20	10	0.04987427719034134	0.002206713755176476	0.038710547490193994
Chr7	2714843	-0.03469387755102041	18	9	0.048495843711594384	0.002206713755176476	0.038710547490193994
Chr7	2714848	2.3418766925686887e-17	18	9	0.0501943333097705	0.002206713755176476	0.038710547490193994
Chr7	2714866	0.0027359781121751004	18	9	0.05107643534813801	0.002206713755176476	0.038710547490193994
Chr7	2714885	0.0285714285714286	18	9	0.04991427318597585	0.002206713755176476	0.038710547490193994
Chr7	2714900	0.08571428571428578	18	9	0.050450788256206844	0.002206713755176476	0.038710547490193994
Chr7	2714929	4.163336342344335e-17	16	6	0.05077445311358762	0.002206713755176476	0.038710547490193994
Chr7	2714942	0.09042016806722686	18	9	0.050100095829474244	0.002206713755176476	0.038710547490193994
Chr7	2714946	0.09042016806722689	18	9	0.048601366601712756	0.002206713755176476	0.038710547490193994
Chr7	2730553	-0.041054895726175995	19	9	0.049087196561226926	0.002206713755176476	0.038710547490193994
Chr7	2730563	2.3418766925686887e-17	19	9	0.049114916588946955	0.002206713755176476	0.038710547490193994
Chr7	2730664	-0.008264462809917383	17	9	0.04886934975514483	0.002206713755176476	0.038710547490193994
Chr7	2765444	0.034632034632034625	19	6	0.04940989029568537	0.002206713755176476	0.038710547490193994
Chr7	2765445	2.732189474663468e-17	21	6	0.048136962007142965	0.002206713755176476	0.038710547490193994
Chr7	2765457	0.128099173553719	21	6	0.04813696200714297	0.002206713755176476	0.038710547490193994
Chr7	2765490	0.07692307692307697	21	7	0.046361086162867673	0.002206713755176476	0.038710547490193994
Chr7	2765507	0.04878048780487801	21	7	0.047567550250285404	0.002206713755176476	0.038710547490193994
Chr7	2765509	-0.043878230345578875	21	7	0.04803266652935517	0.002206713755176476	0.038710547490193994
Chr7	2765510	-0.043878230345578875	21	7	0.04789902003095959	0.002206713755176476	0.038710547490193994
Chr7	2765517	-3.642919299551297e-17	21	7	0.050929323061262625	0.002206713755176476	0.038710547490193994
Chr7	2765585	3.686287386450714e-18	17	10	0.049752852473027326	0.002206713755176476	0.038710547490193994
Chr7	2796565	0.4506204932299553	21	7	0.04939852444811107	0.002206713755176476	0.038710547490193994
Chr7	2796593	0.4326340326340327	20	6	0.04962170853410672	0.002206713755176476	0.038710547490193994
Chr7	2796595	0.023255813953488327	22	8	0.044803249375424986	0.002206713755176476	0.038710547490193994
Chr7	2796644	-6.505213034913028e-18	15	6	0.04722032520020872	0.002206713755176476	0.038710547490193994
Chr7	2796651	0	16	6	0.04926387104619932	0.002206713755176476	0.038710547490193994
Chr7	2796664	0.08492447990880597	15	6	0.04995774859721973	0.002206713755176476	0.038710547490193994
Chr7	2796668	0.08492447990880589	15	6	0.05098338962286075	0.002206713755176476	0.038710547490193994
Chr7	2796678	0.08492447990880597	15	6	0.05019440432635152	0.002206713755176476	0.038710547490193994
Chr7	2796696	0	16	6	0.051441157573104766	0.002206713755176476	0.038710547490193994
Chr7	2837611	0.04182426851006481	21	9	0.04972687185881905	0.002206713755176476	0.038710547490193994
Chr7	2837614	0.04182426851006481	21	9	0.04937496570046128	0.002206713755176476	0.038710547490193994
Chr7	2837640	0.024390243902439022	21	9	0.04755083509447383	0.002206713755176476	0.038710547490193994
Chr7	2837716	-0.05782991202346041	16	6	0.04651205758750091	0.002206713755176476	0.038710547490193994
Chr7	2841096	0.07692307692307697	18	7	0.047939216108085034	0.002206713755176476	0.038710547490193994
Chr7	2841109	0.027027027027027084	19	9	0.05053819193540732	0.002206713755176476	0.038710547490193994
Chr7	2841118	0.05882352941176477	19	9	0.050266948027799775	0.002206713755176476	0.038710547490193994
Chr7	2841130	0.027027027027027084	19	9	0.0514445331389029	0.002206713755176476	0.038710547490193994
Chr7	2841175	-0.018572190405527603	22	9	0.05273485571954806	0.002206713755176476	0.038710547490193994
Chr7	2841186	2.3418766925686887e-17	22	9	0.04999568509454234	0.002206713755176476	0.038710547490193994
Chr7	2841209	0.01889851547854279	22	9	0.049669344768202006	0.002206713755176476	0.038710547490193994
Chr7	2890055	0.19365653770422006	22	10	0.04982064502908238	0.002206713755176476	0.038710547490193994
Chr7	2890071	0.023255813953488327	22	10	0.05069059261957928	0.002206713755176476	0.038710547490193994
Chr7	2890082	-0.006682324919779042	22	10	0.051568157226490864	0.002206713755176476	0.038710547490193994
Chr7	2890179	0.15151515151515155	17	6	0.0531066187649524	0.002206713755176476	0.038710547490193994
Chr7	2890191	4.163336342344335e-17	18	6	0.052269911612455776	0.002206713755176476	0.038710547490193994
Chr7	2916899	0.008868778280542973	20	9	0.04399824248859741	0.002206713755176476	0.038710547490193994
Chr7	2916904	0.008868778280542973	20	9	0.03534556183591676	0.002206713755176476	0.038710547490193994
Chr7	2916907	0.05882352941176477	20	9	0.03581284648924792	0.002206713755176476	0.038710547490193994
Chr7	2916924	0.10437027475567025	15	9	0.036989317077483215	0.002206713755176476	0.038710547490193994
Chr7	2916958	0.10437027475567034	15	9	0.036989317077483215	0.002206713755176476	0.038710547490193994
Chr7	2916984	4.336808689942014e-17	16	10	0.0352908274793071	0.002206713755176476	0.038710547490193994
Chr7	2977226	0.05128205128205124	20	9	0.03601658030537341	0.002206713755176476	0.038710547490193994
Chr7	2977232	-0.03671328671328675	20	9	0.033365709754816335	0.002206713755176476	0.038710547490193994
Chr7	2997970	0.09090909090909087	17	6	0.03454218034305163	0.002206713755176476	0.038710547490193994
Chr7	2997971	0	17	6	0.033705694972850336	0.002206713755176476	0.038710547490193994
Chr7	2998067	-0.01759530791788859	16	6	0.03338203011546955	0.002206713755176476	0.038710547490193994
Chr7	3031441	-7.863622321453773e-4	17	7	0.03394685681636814	0.002206713755176476	0.038710547490193994
Chr7	3031442	0.03848129271858086	17	7	0.0349417299894519	0.002206713755176476	0.038710547490193994
Chr7	3031491	0.030303030303030304	17	7	0.03511755416527608	0.002206713755176476	0.038710547490193994
Chr7	3031495	0.12994879136611417	17	7	0.03457701362473554	0.002206713755176476	0.038710547490193994
Chr7	3031504	-0.02182665819029453	17	7	0.035114828750785955	0.002206713755176476	0.038710547490193994
Chr7	3031528	0.09351129018719048	17	10	0.03457428821024541	0.002206713755176476	0.038710547490193994
Chr7	3031538	0.06451612903225806	16	11	0.03599836359730333	0.002206713755176476	0.038710547490193994
Chr7	3031562	-0.008859357696566981	17	11	0.035201826800766535	0.002206713755176476	0.038710547490193994
Chr7	3031570	0.06060606060606062	17	11	0.03482385649119568	0.002206713755176476	0.038710547490193994
Chr7	3031574	0.05634550084889643	16	10	0.03018328387664616	0.002206713755176476	0.038710547490193994
Chr7	3031583	-3.808508207335349e-4	16	11	0.029084558782149397	0.002206713755176476	0.038710547490193994
Chr7	3031595	3.686287386450714e-18	17	11	0.028006084068423767	0.002206713755176476	0.038710547490193994
Chr7	3067402	0.07692307692307697	17	7	0.024565223853370004	0.002206713755176476	0.038710547490193994
Chr7	3067418	-0.04183535762483129	17	7	0.024565223853370004	0.002206713755176476	0.038710547490193994
Chr7	3067894	0.03703703703703699	14	7	0.023534953870850885	0.002206713755176476	0.038710547490193994
Chr7	3067902	3.8840881730407517e-17	17	9	0.023357578305240025	0.002206713755176476	0.038710547490193994
Chr7	3067903	0.046620046620046596	17	9	0.024466822002719015	0.002206713755176476	0.038710547490193994
Chr7	3067905	0.05882352941176477	17	9	0.0219724361006252	0.002206713755176476	0.038710547490193994
Chr7	3067917	2.3418766925686887e-17	17	9	0.019885030605511795	0.002206713755176476	0.038710547490193994
Chr7	3067922	2.3418766925686887e-17	17	9	0.01988503060551179	0.002206713755176476	0.038710547490193994
Chr7	3067925	0.12121212121212124	17	9	0.018801853051746007	0.002206713755176476	0.038710547490193994
Chr7	3067943	-0.047619047619047616	14	8	0.01885517810507106	0.002206713755176476	0.038710547490193994
Chr7	3067962	0.05882352941176477	17	9	0.01703699628688924	0.002206713755176476	0.038710547490193994
Chr7	3067991	2.168404344971007e-17	20	10	0.016047491039512928	0.002206713755176476	0.038710547490193994
Chr7	3068035	0.025641025641025682	20	10	0.017448368510533697	0.002206713755176476	0.038710547490193994
Chr7	3068057	0.05263157894736839	20	10	0.021083143374224227	0.002206713755176476	0.038710547490193994
Chr7	3076751	-0.008086253369272276	18	8	0.023202406408741497	0.002206713755176476	0.038710547490193994
Chr7	3076762	0.08571428571428578	18	9	0.023167774374109464	0.002206713755176476	0.038710547490193994
Chr7	3076776	2.3418766925686887e-17	18	9	0.021902131880120513	0.002206713755176476	0.038710547490193994
Chr7	3076794	0.08571428571428572	18	9	0.02217693997654096	0.002206713755176476	0.038710547490193994
Chr7	3076838	1.1709383462843443e-17	18	10	0.02128241874033845	0.002206713755176476	0.038710547490193994
Chr7	3076840	0.05263157894736839	18	10	0.019944249269741136	0.002206713755176476	0.038710547490193994
Chr7	3076873	-0.039826839826839835	17	10	0.020551481964688215	0.002206713755176476	0.038710547490193994
Chr7	3103263	-2.385244779468112e-17	22	10	0.019239110126000585	0.002206713755176476	0.038710547490193994
Chr7	3103268	-0.038372093023255824	22	10	0.01820123031569992	0.002206713755176476	0.038710547490193994
Chr7	3103284	-0.03168044077134987	17	6	0.01829787753879186	0.002206713755176476	0.038710547490193994
Chr7	3103294	-0.0606060606060606	17	6	0.018564248238014943	0.002206713755176476	0.038710547490193994
Chr7	3103317	-0.020527859237536656	16	6	0.017025786699553402	0.002206713755176476	0.038710547490193994
Chr7	3128233	2.3418766925686887e-17	19	9	0.017862493852050028	0.002206713755176476	0.038710547490193994
Chr7	3128248	-0.04264472084541289	19	9	0.017586869390379057	0.002206713755176476	0.038710547490193994
Chr7	3128271	-2.883977778811445e-17	19	9	0.017586869390379057	0.002206713755176476	0.038710547490193994
Chr7	3128318	0.11428571428571423	18	9	0.017630078214075685	0.002206713755176476	0.038710547490193994
Chr7	3138063	-0.020349020349020353	17	7	0.01742921738193795	0.002206713755176476	0.038710547490193994
Chr7	3148323	-4.770489558936224e-17	19	11	0.021205441158161725	0.002206713755176476	0.038710547490193994
Chr7	3148345	-2.883977778811445e-17	19	11	0.021776869729590295	0.002206713755176476	0.038710547490193994
Chr7	3188079	-0.002876826406238133	19	11	0.02310117376575874	0.002206713755176476	0.038710547490193994
Chr7	3188103	-0.03404703404703403	19	11	0.02310117376575874	0.002206713755176476	0.038710547490193994
Chr7	3188130	-4.770489558936224e-17	21	11	0.02117673569784865	0.002206713755176476	0.038710547490193994
Chr7	3188170	-0.04947526236881559	15	8	0.02136881252858094	0.002206713755176476	0.038710547490193994
Chr7	3188193	0.052448565633149806	15	9	0.02136881252858094	0.002206713755176476	0.038710547490193994
Chr7	3196171	0.180952380952381	18	8	0.020961342239956153	0.002206713755176476	0.038710547490193994
Chr7	3196182	0.1444444444444445	18	8	0.020211521547598494	0.002206713755176476	0.038710547490193994
Chr7	3196195	0.0285714285714286	18	8	0.01849723583331278	0.002206713755176476	0.038710547490193994
Chr7	3196203	0.06666666666666667	18	8	0.01849723583331278	0.002206713755176476	0.038710547490193994
Chr7	3196204	-0.008086253369272276	18	8	0.016263262867751257	0.002206713755176476	0.038710547490193994
Chr7	3196234	0.04878522837706513	18	8	0.016971326303087418	0.002206713755176476	0.038710547490193994
Chr7	3196269	-0.002392344497607701	18	10	0.01745715626260159	0.002206713755176476	0.038710547490193994
Chr7	3196315	0.021502277050786885	17	10	0.02203747684292217	0.002206713755176476	0.038710547490193994
Chr7	3196326	-0.005012531328320831	17	10	0.022412711364498156	0.002206713755176476	0.038710547490193994
Chr7	3270673	0.004451510333863277	19	8	0.02375431590438911	0.002206713755176476	0.038710547490193994
Chr7	3270676	0.004451510333863277	19	8	0.025564395308051404	0.002206713755176476	0.038710547490193994
Chr7	3270687	0.01331853496115427	23	9	0.026776516520172614	0.002206713755176476	0.038710547490193994
Chr7	3270713	2.3418766925686887e-17	23	9	0.02894931146716111	0.002206713755176476	0.038710547490193994
Chr7	3270737	-4.553649124439119e-18	21	9	0.032585675103524746	0.002206713755176476	0.038710547490193994
Chr7	3270739	0.023255813953488372	22	9	0.03760058830314144	0.002206713755176476	0.038710547490193994
Chr7	3270762	2.3418766925686887e-17	21	9	0.03885282443909851	0.002206713755176476	0.038710547490193994
Chr7	3270763	0.04878048780487801	21	9	0.03672426306644265	0.002206713755176476	0.038710547490193994
Chr7	3270772	0.04878048780487801	21	8	0.04091502725720684	0.002206713755176476	0.038710547490193994
Chr7	3270818	0.18881118881118883	20	8	0.04091502725720684	0.002206713755176476	0.038710547490193994
Chr7	3295899	0.028571428571428567	18	8	0.041157451499631084	0.002206713755176476	0.038710547490193994
Chr7	3295901	0.1874273230205434	19	7	0.04269646950923733	0.002206713755176476	0.038710547490193994
Chr7	3295903	-0.04761904761904763	15	7	0.049303336116103935	0.002206713755176476	0.038710547490193994
Chr7	3295907	-0.037398373983739845	21	9	0.05165627729257452	0.002206713755176476	0.038710547490193994
Chr7	3295944	0.009603841536614657	21	9	0.06076497865914695	0.002206713755176476	0.038710547490193994
Chr7	3295974	0.025641025641025682	20	9	0.061049340679817286	0.002206713755176476	0.038710547490193994
Chr7	3296030	0.03225806451612903	16	10	0.05650381819881094	0.002206713755176476	0.038710547490193994
Chr7	3302424	-0.045577287987155164	16	7	0.05269185238684512	0.002206713755176476	0.038710547490193994
Chr7	3302433	0	16	8	0.053296894403651845	0.002206713755176476	0.038710547490193994
Chr7	3302441	3.686287386450714e-18	17	8	0.053426975704464856	0.002206713755176476	0.038710547490193994
Chr7	3302442	-0.025984362563790424	16	7	0.05407650564989908	0.002206713755176476	0.038710547490193994
Chr7	3302525	0.03540317176680811	19	6	0.053100801082357776	0.002206713755176476	0.038710547490193994
Chr7	3302540	0.07692307692307697	17	7	0.05618468728792697	0.002206713755176476	0.038710547490193994
Chr7	3302541	0.18918918918918917	19	7	0.06038378325036457	0.002206713755176476	0.038710547490193994
Chr7	3302556	0.018761726078799276	18	7	0.05997636364185759	0.002206713755176476	0.038710547490193994
Chr7	3302569	0.028708133971291846	17	6	0.06568988860358915	0.002206713755176476	0.038710547490193994
Chr7	3303326	0.05882352941176477	18	9	0.07022999990036523	0.002206713755176476	0.038710547490193994
Chr7	3303376	0	18	9	0.07459277070459548	0.002206713755176476	0.038710547490193994
Chr7	3303381	0.08811188811188808	17	7	0.07382353993536471	0.002206713755176476	0.038710547490193994
Chr7	3303392	0.18181818181818185	17	9	0.07503566114748593	0.002206713755176476	0.038710547490193994
Chr7	3303416	0.20810093913542188	19	7	0.07457054486841616	0.002206713755176476	0.038710547490193994
Chr7	3303435	0.06261180679785329	22	7	0.07457054486841616	0.002206713755176476	0.038710547490193994
Chr7	3303479	0.007857645652921257	19	7	0.07285022755646553	0.002206713755176476	0.038710547490193994
Chr7	3348204	0.18918918918918917	19	7	0.07187461780036797	0.002206713755176476	0.038710547490193994
Chr7	3348216	0	19	8	0.0672983940241442	0.002206713755176476	0.038710547490193994
Chr7	3348254	0.012121212121212173	19	8	0.06759653067010693	0.002206713755176476	0.038710547490193994
Chr7	3348289	0.07407407407407403	14	9	0.06783345385162652	0.002206713755176476	0.038710547490193994
Chr7	3348290	0.2962962962962963	14	9	0.07355412748693431	0.002206713755176476	0.038710547490193994
Chr7	3348300	0.11764705882352937	14	9	0.07616256008288817	0.002206713755176476	0.038710547490193994
Chr7	3451716	0.40595980595980596	19	8	0.0807387759350827	0.002206713755176476	0.038710547490193994
Chr7	3451728	0.06666666666666667	19	8	0.08614985786128658	0.002206713755176476	0.038710547490193994
Chr7	3451730	-0.046323743097936645	19	8	0.08683802990429734	0.002206713755176476	0.038710547490193994
Chr7	3451760	-0.04615384615384616	20	8	0.09367347810306483	0.002206713755176476	0.038710547490193994
Chr7	3451803	0.05882352941176477	20	9	0.0961918320232879	0.002206713755176476	0.038710547490193994
Chr7	3451815	0.07317073170731705	21	9	0.0961918320232879	0.002206713755176476	0.038710547490193994
Chr7	3564479	0.024390243902439074	21	9	0.09708675379613971	0.002206713755176476	0.038710547490193994
Chr7	3564480	2.3418766925686887e-17	19	9	0.09558421336971092	0.002206713755176476	0.038710547490193994
Chr7	3564503	0.15180196578085187	21	8	0.09404575183124937	0.002206713755176476	0.038710547490193994
Chr7	3564508	0.2314570751726669	21	9	0.0902619680474656	0.002206713755176476	0.038710547490193994
Chr7	3564522	-0.025383511753669617	21	9	0.09115523246880716	0.002206713755176476	0.038710547490193994
Chr7	3564526	0.29012775842044136	21	8	0.0894787970621086	0.002206713755176476	0.038710547490193994
Chr7	3564533	0.2314570751726669	21	9	0.08738254037761661	0.002206713755176476	0.038710547490193994
Chr7	3564546	0.2314570751726669	21	9	0.09023968323475946	0.002206713755176476	0.038710547490193994
Chr7	3564722	-0.03846153846153848	20	7	0.08904887404395027	0.002206713755176476	0.038710547490193994
Chr7	3564734	0.06060606060606062	17	6	0.08467976024087422	0.002206713755176476	0.038710547490193994
Chr7	3564779	2.732189474663468e-17	21	7	0.08105828199870632	0.002206713755176476	0.038710547490193994
Chr7	3564795	-1.2468324983583309e-17	23	7	0.08792198789173476	0.002206713755176476	0.038710547490193994
Chr7	3625141	-0.037235377792653325	19	9	0.09005054926439061	0.002206713755176476	0.038710547490193994
Chr7	3625144	-2.883977778811445e-17	19	8	0.08540440579471774	0.002206713755176476	0.038710547490193994
Chr7	3625181	-0.04000000000000001	13	7	0.08711869150900345	0.002206713755176476	0.038710547490193994
Chr7	3625197	0.04347826086956526	12	6	0.08616139141320703	0.002206713755176476	0.038710547490193994
Chr7	3625210	0.1992734820965231	21	8	0.08408437643296625	0.002206713755176476	0.038710547490193994
Chr7	3625215	0.23841463414634148	21	8	0.07756291700828101	0.002206713755176476	0.038710547490193994
Chr7	3625248	0.0930232558139535	22	8	0.07520997583181042	0.002206713755176476	0.038710547490193994
Chr7	3625250	0.23841463414634148	21	8	0.06599318527375947	0.002206713755176476	0.038710547490193994
Chr7	3625262	0.29619512195121955	21	8	0.06465985194042613	0.002206713755176476	0.038710547490193994
Chr7	3625263	0.06666666666666667	22	8	0.06647521569127375	0.002206713755176476	0.038710547490193994
Chr7	3625265	0.29619512195121955	21	8	0.06739829261435068	0.002206713755176476	0.038710547490193994
Chr7	3632952	0.12591769601115396	17	7	0.06582983596339761	0.002206713755176476	0.038710547490193994
Chr7	3632985	1.1709383462843443e-17	18	7	0.06641770338053332	0.002206713755176476	0.038710547490193994
Chr7	3633000	0.018761726078799276	18	7	0.06592989850248454	0.002206713755176476	0.038710547490193994
Chr7	3712193	-0.0397238495546312	19	9	0.0650965651691512	0.002206713755176476	0.038710547490193994
Chr7	3712194	2.3418766925686887e-17	19	9	0.06118938247785359	0.002206713755176476	0.038710547490193994
Chr7	3712199	2.3418766925686887e-17	19	9	0.05656024097440025	0.002206713755176476	0.038710547490193994
Chr7	3712212	0.06342494714587738	17	6	0.05767397181553425	0.002206713755176476	0.038710547490193994
Chr7	3712219	-0.055113636363636365	18	6	0.05110879580931661	0.002206713755176476	0.038710547490193994
Chr7	3712252	-0.04598930481283423	18	6	0.04762251144872042	0.002206713755176476	0.038710547490193994
Chr7	3712254	0.14285714285714282	18	6	0.04299336994526708	0.002206713755176476	0.038710547490193994
Chr7	3712286	0.0285714285714286	18	9	0.043762600714497855	0.002206713755176476	0.038710547490193994
Chr7	3712296	-0.03663750833562152	19	7	0.0438408020830218	0.002206713755176476	0.038710547490193994
Chr7	3712299	0.027027027027027084	19	9	0.04794618477663979	0.002206713755176476	0.038710547490193994
Chr7	3712319	0.4057971014492754	18	7	0.05205156747025778	0.002206713755176476	0.038710547490193994
Chr7	3712328	0.11428571428571423	18	9	0.056194771266712344	0.002206713755176476	0.038710547490193994
Chr7	3712348	-0.043117984294454875	19	9	0.05959326750731385	0.002206713755176476	0.038710547490193994
Chr7	3757425	0.08571428571428578	18	8	0.06379176374791536	0.002206713755176476	0.038710547490193994
Chr7	3757473	-0.03574379266860895	15	7	0.06632069477112555	0.002206713755176476	0.038710547490193994
Chr7	3757475	-0.029776674937965257	16	7	0.06573372136979659	0.002206713755176476	0.038710547490193994
Chr7	3757476	-0.029776674937965257	16	7	0.06214189927510506	0.002206713755176476	0.038710547490193994
Chr7	3757500	0	12	7	0.06145790474706128	0.002206713755176476	0.038710547490193994
Chr7	3757511	-0.05487972194274215	15	7	0.0579556804609329	0.002206713755176476	0.038710547490193994
Chr7	3757512	-6.505213034913028e-18	15	8	0.05203177802190851	0.002206713755176476	0.038710547490193994
Chr7	3767924	0.044444444444444446	23	11	0.05123898522911572	0.002206713755176476	0.038710547490193994
Chr7	3767971	2.732189474663468e-17	21	8	0.046581151186889776	0.002206713755176476	0.038710547490193994
Chr7	3768022	-0.019599303135888486	21	8	0.046679474706873544	0.002206713755176476	0.038710547490193994
Chr7	3768036	0.10256410256410256	20	8	0.04944189279210368	0.002206713755176476	0.038710547490193994
Chr7	3779048	0	16	10	0.051829076355757835	0.002206713755176476	0.038710547490193994
Chr7	3779072	-0.04166666666666666	15	10	0.05349267004575439	0.002206713755176476	0.038710547490193994
Chr7	3779084	-0.043557168784029036	15	10	0.05243686310759451	0.002206713755176476	0.038710547490193994
Chr7	3779089	0	16	10	0.051196168318512626	0.002206713755176476	0.038710547490193994
Chr7	3779149	0.030303030303030318	17	11	0.05080973617918388	0.002206713755176476	0.038710547490193994
Chr7	3779164	-0.038131041890440386	18	10	0.05191200890645661	0.002206713755176476	0.038710547490193994
Chr7	3779178	0.05714285714285718	18	10	0.05395497598242225	0.002206713755176476	0.038710547490193994
Chr7	3815169	4.163336342344335e-17	17	6	0.05109783312527939	0.002206713755176476	0.038710547490193994
Chr7	3815227	4.163336342344335e-17	17	6	0.05052640455385082	0.002206713755176476	0.038710547490193994
Chr7	3815258	0.06451612903225806	16	6	0.05125915472056325	0.002206713755176476	0.038710547490193994
Chr7	3857698	0.20526913468089925	18	9	0.05320897499012052	0.002206713755176476	0.038710547490193994
Chr7	3857702	0.20526913468089938	18	9	0.047028516832102754	0.002206713755176476	0.038710547490193994
Chr7	3858558	0.16992481203007523	18	8	0.04448992898317008	0.002206713755176476	0.038710547490193994
Chr7	3858559	0.16992481203007523	18	8	0.04837195905715062	0.002206713755176476	0.038710547490193994
Chr7	3858582	0.16992481203007523	18	8	0.04638459597094286	0.002206713755176476	0.038710547490193994
Chr7	3858596	0.1699248120300751	18	8	0.04861246807415339	0.002206713755176476	0.038710547490193994
Chr7	3858599	0.1699248120300751	18	8	0.04985316286323528	0.002206713755176476	0.038710547490193994
Chr7	3858630	0.05882352941176477	19	9	0.05233893515545918	0.002206713755176476	0.038710547490193994
Chr7	3858632	0.05882352941176477	19	9	0.054229173948923785	0.002206713755176476	0.038710547490193994
Chr7	3863113	0.06330341983992238	18	10	0.05640784946885971	0.002206713755176476	0.038710547490193994
Chr7	3863134	-4.770489558936224e-17	19	11	0.05640784946885971	0.002206713755176476	0.038710547490193994
Chr7	3863162	0.027027027027027084	19	11	0.055865259120794694	0.002206713755176476	0.038710547490193994
Chr7	3863168	0.06330341983992238	18	10	0.05499812625366183	0.002206713755176476	0.038710547490193994
Chr7	3863217	0.13083387201034258	18	9	0.05452297944924673	0.002206713755176476	0.038710547490193994
Chr7	3863254	0.13812090426150686	19	9	0.05160456453083181	0.002206713755176476	0.038710547490193994
Chr7	3863261	0.13812090426150686	19	9	0.05073743166369894	0.002206713755176476	0.038710547490193994
Chr7	3959211	0.04345583494519666	17	8	0.05386128149807509	0.002206713755176476	0.038710547490193994
Chr7	4047255	-0.05279034690799397	18	7	0.05702294137479849	0.002206713755176476	0.038710547490193994
Chr7	4114120	-0.062034739454094295	16	6	0.059313457875841316	0.002206713755176476	0.038710547490193994
Chr7	4114153	0.044103340179440086	15	6	0.06086955943194287	0.002206713755176476	0.038710547490193994
Chr7	4114154	0	16	6	0.06277503741260883	0.002206713755176476	0.038710547490193994
Chr7	4114186	0.05615904898544779	18	9	0.06220360884118025	0.002206713755176476	0.038710547490193994
Chr7	4114205	2.3418766925686887e-17	18	9	0.06220360884118025	0.002206713755176476	0.038710547490193994
Chr7	4114249	1.1709383462843443e-17	18	9	0.06101042702299843	0.002206713755176476	0.038710547490193994
Chr7	4176379	-2.385244779468112e-17	22	11	0.05973742045966929	0.002206713755176476	0.038710547490193994
Chr7	4176407	0.12451804050489063	22	11	0.05656227032419084	0.002206713755176476	0.038710547490193994
Chr7	4176472	0.0967741935483871	16	8	0.05245688763057285	0.002206713755176476	0.038710547490193994
Chr7	4176506	-0.012643678160919518	15	8	0.04954619626802013	0.002206713755176476	0.038710547490193994
Chr7	4180971	0.150983519404572	17	10	0.04987742344905475	0.002206713755176476	0.038710547490193994
Chr7	4180995	-0.01365386859610219	17	10	0.05020865063008938	0.002206713755176476	0.038710547490193994
Chr7	4181020	0.07564981249191775	17	10	0.0462735408105123	0.002206713755176476	0.038710547490193994
Chr7	4181120	0.03225806451612903	16	6	0.047753093350398595	0.002206713755176476	0.038710547490193994
Chr7	4181134	0.09451193967322999	16	6	0.04674240724233907	0.002206713755176476	0.038710547490193994
Chr7	4181135	0.09451193967323002	16	6	0.04613736522553235	0.002206713755176476	0.038710547490193994
Chr7	4221075	0.054054054054054085	19	9	0.045037081308909675	0.002206713755176476	0.038710547490193994
Chr7	4221082	-2.883977778811445e-17	19	9	0.045608509880338245	0.002206713755176476	0.038710547490193994
Chr7	4221087	0.01731492704119378	19	9	0.044936534509567694	0.002206713755176476	0.038710547490193994
Chr7	4221466	-0.04335664335664337	20	6	0.04383625059294502	0.002206713755176476	0.038710547490193994
Chr7	4221471	-0.04335664335664337	20	6	0.041825633758798775	0.002206713755176476	0.038710547490193994
Chr7	4221491	-0.04335664335664337	20	6	0.04077199691048054	0.002206713755176476	0.038710547490193994
Chr7	4221516	-0.04335664335664335	20	6	0.041754859214475755	0.002206713755176476	0.038710547490193994
Chr7	4223356	0.11452582505214094	20	10	0.04149180312163243	0.002206713755176476	0.038710547490193994
Chr7	4223406	0.11452582505214094	20	10	0.04177837929056154	0.002206713755176476	0.038710547490193994
Chr7	4223407	0.11452582505214094	20	10	0.042249843310412656	0.002206713755176476	0.038710547490193994
Chr7	4223409	0.10810810810810813	19	10	0.041367776506823856	0.002206713755176476	0.038710547490193994
Chr7	4223433	0.05714285714285718	18	6	0.04234338626292142	0.002206713755176476	0.038710547490193994
Chr7	4223446	0.0285714285714286	18	7	0.040491251114845805	0.002206713755176476	0.038710547490193994
Chr7	4223453	0	18	7	0.040869221424416666	0.002206713755176476	0.038710547490193994
Chr7	4223454	-0.059659090909090905	17	6	0.040869221424416666	0.002206713755176476	0.038710547490193994
Chr7	4223464	8.658008658008406e-4	18	6	0.040869221424416666	0.002206713755176476	0.038710547490193994
Chr7	4223468	0.046511627906976806	22	7	0.038512193947652186	0.002206713755176476	0.038710547490193994
Chr7	4223487	0	22	7	0.03856450432254321	0.002206713755176476	0.038710547490193994
Chr7	4229428	0.024390243902439074	21	10	0.04080517213162036	0.002206713755176476	0.038710547490193994
Chr7	4229444	0.18648617108180654	21	10	0.039323963281990455	0.002206713755176476	0.038710547490193994
Chr7	4229481	0.18648617108180654	21	10	0.0395970406539125	0.002206713755176476	0.038710547490193994
Chr7	4229482	-0.026830678948779062	21	10	0.039622505942535684	0.002206713755176476	0.038710547490193994
Chr7	4229497	0.24390243902439018	21	10	0.04048661337210801	0.002206713755176476	0.038710547490193994
Chr7	4230438	0.008289224008788561	16	9	0.04269292319132106	0.002206713755176476	0.038710547490193994
Chr7	4230441	0.0285714285714286	18	9	0.04004077963595169	0.002206713755176476	0.038710547490193994
Chr7	4230448	0.008289224008788603	16	9	0.03895969855487061	0.002206713755176476	0.038710547490193994
Chr7	4230449	0.028571428571428574	18	9	0.041855626156680564	0.002206713755176476	0.038710547490193994
Chr7	4230460	-0.006571741511500558	17	9	0.04150932761585669	0.002206713755176476	0.038710547490193994
Chr7	4230462	0.008289224008788561	16	9	0.04328746526767855	0.002206713755176476	0.038710547490193994
Chr7	4230535	0.030303030303030318	17	10	0.04546649857556848	0.002206713755176476	0.038710547490193994
Chr7	4230536	0.08543906184559548	15	10	0.050435887081799094	0.002206713755176476	0.038710547490193994
Chr7	4230546	0.1872640194612675	16	10	0.0534370149861528	0.002206713755176476	0.038710547490193994
Chr7	4230561	0.030303030303030318	17	10	0.051146498485109985	0.002206713755176476	0.038710547490193994
Chr7	4230562	-0.03846153846153846	17	10	0.04965993684275088	0.002206713755176476	0.038710547490193994
Chr7	4230563	-0.03846153846153845	17	10	0.04698888800671652	0.002206713755176476	0.038710547490193994
Chr7	4230564	3.686287386450714e-18	17	10	0.044279498953798055	0.002206713755176476	0.038710547490193994
Chr7	4248836	0.04878048780487801	21	9	0.04211637626237348	0.002206713755176476	0.038710547490193994
Chr7	4248866	-0.03644770841833265	23	10	0.041544947690944904	0.002206713755176476	0.038710547490193994
Chr7	4248877	0.018898515478542835	22	9	0.042116376262373474	0.002206713755176476	0.038710547490193994
Chr7	4248963	2.732189474663468e-17	21	9	0.04371415809734368	0.002206713755176476	0.038710547490193994
Chr7	4248970	2.168404344971007e-17	20	9	0.044268270651456235	0.002206713755176476	0.038710547490193994
Chr7	4248987	0.006666666666666666	17	8	0.04227264353955005	0.002206713755176476	0.038710547490193994
Chr7	4256491	0.09938971229293812	19	8	0.04287870414561066	0.002206713755176476	0.038710547490193994
Chr7	4256494	0.09938971229293811	19	8	0.04326046448495318	0.002206713755176476	0.038710547490193994
Chr7	4256504	0.0769230769230769	20	8	0.03953074106331705	0.002206713755176476	0.038710547490193994
Chr7	4256528	2.732189474663468e-17	21	9	0.03518962347771612	0.002206713755176476	0.038710547490193994
Chr7	4256558	0.0769230769230769	20	8	0.036902707644926994	0.002206713755176476	0.038710547490193994
Chr7	4256609	0.07546343599474528	16	7	0.03231417826223885	0.002206713755176476	0.038710547490193994
Chr7	4256614	0.20482743063388226	16	7	0.03243791317986273	0.002206713755176476	0.038710547490193994
Chr7	4256664	-0.0380952380952381	18	7	0.030992535028602223	0.002206713755176476	0.038710547490193994
Chr7	4326922	-2.385244779468112e-17	22	9	0.030005874829717914	0.002206713755176476	0.038710547490193994
Chr7	4326930	0.1447963800904978	20	9	0.029483707342033184	0.002206713755176476	0.038710547490193994
Chr7	4326983	-2.385244779468112e-17	22	9	0.028846449128376007	0.002206713755176476	0.038710547490193994
Chr7	4327000	0.04555023923444974	17	10	0.02791197160431305	0.002206713755176476	0.038710547490193994
Chr7	4327023	0.06559502203785325	18	10	0.027305910998252445	0.002206713755176476	0.038710547490193994
Chr7	4327070	0.20511278195488714	18	10	0.026204872107699086	0.002206713755176476	0.038710547490193994
Chr7	4339813	0.10669975186104219	16	8	0.02486847713455902	0.002206713755176476	0.038710547490193994
Chr7	4339818	0	18	9	0.024262416528498414	0.002206713755176476	0.038710547490193994
Chr7	4339841	0.040197742934185564	16	9	0.02454565408890066	0.002206713755176476	0.038710547490193994
Chr7	4339862	-0.019026616749576935	16	9	0.024443741482450848	0.002206713755176476	0.038710547490193994
Chr7	4339863	-0.02736134453781511	18	9	0.026867983906693274	0.002206713755176476	0.038710547490193994
Chr7	4341857	-0.05101327742837177	14	8	0.02502123077491513	0.002206713755176476	0.038710547490193994
Chr7	4469179	0	19	8	0.024925018579095456	0.002206713755176476	0.038710547490193994
Chr7	4469335	0.028571428571428574	18	9	0.024556392216623486	0.002206713755176476	0.038710547490193994
Chr7	4469344	0.020230000839419136	17	10	0.023973706912360313	0.002206713755176476	0.038710547490193994
Chr7	4469345	0.0285714285714286	18	10	0.023973706912360313	0.002206713755176476	0.038710547490193994
Chr7	4494415	-0.053269727688332304	14	7	0.02432817845707576	0.002206713755176476	0.038710547490193994
Chr7	4494424	0.030303030303030318	17	7	0.02171528006686698	0.002206713755176476	0.038710547490193994
Chr7	4494435	0.04347826086956522	12	6	0.019102381676658196	0.002206713755176476	0.038710547490193994
Chr7	4494437	0	12	6	0.01756392013819666	0.002206713755176476	0.038710547490193994
Chr7	4494481	-0.030569708198239925	14	9	0.016861832851669145	0.002206713755176476	0.038710547490193994
Chr7	4494484	0.05882352941176477	15	9	0.020978256968093262	0.002206713755176476	0.038710547490193994
Chr7	4494513	0.01447596988998267	17	9	0.019309395718486982	0.002206713755176476	0.038710547490193994
Chr7	4494515	0.014475969889982631	17	9	0.015672617220751865	0.002206713755176476	0.038710547490193994
Chr7	4494522	-0.043697478991596636	18	9	0.016894292097599156	0.002206713755176476	0.038710547490193994
Chr7	4494573	-0.0410437859354268	18	9	0.01673469956788778	0.002206713755176476	0.038710547490193994
Chr7	4494582	0.002463054187192046	18	9	0.013679179436366451	0.002206713755176476	0.038710547490193994
Chr7	4509000	-0.03843465219435936	21	10	0.01413894955130898	0.002206713755176476	0.038710547490193994
Chr7	4509003	-0.03843465219435936	21	10	0.013687714881562514	0.002206713755176476	0.038710547490193994
Chr7	4509032	2.732189474663468e-17	21	10	0.015411853756422487	0.002206713755176476	0.038710547490193994
Chr7	4509033	0.03038711731792753	20	10	0.014345637432941781	0.002206713755176476	0.038710547490193994
Chr7	4509052	0.1204442708042642	21	10	0.015247681711337975	0.002206713755176476	0.038710547490193994
Chr7	4509077	2.732189474663468e-17	21	10	0.018283721026955014	0.002206713755176476	0.038710547490193994
Chr7	4509102	-0.024299660441426146	16	10	0.020515805483888337	0.002206713755176476	0.038710547490193994
Chr7	4509108	-0.043557168784029036	15	10	0.020896337818879878	0.002206713755176476	0.038710547490193994
Chr7	4509110	0.12121212121212124	17	10	0.022776898042969514	0.002206713755176476	0.038710547490193994
Chr7	4509113	-0.043557168784029036	15	10	0.02310329435397839	0.002206713755176476	0.038710547490193994
Chr7	4509116	-0.04125831820931639	15	10	0.02310329435397839	0.002206713755176476	0.038710547490193994
Chr7	4509131	4.671973549442075e-4	15	10	0.027720718919612048	0.002206713755176476	0.038710547490193994
Chr7	4509150	-0.0291342652131585	15	10	0.026483805561330398	0.002206713755176476	0.038710547490193994
Chr7	4509155	0	17	10	0.02755488906719651	0.002206713755176476	0.038710547490193994
Chr7	4578376	0.024390243902439074	21	9	0.028620283620963156	0.002206713755176476	0.038710547490193994
Chr7	4578397	-0.03125520721750102	17	10	0.03008318853214393	0.002206713755176476	0.038710547490193994
Chr7	4578425	-0.03125520721750102	17	10	0.028342479939072043	0.002206713755176476	0.038710547490193994
Chr7	4623402	4.336808689942014e-17	16	10	0.02972179028389963	0.002206713755176476	0.038710547490193994
Chr7	4623467	-0.035104364326375696	16	9	0.03033318444786443	0.002206713755176476	0.038710547490193994
Chr7	4623486	0.28274428274428276	19	7	0.028438488586924146	0.002206713755176476	0.038710547490193994
Chr7	4741381	-0.007979626485568766	16	10	0.028889709929865233	0.002206713755176476	0.038710547490193994
Chr7	4741399	0.02298850574712646	15	8	0.029723371511774538	0.002206713755176476	0.038710547490193994
Chr7	4741401	0.02298850574712646	15	8	0.03133806183234721	0.002206713755176476	0.038710547490193994
Chr7	4741405	-0.007979626485568766	16	10	0.03250106853834803	0.002206713755176476	0.038710547490193994
Chr7	4741408	-0.007979626485568742	16	10	0.03338986688890422	0.002206713755176476	0.038710547490193994
Chr7	4741413	0.02298850574712646	15	8	0.035096619367091436	0.002206713755176476	0.038710547490193994
Chr7	4741421	0.02298850574712646	15	8	0.03586531241097863	0.002206713755176476	0.038710547490193994
Chr7	4741439	0.15180196578085187	21	8	0.03767371577232316	0.002206713755176476	0.038710547490193994
Chr7	4741444	0.15180196578085187	21	8	0.03820883056882175	0.002206713755176476	0.038710547490193994
Chr7	4741466	0.15180196578085187	21	8	0.036371373724165046	0.002206713755176476	0.038710547490193994
Chr7	4741481	0.15180196578085187	21	8	0.036371373724165046	0.002206713755176476	0.038710547490193994
Chr7	4741511	0.15180196578085187	21	8	0.0367453221150664	0.002206713755176476	0.038710547490193994
Chr7	4790151	-4.553649124439119e-18	21	6	0.037504420672819803	0.002206713755176476	0.038710547490193994
Chr7	4790237	0.06666666666666667	17	8	0.037660823409867705	0.002206713755176476	0.038710547490193994
Chr7	4790264	-0.034693461877927885	17	7	0.039584598364495654	0.002206713755176476	0.038710547490193994
Chr7	4960165	-2.385244779468112e-17	22	9	0.03964073747760164	0.002206713755176476	0.038710547490193994
Chr7	4960167	0.25944265685311146	22	9	0.039631393530502754	0.002206713755176476	0.038710547490193994
Chr7	4960176	-0.0416156670746634	22	9	0.04021407883476592	0.002206713755176476	0.038710547490193994
Chr7	4984787	0.0821256038647343	14	8	0.039361461511560364	0.002206713755176476	0.038710547490193994
Chr7	4984793	0	14	8	0.03887365663351158	0.002206713755176476	0.038710547490193994
Chr7	5003233	0.10344827586206894	15	10	0.040039301318402144	0.002206713755176476	0.038710547490193994
Chr7	5003252	-0.04355716878402904	15	10	0.04044503681641723	0.002206713755176476	0.038710547490193994
Chr7	5003255	0.06896551724137932	15	10	0.04249631886769928	0.002206713755176476	0.038710547490193994
Chr7	5003293	0	15	10	0.04319840615422679	0.002206713755176476	0.038710547490193994
Chr7	5008058	-0.03591126363524942	21	11	0.03701554272998406	0.002206713755176476	0.038710547490193994
Chr7	5008091	0.03703703703703703	14	8	0.03717513525969543	0.002206713755176476	0.038710547490193994
Chr7	5008096	0.056159048985447935	18	9	0.036715365144752904	0.002206713755176476	0.038710547490193994
Chr7	5008100	0.03703703703703703	14	8	0.03625559502981037	0.002206713755176476	0.038710547490193994
Chr7	5019301	0.01710654936461384	17	10	0.03692800807234226	0.002206713755176476	0.038710547490193994
Chr7	5019303	0.04690297171500171	18	10	0.038140232181001	0.002206713755176476	0.038710547490193994
Chr7	5019304	0.04690297171500171	18	10	0.03816826694410726	0.002206713755176476	0.038710547490193994
Chr7	5019339	1.1709383462843443e-17	18	10	0.039170538055911835	0.002206713755176476	0.038710547490193994
Chr7	5019340	0.09042016806722686	18	9	0.0361344987402948	0.002206713755176476	0.038710547490193994
Chr7	5019349	0.05714285714285715	18	10	0.034560500651424866	0.002206713755176476	0.038710547490193994
Chr7	5019378	0.0285714285714286	18	10	0.03298650256255494	0.002206713755176476	0.038710547490193994
Chr7	5019380	1.1709383462843443e-17	18	10	0.03176864506511972	0.002206713755176476	0.038710547490193994
Chr7	5019403	-0.005602240896358517	14	9	0.029425246442143376	0.002206713755176476	0.038710547490193994
Chr7	5019404	-0.005602240896358544	14	9	0.02839287054251084	0.002206713755176476	0.038710547490193994
Chr7	5019433	0.12903225806451613	16	10	0.02757235772199802	0.002206713755176476	0.038710547490193994
Chr7	5019452	0.05263157894736839	19	10	0.034489925741394895	0.002206713755176476	0.038710547490193994
Chr7	5019455	-0.038451362554017106	15	9	0.034807386058855215	0.002206713755176476	0.038710547490193994
Chr7	5019458	-2.883977778811445e-17	19	10	0.030951866255126317	0.002206713755176476	0.038710547490193994
Chr7	5077675	2.3418766925686887e-17	21	9	0.032935896097173296	0.002206713755176476	0.038710547490193994
Chr7	5077714	-0.04263086616027793	19	9	0.030761632756420028	0.002206713755176476	0.038710547490193994
Chr7	5077804	0	17	7	0.030761632756420028	0.002206713755176476	0.038710547490193994
Chr7	5136620	0.027027027027027084	19	11	0.03271339262777968	0.002206713755176476	0.038710547490193994
Chr7	5136655	-0.010968432316746955	20	11	0.03438453600346027	0.002206713755176476	0.038710547490193994
Chr7	5136656	0.10256410256410256	20	10	0.03344798340689328	0.002206713755176476	0.038710547490193994
Chr7	5136662	-4.770489558936224e-17	20	11	0.035067031025940894	0.002206713755176476	0.038710547490193994
Chr7	5136674	-0.026398888467853994	20	11	0.03578525629864588	0.002206713755176476	0.038710547490193994
Chr7	5136693	4.336808689942018e-18	20	9	0.03830428385005086	0.002206713755176476	0.038710547490193994
Chr7	5136705	2.3418766925686887e-17	20	9	0.04207686904270382	0.002206713755176476	0.038710547490193994
Chr7	5136711	4.336808689942018e-18	20	9	0.04882916679500157	0.002206713755176476	0.038710547490193994
Chr7	5136716	0.025641025641025682	20	9	0.0484870358077093	0.002206713755176476	0.038710547490193994
Chr7	5182287	0.05263157894736839	21	10	0.05093359175802465	0.002206713755176476	0.038710547490193994
Chr7	5182292	0.024390243902439074	21	10	0.04999553232372461	0.002206713755176476	0.038710547490193994
Chr7	5182309	0.07310206133735539	20	9	0.05117200291195991	0.002206713755176476	0.038710547490193994
Chr7	5182311	-4.553649124439119e-18	21	10	0.04963250711364058	0.002206713755176476	0.038710547490193994
Chr7	5182335	0.07310206133735546	20	9	0.05011127159240506	0.002206713755176476	0.038710547490193994
Chr7	5182344	0.07310206133735546	20	9	0.05116146464259811	0.002206713755176476	0.038710547490193994
Chr7	5182377	0.09090909090909087	19	6	0.05278308626421973	0.002206713755176476	0.038710547490193994
Chr7	5182398	0.034632034632034625	19	6	0.054516752703768524	0.002206713755176476	0.038710547490193994
Chr7	5182423	-0.05161879498162685	19	6	0.05462879752169569	0.002206713755176476	0.038710547490193994
Chr7	5188488	0.025641025641025682	20	8	0.05314056615350882	0.002206713755176476	0.038710547490193994
Chr7	5223148	0.3111849390919158	17	11	0.05208793457456145	0.002206713755176476	0.038710547490193994
Chr7	5223196	0.01587301587301593	17	11	0.05205047095343084	0.002206713755176476	0.038710547490193994
Chr7	5227898	0.06666666666666667	23	11	0.05195022032686442	0.002206713755176476	0.038710547490193994
Chr7	5227940	0.05758582502768546	22	11	0.05224007539932819	0.002206713755176476	0.038710547490193994
Chr7	5227948	-0.02658756317292902	21	11	0.06011971974956078	0.002206713755176476	0.038710547490193994
Chr7	5227949	-1.2468324983583309e-17	23	11	0.060584836028630545	0.002206713755176476	0.038710547490193994
Chr7	5227952	0.20103626943005187	23	11	0.06248331987833391	0.002206713755176476	0.038710547490193994
Chr7	5228039	0.04000000000000001	13	6	0.06758073730515665	0.002206713755176476	0.038710547490193994
Chr7	5239119	0.022137887413029682	16	6	0.0704075040343624	0.002206713755176476	0.038710547490193994
Chr7	5305030	0.08095238095238094	18	8	0.07540690773144051	0.002206713755176476	0.038710547490193994
Chr7	5305146	0	15	6	0.0757708272169336	0.002206713755176476	0.038710547490193994
Chr7	5314445	0.162988414607286	24	11	0.07730928875539514	0.002206713755176476	0.038710547490193994
Chr7	5314512	0.24478830861809595	24	11	0.07884775029385667	0.002206713755176476	0.038710547490193994
Chr7	5314540	0.3746519246519247	19	8	0.07884775029385667	0.002206713755176476	0.038710547490193994
Chr7	5314542	-2.883977778811445e-17	19	8	0.08049709194319832	0.002206713755176476	0.038710547490193994
Chr7	5314591	0.16923076923076924	18	8	0.08028163535964096	0.002206713755176476	0.038710547490193994
Chr7	5318599	-2.883977778811445e-17	19	9	0.07979383048159218	0.002206713755176476	0.038710547490193994
Chr7	5318622	0.05882352941176477	19	9	0.0775115360902881	0.002206713755176476	0.038710547490193994
Chr7	5318655	0.013445378151260477	18	9	0.0775115360902881	0.002206713755176476	0.038710547490193994
Chr7	5318659	0.08108108108108107	19	9	0.07673915003595479	0.002206713755176476	0.038710547490193994
Chr7	5318661	0.08108108108108107	19	9	0.07840287193497081	0.002206713755176476	0.038710547490193994
Chr7	5318668	0.08108108108108107	19	9	0.07791802345012232	0.002206713755176476	0.038710547490193994
Chr7	5318671	0.08108108108108107	19	9	0.07658352998659661	0.002206713755176476	0.038710547490193994
Chr7	5318676	-2.883977778811445e-17	19	9	0.07875876302908628	0.002206713755176476	0.038710547490193994
Chr7	5318692	0.054620689655172416	15	8	0.07824594251626577	0.002206713755176476	0.038710547490193994
Chr7	5318727	4.336808689942014e-17	17	10	0.07127358063282317	0.002206713755176476	0.038710547490193994
Chr7	5318743	-0.04032454361054765	15	9	0.07037278698202952	0.002206713755176476	0.038710547490193994
Chr7	5318768	-0.005012531328320831	17	10	0.06862245284677157	0.002206713755176476	0.038710547490193994
Chr7	5337331	0.014492753623188364	20	8	0.07043369930918082	0.002206713755176476	0.038710547490193994
Chr7	5361453	0.3513513513513514	19	9	0.07278363239082122	0.002206713755176476	0.038710547490193994
Chr7	5361498	0.023255813953488372	22	8	0.07159599847591458	0.002206713755176476	0.038710547490193994
Chr7	5361505	0.12195121951219512	21	7	0.06979749530953576	0.002206713755176476	0.038710547490193994
Chr7	5361507	0.24390243902439024	21	7	0.06866782497986544	0.002206713755176476	0.038710547490193994
Chr7	5361509	0.24390243902439018	21	7	0.06774021874675636	0.002206713755176476	0.038710547490193994
Chr7	5361521	0.2499701848539058	22	7	0.06846691140893289	0.002206713755176476	0.038710547490193994
Chr7	5457974	-0.008202914193200263	23	9	0.06811267740764007	0.002206713755176476	0.038710547490193994
Chr7	5458041	0.07692307692307697	19	7	0.06485290911549435	0.002206713755176476	0.038710547490193994
Chr7	5458101	0.07692307692307697	19	7	0.06054730687755865	0.002206713755176476	0.038710547490193994
Chr7	5458103	-2.883977778811445e-17	19	7	0.05280937042533649	0.002206713755176476	0.038710547490193994
Chr7	5458105	0.1081081081081081	19	7	0.05256447246615281	0.002206713755176476	0.038710547490193994
Chr7	5464010	0.04185874976950036	15	6	0.049465571367251715	0.002206713755176476	0.038710547490193994
Chr7	5464045	0	16	6	0.05086092020446102	0.002206713755176476	0.038710547490193994
Chr7	5514529	-0.04101265822784814	13	7	0.04968444961622572	0.002206713755176476	0.038710547490193994
Chr7	5514562	3.686287386450714e-18	17	7	0.04941554205320051	0.002206713755176476	0.038710547490193994
Chr7	5514606	0.03448275862068964	15	7	0.04695713589297849	0.002206713755176476	0.038710547490193994
Chr7	5514677	0.15628815628815634	15	7	0.04549145969046018	0.002206713755176476	0.038710547490193994
Chr7	5534859	0.06666666666666667	20	8	0.04395801663042577	0.002206713755176476	0.038710547490193994
Chr7	5534909	-0.03209263854425144	18	7	0.04327206752342403	0.002206713755176476	0.038710547490193994
Chr7	5534958	0.05714285714285715	18	7	0.04327206752342403	0.002206713755176476	0.038710547490193994
Chr7	5551589	-2.883977778811445e-17	19	9	0.04292039447106132	0.002206713755176476	0.038710547490193994
Chr7	5551617	-0.03743315508021391	23	9	0.0444018759525428	0.002206713755176476	0.038710547490193994
Chr7	5551618	-0.02916666666666664	23	8	0.04743058904697598	0.002206713755176476	0.038710547490193994
Chr7	5551629	-0.020850040096230975	22	10	0.04827158041428314	0.002206713755176476	0.038710547490193994
Chr7	5618513	0.1481481481481482	14	6	0.04798172534181937	0.002206713755176476	0.038710547490193994
Chr7	5618568	0.09090909090909087	14	6	0.04600748866170033	0.002206713755176476	0.038710547490193994
Chr7	5618629	-0.059381695745332114	14	6	0.044535379375637556	0.002206713755176476	0.038710547490193994
Chr7	5618632	0.1111111111111111	14	6	0.0426368955259342	0.002206713755176476	0.038710547490193994
Chr7	5632324	-0.01648351648351654	20	10	0.037018106004705655	0.002206713755176476	0.038710547490193994
Chr7	5632450	-0.024242424242424225	17	8	0.03172636353052415	0.002206713755176476	0.038710547490193994
Chr7	5632453	0.1172870140612076	16	8	0.025992694099180307	0.002206713755176476	0.038710547490193994
Chr7	5648335	-0.01771170006464127	18	9	0.028411297837589763	0.002206713755176476	0.038710547490193994
Chr7	5648339	2.3418766925686887e-17	17	9	0.02613857056486249	0.002206713755176476	0.038710547490193994
Chr7	5648407	0.029508196721311466	18	8	0.023865843292135216	0.002206713755176476	0.038710547490193994
Chr7	5648467	-0.012244897959183673	18	8	0.023131577557869484	0.002206713755176476	0.038710547490193994
Chr7	5648471	-0.012244897959183673	18	8	0.020083305405119718	0.002206713755176476	0.038710547490193994
Chr7	5648475	0.014285714285714277	18	8	0.018518857682456983	0.002206713755176476	0.038710547490193994
Chr7	5771806	0.06976744186046514	22	10	0.01814230654852459	0.002206713755176476	0.038710547490193994
Chr7	5771813	-2.385244779468112e-17	22	10	0.022692283134717682	0.002206713755176476	0.038710547490193994
Chr7	5771815	-2.385244779468112e-17	22	10	0.02647606691850147	0.002206713755176476	0.038710547490193994
Chr7	5771827	-0.041839226930020165	22	8	0.025786411746087676	0.002206713755176476	0.038710547490193994
Chr7	5771867	0.007797270955165693	23	10	0.023686289645965572	0.002206713755176476	0.038710547490193994
Chr7	5771877	0.004408928079360693	23	10	0.023891417851093777	0.002206713755176476	0.038710547490193994
Chr7	5771878	0.04678362573099407	23	10	0.024533270621978808	0.002206713755176476	0.038710547490193994
Chr7	5772110	-1.8214596497756484e-17	14	6	0.024928875017583202	0.002206713755176476	0.038710547490193994
Chr7	5772113	0.03703703703703699	14	6	0.02416823215167718	0.002206713755176476	0.038710547490193994
Chr7	5772131	0.07407407407407403	14	6	0.02491689525328146	0.002206713755176476	0.038710547490193994
Chr7	5772132	0.11111111111111115	14	6	0.024620463190720362	0.002206713755176476	0.038710547490193994
Chr7	5772135	0.03703703703703699	14	6	0.025037463992644983	0.002206713755176476	0.038710547490193994
Chr7	5772157	-1.8214596497756484e-17	14	6	0.021460620286769018	0.002206713755176476	0.038710547490193994
Chr7	5772218	0.25263951734539963	20	7	0.02028759975890978	0.002206713755176476	0.038710547490193994
Chr7	5772219	-0.050349650349650346	18	7	0.024055878835106743	0.002206713755176476	0.038710547490193994
Chr7	5772225	0.027027027027027084	19	7	0.02601905379283706	0.002206713755176476	0.038710547490193994
Chr7	5772632	-0.03703703703703701	19	9	0.025574074226611666	0.002206713755176476	0.038710547490193994
Chr7	5772633	-0.020684684684684734	19	8	0.025977869013385176	0.002206713755176476	0.038710547490193994
Chr7	5772645	-0.03671328671328671	20	9	0.02701588223356158	0.002206713755176476	0.038710547490193994
Chr7	5772652	0.11272727272727273	17	8	0.027370116234854407	0.002206713755176476	0.038710547490193994
Chr7	5772665	-0.03671328671328671	20	9	0.026551111709967528	0.002206713755176476	0.038710547490193994
Chr7	5772666	-0.03671328671328675	20	9	0.02729428110887463	0.002206713755176476	0.038710547490193994
Chr7	5772670	-0.03671328671328675	20	9	0.02896290788161763	0.002206713755176476	0.038710547490193994
Chr7	5772692	-0.044305499529380135	19	8	0.029725662983658443	0.002206713755176476	0.038710547490193994
Chr7	5772698	-0.03636363636363639	17	9	0.0285037784851782	0.002206713755176476	0.038710547490193994
Chr7	5772793	-0.018827556696619643	21	10	0.028999761974083833	0.002206713755176476	0.038710547490193994
Chr7	5772804	0.18648617108180654	21	10	0.028999761974083833	0.002206713755176476	0.038710547490193994
Chr7	5812958	0.18918918918918917	19	7	0.03416105229666448	0.002206713755176476	0.038710547490193994
Chr7	5812999	2.168404344971007e-17	20	6	0.04204953023989946	0.002206713755176476	0.038710547490193994
Chr7	5813018	0.05128205128205127	20	6	0.042179299106510436	0.002206713755176476	0.038710547490193994
Chr7	5819814	0.0769230769230769	20	8	0.04145009490389758	0.002206713755176476	0.038710547490193994
Chr7	5819833	-4.553649124439119e-18	21	9	0.04208146216065184	0.002206713755176476	0.038710547490193994
Chr7	5819874	0.07692307692307694	20	8	0.04208146216065184	0.002206713755176476	0.038710547490193994
Chr7	5819913	-0.03803214329530119	20	6	0.04074267656654709	0.002206713755176476	0.038710547490193994
Chr7	5828541	3.8840881730407517e-17	17	9	0.03971857554244607	0.002206713755176476	0.038710547490193994
Chr7	5828569	-0.0439882697947214	17	9	0.03749635332022385	0.002206713755176476	0.038710547490193994
Chr7	5828595	-3.642919299551297e-17	13	7	0.03675561257948311	0.002206713755176476	0.038710547490193994
Chr7	5828620	-0.03069403714565005	16	8	0.036090331914202446	0.002206713755176476	0.038710547490193994
Chr7	5828625	0.03225806451612903	16	8	0.03035700705840893	0.002206713755176476	0.038710547490193994
Chr7	5828640	0.12903225806451613	16	8	0.037016173978445414	0.002206713755176476	0.038710547490193994
Chr7	5828684	0.2092698589976268	15	7	0.03570014875998117	0.002206713755176476	0.038710547490193994
Chr7	5828690	-0.03873249479478621	15	7	0.03572856862885583	0.002206713755176476	0.038710547490193994
Chr7	5853223	-0.004052684903748728	19	11	0.03614226232254953	0.002206713755176476	0.038710547490193994
Chr7	5853281	0.16918767507002797	18	11	0.03736334347263676	0.002206713755176476	0.038710547490193994
Chr7	5853380	-1.2468324983583309e-17	23	9	0.03599086482168011	0.002206713755176476	0.038710547490193994
Chr7	5853383	-0.040950226244343885	20	9	0.03672513055594585	0.002206713755176476	0.038710547490193994
Chr7	5961739	0.06666666666666667	18	8	0.03883870663503917	0.002206713755176476	0.038710547490193994
Chr7	5961743	0.07118644067796608	18	8	0.039572972369304904	0.002206713755176476	0.038710547490193994
Chr7	5961744	0.025892857142857106	18	8	0.040459082359892505	0.002206713755176476	0.038710547490193994
Chr7	5961758	-0.046808510638297864	18	8	0.04272481662562677	0.002206713755176476	0.038710547490193994
Chr7	5961791	0.0945666163057468	19	8	0.04196176661995803	0.002206713755176476	0.038710547490193994
Chr7	5961808	-4.119968255444917e-18	19	8	0.03949686533270925	0.002206713755176476	0.038710547490193994
Chr7	5962197	0.25806451612903225	16	7	0.037014856696854455	0.002206713755176476	0.038710547490193994
Chr7	5962200	0.352584670231729	17	8	0.03752767720967497	0.002206713755176476	0.038710547490193994
Chr7	6005788	0.014285714285714277	18	8	0.03574731920290187	0.002206713755176476	0.038710547490193994
Chr7	6005903	-0.03205128205128207	20	8	0.03420885766444033	0.002206713755176476	0.038710547490193994
Chr7	6009649	0.0783519885687069	20	10	0.035234498690081356	0.002206713755176476	0.038710547490193994
Chr7	6009650	2.168404344971007e-17	20	10	0.03502937048495315	0.002206713755176476	0.038710547490193994
Chr7	6009665	-0.029902242668200116	19	8	0.04227649983734566	0.002206713755176476	0.038710547490193994
Chr7	6009677	0.022869022869022825	20	10	0.04227649983734566	0.002206713755176476	0.038710547490193994
Chr7	6009695	2.168404344971007e-17	20	10	0.043156265233240086	0.002206713755176476	0.038710547490193994
Chr7	6009757	2.168404344971007e-17	20	8	0.043156265233240086	0.002206713755176476	0.038710547490193994
Chr7	6020683	-0.033264033264033266	19	10	0.045063140032120495	0.002206713755176476	0.038710547490193994
Chr7	6020712	-0.03402672544427606	18	9	0.04441797874179792	0.002206713755176476	0.038710547490193994
Chr7	6067821	0.28260869565217384	18	9	0.04906560540950537	0.002206713755176476	0.038710547490193994
Chr7	6067838	-0.03877423389618512	21	10	0.04593283980850021	0.002206713755176476	0.038710547490193994
Chr7	6067860	-0.03561604359330381	21	10	0.04670748970439593	0.002206713755176476	0.038710547490193994
Chr7	6067892	4.336808689942014e-17	21	10	0.046788543402470906	0.002206713755176476	0.038710547490193994
Chr7	6078305	0.02434077079107506	15	7	0.044428971977884	0.002206713755176476	0.038710547490193994
Chr7	6078314	0.044103340179440086	15	6	0.044709772258684284	0.002206713755176476	0.038710547490193994
Chr7	6078337	-6.505213034913028e-18	15	7	0.04552877678357116	0.002206713755176476	0.038710547490193994
Chr7	6078338	0.06896551724137928	15	7	0.0435551995477988	0.002206713755176476	0.038710547490193994
Chr7	6078342	-6.505213034913028e-18	15	7	0.04213147073423948	0.002206713755176476	0.038710547490193994
Chr7	6078343	-3.642919299551297e-17	15	7	0.04380371238024208	0.002206713755176476	0.038710547490193994
Chr7	6078345	0.07692307692307697	14	7	0.04525270310582855	0.002206713755176476	0.038710547490193994
Chr7	6078359	-0.056980056980056974	14	7	0.04355344761044591	0.002206713755176476	0.038710547490193994
Chr7	6078683	0.06324110671936758	12	6	0.04355344761044591	0.002206713755176476	0.038710547490193994
Chr7	6128408	0.06508875739644968	20	8	0.039725490621198595	0.002206713755176476	0.038710547490193994
Chr7	6128425	0.025641025641025682	20	8	0.03184046388323068	0.002206713755176476	0.038710547490193994
Chr7	6149986	-0.037735849056603786	23	6	0.03377097816894497	0.002206713755176476	0.038710547490193994
Chr7	6149991	3.903127820947809e-17	24	7	0.03388568802049693	0.002206713755176476	0.038710547490193994
Chr7	6150086	0.05128205128205124	20	6	0.0327892364844169	0.002206713755176476	0.038710547490193994
Chr7	6162668	0.06666666666666667	20	8	0.03427071796589839	0.002206713755176476	0.038710547490193994
Chr7	6162677	0.32432432432432423	19	10	0.03579899537740192	0.002206713755176476	0.038710547490193994
Chr7	6228686	2.3418766925686887e-17	22	9	0.0354640139408293	0.002206713755176476	0.038710547490193994
Chr7	6228687	2.732189474663468e-17	21	9	0.0354640139408293	0.002206713755176476	0.038710547490193994
Chr7	6228721	2.3418766925686887e-17	22	9	0.03746171772957786	0.002206713755176476	0.038710547490193994
Chr7	6228772	0.06464970279837041	16	11	0.03812699839485853	0.002206713755176476	0.038710547490193994
Chr7	6228809	0	16	11	0.03780753290374405	0.002206713755176476	0.038710547490193994
Chr7	6228812	0.3614135914498891	15	10	0.03213767552474124	0.002206713755176476	0.038710547490193994
Chr7	6251062	0.05263157894736839	19	10	0.03172193763213203	0.002206713755176476	0.038710547490193994
Chr7	6251075	-2.883977778811445e-17	19	9	0.03554837000225595	0.002206713755176476	0.038710547490193994
Chr7	6251100	-2.883977778811445e-17	19	10	0.03647860256039548	0.002206713755176476	0.038710547490193994
Chr7	6251121	0.05120910384068278	19	10	0.03599178714457398	0.002206713755176476	0.038710547490193994
Chr7	6251122	0.014040014040014046	19	10	0.04040505203631687	0.002206713755176476	0.038710547490193994
Chr7	6256962	4.336808689942014e-17	21	10	0.04040505203631687	0.002206713755176476	0.038710547490193994
Chr7	6256988	-0.03201219512195126	21	10	0.037681868173702726	0.002206713755176476	0.038710547490193994
Chr7	6256989	2.732189474663468e-17	21	10	0.037681868173702726	0.002206713755176476	0.038710547490193994
Chr7	6333949	0.10950493944298702	21	10	0.03681700330883786	0.002206713755176476	0.038710547490193994
Chr7	6354389	0.025641025641025682	20	10	0.034484064779283695	0.002206713755176476	0.038710547490193994
Chr7	6354395	0.009603841536614657	21	9	0.034758801054019975	0.002206713755176476	0.038710547490193994
Chr7	6354405	2.732189474663468e-17	21	9	0.03349397891963262	0.002206713755176476	0.038710547490193994
Chr7	6354521	0.06666666666666667	16	8	0.03219220377170363	0.002206713755176476	0.038710547490193994
Chr7	6390330	-0.04166666666666668	14	11	0.0330586936037107	0.002206713755176476	0.038710547490193994
Chr7	6390396	0.11081142857142853	13	11	0.034613410584842776	0.002206713755176476	0.038710547490193994
Chr7	6390452	-0.02631578947368421	14	9	0.03347628683902337	0.002206713755176476	0.038710547490193994
Chr7	6390465	0.02352941176470589	14	9	0.03258772826930539	0.002206713755176476	0.038710547490193994
Chr7	6390469	0.07407407407407407	14	9	0.03139147739189509	0.002206713755176476	0.038710547490193994
Chr7	6420430	0.046511627906976806	22	10	0.023767867159589205	0.002206713755176476	0.038710547490193994
Chr7	6420478	0.0061199510403916165	22	10	0.022965191574304922	0.002206713755176476	0.038710547490193994
Chr7	6420499	2.732189474663468e-17	21	8	0.025016473625586972	0.002206713755176476	0.038710547490193994
Chr7	6420542	0.09988518943742819	21	7	0.024349806958920306	0.002206713755176476	0.038710547490193994
Chr7	6420547	-2.385244779468112e-17	22	7	0.02239014623628623	0.002206713755176476	0.038710547490193994
Chr7	6420550	-0.05	20	7	0.02239014623628623	0.002206713755176476	0.038710547490193994
Chr7	6420564	-8.841732979664318e-4	20	7	0.014012449119932125	0.002206713755176476	0.038710547490193994
Chr7	6528716	-0.05956112852664576	17	6	0.014441299022466237	0.002206713755176476	0.038710547490193994
Chr7	6542981	0.15570557491289197	21	8	0.014929103900515018	0.002206713755176476	0.038710547490193994
Chr7	6542983	0.046511627906976806	22	8	0.01546964444105556	0.002206713755176476	0.038710547490193994
Chr7	6543024	0	22	8	0.014445462364241903	0.002206713755176476	0.038710547490193994
Chr7	6543039	0.26476658476658466	19	8	0.01359323351201305	0.002206713755176476	0.038710547490193994
Chr7	6543047	-2.385244779468112e-17	22	8	0.01359323351201305	0.002206713755176476	0.038710547490193994
Chr7	6543107	-0.06719367588932806	12	6	0.01510304263184338	0.002206713755176476	0.038710547490193994
Chr7	6708426	-2.883977778811445e-17	19	8	0.016436375965176712	0.002206713755176476	0.038710547490193994
Chr7	6708432	-0.04324324324324324	19	9	0.014246277176316973	0.002206713755176476	0.038710547490193994
Chr7	6708463	-0.0397238495546312	19	9	0.017148090809837924	0.002206713755176476	0.038710547490193994
Chr7	6708478	-0.04324324324324324	19	9	0.01849447551756717	0.002206713755176476	0.038710547490193994
Chr7	6708491	-2.883977778811445e-17	19	9	0.028059692908871517	0.002206713755176476	0.038710547490193994
Chr7	6708548	-3.642919299551297e-17	15	7	0.028326359575538185	0.002206713755176476	0.038710547490193994
Chr7	6708579	0.06896551724137928	15	7	0.02905442975097678	0.002206713755176476	0.038710547490193994
Chr7	6708583	0.039999999999999945	13	7	0.025695344036691065	0.002206713755176476	0.038710547490193994
Chr7	6748270	-0.0568561872909699	12	7	0.02622165982616475	0.002206713755176476	0.038710547490193994
Chr7	6748275	0.00685412279615178	12	7	0.027084404924203966	0.002206713755176476	0.038710547490193994
Chr7	6748297	0.00685412279615178	12	7	0.028339765547985642	0.002206713755176476	0.038710547490193994
Chr7	6748299	-0.0568561872909699	12	7	0.026703873506066803	0.002206713755176476	0.038710547490193994
Chr7	6748323	-0.04013377926421404	12	7	0.027319183502813944	0.002206713755176476	0.038710547490193994
Chr7	6752654	0.10256410256410256	20	11	0.029830658411014677	0.002206713755176476	0.038710547490193994
Chr7	6752675	-0.03333333333333337	20	11	0.027323774695705523	0.002206713755176476	0.038710547490193994
Chr7	6752676	-0.03333333333333337	20	11	0.026698774695705522	0.002206713755176476	0.038710547490193994
Chr7	6752748	-3.642919299551297e-17	16	7	0.030959806192031137	0.002206713755176476	0.038710547490193994
Chr7	6752764	-0.05747126436781613	14	6	0.033139651820152626	0.002206713755176476	0.038710547490193994
Chr7	6752781	0.07407407407407403	14	7	0.036493036552847705	0.002206713755176476	0.038710547490193994
Chr7	6753686	0.024390243902439022	21	9	0.035541087216752025	0.002206713755176476	0.038710547490193994
Chr7	6753744	0.027027027027027084	19	8	0.03374598979374763	0.002206713755176476	0.038710547490193994
Chr7	6796752	-3.642919299551297e-17	13	7	0.033332296100053935	0.002206713755176476	0.038710547490193994
Chr7	6796774	-0.028571428571428626	13	7	0.03218452173273819	0.002206713755176476	0.038710547490193994
Chr7	6917969	1.1709383462843443e-17	18	7	0.03943755627989039	0.002206713755176476	0.038710547490193994
Chr7	6950211	0.04347826086956526	12	6	0.04126923467572573	0.002206713755176476	0.038710547490193994
Chr7	6950256	0.06666666666666667	17	8	0.041269234675725734	0.002206713755176476	0.038710547490193994
Chr7	7025051	2.732189474663468e-17	21	9	0.042992399135732294	0.002206713755176476	0.038710547490193994
Chr7	7025099	0.17073170731707316	21	9	0.04464517572196662	0.002206713755176476	0.038710547490193994
Chr7	7197534	0.07692307692307697	20	7	0.04551004058683148	0.002206713755176476	0.038710547490193994
Chr7	7245729	0.4782608695652174	12	7	0.048066250472360496	0.002206713755176476	0.038710547490193994
Chr7	7245741	0.08000000000000003	13	7	0.05285228650839653	0.002206713755176476	0.038710547490193994
Chr7	7245744	-0.005263157894736901	13	6	0.05187059862718854	0.002206713755176476	0.038710547490193994
Chr7	7245746	-0.05714285714285714	13	7	0.0518465531984001	0.002206713755176476	0.038710547490193994
Chr7	7245748	-3.642919299551297e-17	18	7	0.060354924198307854	0.002206713755176476	0.038710547490193994
Chr7	7245803	0.06666666666666667	18	8	0.05959273199699413	0.002206713755176476	0.038710547490193994
Chr7	7245816	0.13684210526315788	18	8	0.05990009398551553	0.002206713755176476	0.038710547490193994
Chr7	7259051	-0.035282974188965185	21	11	0.060485968807992986	0.002206713755176476	0.038710547490193994
Chr7	7259080	0.036885450877748686	21	10	0.06173308883772171	0.002206713755176476	0.038710547490193994
Chr7	7259092	0.12557374541003666	22	10	0.0601262512308841	0.002206713755176476	0.038710547490193994
Chr7	7259098	-0.025458996328029376	22	10	0.06227439937903225	0.002206713755176476	0.038710547490193994
Chr7	7259101	-0.03125000000000001	22	11	0.06370372219297045	0.002206713755176476	0.038710547490193994
Chr7	7259130	0.1630515748162806	19	9	0.06256412105336931	0.002206713755176476	0.038710547490193994
Chr7	7259163	0.1081081081081081	19	9	0.06445428708146637	0.002206713755176476	0.038710547490193994
Chr7	7259164	0.1081081081081081	19	9	0.06371354634072564	0.002206713755176476	0.038710547490193994
Chr7	7259165	0.1081081081081081	19	9	0.06475197357714427	0.002206713755176476	0.038710547490193994
Chr7	7259173	-0.04324324324324324	19	9	0.06421143303660372	0.002206713755176476	0.038710547490193994
Chr7	7259190	-0.020684684684684682	19	8	0.06682012868877764	0.002206713755176476	0.038710547490193994
Chr7	7259194	0.20737786640079767	18	9	0.07000025291238011	0.002206713755176476	0.038710547490193994
Chr7	7259200	0.3626517273576097	18	9	0.07117672350061541	0.002206713755176476	0.038710547490193994
Chr7	7326077	0.024390243902439074	21	7	0.06956320875878678	0.002206713755176476	0.038710547490193994
Chr7	7326098	2.732189474663468e-17	21	7	0.0690349358049819	0.002206713755176476	0.038710547490193994
Chr7	7326207	0.042914979757084984	20	10	0.06851185888190499	0.002206713755176476	0.038710547490193994
Chr7	7326210	0.042914979757084984	20	10	0.06481408445242325	0.002206713755176476	0.038710547490193994
Chr7	7326227	-4.553649124439119e-18	21	11	0.06349757917552193	0.002206713755176476	0.038710547490193994
Chr7	7339596	0.12781049427645072	18	9	0.05393236178421757	0.002206713755176476	0.038710547490193994
Chr7	7339598	0.23930180180180177	19	8	0.05426784565518532	0.002206713755176476	0.038710547490193994
Chr7	7339602	0.019881123180979694	21	9	0.05959050011742788	0.002206713755176476	0.038710547490193994
Chr7	7339616	0.03879772856057766	21	9	0.06595074856463284	0.002206713755176476	0.038710547490193994
Chr7	7339617	0.36856236270441795	23	9	0.06898105159493588	0.002206713755176476	0.038710547490193994
Chr7	7339619	-0.03125548726953463	23	9	0.07431438492826921	0.002206713755176476	0.038710547490193994
Chr7	7339620	0.022222222222222192	23	9	0.07157754282300606	0.002206713755176476	0.038710547490193994
Chr7	7339636	-0.027562446167097333	22	9	0.07361653564011869	0.002206713755176476	0.038710547490193994
Chr7	7339644	0.022222222222222216	23	9	0.07537882662256372	0.002206713755176476	0.038710547490193994
Chr7	7339651	0.022222222222222192	23	9	0.07207370092071219	0.002206713755176476	0.038710547490193994
Chr7	7339698	0.07407407407407403	14	7	0.07363551242622016	0.002206713755176476	0.038710547490193994
Chr7	7339707	0.03813280736357658	14	7	0.07426051242622014	0.002206713755176476	0.038710547490193994
Chr7	7339733	-0.05698005698005698	14	7	0.07110507406634067	0.002206713755176476	0.038710547490193994
Chr7	7339757	0.03703703703703699	14	7	0.06940802818324827	0.002206713755176476	0.038710547490193994
Chr7	7339759	0.03703703703703699	14	7	0.06654353630871336	0.002206713755176476	0.038710547490193994
Chr7	7489360	0.07631160572337041	19	9	0.06494904177304235	0.002206713755176476	0.038710547490193994
Chr7	7551617	4.163336342344335e-17	12	6	0.06638157426439838	0.002206713755176476	0.038710547490193994
Chr7	7551664	0.13043478260869562	12	6	0.06659534792610486	0.002206713755176476	0.038710547490193994
Chr7	7551665	0.13043478260869562	12	6	0.062247870566101704	0.002206713755176476	0.038710547490193994
Chr7	8006330	0.05882352941176477	19	9	0.057962108746222235	0.002206713755176476	0.038710547490193994
Chr7	8067441	-0.03719747622186647	19	11	0.05787192633179304	0.002206713755176476	0.038710547490193994
Chr7	8067450	0.04025301897642322	19	10	0.05787192633179304	0.002206713755176476	0.038710547490193994
Chr7	8067455	-0.02615384615384615	20	11	0.05701362673665135	0.002206713755176476	0.038710547490193994
Chr7	8067477	-0.014157014157014172	19	11	0.05615532714150965	0.002206713755176476	0.038710547490193994
Chr7	8067507	0.011097813078011099	20	11	0.05615532714150965	0.002206713755176476	0.038710547490193994
Chr7	8067513	-4.770489558936224e-17	20	11	0.05541729907416245	0.002206713755176476	0.038710547490193994
Chr7	8067605	0.0967741935483871	16	9	0.05209467767227276	0.002206713755176476	0.038710547490193994
Chr7	8104211	0.26086956521739135	15	8	0.05169705520865316	0.002206713755176476	0.038710547490193994
Chr7	8104213	0.26086956521739135	15	8	0.05040397070854698	0.002206713755176476	0.038710547490193994
Chr7	8104246	0.15151515151515155	17	8	0.04303272345445861	0.002206713755176476	0.038710547490193994
Chr7	8104283	0.33333333333333337	14	8	0.04412294947891907	0.002206713755176476	0.038710547490193994
Chr7	8104320	-6.505213034913028e-18	15	8	0.043173355982984114	0.002206713755176476	0.038710547490193994
Chr7	8104335	0.06666666666666667	15	8	0.04372460490632606	0.002206713755176476	0.038710547490193994
Chr7	8104347	0.12500000000000003	15	8	0.04245628413268852	0.002206713755176476	0.038710547490193994
Chr7	8133874	-0.039682539682539694	18	10	0.041787185310363885	0.002206713755176476	0.038710547490193994
Chr7	8133895	0.05263157894736839	19	10	0.04001266353584212	0.002206713755176476	0.038710547490193994
Chr7	8159643	-2.2551405187698508e-17	13	9	0.03895696709553029	0.002206713755176476	0.038710547490193994
Chr7	8226815	0.005279656822306551	15	10	0.04009656823513143	0.002206713755176476	0.038710547490193994
Chr7	8293244	0.023255813953488327	22	8	0.04089428903285223	0.002206713755176476	0.038710547490193994
Chr7	8300723	-0.035116485618637665	21	9	0.040380305661726	0.002206713755176476	0.038710547490193994
Chr7	8300737	0.028383381324557803	20	9	0.038854073547258595	0.002206713755176476	0.038710547490193994
Chr7	8300739	0.028383381324557738	20	9	0.039597599027626176	0.002206713755176476	0.038710547490193994
Chr7	8300760	-0.009996001599360267	21	9	0.03870318908973798	0.002206713755176476	0.038710547490193994
Chr7	8300762	-0.009996001599360267	21	9	0.03880663092413764	0.002206713755176476	0.038710547490193994
Chr7	8622060	0.14836363636363625	17	9	0.03871124141698343	0.002206713755176476	0.038710547490193994
Chr7	8667462	0.019881123180979694	21	9	0.04180813211789135	0.002206713755176476	0.038710547490193994
Chr7	8725864	4.336808689942014e-17	20	10	0.04100307173836288	0.002206713755176476	0.038710547490193994
Chr7	8725875	2.3418766925686887e-17	20	9	0.04203896917426032	0.002206713755176476	0.038710547490193994
Chr7	8725885	4.336808689942014e-17	20	10	0.043987972756349795	0.002206713755176476	0.038710547490193994
Chr7	8725904	4.336808689942014e-17	20	10	0.042587154706171686	0.002206713755176476	0.038710547490193994
Chr7	8782292	0.09090909090909087	13	6	0.0421042771501234	0.002206713755176476	0.038710547490193994
Chr7	8782385	0.07317073170731705	21	8	0.04027336844255435	0.002206713755176476	0.038710547490193994
Chr7	8782396	-4.553649124439119e-18	21	8	0.03667759875982815	0.002206713755176476	0.038710547490193994
Chr7	8789062	-0.02585649644473175	20	9	0.031460207455480324	0.002206713755176476	0.038710547490193994
Chr7	8789104	-2.385244779468112e-17	22	9	0.027671738721608274	0.002206713755176476	0.038710547490193994
Chr7	8789147	0.023255813953488327	22	9	0.02100507205494161	0.002206713755176476	0.038710547490193994
Chr7	8789159	-0.02525745257452575	21	8	0.02540095518259392	0.002206713755176476	0.038710547490193994
Chr7	8820753	2.732189474663468e-17	21	6	0.025101821575662774	0.002206713755176476	0.038710547490193994
Chr7	8840375	-0.04119381645965508	16	10	0.02336974793225192	0.002206713755176476	0.038710547490193994
Chr7	8840402	-0.011232718894009223	16	11	0.02391533671039884	0.002206713755176476	0.038710547490193994
Chr7	8840416	-0.01465201465201462	15	11	0.023036402401922937	0.002206713755176476	0.038710547490193994
Chr7	8840431	-0.014652014652014652	15	11	0.023346548613708495	0.002206713755176476	0.038710547490193994
Chr7	8840501	4.336808689942018e-18	20	10	0.023844273727639437	0.002206713755176476	0.038710547490193994
Chr7	8840509	0.07692307692307694	20	10	0.03139286204186179	0.002206713755176476	0.038710547490193994
Chr7	8884064	0.01133786848072552	18	10	0.031440232095952626	0.002206713755176476	0.038710547490193994
Chr7	8884065	4.336808689942014e-17	18	10	0.03087256446946147	0.002206713755176476	0.038710547490193994
Chr7	8884078	0.03717627401837925	18	10	0.030304896842970316	0.002206713755176476	0.038710547490193994
Chr7	8884101	0.08571428571428578	18	9	0.03050481687495752	0.002206713755176476	0.038710547490193994
Chr7	8884102	0.1356068743286788	18	10	0.030704736906944727	0.002206713755176476	0.038710547490193994
Chr7	8884110	0.054054054054054085	19	10	0.028181908624116445	0.002206713755176476	0.038710547490193994
Chr7	8884141	0.11764705882352937	13	9	0.030006508382719073	0.002206713755176476	0.038710547490193994
Chr7	8884248	4.163336342344335e-17	20	6	0.03463564988617241	0.002206713755176476	0.038710547490193994
Chr7	8884252	0.025641025641025647	20	6	0.03463564988617241	0.002206713755176476	0.038710547490193994
Chr7	8884272	0.08329316494745967	21	6	0.03926479138962575	0.002206713755176476	0.038710547490193994
Chr7	8884308	-0.05894308943089431	21	6	0.038544977148139675	0.002206713755176476	0.038710547490193994
Chr7	8884314	-0.02414387780241439	21	6	0.03798616086478968	0.002206713755176476	0.038710547490193994
Chr7	8929943	0.0052287581699347295	19	9	0.04115188773409668	0.002206713755176476	0.038710547490193994
Chr7	8929951	0.08108108108108107	19	9	0.04261530236824302	0.002206713755176476	0.038710547490193994
Chr7	8929967	2.3418766925686887e-17	19	9	0.04776157380059099	0.002206713755176476	0.038710547490193994
Chr7	8929980	-0.03790828517845073	19	9	0.04776157380059099	0.002206713755176476	0.038710547490193994
Chr7	8930123	4.336808689942014e-17	20	10	0.04778426239957	0.002206713755176476	0.038710547490193994
Chr7	8930134	0.21979415638261554	20	10	0.054871422033071104	0.002206713755176476	0.038710547490193994
Chr7	8950376	0.051709986320109466	22	8	0.057220628382277455	0.002206713755176476	0.038710547490193994
Chr7	8950392	0.03839631782945737	22	8	0.06462651529348114	0.002206713755176476	0.038710547490193994
Chr7	8950393	-0.012403100775193802	22	8	0.0714331802533719	0.002206713755176476	0.038710547490193994
Chr7	8950418	0.008684863523573276	20	7	0.0717262205464122	0.002206713755176476	0.038710547490193994
Chr7	8950442	0.015507310589277798	19	7	0.0720192608394525	0.002206713755176476	0.038710547490193994
Chr7	8950449	0.03016591251885371	20	7	0.07344129826148992	0.002206713755176476	0.038710547490193994
Chr7	8959705	0.400685229664606	22	10	0.07870401404674975	0.002206713755176476	0.038710547490193994
Chr7	8959714	-0.03274798291409587	22	10	0.07847725667713523	0.002206713755176476	0.038710547490193994
Chr7	8959720	-1.2468324983583309e-17	23	10	0.07847725667713523	0.002206713755176476	0.038710547490193994
Chr7	8959756	-1.2468324983583309e-17	23	10	0.07691321837625482	0.002206713755176476	0.038710547490193994
Chr7	9007126	-1.2468324983583309e-17	23	10	0.07622457368761014	0.002206713755176476	0.038710547490193994
Chr7	9007142	-1.2468324983583309e-17	23	10	0.07790268010347559	0.002206713755176476	0.038710547490193994
Chr7	9007143	0.022222222222222192	23	10	0.07597782842252634	0.002206713755176476	0.038710547490193994
Chr7	9007148	0.1111111111111111	23	10	0.07362488724605576	0.002206713755176476	0.038710547490193994
Chr7	9109079	0.2314570751726669	21	9	0.07981964242669026	0.002206713755176476	0.038710547490193994
Chr7	9109081	2.732189474663468e-17	21	9	0.07930682191386976	0.002206713755176476	0.038710547490193994
Chr7	9109082	0.2314570751726669	21	9	0.07810607489399032	0.002206713755176476	0.038710547490193994
Chr7	9109083	-0.03599071207430342	20	9	0.07898486166385353	0.002206713755176476	0.038710547490193994
Chr7	9109090	0.06296827674159095	21	9	0.07993285549897158	0.002206713755176476	0.038710547490193994
Chr7	9109110	0.2314570751726669	21	9	0.08064497725027343	0.002206713755176476	0.038710547490193994
Chr7	9109126	0.07317073170731705	21	9	0.07902335562865181	0.002206713755176476	0.038710547490193994
Chr7	9109128	0.2314570751726669	21	9	0.07902335562865181	0.002206713755176476	0.038710547490193994
Chr7	9109130	2.732189474663468e-17	21	9	0.07978152133222083	0.002206713755176476	0.038710547490193994
Chr7	9109141	0.024390243902439074	21	9	0.07997199752269701	0.002206713755176476	0.038710547490193994
Chr7	9109182	0.32910052910052917	14	8	0.07576659058552089	0.002206713755176476	0.038710547490193994
Chr7	9109202	0.11746031746031746	14	8	0.0747323908591187	0.002206713755176476	0.038710547490193994
Chr7	9109207	0.32910052910052917	14	8	0.07963610629357433	0.002206713755176476	0.038710547490193994
Chr7	9109214	0.32910052910052917	14	8	0.0810606388973135	0.002206713755176476	0.038710547490193994
Chr7	9120647	1.1709383462843443e-17	18	10	0.08142748216738259	0.002206713755176476	0.038710547490193994
Chr7	9120651	4.336808689942014e-17	19	10	0.08029079638454473	0.002206713755176476	0.038710547490193994
Chr7	9120698	0.0711018711018711	19	10	0.07899782296175385	0.002206713755176476	0.038710547490193994
Chr7	9120699	0.34005886618606834	18	9	0.07006425774128404	0.002206713755176476	0.038710547490193994
Chr7	9120708	-4.119968255444917e-18	19	10	0.07071921739956595	0.002206713755176476	0.038710547490193994
Chr7	9149262	2.732189474663468e-17	21	9	0.070907187324378	0.002206713755176476	0.038710547490193994
Chr7	9149272	-0.04102564102564102	20	8	0.07277741312812179	0.002206713755176476	0.038710547490193994
Chr7	9149304	0.05128205128205131	20	8	0.07267328261788229	0.002206713755176476	0.038710547490193994
Chr7	9149305	0.21951219512195125	21	9	0.07174680775592356	0.002206713755176476	0.038710547490193994
Chr7	9149310	-0.042188529993408046	21	9	0.07037588844952039	0.002206713755176476	0.038710547490193994
Chr7	9149454	-1.2468324983583309e-17	23	11	0.07022263174453955	0.002206713755176476	0.038710547490193994
Chr7	9149465	0.3097377590317257	21	11	0.06559349024108621	0.002206713755176476	0.038710547490193994
Chr7	9149502	-1.2468324983583309e-17	23	11	0.06616491881251478	0.002206713755176476	0.038710547490193994
Chr7	9149518	0.023255813953488327	22	11	0.06056608033936447	0.002206713755176476	0.038710547490193994
Chr7	9149520	-0.015003750937734376	22	11	0.061285894580850535	0.002206713755176476	0.038710547490193994
Chr7	9187841	0.023255813953488372	22	11	0.06016799677369334	0.002206713755176476	0.038710547490193994
Chr7	9187891	0.040834845735027235	17	10	0.05468415441553915	0.002206713755176476	0.038710547490193994
Chr7	9193470	0	18	8	0.05439721036962811	0.002206713755176476	0.038710547490193994
Chr7	9193508	0	19	8	0.05094453945441006	0.002206713755176476	0.038710547490193994
Chr7	9193521	0	19	8	0.052121010042645355	0.002206713755176476	0.038710547490193994
Chr7	9193545	0.009523809523809526	18	8	0.052146025677417086	0.002206713755176476	0.038710547490193994
Chr7	9193574	0.009523809523809502	18	8	0.04815493180397027	0.002206713755176476	0.038710547490193994
Chr7	9193607	2.3418766925686887e-17	18	9	0.05142722601467434	0.002206713755176476	0.038710547490193994
Chr7	9233912	0.2835820895522389	22	8	0.04506916407766503	0.002206713755176476	0.038710547490193994
Chr7	9234205	0.05882352941176477	19	9	0.03775081746326578	0.002206713755176476	0.038710547490193994
Chr7	9234236	0.027027027027027084	19	9	0.03779467711238858	0.002206713755176476	0.038710547490193994
Chr7	9234260	-0.04132697855261507	18	9	0.03801862575738986	0.002206713755176476	0.038710547490193994
Chr7	9238579	-0.03448275862068966	21	9	0.04099247146300475	0.002206713755176476	0.038710547490193994
Chr7	9238580	-0.045993031358885016	21	8	0.044793674215347676	0.002206713755176476	0.038710547490193994
Chr7	9238600	3.903127820947809e-17	24	10	0.04412776945344291	0.002206713755176476	0.038710547490193994
Chr7	9238601	0.00939849624060151	24	10	0.04412776945344291	0.002206713755176476	0.038710547490193994
Chr7	9238616	0.09351129018719043	17	10	0.04499214192307854	0.002206713755176476	0.038710547490193994
Chr7	9238623	-0.005206525511975055	22	10	0.043272623346417106	0.002206713755176476	0.038710547490193994
Chr7	9238644	-0.046323743097936645	19	8	0.03819272427156429	0.002206713755176476	0.038710547490193994
Chr7	9238646	-0.046323743097936645	19	8	0.038250254085191664	0.002206713755176476	0.038710547490193994
Chr7	9238723	0.10344827586206894	15	7	0.03765768875578423	0.002206713755176476	0.038710547490193994
Chr7	9257092	2.3418766925686887e-17	21	9	0.03119160748664911	0.002206713755176476	0.038710547490193994
Chr7	9257143	0.0285714285714286	18	8	0.03119160748664911	0.002206713755176476	0.038710547490193994
Chr7	9257147	-0.04848484848484848	17	8	0.03215596622339212	0.002206713755176476	0.038710547490193994
Chr7	9257160	-2.883977778811445e-17	19	8	0.03388551625795958	0.002206713755176476	0.038710547490193994
Chr7	9257163	0.0070733863837312465	18	7	0.03320534621544896	0.002206713755176476	0.038710547490193994
Chr7	9258719	-0.042735042735042736	20	9	0.03196674260703645	0.002206713755176476	0.038710547490193994
Chr7	9258734	0.05882352941176477	20	9	0.03522029230277681	0.002206713755176476	0.038710547490193994
Chr7	9258737	0.05882352941176477	20	9	0.035826352908837414	0.002206713755176476	0.038710547490193994
Chr7	9258738	0.05882352941176477	19	9	0.03983789692038143	0.002206713755176476	0.038710547490193994
Chr7	9258739	0.025641025641025682	20	9	0.04365896474144925	0.002206713755176476	0.038710547490193994
Chr7	9258754	0.12954583542818832	20	9	0.04748003256251707	0.002206713755176476	0.038710547490193994
Chr7	9258775	0.28107502799552064	20	10	0.051155557038041546	0.002206713755176476	0.038710547490193994
Chr7	9258803	0.011197432250063788	20	10	0.04710553686861839	0.002206713755176476	0.038710547490193994
Chr7	9258814	-0.036816801619433195	20	10	0.047631140083923204	0.002206713755176476	0.038710547490193994
Chr7	9258836	0.0021929824561402987	20	10	0.04879267334692278	0.002206713755176476	0.038710547490193994
Chr7	9258848	0.011197432250063819	20	10	0.050107017796023855	0.002206713755176476	0.038710547490193994
Chr7	9258879	0.21979415638261554	20	10	0.060433708395518725	0.002206713755176476	0.038710547490193994
Chr7	9258881	0.5301190038032145	20	10	0.06115433530622133	0.002206713755176476	0.038710547490193994
Chr7	9280907	-0.033295238095238086	23	11	0.06641749320095817	0.002206713755176476	0.038710547490193994
Chr7	9280918	0	23	11	0.07149268117088298	0.002206713755176476	0.038710547490193994
Chr7	9280946	0.0021929824561402987	20	10	0.07488561326187601	0.002206713755176476	0.038710547490193994
Chr7	9280970	-0.03469387755102041	18	9	0.07774044119539895	0.002206713755176476	0.038710547490193994
Chr7	9280977	-0.03448275862068965	20	10	0.07851437597402176	0.002206713755176476	0.038710547490193994
Chr7	9280990	-0.03931203931203931	19	10	0.08891620854663232	0.002206713755176476	0.038710547490193994
Chr7	9280998	-0.029628266470371707	20	10	0.0879570923745344	0.002206713755176476	0.038710547490193994
Chr7	9281005	-0.0135663044250302	20	10	0.08897920539664743	0.002206713755176476	0.038710547490193994
Chr7	9281018	4.336808689942014e-17	20	10	0.08982981424725628	0.002206713755176476	0.038710547490193994
Chr7	9296187	0.07147375079063888	16	9	0.09079951121695325	0.002206713755176476	0.038710547490193994
Chr7	9296189	0.07147375079063882	16	9	0.09047991491754197	0.002206713755176476	0.038710547490193994
Chr7	9296223	-0.010752688172043006	16	9	0.09090987576129592	0.002206713755176476	0.038710547490193994
Chr7	9296338	-0.021095334685598363	15	9	0.09233600518742535	0.002206713755176476	0.038710547490193994
Chr7	9296343	0.16267748478701827	15	9	0.09176559520525066	0.002206713755176476	0.038710547490193994
Chr7	9303907	0.030303030303030318	17	10	0.09116055318844393	0.002206713755176476	0.038710547490193994
Chr7	9303937	0.20057720057720058	14	6	0.09055551117163721	0.002206713755176476	0.038710547490193994
Chr7	9303951	0.20057720057720052	14	6	0.08931766855448425	0.002206713755176476	0.038710547490193994
Chr7	9303952	0.20057720057720058	14	6	0.09230052233772376	0.002206713755176476	0.038710547490193994
Chr7	9303962	0.18377622377622377	13	6	0.08667902177781335	0.002206713755176476	0.038710547490193994
Chr7	9342324	0.08108108108108107	19	9	0.08645507313281207	0.002206713755176476	0.038710547490193994
Chr7	9358642	0.08510369017700554	21	10	0.08648992116034195	0.002206713755176476	0.038710547490193994
Chr7	9358678	0.0851036901770056	21	10	0.08595737372841371	0.002206713755176476	0.038710547490193994
Chr7	9358695	0.024390243902439074	21	10	0.085244737300607	0.002206713755176476	0.038710547490193994
Chr7	9358707	0.4818517713540536	22	8	0.08061437374110585	0.002206713755176476	0.038710547490193994
Chr7	9358709	-0.009961685823754791	23	8	0.07038752295057793	0.002206713755176476	0.038710547490193994
Chr7	9358727	0.26315789473684215	23	10	0.07291389282876176	0.002206713755176476	0.038710547490193994
Chr7	9358741	0.26315789473684215	23	10	0.07224893775815842	0.002206713755176476	0.038710547490193994
Chr7	9358753	0.26315789473684215	23	10	0.07267019438810537	0.002206713755176476	0.038710547490193994
Chr7	9362413	0.13753487116417193	19	9	0.07658246274372349	0.002206713755176476	0.038710547490193994
Chr7	9362435	-0.007627004166796609	19	9	0.08049050872073499	0.002206713755176476	0.038710547490193994
Chr7	9362449	0.4737678855325913	19	9	0.08262453275820729	0.002206713755176476	0.038710547490193994
Chr7	9362457	0.05549246725717317	19	9	0.08549144154716186	0.002206713755176476	0.038710547490193994
Chr7	9362460	0.05110565110565111	19	8	0.08877094579550437	0.002206713755176476	0.038710547490193994
Chr7	9362523	0.07110187110187115	19	10	0.09177912395534629	0.002206713755176476	0.038710547490193994
Chr7	9366521	2.732189474663468e-17	21	11	0.09230297863865604	0.002206713755176476	0.038710547490193994
Chr7	9366576	-0.015979814970563482	21	11	0.09087350362284326	0.002206713755176476	0.038710547490193994
Chr7	9402059	0.028571428571428574	18	8	0.09431754702501007	0.002206713755176476	0.038710547490193994
Chr7	9402072	0.0285714285714286	18	8	0.09580960829660551	0.002206713755176476	0.038710547490193994
Chr7	9402079	0.030303030303030304	17	8	0.09207318104481685	0.002206713755176476	0.038710547490193994
Chr7	9402095	0.0285714285714286	18	8	0.09031054116896943	0.002206713755176476	0.038710547490193994
Chr7	9402096	0.028571428571428574	18	8	0.08574515100357927	0.002206713755176476	0.038710547490193994
Chr7	9417946	-0.036251105216622434	20	8	0.08067862459125846	0.002206713755176476	0.038710547490193994
Chr7	9417958	0.2786885245901639	20	8	0.07618420302366616	0.002206713755176476	0.038710547490193994
Chr7	9418000	2.168404344971007e-17	20	10	0.07167197139564506	0.002206713755176476	0.038710547490193994
Chr7	9418021	4.336808689942018e-18	20	10	0.07196177168544535	0.002206713755176476	0.038710547490193994
Chr7	9418024	-0.03507440024293956	19	10	0.07025969788190524	0.002206713755176476	0.038710547490193994
Chr7	9418040	-0.02443438914027147	20	9	0.06855762407836512	0.002206713755176476	0.038710547490193994
Chr7	9418041	-0.024434389140271493	20	9	0.06723648586698301	0.002206713755176476	0.038710547490193994
Chr7	9425757	-0.011724021592442601	20	10	0.05759945043990194	0.002206713755176476	0.038710547490193994
Chr7	9425759	0.018776464276818738	21	10	0.0569952408278261	0.002206713755176476	0.038710547490193994
Chr7	9425768	0.0930232558139535	22	10	0.05101779721880354	0.002206713755176476	0.038710547490193994
Chr7	9425786	-0.033247753530166874	21	10	0.044888838458265835	0.002206713755176476	0.038710547490193994
Chr7	9425791	0.023255813953488327	22	10	0.03880458264900547	0.002206713755176476	0.038710547490193994
Chr7	9463058	0.16091954022988503	17	11	0.03605388522572203	0.002206713755176476	0.038710547490193994
Chr7	9463061	0.16091954022988503	17	11	0.03620642530905797	0.002206713755176476	0.038710547490193994
Chr7	9463063	0.0673891625615764	15	11	0.029084008774876727	0.002206713755176476	0.038710547490193994
Chr7	9473411	0.11371717297735635	21	9	0.02721361278683368	0.002206713755176476	0.038710547490193994
Chr7	9508231	0.15040890799209589	21	10	0.02619149976472066	0.002206713755176476	0.038710547490193994
Chr7	9508261	0.15040890799209589	21	10	0.028232655600183086	0.002206713755176476	0.038710547490193994
Chr7	9508276	0.09766648495612573	21	10	0.027614692782691595	0.002206713755176476	0.038710547490193994
Chr7	9508357	2.3418766925686887e-17	15	9	0.027316326264611376	0.002206713755176476	0.038710547490193994
Chr7	9508378	0.16144948193629735	15	9	0.028609559347318143	0.002206713755176476	0.038710547490193994
Chr7	9508381	0.05350772889417362	15	8	0.029371464109222905	0.002206713755176476	0.038710547490193994
Chr7	9546571	-0.02414387780241439	21	6	0.0287654035031623	0.002206713755176476	0.038710547490193994
Chr7	9546580	-0.05782896348934085	18	6	0.028193974931733725	0.002206713755176476	0.038710547490193994
Chr7	9546630	-0.027692307692307714	20	6	0.02931574128533399	0.002206713755176476	0.038710547490193994
Chr7	9546638	-0.052749120038839664	18	6	0.029909949436178068	0.002206713755176476	0.038710547490193994
Chr7	9546648	-0.02414387780241439	21	6	0.023754360762556607	0.002206713755176476	0.038710547490193994
Chr7	9546687	-0.0418353576248313	20	8	0.023754360762556603	0.002206713755176476	0.038710547490193994
Chr7	9546712	0.09557109557109549	20	8	0.023754360762556603	0.002206713755176476	0.038710547490193994
Chr7	9586590	2.6020852139652106e-18	24	10	0.024455848767415394	0.002206713755176476	0.038710547490193994
Chr7	9586603	2.6020852139652106e-18	24	10	0.02736877897446325	0.002206713755176476	0.038710547490193994
Chr7	9586645	-0.041666666666666664	23	8	0.02785746675726868	0.002206713755176476	0.038710547490193994
Chr7	9586648	3.903127820947809e-17	24	10	0.028091947189117533	0.002206713755176476	0.038710547490193994
Chr7	9586653	-0.040172166427546625	23	9	0.026842468323749223	0.002206713755176476	0.038710547490193994
Chr7	9586687	-0.03571428571428567	19	10	0.02604005141546871	0.002206713755176476	0.038710547490193994
Chr7	9586717	-0.04329004329004329	17	9	0.027763054694070602	0.002206713755176476	0.038710547490193994
Chr7	9586719	-0.041054895726175995	19	9	0.02835598662299939	0.002206713755176476	0.038710547490193994
Chr7	9586720	-2.883977778811445e-17	19	10	0.024531535212341086	0.002206713755176476	0.038710547490193994
Chr7	9586727	4.336808689942014e-17	19	10	0.02044206426837056	0.002206713755176476	0.038710547490193994
Chr7	9586741	0.11764705882352937	19	9	0.022504537427395443	0.002206713755176476	0.038710547490193994
Chr7	9586744	-0.03802733214497919	17	9	0.024101222891508817	0.002206713755176476	0.038710547490193994
Chr7	9591517	3.903127820947809e-17	24	10	0.02263826894486022	0.002206713755176476	0.038710547490193994
Chr7	9591528	0.17315966287499257	24	10	0.02117531499821162	0.002206713755176476	0.038710547490193994
Chr7	9591529	-0.030898140874574508	23	10	0.022040343411564866	0.002206713755176476	0.038710547490193994
Chr7	9591531	-0.030898140874574497	23	10	0.025502766046401296	0.002206713755176476	0.038710547490193994
Chr7	9591566	0.09323308270676692	23	10	0.026180082713981652	0.002206713755176476	0.038710547490193994
Chr7	9591923	0.06666666666666667	24	8	0.029016234442404486	0.002206713755176476	0.038710547490193994
Chr7	9591975	2.6020852139652106e-18	24	8	0.03340541830475908	0.002206713755176476	0.038710547490193994
Chr7	9592024	-1.2468324983583309e-17	23	9	0.03728242291792206	0.002206713755176476	0.038710547490193994
Chr7	9592028	0.08465974625144176	23	9	0.04220797411013992	0.002206713755176476	0.038710547490193994
Chr7	9592031	-0.0065406976744186145	22	8	0.05167389757246019	0.002206713755176476	0.038710547490193994
Chr7	9592056	-0.029090909090909087	23	9	0.05215677512850847	0.002206713755176476	0.038710547490193994
Chr7	9724341	-4.770489558936224e-17	22	11	0.0529934822810051	0.002206713755176476	0.038710547490193994
Chr7	9724378	0	22	11	0.05342065434375823	0.002206713755176476	0.038710547490193994
Chr7	9724391	-4.770489558936224e-17	22	11	0.05575924831793326	0.002206713755176476	0.038710547490193994
Chr7	9724425	0.12121212121212124	17	9	0.06489909692452184	0.002206713755176476	0.038710547490193994
Chr7	9724426	2.3418766925686887e-17	18	9	0.06573243025785518	0.002206713755176476	0.038710547490193994
Chr7	9724478	0	18	9	0.07487227886444374	0.002206713755176476	0.038710547490193994
Chr7	9760518	-0.043697478991596636	18	9	0.07567572219299468	0.002206713755176476	0.038710547490193994
Chr7	9760639	0.05290241039992776	17	10	0.08552985651386896	0.002206713755176476	0.038710547490193994
Chr7	9760640	0.05290241039992776	17	10	0.08639565737966984	0.002206713755176476	0.038710547490193994
Chr7	9760642	0.05290241039992776	17	10	0.08721675529419336	0.002206713755176476	0.038710547490193994
Chr7	9783578	-0.030303030303030283	17	9	0.0892680373454754	0.002206713755176476	0.038710547490193994
Chr7	9783631	-0.043554006968641125	21	8	0.0894755717465582	0.002206713755176476	0.038710547490193994
Chr7	9855427	0.17051282051282055	20	8	0.08809824032618517	0.002206713755176476	0.038710547490193994
Chr7	9855444	0.19355144618302506	19	8	0.08885878696908475	0.002206713755176476	0.038710547490193994
Chr7	9894266	0.07726121065966594	21	9	0.09477599829806078	0.002206713755176476	0.038710547490193994
Chr7	9894269	0.07726121065966604	21	9	0.09723001636953696	0.002206713755176476	0.038710547490193994
Chr7	9894298	0.14091790562378795	20	9	0.1052113797392835	0.002206713755176476	0.038710547490193994
Chr7	9894330	0.1731211317418214	20	8	0.10582934255677498	0.002206713755176476	0.038710547490193994
Chr7	9894341	0.19531531531531524	19	8	0.10441902188329642	0.002206713755176476	0.038710547490193994
Chr7	9894343	0.19531531531531532	19	8	0.10649109395536849	0.002206713755176476	0.038710547490193994
Chr7	9894344	0.19531531531531524	19	8	0.10989649936077389	0.002206713755176476	0.038710547490193994
Chr7	9894351	0.1360212671688082	19	8	0.11330190476617931	0.002206713755176476	0.038710547490193994
Chr7	9894359	0.2185852519185853	19	8	0.11075067356848005	0.002206713755176476	0.038710547490193994
Chr7	9894363	0.4205470530771736	19	8	0.11536156081560103	0.002206713755176476	0.038710547490193994
Chr7	9897601	4.163336342344335e-17	20	6	0.12042345229105184	0.002206713755176476	0.038710547490193994
Chr7	9897620	2.168404344971007e-17	20	6	0.12142013003191562	0.002206713755176476	0.038710547490193994
Chr7	9897652	0.11692969870875179	21	8	0.12275346336524895	0.002206713755176476	0.038710547490193994
Chr7	9897657	0.11692969870875179	21	8	0.12230901892080451	0.002206713755176476	0.038710547490193994
Chr7	9897710	0.45699243032942877	20	9	0.1218359960087572	0.002206713755176476	0.038710547490193994
Chr7	9897737	2.3418766925686887e-17	19	9	0.12378721552095233	0.002206713755176476	0.038710547490193994
Chr7	9897755	0.45699243032942877	20	9	0.12427502039900111	0.002206713755176476	0.038710547490193994
Chr7	9897763	4.336808689942018e-18	20	9	0.12514896997883304	0.002206713755176476	0.038710547490193994
Chr7	9897766	0.45699243032942877	20	9	0.12409092177083449	0.002206713755176476	0.038710547490193994
Chr7	9931862	2.732189474663468e-17	21	7	0.12390243878022725	0.002206713755176476	0.038710547490193994
Chr7	9931878	-4.553649124439119e-18	21	7	0.12671535831416417	0.002206713755176476	0.038710547490193994
Chr7	9931916	0.10256410256410256	20	7	0.12723323943590734	0.002206713755176476	0.038710547490193994
Chr7	9931924	0.01037672005413939	20	6	0.13286759073740353	0.002206713755176476	0.038710547490193994
Chr7	9931933	0.04878048780487801	21	7	0.13048297535278816	0.002206713755176476	0.038710547490193994
Chr7	9936082	-4.119968255444917e-18	19	9	0.12661194642912765	0.002206713755176476	0.038710547490193994
Chr7	9936086	0.29586056644880177	19	9	0.12419785334706547	0.002206713755176476	0.038710547490193994
Chr7	9936095	0.29586056644880165	19	9	0.1284015780828211	0.002206713755176476	0.038710547490193994
Chr7	9936117	0.3681700276127521	19	9	0.1250915971257813	0.002206713755176476	0.038710547490193994
Chr7	9936133	2.3418766925686887e-17	20	9	0.12637091923268962	0.002206713755176476	0.038710547490193994
Chr7	9951965	0.022717049032838502	20	10	0.12300397441755921	0.002206713755176476	0.038710547490193994
Chr7	9952063	0.1702702702702703	19	10	0.1190976681112529	0.002206713755176476	0.038710547490193994
Chr7	9952068	0.1702702702702703	19	10	0.11778328026144459	0.002206713755176476	0.038710547490193994
Chr7	9952085	0.1702702702702703	19	10	0.11607997998293611	0.002206713755176476	0.038710547490193994
Chr7	9967987	-0.042901813633520934	21	8	0.11645314248012961	0.002206713755176476	0.038710547490193994
Chr7	9967994	0.22400366468163066	19	8	0.11063411987508413	0.002206713755176476	0.038710547490193994
Chr7	9968002	0.22400366468163083	19	8	0.11063411987508413	0.002206713755176476	0.038710547490193994
Chr7	9968118	0.04983388704318939	22	11	0.1135841885878647	0.002206713755176476	0.038710547490193994
Chr7	9972248	0.06666666666666667	19	8	0.11295988032797538	0.002206713755176476	0.038710547490193994
Chr7	9972270	-0.0222222222222222	18	8	0.11062128635380035	0.002206713755176476	0.038710547490193994
Chr7	9972340	0.09756097560975609	21	10	0.1052098906095229	0.002206713755176476	0.038710547490193994
Chr7	9972344	0.09756097560975611	21	10	0.10457339612687458	0.002206713755176476	0.038710547490193994
Chr7	9972346	0.024390243902439074	21	10	0.09536802745476594	0.002206713755176476	0.038710547490193994
Chr7	9972410	2.168404344971007e-17	20	6	0.09616194637368486	0.002206713755176476	0.038710547490193994
Chr7	9972412	2.168404344971007e-17	20	6	0.0878160166860152	0.002206713755176476	0.038710547490193994
Chr7	9973789	0.04347826086956526	12	8	0.0878160166860152	0.002206713755176476	0.038710547490193994
Chr7	9985313	0.1935483870967742	16	9	0.08860993560493412	0.002206713755176476	0.038710547490193994
Chr7	9985320	-0.00440897421587228	16	9	0.08735257247257099	0.002206713755176476	0.038710547490193994
Chr7	9985325	0.23816355810616935	20	9	0.08793895699040712	0.002206713755176476	0.038710547490193994
Chr7	9985328	0.05128205128205127	20	11	0.09077709446269093	0.002206713755176476	0.038710547490193994
Chr7	9985365	-2.883977778811445e-17	19	9	0.09071695413526026	0.002206713755176476	0.038710547490193994
Chr7	9985367	-0.04344344344344344	19	8	0.08473960247885355	0.002206713755176476	0.038710547490193994
Chr7	9985376	0.28744744744744744	19	8	0.07876225082244685	0.002206713755176476	0.038710547490193994
Chr7	9985413	-0.024581142228201056	19	9	0.07133870994276113	0.002206713755176476	0.038710547490193994
Chr7	9985435	0.23708723708723717	19	7	0.07515245717114251	0.002206713755176476	0.038710547490193994
Chr7	10005249	0.026968074558794346	21	11	0.07463797586305507	0.002206713755176476	0.038710547490193994
Chr7	10005250	-4.770489558936224e-17	22	11	0.07236914816565594	0.002206713755176476	0.038710547490193994
Chr7	10005260	0.12959592282489993	21	11	0.07010032046825682	0.002206713755176476	0.038710547490193994
Chr7	10005264	0.050856253243383526	21	11	0.06598159329689807	0.002206713755176476	0.038710547490193994
Chr7	10005304	0.2372433767782605	22	11	0.06714624977862771	0.002206713755176476	0.038710547490193994
Chr7	10005310	0.1295959228248998	21	11	0.0626661764849951	0.002206713755176476	0.038710547490193994
Chr7	10005338	4.336808689942014e-17	19	10	0.060213252512629455	0.002206713755176476	0.038710547490193994
Chr7	10005340	0.1475034356390289	19	10	0.061243724093032637	0.002206713755176476	0.038710547490193994
Chr7	10005348	0.08571428571428578	18	10	0.05900596185527039	0.002206713755176476	0.038710547490193994
Chr7	10005369	4.336808689942014e-17	19	10	0.05945040629971484	0.002206713755176476	0.038710547490193994
Chr7	10005379	0.18642264311555637	19	10	0.056929229074704865	0.002206713755176476	0.038710547490193994
Chr7	10023571	-0.03182472413241647	19	7	0.05458275060197101	0.002206713755176476	0.038710547490193994
Chr7	10023572	-0.0032760032760032454	19	8	0.054094945723922226	0.002206713755176476	0.038710547490193994
Chr7	10023586	0.03969594594594595	19	8	0.05658103900590768	0.002206713755176476	0.038710547490193994
Chr7	10023587	0.03969594594594595	19	8	0.055834300364432196	0.002206713755176476	0.038710547490193994
Chr7	10023602	0	19	8	0.056446216628522373	0.002206713755176476	0.038710547490193994
Chr7	10023608	0.03969594594594595	19	8	0.05500750268698345	0.002206713755176476	0.038710547490193994
Chr7	10023615	0.03969594594594593	19	8	0.05545849549472499	0.002206713755176476	0.038710547490193994
Chr7	10023620	0.03969594594594593	19	8	0.0506952243326016	0.002206713755176476	0.038710547490193994
Chr7	10023650	0.19068736141906883	21	8	0.05003239663038467	0.002206713755176476	0.038710547490193994
Chr7	10023659	-0.0030070163715335695	21	8	0.050395209953808764	0.002206713755176476	0.038710547490193994
Chr7	10023679	-0.0030070163715336055	21	8	0.05162689214610172	0.002206713755176476	0.038710547490193994
Chr7	10023681	-0.0030070163715336055	21	8	0.04624075652057687	0.002206713755176476	0.038710547490193994
Chr7	10023700	-0.0030070163715335695	21	8	0.04673237936514089	0.002206713755176476	0.038710547490193994
Chr7	10023707	0.19068736141906875	21	8	0.041990634623396146	0.002206713755176476	0.038710547490193994
Chr7	10023718	-0.0030070163715336055	21	8	0.04181408645564435	0.002206713755176476	0.038710547490193994
Chr7	10028898	0.056828885400313986	20	11	0.042176899779068446	0.002206713755176476	0.038710547490193994
Chr7	10028903	0.056828885400313986	20	11	0.0390355307731199	0.002206713755176476	0.038710547490193994
Chr7	10028928	-0.03566608829766725	20	11	0.037232808326910165	0.002206713755176476	0.038710547490193994
Chr7	10028932	0.015331010452961667	21	11	0.031702343410002894	0.002206713755176476	0.038710547490193994
Chr7	10047212	-2.385244779468112e-17	22	11	0.030648886491966437	0.002206713755176476	0.038710547490193994
Chr7	10047233	0.10135746606334842	15	9	0.030019893862973806	0.002206713755176476	0.038710547490193994
Chr7	10047250	0.10135746606334843	15	9	0.026837716832978527	0.002206713755176476	0.038710547490193994
Chr7	10079117	-0.04522144522144523	17	8	0.02489132280147811	0.002206713755176476	0.038710547490193994
Chr7	10079141	2.168404344971007e-17	20	8	0.024057989468144778	0.002206713755176476	0.038710547490193994
Chr7	10079171	-0.028497885640742803	19	11	0.019496203272500318	0.002206713755176476	0.038710547490193994
Chr7	10079180	-0.01976294802693654	19	9	0.02145234584899029	0.002206713755176476	0.038710547490193994
Chr7	10079243	-2.883977778811445e-17	19	11	0.025760290156934595	0.002206713755176476	0.038710547490193994
Chr7	10174720	0.12430466409927263	21	8	0.025644112101803052	0.002206713755176476	0.038710547490193994
Chr7	10208519	-0.03733693207377419	23	10	0.02423643656912752	0.002206713755176476	0.038710547490193994
Chr7	10306190	0.07407407407407403	14	8	0.0253175176502086	0.002206713755176476	0.038710547490193994
Chr7	10306247	0.12161269001982809	21	9	0.025604679812370763	0.002206713755176476	0.038710547490193994
Chr7	10313060	0.018140666171204647	21	10	0.024810760893451845	0.002206713755176476	0.038710547490193994
Chr7	10313063	2.732189474663468e-17	21	10	0.0235233004283598	0.002206713755176476	0.038710547490193994
Chr7	10313074	0.018140666171204647	21	10	0.020023032823802873	0.002206713755176476	0.038710547490193994
Chr7	10313076	0.018140666171204647	21	10	0.01958963160506042	0.002206713755176476	0.038710547490193994
Chr7	10313078	0.018140666171204647	21	10	0.019156230386317967	0.002206713755176476	0.038710547490193994
Chr7	10313082	0.018140666171204647	21	10	0.01882111175320991	0.002206713755176476	0.038710547490193994
Chr7	10313091	-4.553649124439119e-18	21	10	0.02036949356888207	0.002206713755176476	0.038710547490193994
Chr7	10313108	2.732189474663468e-17	21	10	0.015999761784516137	0.002206713755176476	0.038710547490193994
Chr7	10313124	0.018140666171204647	21	10	0.015513318261015131	0.002206713755176476	0.038710547490193994
Chr7	10313131	0.018140666171204647	21	10	0.014376740553008853	0.002206713755176476	0.038710547490193994
Chr7	10313145	-0.027472527472527455	18	7	0.01534542600289731	0.002206713755176476	0.038710547490193994
Chr7	10313194	-0.03927986906710312	18	7	0.01666480837491126	0.002206713755176476	0.038710547490193994
Chr7	10313197	-0.03927986906710312	18	7	0.015810961275095726	0.002206713755176476	0.038710547490193994
Chr7	10345813	0.07692307692307697	22	7	0.015765656196542566	0.002206713755176476	0.038710547490193994
Chr7	10345903	-0.031449631449631456	19	6	0.01430993544670417	0.002206713755176476	0.038710547490193994
Chr7	10345904	-0.011605415860735022	17	6	0.012282786125437201	0.002206713755176476	0.038710547490193994
Chr7	10345905	-0.011605415860735022	17	6	0.013187215029866107	0.002206713755176476	0.038710547490193994
Chr7	10345920	-0.04166666666666661	19	6	0.012615786458437535	0.002206713755176476	0.038710547490193994
Chr7	10345928	-0.041666666666666664	19	6	0.012664405045262101	0.002206713755176476	0.038710547490193994
Chr7	10345950	0.06598240469208201	17	6	0.0135600536534773	0.002206713755176476	0.038710547490193994
Chr7	10345966	0.21212121212121213	17	6	0.01462264724437278	0.002206713755176476	0.038710547490193994
Chr7	10351916	0.03388704318936878	18	11	0.011615214836397039	0.002206713755176476	0.038710547490193994
Chr7	10351950	-0.030687830687830688	18	11	0.012198554785062064	0.002206713755176476	0.038710547490193994
Chr7	10352048	0.05405405405405405	19	6	0.009996980388365717	0.002206713755176476	0.038710547490193994
Chr7	10352061	0.05405405405405405	19	6	0.006780412862478959	0.002206713755176476	0.038710547490193994
Chr7	10357153	4.336808689942014e-17	20	10	0.006417599539054867	0.002206713755176476	0.038710547490193994
Chr7	10357157	-0.024677077308656304	20	10	0.006417599539054867	0.002206713755176476	0.038710547490193994
Chr7	10357198	0.01567398119122255	17	9	0.005389751191578112	0.002206713755176476	0.038710547490193994
Chr7	10357208	-0.024677077308656252	20	10	0.00559836643958259	0.002206713755176476	0.038710547490193994
Chr7	10357219	-0.024677077308656304	20	10	0.005104739162670125	0.002206713755176476	0.038710547490193994
Chr7	10357227	-0.01976294802693654	19	9	0.00461111188575766	0.002206713755176476	0.038710547490193994
Chr7	10357300	0.07441207441207441	19	6	0.00937171380094234	0.002206713755176476	0.038710547490193994
Chr7	10612634	-0.027799227799227798	18	8	0.01413231571612702	0.002206713755176476	0.038710547490193994
Chr7	10612648	-0.027329192546583822	18	8	0.01491235953556007	0.002206713755176476	0.038710547490193994
Chr7	10612654	0	18	8	0.013586765249355015	0.002206713755176476	0.038710547490193994
Chr7	10612693	0.10526315789473688	16	10	0.014676756339346104	0.002206713755176476	0.038710547490193994
Chr7	10623365	0.030303030303030318	17	9	0.014499572757907203	0.002206713755176476	0.038710547490193994
Chr7	10623411	-0.02736134453781511	18	9	0.015825710679789808	0.002206713755176476	0.038710547490193994
Chr7	10623414	-0.002265253927658021	18	9	0.014142005858830084	0.002206713755176476	0.038710547490193994
Chr7	10623431	0.0285714285714286	18	9	0.014770998487822713	0.002206713755176476	0.038710547490193994
Chr7	10623452	1.1709383462843443e-17	18	8	0.015003106805037414	0.002206713755176476	0.038710547490193994
Chr7	10623453	1.1709383462843443e-17	18	7	0.017635215122252114	0.002206713755176476	0.038710547490193994
Chr7	10623480	-0.028571428571428567	18	8	0.01832330517308726	0.002206713755176476	0.038710547490193994
Chr7	10701798	-0.026066956299514454	22	11	0.01901139522392241	0.002206713755176476	0.038710547490193994
Chr7	10701811	0.025019482383823462	22	11	0.020791906112592694	0.002206713755176476	0.038710547490193994
Chr7	10701821	0.05312967954477389	23	11	0.019158177522342366	0.002206713755176476	0.038710547490193994
Chr7	10701843	-0.026066956299514433	22	11	0.020702658880777214	0.002206713755176476	0.038710547490193994
Chr7	10701876	-0.008169934640522897	23	10	0.023385381011775206	0.002206713755176476	0.038710547490193994
Chr7	10701877	-0.03600464576074332	21	11	0.021852229315284126	0.002206713755176476	0.038710547490193994
Chr7	10701910	-0.0392156862745098	20	9	0.019595536697145723	0.002206713755176476	0.038710547490193994
Chr7	10701911	2.732189474663468e-17	21	10	0.019595536697145723	0.002206713755176476	0.038710547490193994
Chr7	10701916	2.732189474663468e-17	21	10	0.019124792529033135	0.002206713755176476	0.038710547490193994
Chr7	10701937	-0.03325175120263312	21	9	0.017872537395004603	0.002206713755176476	0.038710547490193994
Chr7	10701963	0.0285714285714286	18	8	0.018366078941177727	0.002206713755176476	0.038710547490193994
Chr7	10740368	-0.0065406976744186145	22	8	0.018859620487350855	0.002206713755176476	0.038710547490193994
Chr7	10740371	-0.0065406976744186145	22	8	0.019254879447889586	0.002206713755176476	0.038710547490193994
Chr7	10740382	0.238030095759234	22	8	0.017766637959648095	0.002206713755176476	0.038710547490193994
Chr7	10740424	0.238030095759234	22	8	0.019298232271730213	0.002206713755176476	0.038710547490193994
Chr7	10756303	0.05714285714285718	18	8	0.019556206084051852	0.002206713755176476	0.038710547490193994
Chr7	10756337	-0.04813904813904816	19	6	0.01851448918026598	0.002206713755176476	0.038710547490193994
Chr7	10756341	0.027027027027027018	19	6	0.019288864427270274	0.002206713755176476	0.038710547490193994
Chr7	10756390	-0.048139048139048145	19	6	0.01807802928540065	0.002206713755176476	0.038710547490193994
Chr7	10756393	0.027027027027027084	19	6	0.018625256176156953	0.002206713755176476	0.038710547490193994
Chr7	10975746	-0.00726216412490922	14	9	0.018670561254710113	0.002206713755176476	0.038710547490193994
Chr7	10975772	-1.8214596497756484e-17	14	9	0.024934669873364186	0.002206713755176476	0.038710547490193994
Chr7	10975787	2.3418766925686887e-17	14	9	0.02630635619717089	0.002206713755176476	0.038710547490193994
Chr7	10975804	0.12000000000000001	13	9	0.027639689530504222	0.002206713755176476	0.038710547490193994
Chr7	10975806	-0.00726216412490922	14	9	0.02749458761796045	0.002206713755176476	0.038710547490193994
Chr7	10975807	-0.007262164124909235	14	9	0.02801592674395074	0.002206713755176476	0.038710547490193994
Chr7	10975817	0.15500794912559626	14	9	0.03297008255081973	0.002206713755176476	0.038710547490193994
Chr7	10975826	0.13043478260869562	12	9	0.032988570041005326	0.002206713755176476	0.038710547490193994
Chr7	11405448	0.11111111111111115	14	6	0.03567207132915778	0.002206713755176476	0.038710547490193994
Chr7	11405473	0.10344827586206894	15	6	0.036691977252224076	0.002206713755176476	0.038710547490193994
Chr7	11405491	-0.02260353077049993	15	6	0.03821061826181281	0.002206713755176476	0.038710547490193994
Chr7	11405499	-0.05878057685286601	14	6	0.038398535590906606	0.002206713755176476	0.038710547490193994
Chr7	11437106	0	18	8	0.038398535590906606	0.002206713755176476	0.038710547490193994
Chr7	11437125	-0.048214285714285716	18	8	0.038398535590906606	0.002206713755176476	0.038710547490193994
Chr7	11437173	-0.04693877551020409	18	8	0.03906357061495927	0.002206713755176476	0.038710547490193994
Chr7	11437221	-4.770489558936224e-17	16	11	0.037851116402505054	0.002206713755176476	0.038710547490193994
Chr7	11742136	2.732189474663468e-17	21	7	0.03753307904352386	0.002206713755176476	0.038710547490193994
Chr7	11742239	2.732189474663468e-17	21	9	0.03741583098150836	0.002206713755176476	0.038710547490193994
Chr7	12108103	0	21	8	0.03321505228004566	0.002206713755176476	0.038710547490193994
Chr7	12108126	0.04878048780487801	21	8	0.03251070173818552	0.002206713755176476	0.038710547490193994
Chr7	12108128	-0.014430501930501924	19	8	0.032579965807449596	0.002206713755176476	0.038710547490193994
Chr7	12108190	-0.05208584518929348	15	7	0.034260695488179276	0.002206713755176476	0.038710547490193994
Chr7	12108199	0.14398192024495157	15	6	0.033720154947638734	0.002206713755176476	0.038710547490193994
Chr7	12108201	-0.03023872679045093	15	7	0.034682935910419696	0.002206713755176476	0.038710547490193994
Chr7	12108252	-6.505213034913028e-18	15	7	0.03640366351350024	0.002206713755176476	0.038710547490193994
Chr7	12110988	4.163336342344335e-17	15	6	0.03607452349429064	0.002206713755176476	0.038710547490193994
Chr7	12110994	0.3417768595041322	13	6	0.038335791637911724	0.002206713755176476	0.038710547490193994
Chr7	12111033	0.06858431619033525	19	9	0.04059705978153281	0.002206713755176476	0.038710547490193994
Chr7	12111108	0.06666666666666667	19	8	0.04045832792515389	0.002206713755176476	0.038710547490193994
Chr7	12111142	-0.035826524198617225	19	9	0.04235735494926544	0.002206713755176476	0.038710547490193994
Chr7	12111151	2.3418766925686887e-17	19	9	0.0447638663753847	0.002206713755176476	0.038710547490193994
Chr7	12111156	0.2727272727272727	18	8	0.040804203260641374	0.002206713755176476	0.038710547490193994
Chr7	12111160	0.05405405405405405	19	9	0.040456775752088545	0.002206713755176476	0.038710547490193994
Chr7	12112671	0.10810810810810807	19	8	0.037687143950198676	0.002206713755176476	0.038710547490193994
Chr7	12112689	0.042825361512792	16	7	0.03626333972327988	0.002206713755176476	0.038710547490193994
Chr7	12112695	0.03992740471869325	15	8	0.037371206155776014	0.002206713755176476	0.038710547490193994
Chr7	12112737	-0.02981981981981982	19	8	0.0381497435026557	0.002206713755176476	0.038710547490193994
Chr7	12171232	2.3418766925686887e-17	21	9	0.04061996293839238	0.002206713755176476	0.038710547490193994
Chr7	12171249	0	21	8	0.04216229633598893	0.002206713755176476	0.038710547490193994
Chr7	12171254	2.3418766925686887e-17	21	9	0.04216670891183008	0.002206713755176476	0.038710547490193994
Chr7	12171300	-0.032051282051282055	20	8	0.04519701194213311	0.002206713755176476	0.038710547490193994
Chr7	12224582	-0.02244256562347837	21	10	0.04533034527546644	0.002206713755176476	0.038710547490193994
Chr7	12224599	-0.012403100775193802	22	8	0.04593640588152705	0.002206713755176476	0.038710547490193994
Chr7	12224610	0.027991160686099158	22	9	0.046069739214860385	0.002206713755176476	0.038710547490193994
Chr7	12224619	0.20281256866622727	19	9	0.04509412945876282	0.002206713755176476	0.038710547490193994
Chr7	12224660	0.06060606060606062	17	7	0.04450395161858498	0.002206713755176476	0.038710547490193994
Chr7	12224668	0.03589743589743582	18	7	0.04471233518903752	0.002206713755176476	0.038710547490193994
Chr7	12224676	-1.8214596497756484e-17	14	7	0.04316603011747182	0.002206713755176476	0.038710547490193994
Chr7	12343181	2.3418766925686887e-17	18	9	0.042937471319947504	0.002206713755176476	0.038710547490193994
Chr7	12343187	0.11306340718105418	18	9	0.04210413798661417	0.002206713755176476	0.038710547490193994
Chr7	12343202	-0.023719165085388995	16	9	0.04454744574449993	0.002206713755176476	0.038710547490193994
Chr7	12343203	0.11306340718105418	18	9	0.03684234333702598	0.002206713755176476	0.038710547490193994
Chr7	12343212	0.11306340718105418	18	9	0.03547065701321928	0.002206713755176476	0.038710547490193994
Chr7	12343213	0.11306340718105418	18	9	0.03534944489200716	0.002206713755176476	0.038710547490193994
Chr7	12343215	0.08768918708066788	15	9	0.03727809658810072	0.002206713755176476	0.038710547490193994
Chr7	12343216	0.11306340718105418	18	9	0.04030839961840375	0.002206713755176476	0.038710547490193994
Chr7	12343218	-0.04297520661157024	17	9	0.040159976612837885	0.002206713755176476	0.038710547490193994
Chr7	12343242	0.11306340718105418	18	9	0.04029101674387802	0.002206713755176476	0.038710547490193994
Chr7	12343248	-0.02737047898338223	17	9	0.039340975793837066	0.002206713755176476	0.038710547490193994
Chr7	12343294	0.03225806451612903	16	7	0.039696589775702444	0.002206713755176476	0.038710547490193994
Chr7	12343312	0.032789790854306985	16	7	0.04011016289344979	0.002206713755176476	0.038710547490193994
Chr7	12343327	-0.01985370950888187	15	6	0.042328180911467804	0.002206713755176476	0.038710547490193994
Chr7	12343347	0.12351097178683386	15	6	0.042328180911467804	0.002206713755176476	0.038710547490193994
Chr7	12355187	0.028902384165542062	20	10	0.0447281809114678	0.002206713755176476	0.038710547490193994
Chr7	12355219	-0.04671814671814672	19	8	0.049856563179746446	0.002206713755176476	0.038710547490193994
Chr7	12355277	0.15151515151515155	17	8	0.050048676031433766	0.002206713755176476	0.038710547490193994
Chr7	12355278	0.006666666666666666	17	8	0.05011989079605402	0.002206713755176476	0.038710547490193994
Chr7	12355291	0.030303030303030304	17	8	0.0543679528115579	0.002206713755176476	0.038710547490193994
Chr7	12355295	0.006666666666666655	17	8	0.05691924070894703	0.002206713755176476	0.038710547490193994
Chr7	12355298	0	17	8	0.05286298933562248	0.002206713755176476	0.038710547490193994
Chr7	12355303	-0.04393939393939395	17	8	0.05389025036288351	0.002206713755176476	0.038710547490193994
Chr7	12355317	-0.04166666666666667	17	8	0.05638658735922051	0.002206713755176476	0.038710547490193994
Chr7	12355323	0.06666666666666667	17	8	0.05692712789976105	0.002206713755176476	0.038710547490193994
Chr7	12355324	-0.04166666666666667	17	8	0.057879508852142	0.002206713755176476	0.038710547490193994
Chr7	12355325	-0.04166666666666667	17	8	0.055768616648370545	0.002206713755176476	0.038710547490193994
Chr7	12478932	0.12216538789428817	12	9	0.057552556929738395	0.002206713755176476	0.038710547490193994
Chr7	12478957	-0.04347826086956521	12	9	0.05659239222344366	0.002206713755176476	0.038710547490193994
Chr7	12478995	2.3418766925686887e-17	12	9	0.05419175125752292	0.002206713755176476	0.038710547490193994
Chr7	12479027	0.06060606060606062	17	8	0.05324004009356191	0.002206713755176476	0.038710547490193994
Chr7	12479029	0.06060606060606062	17	8	0.051486256351948555	0.002206713755176476	0.038710547490193994
Chr7	12479031	0.15151515151515155	17	8	0.04922498820832747	0.002206713755176476	0.038710547490193994
Chr7	12479039	0.2653061224489796	16	8	0.04950709949134724	0.002206713755176476	0.038710547490193994
Chr7	12479040	0.06060606060606062	17	8	0.04775865186054667	0.002206713755176476	0.038710547490193994
Chr7	12479041	0.06060606060606062	17	8	0.048306061440214314	0.002206713755176476	0.038710547490193994
Chr7	12479046	0.06060606060606062	17	8	0.04840470180278429	0.002206713755176476	0.038710547490193994
Chr7	12479071	0.06060606060606062	17	8	0.05123361404871947	0.002206713755176476	0.038710547490193994
Chr7	12550989	0.08108108108108107	19	8	0.052374489891789666	0.002206713755176476	0.038710547490193994
Chr7	12551075	0	15	6	0.04990427045605299	0.002206713755176476	0.038710547490193994
Chr7	12551110	0.12000000000000001	13	6	0.049932283378802754	0.002206713755176476	0.038710547490193994
Chr7	12586810	0.2564191134139321	23	11	0.049674277473738024	0.002206713755176476	0.038710547490193994
Chr7	12586832	-0.022445639466916086	24	11	0.046643974443434995	0.002206713755176476	0.038710547490193994
Chr7	12586884	-0.018881827392465644	24	11	0.04651064111010166	0.002206713755176476	0.038710547490193994
Chr7	12586915	0.20000000000000007	13	8	0.04590458050404105	0.002206713755176476	0.038710547490193994
Chr7	12588498	0.15555555555555556	23	10	0.04577124717070772	0.002206713755176476	0.038710547490193994
Chr7	12600675	2.3418766925686887e-17	20	9	0.04489729759087579	0.002206713755176476	0.038710547490193994
Chr7	12663832	0.111969111969112	18	8	0.04577608546966367	0.002206713755176476	0.038710547490193994
Chr7	12663839	0.1607142857142857	18	8	0.046609418802997	0.002206713755176476	0.038710547490193994
Chr7	12663876	0.027027027027027084	19	11	0.04496936278058804	0.002206713755176476	0.038710547490193994
Chr7	12663896	0.04761904761904765	19	11	0.051522153127496036	0.002206713755176476	0.038710547490193994
Chr7	12663906	0.007518796992481257	18	10	0.05235548646082937	0.002206713755176476	0.038710547490193994
Chr7	12663964	0.06547784898300359	19	10	0.0510076741984391	0.002206713755176476	0.038710547490193994
Chr7	12663972	0.06505517186631735	20	10	0.0509746753132663	0.002206713755176476	0.038710547490193994
Chr7	12663978	-0.006968641114982609	21	11	0.05031176099181539	0.002206713755176476	0.038710547490193994
Chr7	12663984	0.0654778489830036	19	10	0.04843672545824328	0.002206713755176476	0.038710547490193994
Chr7	12685636	1.1709383462843443e-17	18	11	0.04619896322048104	0.002206713755176476	0.038710547490193994
Chr7	12685654	-4.770489558936224e-17	18	11	0.04235329191426453	0.002206713755176476	0.038710547490193994
Chr7	12685686	-0.028869642460581813	17	10	0.03937275086063378	0.002206713755176476	0.038710547490193994
Chr7	12685740	0.025641025641025682	20	10	0.038160629648512565	0.002206713755176476	0.038710547490193994
Chr7	12692861	-2.883977778811445e-17	19	6	0.038001140015338726	0.002206713755176476	0.038710547490193994
Chr7	12706603	0.037190082644628024	20	6	0.03678901880321751	0.002206713755176476	0.038710547490193994
Chr7	12706612	0.17423540315106575	20	7	0.03585721985133248	0.002206713755176476	0.038710547490193994
Chr7	12706618	0.037190082644628024	20	6	0.03361466653219758	0.002206713755176476	0.038710547490193994
Chr7	12706657	0	18	6	0.033093656690520216	0.002206713755176476	0.038710547490193994
Chr7	12706676	0.030303030303030318	17	6	0.034283400280263804	0.002206713755176476	0.038710547490193994
Chr7	12706683	-0.059618441971383156	19	6	0.029155018011985164	0.002206713755176476	0.038710547490193994
Chr7	12706694	4.163336342344335e-17	19	6	0.031065972028070595	0.002206713755176476	0.038710547490193994
Chr7	12768413	2.732189474663468e-17	21	11	0.03708463421694555	0.002206713755176476	0.038710547490193994
Chr7	12768471	2.3418766925686887e-17	19	9	0.033084634216945547	0.002206713755176476	0.038710547490193994
Chr7	12768473	2.3418766925686887e-17	19	9	0.029231738371764265	0.002206713755176476	0.038710547490193994
Chr7	12768491	-0.043697478991596636	18	9	0.029231738371764265	0.002206713755176476	0.038710547490193994
Chr7	12768492	2.3418766925686887e-17	19	9	0.02816882672061732	0.002206713755176476	0.038710547490193994
Chr7	12768500	2.3418766925686887e-17	19	9	0.026244160477769257	0.002206713755176476	0.038710547490193994
Chr7	12768507	-0.015336134453781567	18	9	0.025747965835233148	0.002206713755176476	0.038710547490193994
Chr7	12768538	0.28597285067873307	20	9	0.024795584882852197	0.002206713755176476	0.038710547490193994
Chr7	12800943	-4.553649124439119e-18	21	8	0.024835685133478762	0.002206713755176476	0.038710547490193994
Chr7	12800964	0.05477477477477476	19	8	0.026924624394420192	0.002206713755176476	0.038710547490193994
Chr7	12800975	-0.045128205128205125	20	7	0.02549929735460937	0.002206713755176476	0.038710547490193994
Chr7	12800984	-0.03314571607254533	20	8	0.025829146367385213	0.002206713755176476	0.038710547490193994
Chr7	12800986	-0.03314571607254535	20	8	0.02451958938772514	0.002206713755176476	0.038710547490193994
Chr7	12801009	-0.05128205128205128	20	7	0.025007394265773922	0.002206713755176476	0.038710547490193994
Chr7	12840159	-0.04076841379567348	21	9	0.033068763266560705	0.002206713755176476	0.038710547490193994
Chr7	12840170	0.11627906976744183	22	9	0.03364615611577234	0.002206713755176476	0.038710547490193994
Chr7	12840246	2.168404344971007e-17	20	7	0.03313333560295183	0.002206713755176476	0.038710547490193994
Chr7	12876987	0.05263157894736839	21	10	0.03548627677942242	0.002206713755176476	0.038710547490193994
Chr7	12877019	4.336808689942014e-17	21	10	0.0346946282365777	0.002206713755176476	0.038710547490193994
Chr7	12915536	0.014016113011808846	21	9	0.031209920173556387	0.002206713755176476	0.038710547490193994
Chr7	12915553	-0.0310465848756637	19	9	0.03046611852066383	0.002206713755176476	0.038710547490193994
Chr7	12915608	-0.02605049208386821	21	10	0.030690067165665105	0.002206713755176476	0.038710547490193994
Chr7	12973767	0.1794871794871795	20	10	0.0297223331452995	0.002206713755176476	0.038710547490193994
Chr7	12973773	4.336808689942014e-17	21	10	0.030131975938843227	0.002206713755176476	0.038710547490193994
Chr7	12973885	0.07310206133735539	20	9	0.03134409715096444	0.002206713755176476	0.038710547490193994
Chr7	12973910	0.28205128205128205	20	10	0.03504772490151301	0.002206713755176476	0.038710547490193994
Chr7	12976934	-4.553649124439119e-18	21	9	0.035047724901513005	0.002206713755176476	0.038710547490193994
Chr7	12976945	-0.0370892367035086	20	9	0.03482608213749736	0.002206713755176476	0.038710547490193994
Chr7	12976949	2.732189474663468e-17	21	9	0.035837787060066476	0.002206713755176476	0.038710547490193994
Chr7	12977004	0.05882352941176477	21	9	0.03526362438064064	0.002206713755176476	0.038710547490193994
Chr7	12984631	0.06448097357188264	17	7	0.034883516566904506	0.002206713755176476	0.038710547490193994
Chr7	12984690	0.0022172949002216267	21	6	0.037325629997642655	0.002206713755176476	0.038710547490193994
Chr7	12997035	0	18	8	0.03164211188793142	0.002206713755176476	0.038710547490193994
Chr7	12997075	0.009523809523809502	18	8	0.03164211188793143	0.002206713755176476	0.038710547490193994
Chr7	12997105	0.1699248120300751	18	8	0.029940555786375327	0.002206713755176476	0.038710547490193994
Chr7	12997106	-0.006211180124223638	18	8	0.030843119888939428	0.002206713755176476	0.038710547490193994
Chr7	12997107	0.009523809523809502	18	8	0.03676919210512718	0.002206713755176476	0.038710547490193994
Chr7	12997126	2.732189474663468e-17	21	8	0.038003534998006655	0.002206713755176476	0.038710547490193994
Chr7	12997138	0.024390243902439022	21	9	0.03847154113572136	0.002206713755176476	0.038710547490193994
Chr7	12997169	0.4030684500393391	21	8	0.03998909326784819	0.002206713755176476	0.038710547490193994
Chr7	12997174	-4.553649124439119e-18	21	8	0.0381855662405388	0.002206713755176476	0.038710547490193994
Chr7	12997190	2.732189474663468e-17	21	8	0.040985566240538805	0.002206713755176476	0.038710547490193994
Chr7	13010846	0.11764705882352937	17	9	0.03993293466159144	0.002206713755176476	0.038710547490193994
Chr7	13010858	-0.002392344497607701	18	10	0.04305666691311273	0.002206713755176476	0.038710547490193994
Chr7	13010923	2.168404344971007e-17	20	10	0.04346599982529035	0.002206713755176476	0.038710547490193994
Chr7	13010933	2.168404344971007e-17	20	10	0.04643987269927421	0.002206713755176476	0.038710547490193994
Chr7	13010952	0.011197432250063788	20	10	0.04696088254095157	0.002206713755176476	0.038710547490193994
Chr7	13010981	-0.01808367071524967	20	10	0.04571593427284541	0.002206713755176476	0.038710547490193994
Chr7	13010994	-0.03913630229419703	20	10	0.04571593427284541	0.002206713755176476	0.038710547490193994
Chr7	13060134	0.06060606060606062	17	8	0.043716702963453674	0.002206713755176476	0.038710547490193994
Chr7	13060159	0.18518138752742863	16	7	0.03827586431027382	0.002206713755176476	0.038710547490193994
Chr7	13060160	-6.505213034913028e-18	15	6	0.04158345761786713	0.002206713755176476	0.038710547490193994
Chr7	13115534	-0.011082138200782262	20	7	0.04275077426683092	0.002206713755176476	0.038710547490193994
Chr7	13115564	0.006887767136859029	21	6	0.04275077426683092	0.002206713755176476	0.038710547490193994
Chr7	13115568	-0.02870813397129186	17	6	0.044484356588648535	0.002206713755176476	0.038710547490193994
Chr7	13115589	-0.019005390686806612	19	7	0.04231497172131645	0.002206713755176476	0.038710547490193994
Chr7	13115603	0.10676953708312588	21	8	0.04119370274638894	0.002206713755176476	0.038710547490193994
Chr7	13115611	0.0017969451931716621	22	11	0.04168150762443772	0.002206713755176476	0.038710547490193994
Chr7	13128656	0	16	6	0.04246664119005909	0.002206713755176476	0.038710547490193994
Chr7	13128720	-0.030303030303030307	24	10	0.04004375470555515	0.002206713755176476	0.038710547490193994
Chr7	13218588	-2.385244779468112e-17	22	9	0.04114358806413718	0.002206713755176476	0.038710547490193994
Chr7	13218642	0.26315789473684215	18	10	0.04036977854032766	0.002206713755176476	0.038710547490193994
Chr7	13218707	0.0285714285714286	18	10	0.04120928471316717	0.002206713755176476	0.038710547490193994
Chr7	13233836	-0.02788174439631608	22	11	0.04156098600795789	0.002206713755176476	0.038710547490193994
Chr7	13233839	0.03510919281066801	22	10	0.033092636600190704	0.002206713755176476	0.038710547490193994
Chr7	13233855	0.02610271840197245	22	11	0.037028714202478975	0.002206713755176476	0.038710547490193994
Chr7	13233908	0.14000000000000007	19	8	0.037028714202478975	0.002206713755176476	0.038710547490193994
Chr7	13306621	-2.883977778811445e-17	19	10	0.03409230077070951	0.002206713755176476	0.038710547490193994
Chr7	13306667	0.15618661257606484	14	9	0.0350703802188012	0.002206713755176476	0.038710547490193994
Chr7	13306668	0.03448275862068964	15	9	0.036930845335080266	0.002206713755176476	0.038710547490193994
Chr7	13326550	0.11764705882352937	21	9	0.036930845335080266	0.002206713755176476	0.038710547490193994
Chr7	13328849	4.336808689942014e-17	23	10	0.0373129572961396	0.002206713755176476	0.038710547490193994
Chr7	13328855	0.11723976608187138	23	10	0.038215171250985135	0.002206713755176476	0.038710547490193994
Chr7	13328859	0	23	10	0.038093135392107166	0.002206713755176476	0.038710547490193994
Chr7	13328941	-0.026859504132231402	17	10	0.03688101417998595	0.002206713755176476	0.038710547490193994
Chr7	13328953	0.010009349392289495	17	10	0.034499515280978	0.002206713755176476	0.038710547490193994
Chr7	13370032	0.1653796653796654	19	8	0.03757643835790108	0.002206713755176476	0.038710547490193994
Chr7	13387425	0.02127659574468081	24	11	0.037798081121916724	0.002206713755176476	0.038710547490193994
Chr7	13387440	3.903127820947809e-17	24	11	0.039198787317641086	0.002206713755176476	0.038710547490193994
Chr7	13387454	0.14550264550264544	18	10	0.039772949997066924	0.002206713755176476	0.038710547490193994
Chr7	13387466	-0.0439882697947214	17	9	0.040153057810803056	0.002206713755176476	0.038710547490193994
Chr7	13398333	-0.05384615384615387	20	6	0.04061898290139902	0.002206713755176476	0.038710547490193994
Chr7	13398355	0.024390243902439074	21	6	0.04058304399753559	0.002206713755176476	0.038710547490193994
Chr7	13441819	0.048780487804878044	21	6	0.04058304399753559	0.002206713755176476	0.038710547490193994
Chr7	13441832	0.04878048780487801	21	6	0.04118910460359619	0.002206713755176476	0.038710547490193994
Chr7	13441845	0.04878048780487801	21	6	0.04252243793692953	0.002206713755176476	0.038710547490193994
Chr7	13469581	-0.02916666666666664	23	8	0.04048508649380559	0.002206713755176476	0.038710547490193994
Chr7	13469589	0.04197530864197523	23	8	0.04320746556401075	0.002206713755176476	0.038710547490193994
Chr7	13469641	0.04197530864197531	23	8	0.047058908093570793	0.002206713755176476	0.038710547490193994
Chr7	13469730	-0.02034902034902034	17	7	0.053725145289989014	0.002206713755176476	0.038710547490193994
Chr7	13505931	0.19680388011441366	22	9	0.05437525209411074	0.002206713755176476	0.038710547490193994
Chr7	13505933	-2.385244779468112e-17	22	9	0.05261284607907314	0.002206713755176476	0.038710547490193994
Chr7	13505964	-0.029173612764944026	20	9	0.05195788642079123	0.002206713755176476	0.038710547490193994
Chr7	13505974	0.046511627906976806	22	10	0.049523809341683725	0.002206713755176476	0.038710547490193994
Chr7	13505985	0.0930232558139535	22	10	0.049935182602421774	0.002206713755176476	0.038710547490193994
Chr7	13514873	3.686287386450714e-18	17	8	0.048271896598364984	0.002206713755176476	0.038710547490193994
Chr7	13514942	0.030303030303030318	17	8	0.048271896598364984	0.002206713755176476	0.038710547490193994
Chr7	13514961	0.027027027027027084	19	8	0.047063374827978774	0.002206713755176476	0.038710547490193994
Chr7	13514965	-0.04523809523809524	18	8	0.047063374827978774	0.002206713755176476	0.038710547490193994
Chr7	13515005	-4.119968255444917e-18	19	8	0.04865319648957077	0.002206713755176476	0.038710547490193994
Chr7	13520559	0.06610644257703083	18	8	0.04896583001454549	0.002206713755176476	0.038710547490193994
Chr7	13520700	0.15384615384615388	20	8	0.04614604158500097	0.002206713755176476	0.038710547490193994
Chr7	13520707	2.168404344971007e-17	20	8	0.04677314124905472	0.002206713755176476	0.038710547490193994
Chr7	13579605	0.07692307692307697	12	7	0.047825772828002086	0.002206713755176476	0.038710547490193994
Chr7	13579646	3.903127820947809e-17	24	9	0.044915719917949175	0.002206713755176476	0.038710547490193994
Chr7	13579667	2.6020852139652106e-18	24	9	0.04579548531384361	0.002206713755176476	0.038710547490193994
Chr7	13579680	0.1300657916129242	24	7	0.04650877202713032	0.002206713755176476	0.038710547490193994
Chr7	13768765	4.336808689942014e-17	22	10	0.04602096714908154	0.002206713755176476	0.038710547490193994
Chr7	13768817	4.336808689942014e-17	22	10	0.04504535739298398	0.002206713755176476	0.038710547490193994
Chr7	13768839	0	18	8	0.04298250720329624	0.002206713755176476	0.038710547490193994
Chr7	13768862	0.06666666666666667	18	8	0.04200689744719868	0.002206713755176476	0.038710547490193994
Chr7	13768866	0.16129032258064516	16	7	0.04301149257884299	0.002206713755176476	0.038710547490193994
Chr7	13786068	0.16469038208168646	12	6	0.04217198640600349	0.002206713755176476	0.038710547490193994
Chr7	13786076	0.16469038208168646	12	6	0.04133248023316398	0.002206713755176476	0.038710547490193994
Chr7	13794882	0.36842105263157904	21	10	0.04186185966095222	0.002206713755176476	0.038710547490193994
Chr7	13852960	0.05860805860805862	20	9	0.038978413637611314	0.002206713755176476	0.038710547490193994
Chr7	13928113	0.05187969924812031	21	10	0.04003104521655868	0.002206713755176476	0.038710547490193994
Chr7	13928157	-0.03274798291409587	22	10	0.042236561638361377	0.002206713755176476	0.038710547490193994
Chr7	13928204	0.03448275862068964	15	7	0.0403651526096336	0.002206713755176476	0.038710547490193994
Chr7	13928205	0.05505142165759228	15	7	0.038504687493354534	0.002206713755176476	0.038710547490193994
Chr7	13928212	0.03448275862068964	15	7	0.038695163683830726	0.002206713755176476	0.038710547490193994
Chr7	13928243	-3.642919299551297e-17	15	7	0.0404420442542407	0.002206713755176476	0.038710547490193994
Chr7	13936870	0.05681367756256104	21	7	0.040927144739341184	0.002206713755176476	0.038710547490193994
Chr7	13944545	4.336808689942018e-18	20	10	0.04388318869538514	0.002206713755176476	0.038710547490193994
Chr7	13944557	0.05263157894736839	20	10	0.044041918854115306	0.002206713755176476	0.038710547490193994
Chr7	13944561	0.025641025641025682	20	10	0.04225195374526475	0.002206713755176476	0.038710547490193994
Chr7	13944633	0.024390243902439074	21	9	0.039640146947411435	0.002206713755176476	0.038710547490193994
Chr7	13944641	0.05263157894736839	22	10	0.039640146947411435	0.002206713755176476	0.038710547490193994
Chr7	13947328	0.05263157894736839	18	10	0.0381016854089499	0.002206713755176476	0.038710547490193994
Chr7	13947388	3.686287386450714e-18	17	6	0.03858949028699868	0.002206713755176476	0.038710547490193994
Chr7	13947425	3.686287386450714e-18	17	6	0.04188329792863241	0.002206713755176476	0.038710547490193994
Chr7	13947437	-0.01818181818181817	17	6	0.04102111253115653	0.002206713755176476	0.038710547490193994
Chr7	13947438	4.163336342344335e-17	17	6	0.043227963651051124	0.002206713755176476	0.038710547490193994
Chr7	14044114	4.163336342344335e-17	16	6	0.04241768697120923	0.002206713755176476	0.038710547490193994
Chr7	14044151	-0.05436202167950895	16	7	0.044624538091103824	0.002206713755176476	0.038710547490193994
Chr7	14044175	3.686287386450714e-18	17	8	0.04228603106966997	0.002206713755176476	0.038710547490193994
Chr7	14044184	0.021063089915548915	17	8	0.03906022461805707	0.002206713755176476	0.038710547490193994
Chr7	14044219	3.686287386450714e-18	17	10	0.03576641697642334	0.002206713755176476	0.038710547490193994
Chr7	14044257	-3.642919299551297e-17	12	7	0.032172699669026285	0.002206713755176476	0.038710547490193994
Chr7	14104919	0.0061199510403916165	22	10	0.02450436895063138	0.002206713755176476	0.038710547490193994
Chr7	14104961	0.05263157894736839	22	10	0.023032298112706885	0.002206713755176476	0.038710547490193994
Chr7	14104963	0.05263157894736839	22	10	0.021694794461981155	0.002206713755176476	0.038710547490193994
Chr7	14104972	0.0811022083251906	22	9	0.022049844454499746	0.002206713755176476	0.038710547490193994
Chr7	14105000	-0.04705882352941177	18	8	0.021360189282085953	0.002206713755176476	0.038710547490193994
Chr7	14105003	4.336808689942018e-18	20	9	0.02053065406160379	0.002206713755176476	0.038710547490193994
Chr7	14105020	0.009523809523809532	18	8	0.02424667546877962	0.002206713755176476	0.038710547490193994
Chr7	14105024	0.11764705882352937	19	9	0.02424667546877962	0.002206713755176476	0.038710547490193994
Chr7	14105038	0.05128205128205124	20	9	0.0231104019175284	0.002206713755176476	0.038710547490193994
Chr7	14128519	0.10256410256410256	20	8	0.026647095109394007	0.002206713755176476	0.038710547490193994
Chr7	14128564	0.007936507936507969	18	8	0.027512315793126487	0.002206713755176476	0.038710547490193994
Chr7	14136923	-0.023391812865497016	14	7	0.026301082581893273	0.002206713755176476	0.038710547490193994
Chr7	14136993	0.023255813953488327	22	9	0.029813277703844492	0.002206713755176476	0.038710547490193994
Chr7	14136999	-1.2468324983583309e-17	23	9	0.030678498387576972	0.002206713755176476	0.038710547490193994
Chr7	14139927	2.168404344971007e-17	20	8	0.030315521981043397	0.002206713755176476	0.038710547490193994
Chr7	14139963	0.024390243902439074	21	9	0.0343155219810434	0.002206713755176476	0.038710547490193994
Chr7	14239068	0.16469038208168646	12	6	0.03623337424372325	0.002206713755176476	0.038710547490193994
Chr7	14239079	0.08695652173913043	12	6	0.03851486287003946	0.002206713755176476	0.038710547490193994
Chr7	14239093	0.11034255599472985	12	6	0.04043271513271931	0.002206713755176476	0.038710547490193994
Chr7	14239095	-0.04051383399209491	12	6	0.04043271513271931	0.002206713755176476	0.038710547490193994
Chr7	14239098	0.11034255599472985	12	6	0.04173111695394146	0.002206713755176476	0.038710547490193994
Chr7	14278863	-0.05025868440502588	21	7	0.041494430563408916	0.002206713755176476	0.038710547490193994
Chr7	14278870	2.732189474663468e-17	21	9	0.04107316876509794	0.002206713755176476	0.038710547490193994
Chr7	14278872	2.3418766925686887e-17	21	9	0.04261163030355948	0.002206713755176476	0.038710547490193994
Chr7	14278891	-0.014995483288166273	21	8	0.04415009184202102	0.002206713755176476	0.038710547490193994
Chr7	14278895	-0.014995483288166273	21	8	0.04942844961515883	0.002206713755176476	0.038710547490193994
Chr7	14278916	-0.014995483288166214	21	8	0.047471056131449564	0.002206713755176476	0.038710547490193994
Chr7	14278919	-0.014995483288166214	21	8	0.04608875422283187	0.002206713755176476	0.038710547490193994
Chr7	14278920	-0.014995483288166273	21	8	0.04365586098636967	0.002206713755176476	0.038710547490193994
Chr7	14278938	2.732189474663468e-17	21	9	0.04406042387798233	0.002206713755176476	0.038710547490193994
Chr7	14278942	0.013574660633484162	20	9	0.04338722926353924	0.002206713755176476	0.038710547490193994
Chr7	14279032	0.22028382897948118	12	7	0.04547588239444589	0.002206713755176476	0.038710547490193994
Chr7	14301456	0	21	8	0.0431229412179753	0.002206713755176476	0.038710547490193994
Chr7	14301464	0	21	8	0.04307290994843184	0.002206713755176476	0.038710547490193994
Chr7	14301487	0.1768346595932802	21	7	0.0422568916992499	0.002206713755176476	0.038710547490193994
Chr7	14301579	0.09589261313399244	15	7	0.041944315386673585	0.002206713755176476	0.038710547490193994
Chr7	14301594	-0.034920634920634956	14	8	0.04187553806500795	0.002206713755176476	0.038710547490193994
Chr7	14301614	0.2	15	8	0.04149797308552778	0.002206713755176476	0.038710547490193994
Chr7	14301622	0.09589261313399244	15	7	0.04105799822694827	0.002206713755176476	0.038710547490193994
Chr7	14301624	0.03448275862068964	15	8	0.04199378334295867	0.002206713755176476	0.038710547490193994
Chr7	14301628	0.2	15	8	0.042441763580920285	0.002206713755176476	0.038710547490193994
Chr7	14301631	0.09589261313399244	15	7	0.039063804466635786	0.002206713755176476	0.038710547490193994
Chr7	14301637	0.09589261313399244	15	7	0.03792534144008454	0.002206713755176476	0.038710547490193994
Chr7	14301644	0.09589261313399244	15	7	0.03665280714491773	0.002206713755176476	0.038710547490193994
Chr7	14397066	1.1709383462843443e-17	18	7	0.03746308382475963	0.002206713755176476	0.038710547490193994
Chr7	14397071	0.010558069381598784	17	7	0.03525623270486503	0.002206713755176476	0.038710547490193994
Chr7	14397093	-0.011834319526627229	18	7	0.035729255616912335	0.002206713755176476	0.038710547490193994
Chr7	14397103	1.1709383462843443e-17	18	7	0.034744303496529294	0.002206713755176476	0.038710547490193994
Chr7	14397110	0.07692307692307697	18	7	0.03996169480087712	0.002206713755176476	0.038710547490193994
Chr7	14397111	0.07692307692307697	18	7	0.04026160446664045	0.002206713755176476	0.038710547490193994
Chr7	14456363	0.27003783969728246	14	9	0.04161414571135114	0.002206713755176476	0.038710547490193994
Chr7	14456365	-0.04523809523809524	18	8	0.04186620848716231	0.002206713755176476	0.038710547490193994
Chr7	14456373	-0.01648351648351654	20	10	0.04146378844055289	0.002206713755176476	0.038710547490193994
Chr7	14456397	-0.04054245349791909	17	10	0.04225150298436499	0.002206713755176476	0.038710547490193994
Chr7	14456465	-0.026830678948779062	21	10	0.04225150298436499	0.002206713755176476	0.038710547490193994
Chr7	14456469	-0.03365973072215425	22	10	0.04331334310502864	0.002206713755176476	0.038710547490193994
Chr7	14456492	0.11395646606914206	17	9	0.03849397283174532	0.002206713755176476	0.038710547490193994
Chr7	14456495	2.3418766925686887e-17	18	9	0.03982730616507866	0.002206713755176476	0.038710547490193994
Chr7	14456502	0.048780487804878044	17	9	0.040017782355554844	0.002206713755176476	0.038710547490193994
Chr7	14456509	0.0617631901050055	22	10	0.03808108916368924	0.002206713755176476	0.038710547490193994
Chr7	14456512	-0.007692307692307669	20	8	0.036163236901009393	0.002206713755176476	0.038710547490193994
Chr7	14456513	-0.026830678948779062	21	10	0.035656441763779474	0.002206713755176476	0.038710547490193994
Chr7	14600692	0.004377564979480152	18	9	0.03072996690182074	0.002206713755176476	0.038710547490193994
Chr7	14600706	-0.021998742928975454	19	10	0.02935265517968143	0.002206713755176476	0.038710547490193994
Chr7	14600771	0.04678925580051985	20	9	0.032494932780376885	0.002206713755176476	0.038710547490193994
Chr7	14600773	0.04678925580051985	20	9	0.029444817482248867	0.002206713755176476	0.038710547490193994
Chr7	14600821	-0.004207573632538562	16	6	0.028067505760109558	0.002206713755176476	0.038710547490193994
Chr7	14600842	0.030033370411568415	16	8	0.026690194037970252	0.002206713755176476	0.038710547490193994
Chr7	14620574	0.04671584123638923	20	7	0.02408268660287661	0.002206713755176476	0.038710547490193994
Chr7	14620575	2.3418766925686887e-17	22	9	0.023416355113015708	0.002206713755176476	0.038710547490193994
Chr7	14620578	-2.385244779468112e-17	22	9	0.024040028560218567	0.002206713755176476	0.038710547490193994
Chr7	14620590	-0.02660753880266074	21	6	0.023629987216505444	0.002206713755176476	0.038710547490193994
Chr7	14620603	-0.049247606019151846	22	7	0.024319642388919236	0.002206713755176476	0.038710547490193994
Chr7	14620660	0.26086956521739135	15	8	0.026456409624792572	0.002206713755176476	0.038710547490193994
Chr7	14620663	4.336808689942014e-17	17	10	0.023815675359058305	0.002206713755176476	0.038710547490193994
Chr7	14620711	0.05263157894736839	17	10	0.019953380103574198	0.002206713755176476	0.038710547490193994
Chr7	14674390	-0.002392344497607701	18	10	0.022245803414361925	0.002206713755176476	0.038710547490193994
Chr7	14674472	-0.035116485618637665	21	9	0.022575473744032255	0.002206713755176476	0.038710547490193994
Chr7	14674488	0.024390243902439074	21	10	0.023154214496775936	0.002206713755176476	0.038710547490193994
Chr7	14700728	-2.883977778811445e-17	19	7	0.023690828075751517	0.002206713755176476	0.038710547490193994
Chr7	14700731	0.06666666666666667	19	8	0.02327311359928551	0.002206713755176476	0.038710547490193994
Chr7	14700739	-0.020684684684684682	19	8	0.02505228387304437	0.002206713755176476	0.038710547490193994
Chr7	14700784	0.06666666666666667	18	8	0.02585228387304437	0.002206713755176476	0.038710547490193994
Chr7	14700786	0.009523809523809526	18	8	0.025222314336899677	0.002206713755176476	0.038710547490193994
Chr7	14720335	0.08000000000000002	13	7	0.023987050534799565	0.002206713755176476	0.038710547490193994
Chr7	14720337	-3.642919299551297e-17	13	7	0.024486536908598585	0.002206713755176476	0.038710547490193994
Chr7	14720339	-0.06026039178213092	12	7	0.025368790707527036	0.002206713755176476	0.038710547490193994
Chr7	14720384	-0.046323743097936645	19	8	0.025626879627890297	0.002206713755176476	0.038710547490193994
Chr7	14720385	0.027027027027027018	19	10	0.026412494706422675	0.002206713755176476	0.038710547490193994
Chr7	14720393	0.19159663865546223	18	9	0.02559816708029082	0.002206713755176476	0.038710547490193994
Chr7	14720408	0.04749423509359918	19	9	0.024783839454158966	0.002206713755176476	0.038710547490193994
Chr7	14720412	0.027027027027027018	19	10	0.02498944841668828	0.002206713755176476	0.038710547490193994
Chr7	14720413	0.027027027027027084	19	10	0.023722114341790244	0.002206713755176476	0.038710547490193994
Chr7	14782337	-0.03448275862068966	21	9	0.024121130850395793	0.002206713755176476	0.038710547490193994
Chr7	14782366	-0.03331657449304507	20	9	0.02313162560301948	0.002206713755176476	0.038710547490193994
Chr7	14782372	0.04174174174174171	19	8	0.02637179759319147	0.002206713755176476	0.038710547490193994
Chr7	14782392	-0.032336386712283394	21	9	0.02655051801581433	0.002206713755176476	0.038710547490193994
Chr7	14782436	0.034482758620689655	15	6	0.028588101715144736	0.002206713755176476	0.038710547490193994
Chr7	14782440	0.1837614387167438	16	6	0.024547180999032206	0.002206713755176476	0.038710547490193994
Chr7	14813004	-0.05511363636363636	18	6	0.028220473059421037	0.002206713755176476	0.038710547490193994
Chr7	14813008	0.07692307692307697	20	7	0.02645191023822664	0.002206713755176476	0.038710547490193994
Chr7	14901876	0.06938307030129119	13	9	0.025703220331641997	0.002206713755176476	0.038710547490193994
Chr7	14901904	-4.163336342344341e-17	12	6	0.02560901324747795	0.002206713755176476	0.038710547490193994
Chr7	14902810	-0.011605415860735022	17	6	0.02512120836942917	0.002206713755176476	0.038710547490193994
Chr7	14902870	0	17	7	0.02412810492115331	0.002206713755176476	0.038710547490193994
Chr7	14902871	-0.05454545454545457	17	6	0.02336620015924855	0.002206713755176476	0.038710547490193994
Chr7	14902894	0.202914979757085	13	10	0.02559807567112406	0.002206713755176476	0.038710547490193994
Chr7	14902921	0.04000000000000001	13	11	0.026082924155972544	0.002206713755176476	0.038710547490193994
Chr7	14902927	0.01728201099764335	13	10	0.027291049364097753	0.002206713755176476	0.038710547490193994
Chr7	14902936	-2.2551405187698508e-17	13	11	0.026560614581489058	0.002206713755176476	0.038710547490193994
Chr7	14902951	0.01728201099764335	13	10	0.027430179798880364	0.002206713755176476	0.038710547490193994
Chr7	14902956	0.01728201099764335	13	10	0.031150539149674496	0.002206713755176476	0.038710547490193994
Chr7	14902957	0.01728201099764335	13	10	0.03423917617379539	0.002206713755176476	0.038710547490193994
Chr7	14902962	0.01728201099764335	13	10	0.03369863563325485	0.002206713755176476	0.038710547490193994
Chr7	14934132	0.006072874493927136	22	10	0.030407243400686148	0.002206713755176476	0.038710547490193994
Chr7	14934141	0.006072874493927136	22	10	0.029457358698814162	0.002206713755176476	0.038710547490193994
Chr7	14934148	0.006072874493927136	22	10	0.028916818158273624	0.002206713755176476	0.038710547490193994
Chr7	14934202	-0.033333333333333305	22	9	0.028376277617733082	0.002206713755176476	0.038710547490193994
Chr7	14962672	0.06666666666666667	20	8	0.030356255370792035	0.002206713755176476	0.038710547490193994
Chr7	14962704	-0.04947526236881559	15	8	0.031022586860652936	0.002206713755176476	0.038710547490193994
Chr7	14962738	0.16200859950859942	19	10	0.029453840906511444	0.002206713755176476	0.038710547490193994
Chr7	14962749	-0.017671517671517676	19	10	0.030100568640757115	0.002206713755176476	0.038710547490193994
Chr7	14962753	0.05263157894736839	19	10	0.028853637926547656	0.002206713755176476	0.038710547490193994
Chr7	14962799	0.05882352941176477	19	9	0.024670221687503574	0.002206713755176476	0.038710547490193994
Chr7	14962812	0.1836646030194417	14	6	0.03173613077841267	0.002206713755176476	0.038710547490193994
Chr7	15007505	-0.03579656211235158	17	10	0.031374139828186424	0.002206713755176476	0.038710547490193994
Chr7	15007510	-0.039826839826839835	17	10	0.0299864784221606	0.002206713755176476	0.038710547490193994
Chr7	15007534	-0.039826839826839835	17	10	0.030136666156828935	0.002206713755176476	0.038710547490193994
Chr7	15007561	3.686287386450714e-18	17	10	0.031061415166684328	0.002206713755176476	0.038710547490193994
Chr7	15007598	-0.0496551724137931	15	8	0.02990577676966662	0.002206713755176476	0.038710547490193994
Chr7	15007655	0.0285714285714286	18	9	0.03115342567248794	0.002206713755176476	0.038710547490193994
Chr7	15151648	0.09090909090909093	17	6	0.028271596665581534	0.002206713755176476	0.038710547490193994
Chr7	15151650	0.09090909090909093	17	6	0.02675731095129582	0.002206713755176476	0.038710547490193994
Chr7	15151670	0.06993006993006985	17	6	0.026563935672340288	0.002206713755176476	0.038710547490193994
Chr7	15165251	0.04347826086956526	12	8	0.02900296006258419	0.002206713755176476	0.038710547490193994
Chr7	15165254	0.04347826086956526	12	8	0.031096344232875228	0.002206713755176476	0.038710547490193994
Chr7	15208471	0.12575757575757573	17	8	0.034804107796476635	0.002206713755176476	0.038710547490193994
Chr7	15208531	0.10810810810810807	19	9	0.03344533436826861	0.002206713755176476	0.038710547490193994
Chr7	15208548	-2.883977778811445e-17	19	9	0.035538718538559645	0.002206713755176476	0.038710547490193994
Chr7	15288281	0.027027027027027084	19	8	0.036565927967722796	0.002206713755176476	0.038710547490193994
Chr7	15367307	0	16	10	0.039960328956587146	0.002206713755176476	0.038710547490193994
Chr7	15367332	0	16	10	0.042277895856952505	0.002206713755176476	0.038710547490193994
Chr7	15367360	0	16	10	0.044087419666476314	0.002206713755176476	0.038710547490193994
Chr7	15367372	0.06451612903225806	16	9	0.04389694347600012	0.002206713755176476	0.038710547490193994
Chr7	15368564	-4.119968255444917e-18	19	9	0.04387841366128732	0.002206713755176476	0.038710547490193994
Chr7	15402370	-0.036695555965332846	15	9	0.04063824167111533	0.002206713755176476	0.038710547490193994
Chr7	15402373	2.3418766925686887e-17	14	9	0.04117056290111098	0.002206713755176476	0.038710547490193994
Chr7	15402379	-0.027863777089783315	14	9	0.040296822198728904	0.002206713755176476	0.038710547490193994
Chr7	15402419	-0.02540937323546019	18	6	0.0397289737575773	0.002206713755176476	0.038710547490193994
Chr7	15402447	0.2981818181818182	17	9	0.03659622223772901	0.002206713755176476	0.038710547490193994
Chr7	15402472	0.05882352941176477	20	9	0.03731215347997604	0.002206713755176476	0.038710547490193994
Chr7	15402474	2.3418766925686887e-17	20	9	0.038108690276512834	0.002206713755176476	0.038710547490193994
Chr7	15402504	0.007509386733416787	20	9	0.03890522707304963	0.002206713755176476	0.038710547490193994
Chr7	15402519	0.034632034632034625	19	6	0.03890522707304963	0.002206713755176476	0.038710547490193994
Chr7	15402530	-0.05778191985088536	19	6	0.03989833052132549	0.002206713755176476	0.038710547490193994
Chr7	15442517	0.007836990595611316	15	6	0.03932690194989692	0.002206713755176476	0.038710547490193994
Chr7	15462174	0.05882352941176477	17	9	0.037508720131715106	0.002206713755176476	0.038710547490193994
Chr7	15462286	-0.03571428571428571	19	10	0.035690538313533283	0.002206713755176476	0.038710547490193994
Chr7	15462307	0.0076132470498667315	19	10	0.03429193691493189	0.002206713755176476	0.038710547490193994
Chr7	15476723	0.12195121951219512	21	7	0.03510199003316915	0.002206713755176476	0.038710547490193994
Chr7	15476736	0.12195121951219515	21	6	0.03591204315140641	0.002206713755176476	0.038710547490193994
Chr7	15476739	0.20267018917771382	21	6	0.03486030627040124	0.002206713755176476	0.038710547490193994
Chr7	15476763	-0.05065666041275797	21	7	0.032698144108239076	0.002206713755176476	0.038710547490193994
Chr7	15476769	0.12195121951219515	21	7	0.03323868464877962	0.002206713755176476	0.038710547490193994
Chr7	15476771	0.05743334595208479	21	6	0.03694056835066332	0.002206713755176476	0.038710547490193994
Chr7	15476785	0.17579292393714452	21	6	0.04314546451031061	0.002206713755176476	0.038710547490193994
Chr7	15476788	0.12195121951219515	21	7	0.0493503606699579	0.002206713755176476	0.038710547490193994
Chr7	15476812	0.05714285714285715	18	7	0.04841521738187344	0.002206713755176476	0.038710547490193994
Chr7	15476825	0.05714285714285715	18	7	0.04826775194408542	0.002206713755176476	0.038710547490193994
Chr7	15476834	-0.05040175310445579	19	7	0.04883918051551399	0.002206713755176476	0.038710547490193994
Chr7	15476849	-3.642919299551297e-17	19	7	0.0523099337400838	0.002206713755176476	0.038710547490193994
Chr7	15476853	0.008944543828264727	18	7	0.05163351097585616	0.002206713755176476	0.038710547490193994
Chr7	15476856	0.008944543828264777	18	7	0.051347015917783664	0.002206713755176476	0.038710547490193994
Chr7	15476882	0.030431107354184313	18	7	0.051039835106579404	0.002206713755176476	0.038710547490193994
Chr7	15582853	0.027027027027027084	19	8	0.04946644264538206	0.002206713755176476	0.038710547490193994
Chr7	15582956	-4.553649124439119e-18	21	10	0.04828997205714677	0.002206713755176476	0.038710547490193994
Chr7	15582961	-4.553649124439119e-18	21	10	0.04828997205714677	0.002206713755176476	0.038710547490193994
Chr7	15582962	2.732189474663468e-17	21	10	0.04813978432247843	0.002206713755176476	0.038710547490193994
Chr7	15582964	-4.553649124439119e-18	21	10	0.048053204235898345	0.002206713755176476	0.038710547490193994
Chr7	15582972	-4.553649124439119e-18	21	10	0.05102702445109787	0.002206713755176476	0.038710547490193994
Chr7	15582987	2.732189474663468e-17	21	10	0.05006469108393408	0.002206713755176476	0.038710547490193994
Chr7	15583000	2.732189474663468e-17	21	10	0.04808262694044723	0.002206713755176476	0.038710547490193994
Chr7	15583003	2.732189474663468e-17	21	10	0.047991319099481386	0.002206713755176476	0.038710547490193994
Chr7	15583004	2.732189474663468e-17	21	10	0.04703346060323249	0.002206713755176476	0.038710547490193994
Chr7	15627489	0.08398091678142831	20	9	0.04378884265773703	0.002206713755176476	0.038710547490193994
Chr7	15627494	0.08398091678142831	20	9	0.040544224712241575	0.002206713755176476	0.038710547490193994
Chr7	15627511	0.07317073170731705	21	9	0.03568522737343574	0.002206713755176476	0.038710547490193994
Chr7	15627513	2.732189474663468e-17	21	9	0.03696473128091399	0.002206713755176476	0.038710547490193994
Chr7	15627523	0.027027027027027018	19	9	0.039390571755534946	0.002206713755176476	0.038710547490193994
Chr7	15627536	0.21212121212121204	20	9	0.04079995584524848	0.002206713755176476	0.038710547490193994
Chr7	15627551	0.3102448079823646	20	9	0.0386557836903123	0.002206713755176476	0.038710547490193994
Chr7	15627555	0.3102448079823646	20	9	0.03523180717968536	0.002206713755176476	0.038710547490193994
Chr7	15627569	-0.046757164404223235	20	8	0.0336693696172478	0.002206713755176476	0.038710547490193994
Chr7	15627640	0.05714285714285715	18	8	0.034064974012852196	0.002206713755176476	0.038710547490193994
Chr7	15705131	0.028571428571428574	18	8	0.034508906510838745	0.002206713755176476	0.038710547490193994
Chr7	15705198	0.13684210526315788	18	8	0.033639230732072055	0.002206713755176476	0.038710547490193994
Chr7	15705219	-0.0338211382113821	21	8	0.032663803058969966	0.002206713755176476	0.038710547490193994
Chr7	15705266	-0.042188529993408046	21	9	0.031818245515738	0.002206713755176476	0.038710547490193994
Chr7	15705268	-0.04076841379567348	21	9	0.031209623368654318	0.002206713755176476	0.038710547490193994
Chr7	15705274	0.21951219512195125	21	9	0.03200241616144711	0.002206713755176476	0.038710547490193994
Chr7	15705280	-4.553649124439119e-18	21	9	0.03200241616144711	0.002206713755176476	0.038710547490193994
Chr7	15737081	0	18	8	0.033335749494780444	0.002206713755176476	0.038710547490193994
Chr7	15737133	0	18	8	0.033058553684949664	0.002206713755176476	0.038710547490193994
Chr7	15760139	0.030303030303030318	17	10	0.033058553684949664	0.002206713755176476	0.038710547490193994
Chr7	15777983	0.09090909090909087	13	6	0.03251801314440912	0.002206713755176476	0.038710547490193994
Chr7	15843887	-0.0402796777625779	22	9	0.03173528709852518	0.002206713755176476	0.038710547490193994
Chr7	15843889	-0.0402796777625779	22	9	0.031779146747647986	0.002206713755176476	0.038710547490193994
Chr7	15843898	-0.040279677762577897	22	9	0.031779146747647986	0.002206713755176476	0.038710547490193994
Chr7	15843909	-0.0402796777625779	22	9	0.03183386630989148	0.002206713755176476	0.038710547490193994
Chr7	15843917	-0.0402796777625779	22	9	0.02980234181590515	0.002206713755176476	0.038710547490193994
Chr7	15843919	-0.0402796777625779	22	9	0.029299194068511877	0.002206713755176476	0.038710547490193994
Chr7	15843922	-0.040279677762577897	22	9	0.026861618460204562	0.002206713755176476	0.038710547490193994
Chr7	15843962	0.013318534961154354	23	9	0.028563250161836265	0.002206713755176476	0.038710547490193994
Chr7	15844001	0.2432432432432432	19	10	0.029724341322927426	0.002206713755176476	0.038710547490193994
Chr7	15844009	0.1279025504377617	19	10	0.027103538702124806	0.002206713755176476	0.038710547490193994
Chr7	15844052	0.06858431619033525	19	9	0.020736699222639456	0.002206713755176476	0.038710547490193994
Chr7	15887276	-0.04924760601915185	22	7	0.017787617016480538	0.002206713755176476	0.038710547490193994
Chr7	15887380	-0.02097902097902097	20	6	0.021978574258053375	0.002206713755176476	0.038710547490193994
Chr7	15887392	0.07692307692307697	20	7	0.020713318094388398	0.002206713755176476	0.038710547490193994
Chr7	15887402	-0.028205128205128178	20	7	0.020019490502151994	0.002206713755176476	0.038710547490193994
Chr7	15935037	-0.04348378893833439	18	7	0.017160249376081002	0.002206713755176476	0.038710547490193994
Chr7	15935074	-0.039826839826839835	17	10	0.018992358559152957	0.002206713755176476	0.038710547490193994
Chr7	15935077	-0.03333333333333334	18	8	0.019285381716062817	0.002206713755176476	0.038710547490193994
Chr7	15935124	-4.553649124439119e-18	21	8	0.019168850350399225	0.002206713755176476	0.038710547490193994
Chr7	15935146	0.06666666666666667	21	8	0.014778606447960202	0.002206713755176476	0.038710547490193994
Chr7	15935158	0	21	8	0.014778606447960202	0.002206713755176476	0.038710547490193994
Chr7	15935183	0.06666666666666667	21	8	0.014778606447960202	0.002206713755176476	0.038710547490193994
Chr7	16004479	-0.013859790491539115	18	9	0.014778606447960203	0.002206713755176476	0.038710547490193994
Chr7	16004495	2.168404344971007e-17	20	10	0.014172545841899597	0.002206713755176476	0.038710547490193994
Chr7	16004521	-0.027027027027027018	19	10	0.01792236086680958	0.002206713755176476	0.038710547490193994
Chr7	16004548	-0.03913630229419703	20	10	0.020442240136346854	0.002206713755176476	0.038710547490193994
Chr7	16004549	0.0021929824561402987	20	10	0.022962119405884125	0.002206713755176476	0.038710547490193994
Chr7	16004556	2.168404344971007e-17	20	10	0.025481998675421398	0.002206713755176476	0.038710547490193994
Chr7	16021287	0.0027359781121751004	18	9	0.02674497268805341	0.002206713755176476	0.038710547490193994
Chr7	16021289	-0.017595307917888544	17	9	0.028693423386162115	0.002206713755176476	0.038710547490193994
Chr7	16021298	0.05882352941176477	19	9	0.02914558658798332	0.002206713755176476	0.038710547490193994
Chr7	16021340	-0.0487080487080487	19	7	0.02995118014323488	0.002206713755176476	0.038710547490193994
Chr7	16021372	0.08508158508158506	20	7	0.0318186836833627	0.002206713755176476	0.038710547490193994
Chr7	16021374	0.08508158508158506	20	7	0.0272563398269012	0.002206713755176476	0.038710547490193994
Chr7	16021377	0.08108108108108107	19	7	0.025186093696194747	0.002206713755176476	0.038710547490193994
Chr7	16021403	-0.008097165991902806	20	7	0.023814407372388043	0.002206713755176476	0.038710547490193994
Chr7	16051969	0.16279069767441862	22	10	0.02577496924886864	0.002206713755176476	0.038710547490193994
Chr7	16051971	0.16279069767441862	22	10	0.025456297563208864	0.002206713755176476	0.038710547490193994
Chr7	16051983	-0.006119951040391692	22	10	0.023917836024747327	0.002206713755176476	0.038710547490193994
Chr7	16051984	-0.006119951040391677	22	10	0.02379088820511141	0.002206713755176476	0.038710547490193994
Chr7	16051987	-0.006119951040391692	22	10	0.02887109029966757	0.002206713755176476	0.038710547490193994
Chr7	16052016	0.057784320942215736	20	10	0.02935426304090483	0.002206713755176476	0.038710547490193994
Chr7	16052029	-0.027537372147915063	16	6	0.03484144252808432	0.002206713755176476	0.038710547490193994
Chr7	16052055	-0.04659498207885307	16	6	0.035360923047564836	0.002206713755176476	0.038710547490193994
Chr7	16052100	1.1709383462843443e-17	18	6	0.03900319947032906	0.002206713755176476	0.038710547490193994
Chr7	16057168	4.336808689942014e-17	18	10	0.04200226226320629	0.002206713755176476	0.038710547490193994
Chr7	16057184	0	18	10	0.040668928929872956	0.002206713755176476	0.038710547490193994
Chr7	16057199	4.336808689942014e-17	18	10	0.04212259532793903	0.002206713755176476	0.038710547490193994
Chr7	16057204	1.1709383462843443e-17	18	10	0.04212259532793903	0.002206713755176476	0.038710547490193994
Chr7	16057208	0.27839984215459	17	10	0.04383960645671487	0.002206713755176476	0.038710547490193994
Chr7	16057225	0.08571428571428578	18	10	0.04373971996950084	0.002206713755176476	0.038710547490193994
Chr7	16057226	0.08571428571428572	18	10	0.0428219107405461	0.002206713755176476	0.038710547490193994
Chr7	16057230	0.08571428571428572	18	10	0.04635132250525198	0.002206713755176476	0.038710547490193994
Chr7	16057266	0.022869022869022825	20	10	0.04629660294300848	0.002206713755176476	0.038710547490193994
Chr7	16057296	0.05714285714285718	18	9	0.05000251358744621	0.002206713755176476	0.038710547490193994
Chr7	16057307	-0.017671517671517676	19	10	0.05060278477595269	0.002206713755176476	0.038710547490193994
Chr7	16057309	4.336808689942014e-17	20	10	0.05250198562252196	0.002206713755176476	0.038710547490193994
Chr7	16057319	0.10669371196754558	18	9	0.05140641452695086	0.002206713755176476	0.038710547490193994
Chr7	16057325	0.015126050420168045	18	9	0.050217603338139676	0.002206713755176476	0.038710547490193994
Chr7	16064777	0.024390243902439074	21	7	0.049209738330274665	0.002206713755176476	0.038710547490193994
Chr7	16064782	2.732189474663468e-17	21	7	0.04937168165011272	0.002206713755176476	0.038710547490193994
Chr7	16064804	0.04878048780487801	21	7	0.0497461257383352	0.002206713755176476	0.038710547490193994
Chr7	16064825	-0.03691260526200968	21	7	0.046490311784846826	0.002206713755176476	0.038710547490193994
Chr7	16130789	0	16	8	0.04616385949318509	0.002206713755176476	0.038710547490193994
Chr7	16130816	-0.03455251918692398	17	10	0.04823747802618805	0.002206713755176476	0.038710547490193994
Chr7	16158399	0.21052631578947367	16	10	0.054213535583581246	0.002206713755176476	0.038710547490193994
Chr7	16158445	-0.015668202764976935	18	8	0.05911991969256296	0.002206713755176476	0.038710547490193994
Chr7	16158459	0.241025641025641	17	8	0.05967066713552126	0.002206713755176476	0.038710547490193994
Chr7	16158462	0.0259740259740259	18	9	0.06060256677709832	0.002206713755176476	0.038710547490193994
Chr7	16158479	0.2487804878048781	18	8	0.061612609818705207	0.002206713755176476	0.038710547490193994
Chr7	16158504	0.1499531396438612	17	9	0.0616126098187052	0.002206713755176476	0.038710547490193994
Chr7	16185237	3.8840881730407517e-17	17	9	0.0633453959564161	0.002206713755176476	0.038710547490193994
Chr7	16185244	0.05882352941176477	17	9	0.065078182094127	0.002206713755176476	0.038710547490193994
Chr7	16185272	0	17	9	0.06604945432394915	0.002206713755176476	0.038710547490193994
Chr7	16185282	0.05882352941176477	16	9	0.06128145748085736	0.002206713755176476	0.038710547490193994
Chr7	16185308	-0.044130626654898496	17	9	0.06058050509990497	0.002206713755176476	0.038710547490193994
Chr7	16185332	-0.04369747899159664	18	9	0.060971482543514	0.002206713755176476	0.038710547490193994
Chr7	16185378	0.17647058823529413	18	9	0.058643538049178136	0.002206713755176476	0.038710547490193994
Chr7	16202529	0	22	8	0.06027854774922815	0.002206713755176476	0.038710547490193994
Chr7	16202592	0.1677002243039979	17	7	0.059135690606371	0.002206713755176476	0.038710547490193994
Chr7	16202600	0.08883708883708884	17	7	0.05997692583785014	0.002206713755176476	0.038710547490193994
Chr7	16202607	0.04625199362041462	17	8	0.059387662494360643	0.002206713755176476	0.038710547490193994
Chr7	16206486	0.030303030303030318	17	7	0.059305070306291785	0.002206713755176476	0.038710547490193994
Chr7	16206535	0.025641025641025682	20	11	0.058337360827821906	0.002206713755176476	0.038710547490193994
Chr7	16206547	0.030687830687830642	18	11	0.0594276214486307	0.002206713755176476	0.038710547490193994
Chr7	16206608	4.336808689942014e-17	21	10	0.05865839067939993	0.002206713755176476	0.038710547490193994
Chr7	16206617	0.1815129020855425	21	10	0.059397066637588085	0.002206713755176476	0.038710547490193994
Chr7	16206618	4.336808689942014e-17	21	10	0.061849604457113995	0.002206713755176476	0.038710547490193994
Chr7	16206619	-0.02244256562347844	21	10	0.06168787938972855	0.002206713755176476	0.038710547490193994
Chr7	16206641	0.09756097560975609	21	10	0.06663699428959606	0.002206713755176476	0.038710547490193994
Chr7	16206669	0.2926829268292683	21	10	0.06242646797380659	0.002206713755176476	0.038710547490193994
Chr7	16206681	0.3031035263913011	21	10	0.061999091288365386	0.002206713755176476	0.038710547490193994
Chr7	16232276	0	18	8	0.060077986751876235	0.002206713755176476	0.038710547490193994
Chr7	16232312	1.1709383462843443e-17	18	8	0.06160978828367777	0.002206713755176476	0.038710547490193994
Chr7	16266015	0.05050215208034429	21	9	0.06342760981539351	0.002206713755176476	0.038710547490193994
Chr7	16266024	-2.385244779468112e-17	22	9	0.060428547022516294	0.002206713755176476	0.038710547490193994
Chr7	16266042	0.08663930688554487	22	9	0.061761880355849626	0.002206713755176476	0.038710547490193994
Chr7	16266054	0.08663930688554487	22	9	0.06023350360925656	0.002206713755176476	0.038710547490193994
Chr7	16266066	0.048563611491108	22	9	0.06023350360925656	0.002206713755176476	0.038710547490193994
Chr7	16266278	0.039999999999999945	13	9	0.06033362876570212	0.002206713755176476	0.038710547490193994
Chr7	16266335	0.050666666666666735	13	8	0.06026386034641914	0.002206713755176476	0.038710547490193994
Chr7	16266388	0.10526315789473688	24	10	0.06113780992625107	0.002206713755176476	0.038710547490193994
Chr7	16266398	-0.030682939002507383	22	10	0.05699617341581595	0.002206713755176476	0.038710547490193994
Chr7	16266415	0.10461950787152328	22	10	0.05638394867008671	0.002206713755176476	0.038710547490193994
Chr7	16275290	2.732189474663468e-17	21	10	0.052440007804596685	0.002206713755176476	0.038710547490193994
Chr7	16275312	0.024390243902439074	21	10	0.04968990585181671	0.002206713755176476	0.038710547490193994
Chr7	16275346	-0.029463167174474534	21	10	0.050098199312741745	0.002206713755176476	0.038710547490193994
Chr7	16275400	0.10256410256410256	20	8	0.050825472040014474	0.002206713755176476	0.038710547490193994
Chr7	16316130	-0.03325942350332595	17	9	0.049876118363388074	0.002206713755176476	0.038710547490193994
Chr7	16316146	0.07890327494287891	18	7	0.04926236174963146	0.002206713755176476	0.038710547490193994
Chr7	16316155	-0.038461538461538464	18	9	0.05059569508296479	0.002206713755176476	0.038710547490193994
Chr7	16316160	0.08571428571428572	18	9	0.048298770374587276	0.002206713755176476	0.038710547490193994
Chr7	16316161	0.08571428571428578	18	9	0.04882250196214865	0.002206713755176476	0.038710547490193994
Chr7	16316170	-0.008086253369272236	18	8	0.04871750712077206	0.002206713755176476	0.038710547490193994
Chr7	16316182	0.21290322580645166	18	8	0.04676628760857694	0.002206713755176476	0.038710547490193994
Chr7	16316217	0	20	8	0.0420514442797723	0.002206713755176476	0.038710547490193994
Chr7	16316228	-0.037037037037037035	20	8	0.03498937375194628	0.002206713755176476	0.038710547490193994
Chr7	16316231	0.14497041420118345	20	8	0.03498937375194628	0.002206713755176476	0.038710547490193994
Chr7	16316276	0.10256410256410256	20	8	0.03862573738830991	0.002206713755176476	0.038710547490193994
Chr7	16316278	0.3396715643906656	20	8	0.038949027680036365	0.002206713755176476	0.038710547490193994
Chr7	16316284	0	20	8	0.03807257080357949	0.002206713755176476	0.038710547490193994
Chr7	16329867	0.06666666666666667	23	8	0.039006451332535254	0.002206713755176476	0.038710547490193994
Chr7	16329886	-0.017595307917888544	17	9	0.03994033186149103	0.002206713755176476	0.038710547490193994
Chr7	16329916	3.903127820947809e-17	24	10	0.04014553021990416	0.002206713755176476	0.038710547490193994
Chr7	16329926	0.06382978723404259	24	10	0.04003518539231796	0.002206713755176476	0.038710547490193994
Chr7	16330006	-0.047619047619047596	16	6	0.039711507231398414	0.002206713755176476	0.038710547490193994
Chr7	16330020	0	16	6	0.03878271466173897	0.002206713755176476	0.038710547490193994
Chr7	16397434	-0.030611237286461934	21	7	0.03855603730733534	0.002206713755176476	0.038710547490193994
Chr7	16397436	-0.030611237286461934	21	7	0.03646364714990487	0.002206713755176476	0.038710547490193994
Chr7	16435177	-0.029496818970503214	18	10	0.03597584227185609	0.002206713755176476	0.038710547490193994
Chr7	16435199	-0.04866800880191018	16	7	0.03670492698205803	0.002206713755176476	0.038710547490193994
Chr7	16435204	0.06666666666666667	17	8	0.03729419032554752	0.002206713755176476	0.038710547490193994
Chr7	16435221	0.06666666666666667	17	8	0.03524290827426547	0.002206713755176476	0.038710547490193994
Chr7	16435230	-0.02182665819029453	17	7	0.036293802142825106	0.002206713755176476	0.038710547490193994
Chr7	16435231	0	17	8	0.03783767045897065	0.002206713755176476	0.038710547490193994
Chr7	16435241	0.06666666666666667	17	8	0.04128911697164166	0.002206713755176476	0.038710547490193994
Chr7	16435256	0.06666666666666667	17	8	0.0428334745159992	0.002206713755176476	0.038710547490193994
Chr7	16438983	0.02618657937806873	21	7	0.04160699367976226	0.002206713755176476	0.038710547490193994
Chr7	16439036	-0.027692307692307714	20	6	0.04837888823867313	0.002206713755176476	0.038710547490193994
Chr7	16439325	2.168404344971007e-17	20	9	0.04618978923978548	0.002206713755176476	0.038710547490193994
Chr7	16439372	0.056940760389036255	15	7	0.048543412428191275	0.002206713755176476	0.038710547490193994
Chr7	16439386	-0.04999999999999998	18	7	0.04872763142980158	0.002206713755176476	0.038710547490193994
Chr7	16439399	0	18	8	0.04666078558796108	0.002206713755176476	0.038710547490193994
Chr7	16439410	0.18181818181818182	13	6	0.04703374596092145	0.002206713755176476	0.038710547490193994
Chr7	16439433	0.06666666666666667	18	8	0.04324588053581686	0.002206713755176476	0.038710547490193994
Chr7	16444369	-0.043822843822843835	17	8	0.043020239510175834	0.002206713755176476	0.038710547490193994
Chr7	16444383	0.13333333333333333	17	8	0.0412674629538949	0.002206713755176476	0.038710547490193994
Chr7	16444384	0.13333333333333333	17	8	0.04147210110120757	0.002206713755176476	0.038710547490193994
Chr7	16444430	0.05882352941176477	15	9	0.040628802559699306	0.002206713755176476	0.038710547490193994
Chr7	16444441	0.034482758620689655	15	9	0.04052867740325375	0.002206713755176476	0.038710547490193994
Chr7	16444444	0.03448275862068964	15	9	0.040851009471413804	0.002206713755176476	0.038710547490193994
Chr7	16444476	0.05882352941176477	15	9	0.04537493492845422	0.002206713755176476	0.038710547490193994
Chr7	16444487	-0.04201680672268907	14	9	0.04696276943028102	0.002206713755176476	0.038710547490193994
Chr7	16524318	2.732189474663468e-17	21	11	0.04855060393210782	0.002206713755176476	0.038710547490193994
Chr7	16524324	-0.024390243902439046	21	11	0.049140540311517884	0.002206713755176476	0.038710547490193994
Chr7	16524326	0.06084447941253598	21	10	0.055047341030752726	0.002206713755176476	0.038710547490193994
Chr7	16524378	1.1709383462843443e-17	18	8	0.05297326695667865	0.002206713755176476	0.038710547490193994
Chr7	16524407	0	18	8	0.0509256479090596	0.002206713755176476	0.038710547490193994
Chr7	16528177	0.019285269924656123	19	9	0.05136218107286549	0.002206713755176476	0.038710547490193994
Chr7	16528183	0.15609669075015603	19	8	0.050591453020886586	0.002206713755176476	0.038710547490193994
Chr7	16528203	0.13411078717201166	18	9	0.0486094710389046	0.002206713755176476	0.038710547490193994
Chr7	16528210	0.16293216293216292	14	7	0.046849070036398335	0.002206713755176476	0.038710547490193994
Chr7	16528236	0.024390243902439074	21	11	0.045361052734551245	0.002206713755176476	0.038710547490193994
Chr7	16528285	0.3305084745762712	14	9	0.04541800447845951	0.002206713755176476	0.038710547490193994
Chr7	16528292	0.10344827586206894	15	9	0.04499790523483086	0.002206713755176476	0.038710547490193994
Chr7	16528301	0.11768115942028984	13	9	0.043272621205287194	0.002206713755176476	0.038710547490193994
Chr7	16528307	-0.027826086956521764	13	8	0.044873700849238224	0.002206713755176476	0.038710547490193994
Chr7	16528326	0.04162812210915823	12	8	0.044195775421035324	0.002206713755176476	0.038710547490193994
Chr7	16528905	0.12121212121212124	17	6	0.042385751828329224	0.002206713755176476	0.038710547490193994
Chr7	16528909	0.15027829313543606	17	6	0.04010003754261494	0.002206713755176476	0.038710547490193994
Chr7	16545393	-0.01128205128205129	20	7	0.04064682408940148	0.002206713755176476	0.038710547490193994
Chr7	16545451	-0.02097216114738013	19	9	0.03798015742273481	0.002206713755176476	0.038710547490193994
Chr7	16545489	-0.0073634005522550325	19	9	0.03531349075606815	0.002206713755176476	0.038710547490193994
Chr7	16545496	-0.042164927075413014	19	9	0.03356559159640428	0.002206713755176476	0.038710547490193994
Chr7	16545507	0.05882352941176477	20	9	0.03392856800293786	0.002206713755176476	0.038710547490193994
Chr7	16557805	-0.03150244421104497	21	10	0.03248063047330766	0.002206713755176476	0.038710547490193994
Chr7	16557868	0.22619627285202082	21	10	0.033339723207149494	0.002206713755176476	0.038710547490193994
Chr7	16557915	0.04878048780487801	21	9	0.03418005934160327	0.002206713755176476	0.038710547490193994
Chr7	16557917	0.04878048780487801	21	9	0.03595783711938105	0.002206713755176476	0.038710547490193994
Chr7	16557926	2.732189474663468e-17	21	9	0.036445641997429834	0.002206713755176476	0.038710547490193994
Chr7	16557929	0.24667202715983197	21	7	0.03449979824081246	0.002206713755176476	0.038710547490193994
Chr7	16704275	-0.037037037037037035	20	8	0.04097940938264673	0.002206713755176476	0.038710547490193994
Chr7	16704283	-0.03571428571428572	20	9	0.047459020524481	0.002206713755176476	0.038710547490193994
Chr7	16704403	4.336808689942014e-17	21	10	0.04646725451992727	0.002206713755176476	0.038710547490193994
Chr7	16704410	-0.03853640259894544	21	9	0.04260625584821223	0.002206713755176476	0.038710547490193994
Chr7	16772024	-0.03243243243243242	19	10	0.039118446549520444	0.002206713755176476	0.038710547490193994
Chr7	16772027	-0.021353383458646628	18	10	0.03683541304697474	0.002206713755176476	0.038710547490193994
Chr7	16772037	-0.048214285714285716	18	8	0.03738520215388837	0.002206713755176476	0.038710547490193994
Chr7	16772038	-0.024844720496894433	18	8	0.029960553024353895	0.002206713755176476	0.038710547490193994
Chr7	16772039	-0.02100496218143276	19	9	0.029743310444808307	0.002206713755176476	0.038710547490193994
Chr7	16772044	-0.02932344108814699	19	9	0.030070201724222877	0.002206713755176476	0.038710547490193994
Chr7	16772046	0.030053982197551496	19	9	0.033307237931173676	0.002206713755176476	0.038710547490193994
Chr7	16772053	-0.03389627141014489	19	9	0.034326398426686305	0.002206713755176476	0.038710547490193994
Chr7	16772066	0.09131700218287658	18	10	0.03307862659067917	0.002206713755176476	0.038710547490193994
Chr7	16772084	-0.04761904761904762	18	8	0.030644489299399023	0.002206713755176476	0.038710547490193994
Chr7	16772096	-0.01648351648351654	20	10	0.031476190931100656	0.002206713755176476	0.038710547490193994
Chr7	16772104	-2.883977778811445e-17	19	10	0.03138021767912879	0.002206713755176476	0.038710547490193994
Chr7	16772175	3.686287386450714e-18	17	6	0.030733008699081268	0.002206713755176476	0.038710547490193994
[truncated: 10,752 more rows]
