# Supplementary material for: A frog with three sex chromosomes that co-mingle together in nature: Xenopus tropicalis has a degenerate W and a Y that evolved from a Z chromosome
Source: PLoS Genet. 2020 Nov 9;16(11):e1009121. doi: 10.1371/journal.pgen.1009121 (PMC7652241; doi:10.1371/journal.pgen.1009121)
Supplement: S1 Data — (ZIP) [file pgen.1009121.s001.zip › SI_Data/Fig_3_and_S2/FigS2_data.tsv]

chrom	pos	fst	npop1	npop2	rollfst	ymin	ymax
Chr1	56371	-0.04136093461774953	21	9	NA	0.002206713755176476	0.038710547490193994
Chr1	56406	0.07516686420061133	21	9	NA	0.002206713755176476	0.038710547490193994
Chr1	56410	-0.03710670314637482	22	9	NA	0.002206713755176476	0.038710547490193994
Chr1	56413	-0.03710670314637482	22	9	NA	0.002206713755176476	0.038710547490193994
Chr1	56435	0.03005398219755154	19	9	NA	0.002206713755176476	0.038710547490193994
Chr1	56519	-0.046190102120974075	13	10	NA	0.002206713755176476	0.038710547490193994
Chr1	56521	0.10526315789473688	13	10	NA	0.002206713755176476	0.038710547490193994
Chr1	57938	0.03975561118418254	19	7	NA	0.002206713755176476	0.038710547490193994
Chr1	57945	0.05128205128205124	20	7	NA	0.002206713755176476	0.038710547490193994
Chr1	57968	-0.015384615384615385	18	7	NA	0.002206713755176476	0.038710547490193994
Chr1	57983	-2.883977778811445e-17	19	10	NA	0.002206713755176476	0.038710547490193994
Chr1	57985	-0.01823622930889367	19	9	NA	0.002206713755176476	0.038710547490193994
Chr1	58060	-2.883977778811445e-17	19	10	NA	0.002206713755176476	0.038710547490193994
Chr1	67547	-0.051700142609233515	19	7	NA	0.002206713755176476	0.038710547490193994
Chr1	67548	-0.05170014260923352	19	7	NA	0.002206713755176476	0.038710547490193994
Chr1	67549	-0.05170014260923352	19	7	NA	0.002206713755176476	0.038710547490193994
Chr1	67551	-0.051700142609233515	19	7	NA	0.002206713755176476	0.038710547490193994
Chr1	67568	0.028571428571428574	18	7	NA	0.002206713755176476	0.038710547490193994
Chr1	67606	-0.01034306195596515	23	11	NA	0.002206713755176476	0.038710547490193994
Chr1	98889	0.05128205128205127	20	9	NA	0.002206713755176476	0.038710547490193994
Chr1	98899	0.05128205128205127	20	9	NA	0.002206713755176476	0.038710547490193994
Chr1	98922	-0.04193984942648045	19	9	NA	0.002206713755176476	0.038710547490193994
Chr1	98984	-0.027140974967061922	17	8	NA	0.002206713755176476	0.038710547490193994
Chr1	98986	-0.038461538461538464	18	9	NA	0.002206713755176476	0.038710547490193994
Chr1	243116	0.05263157894736839	15	10	0.004361281391906463	0.002206713755176476	0.038710547490193994
Chr1	243164	-6.505213034913028e-18	15	10	0.006164109840359014	0.002206713755176476	0.038710547490193994
Chr1	395419	-1.2468324983583309e-17	23	9	0.003996386726968132	0.002206713755176476	0.038710547490193994
Chr1	395441	0	23	9	0.006201935424041969	0.002206713755176476	0.038710547490193994
Chr1	418979	0.04000000000000001	13	6	0.006944069486969465	0.002206713755176476	0.038710547490193994
Chr1	502080	0.02769230769230769	20	7	0.008628704128732718	0.002206713755176476	0.038710547490193994
Chr1	502109	-0.0310465848756637	19	9	0.0095525061711522	0.002206713755176476	0.038710547490193994
Chr1	502114	0.040616673011039224	19	8	0.0073889679549824045	0.002206713755176476	0.038710547490193994
Chr1	502146	2.168404344971007e-17	20	10	0.00719991633735936	0.002206713755176476	0.038710547490193994
Chr1	502154	-0.03913630229419703	20	10	0.0061160002534432776	0.002206713755176476	0.038710547490193994
Chr1	638722	-0.042188529993408046	21	9	0.005620704699324194	0.002206713755176476	0.038710547490193994
Chr1	638734	-0.024581142228201062	19	9	0.0048177168375128036	0.002206713755176476	0.038710547490193994
Chr1	638742	0.024390243902439074	21	10	0.008660702293255895	0.002206713755176476	0.038710547490193994
Chr1	638762	0.014537452278145466	21	10	0.013008528380212415	0.002206713755176476	0.038710547490193994
Chr1	638763	0.014537452278145431	21	10	0.014042531232397086	0.002206713755176476	0.038710547490193994
Chr1	715922	2.168404344971007e-17	20	9	0.0144083524861676	0.002206713755176476	0.038710547490193994
Chr1	716004	0.19999999999999998	18	8	0.015546930501750964	0.002206713755176476	0.038710547490193994
Chr1	732811	-0.04388714733542319	17	9	0.01775740394217093	0.002206713755176476	0.038710547490193994
Chr1	732825	0.0285714285714286	18	10	0.015842101852955797	0.002206713755176476	0.038710547490193994
Chr1	732859	-0.048019207683073224	14	9	0.014975363711284242	0.002206713755176476	0.038710547490193994
Chr1	732877	0.05882352941176477	15	9	0.014594883975965797	0.002206713755176476	0.038710547490193994
Chr1	890647	1.1709383462843443e-17	18	7	0.013569242950324772	0.002206713755176476	0.038710547490193994
Chr1	890662	1.1709383462843443e-17	18	6	0.015014100544914987	0.002206713755176476	0.038710547490193994
Chr1	890664	-0.041666666666666706	18	7	0.01508362727887421	0.002206713755176476	0.038710547490193994
Chr1	890667	0.045631641086186635	18	6	0.01585285804810498	0.002206713755176476	0.038710547490193994
Chr1	890673	0.028571428571428574	18	6	0.014800226469157612	0.002206713755176476	0.038710547490193994
Chr1	905749	0.04878048780487801	21	9	0.01526534274822738	0.002206713755176476	0.038710547490193994
Chr1	905788	-0.03321929146893279	20	9	0.014543188525461163	0.002206713755176476	0.038710547490193994
Chr1	905799	0.07317073170731705	21	9	0.013781323851147788	0.002206713755176476	0.038710547490193994
Chr1	905817	-4.553649124439119e-18	21	9	0.012981323851147787	0.002206713755176476	0.038710547490193994
Chr1	926470	0.11428571428571423	18	8	0.012427477697301634	0.002206713755176476	0.038710547490193994
Chr1	926543	-4.119968255444917e-18	19	8	0.012011428357833871	0.002206713755176476	0.038710547490193994
Chr1	988160	-0.0029137529137529083	17	8	0.01016211386063205	0.002206713755176476	0.038710547490193994
Chr1	988166	0.030303030303030318	17	8	0.012487695255980886	0.002206713755176476	0.038710547490193994
Chr1	988184	-0.00291375291375289	17	8	0.014446891890100122	0.002206713755176476	0.038710547490193994
Chr1	988211	-0.040149393090569564	14	9	0.015147954519206015	0.002206713755176476	0.038710547490193994
Chr1	988215	-0.040149393090569564	14	9	0.01681604795200533	0.002206713755176476	0.038710547490193994
Chr1	988271	0.17391304347826086	12	8	0.017504713662191845	0.002206713755176476	0.038710547490193994
Chr1	988282	0.21739130434782608	12	7	0.020642536045200364	0.002206713755176476	0.038710547490193994
Chr1	1081839	-4.119968255444917e-18	19	9	0.020351786999637453	0.002206713755176476	0.038710547490193994
Chr1	1081874	-0.033409079920707824	19	7	0.020864607512457965	0.002206713755176476	0.038710547490193994
Chr1	1081881	0.0052287581699346315	19	9	0.017254736772152446	0.002206713755176476	0.038710547490193994
Chr1	1081926	0.05882352941176477	16	9	0.018132479718860908	0.002206713755176476	0.038710547490193994
Chr1	1081969	-0.06719367588932806	12	6	0.01818113611534339	0.002206713755176476	0.038710547490193994
Chr1	1140052	-0.05367996903954287	16	7	0.020618317821274105	0.002206713755176476	0.038710547490193994
Chr1	1140053	0.03225806451612903	16	7	0.018525931317122896	0.002206713755176476	0.038710547490193994
Chr1	1140113	0	17	8	0.018248074982281266	0.002206713755176476	0.038710547490193994
Chr1	1140140	0.030303030303030318	17	8	0.018248074982281266	0.002206713755176476	0.038710547490193994
Chr1	1143289	-0.023664638269100743	20	9	0.019111574228133452	0.002206713755176476	0.038710547490193994
Chr1	1143297	4.336808689942014e-17	22	10	0.01901706055251346	0.002206713755176476	0.038710547490193994
Chr1	1143302	-2.385244779468112e-17	22	10	0.019975523783762314	0.002206713755176476	0.038710547490193994
Chr1	1143311	0.023255813953488372	22	10	0.018813777955777718	0.002206713755176476	0.038710547490193994
Chr1	1143322	-0.03610771113831089	22	10	0.018501152290903503	0.002206713755176476	0.038710547490193994
Chr1	1143332	-0.03809323371566873	22	9	0.01910670317399854	0.002206713755176476	0.038710547490193994
Chr1	1176621	0	19	8	0.018344239830890036	0.002206713755176476	0.038710547490193994
Chr1	1176784	3.686287386450714e-18	17	7	0.015296062202067246	0.002206713755176476	0.038710547490193994
Chr1	1180161	-0.051849051849051836	17	7	0.015296062202067248	0.002206713755176476	0.038710547490193994
Chr1	1180164	-0.051849051849051836	17	7	0.014480387680510373	0.002206713755176476	0.038710547490193994
Chr1	1180170	0.11627906976744183	22	9	0.013669590634419209	0.002206713755176476	0.038710547490193994
Chr1	1193223	0.05882352941176477	20	9	0.012987124951953526	0.002206713755176476	0.038710547490193994
Chr1	1193245	-0.007135398538113454	20	9	0.013790112813764919	0.002206713755176476	0.038710547490193994
Chr1	1193263	0.05882352941176477	20	9	0.01459310067557631	0.002206713755176476	0.038710547490193994
Chr1	1193276	0.05882352941176477	20	9	0.010374099065270353	0.002206713755176476	0.038710547490193994
Chr1	1193313	0.17142857142857137	18	9	0.005183535883475895	0.002206713755176476	0.038710547490193994
Chr1	1348027	-2.883977778811445e-17	19	10	0.005175684086150414	0.002206713755176476	0.038710547490193994
Chr1	1348055	0.025641025641025682	20	10	0.005063816387768862	0.002206713755176476	0.038710547490193994
Chr1	1348090	0.019506462984723853	19	8	0.00495924122437017	0.002206713755176476	0.038710547490193994
Chr1	1348104	4.336808689942018e-18	20	8	0.0033304095530005766	0.002206713755176476	0.038710547490193994
Chr1	1348113	0.031004248395552735	19	7	0.004674283070787139	0.002206713755176476	0.038710547490193994
Chr1	1348130	0.07383987761346254	19	8	0.0057478824515779965	0.002206713755176476	0.038710547490193994
Chr1	1350603	-0.04579579579579579	19	8	0.006920902979437234	0.002206713755176476	0.038710547490193994
Chr1	1350615	-0.013892816742081439	20	9	0.009529598631611146	0.002206713755176476	0.038710547490193994
Chr1	1350624	-4.553649124439119e-18	21	10	0.00972353802555054	0.002206713755176476	0.038710547490193994
Chr1	1350630	0.0015082956259426664	20	9	0.010996830790932553	0.002206713755176476	0.038710547490193994
Chr1	1350656	0.04090595730518709	21	10	0.013282545076646838	0.002206713755176476	0.038710547490193994
Chr1	1350667	0.0764945901338712	21	10	0.012362684449469138	0.002206713755176476	0.038710547490193994
Chr1	1350724	-0.009306803594351754	21	10	0.012923209196040395	0.002206713755176476	0.038710547490193994
Chr1	1437598	-0.048850574712643674	15	8	0.01411047969787638	0.002206713755176476	0.038710547490193994
Chr1	1437607	0.10344827586206896	15	8	0.014207309348137092	0.002206713755176476	0.038710547490193994
Chr1	1437991	-0.03812316715542522	16	6	0.01467242562720686	0.002206713755176476	0.038710547490193994
Chr1	1438010	-0.03812316715542522	16	6	0.015624806579587813	0.002206713755176476	0.038710547490193994
Chr1	1438053	0	17	7	0.016156293111074343	0.002206713755176476	0.038710547490193994
Chr1	1438073	-0.04369747899159664	18	9	0.016687779642560876	0.002206713755176476	0.038710547490193994
Chr1	1438074	-0.010236822001527856	18	9	0.013856703741717533	0.002206713755176476	0.038710547490193994
Chr1	1438080	-0.03703703703703701	19	9	0.012174738647987732	0.002206713755176476	0.038710547490193994
Chr1	1438084	2.3418766925686887e-17	19	9	0.011811952113255494	0.002206713755176476	0.038710547490193994
Chr1	1438103	2.3418766925686887e-17	19	9	0.010129987019525694	0.002206713755176476	0.038710547490193994
Chr1	1438110	-0.03703703703703701	19	9	0.008572564050338016	0.002206713755176476	0.038710547490193994
Chr1	1438145	-0.04213685474189676	18	9	0.0056317974998153705	0.002206713755176476	0.038710547490193994
Chr1	1470007	-3.92589866274087e-4	17	10	0.0056317974998153705	0.002206713755176476	0.038710547490193994
Chr1	1470016	-0.0390024648397854	17	10	0.00607135793937581	0.002206713755176476	0.038710547490193994
Chr1	1470066	3.686287386450714e-18	17	10	0.0062526572511099054	0.002206713755176476	0.038710547490193994
Chr1	1470416	-0.02261805415671489	16	10	0.006159228412741795	0.002206713755176476	0.038710547490193994
Chr1	1470441	4.336808689942014e-17	16	10	0.007002558078977082	0.002206713755176476	0.038710547490193994
Chr1	1579281	4.163336342344335e-17	14	6	0.004933195197300397	0.002206713755176476	0.038710547490193994
Chr1	1579296	0.09090909090909087	14	6	0.0065898518539570525	0.002206713755176476	0.038710547490193994
Chr1	1752441	0.13043478260869562	12	6	0.007608448929539421	0.002206713755176476	0.038710547490193994
Chr1	1752460	0.039999999999999945	13	6	0.00942663074772124	0.002206713755176476	0.038710547490193994
Chr1	1752496	0.039999999999999945	13	6	0.009396464835202387	0.002206713755176476	0.038710547490193994
Chr1	2149199	0.1142857142857143	18	7	0.008578345689098644	0.002206713755176476	0.038710547490193994
Chr1	2182280	-0.045993031358885016	21	8	0.006419421628356704	0.002206713755176476	0.038710547490193994
Chr1	2182302	0.05128205128205127	20	9	0.0066055577002437395	0.002206713755176476	0.038710547490193994
Chr1	2182378	0.023255813953488327	22	9	0.011111980959202496	0.002206713755176476	0.038710547490193994
Chr1	2182404	-0.03325175120263312	21	9	0.010095647020908484	0.002206713755176476	0.038710547490193994
Chr1	2182436	0.023255813953488372	22	9	0.011910741942964357	0.002206713755176476	0.038710547490193994
Chr1	2241334	0.04761904761904765	22	11	0.012259412182624585	0.002206713755176476	0.038710547490193994
Chr1	2491766	-0.02527472527472527	18	11	0.012259412182624585	0.002206713755176476	0.038710547490193994
Chr1	2491782	-0.02527472527472527	18	11	0.01222567420456828	0.002206713755176476	0.038710547490193994
Chr1	2491790	-0.02527472527472527	18	11	0.011885560146259966	0.002206713755176476	0.038710547490193994
Chr1	2491793	-0.0252747252747253	18	11	0.014614095132859469	0.002206713755176476	0.038710547490193994
Chr1	2491799	-0.0252747252747253	18	11	0.016601889378718232	0.002206713755176476	0.038710547490193994
Chr1	2491813	-0.0252747252747253	18	11	0.01571696321544155	0.002206713755176476	0.038710547490193994
Chr1	2491842	-0.01904761904761906	17	11	0.021096869437453036	0.002206713755176476	0.038710547490193994
Chr1	2491899	0.024390243902439074	21	10	0.023272939865624308	0.002206713755176476	0.038710547490193994
Chr1	2504888	-2.883977778811445e-17	19	10	0.022453572970594797	0.002206713755176476	0.038710547490193994
Chr1	2539430	0.04761904761904765	21	11	0.022310545344313582	0.002206713755176476	0.038710547490193994
Chr1	2576912	0.0285714285714286	18	8	0.02138746842123666	0.002206713755176476	0.038710547490193994
Chr1	2576931	-0.0046714419184054985	20	10	0.021819382907653173	0.002206713755176476	0.038710547490193994
Chr1	2576967	0.07317073170731705	21	10	0.021140513729442176	0.002206713755176476	0.038710547490193994
Chr1	2576978	-0.029628266470371707	20	10	0.02158495817388662	0.002206713755176476	0.038710547490193994
Chr1	2577043	0.03703703703703703	14	8	0.019766776355704802	0.002206713755176476	0.038710547490193994
Chr1	2610008	0.03703703703703699	14	6	0.016456570831289312	0.002206713755176476	0.038710547490193994
Chr1	2610012	0.09090909090909087	14	6	0.015050510225228705	0.002206713755176476	0.038710547490193994
Chr1	2677275	1.1709383462843443e-17	18	9	0.015139399114117595	0.002206713755176476	0.038710547490193994
Chr1	2677316	2.3418766925686887e-17	16	9	0.013298129272847754	0.002206713755176476	0.038710547490193994
Chr1	2677353	-0.03145161290322583	16	9	0.014217989900025454	0.002206713755176476	0.038710547490193994
Chr1	2677354	0	16	9	0.01232267309561774	0.002206713755176476	0.038710547490193994
Chr1	2677375	0.17647058823529413	16	9	0.011132534712215526	0.002206713755176476	0.038710547490193994
Chr1	2810688	0.05263157894736839	19	10	0.012087424808731954	0.002206713755176476	0.038710547490193994
Chr1	2810694	0.05263157894736839	19	10	0.010611585918939577	0.002206713755176476	0.038710547490193994
Chr1	2810702	-0.020689655172413814	17	8	0.009023624330977989	0.002206713755176476	0.038710547490193994
Chr1	2810803	0	22	8	0.009183439824126814	0.002206713755176476	0.038710547490193994
Chr1	2810826	-0.04538437789441186	21	8	0.011507116147803137	0.002206713755176476	0.038710547490193994
Chr1	2810829	-0.02724252491694353	22	8	0.012012610653297643	0.002206713755176476	0.038710547490193994
Chr1	2826746	0.09938971229293812	19	8	0.012214843330993147	0.002206713755176476	0.038710547490193994
Chr1	2826748	0.09938971229293812	19	8	0.01270856966937968	0.002206713755176476	0.038710547490193994
Chr1	2826749	-0.044246308163833944	19	8	0.013214064174874186	0.002206713755176476	0.038710547490193994
Chr1	2826755	0.2319582740635373	19	8	0.012595016555826568	0.002206713755176476	0.038710547490193994
Chr1	2826793	0.06666666666666667	19	8	0.012107211677777787	0.002206713755176476	0.038710547490193994
Chr1	2826849	-0.04136093461774954	21	9	0.012356691927258037	0.002206713755176476	0.038710547490193994
Chr1	2826885	-0.046153846153846156	20	8	0.013853290566713819	0.002206713755176476	0.038710547490193994
Chr1	2826910	-0.046153846153846156	20	8	0.012284514515179146	0.002206713755176476	0.038710547490193994
Chr1	3009487	-0.001022329835889163	23	11	0.012914341820980207	0.002206713755176476	0.038710547490193994
Chr1	3009491	-0.03394345891054974	22	11	0.011987325654266814	0.002206713755176476	0.038710547490193994
Chr1	3009499	0.022222222222222192	23	11	0.01306769586172303	0.002206713755176476	0.038710547490193994
Chr1	3009513	-2.385244779468112e-17	22	10	0.011334026848504299	0.002206713755176476	0.038710547490193994
Chr1	3009516	-0.03507549361207898	23	11	0.010428760202149473	0.002206713755176476	0.038710547490193994
Chr1	3009517	-0.030303030303030314	23	11	0.007733013777056079	0.002206713755176476	0.038710547490193994
Chr1	3009523	0.04444444444444441	23	11	0.009447299491341793	0.002206713755176476	0.038710547490193994
Chr1	3009561	0.022222222222222192	23	11	0.010985761029803332	0.002206713755176476	0.038710547490193994
Chr1	3009582	4.336808689942018e-18	20	9	0.011614793287867848	0.002206713755176476	0.038710547490193994
Chr1	3009597	-0.04348378893833439	18	7	0.012601920613953354	0.002206713755176476	0.038710547490193994
Chr1	3009603	-0.036251105216622434	20	8	0.009476817051401572	0.002206713755176476	0.038710547490193994
Chr1	3009622	0.014492753623188364	20	8	0.008424185472454205	0.002206713755176476	0.038710547490193994
Chr1	3009627	-0.05053613053613055	17	7	0.006371553893506837	0.002206713755176476	0.038710547490193994
Chr1	3009646	-0.03177903177903175	19	7	0.0058762560878642045	0.002206713755176476	0.038710547490193994
Chr1	3009651	-0.017283950617283987	14	8	0.004910001247370012	0.002206713755176476	0.038710547490193994
Chr1	3078269	0.09090909090909087	16	6	0.0048176888052582495	0.002206713755176476	0.038710547490193994
Chr1	3129328	2.732189474663468e-17	21	8	0.005568846406455948	0.002206713755176476	0.038710547490193994
Chr1	3129375	-0.015163091389950045	21	8	0.003787359263456012	0.002206713755176476	0.038710547490193994
Chr1	3129407	-5.884083553986796e-4	17	8	0.0013492942851948554	0.002206713755176476	0.038710547490193994
Chr1	3129445	1.1709383462843443e-17	18	9	0.0028793817387941147	0.002206713755176476	0.038710547490193994
Chr1	3129452	-0.04999999999999998	18	7	4.134196108809562e-5	0.002206713755176476	0.038710547490193994
Chr1	3129469	0	18	9	-0.0013832386738665613	0.002206713755176476	0.038710547490193994
Chr1	3129477	0.012474012474012475	16	7	-9.325711154439633e-4	0.002206713755176476	0.038710547490193994
Chr1	3184656	0.12244897959183673	17	11	-7.811831496400902e-4	0.002206713755176476	0.038710547490193994
Chr1	3184771	-0.04986737400530503	15	7	-1.8068687172445745e-4	0.002206713755176476	0.038710547490193994
Chr1	3184789	0.026819923371647538	14	8	-7.877543538481865e-4	0.002206713755176476	0.038710547490193994
Chr1	3184792	0.026819923371647496	14	8	-1.0888517563719168e-4	0.002206713755176476	0.038710547490193994
Chr1	3200552	0.024390243902439074	21	7	-5.533296200816355e-4	0.002206713755176476	0.038710547490193994
Chr1	3200564	-0.04964641362389955	21	7	5.273098597897104e-5	0.002206713755176476	0.038710547490193994
Chr1	3200566	-0.008226295280704309	21	7	7.542408582205508e-4	0.002206713755176476	0.038710547490193994
Chr1	3200576	-0.043878230345578875	21	7	0.002513771650009407	0.002206713755176476	0.038710547490193994
Chr1	3200675	0.08571428571428572	18	9	7.157918520296102e-4	0.002206713755176476	0.038710547490193994
Chr1	3275612	0.07692307692307697	17	7	-6.377435015057425e-4	0.002206713755176476	0.038710547490193994
Chr1	3611288	0	15	6	-0.0015468344105966517	0.002206713755176476	0.038710547490193994
Chr1	3611305	0.04935636630427532	15	6	-0.0017831494152401022	0.002206713755176476	0.038710547490193994
Chr1	3899044	0.020215410107705063	18	9	-2.595792165337876e-4	0.002206713755176476	0.038710547490193994
Chr1	3903484	3.686287386450714e-18	17	8	0.002676372162615348	0.002206713755176476	0.038710547490193994
Chr1	3903487	-0.05	14	7	0.002817529555946655	0.002206713755176476	0.038710547490193994
Chr1	3903538	-0.04545454545454547	16	7	0.003769016754374898	0.002206713755176476	0.038710547490193994
Chr1	3903546	-0.0483127420247096	15	6	0.004114695766720578	0.002206713755176476	0.038710547490193994
Chr1	3903552	-0.05	15	6	0.0022965139485387606	0.002206713755176476	0.038710547490193994
Chr1	4198151	0.010315355142941364	15	7	0.00229651394853876	0.002206713755176476	0.038710547490193994
Chr1	4198165	0.010315355142941364	15	7	0.0017160548461052027	0.002206713755176476	0.038710547490193994
Chr1	4198220	-0.02251353662011971	15	6	0.0021929392922829427	0.002206713755176476	0.038710547490193994
Chr1	4216580	0.03225806451612903	16	8	0.0013092183620503845	0.002206713755176476	0.038710547490193994
Chr1	4249532	0.09005628517823634	21	11	0.001425497431817826	0.002206713755176476	0.038710547490193994
Chr1	4249537	-0.004562365081066179	22	11	0.001425497431817827	0.002206713755176476	0.038710547490193994
Chr1	4249598	-0.018827556696619643	21	10	0.0017474457537661487	0.002206713755176476	0.038710547490193994
Chr1	4249629	-0.038584447863652505	18	9	-0.0015215998277556934	0.002206713755176476	0.038710547490193994
Chr1	4249632	-0.016129032258064516	16	8	5.28379231297775e-4	0.002206713755176476	0.038710547490193994
Chr1	4249642	-0.03137570394207562	17	9	-8.019236135174833e-6	0.002206713755176476	0.038710547490193994
Chr1	4249682	0	18	9	-5.444177035681238e-4	0.002206713755176476	0.038710547490193994
Chr1	4249683	0	18	9	-0.0010322225816169052	0.002206713755176476	0.038710547490193994
Chr1	4311763	0.030303030303030304	17	6	-3.929430913891413e-5	0.002206713755176476	0.038710547490193994
Chr1	4311781	1.1709383462843443e-17	18	8	0.00117786317542254	0.002206713755176476	0.038710547490193994
Chr1	4660540	0.05767350928641251	16	6	0.005592120974199722	0.002206713755176476	0.038710547490193994
Chr1	4660548	-0.04545454545454544	17	6	0.003773704749674506	0.002206713755176476	0.038710547490193994
Chr1	4660566	-0.04545454545454544	17	6	0.0026467136543891815	0.002206713755176476	0.038710547490193994
Chr1	4660567	-0.045454545454545456	17	6	0.0020781145668182462	0.002206713755176476	0.038710547490193994
Chr1	5111062	-0.055299539170506916	16	7	0.00509098724073274	0.002206713755176476	0.038710547490193994
Chr1	5111306	0.03992740471869329	15	8	0.006791942196473377	0.002206713755176476	0.038710547490193994
Chr1	5111311	0.16129032258064516	16	6	0.006791942196473377	0.002206713755176476	0.038710547490193994
Chr1	5111320	-0.043478260869565216	16	8	0.00972742606744112	0.002206713755176476	0.038710547490193994
Chr1	5111347	0.01579532814238042	16	8	0.010636516976532027	0.002206713755176476	0.038710547490193994
Chr1	5111353	0	16	7	0.010579753914212921	0.002206713755176476	0.038710547490193994
Chr1	5111359	0	16	7	0.012185814520273527	0.002206713755176476	0.038710547490193994
Chr1	5111370	0	16	7	0.0119795074174147	0.002206713755176476	0.038710547490193994
Chr1	5202819	-0.04418604651162791	22	8	0.011773200314555874	0.002206713755176476	0.038710547490193994
Chr1	5202834	0.023255813953488327	22	8	0.012868632337280849	0.002206713755176476	0.038710547490193994
Chr1	5202853	-0.044186046511627906	22	8	0.01271127592500705	0.002206713755176476	0.038710547490193994
Chr1	5202856	-0.044186046511627906	22	8	0.010910150221442323	0.002206713755176476	0.038710547490193994
Chr1	5202892	4.336808689942014e-17	18	10	0.010296662946306115	0.002206713755176476	0.038710547490193994
Chr1	5202899	0.028571428571428574	18	10	0.009968479503480975	0.002206713755176476	0.038710547490193994
Chr1	5202910	-0.04100329948425538	16	10	0.010035433883996492	0.002206713755176476	0.038710547490193994
Chr1	5202915	0.05263157894736839	17	10	0.009653279952400251	0.002206713755176476	0.038710547490193994
Chr1	5202916	4.336808689942014e-17	18	10	0.011656666414093209	0.002206713755176476	0.038710547490193994
Chr1	5202919	4.336808689942014e-17	18	10	0.011745555302982097	0.002206713755176476	0.038710547490193994
Chr1	5202933	1.1709383462843443e-17	18	10	0.012798186881929465	0.002206713755176476	0.038710547490193994
Chr1	5202966	0	18	10	0.01572153804057474	0.002206713755176476	0.038710547490193994
Chr1	5445405	0.05263157894736839	21	10	0.01572153804057474	0.002206713755176476	0.038710547490193994
Chr1	5445437	0.1768346595932802	21	7	0.014030017669737485	0.002206713755176476	0.038710547490193994
Chr1	5502664	-0.005206525511975055	22	10	0.014806672865330986	0.002206713755176476	0.038710547490193994
Chr1	5502665	0.020573522158810743	23	10	0.015177713589312886	0.002206713755176476	0.038710547490193994
Chr1	5502679	-0.028429954378546774	22	10	0.016086804498403797	0.002206713755176476	0.038710547490193994
Chr1	5528692	0.20000000000000004	13	9	0.017192795281813934	0.002206713755176476	0.038710547490193994
Chr1	5528698	0.10526315789473688	18	10	0.016394247187440068	0.002206713755176476	0.038710547490193994
Chr1	5528707	1.1709383462843443e-17	18	7	0.013909181476567905	0.002206713755176476	0.038710547490193994
Chr1	5528720	0.0967741935483871	16	8	0.015481322806371387	0.002206713755176476	0.038710547490193994
Chr1	5528728	0	20	8	0.01626346181971387	0.002206713755176476	0.038710547490193994
Chr1	5528735	-0.05115089514066496	12	9	0.01626346181971387	0.002206713755176476	0.038710547490193994
Chr1	5528737	0.030303030303030318	17	11	0.017801923358175407	0.002206713755176476	0.038710547490193994
Chr1	5528754	2.732189474663468e-17	21	11	0.017801923358175407	0.002206713755176476	0.038710547490193994
Chr1	5528756	4.336808689942014e-17	21	10	0.01795673609982236	0.002206713755176476	0.038710547490193994
Chr1	5528760	0.03225806451612903	16	10	0.016585858914991685	0.002206713755176476	0.038710547490193994
Chr1	5606323	0.024390243902439074	21	9	0.017469579845224244	0.002206713755176476	0.038710547490193994
Chr1	5606325	2.168404344971007e-17	20	9	0.017782581172479137	0.002206713755176476	0.038710547490193994
Chr1	5606330	-0.03523672883787664	21	9	0.017782581172479134	0.002206713755176476	0.038710547490193994
Chr1	5606334	-0.03523672883787661	21	9	0.016390276882342028	0.002206713755176476	0.038710547490193994
Chr1	5606350	-0.03523672883787661	21	9	0.018851368513052778	0.002206713755176476	0.038710547490193994
Chr1	5606361	-0.03523672883787661	21	9	0.018799362324974703	0.002206713755176476	0.038710547490193994
Chr1	5606450	0.06879361914257227	14	9	0.019702372358419516	0.002206713755176476	0.038710547490193994
Chr1	5606458	0.004444444444444445	14	8	0.0190221584546762	0.002206713755176476	0.038710547490193994
Chr1	5645888	0.05263157894736839	22	10	0.01925775384520117	0.002206713755176476	0.038710547490193994
Chr1	5676016	0.17647058823529413	13	9	0.019998494585941908	0.002206713755176476	0.038710547490193994
Chr1	5786931	4.336808689942014e-17	21	10	0.017842177503309038	0.002206713755176476	0.038710547490193994
Chr1	5786942	-0.02690250925545043	20	9	0.01359468291771521	0.002206713755176476	0.038710547490193994
Chr1	5786944	-0.006621785674870318	20	9	0.014651194380335665	0.002206713755176476	0.038710547490193994
Chr1	5786952	-0.026902509255450447	20	9	0.01423972393715945	0.002206713755176476	0.038710547490193994
Chr1	5786981	-4.553649124439119e-18	21	10	0.015760703977111337	0.002206713755176476	0.038710547490193994
Chr1	5786982	2.732189474663468e-17	21	10	0.012248508855160118	0.002206713755176476	0.038710547490193994
Chr1	5787018	0	19	8	0.010143245697265381	0.002206713755176476	0.038710547490193994
Chr1	5805358	0.03703703703703699	14	7	0.010143245697265381	0.002206713755176476	0.038710547490193994
Chr1	5989083	0.03512880562060886	17	11	0.00820776182629764	0.002206713755176476	0.038710547490193994
Chr1	5989118	0.0549022788095045	17	10	0.00820776182629764	0.002206713755176476	0.038710547490193994
Chr1	6046052	4.336808689942014e-17	20	10	0.00923077972911094	0.002206713755176476	0.038710547490193994
Chr1	6046151	0.07692307692307697	15	7	0.008624719123050333	0.002206713755176476	0.038710547490193994
Chr1	6378993	0	17	6	0.008643460191759775	0.002206713755176476	0.038710547490193994
Chr1	6379015	-0.0364454094292804	16	7	0.008662201260469217	0.002206713755176476	0.038710547490193994
Chr1	6379035	-0.04528804528804528	17	7	0.007473746251980253	0.002206713755176476	0.038710547490193994
Chr1	6379040	1.1709383462843443e-17	18	8	0.006442647655765089	0.002206713755176476	0.038710547490193994
Chr1	6379076	-0.028535980148883366	16	7	0.005899353937598705	0.002206713755176476	0.038710547490193994
Chr1	6586099	0	22	9	0.0058213624684722975	0.002206713755176476	0.038710547490193994
Chr1	6586102	-0.0410437859354268	18	9	0.005996114908919734	0.002206713755176476	0.038710547490193994
Chr1	6586103	0.08205128205128207	20	8	0.007676459241774828	0.002206713755176476	0.038710547490193994
Chr1	6586104	0.050031269543464686	21	7	0.00838119381853236	0.002206713755176476	0.038710547490193994
Chr1	6586105	0.045150501672240766	12	7	0.007005321435680913	0.002206713755176476	0.038710547490193994
Chr1	6586194	-0.034010695187165756	13	6	0.00591229342944536	0.002206713755176476	0.038710547490193994
Chr1	6590262	0.011779769526248422	13	6	0.006036132438733287	0.002206713755176476	0.038710547490193994
Chr1	6590306	0.03703703703703703	14	7	0.002506720674027405	0.002206713755176476	0.038710547490193994
Chr1	6590308	-0.0551842751842752	13	6	0.0034823304301249652	0.002206713755176476	0.038710547490193994
Chr1	6656488	-0.03554006968641115	21	11	0.0067232097010417845	0.002206713755176476	0.038710547490193994
Chr1	6656509	0.04761904761904765	21	11	0.00685564541453919	0.002206713755176476	0.038710547490193994
Chr1	6656519	2.732189474663468e-17	21	10	0.006766517899299766	0.002206713755176476	0.038710547490193994
Chr1	6656546	0.04761904761904765	21	11	0.006147628891026424	0.002206713755176476	0.038710547490193994
Chr1	6776511	0.024390243902439022	21	11	0.0055841226298457445	0.002206713755176476	0.038710547490193994
Chr1	6776513	0	22	11	0.0055841226298457445	0.002206713755176476	0.038710547490193994
Chr1	6776514	2.732189474663468e-17	21	11	0.005731412777135893	0.002206713755176476	0.038710547490193994
Chr1	6776520	2.732189474663468e-17	21	11	0.004541031786674935	0.002206713755176476	0.038710547490193994
Chr1	6776529	-4.553649124439119e-18	21	11	0.003822506439629134	0.002206713755176476	0.038710547490193994
Chr1	6776535	2.732189474663468e-17	21	11	0.0038225064396291333	0.002206713755176476	0.038710547490193994
Chr1	6776562	0	22	11	0.0021446720788679415	0.002206713755176476	0.038710547490193994
Chr1	6777080	9.370534354721146e-4	16	9	0.002632476956916722	0.002206713755176476	0.038710547490193994
Chr1	6777092	9.370534354721639e-4	16	9	0.0031554667928491505	0.002206713755176476	0.038710547490193994
Chr1	6777144	-0.027164685908319164	20	10	0.0046326562700386275	0.002206713755176476	0.038710547490193994
Chr1	6777153	-0.027164685908319164	20	10	0.006643843551865604	0.002206713755176476	0.038710547490193994
Chr1	6777155	-0.027164685908319164	20	10	0.00616302210330222	0.002206713755176476	0.038710547490193994
Chr1	6777167	-0.03913630229419703	20	10	0.007754419952764585	0.002206713755176476	0.038710547490193994
Chr1	6777172	-0.02649910681550476	20	10	0.008838091698975032	0.002206713755176476	0.038710547490193994
Chr1	6859263	0.048780487804878044	21	10	0.00707402741828671	0.002206713755176476	0.038710547490193994
Chr1	6863321	0	18	8	0.006850585628130429	0.002206713755176476	0.038710547490193994
Chr1	6863332	-3.642919299551297e-17	18	7	0.006519004166114185	0.002206713755176476	0.038710547490193994
Chr1	6863339	-0.050206955867333224	14	7	0.006509562897443707	0.002206713755176476	0.038710547490193994
Chr1	6888773	0.05882352941176477	20	9	0.005503597136548369	0.002206713755176476	0.038710547490193994
Chr1	6888791	2.3418766925686887e-17	20	9	0.005178440811392044	0.002206713755176476	0.038710547490193994
Chr1	6890939	0.048780487804878044	21	11	0.006598616547534167	0.002206713755176476	0.038710547490193994
Chr1	6890945	0.1351414542903905	20	11	0.006462997925292201	0.002206713755176476	0.038710547490193994
Chr1	6890948	-4.770489558936224e-17	22	11	0.006012184371030371	0.002206713755176476	0.038710547490193994
Chr1	6890952	-0.0313588850174216	21	11	0.006012184371030371	0.002206713755176476	0.038710547490193994
Chr1	6890967	-0.030944450413667127	21	11	0.004988272367204449	0.002206713755176476	0.038710547490193994
Chr1	6890968	-0.02817531305903394	22	11	0.005526108514796694	0.002206713755176476	0.038710547490193994
Chr1	6890971	0	22	11	0.00670257910303199	0.002206713755176476	0.038710547490193994
Chr1	6890972	0.04440154440154442	22	11	0.009102579103031989	0.002206713755176476	0.038710547490193994
Chr1	6890977	-0.024390243902439046	21	11	0.010920760921213806	0.002206713755176476	0.038710547490193994
Chr1	6890995	0.018976011457214455	18	10	0.011610416093627599	0.002206713755176476	0.038710547490193994
Chr1	6987178	3.686287386450714e-18	17	7	0.010990781901764963	0.002206713755176476	0.038710547490193994
Chr1	7026078	-0.006968641114982625	21	11	0.01145589818083473	0.002206713755176476	0.038710547490193994
Chr1	7026086	0.024390243902439022	21	11	0.014821772496740673	0.002206713755176476	0.038710547490193994
Chr1	7026095	-0.010295917632658975	22	10	0.014166353227339187	0.002206713755176476	0.038710547490193994
Chr1	7026179	0.0285714285714286	18	8	0.015281075516934143	0.002206713755176476	0.038710547490193994
Chr1	7026188	0.10055936409134882	16	7	0.016310827748124503	0.002206713755176476	0.038710547490193994
Chr1	7026196	-0.052577052577052565	17	7	0.016112040018327087	0.002206713755176476	0.038710547490193994
Chr1	7026197	0.07956989247311827	16	8	0.016665933112265947	0.002206713755176476	0.038710547490193994
Chr1	7026206	0.013139801375095489	18	9	0.0169327573538392	0.002206713755176476	0.038710547490193994
Chr1	7026218	-0.0061519319831340015	19	9	0.015060766018794271	0.002206713755176476	0.038710547490193994
Chr1	7026224	0.03885918003565062	17	8	0.0141462099159358	0.002206713755176476	0.038710547490193994
Chr1	7026227	0.0285714285714286	18	8	0.015083709915935798	0.002206713755176476	0.038710547490193994
Chr1	7026237	-0.03448275862068965	15	8	0.01612556116401785	0.002206713755176476	0.038710547490193994
Chr1	7026238	-0.0385185185185185	14	8	0.015093693777710597	0.002206713755176476	0.038710547490193994
Chr1	7026239	0.020779220779220797	17	8	0.015093693777710599	0.002206713755176476	0.038710547490193994
Chr1	7138346	0.01582451162283093	18	9	0.016975226878755894	0.002206713755176476	0.038710547490193994
Chr1	7138348	-0.042321000798509444	20	9	0.01487845839900869	0.002206713755176476	0.038710547490193994
Chr1	7138349	0.025078369905956143	17	9	0.015164172684722976	0.002206713755176476	0.038710547490193994
Chr1	7138371	2.3418766925686887e-17	21	9	0.015791350385071408	0.002206713755176476	0.038710547490193994
Chr1	7138374	-0.0035765525722484108	18	9	0.01641023939334475	0.002206713755176476	0.038710547490193994
Chr1	7138404	0.05128205128205127	20	9	0.01819542053137272	0.002206713755176476	0.038710547490193994
Chr1	7138503	0.05882352941176477	14	9	0.019120460403781014	0.002206713755176476	0.038710547490193994
Chr1	7138509	0.12000000000000001	13	7	0.018232429515750125	0.002206713755176476	0.038710547490193994
Chr1	7184372	0.09090909090909087	14	6	0.018643606041308484	0.002206713755176476	0.038710547490193994
Chr1	7184392	0.034482758620689655	15	7	0.019025084623103553	0.002206713755176476	0.038710547490193994
Chr1	7392783	-0.030981709593131773	23	10	0.01815551940571225	0.002206713755176476	0.038710547490193994
Chr1	7392797	0.023255813953488327	22	10	0.019681558894678566	0.002206713755176476	0.038710547490193994
Chr1	7392808	0.16923076923076924	18	8	0.01837287829792125	0.002206713755176476	0.038710547490193994
Chr1	7392811	-0.031833910034602085	18	9	0.019096653793431572	0.002206713755176476	0.038710547490193994
Chr1	7392834	0.0285714285714286	18	10	0.019668082364860142	0.002206713755176476	0.038710547490193994
Chr1	7392874	0.024322925651198906	16	9	0.017656895083033166	0.002206713755176476	0.038710547490193994
Chr1	7402011	-0.03710407239819006	13	9	0.018708436134574218	0.002206713755176476	0.038710547490193994
Chr1	7402018	-0.011441647597253989	12	10	0.017117038285111855	0.002206713755176476	0.038710547490193994
Chr1	7402019	-0.013157894736842082	13	10	0.020366094759804852	0.002206713755176476	0.038710547490193994
Chr1	7402025	-0.04481907894736843	13	10	0.02048913339946753	0.002206713755176476	0.038710547490193994
Chr1	7402037	-0.04572780514292363	12	10	0.02035691745032525	0.002206713755176476	0.038710547490193994
Chr1	7402074	0.04687499999999999	19	10	0.020430456530467413	0.002206713755176476	0.038710547490193994
Chr1	7402084	0.0018856065367693483	19	10	0.021120111702881205	0.002206713755176476	0.038710547490193994
Chr1	7402102	0.00723016009640213	19	10	0.023269792418079163	0.002206713755176476	0.038710547490193994
Chr1	7402143	4.336808689942014e-17	19	10	0.02285420800249475	0.002206713755176476	0.038710547490193994
Chr1	7421473	0.1428571428571428	24	11	0.02253771777003813	0.002206713755176476	0.038710547490193994
Chr1	7656119	0.030303030303030318	17	8	0.02384710074897128	0.002206713755176476	0.038710547490193994
Chr1	7656208	0.014285714285714252	18	8	0.022639873867072852	0.002206713755176476	0.038710547490193994
Chr1	7656211	0	18	8	0.022281366667543025	0.002206713755176476	0.038710547490193994
Chr1	7656212	0	17	8	0.023084605036061166	0.002206713755176476	0.038710547490193994
Chr1	7656233	0.061083743842364556	15	8	0.02205896401042014	0.002206713755176476	0.038710547490193994
Chr1	7656238	0.046251993620414655	17	8	0.02056374867230237	0.002206713755176476	0.038710547490193994
Chr1	7656279	0	18	8	0.019497082005635703	0.002206713755176476	0.038710547490193994
Chr1	7753608	-0.003831417624521084	15	7	0.017678900187453887	0.002206713755176476	0.038710547490193994
Chr1	7753623	0.03804994054696791	15	8	0.01636432407892371	0.002206713755176476	0.038710547490193994
Chr1	7753671	-0.043478260869565216	16	8	0.016983958270786345	0.002206713755176476	0.038710547490193994
Chr1	7753694	0.06933333333333327	17	8	0.016463745572983798	0.002206713755176476	0.038710547490193994
Chr1	7753705	-0.0410437859354268	18	9	0.012912359289890197	0.002206713755176476	0.038710547490193994
Chr1	7753722	0.025892857142857106	18	8	0.012723640665185413	0.002206713755176476	0.038710547490193994
Chr1	7753734	0.05714285714285718	18	8	0.011162964781928884	0.002206713755176476	0.038710547490193994
Chr1	7753745	1.1709383462843443e-17	18	9	0.009851109443508081	0.002206713755176476	0.038710547490193994
Chr1	7753761	0	18	9	0.011736048034329025	0.002206713755176476	0.038710547490193994
Chr1	7753762	1.1709383462843443e-17	18	7	0.011516029673804537	0.002206713755176476	0.038710547490193994
Chr1	7775049	0.17559262510974546	20	9	0.011086879876233685	0.002206713755176476	0.038710547490193994
Chr1	7775075	-4.553649124439119e-18	21	9	0.011293606282767262	0.002206713755176476	0.038710547490193994
Chr1	7775128	0.032248382578536613	15	6	0.012208162385625733	0.002206713755176476	0.038710547490193994
Chr1	7775146	0.032248382578536613	15	6	0.011891172204155882	0.002206713755176476	0.038710547490193994
Chr1	7839717	-6.505213034913028e-18	15	9	0.011853460073420495	0.002206713755176476	0.038710547490193994
Chr1	7839721	0.06896551724137932	15	8	0.012449597612233193	0.002206713755176476	0.038710547490193994
Chr1	7839786	0	15	9	0.011632532324579668	0.002206713755176476	0.038710547490193994
Chr1	7839788	0	15	9	0.008185070695299859	0.002206713755176476	0.038710547490193994
Chr1	7894727	0.02314814814814815	14	8	0.006987993540775895	0.002206713755176476	0.038710547490193994
Chr1	7894754	-0.035282974188965185	21	11	0.006555691989830278	0.002206713755176476	0.038710547490193994
Chr1	7894762	-0.017925359976491334	21	11	0.005920771354909643	0.002206713755176476	0.038710547490193994
Chr1	7894764	0.03658536585365855	21	11	0.005835483508427767	0.002206713755176476	0.038710547490193994
Chr1	7894797	-2.385244779468112e-17	22	11	0.004043850918765619	0.002206713755176476	0.038710547490193994
Chr1	7894799	-0.015937237494123725	19	11	0.0043517293579273236	0.002206713755176476	0.038710547490193994
Chr1	7894884	0.06666666666666667	19	8	0.004351729357927323	0.002206713755176476	0.038710547490193994
Chr1	7942824	2.3418766925686887e-17	17	9	0.003508497083240044	0.002206713755176476	0.038710547490193994
Chr1	7942870	-0.031246046805819105	16	8	0.0027474982723006856	0.002206713755176476	0.038710547490193994
Chr1	7942871	2.3418766925686887e-17	17	9	0.005155525028153529	0.002206713755176476	0.038710547490193994
Chr1	7942895	-0.0027548209366390986	14	6	0.004855693095380421	0.002206713755176476	0.038710547490193994
Chr1	7942898	-0.00833854492391082	14	7	0.005133749314747718	0.002206713755176476	0.038710547490193994
Chr1	8022673	-0.04126984126984127	18	8	0.0041397016957001	0.002206713755176476	0.038710547490193994
Chr1	8022678	-0.04946236559139785	16	8	0.0021597404804447654	0.002206713755176476	0.038710547490193994
Chr1	8022687	-0.04126984126984128	18	8	0.0015458641606860923	0.002206713755176476	0.038710547490193994
Chr1	8022732	0.05714285714285715	18	9	0.0015458641606860932	0.002206713755176476	0.038710547490193994
Chr1	8022795	-0.02244256562347837	21	10	0.0010381939256127015	0.002206713755176476	0.038710547490193994
Chr1	8022831	-0.03461538461538463	20	8	-0.002008542297512441	0.002206713755176476	0.038710547490193994
Chr1	8022832	-0.03448275862068965	20	10	-0.002008542297512441	0.002206713755176476	0.038710547490193994
Chr1	8040709	-4.770489558936224e-17	22	11	-0.0026535099490831724	0.002206713755176476	0.038710547490193994
Chr1	8048830	0.03102549092650742	22	10	-0.003298477600653905	0.002206713755176476	0.038710547490193994
Chr1	8048883	-1.2468324983583309e-17	23	10	-0.0038061478357272966	0.002206713755176476	0.038710547490193994
Chr1	8048920	0.03703703703703699	14	8	-0.005185458180554883	0.002206713755176476	0.038710547490193994
Chr1	8048954	-0.04085326438267615	18	9	-0.004672637667734369	0.002206713755176476	0.038710547490193994
Chr1	8048992	-0.02951593860684769	17	9	-0.004159817154913857	0.002206713755176476	0.038710547490193994
Chr1	8079221	-0.029550827423167832	24	11	-0.004109959605056306	0.002206713755176476	0.038710547490193994
Chr1	8144441	-0.0073293632615666114	19	11	-0.00289147960845649	0.002206713755176476	0.038710547490193994
Chr1	8144451	-0.03174603174603174	17	11	-0.0020451675308778817	0.002206713755176476	0.038710547490193994
Chr1	8144461	-0.0042643923240938434	18	11	-0.0027768748479510526	0.002206713755176476	0.038710547490193994
Chr1	8144474	-0.028497885640742803	19	11	-0.002776874847951053	0.002206713755176476	0.038710547490193994
Chr1	8144477	0.06164591557849986	19	11	-0.0024581300980685778	0.002206713755176476	0.038710547490193994
Chr1	8144487	-4.770489558936224e-17	20	11	-0.003278642918581398	0.002206713755176476	0.038710547490193994
Chr1	8148938	-0.045993031358885016	21	8	-0.0027658224057608856	0.002206713755176476	0.038710547490193994
Chr1	8149030	0	21	8	-0.0021409014696445045	0.002206713755176476	0.038710547490193994
Chr1	8149077	0.07692307692307694	20	7	-0.0023313776601206954	0.002206713755176476	0.038710547490193994
Chr1	8157057	0.05434173669467788	18	8	-0.0024667574318641044	0.002206713755176476	0.038710547490193994
Chr1	8157071	-0.027140974967061922	17	8	-0.0020142722476716025	0.002206713755176476	0.038710547490193994
Chr1	8157073	-0.023809523809523836	18	8	-9.031611365604921e-4	0.002206713755176476	0.038710547490193994
Chr1	8157182	-0.04185520361990951	20	9	3.718004609817505e-4	0.002206713755176476	0.038710547490193994
Chr1	8157208	-0.030693815987933647	20	9	0.0011971972863785761	0.002206713755176476	0.038710547490193994
Chr1	8179186	4.336808689942014e-17	19	10	0.0030791119818525943	0.002206713755176476	0.038710547490193994
Chr1	8237314	-0.025383511753669576	21	9	0.006552735132653323	0.002206713755176476	0.038710547490193994
Chr1	8237320	0.023255813953488327	22	10	0.009314008342202394	0.002206713755176476	0.038710547490193994
Chr1	8237323	0	23	10	0.01634324985420253	0.002206713755176476	0.038710547490193994
Chr1	8237332	4.336808689942014e-17	23	10	0.018743249854202528	0.002206713755176476	0.038710547490193994
Chr1	8237343	-1.2468324983583309e-17	23	10	0.01794800567911984	0.002206713755176476	0.038710547490193994
Chr1	8237347	-0.025383511753669576	21	9	0.01794800567911984	0.002206713755176476	0.038710547490193994
Chr1	8237362	0	23	10	0.017207264938379103	0.002206713755176476	0.038710547490193994
Chr1	8293393	0.025641025641025682	20	11	0.020131732257962956	0.002206713755176476	0.038710547490193994
Chr1	8293402	0.025641025641025647	20	11	0.020665993727079043	0.002206713755176476	0.038710547490193994
Chr1	8293405	0.025641025641025647	20	11	0.02230964185448977	0.002206713755176476	0.038710547490193994
Chr1	8293407	0.025641025641025647	20	11	0.021503848167340148	0.002206713755176476	0.038710547490193994
Chr1	8293409	0.024390243902439074	21	11	0.022178216534016207	0.002206713755176476	0.038710547490193994
Chr1	8293415	0	23	11	0.022203172555460376	0.002206713755176476	0.038710547490193994
Chr1	8293418	-4.770489558936224e-17	24	11	0.023015554510699476	0.002206713755176476	0.038710547490193994
Chr1	8293424	3.903127820947809e-17	24	11	0.025418999835493117	0.002206713755176476	0.038710547490193994
Chr1	8293433	0.025641025641025647	20	11	0.029055363471856752	0.002206713755176476	0.038710547490193994
Chr1	8293434	0.025641025641025647	20	11	0.03361158773539809	0.002206713755176476	0.038710547490193994
Chr1	8293455	-4.770489558936224e-17	24	11	0.03724795137176173	0.002206713755176476	0.038710547490193994
Chr1	8293467	-0.009523809523809535	18	8	0.03895273307654343	0.002206713755176476	0.038710547490193994
Chr1	8293471	-0.009523809523809535	18	8	0.036994686221437756	0.002206713755176476	0.038710547490193994
Chr1	8293503	0.014285714285714277	18	8	0.03807804626131953	0.002206713755176476	0.038710547490193994
Chr1	8293504	0.014285714285714252	18	8	0.041797479980753255	0.002206713755176476	0.038710547490193994
Chr1	8293527	0.014285714285714277	18	8	0.04445276587133326	0.002206713755176476	0.038710547490193994
Chr1	8293534	0	18	8	0.046884824009273754	0.002206713755176476	0.038710547490193994
Chr1	8362971	0.15123859191655806	14	7	0.04870300582745557	0.002206713755176476	0.038710547490193994
Chr1	8362972	0.15123859191655806	14	7	0.0497512166030695	0.002206713755176476	0.038710547490193994
Chr1	8362983	0.10344827586206894	15	6	0.05618265204813767	0.002206713755176476	0.038710547490193994
Chr1	8458159	0.316979316979317	14	6	0.05514561501110063	0.002206713755176476	0.038710547490193994
Chr1	8458183	0.12000000000000001	13	6	0.05410857797406359	0.002206713755176476	0.038710547490193994
Chr1	8463569	-0.008736717827626984	18	6	0.05316646573367473	0.002206713755176476	0.038710547490193994
Chr1	8666687	1.1709383462843443e-17	18	7	0.05367413596874812	0.002206713755176476	0.038710547490193994
Chr1	8666721	4.163336342344335e-17	18	6	0.052911672625639616	0.002206713755176476	0.038710547490193994
Chr1	8666746	0.1053701015965166	18	7	0.051765243297392106	0.002206713755176476	0.038710547490193994
Chr1	8692797	-0.0028028651510433	20	10	0.05364476728217925	0.002206713755176476	0.038710547490193994
Chr1	8692810	0.05263157894736839	21	10	0.054062179327498266	0.002206713755176476	0.038710547490193994
Chr1	8692827	-0.04761904761904761	17	8	0.05267979359728645	0.002206713755176476	0.038710547490193994
Chr1	8692838	0.0019723865877711503	20	10	0.05524649924513217	0.002206713755176476	0.038710547490193994
Chr1	8692867	-0.0030165912518853783	16	9	0.05437693402774087	0.002206713755176476	0.038710547490193994
Chr1	8692891	0.012121212121212173	19	8	0.05923761181149557	0.002206713755176476	0.038710547490193994
Chr1	8692892	0.18181818181818185	17	7	0.06583583628206047	0.002206713755176476	0.038710547490193994
Chr1	8692893	0.18181818181818185	17	7	0.06938444453655107	0.002206713755176476	0.038710547490193994
Chr1	8692901	0.18181818181818182	17	7	0.07546984849429546	0.002206713755176476	0.038710547490193994
Chr1	8692905	0.18181818181818182	17	7	0.07498973159626811	0.002206713755176476	0.038710547490193994
Chr1	8692937	0.16216216216216214	19	7	0.07821051081704733	0.002206713755176476	0.038710547490193994
Chr1	8692942	-0.04356060606060604	17	8	0.08143129003782655	0.002206713755176476	0.038710547490193994
Chr1	8692949	0.027027027027027084	19	7	0.08114557575211227	0.002206713755176476	0.038710547490193994
Chr1	8692950	0.1621621621621622	19	7	0.08085986146639798	0.002206713755176476	0.038710547490193994
Chr1	8696332	0.09090909090909087	12	6	0.07999553082848243	0.002206713755176476	0.038710547490193994
Chr1	8696336	0.09090909090909087	12	6	0.07999553082848243	0.002206713755176476	0.038710547490193994
Chr1	8696375	0.09090909090909087	12	6	0.07697075899015128	0.002206713755176476	0.038710547490193994
Chr1	8719600	0.027027027027027084	19	7	0.0727338659396989	0.002206713755176476	0.038710547490193994
Chr1	8719678	0.34482758620689663	15	9	0.07248308224063935	0.002206713755176476	0.038710547490193994
Chr1	8719700	-0.05185185185185185	14	8	0.06518071493827204	0.002206713755176476	0.038710547490193994
Chr1	8719701	-0.05185185185185185	14	8	0.06565167764696295	0.002206713755176476	0.038710547490193994
Chr1	8719728	-0.047105612019443216	16	8	0.06584540535584217	0.002206713755176476	0.038710547490193994
Chr1	8719750	3.686287386450714e-18	17	9	0.06584540535584217	0.002206713755176476	0.038710547490193994
Chr1	8719926	-0.03812316715542522	16	6	0.0688881586956252	0.002206713755176476	0.038710547490193994
Chr1	8719944	-0.03168044077134988	17	6	0.06944742333036154	0.002206713755176476	0.038710547490193994
Chr1	8719962	0.11961722488038275	18	6	0.07007997730744005	0.002206713755176476	0.038710547490193994
Chr1	8719992	0.04651162790697674	22	6	0.06960384240255034	0.002206713755176476	0.038710547490193994
Chr1	8763695	-0.04347826086956525	17	7	0.06977934891952027	0.002206713755176476	0.038710547490193994
Chr1	8763704	0.15272552629472502	16	7	0.06925863865488638	0.002206713755176476	0.038710547490193994
Chr1	8763706	-0.04347826086956525	17	7	0.06851656680371342	0.002206713755176476	0.038710547490193994
Chr1	8763720	0.24303388918773527	17	7	0.06878696307410968	0.002206713755176476	0.038710547490193994
Chr1	8763721	0.3299112235282448	17	7	0.06617624046338708	0.002206713755176476	0.038710547490193994
Chr1	8763725	0.20307143836555597	17	7	0.06203886707323149	0.002206713755176476	0.038710547490193994
Chr1	8763731	0.3299112235282448	17	7	0.05891532394968837	0.002206713755176476	0.038710547490193994
Chr1	8763733	-0.02400584490136729	17	7	0.05477795055953278	0.002206713755176476	0.038710547490193994
Chr1	8763744	0.15151515151515144	17	6	0.05103369756249759	0.002206713755176476	0.038710547490193994
Chr1	8763747	0.15151515151515155	17	6	0.051403899929917764	0.002206713755176476	0.038710547490193994
Chr1	8763754	3.686287386450714e-18	17	7	0.050735154261172095	0.002206713755176476	0.038710547490193994
Chr1	8766183	-2.385244779468112e-17	22	10	0.047363705889723724	0.002206713755176476	0.038710547490193994
Chr1	8766191	-0.028930817610062897	23	11	0.045417318943336775	0.002206713755176476	0.038710547490193994
Chr1	8766231	0	22	10	0.04347093199694983	0.002206713755176476	0.038710547490193994
Chr1	8766235	-4.553649124439119e-18	21	7	0.04165275017876801	0.002206713755176476	0.038710547490193994
Chr1	8766289	-0.06060606060606061	17	6	0.041112209638227475	0.002206713755176476	0.038710547490193994
Chr1	8766320	0.09090909090909087	18	6	0.035491574979480287	0.002206713755176476	0.038710547490193994
Chr1	8774440	-0.04813904813904816	19	6	0.036528612016517324	0.002206713755176476	0.038710547490193994
Chr1	8774496	0.14354813543454514	20	9	0.03694064905355436	0.002206713755176476	0.038710547490193994
Chr1	8774509	9.496676163342933e-4	20	8	0.039059231882178524	0.002206713755176476	0.038710547490193994
Chr1	8774544	-4.553649124439119e-18	21	9	0.04023570247041382	0.002206713755176476	0.038710547490193994
Chr1	8774547	0.15213766698915202	19	7	0.04070414871950523	0.002206713755176476	0.038710547490193994
Chr1	8774549	0.13333333333333333	19	8	0.041337757534932226	0.002206713755176476	0.038710547490193994
Chr1	8829333	0.028824833702882413	21	9	0.037767822670545015	0.002206713755176476	0.038710547490193994
Chr1	8829336	0.028824833702882413	21	9	0.036837590112405484	0.002206713755176476	0.038710547490193994
Chr1	8829353	-0.038843721770551044	21	8	0.037707155329796786	0.002206713755176476	0.038710547490193994
Chr1	8829366	-0.024063126643923023	22	10	0.03822166837292586	0.002206713755176476	0.038710547490193994
Chr1	8829378	-0.04012018381053375	21	8	0.04600032449940807	0.002206713755176476	0.038710547490193994
Chr1	8986713	0.025641025641025682	20	9	0.041139646715653365	0.002206713755176476	0.038710547490193994
Chr1	8986733	0.05128205128205124	20	9	0.04052930103296726	0.002206713755176476	0.038710547490193994
Chr1	8986756	-0.02505048768959739	19	9	0.03572588658249399	0.002206713755176476	0.038710547490193994
Chr1	8986760	0.025641025641025682	20	9	0.03001655100081798	0.002206713755176476	0.038710547490193994
Chr1	8986775	-0.02505048768959739	19	9	0.030496667898845326	0.002206713755176476	0.038710547490193994
Chr1	8986777	-0.02505048768959739	19	9	0.027466364868542297	0.002206713755176476	0.038710547490193994
Chr1	8986778	-0.025050487689597386	19	9	0.02368631513104575	0.002206713755176476	0.038710547490193994
Chr1	8986823	-0.006410256410256406	20	9	0.023569356066718266	0.002206713755176476	0.038710547490193994
Chr1	8986840	-0.006410256410256406	20	9	0.023569356066718266	0.002206713755176476	0.038710547490193994
Chr1	8986843	-0.006410256410256406	20	9	0.023656349574355504	0.002206713755176476	0.038710547490193994
Chr1	8986871	-0.006410256410256441	20	9	0.02404360249892186	0.002206713755176476	0.038710547490193994
Chr1	8986878	2.3418766925686887e-17	20	9	0.023169652919089928	0.002206713755176476	0.038710547490193994
Chr1	9013070	0	18	7	0.02438177413121114	0.002206713755176476	0.038710547490193994
Chr1	9013121	0.06379585326953748	17	6	0.02354898581640844	0.002206713755176476	0.038710547490193994
Chr1	9013149	4.163336342344335e-17	16	6	0.025845100112522734	0.002206713755176476	0.038710547490193994
Chr1	9201685	-0.03124999999999997	23	10	0.023774137403831833	0.002206713755176476	0.038710547490193994
Chr1	9201696	0.05882352941176477	12	9	0.02508847738483848	0.002206713755176476	0.038710547490193994
Chr1	9201747	0.05882352941176477	16	9	0.02508847738483848	0.002206713755176476	0.038710547490193994
Chr1	9654001	-0.014700854700854698	14	7	0.022045724045055438	0.002206713755176476	0.038710547490193994
Chr1	9706221	4.163336342344335e-17	21	6	0.021943159942491335	0.002206713755176476	0.038710547490193994
Chr1	9706233	-0.058879518338977796	19	6	0.020473156774927195	0.002206713755176476	0.038710547490193994
Chr1	9706244	4.163336342344335e-17	21	6	0.02395977647167822	0.002206713755176476	0.038710547490193994
Chr1	9706261	-4.553649124439119e-18	21	6	0.027300753471191805	0.002206713755176476	0.038710547490193994
Chr1	9706316	0.1784511784511785	14	6	0.027012785234839496	0.002206713755176476	0.038710547490193994
Chr1	9706320	0.3454545454545455	14	6	0.027032580215398	0.002206713755176476	0.038710547490193994
Chr1	9706322	4.163336342344335e-17	14	6	0.026519759702577483	0.002206713755176476	0.038710547490193994
Chr1	9706379	0.29939393939393943	14	6	0.024255161709139366	0.002206713755176476	0.038710547490193994
Chr1	9724926	-0.0370992841581077	23	9	0.026687205945689935	0.002206713755176476	0.038710547490193994
Chr1	9724942	0.044444444444444446	23	10	0.02552905892838799	0.002206713755176476	0.038710547490193994
Chr1	9724948	2.6020852139652106e-18	24	10	0.025153611805723057	0.002206713755176476	0.038710547490193994
Chr1	9724985	2.6020852139652106e-18	24	10	0.025654621559515006	0.002206713755176476	0.038710547490193994
Chr1	9724991	-0.037487335359675786	24	10	0.02527917443685008	0.002206713755176476	0.038710547490193994
Chr1	9724993	-0.0058479532163742305	23	10	0.025053949211624852	0.002206713755176476	0.038710547490193994
Chr1	9725002	2.3418766925686887e-17	19	9	0.025669959217878763	0.002206713755176476	0.038710547490193994
Chr1	9725016	-0.024581142228201062	19	9	0.02979159703110536	0.002206713755176476	0.038710547490193994
Chr1	9725018	0.01936264622831787	19	9	0.03048102664910641	0.002206713755176476	0.038710547490193994
Chr1	9725058	-0.043697478991596636	18	9	0.029670439386906243	0.002206713755176476	0.038710547490193994
Chr1	9725072	2.3418766925686887e-17	19	9	0.029606101151612125	0.002206713755176476	0.038710547490193994
Chr1	9725082	0.04926967516895576	17	8	0.028265845850927257	0.002206713755176476	0.038710547490193994
Chr1	9744189	0.06666666666666667	17	8	0.030004976285709865	0.002206713755176476	0.038710547490193994
Chr1	9744202	0.04000000000000001	13	7	0.029378329381889046	0.002206713755176476	0.038710547490193994
Chr1	9744207	0.06666666666666667	20	8	0.028095757997897784	0.002206713755176476	0.038710547490193994
Chr1	9765353	-3.642919299551297e-17	20	7	0.026919287409662488	0.002206713755176476	0.038710547490193994
Chr1	9765364	-2.883977778811445e-17	19	7	0.02721330450367958	0.002206713755176476	0.038710547490193994
Chr1	9765390	0.12820512820512822	20	7	0.027213304503679578	0.002206713755176476	0.038710547490193994
Chr1	9765408	-0.04467532467532468	18	6	0.028390894870459135	0.002206713755176476	0.038710547490193994
Chr1	9765428	0.2031558185404337	20	7	0.0291222144253081	0.002206713755176476	0.038710547490193994
Chr1	9765434	0.1282051282051282	20	7	0.03064844653977551	0.002206713755176476	0.038710547490193994
Chr1	9765468	-0.03846153846153844	19	8	0.02609017565892398	0.002206713755176476	0.038710547490193994
Chr1	9770457	-0.03913043478260867	12	7	0.018410714379462702	0.002206713755176476	0.038710547490193994
Chr1	9770458	-3.642919299551297e-17	13	7	0.017403276921720983	0.002206713755176476	0.038710547490193994
Chr1	9877458	-0.061947848389854655	15	6	0.010426150822014238	0.002206713755176476	0.038710547490193994
Chr1	9877555	0.09655172413793109	15	8	0.010178889193348434	0.002206713755176476	0.038710547490193994
Chr1	9877564	-0.03226632522407171	17	8	0.008429785250696105	0.002206713755176476	0.038710547490193994
Chr1	9877596	-0.04382284382284383	17	8	0.007558573129483985	0.002206713755176476	0.038710547490193994
Chr1	9877599	3.686287386450714e-18	17	8	0.009463335034245889	0.002206713755176476	0.038710547490193994
Chr1	9877601	-0.043822843822843835	17	8	0.01211784364620131	0.002206713755176476	0.038710547490193994
Chr1	9889806	-0.017671517671517676	19	10	0.013187183662909748	0.002206713755176476	0.038710547490193994
Chr1	9889807	0.024390243902439074	21	11	0.01780256827829436	0.002206713755176476	0.038710547490193994
Chr1	9889819	0.19967163425107354	19	10	0.022909575738242996	0.002206713755176476	0.038710547490193994
Chr1	9889916	0.02806122448979591	16	11	0.023010127691725422	0.002206713755176476	0.038710547490193994
Chr1	9889921	-0.04052936311000827	16	8	0.025422538810018894	0.002206713755176476	0.038710547490193994
Chr1	9889944	-0.0032169117647059017	14	9	0.02696100034848043	0.002206713755176476	0.038710547490193994
Chr1	9889947	-0.0032169117647059017	14	9	0.025374338954113798	0.002206713755176476	0.038710547490193994
Chr1	9920389	0.08695652173913043	12	7	0.026146268778675204	0.002206713755176476	0.038710547490193994
Chr1	9920402	-0.06258234519104085	12	6	0.024594389079427084	0.002206713755176476	0.038710547490193994
Chr1	9920453	-0.00530503978779841	12	7	0.02326105574609375	0.002206713755176476	0.038710547490193994
Chr1	9920478	-2.883977778811445e-17	19	9	0.02449397405766375	0.002206713755176476	0.038710547490193994
Chr1	9920482	0	19	8	0.02370134732955315	0.002206713755176476	0.038710547490193994
Chr1	9920520	-2.883977778811445e-17	19	9	0.021137244765450584	0.002206713755176476	0.038710547490193994
Chr1	9920531	2.3418766925686887e-17	19	9	0.02190376713197295	0.002206713755176476	0.038710547490193994
Chr1	9920534	0.036565977742448325	19	9	0.01691333893320729	0.002206713755176476	0.038710547490193994
Chr1	9920544	0.07631160572337041	19	9	0.015038891541518518	0.002206713755176476	0.038710547490193994
Chr1	9940029	-0.049462365591397855	16	8	0.0156266341074825	0.002206713755176476	0.038710547490193994
Chr1	9940044	-0.0385185185185185	14	8	0.016227754599867885	0.002206713755176476	0.038710547490193994
Chr1	9940057	-0.05037187288708586	15	8	0.01587513751997808	0.002206713755176476	0.038710547490193994
Chr1	9940061	-0.049462365591397855	16	8	0.017720155093835777	0.002206713755176476	0.038710547490193994
Chr1	9940065	-0.049462365591397855	16	8	0.015789120611077154	0.002206713755176476	0.038710547490193994
Chr1	9943530	-0.04301075268817204	17	8	0.015727103308470537	0.002206713755176476	0.038710547490193994
Chr1	9943532	-0.04356060606060604	17	8	0.016603560184927414	0.002206713755176476	0.038710547490193994
Chr1	10027581	0.09523809523809523	23	11	0.020109204867042686	0.002206713755176476	0.038710547490193994
Chr1	10027629	0.09523809523809523	23	11	0.021798281337380165	0.002206713755176476	0.038710547490193994
Chr1	10027638	0.04761904761904765	23	11	0.022303976631807852	0.002206713755176476	0.038710547490193994
Chr1	10027669	0.23076923076923073	15	7	0.02110188603947336	0.002206713755176476	0.038710547490193994
Chr1	10027676	0.23076923076923073	15	7	0.017679881925880457	0.002206713755176476	0.038710547490193994
Chr1	10108712	0.024390243902439074	21	9	0.018876752164476297	0.002206713755176476	0.038710547490193994
Chr1	10108735	0.07692307692307697	16	7	0.018960066699403737	0.002206713755176476	0.038710547490193994
Chr1	10108737	0.07692307692307697	17	7	0.018666077131114577	0.002206713755176476	0.038710547490193994
Chr1	10108747	-0.03006339454937586	17	7	0.017958726409135643	0.002206713755176476	0.038710547490193994
Chr1	10108790	0.10526315789473688	19	10	0.015524107252548524	0.002206713755176476	0.038710547490193994
Chr1	10108792	-0.03759398496240602	17	11	0.016131285842728094	0.002206713755176476	0.038710547490193994
Chr1	10108798	-2.883977778811445e-17	19	11	0.01979510446245576	0.002206713755176476	0.038710547490193994
Chr1	10108807	0.06164591557849993	19	11	0.019283826266967036	0.002206713755176476	0.038710547490193994
Chr1	10108830	-0.03963133640552996	16	11	0.022611179680242458	0.002206713755176476	0.038710547490193994
Chr1	10108834	-2.883977778811445e-17	19	11	0.02593853309351788	0.002206713755176476	0.038710547490193994
Chr1	10108840	-0.006349206349206346	18	11	0.030203607544350846	0.002206713755176476	0.038710547490193994
Chr1	10115069	-0.046365591397849466	16	8	0.0312904698076837	0.002206713755176476	0.038710547490193994
Chr1	10115089	0.034482758620689655	15	7	0.031582419511398105	0.002206713755176476	0.038710547490193994
Chr1	10115094	-0.009074410163339383	15	8	0.031578422779134564	0.002206713755176476	0.038710547490193994
Chr1	10115096	-0.009074410163339383	15	8	0.031512085997008304	0.002206713755176476	0.038710547490193994
Chr1	10115167	-0.017630853994490363	17	8	0.03204333297855955	0.002206713755176476	0.038710547490193994
Chr1	10122821	0.030303030303030318	17	6	0.03196996474501334	0.002206713755176476	0.038710547490193994
Chr1	10122833	3.686287386450714e-18	17	6	0.032420750518379754	0.002206713755176476	0.038710547490193994
Chr1	10122926	-0.035367190354402625	18	9	0.032203524494702124	0.002206713755176476	0.038710547490193994
Chr1	10122928	2.3418766925686887e-17	19	9	0.033646165187342814	0.002206713755176476	0.038710547490193994
Chr1	10122942	0.1752822341057636	19	9	0.03137257211374974	0.002206713755176476	0.038710547490193994
Chr1	10147455	0.04063097969403004	19	9	0.028663284753299587	0.002206713755176476	0.038710547490193994
Chr1	10147458	0.0076132470498667315	19	10	0.02750635834637318	0.002206713755176476	0.038710547490193994
Chr1	10147488	-0.03571428571428567	19	10	0.023462402302417137	0.002206713755176476	0.038710547490193994
Chr1	10147505	0.0285714285714286	18	10	0.019418446258461095	0.002206713755176476	0.038710547490193994
Chr1	10147509	0.08790473641958793	19	10	0.01829682873208061	0.002206713755176476	0.038710547490193994
Chr1	10373639	-0.03636363636363637	17	9	0.017839448274700152	0.002206713755176476	0.038710547490193994
Chr1	10373663	-0.01791639017916392	17	9	0.015800434656739165	0.002206713755176476	0.038710547490193994
Chr1	10373679	-0.038584447863652525	18	9	0.017454334126674048	0.002206713755176476	0.038710547490193994
Chr1	10373700	-0.03477443609022557	18	10	0.015349070968779311	0.002206713755176476	0.038710547490193994
Chr1	10373706	-0.0322234156820623	18	10	0.01610095066802743	0.002206713755176476	0.038710547490193994
Chr1	10373708	0.17788589119858472	18	9	0.015530989178938857	0.002206713755176476	0.038710547490193994
Chr1	10373716	-0.02556390977443609	18	10	0.013761457288393278	0.002206713755176476	0.038710547490193994
Chr1	10373747	0.16636767066377112	18	9	0.014105232704034307	0.002206713755176476	0.038710547490193994
Chr1	10373750	0.16636767066377112	18	9	0.015303349948364643	0.002206713755176476	0.038710547490193994
Chr1	10373757	0.21325372254164826	18	10	0.016482965654296137	0.002206713755176476	0.038710547490193994
Chr1	10373761	0.09090909090909087	15	6	0.01838588723835069	0.002206713755176476	0.038710547490193994
Chr1	10383735	0.09090909090909093	17	8	0.01862646462407643	0.002206713755176476	0.038710547490193994
Chr1	10383754	-0.04966220220457508	17	7	0.01880795282734322	0.002206713755176476	0.038710547490193994
Chr1	10383764	-0.04183535762483132	17	7	0.019477245908658788	0.002206713755176476	0.038710547490193994
Chr1	10383789	-0.023809523809523836	18	8	0.018944203068119603	0.002206713755176476	0.038710547490193994
Chr1	10383819	-0.05313077726870831	17	7	0.018338142462059	0.002206713755176476	0.038710547490193994
Chr1	10383826	-0.026923076923076914	18	7	0.018338142462058997	0.002206713755176476	0.038710547490193994
Chr1	10383830	-0.05387205387205386	17	6	0.018180621404282185	0.002206713755176476	0.038710547490193994
Chr1	10383850	0.028571428571428574	18	7	0.019782467152469396	0.002206713755176476	0.038710547490193994
Chr1	10383852	-0.018441558441558474	18	6	0.017878668218541335	0.002206713755176476	0.038710547490193994
Chr1	10383854	-0.0402262727844123	19	7	0.016192099044828802	0.002206713755176476	0.038710547490193994
Chr1	10383857	-0.010227272727272722	18	6	0.015663282969899075	0.002206713755176476	0.038710547490193994
Chr1	10383874	0.0285714285714286	18	7	0.01556912222867951	0.002206713755176476	0.038710547490193994
Chr1	10383875	0.028571428571428574	18	7	0.014997693657250937	0.002206713755176476	0.038710547490193994
Chr1	10438055	-0.03169063241658522	20	10	0.013017956164843534	0.002206713755176476	0.038710547490193994
Chr1	10438064	0.054054054054054085	19	10	0.013745228892116261	0.002206713755176476	0.038710547490193994
Chr1	10438065	-0.025027603974972404	20	10	0.015498905532908842	0.002206713755176476	0.038710547490193994
Chr1	10438075	0.05263157894736839	20	10	0.015849541858602944	0.002206713755176476	0.038710547490193994
Chr1	10438081	-4.553649124439119e-18	21	10	0.016885377826584298	0.002206713755176476	0.038710547490193994
Chr1	10438089	2.732189474663468e-17	21	10	0.017529846140225545	0.002206713755176476	0.038710547490193994
Chr1	10438091	-0.02849807445442879	21	10	0.017215371559497095	0.002206713755176476	0.038710547490193994
Chr1	10438109	-0.026830678948779062	21	10	0.019265111293447355	0.002206713755176476	0.038710547490193994
Chr1	10438123	-0.02244256562347844	21	10	0.015937757880171932	0.002206713755176476	0.038710547490193994
Chr1	10438129	0.05990586221651678	21	10	0.012610404466896508	0.002206713755176476	0.038710547490193994
Chr1	10438180	0.05263157894736839	21	10	0.007524232101540023	0.002206713755176476	0.038710547490193994
Chr1	10438200	0.048780487804878044	21	10	0.00621887079617872	0.002206713755176476	0.038710547490193994
Chr1	10438212	0.046511627906976806	22	9	0.0034997880770960004	0.002206713755176476	0.038710547490193994
Chr1	10438248	2.732189474663468e-17	21	9	0.0039086118500115475	0.002206713755176476	0.038710547490193994
Chr1	10438253	0.024390243902439074	21	9	0.004745319002508175	0.002206713755176476	0.038710547490193994
Chr1	10438260	-0.044282996021449576	21	8	0.005221509478698652	0.002206713755176476	0.038710547490193994
Chr1	10489448	3.8840881730407517e-17	17	9	0.005410175444240885	0.002206713755176476	0.038710547490193994
Chr1	10489456	-2.883977778811445e-17	19	9	0.005122097411650122	0.002206713755176476	0.038710547490193994
Chr1	10489459	-0.043243243243243246	19	9	0.006199538489091199	0.002206713755176476	0.038710547490193994
Chr1	10489460	0.08009228740936056	19	8	0.0056281099176626265	0.002206713755176476	0.038710547490193994
Chr1	10489462	0.08009228740936056	19	8	0.005996941086493796	0.002206713755176476	0.038710547490193994
Chr1	10489489	-0.04369747899159664	18	9	0.006801466542182042	0.002206713755176476	0.038710547490193994
Chr1	10489499	-0.0188275566966196	21	10	0.007006011996727496	0.002206713755176476	0.038710547490193994
Chr1	10489540	-0.040422322775263954	20	9	0.0064345834252989235	0.002206713755176476	0.038710547490193994
Chr1	10608793	-2.385244779468112e-17	22	8	0.007153477434515514	0.002206713755176476	0.038710547490193994
Chr1	10608797	-0.011082138200782276	20	7	0.0067648642328351615	0.002206713755176476	0.038710547490193994
Chr1	10608810	0	22	8	0.0047746922426631705	0.002206713755176476	0.038710547490193994
Chr1	10608821	0.06976744186046514	22	7	0.0042980902193132985	0.002206713755176476	0.038710547490193994
Chr1	10645177	-0.021052631578947385	18	10	0.0032454586403659314	0.002206713755176476	0.038710547490193994
Chr1	10645193	0.017017362308842134	20	11	0.004495282026111647	0.002206713755176476	0.038710547490193994
Chr1	10645208	-4.770489558936224e-17	24	11	0.004006594243306217	0.002206713755176476	0.038710547490193994
Chr1	10645209	0.1621621621621622	19	11	0.004087867949589363	0.002206713755176476	0.038710547490193994
Chr1	10645238	0.07692307692307689	20	9	0.004135793745759515	0.002206713755176476	0.038710547490193994
Chr1	10645262	4.336808689942018e-18	20	10	0.003906719630026186	0.002206713755176476	0.038710547490193994
Chr1	10645264	2.168404344971007e-17	20	10	0.0020457307854428466	0.002206713755176476	0.038710547490193994
Chr1	10645283	-0.041054895726175995	19	9	-1.1289157691465959e-4	0.002206713755176476	0.038710547490193994
Chr1	10645304	0.025641025641025682	20	10	-0.001687666133593229	0.002206713755176476	0.038710547490193994
Chr1	10645305	-0.04504504504504504	20	8	-0.0037238894751429035	0.002206713755176476	0.038710547490193994
Chr1	10645309	-0.029221013558797738	18	9	-0.003117828869082298	0.002206713755176476	0.038710547490193994
Chr1	10645323	4.336808689942014e-17	20	10	3.44620448634472e-5	0.002206713755176476	0.038710547490193994
Chr1	10645332	2.168404344971007e-17	20	10	0.0026340768002663818	0.002206713755176476	0.038710547490193994
Chr1	10645336	-0.04369747899159664	18	9	0.0054990905743710645	0.002206713755176476	0.038710547490193994
Chr1	10645342	-0.04132697855261507	18	9	0.008364104348475749	0.002206713755176476	0.038710547490193994
Chr1	10704817	-2.385244779468112e-17	22	10	0.008711422244180742	0.002206713755176476	0.038710547490193994
Chr1	10704820	-2.385244779468112e-17	22	10	0.007315883598852358	0.002206713755176476	0.038710547490193994
Chr1	10704822	-1.2468324983583309e-17	23	10	0.005714037850665147	0.002206713755176476	0.038710547490193994
Chr1	10704828	-1.2468324983583309e-17	23	10	0.005848922573785164	0.002206713755176476	0.038710547490193994
Chr1	10704835	-2.385244779468112e-17	22	10	0.005388369635319365	0.002206713755176476	0.038710547490193994
Chr1	10704863	0	16	7	0.00570270953731215	0.002206713755176476	0.038710547490193994
Chr1	10704889	0.06451612903225806	16	7	0.005014806469108124	0.002206713755176476	0.038710547490193994
Chr1	10704893	-0.05112129250060283	15	7	0.004586966198319634	0.002206713755176476	0.038710547490193994
Chr1	10704908	-0.04545454545454547	16	7	0.005539347150700587	0.002206713755176476	0.038710547490193994
Chr1	10704909	-0.048857705142466006	15	7	0.003456095245287258	0.002206713755176476	0.038710547490193994
Chr1	10737375	4.336808689942014e-17	22	10	0.0032112431149614444	0.002206713755176476	0.038710547490193994
Chr1	10737415	0.0624911692872858	19	7	0.00220499110687984	0.002206713755176476	0.038710547490193994
Chr1	10737422	-0.024434389140271493	20	9	0.003347848249736984	0.002206713755176476	0.038710547490193994
Chr1	10737427	-0.02443438914027147	20	9	1.955140974028319e-4	0.002206713755176476	0.038710547490193994
Chr1	10737428	-0.02443438914027147	20	9	-0.0013429474410587053	0.002206713755176476	0.038710547490193994
Chr1	10737438	-0.03389627141014489	19	9	-0.002176280774392039	0.002206713755176476	0.038710547490193994
Chr1	10738045	-0.03314358001265021	16	9	-4.619950601063252e-4	0.002206713755176476	0.038710547490193994
Chr1	10761412	-0.055299539170506916	16	7	3.5910285441719474e-4	0.002206713755176476	0.038710547490193994
Chr1	10761422	-0.029958240029050422	16	7	-1.537176584033184e-4	0.002206713755176476	0.038710547490193994
Chr1	10761465	-0.055299539170506916	16	7	7.471832424975819e-4	0.002206713755176476	0.038710547490193994
Chr1	10761493	0.030303030303030304	17	8	0.002484243976658827	0.002206713755176476	0.038710547490193994
Chr1	10790107	0.18200478959972632	19	10	0.004022705515120365	0.002206713755176476	0.038710547490193994
Chr1	10790139	0.08569774174869715	17	9	0.002959768452183302	0.002206713755176476	0.038710547490193994
Chr1	10790164	0.14325068870523416	17	9	0.0032947109398166535	0.002206713755176476	0.038710547490193994
Chr1	10790168	0.14325068870523416	17	9	0.006398132231299062	0.002206713755176476	0.038710547490193994
Chr1	10845200	-0.025877348457993582	16	7	0.006917612750779581	0.002206713755176476	0.038710547490193994
Chr1	10845201	0.010315355142941364	15	7	0.006148381981548812	0.002206713755176476	0.038710547490193994
Chr1	10845250	3.686287386450714e-18	17	8	0.005304611381680652	0.002206713755176476	0.038710547490193994
Chr1	10845255	-0.036953242835595784	20	9	0.004430661801848719	0.002206713755176476	0.038710547490193994
Chr1	10845274	-0.04185520361990951	20	9	0.0035683021159596223	0.002206713755176476	0.038710547490193994
Chr1	10845291	-0.024705327675624736	23	11	0.00462093369490699	0.002206713755176476	0.038710547490193994
Chr1	10845315	-0.034395153410201294	22	11	0.002627768737000847	0.002206713755176476	0.038710547490193994
Chr1	10845320	-0.0324741517402068	23	11	0.0030441339809522973	0.002206713755176476	0.038710547490193994
Chr1	10845331	0.04761904761904765	23	11	0.009208222850059527	0.002206713755176476	0.038710547490193994
Chr1	10845358	-0.034395153410201294	22	11	0.010185376952908847	0.002206713755176476	0.038710547490193994
Chr1	10845366	-0.033295238095238086	23	11	0.01334327168975095	0.002206713755176476	0.038710547490193994
Chr1	10845367	-0.033295238095238086	23	11	0.011710094570835099	0.002206713755176476	0.038710547490193994
Chr1	10932929	0.05714285714285718	18	6	0.011592721747579924	0.002206713755176476	0.038710547490193994
Chr1	10932951	0.004545454545454575	20	6	0.011356387426052904	0.002206713755176476	0.038710547490193994
Chr1	10932989	2.168404344971007e-17	20	8	0.011104334468117592	0.002206713755176476	0.038710547490193994
Chr1	10933002	-0.04166666666666668	18	7	0.01178225989632049	0.002206713755176476	0.038710547490193994
Chr1	10933007	0.08571428571428572	18	7	0.012445131496573494	0.002206713755176476	0.038710547490193994
Chr1	10933027	0	16	7	0.01355112227998363	0.002206713755176476	0.038710547490193994
Chr1	10933061	2.3418766925686887e-17	19	9	0.013708893305837532	0.002206713755176476	0.038710547490193994
Chr1	10933071	-2.883977778811445e-17	19	9	0.014814884089247669	0.002206713755176476	0.038710547490193994
Chr1	10933091	0.057632023149264515	15	7	0.013446918721282302	0.002206713755176476	0.038710547490193994
Chr1	10936443	0.07692307692307697	18	7	0.009806822929287775	0.002206713755176476	0.038710547490193994
Chr1	10936480	-0.05314685314685315	13	6	0.010554406555852295	0.002206713755176476	0.038710547490193994
Chr1	10936508	-0.026950354609929075	24	8	0.007689392781747612	0.002206713755176476	0.038710547490193994
Chr1	11058594	0.11384408602150539	16	8	0.010500569483833403	0.002206713755176476	0.038710547490193994
Chr1	11058597	0.0259740259740259	18	9	0.012978900766718766	0.002206713755176476	0.038710547490193994
Chr1	11058638	-0.03846153846153846	18	9	0.013997083459778306	0.002206713755176476	0.038710547490193994
Chr1	11058704	-0.042188529993408046	21	9	0.015221573255696674	0.002206713755176476	0.038710547490193994
Chr1	11063857	-0.04369747899159664	18	9	0.017185127908326957	0.002206713755176476	0.038710547490193994
Chr1	11107704	-0.043117984294454875	19	9	0.022835066205324075	0.002206713755176476	0.038710547490193994
Chr1	11107720	0.05263157894736839	23	10	0.025995839425503237	0.002206713755176476	0.038710547490193994
Chr1	11107724	-0.03514211886304909	23	11	0.026757002566967336	0.002206713755176476	0.038710547490193994
Chr1	11107725	-0.030303030303030314	23	11	0.027479745675031544	0.002206713755176476	0.038710547490193994
Chr1	11107734	0.262749898000816	23	10	0.027325684050381684	0.002206713755176476	0.038710547490193994
Chr1	11107756	-1.2468324983583309e-17	23	10	0.027295638400636993	0.002206713755176476	0.038710547490193994
Chr1	11107789	0.1578947368421052	23	10	0.027405558606557197	0.002206713755176476	0.038710547490193994
Chr1	11107792	-0.01916768665850673	22	10	0.027595272892271483	0.002206713755176476	0.038710547490193994
Chr1	11108286	-0.030303030303030283	17	9	0.026452415749414336	0.002206713755176476	0.038710547490193994
Chr1	11160257	-0.036251105216622455	20	8	0.025685083894277604	0.002206713755176476	0.038710547490193994
Chr1	11160278	-0.037037037037037035	20	8	0.026903531742313882	0.002206713755176476	0.038710547490193994
Chr1	11160309	2.3418766925686887e-17	21	9	0.02824968558846773	0.002206713755176476	0.038710547490193994
Chr1	11160355	-2.883977778811445e-17	19	11	0.02623549020841869	0.002206713755176476	0.038710547490193994
Chr1	11160369	-4.770489558936224e-17	18	11	0.03033805431098279	0.002206713755176476	0.038710547490193994
Chr1	11160370	-0.022069688736355418	19	11	0.03131366406708035	0.002206713755176476	0.038710547490193994
Chr1	11160383	-4.770489558936224e-17	19	11	0.03131366406708035	0.002206713755176476	0.038710547490193994
Chr1	11160388	-0.038095238095238085	18	11	0.03016102360409506	0.002206713755176476	0.038710547490193994
Chr1	11160413	-4.119968255444917e-18	19	11	0.028322487046878835	0.002206713755176476	0.038710547490193994
Chr1	11251925	0.12307692307692317	18	7	0.028615983879528427	0.002206713755176476	0.038710547490193994
Chr1	11251933	-4.119968255444917e-18	19	8	0.029201611018347055	0.002206713755176476	0.038710547490193994
Chr1	11251942	0.2838095238095238	18	8	0.02832007813512625	0.002206713755176476	0.038710547490193994
Chr1	11251943	0.09803921568627454	18	8	0.029403182241777234	0.002206713755176476	0.038710547490193994
Chr1	11251970	0.061224489795918366	18	8	0.030263997224625208	0.002206713755176476	0.038710547490193994
Chr1	11251987	0.061224489795918366	18	8	0.030461355413375076	0.002206713755176476	0.038710547490193994
Chr1	11251988	0.061224489795918366	18	8	0.030648521367476013	0.002206713755176476	0.038710547490193994
Chr1	11252036	0.2406417112299465	17	6	0.035294664837148895	0.002206713755176476	0.038710547490193994
Chr1	11252040	0.13333333333333333	17	8	0.03557536659153486	0.002206713755176476	0.038710547490193994
Chr1	11257393	0.0036630036630036053	20	11	0.03627820896879584	0.002206713755176476	0.038710547490193994
Chr1	11257394	0.0036630036630036053	20	11	0.03685898749236195	0.002206713755176476	0.038710547490193994
Chr1	11257430	0.03991596638655461	20	11	0.030770656199012297	0.002206713755176476	0.038710547490193994
Chr1	11257433	-0.03589743589743588	20	11	0.030770656199012297	0.002206713755176476	0.038710547490193994
Chr1	11278561	-0.027799227799227832	18	8	0.028946094795503526	0.002206713755176476	0.038710547490193994
Chr1	11278576	-0.023809523809523836	18	8	0.02945066064988578	0.002206713755176476	0.038710547490193994
Chr1	11278578	0	17	8	0.030871801189136554	0.002206713755176476	0.038710547490193994
Chr1	11278708	-0.0338211382113821	21	8	0.03479347951081488	0.002206713755176476	0.038710547490193994
Chr1	11301767	0.060922392401813914	16	7	0.036022025129604396	0.002206713755176476	0.038710547490193994
Chr1	11301795	0.025641025641025682	20	7	0.03650983000765318	0.002206713755176476	0.038710547490193994
Chr1	11301812	-0.014995483288166273	21	8	0.03612040594534533	0.002206713755176476	0.038710547490193994
Chr1	11301814	0.20512820512820512	20	6	0.036312482776077626	0.002206713755176476	0.038710547490193994
Chr1	11301834	0.04878048780487801	21	8	0.03834117813810632	0.002206713755176476	0.038710547490193994
Chr1	11301836	2.732189474663468e-17	21	9	0.037376892423820605	0.002206713755176476	0.038710547490193994
Chr1	11301839	-3.642919299551297e-17	20	7	0.03942841665716302	0.002206713755176476	0.038710547490193994
Chr1	11301861	-0.015003750937734376	22	11	0.03942841665716302	0.002206713755176476	0.038710547490193994
Chr1	11301886	-0.038472011514373516	21	10	0.03702159775786806	0.002206713755176476	0.038710547490193994
Chr1	11301887	0.0023310023310022993	20	8	0.037562138298408605	0.002206713755176476	0.038710547490193994
Chr1	11301903	0.06976744186046514	22	10	0.03182504816823889	0.002206713755176476	0.038710547490193994
Chr1	11362505	0.08012923130657508	22	9	0.0299737029790004	0.002206713755176476	0.038710547490193994
Chr1	11362525	0.004579210680860248	21	9	0.028507885882931204	0.002206713755176476	0.038710547490193994
Chr1	11362526	-0.03232062055591468	20	9	0.027283396087012836	0.002206713755176476	0.038710547490193994
Chr1	11362532	-0.03433918128654971	23	10	0.02521513569122631	0.002206713755176476	0.038710547490193994
Chr1	11362557	0.18918918918918917	19	9	0.02047528351304396	0.002206713755176476	0.038710547490193994
Chr1	11536861	0.06666666666666667	17	8	0.017808616846377294	0.002206713755176476	0.038710547490193994
Chr1	11536908	3.686287386450714e-18	17	8	0.01773535677311722	0.002206713755176476	0.038710547490193994
Chr1	11536943	-0.0012641041247249292	16	7	0.017662096699857147	0.002206713755176476	0.038710547490193994
Chr1	11536955	-0.04166666666666667	17	8	0.018681959190307875	0.002206713755176476	0.038710547490193994
Chr1	11536960	3.686287386450714e-18	17	7	0.019715489762299986	0.002206713755176476	0.038710547490193994
Chr1	11580427	0.06666666666666667	18	8	0.020271474318284542	0.002206713755176476	0.038710547490193994
Chr1	11580439	0.006060606060606036	17	8	0.020747664794475016	0.002206713755176476	0.038710547490193994
Chr1	11580445	0.040753996659508414	17	8	0.025313657660111167	0.002206713755176476	0.038710547490193994
Chr1	11580468	0.15983281086729362	17	8	0.030556073289974957	0.002206713755176476	0.038710547490193994
Chr1	11580520	0.024390243902439074	21	9	0.029017869065844276	0.002206713755176476	0.038710547490193994
Chr1	11580522	0.024390243902439022	21	9	0.02872996983057662	0.002206713755176476	0.038710547490193994
Chr1	11580523	-0.01947120311539251	21	9	0.028623514747257935	0.002206713755176476	0.038710547490193994
Chr1	11580542	0.009603841536614657	21	9	0.02411458589561183	0.002206713755176476	0.038710547490193994
Chr1	11633868	0.0793650793650794	18	8	0.0232189228417128	0.002206713755176476	0.038710547490193994
Chr1	11640231	-0.048214285714285716	18	8	0.022445235161735005	0.002206713755176476	0.038710547490193994
Chr1	11712058	0.06448097357188264	17	7	0.021858766339972066	0.002206713755176476	0.038710547490193994
Chr1	11712066	0	18	8	0.022158841358726752	0.002206713755176476	0.038710547490193994
Chr1	11807629	0.002735978112175138	18	9	0.0224366587444502	0.002206713755176476	0.038710547490193994
Chr1	11807634	0.027027027027027084	19	9	0.022390038697830156	0.002206713755176476	0.038710547490193994
Chr1	11860060	-0.0030449826989619243	13	9	0.021596202169450237	0.002206713755176476	0.038710547490193994
Chr1	11860087	0.00547195622435017	14	9	0.021074698624399816	0.002206713755176476	0.038710547490193994
Chr1	11860149	-0.01206636500754149	20	9	0.02098311441078261	0.002206713755176476	0.038710547490193994
Chr1	11860160	-4.553649124439119e-18	21	9	0.022170067362441447	0.002206713755176476	0.038710547490193994
Chr1	11860183	-0.04218852999340804	21	9	0.023787083546311975	0.002206713755176476	0.038710547490193994
Chr1	11860204	0.0036491023208290833	20	9	0.021179770350763488	0.002206713755176476	0.038710547490193994
Chr1	11860208	2.732189474663468e-17	21	9	0.0191441073050574	0.002206713755176476	0.038710547490193994
Chr1	11906148	-4.770489558936224e-17	20	11	0.0191441073050574	0.002206713755176476	0.038710547490193994
Chr1	11942852	-2.883977778811445e-17	19	10	0.020445985132232752	0.002206713755176476	0.038710547490193994
Chr1	11942886	0.09090909090909093	17	7	0.02068571932378171	0.002206713755176476	0.038710547490193994
Chr1	11942908	0.01577909270216965	17	7	0.02068571932378171	0.002206713755176476	0.038710547490193994
Chr1	11942912	-3.642919299551297e-17	17	7	0.018758786848664003	0.002206713755176476	0.038710547490193994
Chr1	11942918	0	16	7	0.020032923564661187	0.002206713755176476	0.038710547490193994
Chr1	11942942	0.2282996432818074	15	7	0.019253210563389675	0.002206713755176476	0.038710547490193994
Chr1	11942944	0.22829964328180746	15	7	0.015099546178383534	0.002206713755176476	0.038710547490193994
Chr1	11946136	-0.01598781880472018	19	10	0.014611741300334753	0.002206713755176476	0.038710547490193994
Chr1	11946143	0.011246063877642837	20	10	0.014123936422285974	0.002206713755176476	0.038710547490193994
Chr1	11946156	-0.02031823745410035	22	10	0.014513360484593823	0.002206713755176476	0.038710547490193994
Chr1	11946170	-0.020318237454100368	22	10	0.014321283653861532	0.002206713755176476	0.038710547490193994
Chr1	11946178	0.003997335109926722	20	10	0.012733982066559943	0.002206713755176476	0.038710547490193994
Chr1	11946185	-0.03868438399888977	21	10	0.013698267780845657	0.002206713755176476	0.038710547490193994
Chr1	11946209	-0.02932344108814699	19	9	0.012408648309408006	0.002206713755176476	0.038710547490193994
Chr1	11946219	-2.883977778811445e-17	19	9	0.011693814745978031	0.002206713755176476	0.038710547490193994
Chr1	11946221	-0.024581142228201062	19	9	0.012591476136115482	0.002206713755176476	0.038710547490193994
Chr1	11946223	-4.119968255444917e-18	19	9	0.014213097757737101	0.002206713755176476	0.038710547490193994
Chr1	11946227	0.03007561544146911	17	7	0.013480292314213774	0.002206713755176476	0.038710547490193994
Chr1	11946255	0.054054054054054085	19	8	0.012577148092224206	0.002206713755176476	0.038710547490193994
Chr1	11946270	-2.883977778811445e-17	19	9	0.012024770294872469	0.002206713755176476	0.038710547490193994
Chr1	11946272	0.027027027027027084	19	9	0.013358103628205803	0.002206713755176476	0.038710547490193994
Chr1	12083828	0.046511627906976806	22	9	0.013465032122810807	0.002206713755176476	0.038710547490193994
Chr1	12083856	0.05882352941176477	21	9	0.012655207971131066	0.002206713755176476	0.038710547490193994
Chr1	12083858	-0.035116485618637665	21	9	0.012655207971131066	0.002206713755176476	0.038710547490193994
Chr1	12083961	-6.505213034913028e-18	15	8	0.011806311536496094	0.002206713755176476	0.038710547490193994
Chr1	12138377	0.06382978723404259	24	11	0.011806311536496094	0.002206713755176476	0.038710547490193994
Chr1	12138384	-0.02967995708921867	24	11	0.01015790900524127	0.002206713755176476	0.038710547490193994
Chr1	12138408	2.6020852139652106e-18	24	11	0.010923408232278959	0.002206713755176476	0.038710547490193994
Chr1	12138410	-0.02967995708921867	24	11	0.011012684677830708	0.002206713755176476	0.038710547490193994
Chr1	12290782	0.06976744186046512	22	9	0.010230490719166162	0.002206713755176476	0.038710547490193994
Chr1	12290819	0.0017683465959328097	15	8	0.008245143014820336	0.002206713755176476	0.038710547490193994
Chr1	12290841	-0.047850408383013354	15	7	0.005793387148331672	0.002206713755176476	0.038710547490193994
Chr1	12290843	0	16	8	0.0069131435244260755	0.002206713755176476	0.038710547490193994
Chr1	12326621	2.3418766925686887e-17	20	9	0.007864692835108515	0.002206713755176476	0.038710547490193994
Chr1	12326622	2.168404344971007e-17	20	9	0.00938870464301405	0.002206713755176476	0.038710547490193994
Chr1	12326640	2.3418766925686887e-17	20	9	0.010440230682418637	0.002206713755176476	0.038710547490193994
Chr1	12326664	2.3418766925686887e-17	20	9	0.00940790302783915	0.002206713755176476	0.038710547490193994
Chr1	12326755	-4.553649124439119e-18	21	9	0.009229209755435994	0.002206713755176476	0.038710547490193994
Chr1	12326771	2.3418766925686887e-17	21	9	0.009815678577198934	0.002206713755176476	0.038710547490193994
Chr1	12371246	-0.035741678171498696	21	11	0.008471805059412373	0.002206713755176476	0.038710547490193994
Chr1	12371251	0.04761904761904765	22	11	0.009915808856357348	0.002206713755176476	0.038710547490193994
Chr1	12371278	0.10810810810810807	19	10	0.009714601612896584	0.002206713755176476	0.038710547490193994
Chr1	12371314	-0.03968525487512829	19	10	0.009113089304067202	0.002206713755176476	0.038710547490193994
Chr1	12371339	-0.03968525487512829	19	10	0.008603436794414693	0.002206713755176476	0.038710547490193994
Chr1	12371350	-0.0396852548751283	19	10	0.009555817746795646	0.002206713755176476	0.038710547490193994
Chr1	12380396	0.06666666666666672	23	8	0.009967658158636056	0.002206713755176476	0.038710547490193994
Chr1	12380412	-0.036842105263157884	17	10	0.009989806552877473	0.002206713755176476	0.038710547490193994
Chr1	12380435	-0.036842105263157884	17	10	0.009765716917023132	0.002206713755176476	0.038710547490193994
Chr1	12380436	1.1709383462843443e-17	18	10	0.013882680775737347	0.002206713755176476	0.038710547490193994
Chr1	12380443	-0.04244482173174872	16	10	0.013135158584916188	0.002206713755176476	0.038710547490193994
Chr1	12380444	0	18	10	0.011858562840235337	0.002206713755176476	0.038710547490193994
Chr1	12380491	0.008488964346349754	16	10	0.013404542934400663	0.002206713755176476	0.038710547490193994
Chr1	12409226	0.054054054054054085	19	9	0.01478385327922825	0.002206713755176476	0.038710547490193994
Chr1	12409260	0.004463822277587447	20	10	0.014437013549539269	0.002206713755176476	0.038710547490193994
Chr1	12409284	-0.03910969793322735	23	9	0.014859846530511783	0.002206713755176476	0.038710547490193994
Chr1	12409316	0.12903225806451613	16	9	0.018272755460662093	0.002206713755176476	0.038710547490193994
Chr1	12409325	0.10571184995737426	16	9	0.018515477914036647	0.002206713755176476	0.038710547490193994
Chr1	12409361	0.04000000000000001	13	8	0.018515477914036647	0.002206713755176476	0.038710547490193994
Chr1	12410045	0.05882352941176477	19	9	0.01969194850227194	0.002206713755176476	0.038710547490193994
Chr1	12410093	0.0558823529411764	18	9	0.01969194850227194	0.002206713755176476	0.038710547490193994
Chr1	12430553	0.03225806451612903	16	6	0.020204769015092452	0.002206713755176476	0.038710547490193994
Chr1	12430558	-0.04761904761904763	16	6	0.01946298428102228	0.002206713755176476	0.038710547490193994
Chr1	12430559	-0.047619047619047596	16	6	0.020034412852450854	0.002206713755176476	0.038710547490193994
Chr1	12430601	4.163336342344335e-17	16	6	0.02062342691584855	0.002206713755176476	0.038710547490193994
Chr1	12430617	-0.06719367588932806	12	6	0.02058568135705436	0.002206713755176476	0.038710547490193994
Chr1	12486538	0.04761904761904765	18	11	0.01888072128244924	0.002206713755176476	0.038710547490193994
Chr1	12486540	-0.010060362173038193	18	11	0.016444931757550806	0.002206713755176476	0.038710547490193994
Chr1	12486543	1.1709383462843443e-17	18	11	0.016965009492317096	0.002206713755176476	0.038710547490193994
Chr1	12486562	0.028571428571428574	18	11	0.018339835461987673	0.002206713755176476	0.038710547490193994
Chr1	12486586	0.04761904761904765	18	11	0.018747443442518053	0.002206713755176476	0.038710547490193994
Chr1	12486624	0.04761904761904765	21	11	0.017457400152474763	0.002206713755176476	0.038710547490193994
Chr1	12486635	0.04761904761904765	21	11	0.0188394035480605	0.002206713755176476	0.038710547490193994
Chr1	12486638	0.04761904761904765	21	11	0.019717713380998283	0.002206713755176476	0.038710547490193994
Chr1	12486641	0.17073170731707316	21	11	0.020182829660068048	0.002206713755176476	0.038710547490193994
Chr1	12486651	-0.037376109541057995	19	11	0.020326859715895696	0.002206713755176476	0.038710547490193994
Chr1	12486664	2.732189474663468e-17	21	11	0.019703349721397253	0.002206713755176476	0.038710547490193994
Chr1	12486676	0.04761904761904765	21	11	0.018581189482089307	0.002206713755176476	0.038710547490193994
Chr1	12586398	0.06896551724137928	15	7	0.01663524353614336	0.002206713755176476	0.038710547490193994
Chr1	12586460	-0.04702194357366769	15	7	0.015581681376305896	0.002206713755176476	0.038710547490193994
Chr1	12586481	0.09090909090909087	16	6	0.019485912209421714	0.002206713755176476	0.038710547490193994
Chr1	12586506	0.1724137931034483	15	6	0.016905267048131393	0.002206713755176476	0.038710547490193994
Chr1	12621041	-0.03571428571428572	20	9	0.013873179322215982	0.002206713755176476	0.038710547490193994
Chr1	12621054	2.3418766925686887e-17	20	9	0.012396756557988341	0.002206713755176476	0.038710547490193994
Chr1	12621087	0.05882352941176477	20	9	0.010375215547217834	0.002206713755176476	0.038710547490193994
Chr1	12621106	4.336808689942018e-18	20	9	0.009257568488394307	0.002206713755176476	0.038710547490193994
Chr1	12621112	0.025641025641025668	20	8	0.008612407198071726	0.002206713755176476	0.038710547490193994
Chr1	12621121	-0.0370892367035086	20	9	0.009071246604279553	0.002206713755176476	0.038710547490193994
Chr1	12644975	0.0285714285714286	18	7	0.009245249178282126	0.002206713755176476	0.038710547490193994
Chr1	12644994	0.02945070316988487	22	10	0.008462523132398184	0.002206713755176476	0.038710547490193994
Chr1	12645026	-0.03762895611120825	22	10	0.009096293015130425	0.002206713755176476	0.038710547490193994
Chr1	12645040	-0.03762895611120825	22	10	0.007411541526765424	0.002206713755176476	0.038710547490193994
Chr1	12645066	-0.013681368136813676	17	8	0.008665380349173555	0.002206713755176476	0.038710547490193994
Chr1	12645073	-0.01368136813681371	17	8	0.00969102137481458	0.002206713755176476	0.038710547490193994
Chr1	12645094	0.02905604360840046	15	7	0.009119592803386008	0.002206713755176476	0.038710547490193994
Chr1	12645140	-0.019304855848609245	12	7	0.009343682439240351	0.002206713755176476	0.038710547490193994
Chr1	12656417	0.0021645021645021467	14	6	0.009567772075094693	0.002206713755176476	0.038710547490193994
Chr1	12656452	0.03225806451612903	16	7	0.008998574581101964	0.002206713755176476	0.038710547490193994
Chr1	12657184	0.0070733863837312465	18	7	0.00958465516718255	0.002206713755176476	0.038710547490193994
Chr1	12805002	0.023255813953488327	22	10	0.007633435654987428	0.002206713755176476	0.038710547490193994
Chr1	12805024	-0.03524331894036643	21	10	0.007744279645116546	0.002206713755176476	0.038710547490193994
Chr1	12805059	-0.031175499724922073	21	10	0.007228863170197079	0.002206713755176476	0.038710547490193994
Chr1	12805085	-0.047619047619047616	18	8	0.006276482217816127	0.002206713755176476	0.038710547490193994
Chr1	12805092	-0.04324324324324324	19	9	0.004182886158702827	0.002206713755176476	0.038710547490193994
Chr1	12805111	-0.048214285714285716	18	8	0.006771664946905124	0.002206713755176476	0.038710547490193994
Chr1	12805154	0.15610184372256353	18	9	0.004953483128723307	0.002206713755176476	0.038710547490193994
Chr1	12920430	2.732189474663468e-17	21	8	0.0015052072666543407	0.002206713755176476	0.038710547490193994
Chr1	12920431	-0.04589253633839622	20	8	0.0020078527692998435	0.002206713755176476	0.038710547490193994
Chr1	12920432	-0.0338211382113821	21	8	0.001796212557659631	0.002206713755176476	0.038710547490193994
Chr1	12920438	-0.04225352112676056	20	8	0.0015721229218052886	0.002206713755176476	0.038710547490193994
Chr1	12920485	0	21	8	0.001572122921805289	0.002206713755176476	0.038710547490193994
Chr1	12966553	2.732189474663468e-17	21	10	0.0010593024089847762	0.002206713755176476	0.038710547490193994
Chr1	12966570	-0.024677077308656304	20	10	0.001245172469493216	0.002206713755176476	0.038710547490193994
Chr1	12966593	-0.03891891891891891	19	10	6.737438980646441e-4	0.002206713755176476	0.038710547490193994
Chr1	12966604	-0.03913630229419703	20	10	4.180631680002791e-4	0.002206713755176476	0.038710547490193994
Chr1	12966606	-0.0355051817527161	21	10	0.0011706422902244445	0.002206713755176476	0.038710547490193994
Chr1	12966623	-0.03661852679920236	20	10	0.002256554745781942	0.002206713755176476	0.038710547490193994
Chr1	12966625	0.05263157894736839	21	10	0.0028635154418515476	0.002206713755176476	0.038710547490193994
Chr1	12966647	0.05128205128205124	20	8	0.0021249970555999678	0.002206713755176476	0.038710547490193994
Chr1	12966653	0	21	8	5.317304344441041e-4	0.002206713755176476	0.038710547490193994
Chr1	12966661	0.05882352941176477	23	9	0.0012334094054596819	0.002206713755176476	0.038710547490193994
Chr1	12966662	0.05882352941176477	23	9	0.001505701216213032	0.002206713755176476	0.038710547490193994
Chr1	12966663	0.01915917291941117	20	9	0.0011761217799338443	0.002206713755176476	0.038710547490193994
Chr1	12966664	0.07692307692307697	20	7	0.0013502359063026126	0.002206713755176476	0.038710547490193994
Chr1	12966667	0.07317073170731705	21	8	8.851196272328452e-4	0.002206713755176476	0.038710547490193994
Chr1	12966679	-0.03183391003460207	18	9	0.0015899860060401745	0.002206713755176476	0.038710547490193994
Chr1	12966682	-0.025770823745973333	21	9	0.0022134960005386157	0.002206713755176476	0.038710547490193994
Chr1	12966714	4.336808689942014e-17	24	10	0.003165876952919568	0.002206713755176476	0.038710547490193994
Chr1	13011316	-0.03571428571428571	19	10	0.0032173446885978303	0.002206713755176476	0.038710547490193994
Chr1	13011381	0.08241699583644717	15	10	0.011454357675610816	0.002206713755176476	0.038710547490193994
Chr1	13011403	1.1709383462843443e-17	18	11	0.007943007640158317	0.002206713755176476	0.038710547490193994
Chr1	13028200	-2.883977778811445e-17	19	11	0.007050796403119494	0.002206713755176476	0.038710547490193994
Chr1	13028230	-0.010582010582010588	18	10	0.007076435892848595	0.002206713755176476	0.038710547490193994
Chr1	13028265	-0.010582010582010594	18	10	0.006860647420037413	0.002206713755176476	0.038710547490193994
Chr1	13028270	0.04761904761904765	18	11	0.00831177844863323	0.002206713755176476	0.038710547490193994
Chr1	13028300	2.3418766925686887e-17	18	9	0.007768958949291992	0.002206713755176476	0.038710547490193994
Chr1	13028309	2.3418766925686887e-17	18	9	0.010203337578792571	0.002206713755176476	0.038710547490193994
Chr1	13028354	-0.02779573367808662	18	9	0.010696879124965699	0.002206713755176476	0.038710547490193994
Chr1	13028361	1.1709383462843443e-17	18	9	0.011963062381392858	0.002206713755176476	0.038710547490193994
Chr1	13036170	0.016666666666666618	21	8	0.014158099693246603	0.002206713755176476	0.038710547490193994
Chr1	13036189	2.3418766925686887e-17	22	9	0.014868203328300923	0.002206713755176476	0.038710547490193994
Chr1	13036190	0.016666666666666618	21	8	0.016172002435713543	0.002206713755176476	0.038710547490193994
Chr1	13036195	0.016666666666666618	21	8	0.01477594653914831	0.002206713755176476	0.038710547490193994
Chr1	13036222	-0.05060728744939272	20	7	0.014321734084935856	0.002206713755176476	0.038710547490193994
Chr1	13036224	-0.05060728744939272	20	7	0.016060864519718464	0.002206713755176476	0.038710547490193994
Chr1	13036266	0.01577909270216965	17	7	0.01488439393148317	0.002206713755176476	0.038710547490193994
Chr1	13036294	0.01577909270216965	17	7	0.013707923343247873	0.002206713755176476	0.038710547490193994
Chr1	13036298	0.01577909270216965	17	7	0.012563289134360391	0.002206713755176476	0.038710547490193994
Chr1	13036311	0.01577909270216965	17	7	0.009784132806816965	0.002206713755176476	0.038710547490193994
Chr1	13093086	-3.642919299551297e-17	18	7	0.007368337220289672	0.002206713755176476	0.038710547490193994
Chr1	13108029	2.732189474663468e-17	21	11	0.009086096502062796	0.002206713755176476	0.038710547490193994
Chr1	13108080	0	21	11	0.008793066521476984	0.002206713755176476	0.038710547490193994
Chr1	13108120	0	17	8	0.010594868323278783	0.002206713755176476	0.038710547490193994
Chr1	13108121	-0.04066985645933014	17	8	0.012930775659186117	0.002206713755176476	0.038710547490193994
Chr1	13108158	0.3636363636363636	12	6	0.012904057364078795	0.002206713755176476	0.038710547490193994
Chr1	13148442	-0.019465658050061417	16	7	0.012904057364078795	0.002206713755176476	0.038710547490193994
Chr1	13148457	-0.044610561851941156	17	7	0.012171307197366366	0.002206713755176476	0.038710547490193994
Chr1	13148463	-0.044610561851941156	17	7	0.011784902555642575	0.002206713755176476	0.038710547490193994
Chr1	13148471	-0.044610561851941184	17	7	0.011996542767282787	0.002206713755176476	0.038710547490193994
Chr1	13148485	0.030303030303030304	17	8	0.011044161814901834	0.002206713755176476	0.038710547490193994
Chr1	13148499	-0.027140974967061932	17	8	0.012979645685869576	0.002206713755176476	0.038710547490193994
Chr1	13179689	0.12171893147502902	21	8	0.012979645685869574	0.002206713755176476	0.038710547490193994
Chr1	13179690	2.732189474663468e-17	21	9	0.013535560359431308	0.002206713755176476	0.038710547490193994
Chr1	13179703	0.024390243902439074	21	9	0.0124762917591791	0.002206713755176476	0.038710547490193994
Chr1	13179713	0.07061556329849017	21	8	0.011741804024691367	0.002206713755176476	0.038710547490193994
Chr1	13179763	-2.883977778811445e-17	19	10	0.011741804024691365	0.002206713755176476	0.038710547490193994
Chr1	13179809	0.0285714285714286	18	10	0.011408470691358032	0.002206713755176476	0.038710547490193994
Chr1	13179834	-0.017171215880893303	16	8	0.012408470691358033	0.002206713755176476	0.038710547490193994
Chr1	13179838	0.0285714285714286	18	10	0.013378864681779968	0.002206713755176476	0.038710547490193994
Chr1	13182586	0.08695652173913043	12	6	0.014391010430767823	0.002206713755176476	0.038710547490193994
Chr1	13182602	-2.2551405187698508e-17	13	6	0.014075428576724431	0.002206713755176476	0.038710547490193994
Chr1	13182785	-2.385244779468112e-17	22	10	0.014812478301628405	0.002206713755176476	0.038710547490193994
Chr1	13182792	-0.038072537524962966	22	10	0.013621475572164136	0.002206713755176476	0.038710547490193994
Chr1	13197485	-0.062034739454094295	16	6	0.013305893718120744	0.002206713755176476	0.038710547490193994
Chr1	13197512	-0.047619047619047596	16	6	0.01606451440777592	0.002206713755176476	0.038710547490193994
Chr1	13414105	0.054054054054054085	19	8	0.019264514407775917	0.002206713755176476	0.038710547490193994
Chr1	13415537	-0.04042232277526396	20	9	0.018511732903791066	0.002206713755176476	0.038710547490193994
Chr1	13415623	0.09009009009009	17	9	0.01999321438527255	0.002206713755176476	0.038710547490193994
Chr1	13435588	0.08108108108108107	19	8	0.02319458143927118	0.002206713755176476	0.038710547490193994
Chr1	13435593	0.08108108108108107	19	8	0.015139002349209332	0.002206713755176476	0.038710547490193994
Chr1	13435596	0	21	8	0.01552831551021056	0.002206713755176476	0.038710547490193994
Chr1	13435619	-0.03663750833562152	19	7	0.015637674929914806	0.002206713755176476	0.038710547490193994
Chr1	13435628	-0.029902242668200116	19	8	0.016529886166953632	0.002206713755176476	0.038710547490193994
Chr1	13435664	0	19	8	0.01663924558665788	0.002206713755176476	0.038710547490193994
Chr1	13435967	3.686287386450714e-18	17	7	0.015250333163262696	0.002206713755176476	0.038710547490193994
Chr1	13435976	0.0967741935483871	16	6	0.015090449959901232	0.002206713755176476	0.038710547490193994
Chr1	13436008	-6.505213034913028e-18	15	6	0.015264766982574564	0.002206713755176476	0.038710547490193994
Chr1	13436050	0	15	6	0.01394302785213978	0.002206713755176476	0.038710547490193994
Chr1	13436101	-0.052963430012610335	18	7	0.012111349456304439	0.002206713755176476	0.038710547490193994
Chr1	13436115	-0.02005772005772009	18	6	0.010961834217836544	0.002206713755176476	0.038710547490193994
Chr1	13436136	-2.883977778811445e-17	19	8	0.010173500244918393	0.002206713755176476	0.038710547490193994
Chr1	13436143	-2.883977778811445e-17	19	7	0.008832319312183725	0.002206713755176476	0.038710547490193994
Chr1	13450609	0.06666666666666667	17	8	0.009716284170342133	0.002206713755176476	0.038710547490193994
Chr1	13450740	-0.002087587928295915	23	7	0.008501012982664199	0.002206713755176476	0.038710547490193994
Chr1	13450752	-1.2468324983583309e-17	23	7	0.00635537848284094	0.002206713755176476	0.038710547490193994
Chr1	13472492	2.3418766925686887e-17	19	9	0.010053254171275243	0.002206713755176476	0.038710547490193994
Chr1	13472493	0.05263157894736839	19	10	0.010053254171275243	0.002206713755176476	0.038710547490193994
Chr1	13472548	-0.04377104377104378	17	9	0.012278119555920845	0.002206713755176476	0.038710547490193994
Chr1	13472553	4.336808689942014e-17	19	10	0.01351881434500273	0.002206713755176476	0.038710547490193994
Chr1	13472623	0.13793103448275862	15	10	0.01564766588561898	0.002206713755176476	0.038710547490193994
Chr1	13472624	0.15999999999999998	13	10	0.01574305539277319	0.002206713755176476	0.038710547490193994
Chr1	13472627	-0.03763907519924249	15	10	0.017157562454339078	0.002206713755176476	0.038710547490193994
Chr1	13472641	0.07407407407407403	14	10	0.016003825459017924	0.002206713755176476	0.038710547490193994
Chr1	13472642	0.11939849624060146	13	10	0.014302628240579329	0.002206713755176476	0.038710547490193994
Chr1	13547651	-0.0391425908667288	19	10	0.01281433995229104	0.002206713755176476	0.038710547490193994
Chr1	13547658	-2.883977778811445e-17	19	10	0.01261526895030033	0.002206713755176476	0.038710547490193994
Chr1	13547659	-0.0391425908667288	19	10	0.013348019117012761	0.002206713755176476	0.038710547490193994
Chr1	13547684	4.336808689942014e-17	19	10	0.014853946211592337	0.002206713755176476	0.038710547490193994
Chr1	13547704	-0.0391425908667288	19	10	0.01576182845280791	0.002206713755176476	0.038710547490193994
Chr1	13547718	-0.0391425908667288	19	10	0.01666971069402349	0.002206713755176476	0.038710547490193994
Chr1	13547719	-0.03513513513513513	19	10	0.01564210906427132	0.002206713755176476	0.038710547490193994
Chr1	13547767	0.13043478260869562	12	6	0.01669474064321869	0.002206713755176476	0.038710547490193994
Chr1	13547783	-0.06608695652173914	13	6	0.019062573852451747	0.002206713755176476	0.038710547490193994
Chr1	13547809	-0.06719367588932806	12	6	0.019118497971098602	0.002206713755176476	0.038710547490193994
Chr1	13586364	0.013139801375095428	18	9	0.01855536665796729	0.002206713755176476	0.038710547490193994
Chr1	13586381	-0.03941669864590757	19	9	0.017591080943681576	0.002206713755176476	0.038710547490193994
Chr1	13586456	-0.03848761806530479	17	10	0.01676568411828475	0.002206713755176476	0.038710547490193994
Chr1	13586459	0.027027027027027084	19	10	0.014599017451618084	0.002206713755176476	0.038710547490193994
Chr1	13586492	-0.03219213081246808	18	10	0.013815372384787177	0.002206713755176476	0.038710547490193994
Chr1	13615422	-0.020325203252032527	21	11	0.015015372384787177	0.002206713755176476	0.038710547490193994
Chr1	13615456	0.1848937844217151	21	11	0.014178645246690175	0.002206713755176476	0.038710547490193994
Chr1	13615457	2.732189474663468e-17	21	11	0.013147948646199526	0.002206713755176476	0.038710547490193994
Chr1	13615466	0.07317073170731705	21	11	0.013157568655819536	0.002206713755176476	0.038710547490193994
Chr1	13615492	2.732189474663468e-17	21	11	0.012571099834056595	0.002206713755176476	0.038710547490193994
Chr1	13615512	0.05882352941176477	17	9	0.009031039679013801	0.002206713755176476	0.038710547490193994
Chr1	13615513	0.05882352941176477	17	9	0.0050496002136261806	0.002206713755176476	0.038710547490193994
Chr1	13615568	0.030303030303030304	17	9	0.006978852305846326	0.002206713755176476	0.038710547490193994
Chr1	13615576	0.032403240324032405	17	9	0.005497370824364846	0.002206713755176476	0.038710547490193994
Chr1	13694365	-0.00397877984084877	15	8	0.005957885748037665	0.002206713755176476	0.038710547490193994
Chr1	13694466	0.006666666666666666	17	8	0.009647758438237517	0.002206713755176476	0.038710547490193994
Chr1	13694497	-0.009953550099535502	17	9	0.009647758438237517	0.002206713755176476	0.038710547490193994
Chr1	13694506	2.3418766925686887e-17	17	9	0.012248792073753912	0.002206713755176476	0.038710547490193994
Chr1	13791904	0.04539411206077873	14	7	0.01406697389193573	0.002206713755176476	0.038710547490193994
Chr1	13791906	0.04539411206077875	14	7	0.016331307190751786	0.002206713755176476	0.038710547490193994
Chr1	13791910	0.04539411206077875	14	7	0.01642450383567257	0.002206713755176476	0.038710547490193994
Chr1	13791925	0.04539411206077873	14	7	0.016610076609480637	0.002206713755176476	0.038710547490193994
Chr1	13902076	0.05263157894736839	23	10	0.013528008176241635	0.002206713755176476	0.038710547490193994
Chr1	13902113	0.11839166046165292	23	9	0.014849747306676419	0.002206713755176476	0.038710547490193994
Chr1	13902139	-0.05016722408026756	12	8	0.01619362082446298	0.002206713755176476	0.038710547490193994
Chr1	13902188	-0.048214285714285716	18	8	0.017069745890870913	0.002206713755176476	0.038710547490193994
Chr1	13902191	-0.048214285714285716	18	8	0.017024746530455732	0.002206713755176476	0.038710547490193994
Chr1	13902192	-0.04126984126984128	18	8	0.01691295619203731	0.002206713755176476	0.038710547490193994
Chr1	13902197	-0.04166666666666667	17	8	0.01688523616431728	0.002206713755176476	0.038710547490193994
Chr1	13902199	-0.04126984126984128	18	8	0.01682572482420064	0.002206713755176476	0.038710547490193994
Chr1	13902201	0.06000000000000002	15	8	0.016478263269011646	0.002206713755176476	0.038710547490193994
Chr1	13927679	-0.041836356904850054	19	8	0.014170571902140746	0.002206713755176476	0.038710547490193994
Chr1	13927684	0.001096748922835855	19	8	0.015560756223704146	0.002206713755176476	0.038710547490193994
Chr1	13927692	-0.043290043290043295	17	9	0.013426025111789714	0.002206713755176476	0.038710547490193994
Chr1	13927697	-0.029323441088146975	19	9	0.013966565652330256	0.002206713755176476	0.038710547490193994
Chr1	13927711	-0.03907197326938105	19	9	0.01279009506409496	0.002206713755176476	0.038710547490193994
Chr1	13927741	-0.039071973269381034	19	9	0.013589549981196934	0.002206713755176476	0.038710547490193994
Chr1	13970708	0.05882352941176477	18	9	0.014159959963371624	0.002206713755176476	0.038710547490193994
Chr1	13970727	2.3418766925686887e-17	18	9	0.013202633240742404	0.002206713755176476	0.038710547490193994
Chr1	13970754	0.14242424242424243	17	8	0.013282208837559378	0.002206713755176476	0.038710547490193994
Chr1	13970758	0.14535104364326376	16	8	0.013148875504226044	0.002206713755176476	0.038710547490193994
Chr1	13970802	2.3418766925686887e-17	16	9	0.01307431914348048	0.002206713755176476	0.038710547490193994
Chr1	13970806	0.09090909090909093	17	9	0.013074319143480478	0.002206713755176476	0.038710547490193994
Chr1	13970829	0.09090909090909093	17	8	0.011292487322432971	0.002206713755176476	0.038710547490193994
Chr1	13970866	0.07407407407407407	14	8	0.011465686162298478	0.002206713755176476	0.038710547490193994
Chr1	13999282	-0.03448275862068966	21	9	0.010557803921082902	0.002206713755176476	0.038710547490193994
Chr1	13999289	-0.02585649644473174	20	9	0.01033957685228112	0.002206713755176476	0.038710547490193994
Chr1	13999313	-0.023668639053254475	20	9	0.010825406811795292	0.002206713755176476	0.038710547490193994
Chr1	13999317	-4.553649124439119e-18	21	9	0.008457573602562234	0.002206713755176476	0.038710547490193994
Chr1	13999333	-4.553649124439119e-18	21	9	0.008731963915800932	0.002206713755176476	0.038710547490193994
Chr1	13999413	0.05694605469549208	16	6	0.009109780808323708	0.002206713755176476	0.038710547490193994
Chr1	13999430	-0.041666666666666664	19	6	0.009487597700846482	0.002206713755176476	0.038710547490193994
Chr1	14044241	-0.04407713498622589	17	8	0.009252526980207001	0.002206713755176476	0.038710547490193994
Chr1	14045796	0.025641025641025682	20	9	0.010085860313540333	0.002206713755176476	0.038710547490193994
Chr1	14045814	-0.03516769781830025	19	10	0.01018623503460471	0.002206713755176476	0.038710547490193994
Chr1	14045842	-0.03769828101148206	20	10	0.008364522935130774	0.002206713755176476	0.038710547490193994
Chr1	14045861	0.06950921607817007	20	10	0.00971407058604829	0.002206713755176476	0.038710547490193994
Chr1	14045862	0.06950921607817007	20	10	0.01017076808622405	0.002206713755176476	0.038710547490193994
Chr1	14045868	-0.033565823888404546	19	10	0.01019421822483773	0.002206713755176476	0.038710547490193994
Chr1	14045943	0.027027027027027084	19	8	0.009886135677665999	0.002206713755176476	0.038710547490193994
Chr1	14083226	0	18	7	0.011273635749114226	0.002206713755176476	0.038710547490193994
Chr1	14083279	0.09879627526686349	19	9	0.012047258134181347	0.002206713755176476	0.038710547490193994
Chr1	14083297	0.05882352941176477	19	9	0.01087078754594605	0.002206713755176476	0.038710547490193994
Chr1	14150039	-0.015463095807428641	21	9	0.01086297046562555	0.002206713755176476	0.038710547490193994
Chr1	14150066	-3.642919299551297e-17	14	7	0.0080066685368202	0.002206713755176476	0.038710547490193994
Chr1	14150075	-2.385244779468112e-17	22	10	0.004098275537719311	0.002206713755176476	0.038710547490193994
Chr1	14163408	-0.01368136813681371	17	8	0.004098275537719311	0.002206713755176476	0.038710547490193994
Chr1	14163451	-2.883977778811445e-17	19	9	0.0015906302777804722	0.002206713755176476	0.038710547490193994
Chr1	14163464	-0.043697478991596636	18	9	-9.992404976743965e-4	0.002206713755176476	0.038710547490193994
Chr1	14163474	0.054054054054054085	19	9	-0.0034938551874110373	0.002206713755176476	0.038710547490193994
Chr1	14163522	-2.883977778811445e-17	19	8	-0.0019261512345094384	0.002206713755176476	0.038710547490193994
Chr1	14187030	0.034482758620689655	15	7	-9.212164275660221e-4	0.002206713755176476	0.038710547490193994
Chr1	14187073	0.07692307692307697	16	7	-0.0010038282024854891	0.002206713755176476	0.038710547490193994
Chr1	14187106	3.686287386450714e-18	17	7	-0.001559812758470045	0.002206713755176476	0.038710547490193994
Chr1	14212819	-0.03644770841833265	23	10	-0.0010192722179295033	0.002206713755176476	0.038710547490193994
Chr1	14212951	-0.029323441088146975	19	9	-0.002927424081070114	0.002206713755176476	0.038710547490193994
Chr1	14212954	-0.029323441088146975	19	9	-0.00248607681045455	0.002206713755176476	0.038710547490193994
Chr1	14259717	-0.05302337730181533	16	7	-0.0016045341107300318	0.002206713755176476	0.038710547490193994
Chr1	14259735	-3.642919299551297e-17	16	7	-0.0021173546235505455	0.002206713755176476	0.038710547490193994
Chr1	14282533	-0.036251105216622455	20	8	-0.0023114365646204377	0.002206713755176476	0.038710547490193994
Chr1	14282568	-0.031085604973696754	21	7	-0.0010923546653210303	0.002206713755176476	0.038710547490193994
Chr1	14286582	0.025641025641025682	20	7	-0.002482538986884431	0.002206713755176476	0.038710547490193994
Chr1	14286606	0.023931623931623937	20	7	-0.004539389975114498	0.002206713755176476	0.038710547490193994
Chr1	14286652	-0.04211753635935934	16	10	-0.003868073497346407	0.002206713755176476	0.038710547490193994
Chr1	14286682	-0.044727568446733534	16	9	-0.004408614037886949	0.002206713755176476	0.038710547490193994
Chr1	14286696	0.030303030303030304	17	10	-0.0016374926861204358	0.002206713755176476	0.038710547490193994
Chr1	14322832	-3.9085401602504375e-4	22	9	-1.5601537921618378e-4	0.002206713755176476	0.038710547490193994
Chr1	14322835	0	22	9	-0.001852173218727288	0.002206713755176476	0.038710547490193994
Chr1	14322838	-3.9085401602504375e-4	22	9	-0.0025321586144066723	0.002206713755176476	0.038710547490193994
Chr1	14322867	-3.9085401602504375e-4	22	9	-0.0019607300429780993	0.002206713755176476	0.038710547490193994
Chr1	14322894	-0.050068606311780686	21	7	-0.001960730042978099	0.002206713755176476	0.038710547490193994
Chr1	14325572	2.3418766925686887e-17	20	9	-0.0016871026802418247	0.002206713755176476	0.038710547490193994
Chr1	14325573	-0.03447317208785101	17	8	-0.001899824265226183	0.002206713755176476	0.038710547490193994
Chr1	14325630	-0.038584447863652505	18	9	-0.0017622107177829142	0.002206713755176476	0.038710547490193994
Chr1	14325679	-0.05065666041275797	21	7	-0.0028432917988639953	0.002206713755176476	0.038710547490193994
Chr1	14325718	0.04390243902439028	21	7	-0.002843291798863995	0.002206713755176476	0.038710547490193994
Chr1	14347580	0.024390243902439074	21	10	-0.003020126458457274	0.002206713755176476	0.038710547490193994
Chr1	14347615	-0.027799227799227832	18	8	-0.0051060222140778015	0.002206713755176476	0.038710547490193994
Chr1	14347616	-0.027799227799227798	18	8	-0.00565345643123679	0.002206713755176476	0.038710547490193994
Chr1	14347681	0.027027027027027084	19	8	-0.004924502262870137	0.002206713755176476	0.038710547490193994
Chr1	14347705	-0.03846153846153844	19	8	-0.005125939991725613	0.002206713755176476	0.038710547490193994
Chr1	14399806	-0.019599303135888486	21	8	-0.004941219958808237	0.002206713755176476	0.038710547490193994
Chr1	14399884	2.3418766925686887e-17	12	9	-0.0032746918067113238	0.002206713755176476	0.038710547490193994
Chr1	14399909	0	12	9	-0.0036159532778504873	0.002206713755176476	0.038710547490193994
Chr1	14509378	-0.04487179487179487	20	8	-0.0032321926446572027	0.002206713755176476	0.038710547490193994
Chr1	14520415	0.023255813953488327	22	10	-0.002951742016322433	0.002206713755176476	0.038710547490193994
Chr1	14520438	4.336808689942014e-17	23	10	-0.003805824000282111	0.002206713755176476	0.038710547490193994
Chr1	14520457	-0.033333333333333305	22	9	-0.005092902934419869	0.002206713755176476	0.038710547490193994
Chr1	14522136	0	18	10	-0.0048986318190428636	0.002206713755176476	0.038710547490193994
Chr1	14522165	1.1709383462843443e-17	18	10	-0.003559636005663749	0.002206713755176476	0.038710547490193994
Chr1	14548928	0.13855606758832564	16	8	-0.004531708211476593	0.002206713755176476	0.038710547490193994
Chr1	14548936	0.1728701406120761	16	8	-0.005211794199360118	0.002206713755176476	0.038710547490193994
Chr1	14548950	-0.025984362563790445	16	7	-0.005836794199360119	0.002206713755176476	0.038710547490193994
Chr1	14548962	-0.04946236559139785	16	8	-0.004876596166658665	0.002206713755176476	0.038710547490193994
Chr1	14548998	0.0285714285714286	18	8	-0.0048687790863381625	0.002206713755176476	0.038710547490193994
Chr1	14549027	1.1709383462843443e-17	18	8	-0.004796199529761992	0.002206713755176476	0.038710547490193994
Chr1	14549032	0	18	8	-0.004151038239439412	0.002206713755176476	0.038710547490193994
Chr1	14549062	-0.01063607924921795	18	8	-0.003461574797682392	0.002206713755176476	0.038710547490193994
Chr1	14569567	-0.036816801619433195	20	10	-0.0026898858404093427	0.002206713755176476	0.038710547490193994
Chr1	14569610	2.168404344971007e-17	20	10	-0.0016767526321541841	0.002206713755176476	0.038710547490193994
Chr1	14569612	4.336808689942018e-18	20	9	5.221216642810878e-4	0.002206713755176476	0.038710547490193994
Chr1	14569615	0.025641025641025682	20	9	3.431678623230629e-5	0.002206713755176476	0.038710547490193994
Chr1	14587579	-0.02737171085794939	20	11	5.903013422168635e-4	0.002206713755176476	0.038710547490193994
Chr1	14587583	-0.02737171085794939	20	11	0.0010793322874888417	0.002206713755176476	0.038710547490193994
Chr1	14587589	-4.770489558936224e-17	20	11	1.4936768464044977e-4	0.002206713755176476	0.038710547490193994
Chr1	14587600	-0.03939532753092075	19	10	0.001223723367468533	0.002206713755176476	0.038710547490193994
Chr1	14587615	-0.020087439442278164	20	11	0.0021503314946732014	0.002206713755176476	0.038710547490193994
Chr1	14587739	0.030303030303030318	17	8	0.0014082500467094	0.002206713755176476	0.038710547490193994
Chr1	14593599	-0.017063073556958228	19	9	0.0014924605730251882	0.002206713755176476	0.038710547490193994
Chr1	14593602	-0.017063073556958228	19	9	0.0025421614114584205	0.002206713755176476	0.038710547490193994
Chr1	14593606	-0.017063073556958245	19	9	0.0015545790926812348	0.002206713755176476	0.038710547490193994
Chr1	14593607	-0.017063073556958228	19	9	0.003907520269151821	0.002206713755176476	0.038710547490193994
Chr1	14761432	-0.04042232277526396	20	9	0.005629993873978366	0.002206713755176476	0.038710547490193994
Chr1	14785419	-0.032403980590509085	23	11	0.004958010415109662	0.002206713755176476	0.038710547490193994
Chr1	14785479	0.022222222222222192	23	11	0.004255168037848679	0.002206713755176476	0.038710547490193994
Chr1	14785490	-0.018300579987611903	22	11	0.0028793955232914695	0.002206713755176476	0.038710547490193994
Chr1	14785869	-0.034395153410201294	22	11	-5.780072889500526e-4	0.002206713755176476	0.038710547490193994
Chr1	14785881	-0.03125000000000001	22	11	0.0013370287995350591	0.002206713755176476	0.038710547490193994
Chr1	14785900	0.04761904761904765	22	11	0.0032151650002519043	0.002206713755176476	0.038710547490193994
Chr1	15011379	4.336808689942014e-17	17	10	0.003571380213609974	0.002206713755176476	0.038710547490193994
Chr1	15011447	-0.04643962848297214	14	9	0.003007873952429294	0.002206713755176476	0.038710547490193994
Chr1	15011535	0.03225806451612903	16	6	0.0030078739524292937	0.002206713755176476	0.038710547490193994
Chr1	15015716	-3.642919299551297e-17	23	7	0.005081060653692723	0.002206713755176476	0.038710547490193994
Chr1	15015733	-3.642919299551297e-17	23	7	0.005689191557876259	0.002206713755176476	0.038710547490193994
Chr1	15015742	-3.642919299551297e-17	23	7	0.005689191557876259	0.002206713755176476	0.038710547490193994
Chr1	15015777	0.15384615384615388	21	7	0.005689191557876258	0.002206713755176476	0.038710547490193994
Chr1	15015791	0	23	7	0.005027835303642967	0.002206713755176476	0.038710547490193994
Chr1	15031441	2.3418766925686887e-17	21	9	0.006550879276899516	0.002206713755176476	0.038710547490193994
Chr1	15031462	-0.0033476805356288854	21	9	0.007752819198779416	0.002206713755176476	0.038710547490193994
Chr1	15031467	-0.01947120311539251	21	9	0.008929289787014712	0.002206713755176476	0.038710547490193994
Chr1	15031501	0.015256245679865712	21	10	0.011217196337633129	0.002206713755176476	0.038710547490193994
Chr1	15031519	0.026731103224344948	21	10	0.01039228572890475	0.002206713755176476	0.038710547490193994
Chr1	15031550	-0.03710407239819005	20	9	0.008559565725270205	0.002206713755176476	0.038710547490193994
Chr1	15031560	0.004210526315789411	21	10	0.008900827196409368	0.002206713755176476	0.038710547490193994
Chr1	15044829	0.0076132470498667315	19	10	0.008802800289328857	0.002206713755176476	0.038710547490193994
Chr1	15044885	-0.02612330198537095	15	8	0.008704773382248348	0.002206713755176476	0.038710547490193994
Chr1	15044991	0.11764705882352937	19	9	0.00845065970125436	0.002206713755176476	0.038710547490193994
Chr1	15114942	0.05279034690799394	20	7	0.010797567695221175	0.002206713755176476	0.038710547490193994
Chr1	15114960	-0.033599172943435236	19	8	0.011445647307031358	0.002206713755176476	0.038710547490193994
Chr1	15233750	-0.03514211886304909	23	11	0.011001202862586915	0.002206713755176476	0.038710547490193994
Chr1	15233751	0.06976744186046514	22	11	0.011367214462339152	0.002206713755176476	0.038710547490193994
Chr1	15233769	-1.2468324983583309e-17	23	11	0.01205511753054318	0.002206713755176476	0.038710547490193994
Chr1	15233778	0.06976744186046514	22	11	0.012680117530543178	0.002206713755176476	0.038710547490193994
Chr1	15233786	0.04444444444444441	23	11	0.011727736578162225	0.002206713755176476	0.038710547490193994
Chr1	15233792	0.04638218923933209	23	11	0.010798078001444824	0.002206713755176476	0.038710547490193994
Chr1	15233812	-0.02817531305903399	22	11	0.013265332109565806	0.002206713755176476	0.038710547490193994
Chr1	15233813	-1.2468324983583309e-17	23	11	0.011573963321422824	0.002206713755176476	0.038710547490193994
Chr1	15233822	0.0930232558139535	22	11	0.011094233591693094	0.002206713755176476	0.038710547490193994
Chr1	15233883	-0.006410256410256406	20	9	0.01160705410451361	0.002206713755176476	0.038710547490193994
Chr1	15233896	2.168404344971007e-17	20	9	0.011215068041795841	0.002206713755176476	0.038710547490193994
Chr1	15233917	-2.883977778811445e-17	19	9	0.007461191256560169	0.002206713755176476	0.038710547490193994
Chr1	15273753	-0.007426787070638865	21	9	0.006784237548247575	0.002206713755176476	0.038710547490193994
Chr1	15273793	0.048780487804878044	21	9	0.007272042426296357	0.002206713755176476	0.038710547490193994
Chr1	15273809	0.03272528523604563	21	9	0.008754289379131546	0.002206713755176476	0.038710547490193994
Chr1	15273835	0.05882352941176477	13	9	0.010682174979900934	0.002206713755176476	0.038710547490193994
Chr1	15468475	0.07500000000000001	18	7	0.010377050066303621	0.002206713755176476	0.038710547490193994
Chr1	15504616	-0.061332969878697005	15	6	0.009171816561974513	0.002206713755176476	0.038710547490193994
Chr1	15504619	-0.061332969878697005	15	6	0.010467744163784468	0.002206713755176476	0.038710547490193994
Chr1	15504621	-3.642919299551297e-17	15	7	0.00984071413812744	0.002206713755176476	0.038710547490193994
Chr1	15504639	-0.02196441891098375	19	7	0.018779358288039196	0.002206713755176476	0.038710547490193994
Chr1	15504640	-0.02196441891098375	19	7	0.018522603548525838	0.002206713755176476	0.038710547490193994
Chr1	15508012	-0.029768757606657672	22	11	0.01564168460269817	0.002206713755176476	0.038710547490193994
Chr1	15527644	0.07692307692307689	20	11	0.01405789989518121	0.002206713755176476	0.038710547490193994
Chr1	15527654	2.732189474663468e-17	21	11	0.014201905584692837	0.002206713755176476	0.038710547490193994
Chr1	15527668	-4.553649124439119e-18	21	11	0.01585712891433477	0.002206713755176476	0.038710547490193994
Chr1	15527674	2.732189474663468e-17	21	11	0.014114184410380865	0.002206713755176476	0.038710547490193994
Chr1	15527681	2.732189474663468e-17	21	11	0.013244619192989561	0.002206713755176476	0.038710547490193994
Chr1	15546993	-2.883977778811445e-17	19	9	0.011912521462674628	0.002206713755176476	0.038710547490193994
Chr1	15547030	-2.883977778811445e-17	19	7	0.01102363257378574	0.002206713755176476	0.038710547490193994
Chr1	15547034	-0.04648292883587001	17	7	0.01015923989589347	0.002206713755176476	0.038710547490193994
Chr1	15547060	0.07692307692307697	19	7	0.009920390617876505	0.002206713755176476	0.038710547490193994
Chr1	15547068	-0.05231037489102006	19	7	0.010634676332162217	0.002206713755176476	0.038710547490193994
Chr1	15558379	-0.02398648648648651	19	8	0.008849399185807958	0.002206713755176476	0.038710547490193994
Chr1	15558430	0.025641025641025682	20	8	0.009825169146397654	0.002206713755176476	0.038710547490193994
Chr1	15558455	-0.019599303135888486	21	8	0.009825169146397654	0.002206713755176476	0.038710547490193994
Chr1	15558490	-0.03384768541562967	21	8	0.009049684468473953	0.002206713755176476	0.038710547490193994
Chr1	15558492	-0.03384768541562967	21	8	0.010185591048003836	0.002206713755176476	0.038710547490193994
Chr1	15563343	0.024390243902439074	21	8	0.009297226431782993	0.002206713755176476	0.038710547490193994
Chr1	15563364	0.07076466710613054	21	8	0.009130525605110863	0.002206713755176476	0.038710547490193994
Chr1	15563393	0.07692307692307697	20	7	0.007954055016875568	0.002206713755176476	0.038710547490193994
Chr1	15563398	2.168404344971007e-17	20	7	0.006185481086062548	0.002206713755176476	0.038710547490193994
Chr1	15563441	-0.033530571992110444	20	7	0.006502784185285883	0.002206713755176476	0.038710547490193994
Chr1	15563466	0.027692307692307676	20	7	0.006820087284509217	0.002206713755176476	0.038710547490193994
Chr1	15581580	-0.027140974967061922	17	8	0.007689652501900523	0.002206713755176476	0.038710547490193994
Chr1	15581601	0.45454545454545453	17	7	0.007182080976738556	0.002206713755176476	0.038710547490193994
Chr1	15581625	-0.03896103896103897	17	6	0.006756504490093366	0.002206713755176476	0.038710547490193994
Chr1	15629792	-0.026398888467853994	20	11	0.006487014777361654	0.002206713755176476	0.038710547490193994
Chr1	15629802	-0.026398888467853984	20	11	0.004083688374035252	0.002206713755176476	0.038710547490193994
Chr1	15629814	-0.026398888467853984	20	11	0.004083688374035251	0.002206713755176476	0.038710547490193994
Chr1	15629828	0.04761904761904765	20	11	0.0032312075215543985	0.002206713755176476	0.038710547490193994
Chr1	15629829	-0.017379783337230153	20	11	0.002461976752323629	0.002206713755176476	0.038710547490193994
Chr1	15629858	-0.043478260869565216	16	8	0.0018811155083044897	0.002206713755176476	0.038710547490193994
Chr1	15629886	0.003162555344718534	16	8	0.003023972651161634	0.002206713755176476	0.038710547490193994
Chr1	15629902	0	16	8	0.0020239726511616348	0.002206713755176476	0.038710547490193994
Chr1	15629925	0.003162555344718534	16	8	0.00413010181611433	0.002206713755176476	0.038710547490193994
Chr1	15670289	-0.04011777695988224	17	10	0.002923465315360181	0.002206713755176476	0.038710547490193994
Chr1	15670294	0.03571428571428561	18	10	0.00341561148988849	0.002206713755176476	0.038710547490193994
Chr1	15670303	0.003759398496240594	18	10	0.00389534121961822	0.002206713755176476	0.038710547490193994
Chr1	15670395	0.04237824161922837	20	9	0.0026132899375669364	0.002206713755176476	0.038710547490193994
Chr1	15670407	2.732189474663468e-17	21	10	0.002363423229399677	0.002206713755176476	0.038710547490193994
Chr1	15760483	-0.03877423389618512	21	10	0.0030403769377122707	0.002206713755176476	0.038710547490193994
Chr1	15760509	0.0493685419058553	20	8	0.0030363899650841827	0.002206713755176476	0.038710547490193994
Chr1	15760537	0.004362256993835974	19	8	0.0025485850870354014	0.002206713755176476	0.038710547490193994
Chr1	15760552	0.024390243902439074	21	10	4.5235106397210965e-4	0.002206713755176476	0.038710547490193994
Chr1	15760599	2.3418766925686887e-17	17	9	-0.0010861104744894292	0.002206713755176476	0.038710547490193994
Chr1	15760609	-0.01342869654065098	16	9	-4.88524471498021e-4	0.002206713755176476	0.038710547490193994
Chr1	15760625	-0.04546781491753029	16	9	-3.1974453348731385e-4	0.002206713755176476	0.038710547490193994
Chr1	15760642	-0.04546781491753029	16	9	-7.289874854054248e-4	0.002206713755176476	0.038710547490193994
Chr1	15782340	0.04347826086956526	12	8	-4.1564784136143756e-05	0.002206713755176476	0.038710547490193994
Chr1	15782346	-0.047342995169082115	12	8	-0.005603062110339352	0.002206713755176476	0.038710547490193994
Chr1	15858251	-0.04324324324324324	19	9	-0.005016927597079332	0.002206713755176476	0.038710547490193994
Chr1	15858256	-0.043243243243243246	19	9	-0.004488949827722252	0.002206713755176476	0.038710547490193994
Chr1	15858287	-0.04324324324324324	19	9	-0.0028181149155080284	0.002206713755176476	0.038710547490193994
Chr1	15858331	-2.883977778811445e-17	19	9	-0.002336757192770995	0.002206713755176476	0.038710547490193994
Chr1	15858410	-0.04262404262404262	17	7	-0.003945893154848135	0.002206713755176476	0.038710547490193994
Chr1	15880297	-0.03846153846153844	19	8	-0.003085476975283018	0.002206713755176476	0.038710547490193994
Chr1	15880345	-0.029043062200956943	17	10	-0.0017030912450712002	0.002206713755176476	0.038710547490193994
Chr1	15882436	0.05714285714285718	18	7	-0.0018987780654629773	0.002206713755176476	0.038710547490193994
Chr1	15882440	-0.04999999999999998	18	7	-0.0025796010019250113	0.002206713755176476	0.038710547490193994
Chr1	15882508	0.05882352941176477	20	9	-0.003425578154703323	0.002206713755176476	0.038710547490193994
Chr1	15882510	0.016591251885369505	20	9	-0.0034059486613896186	0.002206713755176476	0.038710547490193994
Chr1	15883688	-0.027703066164604634	20	6	-0.0049029604215592715	0.002206713755176476	0.038710547490193994
Chr1	15883691	4.336808689942018e-18	20	7	-0.004978148391484083	0.002206713755176476	0.038710547490193994
Chr1	15883706	-0.038461538461538505	20	7	-0.005781853574745845	0.002206713755176476	0.038710547490193994
Chr1	15883721	-0.03209263854425144	18	7	-0.005781853574745845	0.002206713755176476	0.038710547490193994
Chr1	15883818	-4.119968255444917e-18	19	10	-0.003953737317874775	0.002206713755176476	0.038710547490193994
Chr1	15897639	-0.034047034047034054	19	11	-0.004475991876922114	0.002206713755176476	0.038710547490193994
Chr1	15897661	4.336808689942018e-18	20	10	-0.004499985909904463	0.002206713755176476	0.038710547490193994
Chr1	15897663	-0.034047034047034054	19	11	-0.004987790787953245	0.002206713755176476	0.038710547490193994
Chr1	15897666	2.168404344971007e-17	20	11	-0.005922251675902505	0.002206713755176476	0.038710547490193994
Chr1	15897684	0.029879300149570433	19	11	-0.005653677745089485	0.002206713755176476	0.038710547490193994
Chr1	15897694	-0.025091575091575086	20	11	-0.004172892875310308	0.002206713755176476	0.038710547490193994
Chr1	15933436	0.00723016009640213	19	10	-0.003263536576959701	0.002206713755176476	0.038710547490193994
Chr1	15933437	0.00723016009640213	19	10	-0.004929638590887802	0.002206713755176476	0.038710547490193994
Chr1	15933442	0.17647058823529413	21	9	-0.005194899899627373	0.002206713755176476	0.038710547490193994
Chr1	15933446	-0.009654313298037988	20	10	-0.005504860209587683	0.002206713755176476	0.038710547490193994
Chr1	15933453	2.732189474663468e-17	21	10	-0.0056847180638641415	0.002206713755176476	0.038710547490193994
Chr1	15933485	0.05714285714285718	18	9	-0.004279312658458735	0.002206713755176476	0.038710547490193994
Chr1	15933529	-0.0023310023310023084	17	9	-0.003182538464910348	0.002206713755176476	0.038710547490193994
Chr1	15933541	-0.032837750484809344	18	9	-0.0018172370996089818	0.002206713755176476	0.038710547490193994
Chr1	15971237	0.025641025641025682	20	9	-5.351858175576994e-4	0.002206713755176476	0.038710547490193994
Chr1	15971240	0.025641025641025682	20	9	4.567542646143999e-5	0.002206713755176476	0.038710547490193994
Chr1	15971277	-0.006621785674870318	20	9	-9.704925272065162e-4	0.002206713755176476	0.038710547490193994
Chr1	15971285	-0.03404114682310171	20	10	0.0035215709648569737	0.002206713755176476	0.038710547490193994
Chr1	15971326	-0.03913630229419703	20	10	0.0023451003766216784	0.002206713755176476	0.038710547490193994
Chr1	15971335	-0.03913630229419703	20	10	0.0012711412759867915	0.002206713755176476	0.038710547490193994
Chr1	15971348	-0.03913630229419703	20	10	0.0012616963380982045	0.002206713755176476	0.038710547490193994
Chr1	15971349	2.168404344971007e-17	20	10	0.0021127601678854386	0.002206713755176476	0.038710547490193994
Chr1	15971361	0.0021929824561402987	20	10	0.003307522852009825	0.002206713755176476	0.038710547490193994
Chr1	15979131	-4.553649124439119e-18	21	10	0.003949375622894854	0.002206713755176476	0.038710547490193994
Chr1	15979157	0.05263157894736839	20	10	0.003140715129872812	0.002206713755176476	0.038710547490193994
Chr1	15979193	0.023255813953488327	22	10	0.0029690384876079343	0.002206713755176476	0.038710547490193994
Chr1	15979225	0.003162555344718534	16	8	0.003509579028148476	0.002206713755176476	0.038710547490193994
Chr1	15979228	3.686287386450714e-18	17	9	0.004190519709089157	0.002206713755176476	0.038710547490193994
Chr1	15979232	-0.046723044397463	17	8	0.004678324587137938	0.002206713755176476	0.038710547490193994
Chr1	16039028	1.1709383462843443e-17	18	8	0.004752067255475201	0.002206713755176476	0.038710547490193994
Chr1	16039040	0.0285714285714286	18	9	0.005253898757306703	0.002206713755176476	0.038710547490193994
Chr1	16039061	2.3418766925686887e-17	18	9	0.004231552608670197	0.002206713755176476	0.038710547490193994
Chr1	16039064	-0.039826839826839815	17	8	0.004758278078070826	0.002206713755176476	0.038710547490193994
Chr1	16039774	-0.06060606060606061	17	6	3.5112336665647927e-4	0.002206713755176476	0.038710547490193994
Chr1	16039786	-0.05874125874125874	18	6	-3.3353331409122493e-4	0.002206713755176476	0.038710547490193994
Chr1	16039805	-0.052236135957066186	18	7	7.190982648561424e-4	0.002206713755176476	0.038710547490193994
Chr1	16039807	0.027027027027027084	19	8	6.288727009463665e-4	0.002206713755176476	0.038710547490193994
Chr1	16039890	0.05483870967741932	18	8	0.003114517137810315	0.002206713755176476	0.038710547490193994
Chr1	16039896	0.025641025641025682	20	9	0.004823903726453869	0.002206713755176476	0.038710547490193994
Chr1	16039902	0.025641025641025682	20	9	0.00376166087730473	0.002206713755176476	0.038710547490193994
Chr1	16039919	2.3418766925686887e-17	20	9	0.004301471943431585	0.002206713755176476	0.038710547490193994
Chr1	16071105	0.006334459459459373	19	10	0.0039948260413767865	0.002206713755176476	0.038710547490193994
Chr1	16071115	0.1746031746031745	18	10	0.004675648977838821	0.002206713755176476	0.038710547490193994
Chr1	16071235	1.1709383462843443e-17	18	11	0.005335336384060082	0.002206713755176476	0.038710547490193994
Chr1	16111489	-0.03710670314637484	22	9	0.0071217217725519895	0.002206713755176476	0.038710547490193994
Chr1	16111509	-0.02817531305903399	22	11	0.00790444781843593	0.002206713755176476	0.038710547490193994
Chr1	16175171	0.0425531914893617	24	10	0.009892242064294692	0.002206713755176476	0.038710547490193994
Chr1	16175192	0.02127659574468081	24	10	0.011899664466453937	0.002206713755176476	0.038710547490193994
Chr1	16175213	4.336808689942014e-17	24	10	0.011899664466453937	0.002206713755176476	0.038710547490193994
Chr1	16181442	-0.040433024651102135	21	9	0.01190732394779763	0.002206713755176476	0.038710547490193994
Chr1	16181443	-0.04263086616027793	19	9	0.01113950496602516	0.002206713755176476	0.038710547490193994
Chr1	16181490	0.027027027027027084	19	9	0.010389510262170474	0.002206713755176476	0.038710547490193994
Chr1	16181585	2.732189474663468e-17	21	10	0.010389510262170476	0.002206713755176476	0.038710547490193994
Chr1	16181588	0.024390243902439074	21	10	0.010609685435834022	0.002206713755176476	0.038710547490193994
Chr1	16225687	0.03356643356643358	17	9	0.01060968543583402	0.002206713755176476	0.038710547490193994
Chr1	16225705	3.686287386450714e-18	17	9	0.010551077377225963	0.002206713755176476	0.038710547490193994
Chr1	16225714	-0.04388714733542319	17	9	0.009763432589581175	0.002206713755176476	0.038710547490193994
Chr1	16225719	0.03356643356643358	17	9	0.012023384020264313	0.002206713755176476	0.038710547490193994
Chr1	16225722	-0.0438871473354232	17	9	0.014735505232385523	0.002206713755176476	0.038710547490193994
Chr1	16225727	-0.0438871473354232	17	9	0.018196044692924986	0.002206713755176476	0.038710547490193994
Chr1	16225782	0.05263157894736839	22	10	0.021526481697780594	0.002206713755176476	0.038710547490193994
Chr1	16225786	0.05263157894736839	22	10	0.023410183581482478	0.002206713755176476	0.038710547490193994
Chr1	16225793	0.12195121951219512	21	10	0.02365215178144322	0.002206713755176476	0.038710547490193994
Chr1	16225801	0.05263157894736839	22	10	0.023139331268622707	0.002206713755176476	0.038710547490193994
Chr1	16225817	-0.02747111681643129	21	10	0.02188577001506145	0.002206713755176476	0.038710547490193994
Chr1	16225848	0.05263157894736839	22	10	0.023219103348394783	0.002206713755176476	0.038710547490193994
Chr1	16237822	-0.0219540807776102	20	9	0.022621578951528283	0.002206713755176476	0.038710547490193994
Chr1	16237824	2.3418766925686887e-17	20	9	0.01856818489813423	0.002206713755176476	0.038710547490193994
Chr1	16237851	-0.0061519319831340015	19	9	0.01869487408732342	0.002206713755176476	0.038710547490193994
Chr1	16253371	0.050182967130398326	21	9	0.019521218676566705	0.002206713755176476	0.038710547490193994
Chr1	16253374	-2.385244779468112e-17	22	10	0.020084724937747385	0.002206713755176476	0.038710547490193994
Chr1	16253470	0.09938971229293811	19	8	0.018488209774273522	0.002206713755176476	0.038710547490193994
Chr1	16253474	0.10256410256410256	20	8	0.01731722652569328	0.002206713755176476	0.038710547490193994
Chr1	16253481	4.336808689942018e-18	20	8	0.021132382858496668	0.002206713755176476	0.038710547490193994
Chr1	16253489	0.053014553014553045	20	7	0.021195592017832082	0.002206713755176476	0.038710547490193994
Chr1	16280533	-0.015135135135135161	19	10	0.021302758007351014	0.002206713755176476	0.038710547490193994
Chr1	16280549	-0.03433717984801576	17	10	0.020016766133123844	0.002206713755176476	0.038710547490193994
Chr1	16280560	4.336808689942014e-17	18	10	0.02268343279979051	0.002206713755176476	0.038710547490193994
Chr1	16280566	-0.03571428571428567	19	10	0.024862294588408395	0.002206713755176476	0.038710547490193994
Chr1	16280578	-2.883977778811445e-17	19	10	0.02335816087220301	0.002206713755176476	0.038710547490193994
Chr1	16280617	0.025641025641025682	20	10	0.022525355827326298	0.002206713755176476	0.038710547490193994
Chr1	16280636	-0.03938223938223938	19	10	0.022570293729158045	0.002206713755176476	0.038710547490193994
Chr1	16311203	0.07317073170731705	21	10	0.021898965057829376	0.002206713755176476	0.038710547490193994
Chr1	16311310	0.07500000000000001	18	7	0.02207574469238371	0.002206713755176476	0.038710547490193994
Chr1	16319300	0.1142857142857143	18	8	0.022709585200067783	0.002206713755176476	0.038710547490193994
Chr1	16319303	0.1142857142857143	18	8	0.021413051182096025	0.002206713755176476	0.038710547490193994
Chr1	16319329	0.12121212121212122	17	7	0.019820884719427726	0.002206713755176476	0.038710547490193994
Chr1	16319349	0.06693711967545642	15	8	0.016842325445462894	0.002206713755176476	0.038710547490193994
Chr1	16336263	2.732189474663468e-17	21	9	0.015250158982794595	0.002206713755176476	0.038710547490193994
Chr1	16336350	-0.037037037037037084	21	7	0.01739958131912322	0.002206713755176476	0.038710547490193994
Chr1	16336376	0.06666666666666667	21	8	0.017146949740175853	0.002206713755176476	0.038710547490193994
Chr1	16347241	-0.023541760383865663	20	10	0.018326772096468796	0.002206713755176476	0.038710547490193994
Chr1	16347258	-0.02806652806652807	19	10	0.018326772096468796	0.002206713755176476	0.038710547490193994
Chr1	16347297	0.006334459459459373	19	10	0.01922255397462814	0.002206713755176476	0.038710547490193994
Chr1	16347304	0.004210526315789476	21	10	0.01821889463202017	0.002206713755176476	0.038710547490193994
Chr1	16347311	2.732189474663468e-17	21	10	0.020296313986858883	0.002206713755176476	0.038710547490193994
Chr1	16347364	-0.03727256668433137	19	9	0.01830851974100012	0.002206713755176476	0.038710547490193994
Chr1	16347373	-0.03727256668433138	19	9	0.017915813185159047	0.002206713755176476	0.038710547490193994
Chr1	16347381	0.19075781664016944	19	9	0.017915813185159047	0.002206713755176476	0.038710547490193994
Chr1	16347383	-0.03727256668433137	19	9	0.01637933164867751	0.002206713755176476	0.038710547490193994
Chr1	16347392	-0.03727256668433137	19	9	0.016682034351380215	0.002206713755176476	0.038710547490193994
Chr1	16347401	-0.03727256668433138	19	9	0.017303230652166497	0.002206713755176476	0.038710547490193994
Chr1	16347409	0.13333333333333333	18	8	0.017303230652166494	0.002206713755176476	0.038710547490193994
Chr1	16347411	0.13333333333333333	18	8	0.019555977904913747	0.002206713755176476	0.038710547490193994
Chr1	16353639	-0.041640252243835704	21	9	0.021881559300262584	0.002206713755176476	0.038710547490193994
Chr1	16353641	-0.041640252243835704	21	9	0.02085591827462156	0.002206713755176476	0.038710547490193994
Chr1	16353673	-0.041640252243835704	21	9	0.02403375713785368	0.002206713755176476	0.038710547490193994
Chr1	16353675	2.3418766925686887e-17	21	9	0.02257034250370734	0.002206713755176476	0.038710547490193994
Chr1	16353685	-0.035048165607706495	21	9	0.02030090227341987	0.002206713755176476	0.038710547490193994
Chr1	16353696	-0.012195121951219513	21	8	0.017245747757418113	0.002206713755176476	0.038710547490193994
Chr1	16353698	-0.012195121951219513	21	8	0.014265052776723132	0.002206713755176476	0.038710547490193994
Chr1	16353768	-0.026976744186046498	13	7	0.011134623362390935	0.002206713755176476	0.038710547490193994
Chr1	16353769	-0.02697674418604653	13	7	0.009255340428341264	0.002206713755176476	0.038710547490193994
Chr1	16353775	-0.026976744186046498	13	7	0.008296896573345685	0.002206713755176476	0.038710547490193994
Chr1	16353782	0.08	13	7	0.008164177067725844	0.002206713755176476	0.038710547490193994
Chr1	16362420	0.039999999999999945	13	6	0.0060689389724877495	0.002206713755176476	0.038710547490193994
Chr1	16362460	0.03703703703703699	14	7	0.005570077210468093	0.002206713755176476	0.038710547490193994
Chr1	16505123	0	16	8	0.005369503009893892	0.002206713755176476	0.038710547490193994
Chr1	16505165	0.03863716192483308	14	7	0.004480909058799943	0.002206713755176476	0.038710547490193994
Chr1	16505167	0	16	8	0.003634793770579391	0.002206713755176476	0.038710547490193994
Chr1	16505187	0.10387096774193552	13	8	0.0028728890086746287	0.002206713755176476	0.038710547490193994
Chr1	16506326	-3.642919299551297e-17	15	7	0.002856435580456494	0.002206713755176476	0.038710547490193994
Chr1	16786305	0.08292877477204899	22	10	0.0036018869141431218	0.002206713755176476	0.038710547490193994
Chr1	16786360	0	18	8	-6.894598948507433e-4	0.002206713755176476	0.038710547490193994
Chr1	16786395	-0.023809523809523808	18	8	5.599143883588431e-5	0.002206713755176476	0.038710547490193994
Chr1	16788770	-3.642919299551297e-17	22	7	0.0011871481710156349	0.002206713755176476	0.038710547490193994
Chr1	16788779	-0.003277364808701632	21	7	0.002473140045242803	0.002206713755176476	0.038710547490193994
Chr1	16788787	0	22	7	-4.6871089660813984e-4	0.002206713755176476	0.038710547490193994
Chr1	16788814	0.07692307692307697	22	7	-0.0034105618384590816	0.002206713755176476	0.038710547490193994
Chr1	16788823	0.11627906976744183	22	7	-0.0032896882372211284	0.002206713755176476	0.038710547490193994
Chr1	16788847	-0.025641025641025654	18	8	-0.0019690783142956325	0.002206713755176476	0.038710547490193994
Chr1	16788871	0.11950970377936672	17	9	-0.001136273269418918	0.002206713755176476	0.038710547490193994
Chr1	16808634	2.732189474663468e-17	21	10	-0.0011362732694189183	0.002206713755176476	0.038710547490193994
Chr1	16808638	-0.038472011514373516	21	10	-0.0013995956715505027	0.002206713755176476	0.038710547490193994
Chr1	16808639	-0.038472011514373516	21	10	-0.002119978946811827	0.002206713755176476	0.038710547490193994
Chr1	16808668	-0.03474903474903477	19	10	-0.001230915217464856	0.002206713755176476	0.038710547490193994
Chr1	16843529	-0.03530934950448864	19	9	0.0015308418884782962	0.002206713755176476	0.038710547490193994
Chr1	16843541	-0.027027027027027077	19	10	0.0024112858631083174	0.002206713755176476	0.038710547490193994
Chr1	16893496	-0.047922192749778963	23	7	0.0035568813528898536	0.002206713755176476	0.038710547490193994
Chr1	16893511	-0.04367301231802911	24	8	0.005827849094825337	0.002206713755176476	0.038710547490193994
Chr1	16893574	-0.038095238095238106	18	8	0.0040383438474490265	0.002206713755176476	0.038710547490193994
Chr1	16893598	-0.04848484848484848	17	8	0.003367778545304778	0.002206713755176476	0.038710547490193994
Chr1	16893608	-0.0380952380952381	18	8	0.0029614137962227713	0.002206713755176476	0.038710547490193994
Chr1	16893609	-0.0380952380952381	18	8	0.0014212286972609934	0.002206713755176476	0.038710547490193994
Chr1	16893610	-0.038095238095238106	18	8	5.540200251742728e-4	0.002206713755176476	0.038710547490193994
Chr1	16893614	-0.0380952380952381	18	8	-0.002390608001751158	0.002206713755176476	0.038710547490193994
Chr1	16893616	-0.0380952380952381	18	8	-0.001057274668417824	0.002206713755176476	0.038710547490193994
Chr1	16893630	0	18	8	-0.0013825168305254705	0.002206713755176476	0.038710547490193994
Chr1	16893633	-0.023809523809523808	18	8	-0.0019342409684565054	0.002206713755176476	0.038710547490193994
Chr1	16893642	1.1709383462843443e-17	18	7	9.465343437888905e-5	0.002206713755176476	0.038710547490193994
Chr1	16895481	0.01928526992465616	19	9	5.824583124276713e-4	0.002206713755176476	0.038710547490193994
Chr1	16895485	0.027027027027027018	19	10	0.0030009467850722915	0.002206713755176476	0.038710547490193994
Chr1	16895515	-0.01375921375921381	19	10	0.002360702882633266	0.002206713755176476	0.038710547490193994
Chr1	16895517	-0.013759213759213762	19	10	8.222413441717275e-4	0.002206713755176476	0.038710547490193994
Chr1	16909959	-0.03559657218193803	21	11	-0.0015033400511771083	0.002206713755176476	0.038710547490193994
Chr1	16910049	0.024390243902439074	21	8	-9.905195383565944e-4	0.002206713755176476	0.038710547490193994
Chr1	16924250	2.732189474663468e-17	21	8	-0.003380713613943928	0.002206713755176476	0.038710547490193994
Chr1	16924319	4.336808689942018e-18	20	8	0.0016393990167881713	0.002206713755176476	0.038710547490193994
Chr1	16924376	-0.048214285714285716	18	8	0.0024088392470756424	0.002206713755176476	0.038710547490193994
Chr1	16924390	-0.048214285714285716	18	8	0.0031782794773631134	0.002206713755176476	0.038710547490193994
Chr1	16940129	0.03225806451612903	16	7	0.0038732601723438097	0.002206713755176476	0.038710547490193994
Chr1	16940142	0.1111111111111111	14	6	0.007436590019576439	0.002206713755176476	0.038710547490193994
Chr1	16940161	0.017045454545454537	14	6	0.007977130560116981	0.002206713755176476	0.038710547490193994
Chr1	16940165	0.030303030303030318	17	7	0.008935574415112562	0.002206713755176476	0.038710547490193994
Chr1	16940257	0.1935483870967742	16	7	0.009809034661473143	0.002206713755176476	0.038710547490193994
Chr1	16940258	-0.04947526236881559	15	8	0.010570939423377905	0.002206713755176476	0.038710547490193994
Chr1	16940269	0.0035087719298245606	16	8	0.012717106981310171	0.002206713755176476	0.038710547490193994
Chr1	16960288	-0.02031823745410035	22	10	0.013479011743214933	0.002206713755176476	0.038710547490193994
Chr1	16960289	-0.03837209302325581	22	10	0.013667599924543587	0.002206713755176476	0.038710547490193994
Chr1	16960338	-0.04336043360433602	21	7	0.014429504686448347	0.002206713755176476	0.038710547490193994
Chr1	16960339	-0.04336043360433602	21	7	0.01519140944835311	0.002206713755176476	0.038710547490193994
Chr1	16960360	0.06666666666666667	14	8	0.016559374816318476	0.002206713755176476	0.038710547490193994
Chr1	16960364	0.06666666666666667	14	8	0.016559374816318476	0.002206713755176476	0.038710547490193994
Chr1	16960395	-0.027586206896551745	15	8	0.018734054890685074	0.002206713755176476	0.038710547490193994
Chr1	16962046	0.07763519633224591	21	9	0.018734054890685074	0.002206713755176476	0.038710547490193994
Chr1	16962048	0.024390243902439074	21	10	0.019102229758267336	0.002206713755176476	0.038710547490193994
Chr1	16962070	0.11764705882352937	21	9	0.018561689217726798	0.002206713755176476	0.038710547490193994
Chr1	16962072	-0.03201219512195126	21	10	0.02120181364089839	0.002206713755176476	0.038710547490193994
Chr1	16962136	4.163336342344335e-17	19	6	0.0239024777037511	0.002206713755176476	0.038710547490193994
Chr1	16962141	4.163336342344335e-17	19	6	0.026719672305284596	0.002206713755176476	0.038710547490193994
Chr1	16962152	4.163336342344335e-17	19	6	0.025242362179859503	0.002206713755176476	0.038710547490193994
Chr1	16962163	4.163336342344335e-17	19	6	0.025887523470182083	0.002206713755176476	0.038710547490193994
Chr1	16962165	0.251005631536605	17	6	0.025887523470182083	0.002206713755176476	0.038710547490193994
Chr1	16962186	4.163336342344335e-17	18	6	0.028957072342362538	0.002206713755176476	0.038710547490193994
Chr1	16962196	4.163336342344335e-17	18	6	0.029159493382334877	0.002206713755176476	0.038710547490193994
Chr1	16962198	4.163336342344335e-17	18	6	0.028514332092012297	0.002206713755176476	0.038710547490193994
Chr1	16962200	0.14285714285714282	18	6	0.025892657065412508	0.002206713755176476	0.038710547490193994
Chr1	16962202	4.163336342344335e-17	18	6	0.027737794486131322	0.002206713755176476	0.038710547490193994
Chr1	16962209	4.163336342344335e-17	18	6	0.028308204468306012	0.002206713755176476	0.038710547490193994
Chr1	16965181	0	23	8	0.02380671813415563	0.002206713755176476	0.038710547490193994
Chr1	16965223	-3.642919299551297e-17	23	7	0.023847606780741427	0.002206713755176476	0.038710547490193994
Chr1	16965239	0.05882352941176477	19	9	0.023777431342144936	0.002206713755176476	0.038710547490193994
Chr1	16965273	2.3418766925686887e-17	19	9	0.023478929712419615	0.002206713755176476	0.038710547490193994
Chr1	16977055	-0.02866582902880543	20	10	0.0236172142835624	0.002206713755176476	0.038710547490193994
Chr1	16977059	-7.857276920600829e-18	21	11	0.023920752626302076	0.002206713755176476	0.038710547490193994
Chr1	16977077	-4.553649124439119e-18	21	11	0.025093086211986113	0.002206713755176476	0.038710547490193994
Chr1	16977213	0.030303030303030318	17	6	0.02335338812957077	0.002206713755176476	0.038710547490193994
Chr1	16977243	-3.642919299551297e-17	17	7	0.022020054796237438	0.002206713755176476	0.038710547490193994
Chr1	16978409	0.08492447990880597	15	6	0.022216749348369657	0.002206713755176476	0.038710547490193994
Chr1	16978438	3.686287386450714e-18	17	7	0.020257680672642733	0.002206713755176476	0.038710547490193994
Chr1	16978439	0.037694013303769404	17	6	0.019096681180150864	0.002206713755176476	0.038710547490193994
Chr1	16986469	0	16	9	0.015869790423848344	0.002206713755176476	0.038710547490193994
Chr1	16986474	0.11824700739936574	15	9	0.01613859051817682	0.002206713755176476	0.038710547490193994
Chr1	16986482	0.12127398938342179	16	8	0.01613859051817682	0.002206713755176476	0.038710547490193994
Chr1	16986496	0.10526315789473688	16	10	0.01613859051817682	0.002206713755176476	0.038710547490193994
Chr1	16986502	-0.04947526236881559	15	8	0.015198151646703463	0.002206713755176476	0.038710547490193994
Chr1	16986507	0.03225806451612903	16	10	0.014010864652964855	0.002206713755176476	0.038710547490193994
Chr1	16986517	4.336808689942014e-17	16	10	0.008283775278046709	0.002206713755176476	0.038710547490193994
Chr1	16986519	0.10526315789473688	16	10	0.008283775278046709	0.002206713755176476	0.038710547490193994
Chr1	17025335	-0.03809323371566873	22	9	0.007192866187137617	0.002206713755176476	0.038710547490193994
Chr1	17025338	-2.385244779468112e-17	22	9	0.006383287061054156	0.002206713755176476	0.038710547490193994
Chr1	17025343	-0.019972640218878256	22	9	0.0027165650778278403	0.002206713755176476	0.038710547490193994
Chr1	17025351	0.1093023255813953	22	9	0.0019069859517443796	0.002206713755176476	0.038710547490193994
Chr1	17025354	0.05882352941176477	22	9	0.0019069859517443788	0.002206713755176476	0.038710547490193994
Chr1	17025372	-0.03152592961074492	22	9	0.00419437598106989	0.002206713755176476	0.038710547490193994
Chr1	17025459	-0.0474308300395257	17	6	0.0040952768819707925	0.002206713755176476	0.038710547490193994
Chr1	17027428	-4.553649124439119e-18	21	9	0.0022291511213217035	0.002206713755176476	0.038710547490193994
Chr1	17027536	-0.03524331894036643	21	10	0.0012291511213217035	0.002206713755176476	0.038710547490193994
Chr1	17036413	-0.03145786446611656	22	8	0.0018024677018978123	0.002206713755176476	0.038710547490193994
Chr1	17036492	-0.02818351646735217	22	9	0.0018024677018978125	0.002206713755176476	0.038710547490193994
Chr1	17060176	0.015256245679865712	21	10	7.23291799859369e-4	0.002206713755176476	0.038710547490193994
Chr1	17060202	-0.020318237454100368	22	10	1.1723119379876264e-4	0.002206713755176476	0.038710547490193994
Chr1	17060210	4.336808689942014e-17	22	10	-9.619447082396803e-4	0.002206713755176476	0.038710547490193994
Chr1	17060216	-0.01775147928994083	20	8	-0.003739610208454243	0.002206713755176476	0.038710547490193994
Chr1	17060226	-0.02031823745410035	22	10	-0.004388258857102891	0.002206713755176476	0.038710547490193994
Chr1	17060238	-0.03365973072215425	22	10	-0.002561493961887957	0.002206713755176476	0.038710547490193994
Chr1	17060268	-0.04369747899159664	18	9	-0.002561493961887958	0.002206713755176476	0.038710547490193994
Chr1	17084297	-0.018572190405527603	22	9	-0.004926434109875273	0.002206713755176476	0.038710547490193994
Chr1	17128397	2.3418766925686887e-17	18	9	-0.007951208844664742	0.002206713755176476	0.038710547490193994
Chr1	17128424	2.3418766925686887e-17	18	9	-0.0094113107122369	0.002206713755176476	0.038710547490193994
Chr1	17128442	-0.04702194357366769	15	7	-0.008421805464860588	0.002206713755176476	0.038710547490193994
Chr1	17138146	-0.059364349686930336	19	6	-0.008326226014442429	0.002206713755176476	0.038710547490193994
Chr1	17208744	-0.035348837209302306	22	8	-0.00832622601444243	0.002206713755176476	0.038710547490193994
Chr1	17208845	0	18	6	-0.01145468819553619	0.002206713755176476	0.038710547490193994
Chr1	17208854	-0.05454545454545455	17	6	-0.01171602254442184	0.002206713755176476	0.038710547490193994
Chr1	17215946	-0.04047895630417298	16	10	-0.011144593972993267	0.002206713755176476	0.038710547490193994
Chr1	17215947	-0.04047895630417298	16	10	-0.0069613573848319186	0.002206713755176476	0.038710547490193994
Chr1	17215951	-0.04047895630417298	16	10	-0.008575975325031253	0.002206713755176476	0.038710547490193994
Chr1	17215977	0	17	10	-0.00975244591326655	0.002206713755176476	0.038710547490193994
Chr1	17215995	0.11436950146627556	16	10	-0.0100979405551294	0.002206713755176476	0.038710547490193994
Chr1	17216057	-0.004954954954954929	19	8	-0.009149323954338887	0.002206713755176476	0.038710547490193994
Chr1	17216086	-0.034482758620689655	21	9	-0.0071381366725119105	0.002206713755176476	0.038710547490193994
Chr1	17243066	-0.04999999999999998	18	7	-0.005290413150847438	0.002206713755176476	0.038710547490193994
Chr1	17243078	1.1709383462843443e-17	18	7	-0.005329517556104761	0.002206713755176476	0.038710547490193994
Chr1	17243134	0	18	7	-0.005312431077689395	0.002206713755176476	0.038710547490193994
Chr1	17243161	-0.05395879510192218	15	7	-0.005046127419858137	0.002206713755176476	0.038710547490193994
Chr1	17243198	0	16	7	-0.005403783741113875	0.002206713755176476	0.038710547490193994
Chr1	17243203	-0.05395879510192218	15	7	-0.0010135398386748506	0.002206713755176476	0.038710547490193994
Chr1	17243211	-0.05395879510192217	15	7	-0.0013481654252898271	0.002206713755176476	0.038710547490193994
Chr1	17264186	-0.03243243243243242	19	10	-0.002008467342874487	0.002206713755176476	0.038710547490193994
Chr1	17264200	0.12903225806451613	16	10	-3.035266966853698e-4	0.002206713755176476	0.038710547490193994
Chr1	17264205	-2.883977778811445e-17	19	10	0.001602168914892595	0.002206713755176476	0.038710547490193994
Chr1	17264209	-2.883977778811445e-17	19	10	0.008930134462133582	0.002206713755176476	0.038710547490193994
Chr1	17264221	-0.029964747356051705	19	10	0.008015976156670927	0.002206713755176476	0.038710547490193994
Chr1	17264282	0.03225806451612903	16	9	0.008756716897411669	0.002206713755176476	0.038710547490193994
Chr1	17264347	0	16	9	0.011913432246031063	0.002206713755176476	0.038710547490193994
Chr1	17281151	0.03703703703703699	14	6	0.012091651581085645	0.002206713755176476	0.038710547490193994
Chr1	17282104	-3.642919299551297e-17	18	7	0.01279862832527169	0.002206713755176476	0.038710547490193994
Chr1	17282109	-0.05115995115995116	18	7	0.014512914039557404	0.002206713755176476	0.038710547490193994
Chr1	17282116	-0.05115995115995116	18	7	0.015603823130466495	0.002206713755176476	0.038710547490193994
Chr1	17282852	0.0285714285714286	18	9	0.016926222769370468	0.002206713755176476	0.038710547490193994
Chr1	17282880	0.18918918918918917	19	8	0.019787083946735978	0.002206713755176476	0.038710547490193994
Chr1	17282886	0.028571428571428574	18	9	0.020484931229244017	0.002206713755176476	0.038710547490193994
Chr1	17293984	-2.2551405187698508e-17	13	6	0.022029332773645563	0.002206713755176476	0.038710547490193994
Chr1	17294013	-0.04880066170388749	16	7	0.019324941942395434	0.002206713755176476	0.038710547490193994
Chr1	17294016	0	16	7	0.023634567357284007	0.002206713755176476	0.038710547490193994
Chr1	17294043	0.10055936409134882	16	7	0.023702291269468666	0.002206713755176476	0.038710547490193994
Chr1	17303638	0.05714285714285718	18	9	0.023944251705267355	0.002206713755176476	0.038710547490193994
Chr1	17303663	-0.033413084728982724	16	9	0.023322320445038222	0.002206713755176476	0.038710547490193994
Chr1	17303692	-0.027329192546583853	18	8	0.023322320445038222	0.002206713755176476	0.038710547490193994
Chr1	17303760	0.0285714285714286	18	9	0.023618770301192724	0.002206713755176476	0.038710547490193994
Chr1	17321677	-0.038201053516887254	21	10	0.023618770301192724	0.002206713755176476	0.038710547490193994
Chr1	17321679	0.21951219512195125	21	10	0.024008291030817374	0.002206713755176476	0.038710547490193994
Chr1	17321694	-0.03448275862068965	20	10	0.02752649132309972	0.002206713755176476	0.038710547490193994
Chr1	17321820	-0.05333333333333334	18	7	0.030614164361992272	0.002206713755176476	0.038710547490193994
Chr1	17381231	0.0515873015873016	14	8	0.028154976690580494	0.002206713755176476	0.038710547490193994
Chr1	17381235	0.0515873015873016	14	8	0.0305940010808244	0.002206713755176476	0.038710547490193994
Chr1	17381244	0.34782608695652173	12	8	0.0305940010808244	0.002206713755176476	0.038710547490193994
Chr1	17381252	-0.045707915273132664	12	8	0.03363232041818934	0.002206713755176476	0.038710547490193994
Chr1	17381272	0.03703703703703703	14	8	0.03542618351811066	0.002206713755176476	0.038710547490193994
Chr1	17381285	0.11081382385730211	12	8	0.034600048538360455	0.002206713755176476	0.038710547490193994
Chr1	17661208	-0.05045338293420133	12	6	0.03303317281786951	0.002206713755176476	0.038710547490193994
Chr1	17702828	-4.770489558936224e-17	19	11	0.032207037838119304	0.002206713755176476	0.038710547490193994
Chr1	17702842	0.08571428571428578	18	11	0.033230236861318325	0.002206713755176476	0.038710547490193994
Chr1	17702851	-4.770489558936224e-17	19	11	0.03370824219728636	0.002206713755176476	0.038710547490193994
Chr1	17702892	0.025641025641025647	20	8	0.03421789470693887	0.002206713755176476	0.038710547490193994
Chr1	17702947	0.10256410256410256	20	8	0.0322074193869185	0.002206713755176476	0.038710547490193994
Chr1	17826699	-0.005586592178770957	17	11	0.032688622394437296	0.002206713755176476	0.038710547490193994
Chr1	17826713	0.07722007722007726	19	10	0.032688622394437296	0.002206713755176476	0.038710547490193994
Chr1	17845579	-0.020850040096230975	22	10	0.03471726720746241	0.002206713755176476	0.038710547490193994
Chr1	17845581	0.21052631578947367	22	10	0.03471726720746242	0.002206713755176476	0.038710547490193994
Chr1	17845620	-0.031096563011456677	20	10	0.03270607992563544	0.002206713755176476	0.038710547490193994
Chr1	17845624	-0.037901978210065496	20	10	0.031563222782778295	0.002206713755176476	0.038710547490193994
Chr1	17845633	-0.031096563011456635	20	10	0.03223148447735795	0.002206713755176476	0.038710547490193994
Chr1	17845643	2.168404344971007e-17	20	10	0.03387696942719073	0.002206713755176476	0.038710547490193994
Chr1	17845644	-0.03913630229419703	20	10	0.033112454589801395	0.002206713755176476	0.038710547490193994
Chr1	17860779	-2.385244779468112e-17	22	10	0.03438929617295965	0.002206713755176476	0.038710547490193994
Chr1	17860780	-0.03448275862068966	21	9	0.02980596600455987	0.002206713755176476	0.038710547490193994
Chr1	17860793	0.12195121951219515	21	10	0.030129320810673293	0.002206713755176476	0.038710547490193994
Chr1	17860802	0.12195121951219515	21	10	0.030686352185095973	0.002206713755176476	0.038710547490193994
Chr1	17860817	0.006072874493927136	22	10	0.02965460615334994	0.002206713755176476	0.038710547490193994
Chr1	17860841	0.12195121951219515	21	10	0.027680594326396937	0.002206713755176476	0.038710547490193994
Chr1	17860850	2.732189474663468e-17	21	10	0.020467142228916265	0.002206713755176476	0.038710547490193994
Chr1	17860852	0.12195121951219512	21	10	0.021391355838551868	0.002206713755176476	0.038710547490193994
Chr1	17860853	0.12195121951219515	21	10	0.020660670401984077	0.002206713755176476	0.038710547490193994
Chr1	17860913	-0.041306748987510265	16	9	0.01845444922901099	0.002206713755176476	0.038710547490193994
Chr1	17860914	-0.041306748987510265	16	9	0.019463516887695015	0.002206713755176476	0.038710547490193994
Chr1	17860948	-0.04130674898751027	16	9	0.01927028017271917	0.002206713755176476	0.038710547490193994
Chr1	17865352	-2.385244779468112e-17	22	11	0.018014351890475098	0.002206713755176476	0.038710547490193994
Chr1	17865387	-0.02725968436154949	21	11	0.017415056943354063	0.002206713755176476	0.038710547490193994
Chr1	17865443	0.054054054054054085	19	9	0.01690223643053355	0.002206713755176476	0.038710547490193994
Chr1	17868748	0.08866542318817078	17	10	0.014712944028475193	0.002206713755176476	0.038710547490193994
Chr1	17868837	0.05263157894736839	19	10	0.01588598107969728	0.002206713755176476	0.038710547490193994
Chr1	17868840	4.336808689942014e-17	19	10	0.01392804570070927	0.002206713755176476	0.038710547490193994
Chr1	17868853	0.05263157894736839	19	10	0.01434504650263389	0.002206713755176476	0.038710547490193994
Chr1	17930537	2.168404344971007e-17	20	9	0.009422985251946197	0.002206713755176476	0.038710547490193994
Chr1	17930625	2.168404344971007e-17	20	7	0.009417738811826896	0.002206713755176476	0.038710547490193994
Chr1	17930629	2.168404344971007e-17	20	7	0.0094626133496411	0.002206713755176476	0.038710547490193994
Chr1	17930641	-3.642919299551297e-17	20	7	0.010084544609870233	0.002206713755176476	0.038710547490193994
Chr1	17930672	0.05494505494505498	20	7	0.00994517178757058	0.002206713755176476	0.038710547490193994
Chr1	17942259	-0.009654313298038007	20	10	0.010588525011154868	0.002206713755176476	0.038710547490193994
Chr1	17942260	0.025641025641025682	20	11	0.009692030077210506	0.002206713755176476	0.038710547490193994
Chr1	17942272	-0.009654313298038007	20	10	0.009494588475430752	0.002206713755176476	0.038710547490193994
Chr1	17942276	-0.018315018315018316	20	11	0.0061684673109933	0.002206713755176476	0.038710547490193994
Chr1	17942291	-0.025481764612199417	20	11	0.0041945591998191634	0.002206713755176476	0.038710547490193994
Chr1	17942325	-4.770489558936224e-17	20	11	0.005003334268080157	0.002206713755176476	0.038710547490193994
Chr1	17942387	-0.047113289760348585	14	9	0.005082669730957429	0.002206713755176476	0.038710547490193994
Chr1	17942407	-0.012846517917511823	15	9	0.0063546403551924344	0.002206713755176476	0.038710547490193994
Chr1	17979050	5.027652086475027e-4	14	7	0.0036899749393075063	0.002206713755176476	0.038710547490193994
Chr1	17979069	5.027652086475027e-4	14	7	0.0010253095234225775	0.002206713755176476	0.038710547490193994
Chr1	17979070	5.027652086475626e-4	14	7	5.842268723187882e-4	0.002206713755176476	0.038710547490193994
Chr1	17979117	3.686287386450714e-18	17	7	0.0011847208264279677	0.002206713755176476	0.038710547490193994
Chr1	17979182	-0.009661835748792265	12	7	0.00108777888310125	0.002206713755176476	0.038710547490193994
Chr1	17991975	0.022917871602082137	20	10	8.621378574602249e-4	0.002206713755176476	0.038710547490193994
Chr1	17992000	-0.029964747356051705	19	10	0.001407331544691214	0.002206713755176476	0.038710547490193994
Chr1	17992010	4.336808689942014e-17	20	10	3.2625046361013237e-4	0.002206713755176476	0.038710547490193994
Chr1	17992019	-0.006900517538815382	19	10	-0.0016726990257943091	0.002206713755176476	0.038710547490193994
Chr1	17992023	0.053065260382333515	19	10	-0.0025498198409956187	0.002206713755176476	0.038710547490193994
Chr1	18084014	-0.020676691729323286	18	10	-0.002549819840995619	0.002206713755176476	0.038710547490193994
Chr1	18084016	-4.553649124439119e-18	21	11	-0.004095992966116113	0.002206713755176476	0.038710547490193994
Chr1	18084028	-0.035576746744911056	21	11	-0.004095992966116112	0.002206713755176476	0.038710547490193994
Chr1	18084050	-0.03135888501742164	21	11	-0.0049523056682706	0.002206713755176476	0.038710547490193994
Chr1	18084061	-0.035658251319355294	21	10	-0.005704185367518721	0.002206713755176476	0.038710547490193994
Chr1	18084066	2.732189474663468e-17	21	11	-0.006144160226098229	0.002206713755176476	0.038710547490193994
Chr1	18084071	-0.006968641114982625	21	11	-0.007243061324999329	0.002206713755176476	0.038710547490193994
Chr1	18084072	-0.006968641114982625	21	11	-0.008012756021819532	0.002206713755176476	0.038710547490193994
Chr1	18084134	-0.044824746697218136	16	9	-0.008525576534640046	0.002206713755176476	0.038710547490193994
Chr1	18084143	-0.04435483870967742	16	9	-0.007380109316298331	0.002206713755176476	0.038710547490193994
Chr1	18084170	-0.04435483870967742	16	9	-0.0016804756166646322	0.002206713755176476	0.038710547490193994
Chr1	18087383	0.023255813953488327	22	10	-0.0011708403244206438	0.002206713755176476	0.038710547490193994
Chr1	18087388	0.046511627906976806	22	10	-2.1845937203968994e-4	0.002206713755176476	0.038710547490193994
Chr1	18087409	0.12591799265605874	22	10	1.1004980941066801e-4	0.002206713755176476	0.038710547490193994
Chr1	18087431	0.0635985312117503	22	10	0.0013193611201418574	0.002206713755176476	0.038710547490193994
Chr1	18087451	-0.011282051282051295	20	7	0.003975972482635574	0.002206713755176476	0.038710547490193994
Chr1	18087458	-0.011282051282051295	20	7	0.007593368158854782	0.002206713755176476	0.038710547490193994
Chr1	18087471	-0.06336088154269973	14	6	0.0075833128546818306	0.002206713755176476	0.038710547490193994
Chr1	18087475	-0.01128205128205129	20	7	0.012916646188015165	0.002206713755176476	0.038710547490193994
Chr1	18087476	-0.04615384615384615	18	7	0.018443216236324344	0.002206713755176476	0.038710547490193994
Chr1	18087491	-0.01128205128205129	20	7	0.01816860776025454	0.002206713755176476	0.038710547490193994
Chr1	18087521	-3.642919299551297e-17	20	7	0.018767902707375574	0.002206713755176476	0.038710547490193994
Chr1	18087522	4.336808689942018e-18	20	7	0.018767902707375574	0.002206713755176476	0.038710547490193994
Chr1	18087527	-0.01128205128205129	20	7	0.019393717936200663	0.002206713755176476	0.038710547490193994
Chr1	18092982	0.008775538187302912	20	11	0.021575655971797236	0.002206713755176476	0.038710547490193994
Chr1	18093034	2.168404344971007e-17	20	11	0.02304182138533107	0.002206713755176476	0.038710547490193994
Chr1	18093058	-0.024677077308656304	20	10	0.024094452964278437	0.002206713755176476	0.038710547490193994
Chr1	18093088	4.336808689942014e-17	20	10	0.025748571631234077	0.002206713755176476	0.038710547490193994
Chr1	18093136	-0.042815635107724355	19	9	0.02953364406842461	0.002206713755176476	0.038710547490193994
Chr1	18103930	-0.037593984962406006	18	10	0.031189392826869132	0.002206713755176476	0.038710547490193994
Chr1	18103950	-0.021998742928975454	19	10	0.031166509531674626	0.002206713755176476	0.038710547490193994
Chr1	18104020	-4.119968255444917e-18	19	6	0.03130588235397428	0.002206713755176476	0.038710547490193994
Chr1	18104052	-0.04813904813904816	19	6	0.03196311231913107	0.002206713755176476	0.038710547490193994
Chr1	18111890	1.1709383462843443e-17	18	11	0.032859607253075435	0.002206713755176476	0.038710547490193994
Chr1	18111891	0.04761904761904765	18	11	0.03426456117012613	0.002206713755176476	0.038710547490193994
Chr1	18111894	0.26666666666666666	14	8	0.03669011948278121	0.002206713755176476	0.038710547490193994
Chr1	18111900	0	14	8	0.037763464742172986	0.002206713755176476	0.038710547490193994
Chr1	18111904	0.04761904761904765	18	11	0.04003323218403345	0.002206713755176476	0.038710547490193994
Chr1	18111912	-0.030687830687830688	18	11	0.037514872330912274	0.002206713755176476	0.038710547490193994
Chr1	18111917	0.04761904761904765	18	11	0.04686790170667727	0.002206713755176476	0.038710547490193994
Chr1	18111920	0.13333333333333333	14	8	0.0470935427323183	0.002206713755176476	0.038710547490193994
Chr1	18111941	0.1813725490196079	13	8	0.04654725393339792	0.002206713755176476	0.038710547490193994
Chr1	18111960	1.1709383462843443e-17	18	11	0.04727393102371137	0.002206713755176476	0.038710547490193994
Chr1	18111964	0.26666666666666666	14	8	0.04745574443795722	0.002206713755176476	0.038710547490193994
Chr1	18111967	0.26666666666666666	14	8	0.04833499374963896	0.002206713755176476	0.038710547490193994
Chr1	18151646	0.009187447798592048	15	9	0.04851680716388481	0.002206713755176476	0.038710547490193994
Chr1	18151669	2.3418766925686887e-17	16	9	0.04847297955248964	0.002206713755176476	0.038710547490193994
Chr1	18151673	2.3418766925686887e-17	16	9	0.047610619866600534	0.002206713755176476	0.038710547490193994
Chr1	18151737	0.024390243902439074	21	10	0.04677699229198935	0.002206713755176476	0.038710547490193994
Chr1	18151785	0.16216216216216214	19	10	0.046601481528243296	0.002206713755176476	0.038710547490193994
Chr1	18197443	0.05263157894736839	19	10	0.0462963995476576	0.002206713755176476	0.038710547490193994
Chr1	18197444	0.05263157894736839	19	10	0.05090278547157577	0.002206713755176476	0.038710547490193994
Chr1	18197445	0.04712918660287079	17	10	0.05244124701003731	0.002206713755176476	0.038710547490193994
Chr1	18197458	0.1578947368421052	17	10	0.05409267193587545	0.002206713755176476	0.038710547490193994
Chr1	18197460	0.04712918660287079	17	10	0.05602102222335886	0.002206713755176476	0.038710547490193994
Chr1	18197494	-0.0011441647597253985	18	10	0.05646099708193837	0.002206713755176476	0.038710547490193994
Chr1	18218019	-4.119968255444917e-18	19	8	0.05651346685033354	0.002206713755176476	0.038710547490193994
Chr1	18218032	0.025892857142857106	18	8	0.0574762478131145	0.002206713755176476	0.038710547490193994
Chr1	18218038	0	19	8	0.05816590298552829	0.002206713755176476	0.038710547490193994
Chr1	18218062	0.025892857142857155	18	8	0.05721352203314734	0.002206713755176476	0.038710547490193994
Chr1	18218162	0.07692307692307697	17	7	0.051880188699814006	0.002206713755176476	0.038710547490193994
Chr1	18218163	0.07692307692307697	17	7	0.05201005882968414	0.002206713755176476	0.038710547490193994
Chr1	18351745	0.15999999999999998	13	8	0.05137140336749926	0.002206713755176476	0.038710547490193994
Chr1	18351777	0	13	8	0.05198515998125588	0.002206713755176476	0.038710547490193994
Chr1	18351786	0.5312500000000001	13	8	0.05145192988705017	0.002206713755176476	0.038710547490193994
Chr1	18364004	4.336808689942018e-18	20	10	0.04874598954102158	0.002206713755176476	0.038710547490193994
Chr1	18384674	-0.03859649122807018	18	10	0.04449660730040029	0.002206713755176476	0.038710547490193994
Chr1	18384679	-0.02702702702702704	19	10	0.04484782681259541	0.002206713755176476	0.038710547490193994
Chr1	18384710	-0.002191380569758968	19	10	0.04158345899650345	0.002206713755176476	0.038710547490193994
Chr1	18384712	-0.002191380569758968	19	10	0.03693978083558391	0.002206713755176476	0.038710547490193994
Chr1	18384718	-0.002191380569758928	19	10	0.03561643074001093	0.002206713755176476	0.038710547490193994
Chr1	18384726	-0.002191380569758928	19	10	0.03447682960040979	0.002206713755176476	0.038710547490193994
Chr1	18384746	-0.043117984294454875	19	9	0.03400899334309985	0.002206713755176476	0.038710547490193994
Chr1	18384762	-0.052963430012610335	18	7	0.032643462093603616	0.002206713755176476	0.038710547490193994
Chr1	18384779	2.732189474663468e-17	21	7	0.030576689438595667	0.002206713755176476	0.038710547490193994
Chr1	18384789	-0.015254099029284606	21	7	0.028648763742001242	0.002206713755176476	0.038710547490193994
Chr1	18384800	0.2056422188872521	19	7	0.02664375121067292	0.002206713755176476	0.038710547490193994
Chr1	18384803	0.07692307692307697	21	7	0.02616628375768527	0.002206713755176476	0.038710547490193994
Chr1	18384812	0.03975561118418254	19	7	0.023008389020843168	0.002206713755176476	0.038710547490193994
Chr1	18407139	0.05882352941176477	17	9	0.022065805288785753	0.002206713755176476	0.038710547490193994
Chr1	18407191	1.1709383462843443e-17	18	9	0.02141735991265159	0.002206713755176476	0.038710547490193994
Chr1	18407224	0.002623488419758116	21	9	0.02141735991265159	0.002206713755176476	0.038710547490193994
Chr1	18407233	2.3418766925686887e-17	21	9	0.019886369561539288	0.002206713755176476	0.038710547490193994
Chr1	18479557	0.03448275862068964	15	8	0.01887323635328413	0.002206713755176476	0.038710547490193994
Chr1	18479596	-6.505213034913028e-18	15	7	0.017342246002171827	0.002206713755176476	0.038710547490193994
Chr1	18479607	-1.8214596497756484e-17	14	6	0.015226861386787211	0.002206713755176476	0.038710547490193994
Chr1	18479645	0.006493506493506491	12	6	0.013688399848325672	0.002206713755176476	0.038710547490193994
Chr1	18490769	0.01568627450980395	17	8	0.01356532292524875	0.002206713755176476	0.038710547490193994
Chr1	18490788	2.732189474663468e-17	21	8	0.016642246002171828	0.002206713755176476	0.038710547490193994
Chr1	18490842	0.020957542908762387	21	8	0.006662407292494407	0.002206713755176476	0.038710547490193994
Chr1	18491035	-0.0019636839680962134	20	10	0.006662407292494407	0.002206713755176476	0.038710547490193994
Chr1	18491036	-0.031096563011456677	20	10	0.00743433711705581	0.002206713755176476	0.038710547490193994
Chr1	18491049	0.01756097560975608	21	10	0.00877487765759635	0.002206713755176476	0.038710547490193994
Chr1	18493725	0.10344827586206894	15	7	0.008768343901970961	0.002206713755176476	0.038710547490193994
Chr1	18493726	0.03448275862068964	15	7	0.00826732101502727	0.002206713755176476	0.038710547490193994
Chr1	18493734	-0.05698005698005698	14	7	0.00826078725940188	0.002206713755176476	0.038710547490193994
Chr1	18493737	-0.05698005698005698	14	7	0.007753365947455112	0.002206713755176476	0.038710547490193994
Chr1	18493800	-0.02339181286549708	14	7	0.009792196221579504	0.002206713755176476	0.038710547490193994
Chr1	18493829	-0.04388631857237276	13	9	0.011316581100901477	0.002206713755176476	0.038710547490193994
Chr1	18493835	0.05882352941176477	13	9	0.010470161084931288	0.002206713755176476	0.038710547490193994
Chr1	18493865	-0.04376470588235294	13	9	0.010925430800185315	0.002206713755176476	0.038710547490193994
Chr1	18493886	-0.0476190476190476	13	9	0.007989057010675569	0.002206713755176476	0.038710547490193994
Chr1	18509819	0.023255813953488327	22	11	0.006963415985034543	0.002206713755176476	0.038710547490193994
Chr1	18509952	2.3418766925686887e-17	19	9	0.005346817675011735	0.002206713755176476	0.038710547490193994
Chr1	18556888	2.168404344971007e-17	20	7	0.0037869933536063046	0.002206713755176476	0.038710547490193994
Chr1	18556889	-0.033566433566433504	20	7	0.00340363962043617	0.002206713755176476	0.038710547490193994
Chr1	18556936	2.168404344971007e-17	20	7	0.004432250933122089	0.002206713755176476	0.038710547490193994
Chr1	18559468	-0.050656660412757966	21	7	0.003704600205471361	0.002206713755176476	0.038710547490193994
Chr1	18559481	-0.050656660412757966	21	7	0.00258637360448614	0.002206713755176476	0.038710547490193994
Chr1	18559513	-0.05065666041275797	21	7	0.0021578021759147115	0.002206713755176476	0.038710547490193994
Chr1	18559570	-0.028846153846153858	20	11	0.0013614220854169742	0.002206713755176476	0.038710547490193994
Chr1	18559618	4.336808689942014e-17	18	10	0.0012315519555468446	0.002206713755176476	0.038710547490193994
Chr1	18569779	0.15384615384615388	17	7	0.001998907546431847	0.002206713755176476	0.038710547490193994
Chr1	18569798	0.15384615384615388	17	7	0.0025117280592523604	0.002206713755176476	0.038710547490193994
Chr1	18569863	0.03225806451612903	16	11	0.0032690477893124064	0.002206713755176476	0.038710547490193994
Chr1	18569870	0	17	11	0.0025675807279335896	0.002206713755176476	0.038710547490193994
Chr1	18569899	0	14	8	0.0034793670606264905	0.002206713755176476	0.038710547490193994
Chr1	18569908	0.039999999999999945	13	8	0.0036995761198599405	0.002206713755176476	0.038710547490193994
Chr1	18576430	-0.00251806835102843	22	9	0.0022020391740471337	0.002206713755176476	0.038710547490193994
Chr1	18576433	-0.02724252491694353	22	8	7.160039111356033e-4	0.002206713755176476	0.038710547490193994
Chr1	18576440	-0.0025180683510284177	22	9	0.0010592249602390052	0.002206713755176476	0.038710547490193994
Chr1	18576488	-0.027562446167097326	22	9	0.002074602497355673	0.002206713755176476	0.038710547490193994
Chr1	18576494	0.05882352941176477	22	9	0.001590057802284662	0.002206713755176476	0.038710547490193994
Chr1	18576497	0.023255813953488327	22	9	0.003008324714272659	0.002206713755176476	0.038710547490193994
Chr1	18576507	-0.04232100079850946	20	9	0.004631854126037365	0.002206713755176476	0.038710547490193994
Chr1	18576567	0.007509386733416772	20	9	0.005507148243684423	0.002206713755176476	0.038710547490193994
Chr1	18576580	0.05882352941176477	20	9	0.0076359997843006705	0.002206713755176476	0.038710547490193994
Chr1	18576589	0.025641025641025647	20	9	0.0063179890883226465	0.002206713755176476	0.038710547490193994
Chr1	18611350	-0.04107430431695787	22	9	0.005725423758915211	0.002206713755176476	0.038710547490193994
Chr1	18611391	-0.01916768665850673	22	10	0.005725423758915211	0.002206713755176476	0.038710547490193994
Chr1	18611393	-0.019167686658506735	22	10	0.007667592317000724	0.002206713755176476	0.038710547490193994
Chr1	18611435	0.05405405405405405	19	8	0.007240524647827791	0.002206713755176476	0.038710547490193994
Chr1	18633783	-0.03638253638253635	18	7	0.009306289435030318	0.002206713755176476	0.038710547490193994
Chr1	18633789	-0.021428571428571425	18	8	0.012409149070361303	0.002206713755176476	0.038710547490193994
Chr1	18633793	-0.021428571428571425	18	8	0.015491247795857841	0.002206713755176476	0.038710547490193994
Chr1	18633812	-0.039819004524886875	18	7	0.01929887230783926	0.002206713755176476	0.038710547490193994
Chr1	18633847	4.336808689942018e-18	20	9	0.025672863764887192	0.002206713755176476	0.038710547490193994
Chr1	18633851	0.054054054054054085	19	9	0.02896993214501205	0.002206713755176476	0.038710547490193994
Chr1	18633853	0.025641025641025682	20	9	0.02875015192523183	0.002206713755176476	0.038710547490193994
Chr1	18633860	0.05882352941176469	19	9	0.02810499063490925	0.002206713755176476	0.038710547490193994
Chr1	18633861	-0.03703703703703705	20	8	0.029240911853276364	0.002206713755176476	0.038710547490193994
Chr1	18633879	0.014492753623188364	20	8	0.030376833071643475	0.002206713755176476	0.038710547490193994
Chr1	18633880	0.028571428571428574	18	9	0.030182893677704083	0.002206713755176476	0.038710547490193994
Chr1	18633882	0.0285714285714286	18	9	0.03258940068848129	0.002206713755176476	0.038710547490193994
Chr1	18633883	-0.039819004524886875	18	7	0.03505553968334958	0.002206713755176476	0.038710547490193994
Chr1	18633886	-0.03981900452488688	18	7	0.03746204669412679	0.002206713755176476	0.038710547490193994
Chr1	18633887	-0.006211180124223595	18	8	0.03993458411399815	0.002206713755176476	0.038710547490193994
Chr1	18633902	-0.04761904761904762	18	8	0.04163016434245977	0.002206713755176476	0.038710547490193994
Chr1	18633908	0.027027027027027084	19	9	0.04439403770211595	0.002206713755176476	0.038710547490193994
Chr1	18646090	0.14000000000000007	19	8	0.04524045771808614	0.002206713755176476	0.038710547490193994
Chr1	18646093	-2.883977778811445e-17	19	9	0.045690590639274734	0.002206713755176476	0.038710547490193994
Chr1	18646112	0.05882352941176477	19	9	0.043950613789858754	0.002206713755176476	0.038710547490193994
Chr1	18651789	-0.042644720845412876	19	9	0.04370045744214143	0.002206713755176476	0.038710547490193994
Chr1	18651836	-0.029628266470371735	20	10	0.04557457510742796	0.002206713755176476	0.038710547490193994
Chr1	18651839	2.168404344971007e-17	20	10	0.046933538596695655	0.002206713755176476	0.038710547490193994
Chr1	18651843	0.06354199433784215	20	9	0.04750659422688476	0.002206713755176476	0.038710547490193994
Chr1	18651908	-0.021353383458646628	18	10	0.04740112290190124	0.002206713755176476	0.038710547490193994
Chr1	18659203	0.05263157894736839	19	10	0.04756314233221335	0.002206713755176476	0.038710547490193994
Chr1	18663903	0.10448632135379123	14	7	0.04799171376078478	0.002206713755176476	0.038710547490193994
Chr1	18663948	0.10344827586206894	15	9	0.04842028518935621	0.002206713755176476	0.038710547490193994
Chr1	18674977	0.16153507175291698	21	10	0.04939981546300413	0.002206713755176476	0.038710547490193994
Chr1	18695630	0.31869957285239686	22	11	0.04884855495880245	0.002206713755176476	0.038710547490193994
Chr1	18695635	0.3186995728523968	22	11	0.047713258643240476	0.002206713755176476	0.038710547490193994
Chr1	18695647	0.1428571428571428	23	11	0.0466105017510099	0.002206713755176476	0.038710547490193994
Chr1	18695680	-4.770489558936224e-17	23	11	0.04484409478336454	0.002206713755176476	0.038710547490193994
Chr1	18695689	0.05679606091835567	21	11	0.04504429498356474	0.002206713755176476	0.038710547490193994
Chr1	18695695	0.05679606091835566	21	11	0.04393356419239244	0.002206713755176476	0.038710547490193994
Chr1	18695706	0.030303030303030318	17	10	0.04336213562096387	0.002206713755176476	0.038710547490193994
Chr1	18695707	0.11780728218783208	16	10	0.044329168587996834	0.002206713755176476	0.038710547490193994
Chr1	18695710	0.09606442482647078	17	10	0.04620662975957565	0.002206713755176476	0.038710547490193994
Chr1	18695716	0.11780728218783208	16	10	0.04607993292699647	0.002206713755176476	0.038710547490193994
Chr1	18695718	0.09606442482647078	17	10	0.047229797555121966	0.002206713755176476	0.038710547490193994
Chr1	18695732	0.1436025408348457	15	10	0.047257960171519876	0.002206713755176476	0.038710547490193994
Chr1	18695758	0.16144948193629735	15	9	0.04774306065662036	0.002206713755176476	0.038710547490193994
Chr1	18695771	3.686287386450714e-18	17	10	0.044214526950006286	0.002206713755176476	0.038710547490193994
Chr1	18701849	0.030016032792846384	22	11	0.044214526950006286	0.002206713755176476	0.038710547490193994
Chr1	18701854	-0.02817531305903394	22	11	0.04303805636177099	0.002206713755176476	0.038710547490193994
Chr1	18701866	0.013133208255159418	21	11	0.046243891955149836	0.002206713755176476	0.038710547490193994
Chr1	18721944	0.05263157894736839	23	10	0.04683645728455727	0.002206713755176476	0.038710547490193994
Chr1	18722029	0.04878048780487801	21	8	0.04683645728455727	0.002206713755176476	0.038710547490193994
Chr1	18722035	0.009485094850948539	21	8	0.04530305175639008	0.002206713755176476	0.038710547490193994
Chr1	18722090	0.048780487804878044	21	8	0.04486291075347629	0.002206713755176476	0.038710547490193994
Chr1	18771185	-0.02828156486693072	21	7	0.04381027917452892	0.002206713755176476	0.038710547490193994
Chr1	18771192	0	21	8	0.0417205527474531	0.002206713755176476	0.038710547490193994
Chr1	18771243	2.732189474663468e-17	21	8	0.04330526688389137	0.002206713755176476	0.038710547490193994
Chr1	18771296	0.009157509157509139	14	7	0.04304859142285901	0.002206713755176476	0.038710547490193994
Chr1	18771338	-0.02756302521008402	18	9	0.03765020972190863	0.002206713755176476	0.038710547490193994
Chr1	18771340	-0.002710761724044485	18	9	0.03184764683628927	0.002206713755176476	0.038710547490193994
Chr1	18771353	-0.02949681897050318	18	10	0.02956193255057498	0.002206713755176476	0.038710547490193994
Chr1	18771355	-0.02949681897050318	18	10	0.02956193255057498	0.002206713755176476	0.038710547490193994
Chr1	18772909	-0.02702702702702703	17	9	0.027949820856017393	0.002206713755176476	0.038710547490193994
Chr1	18772934	-0.0410437859354268	18	9	0.0263377091614598	0.002206713755176476	0.038710547490193994
Chr1	18773009	0	16	8	0.025209182515691778	0.002206713755176476	0.038710547490193994
Chr1	18788053	0.07692307692307689	20	8	0.023498198162257716	0.002206713755176476	0.038710547490193994
Chr1	18788054	0.054054054054054085	19	9	0.025902184391003023	0.002206713755176476	0.038710547490193994
Chr1	18788063	-0.046153846153846156	20	8	0.022994199282363438	0.002206713755176476	0.038710547490193994
Chr1	18788076	0.05128205128205124	20	8	0.021445618049223607	0.002206713755176476	0.038710547490193994
Chr1	18788092	-0.046210916799152096	19	8	0.01857356723252669	0.002206713755176476	0.038710547490193994
Chr1	18788099	0.05128205128205124	20	8	0.015344577593800745	0.002206713755176476	0.038710547490193994
Chr1	18788351	-0.03642668533070341	22	9	0.015344577593800745	0.002206713755176476	0.038710547490193994
Chr1	18836419	2.3418766925686887e-17	19	9	0.016034579518588978	0.002206713755176476	0.038710547490193994
Chr1	18836447	2.3418766925686887e-17	19	9	0.016750350720766992	0.002206713755176476	0.038710547490193994
Chr1	18899437	0.11764705882352937	16	9	0.016399230120458144	0.002206713755176476	0.038710547490193994
Chr1	18899542	-4.163336342344341e-17	12	10	0.015346598541510777	0.002206713755176476	0.038710547490193994
Chr1	18918516	2.3418766925686887e-17	22	9	0.0133759148937876	0.002206713755176476	0.038710547490193994
Chr1	18918570	-0.01312828207051765	22	9	0.013186212996768629	0.002206713755176476	0.038710547490193994
Chr1	18918604	-0.04336043360433602	21	7	0.014491770349424383	0.002206713755176476	0.038710547490193994
Chr1	18918606	2.732189474663468e-17	21	7	0.014224068313429665	0.002206713755176476	0.038710547490193994
Chr1	18918613	2.732189474663468e-17	21	7	0.01468918459249943	0.002206713755176476	0.038710547490193994
Chr1	18918636	0.18268398268398273	18	6	0.013629915992247223	0.002206713755176476	0.038710547490193994
Chr1	18918669	0.14870129870129864	13	6	0.01344676580909704	0.002206713755176476	0.038710547490193994
Chr1	18953718	0.04878048780487801	21	7	0.01399802631329872	0.002206713755176476	0.038710547490193994
Chr1	18953817	0.028571428571428574	18	9	0.013517828592314023	0.002206713755176476	0.038710547490193994
Chr1	18953833	0.028571428571428574	18	9	0.014107764971724085	0.002206713755176476	0.038710547490193994
Chr1	18953875	1.1709383462843443e-17	18	9	0.013769060099912253	0.002206713755176476	0.038710547490193994
Chr1	18979454	-0.023809523809523836	18	8	0.014309600640452794	0.002206713755176476	0.038710547490193994
Chr1	18979460	-0.023809523809523808	18	8	0.01513047635916133	0.002206713755176476	0.038710547490193994
Chr1	18990638	-0.026123301985370977	15	8	0.01513047635916133	0.002206713755176476	0.038710547490193994
Chr1	18990721	0.03225806451612903	16	8	0.01493047635916133	0.002206713755176476	0.038710547490193994
Chr1	18990768	0.2162637362637362	13	7	0.013016061944746917	0.002206713755176476	0.038710547490193994
Chr1	18990799	-0.02759197324414716	12	7	0.018186926478443305	0.002206713755176476	0.038710547490193994
Chr1	19106335	0.01863536316947909	24	8	0.01636128545280228	0.002206713755176476	0.038710547490193994
Chr1	19106342	0	24	8	0.017679808279475354	0.002206713755176476	0.038710547490193994
Chr1	19106360	2.6020852139652106e-18	24	8	0.019653230046711555	0.002206713755176476	0.038710547490193994
Chr1	19106361	2.6020852139652106e-18	24	8	0.020381763753325625	0.002206713755176476	0.038710547490193994
Chr1	19106488	0.06451612903225806	16	7	0.020381763753325625	0.002206713755176476	0.038710547490193994
Chr1	19108074	0.0076132470498667315	19	10	0.02176107409815321	0.002206713755176476	0.038710547490193994
Chr1	19108089	-0.004422821760283048	18	9	0.018650068295063358	0.002206713755176476	0.038710547490193994
Chr1	19108108	4.336808689942014e-17	20	10	0.018233437286648013	0.002206713755176476	0.038710547490193994
Chr1	19108162	-0.04975369458128079	15	8	0.018233437286648013	0.002206713755176476	0.038710547490193994
Chr1	19108178	0	16	9	0.01967247351629366	0.002206713755176476	0.038710547490193994
Chr1	19108191	0.11405835543766575	15	8	0.02053968218838038	0.002206713755176476	0.038710547490193994
Chr1	19108197	-0.04166666666666666	16	9	0.02207814372684192	0.002206713755176476	0.038710547490193994
Chr1	19148425	0.023255813953488327	22	11	0.02102660267530087	0.002206713755176476	0.038710547490193994
Chr1	19148450	-0.052963430012610335	18	7	0.018854404503102693	0.002206713755176476	0.038710547490193994
Chr1	19148489	0	18	8	0.01588037852907672	0.002206713755176476	0.038710547490193994
Chr1	19148492	-2.883977778811445e-17	19	8	0.017761911630122015	0.002206713755176476	0.038710547490193994
Chr1	19148509	-0.026720647773279392	18	7	0.016821252289462674	0.002206713755176476	0.038710547490193994
Chr1	19148518	-2.883977778811445e-17	19	8	0.019280126748337133	0.002206713755176476	0.038710547490193994
Chr1	19181946	-0.04643206256109482	16	6	0.022310429778640166	0.002206713755176476	0.038710547490193994
Chr1	19181980	1.1709383462843443e-17	18	6	0.022786620254830643	0.002206713755176476	0.038710547490193994
Chr1	19182004	-6.505213034913028e-18	15	6	0.02326281073102112	0.002206713755176476	0.038710547490193994
Chr1	19182050	-6.505213034913028e-18	15	6	0.022861058434745497	0.002206713755176476	0.038710547490193994
Chr1	19261221	0.06692307692307692	18	7	0.021291678808439875	0.002206713755176476	0.038710547490193994
Chr1	19261258	-0.04166666666666661	19	6	0.01696640408316515	0.002206713755176476	0.038710547490193994
Chr1	19261278	0.21238938053097337	17	9	0.018470624500429047	0.002206713755176476	0.038710547490193994
Chr1	19261295	-0.04	17	9	0.019050298189420417	0.002206713755176476	0.038710547490193994
Chr1	19261298	0.019715224534501613	17	9	0.01942844944992462	0.002206713755176476	0.038710547490193994
Chr1	19261318	0.1499531396438612	17	9	0.02038083040230557	0.002206713755176476	0.038710547490193994
Chr1	19300732	2.732189474663468e-17	21	8	0.022285592307067476	0.002206713755176476	0.038710547490193994
Chr1	19300771	-4.553649124439119e-18	21	8	0.020995269726422315	0.002206713755176476	0.038710547490193994
Chr1	19300817	0.06896551724137928	15	7	0.02010226404468424	0.002206713755176476	0.038710547490193994
Chr1	19375803	-0.03790323133096309	20	10	0.0201907204798899	0.002206713755176476	0.038710547490193994
Chr1	19375822	-0.020831550420767377	21	10	0.020190720479889897	0.002206713755176476	0.038710547490193994
Chr1	19375856	3.686287386450714e-18	17	9	0.021185794371515514	0.002206713755176476	0.038710547490193994
Chr1	19375884	0.05882352941176477	16	9	0.020372431989525683	0.002206713755176476	0.038710547490193994
Chr1	19375892	0	16	9	0.018091264880772367	0.002206713755176476	0.038710547490193994
Chr1	19408199	0.07692307692307697	18	7	0.0189245982141057	0.002206713755176476	0.038710547490193994
Chr1	19408221	-0.052577052577052565	17	7	0.019792815268369266	0.002206713755176476	0.038710547490193994
Chr1	19408251	0.07407407407407403	14	7	0.020441472565276605	0.002206713755176476	0.038710547490193994
Chr1	19408323	-3.642919299551297e-17	14	7	0.02088591700972105	0.002206713755176476	0.038710547490193994
Chr1	19424415	0.14285714285714282	18	7	0.021816149567860585	0.002206713755176476	0.038710547490193994
Chr1	19424419	-0.01846153846153849	18	7	0.02345232534383899	0.002206713755176476	0.038710547490193994
Chr1	19424441	0.15151515151515155	17	7	0.02258610213615237	0.002206713755176476	0.038710547490193994
Chr1	19424453	0.15151515151515155	17	7	0.022848076720707603	0.002206713755176476	0.038710547490193994
Chr1	19424583	-4.553649124439119e-18	21	10	0.021837025183340273	0.002206713755176476	0.038710547490193994
Chr1	19529516	2.3418766925686887e-17	19	9	0.0261613495076646	0.002206713755176476	0.038710547490193994
Chr1	19529529	-0.04621091679915209	19	8	0.02509468284099793	0.002206713755176476	0.038710547490193994
Chr1	19529541	-0.04621091679915209	19	8	0.024147198746145414	0.002206713755176476	0.038710547490193994
Chr1	19529549	-2.883977778811445e-17	19	9	0.024669527294789752	0.002206713755176476	0.038710547490193994
Chr1	19529610	0.04761904761904765	18	11	0.02011073489948129	0.002206713755176476	0.038710547490193994
Chr1	19529612	0.04761904761904765	18	11	0.020910734899481292	0.002206713755176476	0.038710547490193994
Chr1	19529618	0.018907563025210083	18	11	0.019747199639560488	0.002206713755176476	0.038710547490193994
Chr1	19529619	0.04761904761904765	18	11	0.018200430682878032	0.002206713755176476	0.038710547490193994
Chr1	19529648	0.09523809523809523	18	11	0.021633059174929272	0.002206713755176476	0.038710547490193994
Chr1	19529665	1.1709383462843443e-17	18	11	0.021633059174929272	0.002206713755176476	0.038710547490193994
Chr1	19529675	-0.037037037037037035	17	11	0.02122935858619925	0.002206713755176476	0.038710547490193994
Chr1	19650318	-4.163336342344341e-17	12	6	0.021204921954410053	0.002206713755176476	0.038710547490193994
Chr1	19650375	-2.2551405187698508e-17	13	6	0.0216215529628254	0.002206713755176476	0.038710547490193994
Chr1	19652995	2.3418766925686887e-17	23	9	0.020797734491948106	0.002206713755176476	0.038710547490193994
Chr1	19653007	-0.040668119099491654	23	9	0.020052696877518667	0.002206713755176476	0.038710547490193994
Chr1	19653014	-1.2468324983583309e-17	23	9	0.02011594798441304	0.002206713755176476	0.038710547490193994
Chr1	19653019	0	23	9	0.018640737552845867	0.002206713755176476	0.038710547490193994
Chr1	19653046	0.06666666666666667	23	9	0.018885787732175967	0.002206713755176476	0.038710547490193994
Chr1	19653050	-0.020530565167243366	23	9	0.016597815378483535	0.002206713755176476	0.038710547490193994
Chr1	19653053	0.022222222222222192	23	9	0.015791324506272582	0.002206713755176476	0.038710547490193994
Chr1	19653079	0.04651162790697674	22	9	0.011794580509528585	0.002206713755176476	0.038710547490193994
Chr1	19653084	0.05508814102564102	20	7	0.011024210139158216	0.002206713755176476	0.038710547490193994
Chr1	19653098	-0.04331116038433111	21	8	0.0069041635191115945	0.002206713755176476	0.038710547490193994
Chr1	19653124	-0.033333333333333305	22	9	0.0032231849994233974	0.002206713755176476	0.038710547490193994
Chr1	19653149	-0.050552576868366346	19	7	0.00393429611053451	0.002206713755176476	0.038710547490193994
Chr1	19664512	0.21621621621621614	19	9	0.0032023674886976308	0.002206713755176476	0.038710547490193994
Chr1	19664598	-0.05333333333333334	18	7	0.004126585824680672	0.002206713755176476	0.038710547490193994
Chr1	19705405	0.019548872180451135	17	10	0.004342055544938354	0.002206713755176476	0.038710547490193994
Chr1	19705413	-0.015550239234449766	17	10	0.004829860422987136	0.002206713755176476	0.038710547490193994
Chr1	19705421	-0.015550239234449766	17	10	0.003909779212208251	0.002206713755176476	0.038710547490193994
Chr1	19705430	4.336808689942014e-17	17	10	0.0022686022923625255	0.002206713755176476	0.038710547490193994
Chr1	19705458	-0.03846153846153846	17	10	0.0019227507734603923	0.002206713755176476	0.038710547490193994
Chr1	19705463	0.0726146918097383	17	10	4.8220723989360174e-4	0.002206713755176476	0.038710547490193994
Chr1	19705468	0.17163142460256206	17	10	-0.0025240039402306216	0.002206713755176476	0.038710547490193994
Chr1	19737024	4.336808689942014e-17	20	10	-0.002690670606897288	0.002206713755176476	0.038710547490193994
Chr1	19737119	0.048780487804878044	21	8	-7.734592779212534e-4	0.002206713755176476	0.038710547490193994
Chr1	19737125	-0.03912506292042285	21	7	-0.001394390975434526	0.002206713755176476	0.038710547490193994
Chr1	19738620	1.1709383462843443e-17	18	7	-0.0023331664856386073	0.002206713755176476	0.038710547490193994
Chr1	19738655	-0.04119092354386471	19	9	-0.0023331664856386077	0.002206713755176476	0.038710547490193994
Chr1	19738712	0.021571648690292794	17	8	-0.0022000180073920897	0.002206713755176476	0.038710547490193994
Chr1	19738729	0.003162555344718534	16	8	-0.003030057533083789	0.002206713755176476	0.038710547490193994
Chr1	19738745	0.003162555344718534	16	8	-0.004017070520096776	0.002206713755176476	0.038710547490193994
Chr1	19748439	-0.04032454361054765	15	9	-0.005350403853430109	0.002206713755176476	0.038710547490193994
Chr1	19748449	-0.040324543610547665	15	9	-0.005376225187656398	0.002206713755176476	0.038710547490193994
Chr1	19748452	-0.04032454361054765	15	9	-0.005820669632100842	0.002206713755176476	0.038710547490193994
Chr1	19748524	-0.05698005698005698	14	7	-0.006210361649699835	0.002206713755176476	0.038710547490193994
Chr1	19748525	-0.05698005698005698	14	7	-0.005773662931751116	0.002206713755176476	0.038710547490193994
Chr1	19748544	-0.05448717948717948	14	7	-0.005567993128161851	0.002206713755176476	0.038710547490193994
Chr1	19748562	-0.03253377446925831	14	7	-0.005382588994373646	0.002206713755176476	0.038710547490193994
Chr1	19748576	0.035555555555555604	14	7	-0.004371537457006319	0.002206713755176476	0.038710547490193994
Chr1	19759633	-0.03659643109184393	20	11	-0.008695861781330642	0.002206713755176476	0.038710547490193994
Chr1	19759647	-2.385244779468112e-17	22	11	-0.004608277808032382	0.002206713755176476	0.038710547490193994
Chr1	19759657	-0.035437430786267994	22	11	-0.001978337945009812	0.002206713755176476	0.038710547490193994
Chr1	19759663	0.024390243902439074	21	9	-0.0022152458737933023	0.002206713755176476	0.038710547490193994
Chr1	19759676	0.0016149870801034159	22	11	-0.001904241089104307	0.002206713755176476	0.038710547490193994
Chr1	19759682	-0.034439798373238635	22	11	-0.0028127285239075324	0.002206713755176476	0.038710547490193994
Chr1	19759683	0.0016149870801034159	22	11	-0.0025232274844064926	0.002206713755176476	0.038710547490193994
Chr1	19759699	-0.02440812905929187	22	11	-0.004455251050330988	0.002206713755176476	0.038710547490193994
Chr1	19759770	-0.05507246376811594	12	8	-0.008756748411251097	0.002206713755176476	0.038710547490193994
Chr1	19759771	-0.008333333333333299	13	8	-0.0031567484112510983	0.002206713755176476	0.038710547490193994
Chr1	19765940	0.05882352941176469	19	9	-0.004132358167348659	0.002206713755176476	0.038710547490193994
Chr1	19766003	-0.031046584875663672	19	9	-0.0033498569089402013	0.002206713755176476	0.038710547490193994
Chr1	19766024	-0.04693877551020408	18	8	-0.002206999766083059	0.002206713755176476	0.038710547490193994
Chr1	19766071	0	18	10	-0.0021797180917425612	0.002206713755176476	0.038710547490193994
Chr1	19780847	-0.034010695187165756	13	6	0.0020482398867487134	0.002206713755176476	0.038710547490193994
Chr1	19780908	-0.04150197628458497	12	6	0.003161459368089638	0.002206713755176476	0.038710547490193994
Chr1	19780991	-0.04935064935064933	17	7	0.0027685379315249363	0.002206713755176476	0.038710547490193994
Chr1	19780992	1.1709383462843443e-17	18	7	0.00357502880373589	0.002206713755176476	0.038710547490193994
Chr1	19882148	-0.021821631878557853	16	9	0.004381519675946844	0.002206713755176476	0.038710547490193994
Chr1	19882168	1.1709383462843443e-17	18	9	0.005188010548157796	0.002206713755176476	0.038710547490193994
Chr1	19882208	0.027027027027027084	19	6	0.006327611687758936	0.002206713755176476	0.038710547490193994
Chr1	19930813	0.07692307692307697	15	7	0.007467212827360075	0.002206713755176476	0.038710547490193994
Chr1	19930818	-0.033027670204867875	22	10	0.011200327434575401	0.002206713755176476	0.038710547490193994
Chr1	19930828	-0.024063126643923023	22	10	0.012041479114436758	0.002206713755176476	0.038710547490193994
Chr1	19930881	-2.385244779468112e-17	22	10	0.011520844193801836	0.002206713755176476	0.038710547490193994
Chr1	19930889	0	22	10	0.013228477383180018	0.002206713755176476	0.038710547490193994
Chr1	19930909	0.15104586533157965	19	7	0.01267249282719546	0.002206713755176476	0.038710547490193994
Chr1	19930938	0.15104586533157965	19	7	0.013825685887365265	0.002206713755176476	0.038710547490193994
Chr1	19996510	-0.02739563567362429	16	9	0.012512484183919658	0.002206713755176476	0.038710547490193994
Chr1	19996559	0	18	11	0.0119832900323797	0.002206713755176476	0.038710547490193994
Chr1	19996621	-0.045424371740161215	19	8	0.012459364414860114	0.002206713755176476	0.038710547490193994
Chr1	19996626	-0.023986486486486477	19	8	0.01160166784786122	0.002206713755176476	0.038710547490193994
Chr1	19996628	-0.023986486486486477	19	8	0.012089830429047058	0.002206713755176476	0.038710547490193994
Chr1	19996643	-0.04344344344344344	19	8	0.013191279704409377	0.002206713755176476	0.038710547490193994
Chr1	20017882	0.28	13	6	0.014534416959311337	0.002206713755176476	0.038710547490193994
Chr1	20017987	0	18	10	0.013357946371076044	0.002206713755176476	0.038710547490193994
Chr1	20018009	4.336808689942014e-17	18	10	0.01531221140192265	0.002206713755176476	0.038710547490193994
Chr1	20018022	0.05714285714285715	18	10	0.017584320245460066	0.002206713755176476	0.038710547490193994
Chr1	20018033	-0.039826839826839835	17	10	0.017584320245460066	0.002206713755176476	0.038710547490193994
Chr1	20126628	0.23296954761485653	20	10	0.01826453414920338	0.002206713755176476	0.038710547490193994
Chr1	20126641	0.05882352941176477	20	9	0.020427907008228413	0.002206713755176476	0.038710547490193994
Chr1	20126649	-0.01648351648351654	20	10	0.0214149199952414	0.002206713755176476	0.038710547490193994
Chr1	20126682	2.168404344971007e-17	20	10	0.022748253328574733	0.002206713755176476	0.038710547490193994
Chr1	20126683	2.168404344971007e-17	20	10	0.02318468596614589	0.002206713755176476	0.038710547490193994
Chr1	20126731	-2.883977778811445e-17	19	9	0.02407357485503478	0.002206713755176476	0.038710547490193994
Chr1	20126760	-4.119968255444917e-18	19	9	0.024421923203383124	0.002206713755176476	0.038710547490193994
Chr1	20127531	1.1709383462843443e-17	18	7	0.024346876299067927	0.002206713755176476	0.038710547490193994
Chr1	20127537	0.13216855087358684	18	8	0.02512751083906792	0.002206713755176476	0.038710547490193994
Chr1	20127553	0.009523809523809497	18	8	0.02960877337194638	0.002206713755176476	0.038710547490193994
Chr1	20127571	0.009523809523809497	18	8	0.02949383084321075	0.002206713755176476	0.038710547490193994
Chr1	20127586	0.04878522837706513	18	8	0.03272237799699155	0.002206713755176476	0.038710547490193994
[truncated: 133,935 more rows]
